# Supplementary material for: Increased ectodysplasin-A2-receptor EDA2R is a ubiquitous hallmark of aging and mediates parainflammatory responses
Source: Nat Commun. 2025 Feb 23;16:1898. doi: 10.1038/s41467-025-56918-3 (PMC11847917; doi:10.1038/s41467-025-56918-3)
Supplement: Supplementary file 4 — Supplementary Data 2 [file 41467_2025_56918_MOESM4_ESM.xlsx]

## Sheet: Permutations (n=1000)
	Supplementary Data 2. - P-values determined from n=1000 permutations (correlations between gene-expression and age)
	ID	GENE_SYMBOL	ENTREZ	NAME	average p-value (permutations)	ADIPOSE	ADRENAL	BRAIN	BREAST	COLON	ESOPHAGUS	HEART	KIDNEY	LIVER	LUNG	MUSCLE	NERVE	OVARY	PANCREAS	PITUITARY	PROSTATE	SKIN	SMALLINT	SPLEEN	STOMACH	TESTIS	THYROID	UTERUS	VAGINA	VESSEL
	ENSG00000244694	PTCHD4	442213	patched domain containing 4	0.00111888	0.000999001	0.000999001	0.000999001	0.002997	0.000999001	0.000999001	0.000999001	0.001998	0.000999001	0.000999001	0.000999001	0.000999001	0.000999001	0.000999001	0.000999001	0.000999001	0.000999001	0.000999001	0.000999001	0.000999001	0.000999001	0.000999001	0.000999001	0.000999001	0.000999001
	ENSG00000172667	ZMAT3	64393	zinc finger matrin-type 3	0.0120679	0.000999001	0.000999001	0.000999001	0.000999001	0.000999001	0.000999001	0.000999001	0.001998	0.000999001	0.000999001	0.274725	0.000999001	0.000999001	0.000999001	0.000999001	0.000999001	0.000999001	0.001998	0.000999001	0.000999001	0.000999001	0.000999001	0.001998	0.000999001	0.000999001
	ENSG00000131080	EDA2R	60401	ectodysplasin A2 receptor	0.013986	0.000999001	0.000999001	0.000999001	0.325674	0.000999001	0.000999001	0.000999001	0.000999001	0.000999001	0.000999001	0.000999001	0.000999001	0.000999001	0.000999001	0.000999001	0.000999001	0.000999001	0.000999001	0.000999001	0.000999001	0.000999001	0.000999001	0.000999001	0.000999001	0.000999001
	ENSG00000130513	GDF15	9518	growth differentiation factor 15	0.0271728	0.000999001	0.000999001	0.000999001	0.000999001	0.001998	0.000999001	0.000999001	0.026973	0.107892	0.164835	0.000999001	0.000999001	0.00599401	0.155844	0.000999001	0.020979	0.000999001	0.00699301	0.0529471	0.001998	0.000999001	0.000999001	0.014985	0.104895	0.000999001
	ENSG00000111058	ACSS3	79611	acyl-CoA synthetase short chain family member 3	0.0334466	0.000999001	0.130869	0.000999001	0.038961	0.000999001	0.000999001	0.000999001	0.168831	0.33966	0.000999001	0.000999001	0.000999001	0.001998	0.0539461	0.013986	0.000999001	0.00999001	0.025974	0.032967	0.000999001	0.001998	0.003996	0.000999001	0.000999001	0.000999001
	ENSG00000048540	LMO3	55885	LIM domain only 3	0.0355245	0.000999001	0.000999001	0.000999001	0.00899101	0.000999001	0.000999001	0.000999001	0.036963	0.221778	0.000999001	0.000999001	0.000999001	0.000999001	0.003996	0.215784	0.000999001	0.000999001	0.000999001	0.001998	0.000999001	0.000999001	0.37962	0.000999001	0.001998	0.000999001
	ENSG00000240303	ACAD11	84129	acyl-CoA dehydrogenase family member 11	0.0384416	0.000999001	0.106893	0.000999001	0.000999001	0.000999001	0.000999001	0.00599401	0.575425	0.00699301	0.000999001	0.000999001	0.003996	0.000999001	0.022977	0.158841	0.000999001	0.004995	0.013986	0.015984	0.000999001	0.02997	0.001998	0.000999001	0.000999001	0.000999001
	ENSG00000132274	TRIM22	10346	tripartite motif containing 22	0.0425175	0.000999001	0.000999001	0.000999001	0.00599401	0.000999001	0.000999001	0.000999001	0.298701	0.000999001	0.023976	0.000999001	0.001998	0.396603	0.000999001	0.00799201	0.000999001	0.000999001	0.016983	0.233766	0.0609391	0.000999001	0.000999001	0.000999001	0.000999001	0.000999001
	ENSG00000163071	SPATA18	132671	spermatogenesis associated 18	0.0443956	0.000999001	0.000999001	0.000999001	0.492507	0.000999001	0.000999001	0.000999001	0.001998	0.000999001	0.018981	0.000999001	0.211788	0.000999001	0.000999001	0.031968	0.0859141	0.000999001	0.000999001	0.000999001	0.000999001	0.247752	0.000999001	0.000999001	0.001998	0.000999001
	ENSG00000181074	OR52N4	390072	olfactory receptor family 52 subfamily N member 4	0.0448352	0.000999001	0.241758	0.184815	0.017982	0.000999001	0.000999001	0.012987	0.254745	0.021978	0.000999001	0.000999001	0.001998	0.011988	0.001998	0.031968	0.001998	0.000999001	0.128871	0.014985	0.166833	0.000999001	0.015984	0.000999001	0.000999001	0.000999001
	ENSG00000178163	ZNF518B	85460	zinc finger protein 518B	0.0469131	0.000999001	0.33966	0.000999001	0.000999001	0.000999001	0.000999001	0.000999001	0.111888	0.000999001	0.000999001	0.000999001	0.000999001	0.01998	0.000999001	0.000999001	0.02997	0.000999001	0.026973	0.395604	0.000999001	0.228771	0.000999001	0.000999001	0.002997	0.000999001
	ENSG00000125814	NAPB	63908	NSF attachment protein beta	0.04999	0.000999001	0.027972	0.000999001	0.226773	0.000999001	0.000999001	0.00699301	0.438561	0.022977	0.000999001	0.151848	0.042957	0.016983	0.013986	0.117882	0.000999001	0.000999001	0.00799201	0.000999001	0.000999001	0.10989	0.022977	0.000999001	0.030969	0.000999001
	ENSG00000124762	CDKN1A	1026	cyclin dependent kinase inhibitor 1A	0.0514286	0.000999001	0.000999001	0.000999001	0.000999001	0.002997	0.000999001	0.012987	0.00699301	0.112887	0.000999001	0.174825	0.0599401	0.02997	0.000999001	0.000999001	0.000999001	0.002997	0.027972	0.004995	0.545455	0.000999001	0.000999001	0.000999001	0.290709	0.000999001
	ENSG00000206195	DUXAP8	503637	double homeobox A pseudogene 8	0.0541459	0.000999001	0.001998	0.00999001	0.026973	0.000999001	0.000999001	0.000999001	0.013986	0.001998	0.000999001	0.000999001	0.000999001	0.0689311	0.000999001	0.001998	0.223776	0.000999001	0.382617	0.000999001	0.000999001	0.0949051	0.000999001	0.136863	0.376623	0.000999001
	ENSG00000163806	SPDYA	245711	speedy/RINGO cell cycle regulator family member A	0.0542258	0.00999001	0.023976	0.134865	0.01998	0.000999001	0.000999001	0.000999001	0.131868	0.012987	0.000999001	0.000999001	0.004995	0.0659341	0.001998	0.00899101	0.207792	0.000999001	0.403596	0.206793	0.001998	0.10989	0.000999001	0.000999001	0.000999001	0.000999001
	ENSG00000272674	PCDHB16	57717	protocadherin beta 16	0.0542657	0.000999001	0.018981	0.000999001	0.001998	0.000999001	0.000999001	0.000999001	0.0779221	0.031968	0.000999001	0.000999001	0.000999001	0.612388	0.000999001	0.107892	0.000999001	0.000999001	0.0669331	0.003996	0.002997	0.022977	0.0929071	0.301698	0.001998	0.000999001
	ENSG00000112852	PCDHB2	56133	protocadherin beta 2	0.0557842	0.000999001	0.017982	0.000999001	0.00799201	0.000999001	0.000999001	0.000999001	0.018981	0.313686	0.000999001	0.000999001	0.000999001	0.350649	0.000999001	0.534466	0.000999001	0.000999001	0.014985	0.000999001	0.000999001	0.111888	0.003996	0.003996	0.001998	0.000999001
	ENSG00000156853	ZNF689	115509	zinc finger protein 689	0.0569431	0.000999001	0.111888	0.000999001	0.004995	0.000999001	0.000999001	0.035964	0.04995	0.032967	0.002997	0.244755	0.000999001	0.000999001	0.030969	0.115884	0.0999001	0.000999001	0.121878	0.004995	0.000999001	0.496503	0.000999001	0.000999001	0.0589411	0.000999001
	ENSG00000081041	CXCL2	2920	C-X-C motif chemokine ligand 2	0.0571429	0.00899101	0.0819181	0.000999001	0.02997	0.241758	0.000999001	0.000999001	0.025974	0.000999001	0.001998	0.000999001	0.028971	0.201798	0.0509491	0.103896	0.00999001	0.000999001	0.324675	0.04995	0.194805	0.000999001	0.000999001	0.000999001	0.0629371	0.000999001
	ENSG00000200534	SNORA33	594839	small nucleolar RNA, H/ACA box 33	0.0571429	0.002997	0.0849151	0.000999001	0.012987	0.000999001	0.000999001	0.002997	0.162837	0.021978	0.000999001	0.015984	0.33966	0.003996	0.162837	0.003996	0.02997	0.00699301	0.125874	0.00699301	0.12987	0.026973	0.145854	0.000999001	0.134865	0.000999001
	ENSG00000244734	HBB	3043	hemoglobin subunit beta	0.0573826	0.000999001	0.316683	0.000999001	0.000999001	0.000999001	0.000999001	0.000999001	0.886114	0.027972	0.000999001	0.000999001	0.018981	0.000999001	0.001998	0.042957	0.000999001	0.000999001	0.000999001	0.0859141	0.002997	0.000999001	0.000999001	0.000999001	0.034965	0.000999001
	ENSG00000250337	PURPL	643401	p53 upregulated regulator of p53 levels	0.0574226	0.000999001	0.000999001	0.829171	0.000999001	0.000999001	0.000999001	0.000999001	0.188811	0.000999001	0.000999001	0.000999001	0.000999001	0.000999001	0.000999001	0.276723	0.02997	0.000999001	0.000999001	0.000999001	0.0909091	0.000999001	0.000999001	0.000999001	0.000999001	0.000999001
	ENSG00000177946	CENPBD1P	92806	CENPB DNA-binding domain containing 1, pseudogene	0.0576623	0.000999001	0.502498	0.000999001	0.020979	0.000999001	0.000999001	0.000999001	0.398601	0.00599401	0.000999001	0.000999001	0.000999001	0.0649351	0.218781	0.124875	0.000999001	0.000999001	0.0819181	0.000999001	0.004995	0.000999001	0.000999001	0.000999001	0.002997	0.000999001
	ENSG00000236047	RPL13AP12	100271277	ribosomal protein L13a pseudogene 12	0.0579421	0.000999001	0.487512	0.234765	0.00599401	0.000999001	0.000999001	0.010989	0.0659341	0.00699301	0.000999001	0.000999001	0.303696	0.105894	0.002997	0.0559441	0.018981	0.000999001	0.011988	0.00599401	0.000999001	0.024975	0.000999001	0.000999001	0.0959041	0.000999001
	ENSG00000239884	RN7SL608P	106480521	RNA, 7SL, cytoplasmic 608, pseudogene	0.0597802	0.000999001	0.035964	0.255744	0.000999001	0.000999001	0.000999001	0.242757	0.022977	0.014985	0.000999001	0.512488	0.036963	0.003996	0.198801	0.00799201	0.00899101	0.000999001	0.0749251	0.004995	0.000999001	0.00699301	0.000999001	0.000999001	0.0559441	0.000999001
	ENSG00000128917	DLL4	54567	delta like canonical Notch ligand 4	0.0600999	0.000999001	0.101898	0.001998	0.000999001	0.000999001	0.000999001	0.000999001	0.421578	0.414585	0.000999001	0.000999001	0.024975	0.000999001	0.220779	0.0939061	0.002997	0.000999001	0.013986	0.0959041	0.000999001	0.000999001	0.000999001	0.004995	0.0919081	0.000999001
	ENSG00000215251	FASTKD5	60493	FAST kinase domains 5	0.0611389	0.000999001	0.483516	0.0829171	0.001998	0.000999001	0.000999001	0.000999001	0.373626	0.033966	0.000999001	0.000999001	0.000999001	0.000999001	0.125874	0.375624	0.000999001	0.000999001	0.02997	0.004995	0.000999001	0.000999001	0.000999001	0.000999001	0.000999001	0.000999001
	ENSG00000188536	HBA2	3040	hemoglobin subunit alpha 2	0.0622178	0.000999001	0.234765	0.000999001	0.000999001	0.000999001	0.000999001	0.000999001	0.842158	0.035964	0.000999001	0.000999001	0.025974	0.000999001	0.001998	0.136863	0.000999001	0.115884	0.00599401	0.121878	0.002997	0.000999001	0.000999001	0.000999001	0.016983	0.000999001
	ENSG00000104356	POP1	10940	POP1 homolog, ribonuclease P/MRP subunit	0.0622178	0.000999001	0.271728	0.000999001	0.202797	0.000999001	0.000999001	0.031968	0.374625	0.00799201	0.000999001	0.004995	0.0729271	0.0629371	0.023976	0.297702	0.004995	0.000999001	0.00599401	0.001998	0.000999001	0.0629371	0.000999001	0.112887	0.00599401	0.000999001
	ENSG00000213225	NOC2LP1	643276	NOC2 like nucleolar associated transcriptional repressor pseudogene 1	0.0622577	0.000999001	0.036963	0.000999001	0.0579421	0.000999001	0.000999001	0.000999001	0.815185	0.00799201	0.000999001	0.001998	0.000999001	0.177822	0.000999001	0.345654	0.000999001	0.000999001	0.0749251	0.013986	0.000999001	0.000999001	0.000999001	0.003996	0.00599401	0.000999001
	ENSG00000235821	IFITM4P	340198	interferon induced transmembrane protein 4 pseudogene	0.0641758	0.000999001	0.118881	0.000999001	0.240759	0.000999001	0.000999001	0.0839161	0.156843	0.002997	0.000999001	0.000999001	0.000999001	0.00599401	0.244755	0.367632	0.003996	0.000999001	0.188811	0.0649351	0.0649351	0.047952	0.000999001	0.000999001	0.000999001	0.000999001
	ENSG00000244681	MTHFD2P1	100287639	methylenetetrahydrofolate dehydrogenase (NADP+ dependent) 2, methenyltetrahydrofolate cyclohydrolase pseudogene 1	0.0656543	0.000999001	0.00999001	0.000999001	0.000999001	0.000999001	0.000999001	0.000999001	0.42957	0.130869	0.000999001	0.000999001	0.000999001	0.000999001	0.000999001	0.397602	0.000999001	0.0979021	0.000999001	0.000999001	0.000999001	0.556444	0.000999001	0.000999001	0.000999001	0.000999001
	ENSG00000206172	HBA1	3039	hemoglobin subunit alpha 1	0.066014	0.000999001	0.177822	0.000999001	0.000999001	0.000999001	0.000999001	0.000999001	0.901099	0.0669331	0.000999001	0.000999001	0.257742	0.013986	0.004995	0.0909091	0.000999001	0.000999001	0.015984	0.0999001	0.000999001	0.000999001	0.000999001	0.002997	0.003996	0.000999001
	ENSG00000196109	ZNF676	163223	zinc finger protein 676	0.066014	0.000999001	0.011988	0.000999001	0.000999001	0.000999001	0.000999001	0.001998	0.042957	0.016983	0.000999001	0.000999001	0.000999001	0.000999001	0.276723	0.010989	0.000999001	0.0569431	0.03996	0.001998	0.000999001	0.744256	0.431568	0.000999001	0.000999001	0.000999001
	ENSG00000284117	MIR6883	102465532	microRNA 6883	0.0664535	0.000999001	0.0589411	0.012987	0.000999001	0.000999001	0.000999001	0.0749251	0.368631	0.158841	0.020979	0.000999001	0.000999001	0.042957	0.222777	0.262737	0.024975	0.000999001	0.027972	0.020979	0.264735	0.00699301	0.026973	0.011988	0.044955	0.000999001
	ENSG00000203814	H2BC18	440689	H2B clustered histone 18	0.0668531	0.000999001	0.17982	0.004995	0.323676	0.000999001	0.000999001	0.003996	0.365634	0.354645	0.000999001	0.033966	0.036963	0.011988	0.000999001	0.030969	0.012987	0.000999001	0.256743	0.001998	0.000999001	0.004995	0.000999001	0.000999001	0.037962	0.000999001
	ENSG00000225484	NUTM2B-AS1	101060691	NUTM2B antisense RNA 1	0.0672128	0.00999001	0.00899101	0.037962	0.220779	0.001998	0.000999001	0.284715	0.216783	0.0509491	0.000999001	0.294705	0.0869131	0.01998	0.042957	0.266733	0.00699301	0.003996	0.015984	0.026973	0.000999001	0.01998	0.000999001	0.003996	0.0539461	0.000999001
	ENSG00000168779	SHOX2	6474	short stature homeobox 2	0.0675724	0.000999001	0.000999001	0.34965	0.004995	0.000999001	0.000999001	0.000999001	0.038961	0.945055	0.000999001	0.000999001	0.020979	0.001998	0.002997	0.042957	0.0549451	0.001998	0.000999001	0.0759241	0.000999001	0.128871	0.003996	0.000999001	0.004995	0.000999001
	ENSG00000143951	WDPCP	51057	WD repeat containing planar cell polarity effector	0.0676923	0.000999001	0.127872	0.000999001	0.00999001	0.000999001	0.000999001	0.002997	0.035964	0.021978	0.001998	0.043956	0.000999001	0.02997	0.0879121	0.595405	0.000999001	0.000999001	0.281718	0.016983	0.366633	0.002997	0.000999001	0.001998	0.0549451	0.000999001
	ENSG00000072041	SLC6A15	55117	solute carrier family 6 member 15	0.0681319	0.000999001	0.132867	0.000999001	0.000999001	0.018981	0.000999001	0.003996	0.839161	0.0999001	0.0759241	0.000999001	0.000999001	0.000999001	0.000999001	0.254745	0.01998	0.000999001	0.000999001	0.003996	0.001998	0.216783	0.000999001	0.000999001	0.021978	0.000999001
	ENSG00000177688	SUMO4	387082	small ubiquitin like modifier 4	0.0684915	0.000999001	0.578422	0.000999001	0.011988	0.000999001	0.000999001	0.000999001	0.117882	0.00599401	0.000999001	0.729271	0.202797	0.000999001	0.002997	0.003996	0.000999001	0.001998	0.037962	0.001998	0.002997	0.000999001	0.000999001	0.000999001	0.001998	0.000999001
	ENSG00000164056	SPRY1	10252	sprouty RTK signaling antagonist 1	0.0687313	0.000999001	0.594406	0.000999001	0.000999001	0.000999001	0.000999001	0.000999001	0.042957	0.00799201	0.000999001	0.000999001	0.415584	0.428571	0.037962	0.138861	0.000999001	0.000999001	0.000999001	0.030969	0.001998	0.003996	0.000999001	0.000999001	0.000999001	0.000999001
	ENSG00000235257	ITGA9-AS1	101928153	ITGA9 antisense RNA 1	0.0694505	0.000999001	0.14985	0.020979	0.111888	0.000999001	0.000999001	0.03996	0.668332	0.0789211	0.000999001	0.000999001	0.000999001	0.000999001	0.040959	0.0909091	0.03996	0.17982	0.0919081	0.206793	0.002997	0.001998	0.000999001	0.000999001	0.000999001	0.000999001
	ENSG00000169249	ZRSR2	8233	zinc finger CCCH-type, RNA binding motif and serine/arginine rich 2	0.0696104	0.000999001	0.044955	0.000999001	0.176823	0.000999001	0.000999001	0.000999001	0.476523	0.213786	0.001998	0.015984	0.002997	0.001998	0.183816	0.0839161	0.002997	0.037962	0.154845	0.192807	0.117882	0.001998	0.011988	0.00599401	0.004995	0.000999001
	ENSG00000167447	SMG8	55181	SMG8 nonsense mediated mRNA decay factor	0.0700899	0.000999001	0.856144	0.000999001	0.000999001	0.000999001	0.000999001	0.000999001	0.205794	0.00799201	0.000999001	0.000999001	0.011988	0.000999001	0.024975	0.554446	0.000999001	0.0679321	0.00599401	0.000999001	0.000999001	0.000999001	0.000999001	0.000999001	0.000999001	0.000999001
	ENSG00000203801	LINC00222	387111	long intergenic non-protein coding RNA 222	0.0706494	0.004995	0.0619381	0.000999001	0.0949051	0.000999001	0.000999001	0.000999001	0.330669	0.001998	0.000999001	0.0719281	0.31968	0.002997	0.00899101	0.0529471	0.013986	0.78022	0.002997	0.000999001	0.000999001	0.00599401	0.000999001	0.000999001	0.001998	0.000999001
	ENSG00000128016	ZFP36	7538	ZFP36 ring finger protein	0.0716883	0.122877	0.175824	0.000999001	0.000999001	0.486513	0.000999001	0.014985	0.220779	0.045954	0.001998	0.000999001	0.002997	0.00999001	0.0619381	0.0869131	0.000999001	0.000999001	0.00599401	0.0759241	0.0659341	0.00599401	0.000999001	0.0999001	0.2997	0.000999001
	ENSG00000247626	MARS2	92935	methionyl-tRNA synthetase 2, mitochondrial	0.0726074	0.000999001	0.177822	0.000999001	0.000999001	0.000999001	0.000999001	0.000999001	0.521479	0.514486	0.000999001	0.000999001	0.021978	0.000999001	0.130869	0.321678	0.00799201	0.023976	0.001998	0.0749251	0.000999001	0.003996	0.000999001	0.000999001	0.000999001	0.000999001
	ENSG00000086991	NOX4	50507	NADPH oxidase 4	0.0734865	0.000999001	0.172827	0.00799201	0.000999001	0.000999001	0.000999001	0.000999001	0.275724	0.165834	0.000999001	0.000999001	0.000999001	0.256743	0.0559441	0.466533	0.000999001	0.000999001	0.043956	0.182817	0.000999001	0.004995	0.00799201	0.182817	0.000999001	0.000999001
	ENSG00000166189	HPS6	79803	HPS6 biogenesis of lysosomal organelles complex 2 subunit 3	0.0735664	0.000999001	0.353646	0.000999001	0.001998	0.000999001	0.000999001	0.016983	0.65035	0.00599401	0.000999001	0.000999001	0.000999001	0.000999001	0.001998	0.729271	0.000999001	0.000999001	0.0519481	0.00699301	0.000999001	0.004995	0.000999001	0.000999001	0.000999001	0.000999001
	ENSG00000175376	EIF1AD	84285	eukaryotic translation initiation factor 1A domain containing	0.0737662	0.000999001	0.245754	0.162837	0.02997	0.000999001	0.000999001	0.0669331	0.455544	0.212787	0.000999001	0.000999001	0.001998	0.001998	0.421578	0.0929071	0.000999001	0.000999001	0.100899	0.030969	0.000999001	0.000999001	0.000999001	0.00799201	0.000999001	0.000999001
	ENSG00000176907	TCIM	56892	transcriptional and immune response regulator	0.0742458	0.000999001	0.742258	0.106893	0.03996	0.001998	0.000999001	0.002997	0.69031	0.000999001	0.000999001	0.000999001	0.001998	0.01998	0.003996	0.0649351	0.0669331	0.000999001	0.000999001	0.045954	0.001998	0.000999001	0.000999001	0.048951	0.00699301	0.000999001
	ENSG00000069493	CLEC2D	29121	C-type lectin domain family 2 member D	0.0744056	0.000999001	0.000999001	0.000999001	0.222777	0.000999001	0.000999001	0.00799201	0.721279	0.010989	0.000999001	0.000999001	0.000999001	0.000999001	0.032967	0.594406	0.001998	0.000999001	0.022977	0.113886	0.000999001	0.000999001	0.001998	0.114885	0.000999001	0.000999001
	ENSG00000163564	PYHIN1	149628	pyrin and HIN domain family member 1	0.0746454	0.000999001	0.023976	0.000999001	0.001998	0.027972	0.000999001	0.102897	0.221778	0.043956	0.000999001	0.000999001	0.000999001	0.9001	0.003996	0.281718	0.000999001	0.000999001	0.024975	0.000999001	0.001998	0.00899101	0.000999001	0.157842	0.0529471	0.000999001
	ENSG00000147889	CDKN2A	1029	cyclin dependent kinase inhibitor 2A	0.0752847	0.000999001	0.261738	0.000999001	0.000999001	0.000999001	0.000999001	0.000999001	0.00699301	0.662338	0.000999001	0.000999001	0.000999001	0.004995	0.000999001	0.174825	0.000999001	0.000999001	0.001998	0.000999001	0.000999001	0.748252	0.000999001	0.000999001	0.003996	0.000999001
	ENSG00000123444	KBTBD4	55709	kelch repeat and BTB domain containing 4	0.0752847	0.000999001	0.332667	0.000999001	0.018981	0.000999001	0.000999001	0.000999001	0.651349	0.023976	0.000999001	0.000999001	0.198801	0.001998	0.14985	0.108891	0.00599401	0.324675	0.025974	0.025974	0.000999001	0.000999001	0.000999001	0.000999001	0.000999001	0.000999001
	ENSG00000174307	PHLDA3	23612	pleckstrin homology like domain family A member 3	0.0758042	0.000999001	0.000999001	0.000999001	0.376623	0.000999001	0.000999001	0.000999001	0.016983	0.000999001	0.000999001	0.0689311	0.813187	0.003996	0.000999001	0.000999001	0.000999001	0.001998	0.00699301	0.0839161	0.001998	0.000999001	0.000999001	0.000999001	0.505495	0.000999001
	ENSG00000230002	ALMS1-IT1	100874291	ALMS1 intronic transcript 1	0.076004	0.000999001	0.251748	0.026973	0.00699301	0.000999001	0.000999001	0.0639361	0.153846	0.028971	0.000999001	0.000999001	0.000999001	0.52048	0.024975	0.675325	0.015984	0.000999001	0.011988	0.0939061	0.001998	0.001998	0.000999001	0.000999001	0.010989	0.000999001
	ENSG00000111261	MANSC1	54682	MANSC domain containing 1	0.0762038	0.110889	0.036963	0.000999001	0.030969	0.000999001	0.000999001	0.000999001	0.287712	0.0669331	0.000999001	0.000999001	0.000999001	0.035964	0.843157	0.351648	0.010989	0.001998	0.027972	0.0689311	0.015984	0.000999001	0.003996	0.000999001	0.000999001	0.000999001
	ENSG00000138685	FGF2	2247	fibroblast growth factor 2	0.0779221	0.00599401	0.183816	0.000999001	0.000999001	0.000999001	0.000999001	0.002997	0.796204	0.107892	0.000999001	0.000999001	0.000999001	0.002997	0.0809191	0.395604	0.031968	0.0849151	0.0529471	0.022977	0.158841	0.000999001	0.000999001	0.000999001	0.00899101	0.000999001
	ENSG00000198963	RORB	6096	RAR related orphan receptor B	0.0781618	0.00699301	0.00699301	0.00799201	0.000999001	0.000999001	0.000999001	0.001998	0.0829171	0.00999001	0.000999001	0.000999001	0.000999001	0.001998	0.000999001	0.0589411	0.194805	0.013986	0.004995	0.001998	0.000999001	0.602398	0.000999001	0.69031	0.257742	0.000999001
	ENSG00000103472	RRN3P2	653390	RRN3 pseudogene 2	0.0784815	0.000999001	0.0689311	0.000999001	0.002997	0.000999001	0.000999001	0.000999001	0.240759	0.00999001	0.000999001	0.000999001	0.032967	0.00599401	0.261738	0.734266	0.000999001	0.000999001	0.575425	0.00899101	0.004995	0.000999001	0.000999001	0.000999001	0.001998	0.000999001
	ENSG00000232186	TERF1P7	646127	TERF1 pseudogene 7	0.0785215	0.000999001	0.377622	0.014985	0.025974	0.000999001	0.000999001	0.00899101	0.0749251	0.000999001	0.000999001	0.031968	0.00799201	0.00699301	0.028971	0.111888	0.387612	0.0849151	0.768232	0.001998	0.000999001	0.01998	0.000999001	0.000999001	0.000999001	0.000999001
	ENSG00000228677	TTC3-AS1	100874006	TTC3 antisense RNA 1	0.0789211	0.000999001	0.020979	0.599401	0.182817	0.028971	0.000999001	0.226773	0.0739261	0.000999001	0.000999001	0.00699301	0.230769	0.213786	0.001998	0.015984	0.310689	0.000999001	0.002997	0.015984	0.000999001	0.016983	0.000999001	0.000999001	0.014985	0.000999001
	ENSG00000181104	F2R	2149	coagulation factor II thrombin receptor	0.079001	0.000999001	0.116883	0.0699301	0.445554	0.000999001	0.000999001	0.000999001	0.136863	0.302697	0.000999001	0.004995	0.000999001	0.000999001	0.036963	0.160839	0.0509491	0.00599401	0.424575	0.12987	0.010989	0.013986	0.00599401	0.000999001	0.048951	0.000999001
	ENSG00000081818	PCDHB4	56131	protocadherin beta 4	0.0797602	0.000999001	0.222777	0.000999001	0.003996	0.000999001	0.000999001	0.002997	0.316683	0.02997	0.000999001	0.000999001	0.000999001	0.188811	0.0729271	0.048951	0.000999001	0.000999001	0.025974	0.003996	0.000999001	0.000999001	0.00699301	0.761239	0.000999001	0.296703
	ENSG00000143621	ILF2	3608	interleukin enhancer binding factor 2	0.0799201	0.000999001	0.275724	0.0729271	0.012987	0.000999001	0.000999001	0.00599401	0.645355	0.011988	0.00699301	0.000999001	0.017982	0.00599401	0.104895	0.478521	0.040959	0.015984	0.173826	0.000999001	0.004995	0.000999001	0.000999001	0.113886	0.000999001	0.000999001
	ENSG00000069696	DRD4	1815	dopamine receptor D4	0.0800799	0.000999001	0.866134	0.000999001	0.164835	0.000999001	0.000999001	0.000999001	0.559441	0.026973	0.000999001	0.000999001	0.00599401	0.004995	0.000999001	0.212787	0.00599401	0.000999001	0.012987	0.111888	0.003996	0.003996	0.000999001	0.000999001	0.00999001	0.000999001
	ENSG00000283787	PRR33	102724536	proline rich 33	0.0807992	0.000999001	0.0779221	0.000999001	0.130869	0.000999001	0.000999001	0.000999001	0.306693	0.271728	0.003996	0.000999001	0.000999001	0.62038	0.374625	0.001998	0.000999001	0.000999001	0.0639361	0.001998	0.02997	0.122877	0.000999001	0.000999001	0.000999001	0.000999001
	ENSG00000172409	CLP1	10978	cleavage factor polyribonucleotide kinase subunit 1	0.0811189	0.000999001	0.915085	0.0719281	0.000999001	0.000999001	0.000999001	0.041958	0.330669	0.003996	0.000999001	0.000999001	0.000999001	0.000999001	0.004995	0.350649	0.000999001	0.000999001	0.020979	0.000999001	0.000999001	0.271728	0.000999001	0.000999001	0.000999001	0.000999001
	ENSG00000218336	TENM3	55714	teneurin transmembrane protein 3	0.0811588	0.000999001	0.012987	0.000999001	0.608392	0.000999001	0.00999001	0.457542	0.348651	0.002997	0.000999001	0.001998	0.000999001	0.000999001	0.02997	0.032967	0.025974	0.002997	0.267732	0.0739261	0.038961	0.0849151	0.016983	0.001998	0.000999001	0.002997
	ENSG00000166133	RPUSD2	27079	RNA pseudouridine synthase domain containing 2	0.0821179	0.000999001	0.505495	0.430569	0.000999001	0.000999001	0.000999001	0.000999001	0.0989011	0.201798	0.000999001	0.03996	0.00899101	0.000999001	0.02997	0.628372	0.000999001	0.000999001	0.00599401	0.002997	0.000999001	0.0819181	0.000999001	0.004995	0.000999001	0.000999001
	ENSG00000244306	DUXAP10	503639	double homeobox A pseudogene 10	0.0821578	0.000999001	0.01998	0.031968	0.558442	0.000999001	0.000999001	0.000999001	0.00599401	0.00899101	0.000999001	0.000999001	0.000999001	0.22977	0.000999001	0.00599401	0.046953	0.000999001	0.280719	0.000999001	0.000999001	0.230769	0.000999001	0.0959041	0.525475	0.000999001
	ENSG00000171649	ZIK1	284307	zinc finger protein interacting with K protein 1	0.0827972	0.71029	0.00599401	0.0899101	0.004995	0.010989	0.000999001	0.000999001	0.120879	0.0599401	0.00699301	0.000999001	0.0999001	0.00599401	0.175824	0.153846	0.000999001	0.000999001	0.000999001	0.00899101	0.000999001	0.579421	0.000999001	0.000999001	0.025974	0.000999001
	ENSG00000243175	RPSAP36	100128888	ribosomal protein SA pseudogene 36	0.0829171	0.000999001	0.44955	0.003996	0.0789211	0.000999001	0.000999001	0.30969	0.176823	0.00999001	0.000999001	0.033966	0.0809191	0.002997	0.001998	0.823177	0.000999001	0.000999001	0.022977	0.002997	0.000999001	0.037962	0.000999001	0.003996	0.023976	0.000999001
	ENSG00000197776	KLHDC1	122773	kelch domain containing 1	0.0829171	0.000999001	0.203796	0.031968	0.02997	0.000999001	0.000999001	0.338661	0.407592	0.002997	0.016983	0.000999001	0.000999001	0.000999001	0.002997	0.671329	0.000999001	0.000999001	0.285714	0.000999001	0.034965	0.032967	0.000999001	0.000999001	0.000999001	0.000999001
	ENSG00000233098	LOC339260	339260	uncharacterized LOC339260	0.082957	0.000999001	0.033966	0.000999001	0.004995	0.000999001	0.000999001	0.002997	0.220779	0.0659341	0.000999001	0.020979	0.0969031	0.502498	0.004995	0.811189	0.000999001	0.000999001	0.155844	0.0919081	0.00599401	0.002997	0.000999001	0.041958	0.000999001	0.000999001
	ENSG00000067601	PMS2P2	5380	PMS1 homolog 2, mismatch repair system component pseudogene 2	0.0831568	0.001998	0.00899101	0.000999001	0.402597	0.000999001	0.154845	0.137862	0.451548	0.383616	0.010989	0.035964	0.000999001	0.000999001	0.043956	0.000999001	0.00899101	0.000999001	0.001998	0.328671	0.0639361	0.026973	0.000999001	0.000999001	0.000999001	0.00699301
	ENSG00000106086	PLEKHA8	84725	pleckstrin homology domain containing A8	0.0836364	0.000999001	0.775225	0.003996	0.00599401	0.000999001	0.000999001	0.0829171	0.0569431	0.124875	0.000999001	0.0539461	0.000999001	0.030969	0.0939061	0.104895	0.000999001	0.00599401	0.034965	0.02997	0.001998	0.665335	0.000999001	0.001998	0.00899101	0.000999001
	ENSG00000165633	VSTM4	196740	V-set and transmembrane domain containing 4	0.0837163	0.000999001	0.0579421	0.003996	0.276723	0.000999001	0.000999001	0.204795	0.135864	0.558442	0.0539461	0.000999001	0.130869	0.047952	0.242757	0.0619381	0.000999001	0.046953	0.10989	0.027972	0.002997	0.000999001	0.000999001	0.026973	0.0949051	0.000999001
	ENSG00000082175	PGR	5241	progesterone receptor	0.0837962	0.000999001	0.004995	0.003996	0.302697	0.000999001	0.000999001	0.000999001	0.194805	0.0929071	0.000999001	0.000999001	0.04995	0.258741	0.157842	0.000999001	0.000999001	0.000999001	0.100899	0.021978	0.002997	0.000999001	0.123876	0.025974	0.739261	0.003996
	ENSG00000182544	MFSD5	84975	major facilitator superfamily domain containing 5	0.0837962	0.000999001	0.133866	0.000999001	0.112887	0.000999001	0.000999001	0.0829171	0.942058	0.123876	0.000999001	0.000999001	0.000999001	0.003996	0.27972	0.162837	0.000999001	0.000999001	0.146853	0.001998	0.0689311	0.01998	0.000999001	0.000999001	0.002997	0.000999001
	ENSG00000250120	PCDHA10	56139	protocadherin alpha 10	0.0843556	0.000999001	0.247752	0.000999001	0.015984	0.000999001	0.000999001	0.000999001	0.001998	0.000999001	0.012987	0.001998	0.000999001	0.000999001	0.00899101	0.282717	0.001998	0.111888	0.00699301	0.000999001	0.000999001	0.275724	0.205794	0.922078	0.000999001	0.000999001
	ENSG00000162639	HENMT1	113802	HEN methyltransferase 1	0.0844755	0.000999001	0.435564	0.000999001	0.000999001	0.000999001	0.000999001	0.62038	0.0899101	0.0579421	0.000999001	0.491508	0.0949051	0.001998	0.001998	0.020979	0.000999001	0.004995	0.004995	0.025974	0.000999001	0.001998	0.000999001	0.100899	0.147852	0.000999001
	ENSG00000186777	ZNF732	654254	zinc finger protein 732	0.0847153	0.016983	0.026973	0.002997	0.207792	0.000999001	0.000999001	0.001998	0.115884	0.042957	0.000999001	0.0739261	0.232767	0.027972	0.0689311	0.553447	0.013986	0.392607	0.147852	0.042957	0.0719281	0.035964	0.00999001	0.000999001	0.024975	0.000999001
	ENSG00000275152	CCL16	6360	C-C motif chemokine ligand 16	0.0856344	0.000999001	0.103896	0.0899101	0.034965	0.000999001	0.000999001	0.001998	0.141858	0.10989	0.001998	0.018981	0.132867	0.03996	0.0849151	0.757243	0.025974	0.000999001	0.017982	0.323676	0.014985	0.002997	0.000999001	0.01998	0.20979	0.001998
	ENSG00000171316	CHD7	55636	chromodomain helicase DNA binding protein 7	0.0858342	0.000999001	0.000999001	0.123876	0.123876	0.000999001	0.000999001	0.000999001	0.921079	0.045954	0.172827	0.0509491	0.000999001	0.00999001	0.210789	0.0899101	0.000999001	0.000999001	0.017982	0.185814	0.000999001	0.173826	0.001998	0.000999001	0.001998	0.004995
	ENSG00000124217	MOCS3	27304	molybdenum cofactor synthesis 3	0.0864735	0.000999001	0.741259	0.000999001	0.000999001	0.000999001	0.000999001	0.001998	0.452547	0.0689311	0.000999001	0.000999001	0.000999001	0.004995	0.0929071	0.427572	0.000999001	0.001998	0.002997	0.00599401	0.000999001	0.346653	0.000999001	0.000999001	0.000999001	0.000999001
	ENSG00000272870	SAP30-DT	105377540	SAP30 divergent transcript	0.0865135	0.000999001	0.013986	0.000999001	0.01998	0.000999001	0.000999001	0.000999001	0.927073	0.318681	0.000999001	0.00699301	0.000999001	0.000999001	0.000999001	0.851149	0.000999001	0.000999001	0.003996	0.003996	0.000999001	0.000999001	0.000999001	0.000999001	0.000999001	0.000999001
	ENSG00000168496	FEN1	2237	flap structure-specific endonuclease 1	0.0867133	0.000999001	0.0739261	0.000999001	0.002997	0.000999001	0.000999001	0.002997	0.743257	0.013986	0.000999001	0.000999001	0.0659341	0.000999001	0.01998	0.609391	0.000999001	0.616384	0.002997	0.000999001	0.000999001	0.001998	0.000999001	0.000999001	0.000999001	0.000999001
	ENSG00000204086	RPA4	29935	replication protein A4	0.0867532	0.002997	0.655345	0.004995	0.000999001	0.018981	0.000999001	0.266733	0.0559441	0.016983	0.000999001	0.016983	0.0889111	0.000999001	0.037962	0.163836	0.017982	0.305694	0.202797	0.046953	0.000999001	0.235764	0.000999001	0.000999001	0.021978	0.000999001
	ENSG00000164344	KLKB1	3818	kallikrein B1	0.0869131	0.000999001	0.00699301	0.000999001	0.465534	0.000999001	0.000999001	0.028971	0.493506	0.227772	0.121878	0.0599401	0.000999001	0.001998	0.00699301	0.134865	0.0869131	0.024975	0.216783	0.02997	0.045954	0.190809	0.020979	0.000999001	0.000999001	0.000999001
	ENSG00000169403	PTAFR	5724	platelet activating factor receptor	0.087033	0.000999001	0.410589	0.000999001	0.217782	0.000999001	0.0889111	0.150849	0.198801	0.000999001	0.000999001	0.288711	0.020979	0.003996	0.0759241	0.283716	0.037962	0.003996	0.00799201	0.003996	0.000999001	0.328671	0.000999001	0.000999001	0.036963	0.00799201
	ENSG00000162692	VCAM1	7412	vascular cell adhesion molecule 1	0.0875524	0.000999001	0.112887	0.000999001	0.00999001	0.000999001	0.000999001	0.0769231	0.134865	0.034965	0.001998	0.000999001	0.0759241	0.001998	0.000999001	0.127872	0.000999001	0.000999001	0.18981	0.844156	0.024975	0.021978	0.024975	0.494505	0.001998	0.000999001
	ENSG00000137809	ITGA11	22801	integrin subunit alpha 11	0.088032	0.000999001	0.020979	0.000999001	0.040959	0.000999001	0.000999001	0.000999001	0.240759	0.703297	0.001998	0.03996	0.016983	0.0719281	0.492507	0.301698	0.002997	0.000999001	0.0689311	0.0919081	0.000999001	0.0669331	0.00599401	0.000999001	0.023976	0.000999001
	ENSG00000168405	CMAHP	8418	cytidine monophospho-N-acetylneuraminic acid hydroxylase, pseudogene	0.0882717	0.000999001	0.240759	0.000999001	0.000999001	0.030969	0.000999001	0.000999001	0.126873	0.370629	0.003996	0.000999001	0.712288	0.001998	0.117882	0.00799201	0.000999001	0.251748	0.168831	0.0659341	0.0939061	0.000999001	0.000999001	0.001998	0.000999001	0.000999001
	ENSG00000175322	ZNF519	162655	zinc finger protein 519	0.0884715	0.000999001	0.190809	0.000999001	0.586414	0.000999001	0.000999001	0.00699301	0.386613	0.038961	0.0559441	0.000999001	0.000999001	0.012987	0.001998	0.477522	0.000999001	0.000999001	0.410589	0.022977	0.000999001	0.000999001	0.000999001	0.00699301	0.000999001	0.000999001
	ENSG00000138792	ENPEP	2028	glutamyl aminopeptidase	0.0885115	0.001998	0.000999001	0.000999001	0.00899101	0.116883	0.000999001	0.152847	0.116883	0.0669331	0.004995	0.000999001	0.000999001	0.0819181	0.161838	0.14985	0.000999001	0.376623	0.391608	0.0949051	0.227772	0.230769	0.003996	0.000999001	0.00999001	0.00699301
	ENSG00000186105	LRRC70	100130733	leucine rich repeat containing 70	0.0885914	0.000999001	0.268731	0.001998	0.000999001	0.000999001	0.000999001	0.000999001	0.65035	0.004995	0.002997	0.000999001	0.317682	0.614386	0.002997	0.021978	0.002997	0.000999001	0.102897	0.015984	0.010989	0.000999001	0.162837	0.000999001	0.022977	0.000999001
	ENSG00000255837	TAS2R20	259295	taste 2 receptor member 20	0.0887912	0.000999001	0.0599401	0.0729271	0.481518	0.000999001	0.000999001	0.223776	0.388611	0.020979	0.000999001	0.000999001	0.00899101	0.451548	0.00799201	0.0679321	0.00899101	0.001998	0.308691	0.010989	0.032967	0.001998	0.0599401	0.000999001	0.002997	0.000999001
	ENSG00000255857	PXN-AS1	100506649	PXN antisense RNA 1	0.0891508	0.0679321	0.257742	0.000999001	0.00699301	0.532468	0.000999001	0.000999001	0.112887	0.033966	0.013986	0.000999001	0.000999001	0.122877	0.0659341	0.274725	0.10989	0.000999001	0.258741	0.220779	0.02997	0.00599401	0.00899101	0.001998	0.0959041	0.000999001
	ENSG00000178074	C2orf69	205327	chromosome 2 open reading frame 69	0.0899101	0.044955	0.035964	0.000999001	0.018981	0.000999001	0.015984	0.002997	0.033966	0.025974	0.0509491	0.00699301	0.014985	0.451548	0.038961	0.659341	0.00899101	0.000999001	0.0599401	0.001998	0.400599	0.256743	0.026973	0.0609391	0.021978	0.004995
	ENSG00000135392	DNAJC14	85406	DnaJ heat shock protein family (Hsp40) member C14	0.08999	0.000999001	0.654346	0.000999001	0.002997	0.000999001	0.000999001	0.002997	0.583417	0.034965	0.000999001	0.000999001	0.000999001	0.000999001	0.388611	0.141858	0.000999001	0.000999001	0.323676	0.0999001	0.000999001	0.001998	0.000999001	0.000999001	0.000999001	0.000999001
	ENSG00000111581	NUP107	57122	nucleoporin 107	0.0900699	0.036963	0.368631	0.000999001	0.222777	0.000999001	0.010989	0.010989	0.515485	0.226773	0.001998	0.03996	0.046953	0.026973	0.342657	0.151848	0.012987	0.000999001	0.018981	0.020979	0.00599401	0.000999001	0.000999001	0.013986	0.144855	0.025974
	ENSG00000177839	PCDHB9	56127	protocadherin beta 9	0.0903896	0.000999001	0.013986	0.957043	0.000999001	0.000999001	0.000999001	0.000999001	0.387612	0.000999001	0.000999001	0.000999001	0.000999001	0.001998	0.000999001	0.242757	0.000999001	0.000999001	0.022977	0.001998	0.000999001	0.552448	0.028971	0.034965	0.000999001	0.000999001
	ENSG00000133561	GIMAP6	474344	GTPase, IMAP family member 6	0.0907093	0.000999001	0.0599401	0.000999001	0.843157	0.000999001	0.000999001	0.262737	0.458541	0.000999001	0.033966	0.024975	0.000999001	0.000999001	0.141858	0.0529471	0.012987	0.000999001	0.000999001	0.215784	0.011988	0.0939061	0.000999001	0.017982	0.025974	0.000999001
	ENSG00000013441	CLK1	1195	CDC like kinase 1	0.0914286	0.000999001	0.038961	0.000999001	0.00699301	0.000999001	0.000999001	0.001998	0.851149	0.024975	0.000999001	0.000999001	0.004995	0.000999001	0.012987	0.478521	0.042957	0.000999001	0.719281	0.0569431	0.000999001	0.011988	0.000999001	0.000999001	0.021978	0.000999001
	ENSG00000182810	DDX28	55794	DEAD-box helicase 28	0.0916683	0.000999001	0.387612	0.000999001	0.00999001	0.000999001	0.000999001	0.000999001	0.682318	0.168831	0.000999001	0.000999001	0.004995	0.000999001	0.001998	0.645355	0.000999001	0.000999001	0.000999001	0.002997	0.000999001	0.371628	0.000999001	0.000999001	0.000999001	0.000999001
	ENSG00000157214	STEAP2	261729	STEAP2 metalloreductase	0.0917083	0.000999001	0.427572	0.012987	0.000999001	0.011988	0.000999001	0.138861	0.777223	0.328671	0.000999001	0.000999001	0.0839161	0.223776	0.193806	0.0759241	0.000999001	0.000999001	0.001998	0.000999001	0.001998	0.001998	0.000999001	0.000999001	0.000999001	0.000999001
	ENSG00000141431	ASXL3	80816	ASXL transcriptional regulator 3	0.0923876	0.000999001	0.00599401	0.000999001	0.000999001	0.138861	0.000999001	0.001998	0.585415	0.306693	0.000999001	0.000999001	0.000999001	0.00699301	0.021978	0.010989	0.167832	0.0639361	0.000999001	0.000999001	0.000999001	0.417582	0.545455	0.020979	0.003996	0.000999001
	ENSG00000107937	GTPBP4	23560	GTP binding protein 4	0.0927073	0.000999001	0.465534	0.000999001	0.25974	0.000999001	0.000999001	0.003996	0.26973	0.041958	0.003996	0.000999001	0.021978	0.003996	0.272727	0.115884	0.0929071	0.374625	0.183816	0.0519481	0.000999001	0.003996	0.001998	0.140859	0.000999001	0.000999001
	ENSG00000254341	SNORD87	641648	small nucleolar RNA, C/D box 87	0.0929071	0.000999001	0.450549	0.37962	0.00699301	0.000999001	0.000999001	0.466533	0.245754	0.001998	0.000999001	0.000999001	0.023976	0.000999001	0.130869	0.00699301	0.002997	0.000999001	0.284715	0.001998	0.307692	0.000999001	0.000999001	0.000999001	0.000999001	0.000999001
	ENSG00000157103	SLC6A1	6529	solute carrier family 6 member 1	0.0933467	0.000999001	0.618382	0.000999001	0.278721	0.000999001	0.002997	0.00599401	0.304695	0.407592	0.000999001	0.000999001	0.000999001	0.151848	0.004995	0.004995	0.020979	0.042957	0.0719281	0.125874	0.003996	0.000999001	0.000999001	0.273726	0.004995	0.000999001
	ENSG00000163519	TRAT1	50852	T cell receptor associated transmembrane adaptor 1	0.0934266	0.000999001	0.011988	0.0859141	0.0649351	0.105894	0.0839161	0.422577	0.024975	0.035964	0.000999001	0.002997	0.000999001	0.267732	0.001998	0.0779221	0.000999001	0.000999001	0.010989	0.004995	0.283716	0.032967	0.004995	0.198801	0.606394	0.000999001
	ENSG00000207304	SNORA8	654320	small nucleolar RNA, H/ACA box 8	0.0938262	0.000999001	0.0519481	0.015984	0.010989	0.000999001	0.000999001	0.124875	0.391608	0.12987	0.000999001	0.447552	0.225774	0.012987	0.178821	0.343656	0.000999001	0.000999001	0.254745	0.100899	0.041958	0.000999001	0.000999001	0.000999001	0.003996	0.000999001
	ENSG00000116455	WDR77	79084	WD repeat domain 77	0.0939061	0.000999001	0.371628	0.000999001	0.251748	0.000999001	0.000999001	0.000999001	0.814186	0.184815	0.000999001	0.000999001	0.000999001	0.257742	0.255744	0.0879121	0.001998	0.004995	0.000999001	0.00999001	0.000999001	0.001998	0.000999001	0.0919081	0.000999001	0.000999001
	ENSG00000181284	TMEM102	284114	transmembrane protein 102	0.093986	0.0849151	0.315684	0.000999001	0.001998	0.000999001	0.000999001	0.0629371	0.978022	0.0699301	0.000999001	0.000999001	0.000999001	0.000999001	0.028971	0.0539461	0.000999001	0.001998	0.0519481	0.010989	0.00999001	0.666334	0.000999001	0.000999001	0.000999001	0.000999001
	ENSG00000213057	C1orf220	400798	chromosome 1 putative open reading frame 220	0.094026	0.000999001	0.0579421	0.000999001	0.0929071	0.003996	0.000999001	0.00699301	0.408591	0.541459	0.012987	0.00899101	0.000999001	0.0829171	0.345654	0.040959	0.184815	0.11988	0.03996	0.212787	0.03996	0.002997	0.114885	0.000999001	0.025974	0.000999001
	ENSG00000142065	ZFP14	57677	ZFP14 zinc finger protein	0.0941059	0.000999001	0.659341	0.001998	0.163836	0.000999001	0.000999001	0.120879	0.697303	0.032967	0.001998	0.020979	0.000999001	0.147852	0.003996	0.11988	0.0889111	0.000999001	0.186813	0.002997	0.002997	0.010989	0.0699301	0.004995	0.00699301	0.001998
	ENSG00000141543	EIF4A3	9775	eukaryotic translation initiation factor 4A3	0.0947453	0.000999001	0.24975	0.0629371	0.433566	0.000999001	0.000999001	0.0979021	0.414585	0.013986	0.120879	0.381618	0.00599401	0.110889	0.0589411	0.024975	0.0719281	0.021978	0.265734	0.001998	0.013986	0.000999001	0.000999001	0.00799201	0.002997	0.000999001
	ENSG00000267361	SEC24AP1	100421166	SEC24 homolog A pseudogene 1	0.0950649	0.000999001	0.374625	0.621379	0.010989	0.000999001	0.000999001	0.037962	0.038961	0.012987	0.000999001	0.000999001	0.027972	0.315684	0.031968	0.173826	0.025974	0.000999001	0.0659341	0.014985	0.000999001	0.0789211	0.002997	0.045954	0.004995	0.483516
	ENSG00000225470	JPX	554203	JPX transcript, XIST activator	0.0951449	0.002997	0.0999001	0.000999001	0.0759241	0.000999001	0.000999001	0.002997	0.346653	0.0959041	0.000999001	0.000999001	0.001998	0.000999001	0.001998	0.649351	0.000999001	0.000999001	0.0719281	0.003996	0.017982	0.995005	0.000999001	0.000999001	0.000999001	0.000999001
	ENSG00000283928	MIR637	693222	microRNA 637	0.0951848	0.000999001	0.141858	0.106893	0.003996	0.000999001	0.000999001	0.0559441	0.004995	0.002997	0.000999001	0.000999001	0.0689311	0.184815	0.036963	0.135864	0.000999001	0.000999001	0.803197	0.527473	0.00899101	0.280719	0.000999001	0.004995	0.001998	0.000999001
	ENSG00000228513	LOC100419679	100419679	zinc finger protein 670 pseudogene	0.0954645	0.000999001	0.023976	0.113886	0.000999001	0.000999001	0.000999001	0.150849	0.377622	0.041958	0.000999001	0.11988	0.015984	0.274725	0.427572	0.416583	0.0939061	0.000999001	0.24975	0.043956	0.000999001	0.000999001	0.000999001	0.011988	0.013986	0.000999001
	ENSG00000182492	BGN	633	biglycan	0.0957443	0.000999001	0.002997	0.000999001	0.001998	0.000999001	0.000999001	0.000999001	0.59041	0.127872	0.000999001	0.000999001	0.0959041	0.000999001	0.0579421	0.030969	0.000999001	0.000999001	0.837163	0.122877	0.017982	0.000999001	0.492507	0.000999001	0.001998	0.000999001
	ENSG00000107317	PTGDS	5730	prostaglandin D2 synthase	0.0958641	0.000999001	0.185814	0.000999001	0.127872	0.000999001	0.002997	0.0619381	0.133866	0.018981	0.000999001	0.000999001	0.002997	0.433566	0.0579421	0.173826	0.163836	0.000999001	0.001998	0.202797	0.002997	0.000999001	0.595405	0.000999001	0.212787	0.00899101
	ENSG00000103316	CRYM	1428	crystallin mu	0.0959441	0.000999001	0.00699301	0.000999001	0.00999001	0.000999001	0.321678	0.030969	0.648352	0.198801	0.000999001	0.00699301	0.014985	0.002997	0.012987	0.293706	0.00899101	0.216783	0.0679321	0.0519481	0.000999001	0.187812	0.003996	0.0909091	0.021978	0.194805
	ENSG00000198155	ZNF876P	642280	zinc finger protein 876, pseudogene	0.0960639	0.000999001	0.130869	0.000999001	0.00899101	0.000999001	0.000999001	0.025974	0.592408	0.002997	0.000999001	0.000999001	0.024975	0.015984	0.00899101	0.562438	0.0759241	0.000999001	0.682318	0.001998	0.17982	0.0749251	0.000999001	0.000999001	0.002997	0.000999001
	ENSG00000152127	MGAT5	4249	alpha-1,6-mannosylglycoprotein 6-beta-N-acetylglucosaminyltransferase	0.0962637	0.000999001	0.165834	0.000999001	0.0509491	0.000999001	0.000999001	0.000999001	0.879121	0.0839161	0.227772	0.03996	0.0909091	0.022977	0.012987	0.002997	0.194805	0.000999001	0.00599401	0.124875	0.000999001	0.025974	0.002997	0.000999001	0.44955	0.016983
	ENSG00000223534	HLA-DQB1-AS1	106480429	HLA-DQB1 antisense RNA 1	0.0963836	0.000999001	0.215784	0.000999001	0.591409	0.000999001	0.000999001	0.102897	0.0729271	0.226773	0.013986	0.000999001	0.000999001	0.0979021	0.206793	0.751249	0.000999001	0.000999001	0.046953	0.015984	0.041958	0.000999001	0.000999001	0.003996	0.00999001	0.000999001
	ENSG00000124659	TBCC	6903	tubulin folding cofactor C	0.0967433	0.000999001	0.504496	0.000999001	0.000999001	0.000999001	0.000999001	0.746254	0.132867	0.024975	0.000999001	0.000999001	0.000999001	0.000999001	0.0769231	0.455544	0.003996	0.000999001	0.014985	0.014985	0.000999001	0.428571	0.000999001	0.000999001	0.000999001	0.000999001
	ENSG00000117597	UTP25	27042	UTP25 small subunit processome component	0.0968631	0.162837	0.030969	0.000999001	0.001998	0.000999001	0.000999001	0.013986	0.535465	0.166833	0.000999001	0.00599401	0.022977	0.473526	0.0619381	0.374625	0.222777	0.244755	0.000999001	0.0759241	0.000999001	0.004995	0.000999001	0.012987	0.000999001	0.000999001
	ENSG00000204116	CHIC1	53344	cysteine rich hydrophobic domain 1	0.0971029	0.000999001	0.277722	0.000999001	0.021978	0.000999001	0.000999001	0.000999001	0.168831	0.255744	0.000999001	0.000999001	0.000999001	0.031968	0.01998	0.899101	0.000999001	0.000999001	0.587413	0.001998	0.001998	0.144855	0.000999001	0.000999001	0.002997	0.000999001
	ENSG00000225572	DOCK4-AS1	100506413	DOCK4 antisense RNA 1	0.0971429	0.000999001	0.311688	0.283716	0.000999001	0.000999001	0.000999001	0.331668	0.150849	0.122877	0.000999001	0.000999001	0.0629371	0.234765	0.013986	0.204795	0.122877	0.002997	0.116883	0.00899101	0.000999001	0.356643	0.000999001	0.004995	0.0889111	0.000999001
	ENSG00000228109	MELTF-AS1	100507057	MELTF antisense RNA 1	0.0973027	0.000999001	0.494505	0.000999001	0.206793	0.000999001	0.000999001	0.002997	0.01998	0.1998	0.003996	0.000999001	0.00599401	0.001998	0.028971	0.14985	0.03996	0.118881	0.00999001	0.961039	0.002997	0.175824	0.000999001	0.000999001	0.000999001	0.000999001
	ENSG00000214226	C17orf67	339210	chromosome 17 open reading frame 67	0.0975025	0.000999001	0.10989	0.000999001	0.536464	0.000999001	0.000999001	0.000999001	0.591409	0.0529471	0.000999001	0.000999001	0.025974	0.002997	0.268731	0.102897	0.000999001	0.001998	0.473526	0.187812	0.021978	0.034965	0.002997	0.000999001	0.012987	0.000999001
	ENSG00000067596	DHX8	1659	DEAH-box helicase 8	0.0975824	0.000999001	0.621379	0.000999001	0.00599401	0.000999001	0.000999001	0.0939061	0.757243	0.012987	0.000999001	0.000999001	0.037962	0.000999001	0.516484	0.115884	0.036963	0.002997	0.207792	0.00799201	0.00899101	0.000999001	0.000999001	0.001998	0.000999001	0.000999001
	ENSG00000112029	FBXO5	26271	F-box protein 5	0.0978222	0.000999001	0.03996	0.000999001	0.016983	0.000999001	0.000999001	0.0889111	0.0869131	0.474525	0.000999001	0.168831	0.000999001	0.015984	0.214785	0.956044	0.044955	0.00699301	0.00699301	0.038961	0.001998	0.000999001	0.015984	0.168831	0.0899101	0.000999001
	ENSG00000206052	DOK6	220164	docking protein 6	0.0981419	0.000999001	0.0589411	0.000999001	0.121878	0.000999001	0.000999001	0.140859	0.411588	0.263736	0.000999001	0.000999001	0.000999001	0.000999001	0.014985	0.00999001	0.000999001	0.014985	0.527473	0.033966	0.000999001	0.181818	0.365634	0.002997	0.0589411	0.235764
	ENSG00000125304	TM9SF2	9375	transmembrane 9 superfamily member 2	0.0981818	0.000999001	0.486513	0.000999001	0.000999001	0.000999001	0.000999001	0.000999001	0.348651	0.0699301	0.000999001	0.000999001	0.023976	0.000999001	0.26973	0.0569431	0.0649351	0.0729271	0.981019	0.011988	0.0509491	0.000999001	0.000999001	0.000999001	0.003996	0.000999001
	ENSG00000137731	FXYD2	486	FXYD domain containing ion transport regulator 2	0.0985415	0.000999001	0.317682	0.001998	0.272727	0.000999001	0.000999001	0.001998	0.42957	0.628372	0.000999001	0.106893	0.0639361	0.000999001	0.0519481	0.175824	0.000999001	0.000999001	0.337662	0.028971	0.000999001	0.004995	0.000999001	0.000999001	0.000999001	0.02997
	ENSG00000186352	ANKRD37	353322	ankyrin repeat domain 37	0.0985814	0.000999001	0.047952	0.000999001	0.018981	0.000999001	0.002997	0.002997	0.461538	0.041958	0.001998	0.001998	0.0869131	0.0559441	0.123876	0.715285	0.046953	0.000999001	0.018981	0.253746	0.256743	0.004995	0.000999001	0.004995	0.30969	0.000999001
	ENSG00000187566	NHLRC1	378884	NHL repeat containing E3 ubiquitin protein ligase 1	0.0987013	0.000999001	0.18981	0.000999001	0.000999001	0.000999001	0.000999001	0.001998	0.696304	0.0759241	0.000999001	0.0509491	0.729271	0.117882	0.134865	0.162837	0.000999001	0.190809	0.0959041	0.001998	0.000999001	0.00699301	0.000999001	0.000999001	0.000999001	0.000999001
	ENSG00000161791	FMNL3	91010	formin like 3	0.0988212	0.000999001	0.147852	0.000999001	0.001998	0.000999001	0.000999001	0.000999001	0.779221	0.022977	0.000999001	0.000999001	0.167832	0.000999001	0.0539461	0.4995	0.002997	0.0939061	0.030969	0.041958	0.01998	0.466533	0.002997	0.024975	0.103896	0.000999001
	ENSG00000128923	MINDY2	54629	MINDY lysine 48 deubiquitinase 2	0.098981	0.000999001	0.157842	0.000999001	0.020979	0.000999001	0.110889	0.010989	0.437562	0.011988	0.000999001	0.0599401	0.00899101	0.375624	0.023976	0.998002	0.000999001	0.001998	0.015984	0.00699301	0.001998	0.136863	0.001998	0.0849151	0.000999001	0.000999001
	ENSG00000007933	FMO3	2328	flavin containing dimethylaniline monoxygenase 3	0.0992607	0.000999001	0.000999001	0.000999001	0.000999001	0.000999001	0.000999001	0.000999001	0.0529471	0.123876	0.000999001	0.000999001	0.708292	0.545455	0.000999001	0.000999001	0.000999001	0.000999001	0.037962	0.000999001	0.000999001	0.011988	0.000999001	0.368631	0.615385	0.000999001
	ENSG00000280789	PAGR1	79447	PAXIP1 associated glutamate rich protein 1	0.0997802	0.000999001	0.0979021	0.000999001	0.32967	0.000999001	0.000999001	0.028971	0.478521	0.361638	0.003996	0.000999001	0.000999001	0.000999001	0.431568	0.200799	0.231768	0.030969	0.0989011	0.128871	0.015984	0.041958	0.000999001	0.000999001	0.002997	0.000999001
	ENSG00000237187	NR2F1-AS1	441094	NR2F1 antisense RNA 1	0.10002	0.000999001	0.264735	0.120879	0.016983	0.000999001	0.000999001	0.002997	0.386613	0.216783	0.000999001	0.002997	0.000999001	0.000999001	0.015984	0.623377	0.000999001	0.000999001	0.180819	0.022977	0.003996	0.61039	0.000999001	0.004995	0.003996	0.012987
	ENSG00000206834	SNORA1	677792	small nucleolar RNA, H/ACA box 1	0.10002	0.002997	0.043956	0.002997	0.017982	0.004995	0.000999001	0.0969031	0.01998	0.0969031	0.000999001	0.468531	0.907093	0.0829171	0.034965	0.028971	0.0509491	0.000999001	0.101898	0.016983	0.206793	0.000999001	0.000999001	0.000999001	0.307692	0.000999001
	ENSG00000140259	MFAP1	4236	microfibril associated protein 1	0.1003	0.000999001	0.210789	0.0779221	0.025974	0.000999001	0.000999001	0.000999001	0.592408	0.003996	0.000999001	0.000999001	0.000999001	0.103896	0.0859141	0.456543	0.00699301	0.370629	0.553447	0.00599401	0.000999001	0.000999001	0.000999001	0.000999001	0.000999001	0.000999001
	ENSG00000176681	LRRC37A	9884	leucine rich repeat containing 37A	0.10046	0.000999001	0.266733	0.000999001	0.043956	0.000999001	0.000999001	0.012987	0.128871	0.001998	0.000999001	0.0989011	0.035964	0.000999001	0.043956	0.0889111	0.632368	0.001998	0.296703	0.00599401	0.136863	0.696304	0.000999001	0.000999001	0.00999001	0.000999001
	ENSG00000183137	CEP57L1	285753	centrosomal protein 57 like 1	0.100659	0.000999001	0.688312	0.162837	0.000999001	0.000999001	0.000999001	0.54046	0.32967	0.002997	0.004995	0.245754	0.000999001	0.000999001	0.004995	0.0859141	0.000999001	0.000999001	0.003996	0.011988	0.000999001	0.421578	0.000999001	0.000999001	0.000999001	0.000999001
	ENSG00000158578	ALAS2	212	5'-aminolevulinate synthase 2	0.101019	0.002997	0.599401	0.000999001	0.000999001	0.000999001	0.000999001	0.003996	0.35964	0.283716	0.000999001	0.025974	0.637363	0.00599401	0.003996	0.000999001	0.036963	0.370629	0.030969	0.0509491	0.024975	0.003996	0.000999001	0.011988	0.0639361	0.000999001
	ENSG00000238090	LOC100421336	100421336	RAB3A interacting protein like 1 pseudogene	0.101059	0.000999001	0.0709291	0.172827	0.0659341	0.512488	0.000999001	0.12987	0.044955	0.03996	0.020979	0.135864	0.001998	0.278721	0.325674	0.0879121	0.024975	0.000999001	0.233766	0.026973	0.000999001	0.0619381	0.003996	0.0729271	0.208791	0.000999001
	ENSG00000166451	CENPN	55839	centromere protein N	0.101379	0.000999001	0.377622	0.000999001	0.383616	0.000999001	0.000999001	0.000999001	0.662338	0.022977	0.000999001	0.000999001	0.000999001	0.011988	0.038961	0.0619381	0.000999001	0.012987	0.103896	0.000999001	0.011988	0.796204	0.025974	0.011988	0.000999001	0.000999001
	ENSG00000170949	ZNF160	90338	zinc finger protein 160	0.101618	0.000999001	0.63037	0.032967	0.000999001	0.000999001	0.000999001	0.000999001	0.47952	0.002997	0.000999001	0.245754	0.011988	0.3996	0.033966	0.0969031	0.023976	0.000999001	0.518482	0.027972	0.002997	0.001998	0.017982	0.003996	0.000999001	0.000999001
	ENSG00000124380	SNRNP27	11017	small nuclear ribonucleoprotein U4/U6.U5 subunit 27	0.101778	0.228771	0.037962	0.002997	0.002997	0.000999001	0.037962	0.000999001	0.281718	0.292707	0.003996	0.00799201	0.260739	0.000999001	0.198801	0.351648	0.000999001	0.000999001	0.024975	0.00599401	0.018981	0.771229	0.000999001	0.001998	0.00599401	0.000999001
	ENSG00000256235	SMIM3	85027	small integral membrane protein 3	0.101818	0.000999001	0.475524	0.000999001	0.181818	0.000999001	0.011988	0.000999001	0.558442	0.312687	0.001998	0.370629	0.002997	0.00899101	0.0659341	0.0649351	0.000999001	0.012987	0.001998	0.171828	0.0839161	0.000999001	0.17982	0.00599401	0.025974	0.000999001
	ENSG00000164949	GEM	2669	GTP binding protein overexpressed in skeletal muscle	0.101898	0.000999001	0.48951	0.000999001	0.004995	0.002997	0.000999001	0.0669331	0.0639361	0.0859141	0.000999001	0.000999001	0.839161	0.215784	0.016983	0.01998	0.000999001	0.000999001	0.244755	0.00799201	0.016983	0.000999001	0.000999001	0.000999001	0.042957	0.418581
	ENSG00000144331	ZNF385B	151126	zinc finger protein 385B	0.102178	0.000999001	0.000999001	0.000999001	0.156843	0.023976	0.000999001	0.292707	0.629371	0.002997	0.000999001	0.659341	0.00699301	0.000999001	0.000999001	0.04995	0.507493	0.000999001	0.043956	0.000999001	0.153846	0.011988	0.002997	0.000999001	0.000999001	0.000999001
	ENSG00000243173	RN7SL861P	106479534	RNA, 7SL, cytoplasmic 861, pseudogene	0.102298	0.000999001	0.436563	0.03996	0.203796	0.000999001	0.000999001	0.312687	0.406593	0.223776	0.000999001	0.028971	0.041958	0.013986	0.264735	0.00899101	0.021978	0.000999001	0.00999001	0.117882	0.045954	0.348651	0.000999001	0.020979	0.002997	0.000999001
	ENSG00000128872	TMOD2	29767	tropomodulin 2	0.102617	0.000999001	0.023976	0.000999001	0.047952	0.000999001	0.000999001	0.778222	0.215784	0.92008	0.012987	0.000999001	0.000999001	0.000999001	0.017982	0.0529471	0.36963	0.016983	0.0869131	0.000999001	0.000999001	0.00899101	0.000999001	0.000999001	0.000999001	0.000999001
	ENSG00000143799	PARP1	142	poly(ADP-ribose) polymerase 1	0.102937	0.000999001	0.726274	0.002997	0.000999001	0.004995	0.000999001	0.000999001	0.678322	0.021978	0.000999001	0.00599401	0.000999001	0.001998	0.438561	0.0779221	0.031968	0.533467	0.000999001	0.026973	0.002997	0.000999001	0.001998	0.00599401	0.001998	0.000999001
	ENSG00000153446	C16orf89	146556	chromosome 16 open reading frame 89	0.103297	0.000999001	0.117882	0.000999001	0.001998	0.000999001	0.000999001	0.000999001	0.534466	0.407592	0.000999001	0.000999001	0.000999001	0.0719281	0.591409	0.216783	0.000999001	0.000999001	0.358641	0.130869	0.115884	0.000999001	0.000999001	0.020979	0.000999001	0.000999001
	ENSG00000169188	APEX2	27301	apurinic/apyrimidinic endodeoxyribonuclease 2	0.103297	0.000999001	0.0529471	0.000999001	0.14985	0.000999001	0.012987	0.301698	0.186813	0.234765	0.000999001	0.000999001	0.003996	0.03996	0.614386	0.038961	0.020979	0.248751	0.311688	0.0879121	0.182817	0.0649351	0.000999001	0.020979	0.000999001	0.000999001
	ENSG00000223756	TSSC2	650368	tumor suppressing subtransferable candidate 2 (pseudogene)	0.103337	0.002997	0.107892	0.000999001	0.105894	0.000999001	0.000999001	0.003996	0.161838	0.953047	0.000999001	0.001998	0.00699301	0.0639361	0.00699301	0.0799201	0.003996	0.000999001	0.397602	0.635365	0.014985	0.000999001	0.000999001	0.025974	0.000999001	0.001998
	ENSG00000139220	PPFIA2	8499	PTPRF interacting protein alpha 2	0.103816	0.000999001	0.143856	0.000999001	0.000999001	0.000999001	0.000999001	0.8002	0.284715	0.798202	0.000999001	0.000999001	0.01998	0.0669331	0.000999001	0.195804	0.0909091	0.000999001	0.021978	0.101898	0.02997	0.00899101	0.002997	0.00599401	0.000999001	0.012987
	ENSG00000139597	N4BP2L1	90634	NEDD4 binding protein 2 like 1	0.103816	0.000999001	0.0679321	0.018981	0.34965	0.000999001	0.000999001	0.000999001	0.547453	0.110889	0.000999001	0.000999001	0.000999001	0.002997	0.0629371	0.394605	0.000999001	0.00599401	0.977023	0.034965	0.000999001	0.002997	0.00699301	0.000999001	0.000999001	0.000999001
	ENSG00000198841	KTI12	112970	KTI12 chromatin associated homolog	0.104056	0.000999001	0.351648	0.000999001	0.010989	0.000999001	0.000999001	0.00999001	0.641359	0.0729271	0.000999001	0.000999001	0.000999001	0.000999001	0.028971	0.951049	0.00799201	0.000999001	0.001998	0.000999001	0.000999001	0.509491	0.000999001	0.000999001	0.000999001	0.000999001
	ENSG00000081237	PTPRC	5788	protein tyrosine phosphatase receptor type C	0.104535	0.00899101	0.000999001	0.000999001	0.048951	0.000999001	0.001998	0.254745	0.144855	0.310689	0.000999001	0.000999001	0.000999001	0.113886	0.22977	0.131868	0.000999001	0.000999001	0.001998	0.377622	0.511489	0.201798	0.002997	0.138861	0.123876	0.000999001
	ENSG00000150048	CLEC1A	51267	C-type lectin domain family 1 member A	0.104655	0.000999001	0.194805	0.000999001	0.000999001	0.000999001	0.000999001	0.001998	0.153846	0.825175	0.000999001	0.000999001	0.116883	0.014985	0.020979	0.871129	0.000999001	0.000999001	0.362637	0.025974	0.000999001	0.00999001	0.000999001	0.000999001	0.004995	0.000999001
	ENSG00000245105	A2M-AS1	144571	A2M antisense RNA 1	0.104695	0.000999001	0.268731	0.000999001	0.362637	0.000999001	0.000999001	0.65035	0.100899	0.026973	0.000999001	0.00999001	0.163836	0.000999001	0.017982	0.554446	0.000999001	0.003996	0.184815	0.037962	0.003996	0.212787	0.000999001	0.00799201	0.000999001	0.000999001
	ENSG00000151882	CCL28	56477	C-C motif chemokine ligand 28	0.104895	0.000999001	0.35964	0.002997	0.217782	0.000999001	0.000999001	0.000999001	0.578422	0.002997	0.000999001	0.000999001	0.000999001	0.000999001	0.000999001	0.002997	0.0629371	0.001998	0.863137	0.018981	0.270729	0.000999001	0.158841	0.038961	0.030969	0.000999001
	ENSG00000040341	STAU2	27067	staufen double-stranded RNA binding protein 2	0.104975	0.438561	0.324675	0.000999001	0.001998	0.000999001	0.043956	0.000999001	0.200799	0.004995	0.001998	0.003996	0.0769231	0.0689311	0.012987	0.0769231	0.000999001	0.000999001	0.000999001	0.00999001	0.038961	0.574426	0.002997	0.108891	0.595405	0.030969
	ENSG00000214093	RPS18P14	100128535	ribosomal protein S18 pseudogene 14	0.105175	0.000999001	0.187812	0.00799201	0.151848	0.000999001	0.000999001	0.001998	0.025974	0.021978	0.000999001	0.410589	0.887113	0.027972	0.004995	0.488511	0.012987	0.000999001	0.376623	0.004995	0.000999001	0.001998	0.000999001	0.000999001	0.00699301	0.000999001
	ENSG00000159167	STC1	6781	stanniocalcin 1	0.105215	0.000999001	0.290709	0.0729271	0.000999001	0.000999001	0.000999001	0.000999001	0.14985	0.378621	0.220779	0.000999001	0.972028	0.001998	0.011988	0.17982	0.003996	0.020979	0.000999001	0.00699301	0.00999001	0.00899101	0.000999001	0.28971	0.001998	0.000999001
	ENSG00000125484	GTF3C4	9329	general transcription factor IIIC subunit 4	0.105295	0.000999001	0.587413	0.000999001	0.000999001	0.000999001	0.000999001	0.000999001	0.988012	0.160839	0.000999001	0.000999001	0.003996	0.000999001	0.402597	0.395604	0.000999001	0.001998	0.0739261	0.001998	0.000999001	0.000999001	0.000999001	0.000999001	0.000999001	0.000999001
	ENSG00000269190	FBXO17	115290	F-box protein 17	0.105455	0.71029	0.001998	0.000999001	0.10989	0.000999001	0.000999001	0.000999001	0.875125	0.002997	0.000999001	0.000999001	0.023976	0.002997	0.021978	0.168831	0.026973	0.0789211	0.046953	0.260739	0.001998	0.000999001	0.292707	0.000999001	0.000999001	0.000999001
	ENSG00000106336	FBXO24	26261	F-box protein 24	0.105654	0.000999001	0.437562	0.000999001	0.0899101	0.000999001	0.000999001	0.004995	0.130869	0.410589	0.000999001	0.000999001	0.000999001	0.0919081	0.41958	0.036963	0.0849151	0.00599401	0.102897	0.471528	0.003996	0.2997	0.000999001	0.03996	0.000999001	0.000999001
	ENSG00000072832	CRMP1	1400	collapsin response mediator protein 1	0.105774	0.000999001	0.378621	0.000999001	0.437562	0.000999001	0.000999001	0.00899101	0.983017	0.036963	0.000999001	0.000999001	0.224775	0.046953	0.111888	0.02997	0.000999001	0.000999001	0.164835	0.112887	0.000999001	0.018981	0.000999001	0.000999001	0.0769231	0.000999001
	ENSG00000104142	VPS18	57617	VPS18 core subunit of CORVET and HOPS complexes	0.106254	0.000999001	0.184815	0.558442	0.388611	0.000999001	0.000999001	0.001998	0.503497	0.0619381	0.000999001	0.000999001	0.012987	0.001998	0.0729271	0.262737	0.000999001	0.291708	0.220779	0.013986	0.001998	0.0679321	0.000999001	0.000999001	0.000999001	0.000999001
	ENSG00000180139	ACTA2-AS1	100132116	ACTA2 antisense RNA 1	0.106334	0.000999001	0.0719281	0.000999001	0.134865	0.000999001	0.000999001	0.028971	0.205794	0.003996	0.00999001	0.000999001	0.0979021	0.000999001	0.00899101	0.256743	0.884116	0.000999001	0.025974	0.283716	0.000999001	0.000999001	0.000999001	0.519481	0.114885	0.000999001
	ENSG00000178773	CPNE7	27132	copine 7	0.106334	0.004995	0.001998	0.000999001	0.034965	0.64036	0.000999001	0.361638	0.31968	0.201798	0.000999001	0.0739261	0.000999001	0.001998	0.000999001	0.511489	0.00999001	0.028971	0.194805	0.043956	0.000999001	0.000999001	0.000999001	0.195804	0.022977	0.000999001
	ENSG00000234546	LNCTAM34A	102724571	long non coding transcriptional activator of miR34a	0.106533	0.000999001	0.000999001	0.000999001	0.601399	0.000999001	0.000999001	0.000999001	0.00999001	0.000999001	0.000999001	0.000999001	0.000999001	0.000999001	0.000999001	0.000999001	0.701299	0.0999001	0.248751	0.000999001	0.65035	0.322677	0.000999001	0.000999001	0.011988	0.000999001
	ENSG00000228223	HCG11	493812	HLA complex group 11	0.106573	0.000999001	0.106893	0.000999001	0.002997	0.0999001	0.0789211	0.751249	0.045954	0.208791	0.004995	0.001998	0.000999001	0.00599401	0.000999001	0.265734	0.024975	0.000999001	0.298701	0.577423	0.042957	0.0869131	0.000999001	0.00599401	0.046953	0.000999001
	ENSG00000204842	ATXN2	6311	ataxin 2	0.106813	0.000999001	0.981019	0.045954	0.00699301	0.000999001	0.000999001	0.000999001	0.368631	0.226773	0.000999001	0.0759241	0.298701	0.000999001	0.022977	0.16983	0.003996	0.000999001	0.00999001	0.000999001	0.018981	0.024975	0.000999001	0.003996	0.000999001	0.401598
	ENSG00000004846	ABCB5	340273	ATP binding cassette subfamily B member 5	0.106853	0.000999001	0.294705	0.003996	0.0579421	0.000999001	0.000999001	0.012987	0.783217	0.59041	0.001998	0.000999001	0.000999001	0.00599401	0.0979021	0.251748	0.024975	0.000999001	0.002997	0.001998	0.000999001	0.000999001	0.000999001	0.404595	0.125874	0.000999001
	ENSG00000239521	CASTOR3P	352954	CASTOR family member 3, pseudogene	0.107133	0.001998	0.024975	0.001998	0.437562	0.000999001	0.00999001	0.004995	0.481518	0.57043	0.000999001	0.000999001	0.042957	0.252747	0.0899101	0.003996	0.015984	0.000999001	0.2997	0.103896	0.00599401	0.0789211	0.000999001	0.0979021	0.0809191	0.0669331
	ENSG00000147437	GNRH1	2796	gonadotropin releasing hormone 1	0.107493	0.000999001	0.378621	0.000999001	0.383616	0.000999001	0.000999001	0.001998	0.678322	0.204795	0.000999001	0.000999001	0.000999001	0.122877	0.02997	0.126873	0.001998	0.544456	0.0589411	0.13986	0.000999001	0.000999001	0.000999001	0.000999001	0.002997	0.000999001
	ENSG00000259658	UBE2Q2P13	100128108	UBE2Q2 pseudogene 13	0.107493	0.000999001	0.0529471	0.000999001	0.0619381	0.000999001	0.000999001	0.000999001	0.927073	0.234765	0.000999001	0.002997	0.000999001	0.001998	0.0539461	0.785215	0.000999001	0.000999001	0.016983	0.461538	0.037962	0.025974	0.011988	0.000999001	0.000999001	0.000999001
	ENSG00000147138	GPR174	84636	G protein-coupled receptor 174	0.107612	0.000999001	0.00899101	0.482517	0.0919081	0.382617	0.0619381	0.487512	0.0719281	0.001998	0.000999001	0.000999001	0.000999001	0.13986	0.004995	0.471528	0.000999001	0.000999001	0.021978	0.00999001	0.003996	0.012987	0.000999001	0.328671	0.0989011	0.000999001
	ENSG00000114698	PLSCR4	57088	phospholipid scramblase 4	0.108132	0.000999001	0.40959	0.000999001	0.000999001	0.000999001	0.000999001	0.000999001	0.837163	0.030969	0.000999001	0.000999001	0.000999001	0.524476	0.001998	0.423576	0.000999001	0.000999001	0.001998	0.030969	0.000999001	0.396603	0.000999001	0.028971	0.002997	0.000999001
	ENSG00000150477	KIAA1328	57536	KIAA1328	0.108172	0.000999001	0.110889	0.451548	0.012987	0.000999001	0.000999001	0.118881	0.806194	0.002997	0.000999001	0.000999001	0.001998	0.001998	0.012987	0.515485	0.000999001	0.000999001	0.268731	0.004995	0.001998	0.300699	0.0819181	0.000999001	0.000999001	0.000999001
	ENSG00000198707	CEP290	80184	centrosomal protein 290	0.108212	0.000999001	0.202797	0.001998	0.027972	0.000999001	0.000999001	0.0669331	0.944056	0.002997	0.023976	0.141858	0.000999001	0.000999001	0.001998	0.643357	0.004995	0.00599401	0.572428	0.015984	0.015984	0.022977	0.000999001	0.000999001	0.000999001	0.000999001
	ENSG00000227560	RPS15AP30	100271607	ribosomal protein S15a pseudogene 30	0.108212	0.000999001	0.0889111	0.0569431	0.014985	0.120879	0.000999001	0.000999001	0.031968	0.011988	0.000999001	0.111888	0.675325	0.855145	0.000999001	0.234765	0.166833	0.000999001	0.022977	0.105894	0.000999001	0.045954	0.000999001	0.022977	0.128871	0.000999001
	ENSG00000164934	DCAF13	25879	DDB1 and CUL4 associated factor 13	0.108332	0.000999001	0.237762	0.017982	0.702298	0.000999001	0.000999001	0.000999001	0.490509	0.0779221	0.000999001	0.000999001	0.112887	0.048951	0.244755	0.221778	0.142857	0.00699301	0.117882	0.002997	0.000999001	0.000999001	0.000999001	0.267732	0.004995	0.000999001
	ENSG00000174943	KCTD13	253980	potassium channel tetramerization domain containing 13	0.108332	0.000999001	0.163836	0.000999001	0.104895	0.000999001	0.000999001	0.000999001	0.147852	0.048951	0.907093	0.000999001	0.00899101	0.000999001	0.02997	0.101898	0.013986	0.000999001	0.644356	0.011988	0.222777	0.285714	0.000999001	0.000999001	0.004995	0.000999001
	ENSG00000259134	LINC00924	145820	long intergenic non-protein coding RNA 924	0.108531	0.000999001	0.334665	0.000999001	0.00799201	0.000999001	0.000999001	0.0769231	0.919081	0.0799201	0.000999001	0.000999001	0.0639361	0.318681	0.000999001	0.0519481	0.233766	0.000999001	0.143856	0.001998	0.0679321	0.002997	0.000999001	0.390609	0.00899101	0.000999001
	ENSG00000144228	SPOPL	339745	speckle type BTB/POZ protein like	0.108531	0.000999001	0.0999001	0.295704	0.00699301	0.004995	0.198801	0.022977	0.101898	0.012987	0.000999001	0.254745	0.191808	0.112887	0.017982	0.759241	0.002997	0.000999001	0.0609391	0.004995	0.00699301	0.248751	0.000999001	0.017982	0.284715	0.000999001
	ENSG00000110446	SLC15A3	51296	solute carrier family 15 member 3	0.108611	0.000999001	0.0609391	0.000999001	0.003996	0.000999001	0.000999001	0.010989	0.698302	0.00599401	0.0999001	0.001998	0.000999001	0.00599401	0.604396	0.715285	0.002997	0.000999001	0.308691	0.0819181	0.003996	0.0899101	0.00599401	0.000999001	0.004995	0.001998
	ENSG00000101342	TLDC2	140711	TBC/LysM-associated domain containing 2	0.108931	0.000999001	0.0589411	0.000999001	0.0639361	0.535465	0.000999001	0.000999001	0.291708	0.887113	0.000999001	0.23976	0.002997	0.148851	0.226773	0.000999001	0.000999001	0.001998	0.110889	0.010989	0.001998	0.0669331	0.000999001	0.0649351	0.000999001	0.000999001
	ENSG00000188599	NPIPP1	100874381	nuclear pore complex interacting protein pseudogene 1	0.109011	0.01998	0.15984	0.000999001	0.71029	0.000999001	0.000999001	0.000999001	0.554446	0.621379	0.000999001	0.000999001	0.002997	0.028971	0.003996	0.380619	0.001998	0.004995	0.035964	0.176823	0.001998	0.001998	0.000999001	0.000999001	0.00999001	0.000999001
	ENSG00000239291	RPS2P47	644388	ribosomal protein S2 pseudogene 47	0.109051	0.000999001	0.220779	0.002997	0.00699301	0.0829171	0.000999001	0.114885	0.0989011	0.110889	0.000999001	0.045954	0.126873	0.16983	0.982018	0.00899101	0.022977	0.017982	0.528472	0.001998	0.0729271	0.0869131	0.001998	0.015984	0.000999001	0.000999001
	ENSG00000138448	ITGAV	3685	integrin subunit alpha V	0.109091	0.010989	0.00799201	0.625375	0.000999001	0.002997	0.001998	0.000999001	0.154845	0.038961	0.000999001	0.0619381	0.000999001	0.026973	0.410589	0.745255	0.018981	0.000999001	0.026973	0.010989	0.106893	0.13986	0.021978	0.002997	0.208791	0.0969031
	ENSG00000105849	POLR1F	221830	RNA polymerase I subunit F	0.109091	0.000999001	0.436563	0.181818	0.213786	0.000999001	0.000999001	0.000999001	0.155844	0.297702	0.000999001	0.207792	0.112887	0.003996	0.435564	0.455544	0.020979	0.00699301	0.154845	0.00799201	0.000999001	0.024975	0.000999001	0.000999001	0.000999001	0.000999001
	ENSG00000109790	KLHL5	51088	kelch like family member 5	0.109171	0.004995	0.048951	0.033966	0.001998	0.000999001	0.000999001	0.00999001	0.247752	0.0639361	0.000999001	0.0599401	0.000999001	0.013986	0.267732	0.0939061	0.002997	0.000999001	0.824176	0.153846	0.156843	0.166833	0.0569431	0.000999001	0.468531	0.045954
	ENSG00000182903	ZNF721	170960	zinc finger protein 721	0.109291	0.000999001	0.200799	0.000999001	0.4995	0.0629371	0.000999001	0.003996	0.428571	0.001998	0.000999001	0.00799201	0.00899101	0.198801	0.001998	0.613387	0.0879121	0.000999001	0.202797	0.002997	0.015984	0.0699301	0.197802	0.000999001	0.118881	0.000999001
	ENSG00000176046	NUPR1	26471	nuclear protein 1, transcriptional regulator	0.10953	0.00599401	0.00799201	0.000999001	0.152847	0.000999001	0.000999001	0.000999001	0.882118	0.038961	0.014985	0.000999001	0.003996	0.000999001	0.000999001	0.041958	0.220779	0.544456	0.121878	0.156843	0.001998	0.487512	0.00699301	0.031968	0.00799201	0.001998
	ENSG00000267369	TAF5LP1	645744	TATA-box binding protein associated factor 5 like pseudogene 1	0.10957	0.000999001	0.00599401	0.000999001	0.248751	0.02997	0.027972	0.023976	0.223776	0.106893	0.000999001	0.016983	0.003996	0.524476	0.0899101	0.998002	0.000999001	0.000999001	0.0909091	0.178821	0.000999001	0.0799201	0.000999001	0.000999001	0.0799201	0.000999001
	ENSG00000121807	CCR2	729230	C-C motif chemokine receptor 2	0.10961	0.000999001	0.0629371	0.000999001	0.001998	0.000999001	0.000999001	0.141858	0.99001	0.001998	0.000999001	0.000999001	0.0999001	0.113886	0.414585	0.286713	0.0519481	0.345654	0.0769231	0.031968	0.0769231	0.004995	0.000999001	0.000999001	0.028971	0.000999001
	ENSG00000182752	PAPPA	5069	pappalysin 1	0.10969	0.0529471	0.352647	0.00699301	0.000999001	0.000999001	0.000999001	0.187812	0.21978	0.661339	0.000999001	0.12987	0.000999001	0.000999001	0.341658	0.000999001	0.012987	0.012987	0.0569431	0.031968	0.046953	0.018981	0.202797	0.267732	0.12987	0.000999001
	ENSG00000197608	ZNF841	284371	zinc finger protein 841	0.10981	0.000999001	0.174825	0.0829171	0.01998	0.000999001	0.000999001	0.00699301	0.0829171	0.028971	0.000999001	0.000999001	0.002997	0.02997	0.56044	0.226773	0.682318	0.000999001	0.684316	0.11988	0.017982	0.00999001	0.004995	0.000999001	0.000999001	0.000999001
	ENSG00000233593	LINC02609	105378853	long intergenic non-protein coding RNA 2609	0.10997	0.611389	0.44955	0.002997	0.543457	0.000999001	0.000999001	0.0669331	0.378621	0.027972	0.002997	0.0659341	0.000999001	0.000999001	0.002997	0.236763	0.000999001	0.002997	0.0569431	0.002997	0.000999001	0.193806	0.000999001	0.000999001	0.000999001	0.0939061
	ENSG00000131467	PSME3	10197	proteasome activator subunit 3	0.11021	0.000999001	0.87013	0.000999001	0.350649	0.000999001	0.000999001	0.000999001	0.330669	0.0909091	0.000999001	0.000999001	0.00599401	0.002997	0.193806	0.0609391	0.246753	0.000999001	0.571429	0.016983	0.000999001	0.000999001	0.000999001	0.000999001	0.000999001	0.000999001
	ENSG00000139719	VPS33A	65082	VPS33A core subunit of CORVET and HOPS complexes	0.11021	0.025974	0.481518	0.000999001	0.003996	0.000999001	0.000999001	0.004995	0.637363	0.280719	0.000999001	0.000999001	0.0759241	0.0559441	0.296703	0.381618	0.314685	0.000999001	0.0719281	0.047952	0.0649351	0.000999001	0.000999001	0.000999001	0.000999001	0.000999001
	ENSG00000282977	PCBP2-OT1	102157401	PCBP2 overlapping transcript 1	0.110729	0.000999001	0.266733	0.0969031	0.001998	0.00699301	0.000999001	0.178821	0.012987	0.361638	0.000999001	0.000999001	0.000999001	0.2997	0.605395	0.112887	0.294705	0.000999001	0.121878	0.0549451	0.0969031	0.17982	0.001998	0.00599401	0.0609391	0.000999001
	ENSG00000124508	BTN2A2	10385	butyrophilin subfamily 2 member A2	0.110809	0.000999001	0.0969031	0.000999001	0.525475	0.000999001	0.000999001	0.010989	0.273726	0.849151	0.000999001	0.000999001	0.000999001	0.105894	0.143856	0.043956	0.017982	0.000999001	0.0879121	0.136863	0.140859	0.324675	0.000999001	0.000999001	0.000999001	0.000999001
	ENSG00000240498	CDKN2B-AS1	100048912	CDKN2B antisense RNA 1	0.110809	0.000999001	0.161838	0.000999001	0.213786	0.000999001	0.000999001	0.0819181	0.165834	0.626374	0.000999001	0.000999001	0.000999001	0.026973	0.0799201	0.194805	0.000999001	0.000999001	0.223776	0.000999001	0.000999001	0.98002	0.000999001	0.000999001	0.000999001	0.000999001
	ENSG00000122507	BBS9	27241	Bardet-Biedl syndrome 9	0.110809	0.000999001	0.965035	0.327672	0.0609391	0.000999001	0.000999001	0.000999001	0.405594	0.131868	0.000999001	0.00799201	0.213786	0.000999001	0.002997	0.362637	0.000999001	0.000999001	0.142857	0.022977	0.018981	0.0759241	0.000999001	0.000999001	0.015984	0.004995
	ENSG00000163794	UCN	7349	urocortin	0.110929	0.000999001	0.036963	0.000999001	0.909091	0.000999001	0.000999001	0.0839161	0.0569431	0.015984	0.044955	0.000999001	0.000999001	0.00899101	0.280719	0.0709291	0.020979	0.142857	0.141858	0.258741	0.045954	0.558442	0.000999001	0.04995	0.037962	0.000999001
	ENSG00000026950	BTN3A1	11119	butyrophilin subfamily 3 member A1	0.110929	0.000999001	0.030969	0.000999001	0.527473	0.013986	0.000999001	0.032967	0.736264	0.310689	0.004995	0.002997	0.000999001	0.000999001	0.412587	0.0709291	0.152847	0.000999001	0.0719281	0.201798	0.153846	0.012987	0.026973	0.000999001	0.000999001	0.000999001
	ENSG00000167986	DDB1	1642	damage specific DNA binding protein 1	0.111089	0.000999001	0.506494	0.000999001	0.003996	0.000999001	0.000999001	0.000999001	0.400599	0.013986	0.001998	0.010989	0.020979	0.0699301	0.768232	0.366633	0.000999001	0.004995	0.575425	0.016983	0.000999001	0.000999001	0.000999001	0.000999001	0.004995	0.000999001
	ENSG00000186409	CCDC30	728621	coiled-coil domain containing 30	0.111209	0.000999001	0.0509491	0.003996	0.819181	0.000999001	0.000999001	0.00799201	0.412587	0.01998	0.025974	0.776224	0.185814	0.000999001	0.002997	0.0729271	0.000999001	0.04995	0.003996	0.003996	0.024975	0.308691	0.000999001	0.000999001	0.001998	0.000999001
	ENSG00000198270	TMEM116	89894	transmembrane protein 116	0.111369	0.000999001	0.011988	0.000999001	0.553447	0.00899101	0.000999001	0.000999001	0.683317	0.571429	0.000999001	0.000999001	0.000999001	0.041958	0.001998	0.0569431	0.0509491	0.003996	0.66034	0.00699301	0.002997	0.117882	0.000999001	0.000999001	0.000999001	0.000999001
	ENSG00000162851	TFB2M	64216	transcription factor B2, mitochondrial	0.111369	0.000999001	0.0859141	0.000999001	0.018981	0.000999001	0.000999001	0.000999001	0.562438	0.876124	0.000999001	0.000999001	0.017982	0.016983	0.260739	0.848152	0.00699301	0.002997	0.0629371	0.000999001	0.000999001	0.002997	0.001998	0.00799201	0.000999001	0.000999001
	ENSG00000158435	CNOT11	55571	CCR4-NOT transcription complex subunit 11	0.111648	0.000999001	0.65035	0.000999001	0.002997	0.000999001	0.000999001	0.000999001	0.461538	0.91009	0.000999001	0.000999001	0.013986	0.000999001	0.278721	0.022977	0.000999001	0.000999001	0.211788	0.215784	0.00799201	0.000999001	0.000999001	0.000999001	0.000999001	0.000999001
	ENSG00000108375	RNF43	54894	ring finger protein 43	0.111848	0.000999001	0.343656	0.011988	0.102897	0.000999001	0.000999001	0.002997	0.735265	0.147852	0.000999001	0.00599401	0.000999001	0.000999001	0.024975	0.334665	0.00899101	0.001998	0.447552	0.0709291	0.0629371	0.018981	0.0509491	0.000999001	0.415584	0.000999001
	ENSG00000100321	SYNGR1	9145	synaptogyrin 1	0.111968	0.000999001	0.360639	0.000999001	0.138861	0.000999001	0.002997	0.02997	0.310689	0.454545	0.000999001	0.004995	0.001998	0.014985	0.0579421	0.0599401	0.291708	0.000999001	0.688312	0.107892	0.165834	0.01998	0.000999001	0.017982	0.00699301	0.0569431
	ENSG00000106299	WASL	8976	WASP like actin nucleation promoting factor	0.112048	0.000999001	0.028971	0.000999001	0.013986	0.0899101	0.000999001	0.030969	0.201798	0.0999001	0.000999001	0.000999001	0.0959041	0.13986	0.015984	0.565435	0.000999001	0.246753	0.000999001	0.014985	0.013986	0.017982	0.127872	0.326673	0.176823	0.586414
	ENSG00000198542	ITGBL1	9358	integrin subunit beta like 1	0.112248	0.000999001	0.011988	0.000999001	0.025974	0.000999001	0.000999001	0.000999001	0.0869131	0.0659341	0.000999001	0.000999001	0.899101	0.391608	0.003996	0.24975	0.000999001	0.303696	0.002997	0.37962	0.000999001	0.000999001	0.000999001	0.16983	0.202797	0.000999001
	ENSG00000168615	ADAM9	8754	ADAM metallopeptidase domain 9	0.112368	0.043956	0.244755	0.000999001	0.04995	0.000999001	0.000999001	0.000999001	0.0769231	0.011988	0.15984	0.000999001	0.0699301	0.135864	0.025974	0.508492	0.871129	0.0769231	0.020979	0.174825	0.00599401	0.027972	0.292707	0.000999001	0.003996	0.000999001
	ENSG00000204969	PCDHA2	56146	protocadherin alpha 2	0.112448	0.000999001	0.0909091	0.000999001	0.167832	0.000999001	0.000999001	0.000999001	0.246753	0.137862	0.000999001	0.018981	0.000999001	0.000999001	0.000999001	0.436563	0.00899101	0.574426	0.277722	0.000999001	0.004995	0.814186	0.000999001	0.015984	0.003996	0.000999001
	ENSG00000132773	TOE1	114034	target of EGR1, exonuclease	0.112448	0.000999001	0.71029	0.000999001	0.004995	0.000999001	0.00899101	0.000999001	0.675325	0.365634	0.000999001	0.024975	0.003996	0.00899101	0.432567	0.0549451	0.003996	0.0909091	0.232767	0.0539461	0.000999001	0.110889	0.000999001	0.018981	0.000999001	0.000999001
	ENSG00000163728	TTC14	151613	tetratricopeptide repeat domain 14	0.112488	0.000999001	0.697303	0.000999001	0.217782	0.000999001	0.000999001	0.036963	0.822178	0.000999001	0.000999001	0.000999001	0.000999001	0.012987	0.011988	0.311688	0.0919081	0.000999001	0.528472	0.000999001	0.011988	0.030969	0.000999001	0.024975	0.000999001	0.000999001
	ENSG00000133460	SLC2A11	66035	solute carrier family 2 member 11	0.112527	0.000999001	0.693307	0.002997	0.00599401	0.000999001	0.000999001	0.253746	0.461538	0.035964	0.001998	0.000999001	0.004995	0.000999001	0.003996	0.113886	0.158841	0.0719281	0.18981	0.171828	0.354645	0.17982	0.0829171	0.015984	0.002997	0.000999001
	ENSG00000196497	IPO4	79711	importin 4	0.112607	0.000999001	0.17982	0.107892	0.00899101	0.000999001	0.000999001	0.021978	0.763237	0.025974	0.000999001	0.000999001	0.0559441	0.271728	0.150849	0.0989011	0.00799201	0.000999001	0.013986	0.000999001	0.000999001	0.108891	0.0659341	0.922078	0.001998	0.000999001
	ENSG00000184226	PCDH9	5101	protocadherin 9	0.112847	0.000999001	0.909091	0.012987	0.004995	0.000999001	0.000999001	0.004995	0.027972	0.527473	0.000999001	0.000999001	0.000999001	0.000999001	0.000999001	0.0849151	0.001998	0.002997	0.566434	0.616384	0.00699301	0.038961	0.000999001	0.000999001	0.003996	0.000999001
	ENSG00000175395	ZNF25	219749	zinc finger protein 25	0.112887	0.000999001	0.445554	0.000999001	0.000999001	0.000999001	0.017982	0.004995	0.613387	0.188811	0.00799201	0.000999001	0.000999001	0.242757	0.001998	0.0569431	0.00999001	0.000999001	0.242757	0.042957	0.00999001	0.010989	0.252747	0.486513	0.010989	0.167832
	ENSG00000275183	LENG9	94059	leukocyte receptor cluster member 9	0.113047	0.000999001	0.443556	0.003996	0.023976	0.000999001	0.000999001	0.00899101	0.611389	0.340659	0.000999001	0.002997	0.044955	0.034965	0.144855	0.246753	0.000999001	0.000999001	0.417582	0.376623	0.000999001	0.0939061	0.000999001	0.000999001	0.020979	0.000999001
	ENSG00000169946	ZFPM2	23414	zinc finger protein, FOG family member 2	0.113127	0.000999001	0.262737	0.000999001	0.000999001	0.000999001	0.000999001	0.000999001	0.0819181	0.004995	0.000999001	0.003996	0.931069	0.466533	0.0959041	0.476523	0.002997	0.000999001	0.015984	0.0809191	0.018981	0.000999001	0.00899101	0.365634	0.000999001	0.000999001
	ENSG00000158258	CLSTN2	64084	calsyntenin 2	0.113207	0.012987	0.418581	0.000999001	0.002997	0.164835	0.00799201	0.0769231	0.822178	0.240759	0.000999001	0.000999001	0.000999001	0.02997	0.011988	0.00699301	0.000999001	0.00799201	0.467532	0.143856	0.017982	0.361638	0.002997	0.000999001	0.024975	0.000999001
	ENSG00000090104	RGS1	5996	regulator of G protein signaling 1	0.113287	0.000999001	0.000999001	0.000999001	0.320679	0.000999001	0.000999001	0.0949051	0.028971	0.017982	0.003996	0.012987	0.114885	0.280719	0.000999001	0.0839161	0.000999001	0.000999001	0.004995	0.000999001	0.000999001	0.003996	0.000999001	0.987013	0.865135	0.000999001
	ENSG00000139547	RDH16	8608	retinol dehydrogenase 16	0.113367	0.000999001	0.612388	0.000999001	0.0619381	0.000999001	0.000999001	0.002997	0.048951	0.104895	0.000999001	0.185814	0.041958	0.594406	0.015984	0.376623	0.000999001	0.016983	0.0689311	0.26973	0.150849	0.0689311	0.106893	0.000999001	0.0979021	0.000999001
	ENSG00000106823	ECM2	1842	extracellular matrix protein 2	0.113447	0.002997	0.525475	0.003996	0.026973	0.000999001	0.000999001	0.0569431	0.497502	0.011988	0.000999001	0.003996	0.757243	0.002997	0.172827	0.285714	0.000999001	0.000999001	0.00699301	0.260739	0.004995	0.176823	0.002997	0.001998	0.026973	0.000999001
	ENSG00000180881	CAPS2	84698	calcyphosine 2	0.113526	0.000999001	0.754246	0.000999001	0.167832	0.000999001	0.000999001	0.01998	0.629371	0.000999001	0.023976	0.000999001	0.000999001	0.02997	0.207792	0.237762	0.507493	0.045954	0.0859141	0.0789211	0.031968	0.001998	0.004995	0.000999001	0.000999001	0.000999001
	ENSG00000130479	MAP1S	55201	microtubule associated protein 1S	0.113686	0.000999001	0.313686	0.305694	0.0689311	0.00799201	0.001998	0.010989	0.144855	0.01998	0.244755	0.001998	0.390609	0.000999001	0.026973	0.143856	0.241758	0.004995	0.498501	0.0989011	0.0639361	0.14985	0.001998	0.000999001	0.0959041	0.000999001
	ENSG00000269834	ZNF528-AS1	102724105	ZNF528 antisense RNA 1	0.113766	0.000999001	0.14985	0.000999001	0.160839	0.000999001	0.000999001	0.000999001	0.433566	0.1998	0.010989	0.000999001	0.001998	0.718282	0.00699301	0.308691	0.000999001	0.00999001	0.307692	0.420579	0.0929071	0.002997	0.00599401	0.000999001	0.003996	0.000999001
	ENSG00000232775	BMS1P22	106480334	BMS1 pseudogene 22	0.113806	0.000999001	0.00799201	0.018981	0.0669331	0.001998	0.000999001	0.013986	0.324675	0.742258	0.0769231	0.001998	0.00599401	0.274725	0.000999001	0.001998	0.001998	0.000999001	0.47952	0.0509491	0.027972	0.137862	0.002997	0.0709291	0.529471	0.000999001
	ENSG00000140548	ZNF710	374655	zinc finger protein 710	0.113846	0.294705	0.00599401	0.000999001	0.0529471	0.000999001	0.000999001	0.000999001	0.446553	0.022977	0.000999001	0.000999001	0.017982	0.000999001	0.417582	0.505495	0.001998	0.001998	0.047952	0.0929071	0.004995	0.887113	0.031968	0.001998	0.002997	0.000999001
	ENSG00000166839	ANKDD1A	348094	ankyrin repeat and death domain containing 1A	0.113926	0.000999001	0.24975	0.001998	0.0729271	0.000999001	0.000999001	0.000999001	0.235764	0.321678	0.000999001	0.000999001	0.014985	0.02997	0.043956	0.482517	0.000999001	0.000999001	0.853147	0.0919081	0.0919081	0.122877	0.173826	0.001998	0.00699301	0.043956
	ENSG00000140406	TLNRD1	59274	talin rod domain containing 1	0.113966	0.000999001	0.290709	0.003996	0.0819181	0.000999001	0.030969	0.000999001	0.526474	0.003996	0.207792	0.000999001	0.000999001	0.0989011	0.0809191	0.175824	0.155844	0.000999001	0.772228	0.181818	0.003996	0.223776	0.000999001	0.000999001	0.000999001	0.000999001
	ENSG00000203879	GDI1	2664	GDP dissociation inhibitor 1	0.113966	0.003996	0.141858	0.000999001	0.00599401	0.000999001	0.000999001	0.015984	0.557443	0.32967	0.000999001	0.000999001	0.0759241	0.0869131	0.335664	0.247752	0.000999001	0.134865	0.210789	0.287712	0.0529471	0.32967	0.000999001	0.000999001	0.022977	0.000999001
	ENSG00000185046	ANKS1B	56899	ankyrin repeat and sterile alpha motif domain containing 1B	0.114086	0.020979	0.929071	0.000999001	0.104895	0.000999001	0.185814	0.0709291	0.362637	0.00899101	0.000999001	0.15984	0.011988	0.000999001	0.023976	0.25974	0.001998	0.000999001	0.162837	0.033966	0.00899101	0.336663	0.000999001	0.021978	0.000999001	0.13986
	ENSG00000223609	HBD	3045	hemoglobin subunit delta	0.114206	0.000999001	0.260739	0.0919081	0.00899101	0.000999001	0.000999001	0.023976	0.473526	0.0839161	0.000999001	0.017982	0.897103	0.0879121	0.186813	0.136863	0.003996	0.387612	0.00899101	0.13986	0.014985	0.015984	0.000999001	0.002997	0.004995	0.000999001
	ENSG00000167995	BEST1	7439	bestrophin 1	0.114286	0.000999001	0.001998	0.000999001	0.00899101	0.102897	0.000999001	0.001998	0.177822	0.0969031	0.00599401	0.011988	0.22977	0.10989	0.03996	0.00899101	0.000999001	0.906094	0.0739261	0.663337	0.041958	0.33966	0.027972	0.000999001	0.000999001	0.000999001
	ENSG00000164118	CEP44	80817	centrosomal protein 44	0.114286	0.000999001	0.274725	0.000999001	0.961039	0.000999001	0.000999001	0.0559441	0.430569	0.021978	0.0529471	0.000999001	0.000999001	0.018981	0.001998	0.142857	0.423576	0.000999001	0.443556	0.00999001	0.000999001	0.00699301	0.000999001	0.000999001	0.000999001	0.000999001
	ENSG00000129596	CDO1	1036	cysteine dioxygenase type 1	0.114366	0.000999001	0.00599401	0.000999001	0.0999001	0.000999001	0.00699301	0.000999001	0.0569431	0.0719281	0.000999001	0.127872	0.000999001	0.787213	0.226773	0.741259	0.000999001	0.038961	0.0679321	0.0879121	0.001998	0.0519481	0.451548	0.022977	0.001998	0.001998
	ENSG00000188636	RTL6	84247	retrotransposon Gag like 6	0.114446	0.000999001	0.394605	0.000999001	0.000999001	0.000999001	0.000999001	0.000999001	0.902098	0.000999001	0.000999001	0.000999001	0.043956	0.032967	0.041958	0.013986	0.725275	0.000999001	0.490509	0.031968	0.000999001	0.000999001	0.000999001	0.000999001	0.168831	0.000999001
	ENSG00000115091	ACTR3	10096	actin related protein 3	0.114446	0.685315	0.378621	0.000999001	0.000999001	0.000999001	0.000999001	0.004995	0.036963	0.250749	0.0809191	0.03996	0.0529471	0.016983	0.478521	0.205794	0.206793	0.000999001	0.180819	0.0849151	0.110889	0.002997	0.026973	0.000999001	0.00899101	0.000999001
	ENSG00000132467	UTP3	57050	UTP3 small subunit processome component	0.114486	0.000999001	0.706294	0.000999001	0.026973	0.000999001	0.000999001	0.002997	0.705295	0.014985	0.000999001	0.000999001	0.000999001	0.002997	0.0869131	0.477522	0.0929071	0.531469	0.0899101	0.108891	0.000999001	0.002997	0.000999001	0.000999001	0.000999001	0.000999001
	ENSG00000120279	MYCT1	80177	MYC target 1	0.114486	0.000999001	0.746254	0.00599401	0.000999001	0.000999001	0.000999001	0.004995	0.0919081	0.141858	0.003996	0.002997	0.001998	0.000999001	0.00799201	0.0679321	0.265734	0.000999001	0.0629371	0.836164	0.035964	0.000999001	0.48951	0.024975	0.0579421	0.00599401
	ENSG00000100220	RTCB	51493	RNA 2',3'-cyclic phosphate and 5'-OH ligase	0.114685	0.000999001	0.5005	0.003996	0.025974	0.000999001	0.000999001	0.000999001	0.385614	0.0759241	0.000999001	0.003996	0.00599401	0.00899101	0.364635	0.43956	0.001998	0.0519481	0.96004	0.003996	0.01998	0.004995	0.000999001	0.000999001	0.000999001	0.000999001
	ENSG00000154263	ABCA10	10349	ATP binding cassette subfamily A member 10	0.114725	0.000999001	0.698302	0.278721	0.0579421	0.000999001	0.000999001	0.001998	0.303696	0.0539461	0.002997	0.000999001	0.002997	0.761239	0.001998	0.27972	0.0689311	0.000999001	0.000999001	0.01998	0.000999001	0.0729271	0.000999001	0.000999001	0.000999001	0.252747
	ENSG00000174839	DENND6A	201627	DENN domain containing 6A	0.114845	0.000999001	0.137862	0.000999001	0.015984	0.01998	0.183816	0.013986	0.0999001	0.238761	0.003996	0.21978	0.11988	0.0999001	0.044955	0.283716	0.000999001	0.014985	0.867133	0.18981	0.0569431	0.130869	0.003996	0.01998	0.0999001	0.001998
	ENSG00000185650	ZFP36L1	677	ZFP36 ring finger protein like 1	0.114885	0.016983	0.00999001	0.000999001	0.001998	0.013986	0.042957	0.011988	0.22977	0.004995	0.000999001	0.002997	0.254745	0.163836	0.704296	0.370629	0.000999001	0.000999001	0.468531	0.133866	0.0769231	0.00999001	0.001998	0.141858	0.203796	0.001998
	ENSG00000148429	USP6NL	9712	USP6 N-terminal like	0.114965	0.000999001	0.141858	0.000999001	0.223776	0.003996	0.000999001	0.0559441	0.40959	0.028971	0.00799201	0.000999001	0.0799201	0.002997	0.163836	0.2997	0.75025	0.0919081	0.112887	0.035964	0.184815	0.021978	0.013986	0.000999001	0.00599401	0.232767
	ENSG00000015153	YAF2	10138	YY1 associated factor 2	0.115005	0.333666	0.453546	0.000999001	0.003996	0.000999001	0.00599401	0.000999001	0.0539461	0.023976	0.000999001	0.00599401	0.010989	0.493506	0.0959041	0.242757	0.002997	0.252747	0.028971	0.03996	0.0589411	0.622378	0.001998	0.002997	0.117882	0.017982
	ENSG00000006007	GDE1	51573	glycerophosphodiester phosphodiesterase 1	0.115125	0.000999001	0.592408	0.000999001	0.208791	0.001998	0.000999001	0.000999001	0.173826	0.0719281	0.000999001	0.000999001	0.000999001	0.012987	0.91009	0.204795	0.035964	0.003996	0.113886	0.0859141	0.380619	0.000999001	0.0699301	0.000999001	0.000999001	0.000999001
	ENSG00000232795	ZBED9P1	100873886	ZBED9 pseudogene 1	0.115125	0.000999001	0.420579	0.127872	0.133866	0.000999001	0.000999001	0.111888	0.271728	0.027972	0.003996	0.136863	0.235764	0.00799201	0.00699301	0.013986	0.657343	0.046953	0.026973	0.143856	0.016983	0.450549	0.021978	0.000999001	0.00899101	0.000999001
	ENSG00000075884	ARHGAP15	55843	Rho GTPase activating protein 15	0.115325	0.000999001	0.172827	0.000999001	0.115884	0.000999001	0.000999001	0.121878	0.599401	0.002997	0.000999001	0.00899101	0.000999001	0.11988	0.143856	0.576424	0.001998	0.000999001	0.018981	0.898102	0.012987	0.022977	0.032967	0.016983	0.00799201	0.000999001
	ENSG00000112578	BYSL	705	bystin like	0.115325	0.000999001	0.210789	0.000999001	0.505495	0.000999001	0.020979	0.210789	0.846154	0.018981	0.001998	0.000999001	0.002997	0.0709291	0.01998	0.048951	0.137862	0.0879121	0.321678	0.000999001	0.000999001	0.016983	0.000999001	0.351648	0.000999001	0.000999001
	ENSG00000130589	HELZ2	85441	helicase with zinc finger 2	0.115325	0.000999001	0.022977	0.000999001	0.623377	0.000999001	0.004995	0.004995	0.74026	0.045954	0.155844	0.000999001	0.000999001	0.000999001	0.0769231	0.423576	0.17982	0.046953	0.04995	0.044955	0.022977	0.228771	0.018981	0.153846	0.030969	0.000999001
	ENSG00000122687	MRM2	29960	mitochondrial rRNA methyltransferase 2	0.115485	0.000999001	0.195804	0.000999001	0.000999001	0.000999001	0.000999001	0.000999001	0.862138	0.0959041	0.000999001	0.000999001	0.342657	0.000999001	0.327672	0.340659	0.000999001	0.00599401	0.016983	0.004995	0.001998	0.678322	0.000999001	0.000999001	0.000999001	0.000999001
	ENSG00000100625	SIX4	51804	SIX homeobox 4	0.115804	0.0729271	0.022977	0.000999001	0.442557	0.000999001	0.000999001	0.432567	0.256743	0.243756	0.000999001	0.000999001	0.000999001	0.044955	0.000999001	0.028971	0.0529471	0.558442	0.026973	0.36963	0.017982	0.305694	0.00799201	0.000999001	0.000999001	0.000999001
	ENSG00000172264	MACROD2	140733	mono-ADP ribosylhydrolase 2	0.116004	0.0629371	0.004995	0.000999001	0.00899101	0.00999001	0.000999001	0.000999001	0.113886	0.021978	0.000999001	0.000999001	0.000999001	0.391608	0.000999001	0.0819181	0.00899101	0.010989	0.988012	0.656344	0.172827	0.000999001	0.210789	0.000999001	0.123876	0.022977
	ENSG00000162654	GBP4	115361	guanylate binding protein 4	0.116044	0.000999001	0.144855	0.000999001	0.000999001	0.000999001	0.000999001	0.0649351	0.291708	0.11988	0.001998	0.0679321	0.001998	0.532468	0.001998	0.212787	0.18981	0.000999001	0.11988	0.42957	0.004995	0.046953	0.601399	0.0569431	0.003996	0.000999001
	ENSG00000139200	PIANP	196500	PILR alpha associated neural protein	0.116044	0.000999001	0.365634	0.001998	0.000999001	0.000999001	0.000999001	0.271728	0.208791	0.15984	0.0929071	0.004995	0.000999001	0.000999001	0.108891	0.042957	0.00699301	0.000999001	0.0999001	0.381618	0.668332	0.017982	0.000999001	0.000999001	0.425574	0.033966
	ENSG00000164070	HSPA4L	22824	heat shock protein family A (Hsp70) member 4 like	0.116244	0.000999001	0.0969031	0.000999001	0.010989	0.000999001	0.128871	0.046953	0.127872	0.541459	0.000999001	0.0859141	0.000999001	0.000999001	0.030969	0.372627	0.928072	0.000999001	0.108891	0.000999001	0.245754	0.045954	0.000999001	0.000999001	0.112887	0.011988
	ENSG00000213963	LOC100130691	100130691	Putative uncharacterized protein FLJ44553	0.116404	0.000999001	0.606394	0.100899	0.018981	0.000999001	0.000999001	0.001998	0.716284	0.002997	0.285714	0.000999001	0.004995	0.020979	0.000999001	0.434565	0.000999001	0.000999001	0.333666	0.002997	0.000999001	0.048951	0.000999001	0.0509491	0.26973	0.000999001
	ENSG00000110492	MDK	4192	midkine	0.116603	0.000999001	0.022977	0.001998	0.999001	0.015984	0.000999001	0.001998	0.575425	0.022977	0.000999001	0.000999001	0.000999001	0.0679321	0.563437	0.000999001	0.010989	0.000999001	0.045954	0.117882	0.24975	0.160839	0.000999001	0.046953	0.001998	0.000999001
	ENSG00000235706	DICER1-AS1	400242	DICER1 antisense RNA 1	0.116723	0.000999001	0.380619	0.000999001	0.0639361	0.000999001	0.000999001	0.0539461	0.127872	0.218781	0.0709291	0.000999001	0.000999001	0.001998	0.000999001	0.234765	0.432567	0.012987	0.988012	0.285714	0.02997	0.004995	0.000999001	0.000999001	0.000999001	0.000999001
	ENSG00000255622	PCDHB17P	54661	protocadherin beta 17 pseudogene	0.116923	0.000999001	0.0799201	0.000999001	0.25974	0.000999001	0.000999001	0.000999001	0.187812	0.195804	0.000999001	0.000999001	0.000999001	0.003996	0.000999001	0.013986	0.000999001	0.427572	0.0589411	0.37962	0.196803	0.003996	0.285714	0.763237	0.0549451	0.000999001
	ENSG00000145860	RNF145	153830	ring finger protein 145	0.116963	0.000999001	0.442557	0.000999001	0.034965	0.00699301	0.001998	0.0539461	0.146853	0.0749251	0.000999001	0.010989	0.00999001	0.00899101	0.293706	0.943057	0.031968	0.0539461	0.04995	0.531469	0.133866	0.0689311	0.000999001	0.001998	0.00599401	0.012987
	ENSG00000207051	SNORA27	619499	small nucleolar RNA, H/ACA box 27	0.116963	0.000999001	0.444555	0.03996	0.00799201	0.425574	0.000999001	0.133866	0.001998	0.301698	0.000999001	0.000999001	0.018981	0.0659341	0.254745	0.103896	0.160839	0.000999001	0.707293	0.156843	0.036963	0.000999001	0.016983	0.000999001	0.037962	0.000999001
	ENSG00000198824	CHAMP1	283489	chromosome alignment maintaining phosphoprotein 1	0.117003	0.000999001	0.146853	0.000999001	0.000999001	0.000999001	0.000999001	0.000999001	0.728272	0.542458	0.000999001	0.000999001	0.026973	0.000999001	0.745255	0.612388	0.000999001	0.000999001	0.040959	0.0589411	0.000999001	0.000999001	0.000999001	0.00599401	0.001998	0.000999001
	ENSG00000120899	PTK2B	2185	protein tyrosine kinase 2 beta	0.117003	0.034965	0.018981	0.00799201	0.000999001	0.000999001	0.0789211	0.017982	0.726274	0.913087	0.00699301	0.000999001	0.141858	0.0589411	0.297702	0.002997	0.00999001	0.000999001	0.0579421	0.270729	0.0909091	0.00599401	0.14985	0.000999001	0.025974	0.001998
	ENSG00000189369	GSPT2	23708	G1 to S phase transition 2	0.117123	0.000999001	0.784216	0.000999001	0.003996	0.000999001	0.000999001	0.000999001	0.113886	0.591409	0.000999001	0.125874	0.047952	0.028971	0.047952	0.484515	0.002997	0.001998	0.00799201	0.00899101	0.000999001	0.000999001	0.000999001	0.002997	0.664336	0.000999001
	ENSG00000107815	TWNK	56652	twinkle mtDNA helicase	0.117123	0.000999001	1	0.018981	0.000999001	0.000999001	0.000999001	0.0509491	0.519481	0.013986	0.000999001	0.000999001	0.000999001	0.000999001	0.405594	0.203796	0.000999001	0.000999001	0.000999001	0.000999001	0.000999001	0.00899101	0.000999001	0.69031	0.000999001	0.000999001
	ENSG00000170855	TRIAP1	51499	TP53 regulated inhibitor of apoptosis 1	0.117203	0.000999001	0.004995	0.000999001	0.315684	0.00699301	0.000999001	0.001998	0.616384	0.0569431	0.000999001	0.000999001	0.018981	0.102897	0.015984	0.027972	0.618382	0.000999001	0.495504	0.004995	0.042957	0.420579	0.167832	0.000999001	0.002997	0.000999001
	ENSG00000100926	TM9SF1	10548	transmembrane 9 superfamily member 1	0.117283	0.000999001	0.897103	0.000999001	0.103896	0.000999001	0.000999001	0.447552	0.47952	0.0629371	0.000999001	0.000999001	0.012987	0.00799201	0.296703	0.308691	0.000999001	0.0699301	0.177822	0.043956	0.010989	0.000999001	0.000999001	0.000999001	0.000999001	0.000999001
	ENSG00000100890	PRORP	9692	protein only RNase P catalytic subunit	0.117283	0.000999001	0.485514	0.392607	0.301698	0.000999001	0.000999001	0.000999001	0.405594	0.158841	0.000999001	0.0919081	0.000999001	0.24975	0.303696	0.037962	0.00899101	0.175824	0.0849151	0.183816	0.003996	0.003996	0.001998	0.022977	0.010989	0.000999001
	ENSG00000198730	CTR9	9646	CTR9 homolog, Paf1/RNA polymerase II complex component	0.117323	0.000999001	0.9001	0.62038	0.01998	0.000999001	0.000999001	0.000999001	0.718282	0.0849151	0.000999001	0.000999001	0.037962	0.000999001	0.227772	0.113886	0.047952	0.112887	0.030969	0.004995	0.000999001	0.000999001	0.000999001	0.000999001	0.000999001	0.000999001
	ENSG00000120129	DUSP1	1843	dual specificity phosphatase 1	0.117483	0.548452	0.016983	0.000999001	0.000999001	0.42957	0.000999001	0.000999001	0.210789	0.012987	0.027972	0.000999001	0.211788	0.533467	0.0649351	0.539461	0.015984	0.000999001	0.000999001	0.030969	0.000999001	0.00699301	0.003996	0.100899	0.134865	0.038961
	ENSG00000172578	KLHL6	89857	kelch like family member 6	0.117602	0.023976	0.00699301	0.000999001	0.236763	0.013986	0.772228	0.114885	0.627373	0.033966	0.002997	0.004995	0.000999001	0.003996	0.124875	0.311688	0.000999001	0.0529471	0.012987	0.108891	0.294705	0.001998	0.0939061	0.00999001	0.0819181	0.000999001
	ENSG00000212607	SNORA3B	677826	small nucleolar RNA, H/ACA box 3B	0.117602	0.306693	0.440559	0.00899101	0.282717	0.035964	0.000999001	0.011988	0.107892	0.258741	0.000999001	0.00899101	0.033966	0.024975	0.0549451	0.305694	0.217782	0.038961	0.420579	0.00699301	0.275724	0.027972	0.0579421	0.000999001	0.00799201	0.000999001
	ENSG00000169604	ANTXR1	84168	ANTXR cell adhesion molecule 1	0.117642	0.000999001	0.237762	0.021978	0.012987	0.000999001	0.000999001	0.04995	0.867133	0.523477	0.000999001	0.026973	0.000999001	0.185814	0.114885	0.235764	0.001998	0.023976	0.00799201	0.22977	0.001998	0.0629371	0.231768	0.000999001	0.0969031	0.000999001
	ENSG00000167992	VWCE	220001	von Willebrand factor C and EGF domains	0.117682	0.000999001	0.000999001	0.000999001	0.863137	0.000999001	0.000999001	0.000999001	0.247752	0.106893	0.000999001	0.000999001	0.0519481	0.000999001	0.00899101	0.00899101	0.011988	0.000999001	0.764236	0.509491	0.346653	0.000999001	0.00799201	0.000999001	0.000999001	0.000999001
	ENSG00000004939	SLC4A1	6521	solute carrier family 4 member 1 (Diego blood group)	0.117722	0.002997	0.045954	0.000999001	0.012987	0.000999001	0.000999001	0.00599401	0.56044	0.338661	0.000999001	0.001998	0.403596	0.0969031	0.001998	0.001998	0.033966	0.013986	0.298701	0.0799201	0.002997	0.988012	0.000999001	0.002997	0.042957	0.000999001
	ENSG00000148180	GSN	2934	gelsolin	0.117802	0.000999001	0.387612	0.000999001	0.032967	0.000999001	0.000999001	0.000999001	0.484515	0.045954	0.000999001	0.000999001	0.010989	0.310689	0.114885	0.16983	0.00599401	0.026973	0.001998	0.388611	0.044955	0.113886	0.471528	0.016983	0.221778	0.0879121
	ENSG00000135900	MRPL44	65080	mitochondrial ribosomal protein L44	0.117842	0.000999001	0.387612	0.000999001	0.00799201	0.000999001	0.000999001	0.000999001	0.655345	0.412587	0.000999001	0.000999001	0.000999001	0.001998	0.193806	0.536464	0.0989011	0.287712	0.323676	0.00899101	0.017982	0.000999001	0.000999001	0.000999001	0.000999001	0.000999001
	ENSG00000089692	LAG3	3902	lymphocyte activating 3	0.117882	0.000999001	0.0619381	0.000999001	0.025974	0.016983	0.003996	0.001998	0.623377	0.401598	0.000999001	0.000999001	0.0969031	0.193806	0.033966	0.487512	0.003996	0.00699301	0.362637	0.117882	0.151848	0.002997	0.011988	0.000999001	0.334665	0.000999001
	ENSG00000198492	YTHDF2	51441	YTH N6-methyladenosine RNA binding protein 2	0.117882	0.000999001	0.298701	0.000999001	0.043956	0.000999001	0.000999001	0.001998	0.719281	0.206793	0.000999001	0.000999001	0.0509491	0.000999001	0.514486	0.173826	0.037962	0.472527	0.396603	0.00599401	0.000999001	0.011988	0.000999001	0.000999001	0.000999001	0.000999001
	ENSG00000084090	STARD7	56910	StAR related lipid transfer domain containing 7	0.117962	0.000999001	0.927073	0.000999001	0.004995	0.000999001	0.000999001	0.000999001	0.862138	0.017982	0.000999001	0.000999001	0.000999001	0.000999001	0.745255	0.0769231	0.014985	0.000999001	0.214785	0.034965	0.002997	0.023976	0.000999001	0.00999001	0.000999001	0.000999001
	ENSG00000224057	EGFR-AS1	100507500	EGFR antisense RNA 1	0.118042	0.002997	0.696304	0.265734	0.002997	0.836164	0.000999001	0.024975	0.004995	0.022977	0.010989	0.003996	0.292707	0.030969	0.126873	0.011988	0.216783	0.000999001	0.0989011	0.017982	0.028971	0.000999001	0.000999001	0.000999001	0.247752	0.000999001
	ENSG00000133624	ZNF767P	79970	zinc finger family member 767, pseudogene	0.118162	0.000999001	0.372627	0.000999001	0.612388	0.000999001	0.000999001	0.003996	0.754246	0.128871	0.000999001	0.000999001	0.000999001	0.014985	0.00699301	0.027972	0.208791	0.000999001	0.792208	0.00899101	0.00799201	0.001998	0.000999001	0.000999001	0.000999001	0.000999001
	ENSG00000204965	PCDHA5	56143	protocadherin alpha 5	0.118282	0.000999001	0.486513	0.000999001	0.018981	0.000999001	0.000999001	0.003996	0.00599401	0.010989	0.000999001	0.282717	0.000999001	0.018981	0.001998	0.776224	0.002997	0.000999001	0.986014	0.0829171	0.113886	0.144855	0.000999001	0.001998	0.00899101	0.000999001
	ENSG00000196470	SIAH1	6477	siah E3 ubiquitin protein ligase 1	0.118402	0.022977	0.55045	0.000999001	0.000999001	0.0789211	0.000999001	0.000999001	0.211788	0.00599401	0.315684	0.021978	0.0889111	0.000999001	0.04995	0.0679321	0.234765	0.000999001	0.026973	0.000999001	0.035964	0.107892	0.307692	0.621379	0.107892	0.0959041
	ENSG00000204219	TCEA3	6920	transcription elongation factor A3	0.118482	0.000999001	0.220779	0.000999001	0.461538	0.000999001	0.0509491	0.002997	0.320679	0.223776	0.000999001	0.002997	0.012987	0.002997	0.024975	0.260739	0.023976	0.000999001	0.151848	0.693307	0.493506	0.000999001	0.000999001	0.000999001	0.004995	0.000999001
	ENSG00000197181	PIWIL2	55124	piwi like RNA-mediated gene silencing 2	0.118721	0.000999001	0.111888	0.177822	0.271728	0.000999001	0.000999001	0.003996	0.358641	0.776224	0.000999001	0.142857	0.001998	0.125874	0.00899101	0.787213	0.000999001	0.000999001	0.004995	0.177822	0.000999001	0.000999001	0.00599401	0.000999001	0.001998	0.000999001
	ENSG00000164327	RICTOR	253260	RPTOR independent companion of MTOR complex 2	0.118721	0.000999001	0.393606	0.000999001	0.011988	0.192807	0.00599401	0.243756	0.122877	0.292707	0.000999001	0.188811	0.000999001	0.030969	0.176823	0.10989	0.032967	0.000999001	0.150849	0.276723	0.022977	0.167832	0.538462	0.000999001	0.000999001	0.000999001
	ENSG00000204963	PCDHA7	56141	protocadherin alpha 7	0.118841	0.000999001	0.972028	0.000999001	0.466533	0.000999001	0.000999001	0.0779221	0.238761	0.03996	0.00699301	0.001998	0.000999001	0.124875	0.00999001	0.0819181	0.0589411	0.031968	0.205794	0.015984	0.00699301	0.388611	0.0989011	0.131868	0.004995	0.000999001
	ENSG00000269345	VN1R85P	100312830	vomeronasal 1 receptor 85 pseudogene	0.118881	0.000999001	0.767233	0.003996	0.000999001	0.000999001	0.000999001	0.003996	0.406593	0.176823	0.000999001	0.010989	0.00799201	0.000999001	0.0609391	0.206793	0.021978	0.040959	0.015984	0.001998	0.028971	0.991009	0.214785	0.002997	0.000999001	0.000999001
	ENSG00000281404	LINC01176	100506516	long intergenic non-protein coding RNA 1176	0.118961	0.000999001	0.000999001	0.001998	0.040959	0.000999001	0.000999001	0.000999001	0.624376	0.0619381	0.000999001	0.000999001	0.000999001	0.864136	0.000999001	0.102897	0.115884	0.010989	0.0769231	0.784216	0.014985	0.000999001	0.000999001	0.00899101	0.253746	0.000999001
	ENSG00000170606	HSPA4	3308	heat shock protein family A (Hsp70) member 4	0.119001	0.000999001	0.336663	0.001998	0.568432	0.000999001	0.000999001	0.000999001	0.275724	0.043956	0.000999001	0.000999001	0.000999001	0.402597	0.345654	0.775225	0.0819181	0.00899101	0.107892	0.001998	0.010989	0.000999001	0.001998	0.000999001	0.000999001	0.000999001
	ENSG00000198169	ZNF251	90987	zinc finger protein 251	0.119161	0.000999001	0.245754	0.001998	0.125874	0.000999001	0.000999001	0.124875	0.832168	0.016983	0.032967	0.000999001	0.000999001	0.206793	0.032967	0.205794	0.285714	0.00899101	0.623377	0.0639361	0.001998	0.125874	0.001998	0.000999001	0.00999001	0.024975
	ENSG00000253731	PCDHGA6	56109	protocadherin gamma subfamily A, 6	0.119161	0.000999001	0.237762	0.032967	0.0969031	0.000999001	0.000999001	0.274725	0.484515	0.025974	0.000999001	0.000999001	0.041958	0.488511	0.232767	0.360639	0.000999001	0.000999001	0.625375	0.004995	0.027972	0.013986	0.00899101	0.010989	0.001998	0.000999001
	ENSG00000260804	LINC01963	150967	long intergenic non-protein coding RNA 1963	0.119321	0.000999001	0.898102	0.000999001	0.000999001	0.000999001	0.000999001	0.021978	0.732268	0.002997	0.000999001	0.0889111	0.000999001	0.000999001	0.441558	0.145854	0.190809	0.000999001	0.000999001	0.026973	0.000999001	0.32967	0.000999001	0.02997	0.0609391	0.000999001
	ENSG00000044524	EPHA3	2042	EPH receptor A3	0.119321	0.000999001	0.03996	0.000999001	0.033966	0.000999001	0.000999001	0.020979	0.34965	0.041958	0.000999001	0.000999001	0.000999001	0.004995	0.015984	0.332667	0.000999001	0.664336	0.523477	0.145854	0.000999001	0.000999001	0.753247	0.00799201	0.036963	0.000999001
	ENSG00000204348	DXO	1797	decapping exoribonuclease	0.119361	0.000999001	0.276723	0.000999001	0.665335	0.000999001	0.000999001	0.000999001	0.891109	0.0809191	0.00699301	0.00999001	0.030969	0.001998	0.016983	0.024975	0.107892	0.017982	0.543457	0.0599401	0.218781	0.011988	0.00899101	0.000999001	0.001998	0.000999001
	ENSG00000104738	MCM4	4173	minichromosome maintenance complex component 4	0.119361	0.000999001	0.673327	0.000999001	0.001998	0.000999001	0.000999001	0.000999001	0.856144	0.017982	0.000999001	0.012987	0.442557	0.002997	0.208791	0.0589411	0.018981	0.33966	0.014985	0.000999001	0.001998	0.001998	0.000999001	0.31968	0.001998	0.000999001
	ENSG00000085741	WNT11	7481	Wnt family member 11	0.119401	0.001998	0.000999001	0.015984	0.001998	0.000999001	0.000999001	0.397602	0.036963	0.224775	0.000999001	0.000999001	0.000999001	0.417582	0.237762	0.607393	0.0549451	0.023976	0.000999001	0.116883	0.0739261	0.038961	0.200799	0.00699301	0.002997	0.516484
	ENSG00000103978	TMEM87A	25963	transmembrane protein 87A	0.11956	0.000999001	0.00999001	0.0859141	0.000999001	0.000999001	0.000999001	0.161838	0.18981	0.201798	0.000999001	0.000999001	0.185814	0.000999001	0.82018	0.939061	0.000999001	0.0599401	0.112887	0.140859	0.0579421	0.004995	0.000999001	0.00599401	0.001998	0.000999001
	ENSG00000205763	RP9P	441212	RP9 pseudogene	0.11964	0.000999001	0.142857	0.000999001	0.011988	0.000999001	0.000999001	0.000999001	0.467532	0.328671	0.000999001	0.000999001	0.858142	0.000999001	0.0909091	0.799201	0.000999001	0.000999001	0.0549451	0.0979021	0.000999001	0.033966	0.000999001	0.0819181	0.004995	0.00599401
	ENSG00000235505	CASP4LP	643733	caspase 4 like, pseudogene	0.11964	0.000999001	0.232767	0.197802	0.30969	0.000999001	0.000999001	0.000999001	0.301698	0.366633	0.000999001	0.000999001	0.000999001	0.150849	0.003996	0.173826	0.004995	0.000999001	0.809191	0.00899101	0.000999001	0.000999001	0.000999001	0.373626	0.044955	0.000999001
	ENSG00000117616	RSRP1	57035	arginine and serine rich protein 1	0.11976	0.000999001	0.00699301	0.381618	0.168831	0.00699301	0.000999001	0.023976	0.55045	0.0539461	0.000999001	0.000999001	0.020979	0.218781	0.024975	0.297702	0.000999001	0.347652	0.523477	0.0949051	0.00599401	0.01998	0.000999001	0.228771	0.010989	0.000999001
	ENSG00000002016	RAD52	5893	RAD52 homolog, DNA repair protein	0.11988	0.000999001	0.178821	0.000999001	0.404595	0.000999001	0.000999001	0.140859	0.959041	0.140859	0.0769231	0.000999001	0.001998	0.001998	0.020979	0.228771	0.016983	0.001998	0.132867	0.124875	0.000999001	0.465534	0.0899101	0.000999001	0.001998	0.000999001
	ENSG00000184857	TMEM186	25880	transmembrane protein 186	0.11992	0.000999001	0.576424	0.000999001	0.000999001	0.000999001	0.000999001	0.000999001	0.447552	0.214785	0.000999001	0.000999001	0.035964	0.0639361	0.298701	0.893107	0.000999001	0.002997	0.147852	0.00899101	0.001998	0.292707	0.000999001	0.000999001	0.000999001	0.000999001
	ENSG00000067955	CBFB	865	core-binding factor subunit beta	0.12	0.173826	0.617383	0.000999001	0.032967	0.00799201	0.000999001	0.01998	0.465534	0.268731	0.003996	0.000999001	0.000999001	0.01998	0.180819	0.03996	0.000999001	0.000999001	0.304695	0.0889111	0.0699301	0.495504	0.0809191	0.01998	0.101898	0.000999001
	ENSG00000173267	SNCG	6623	synuclein gamma	0.12016	0.002997	0.404595	0.00999001	0.000999001	0.000999001	0.002997	0.000999001	0.43956	0.192807	0.000999001	0.000999001	0.000999001	0.000999001	0.012987	0.370629	0.0839161	0.000999001	0.04995	0.614386	0.116883	0.027972	0.504496	0.045954	0.114885	0.000999001
	ENSG00000142949	PTPRF	5792	protein tyrosine phosphatase receptor type F	0.12028	0.000999001	0.586414	0.000999001	0.000999001	0.000999001	0.000999001	0.000999001	0.373626	0.127872	0.000999001	0.000999001	0.000999001	0.569431	0.112887	0.000999001	0.000999001	0.000999001	0.193806	0.333666	0.143856	0.001998	0.383616	0.02997	0.124875	0.012987
	ENSG00000196586	MYO6	4646	myosin VI	0.12028	0.011988	0.144855	0.000999001	0.0999001	0.000999001	0.00599401	0.000999001	0.223776	0.493506	0.002997	0.015984	0.011988	0.000999001	0.157842	0.04995	0.001998	0.002997	0.347652	0.825175	0.36963	0.0709291	0.15984	0.000999001	0.003996	0.000999001
	ENSG00000082512	TRAF5	7188	TNF receptor associated factor 5	0.12032	0.000999001	0.157842	0.033966	0.027972	0.0689311	0.000999001	0.00999001	0.372627	0.42957	0.000999001	0.000999001	0.004995	0.001998	0.13986	0.755245	0.0789211	0.000999001	0.003996	0.777223	0.018981	0.000999001	0.001998	0.0679321	0.048951	0.000999001
	ENSG00000119509	INVS	27130	inversin	0.120719	0.000999001	0.0789211	0.624376	0.124875	0.000999001	0.000999001	0.018981	0.318681	0.11988	0.001998	0.26973	0.010989	0.000999001	0.037962	0.989011	0.01998	0.00899101	0.336663	0.015984	0.02997	0.000999001	0.000999001	0.000999001	0.000999001	0.002997
	ENSG00000204071	TCEAL6	158931	transcription elongation factor A like 6	0.120719	0.000999001	0.306693	0.000999001	0.024975	0.001998	0.302697	0.687313	0.17982	0.208791	0.012987	0.266733	0.01998	0.000999001	0.0889111	0.140859	0.003996	0.254745	0.041958	0.444555	0.016983	0.00599401	0.001998	0.000999001	0.000999001	0.000999001
	ENSG00000259188	LOC102724587	102724587	uncharacterized LOC102724587	0.120799	0.000999001	0.181818	0.838162	0.015984	0.107892	0.002997	0.00699301	0.333666	0.161838	0.02997	0.002997	0.040959	0.014985	0.175824	0.036963	0.144855	0.000999001	0.0509491	0.122877	0.302697	0.240759	0.198801	0.000999001	0.003996	0.000999001
	ENSG00000137767	SQOR	58472	sulfide quinone oxidoreductase	0.120919	0.576424	0.165834	0.000999001	0.246753	0.000999001	0.000999001	0.254745	0.118881	0.551449	0.000999001	0.000999001	0.000999001	0.0769231	0.235764	0.0519481	0.022977	0.011988	0.133866	0.026973	0.115884	0.35964	0.0609391	0.001998	0.002997	0.000999001
	ENSG00000241472	PTPRG-AS1	100506994	PTPRG antisense RNA 1	0.121079	0.00699301	0.044955	0.108891	0.003996	0.000999001	0.000999001	0.17982	0.125874	0.46953	0.000999001	0.0819181	0.120879	0.00699301	0.127872	0.728272	0.010989	0.000999001	0.918082	0.0589411	0.000999001	0.022977	0.000999001	0.000999001	0.001998	0.000999001
	ENSG00000040633	PHF23	79142	PHD finger protein 23	0.121239	0.000999001	0.375624	0.000999001	0.215784	0.000999001	0.000999001	0.708292	0.757243	0.033966	0.002997	0.000999001	0.000999001	0.546454	0.0579421	0.013986	0.002997	0.042957	0.232767	0.002997	0.00999001	0.000999001	0.000999001	0.002997	0.014985	0.000999001
	ENSG00000168806	LCMT2	9836	leucine carboxyl methyltransferase 2	0.121279	0.000999001	0.799201	0.00999001	0.016983	0.000999001	0.000999001	0.002997	0.841159	0.0899101	0.000999001	0.000999001	0.000999001	0.146853	0.027972	0.999001	0.000999001	0.0549451	0.00599401	0.018981	0.000999001	0.000999001	0.000999001	0.00599401	0.000999001	0.000999001
	ENSG00000105894	PTN	5764	pleiotrophin	0.121279	0.000999001	0.18981	0.010989	0.010989	0.000999001	0.001998	0.002997	0.391608	0.836164	0.000999001	0.000999001	0.000999001	0.829171	0.314685	0.048951	0.00899101	0.000999001	0.112887	0.11988	0.00799201	0.120879	0.000999001	0.000999001	0.014985	0.000999001
	ENSG00000112137	PHACTR1	221692	phosphatase and actin regulator 1	0.121279	0.000999001	0.0939061	0.000999001	0.372627	0.018981	0.000999001	0.000999001	0.266733	0.123876	0.000999001	0.000999001	0.000999001	0.10989	0.553447	0.133866	0.000999001	0.280719	0.000999001	0.030969	0.501499	0.371628	0.128871	0.000999001	0.033966	0.000999001
	ENSG00000174780	SRP72	6731	signal recognition particle 72	0.121638	0.000999001	0.470529	0.000999001	0.163836	0.000999001	0.000999001	0.000999001	0.0839161	0.0679321	0.000999001	0.000999001	0.426573	0.00899101	0.604396	0.255744	0.204795	0.382617	0.252747	0.00799201	0.00899101	0.0849151	0.000999001	0.00699301	0.000999001	0.000999001
	ENSG00000108592	FTSJ3	117246	FtsJ RNA 2'-O-methyltransferase 3	0.121718	0.000999001	0.736264	0.000999001	0.175824	0.000999001	0.000999001	0.024975	0.545455	0.013986	0.000999001	0.000999001	0.010989	0.127872	0.544456	0.0559441	0.000999001	0.127872	0.52048	0.024975	0.027972	0.0809191	0.000999001	0.014985	0.000999001	0.000999001
	ENSG00000059804	SLC2A3	6515	solute carrier family 2 member 3	0.121718	0.000999001	0.0869131	0.017982	0.000999001	0.000999001	0.000999001	0.001998	0.015984	0.334665	0.000999001	0.000999001	0.0749251	0.371628	0.010989	0.407592	0.000999001	0.000999001	0.986014	0.6004	0.001998	0.000999001	0.000999001	0.101898	0.018981	0.000999001
	ENSG00000185088	RPS27L	51065	ribosomal protein S27 like	0.121798	0.000999001	0.028971	0.000999001	0.414585	0.613387	0.157842	0.0889111	0.443556	0.001998	0.000999001	0.598402	0.000999001	0.000999001	0.002997	0.000999001	0.383616	0.000999001	0.004995	0.00799201	0.285714	0.000999001	0.000999001	0.000999001	0.000999001	0.000999001
	ENSG00000166813	KIF7	374654	kinesin family member 7	0.121838	0.000999001	0.211788	0.000999001	0.0639361	0.000999001	0.000999001	0.002997	0.406593	0.180819	0.000999001	0.000999001	0.00599401	0.002997	0.47952	0.738262	0.0719281	0.32967	0.130869	0.30969	0.0919081	0.003996	0.001998	0.000999001	0.004995	0.000999001
	ENSG00000155034	FBXL18	80028	F-box and leucine rich repeat protein 18	0.121878	0.000999001	0.357642	0.000999001	0.0679321	0.000999001	0.000999001	0.001998	0.804196	0.263736	0.000999001	0.000999001	0.000999001	0.028971	0.705295	0.504496	0.000999001	0.000999001	0.0869131	0.195804	0.000999001	0.002997	0.012987	0.000999001	0.001998	0.000999001
	ENSG00000213809	KLRK1	22914	killer cell lectin like receptor K1	0.121918	0.000999001	0.001998	0.000999001	0.247752	0.486513	0.532468	0.18981	0.0949051	0.035964	0.000999001	0.00999001	0.000999001	0.248751	0.000999001	0.654346	0.000999001	0.000999001	0.028971	0.103896	0.0599401	0.02997	0.000999001	0.190809	0.122877	0.000999001
	ENSG00000113721	PDGFRB	5159	platelet derived growth factor receptor beta	0.121958	0.000999001	0.020979	0.000999001	0.027972	0.000999001	0.000999001	0.0929071	0.573427	0.665335	0.000999001	0.011988	0.000999001	0.00999001	0.568432	0.0649351	0.000999001	0.000999001	0.486513	0.220779	0.00799201	0.001998	0.000999001	0.162837	0.0599401	0.0639361
	ENSG00000231889	TRAF3IP2-AS1	643749	TRAF3IP2 antisense RNA 1	0.121998	0.000999001	0.0579421	0.759241	0.000999001	0.000999001	0.000999001	0.002997	0.852148	0.001998	0.000999001	0.000999001	0.000999001	0.101898	0.000999001	0.180819	0.000999001	0.000999001	0.775225	0.00699301	0.000999001	0.295704	0.000999001	0.000999001	0.000999001	0.000999001
	ENSG00000068028	RASSF1	11186	Ras association domain family member 1	0.121998	0.000999001	0.012987	0.000999001	0.00899101	0.000999001	0.000999001	0.000999001	0.31968	0.438561	0.000999001	0.126873	0.000999001	0.0639361	0.819181	0.370629	0.001998	0.434565	0.212787	0.1998	0.002997	0.00699301	0.000999001	0.000999001	0.01998	0.000999001
	ENSG00000101336	HCK	3055	HCK proto-oncogene, Src family tyrosine kinase	0.122118	0.004995	0.00699301	0.000999001	0.0769231	0.000999001	0.033966	0.175824	0.30969	0.000999001	0.002997	0.545455	0.0719281	0.001998	0.6004	0.015984	0.044955	0.001998	0.001998	0.047952	0.105894	0.377622	0.014985	0.01998	0.575425	0.011988
	ENSG00000026103	FAS	355	Fas cell surface death receptor	0.122118	0.000999001	0.271728	0.000999001	0.819181	0.490509	0.000999001	0.000999001	0.016983	0.000999001	0.000999001	0.000999001	0.001998	0.987013	0.000999001	0.013986	0.000999001	0.000999001	0.423576	0.00699301	0.00599401	0.000999001	0.000999001	0.000999001	0.000999001	0.000999001
	ENSG00000134574	DDB2	1643	damage specific DNA binding protein 2	0.122158	0.000999001	0.000999001	0.000999001	0.320679	0.000999001	0.000999001	0.000999001	0.848152	0.000999001	0.000999001	0.000999001	0.000999001	0.138861	0.000999001	0.000999001	0.004995	0.000999001	0.765235	0.003996	0.943057	0.002997	0.000999001	0.000999001	0.00999001	0.000999001
	ENSG00000069399	BCL3	602	BCL3 transcription coactivator	0.122198	0.012987	0.118881	0.000999001	0.010989	0.003996	0.003996	0.00899101	0.33966	0.231768	0.000999001	0.000999001	0.0899101	0.215784	0.156843	0.01998	0.155844	0.000999001	0.354645	0.492507	0.0689311	0.144855	0.032967	0.516484	0.0659341	0.004995
	ENSG00000134287	ARF3	377	ADP ribosylation factor 3	0.122438	0.000999001	0.211788	0.000999001	0.004995	0.000999001	0.000999001	0.440559	0.658342	0.003996	0.0569431	0.0869131	0.002997	0.004995	0.634366	0.016983	0.0529471	0.000999001	0.554446	0.276723	0.043956	0.000999001	0.000999001	0.000999001	0.000999001	0.000999001
	ENSG00000167994	RAB3IL1	5866	RAB3A interacting protein like 1	0.122478	0.000999001	0.000999001	0.000999001	0.00899101	0.000999001	0.000999001	0.000999001	0.885115	0.043956	0.000999001	0.000999001	0.20979	0.000999001	0.338661	0.116883	0.000999001	0.000999001	0.046953	0.300699	0.000999001	0.79021	0.043956	0.00599401	0.012987	0.245754
	ENSG00000163251	FZD5	7855	frizzled class receptor 5	0.122478	0.000999001	0.000999001	0.183816	0.22977	0.000999001	0.000999001	0.001998	0.268731	0.0919081	0.000999001	0.0739261	0.000999001	0.0809191	0.0929071	0.442557	0.03996	0.000999001	0.120879	0.22977	0.187812	0.00899101	0.118881	0.876124	0.004995	0.000999001
	ENSG00000159792	PSKH1	5681	protein serine kinase H1	0.122517	0.000999001	0.026973	0.000999001	0.000999001	0.000999001	0.000999001	0.014985	0.23976	0.012987	0.000999001	0.000999001	0.000999001	0.549451	0.741259	0.416583	0.0939061	0.000999001	0.62038	0.031968	0.0649351	0.038961	0.000999001	0.000999001	0.198801	0.000999001
	ENSG00000077380	DYNC1I2	1781	dynein cytoplasmic 1 intermediate chain 2	0.122557	0.000999001	0.671329	0.000999001	0.124875	0.00599401	0.000999001	0.000999001	0.260739	0.0719281	0.016983	0.021978	0.042957	0.0539461	0.31968	0.0899101	0.625375	0.266733	0.036963	0.352647	0.0909091	0.000999001	0.000999001	0.000999001	0.002997	0.000999001
	ENSG00000251136	RIPK2-DT	101929709	RIPK2 divergent transcript	0.122597	0.000999001	0.559441	0.000999001	0.230769	0.000999001	0.000999001	0.016983	0.876124	0.253746	0.000999001	0.000999001	0.000999001	0.238761	0.136863	0.0719281	0.02997	0.000999001	0.177822	0.24975	0.028971	0.178821	0.000999001	0.003996	0.000999001	0.000999001
	ENSG00000162645	GBP2	2634	guanylate binding protein 2	0.122637	0.000999001	0.001998	0.000999001	0.014985	0.000999001	0.030969	0.002997	0.120879	0.573427	0.000999001	0.0969031	0.000999001	0.014985	0.350649	0.0819181	0.000999001	0.000999001	0.263736	0.837163	0.046953	0.424575	0.002997	0.0759241	0.016983	0.100899
	ENSG00000083535	PIBF1	10464	progesterone immunomodulatory binding factor 1	0.122717	0.000999001	0.833167	0.001998	0.011988	0.000999001	0.000999001	0.327672	0.102897	0.003996	0.0649351	0.177822	0.152847	0.00799201	0.00799201	0.226773	0.00599401	0.000999001	0.017982	0.00599401	0.003996	0.958042	0.002997	0.000999001	0.144855	0.002997
	ENSG00000184402	SS18L1	26039	SS18L1 subunit of BAF chromatin remodeling complex	0.122757	0.000999001	0.181818	0.000999001	0.474525	0.011988	0.000999001	0.018981	0.656344	0.00999001	0.001998	0.012987	0.02997	0.0979021	0.03996	0.233766	0.334665	0.042957	0.113886	0.017982	0.202797	0.000999001	0.000999001	0.004995	0.575425	0.000999001
	ENSG00000167315	ACAA2	10449	acetyl-CoA acyltransferase 2	0.122757	0.000999001	0.342657	0.000999001	0.23976	0.000999001	0.000999001	0.000999001	0.701299	0.461538	0.000999001	0.003996	0.000999001	0.001998	0.42957	0.151848	0.37962	0.000999001	0.233766	0.0849151	0.00899101	0.00599401	0.000999001	0.000999001	0.011988	0.000999001
	ENSG00000120318	ARAP3	64411	ArfGAP with RhoGAP domain, ankyrin repeat and PH domain 3	0.122757	0.157842	0.17982	0.001998	0.004995	0.000999001	0.000999001	0.000999001	0.767233	0.0509491	0.000999001	0.00799201	0.000999001	0.385614	0.324675	0.403596	0.025974	0.144855	0.0669331	0.295704	0.161838	0.002997	0.0769231	0.001998	0.000999001	0.000999001
	ENSG00000231310	TBL1XR1-AS1	100874217	TBL1XR1 antisense RNA 1	0.122837	0.000999001	0.321678	0.0629371	0.020979	0.000999001	0.000999001	0.192807	0.002997	0.0919081	0.000999001	0.0639361	0.198801	0.142857	0.0879121	0.635365	0.408591	0.000999001	0.513487	0.017982	0.106893	0.0539461	0.000999001	0.025974	0.114885	0.000999001
	ENSG00000245067	IGFBP7-AS1	255130	IGFBP7 antisense RNA 1	0.123117	0.000999001	0.266733	0.206793	0.000999001	0.000999001	0.000999001	0.002997	0.34965	0.296703	0.000999001	0.001998	0.002997	0.000999001	0.0649351	0.406593	0.000999001	0.001998	0.303696	0.271728	0.026973	0.0849151	0.000999001	0.775225	0.004995	0.000999001
	ENSG00000066336	SPI1	6688	Spi-1 proto-oncogene	0.123157	0.120879	0.000999001	0.000999001	0.0889111	0.000999001	0.305694	0.027972	0.293706	0.002997	0.145854	0.110889	0.322677	0.003996	0.884116	0.012987	0.011988	0.00599401	0.003996	0.105894	0.127872	0.0589411	0.036963	0.00799201	0.392607	0.002997
	ENSG00000139899	CBLN3	643866	cerebellin 3 precursor	0.123237	0.000999001	0.407592	0.02997	0.63037	0.000999001	0.000999001	0.015984	0.287712	0.155844	0.000999001	0.000999001	0.158841	0.001998	0.0969031	0.601399	0.003996	0.000999001	0.0979021	0.231768	0.01998	0.278721	0.000999001	0.044955	0.00899101	0.000999001
	ENSG00000132405	TBC1D14	57533	TBC1 domain family member 14	0.123636	0.000999001	0.996004	0.000999001	0.000999001	0.000999001	0.000999001	0.000999001	0.605395	0.188811	0.000999001	0.000999001	0.0719281	0.0669331	0.594406	0.0669331	0.001998	0.000999001	0.0639361	0.250749	0.162837	0.000999001	0.000999001	0.000999001	0.00799201	0.000999001
	ENSG00000196792	STRN3	29966	striatin 3	0.123676	0.350649	0.203796	0.503497	0.000999001	0.00699301	0.032967	0.000999001	0.247752	0.003996	0.002997	0.004995	0.204795	0.0699301	0.240759	0.004995	0.0709291	0.000999001	0.020979	0.018981	0.12987	0.160839	0.0709291	0.308691	0.428571	0.000999001
	ENSG00000171119	NRTN	4902	neurturin	0.123956	0.002997	0.041958	0.00699301	0.000999001	0.000999001	0.148851	0.893107	0.038961	0.164835	0.000999001	0.004995	0.002997	0.000999001	0.0639361	0.030969	0.553447	0.000999001	0.0819181	0.021978	0.634366	0.370629	0.000999001	0.023976	0.004995	0.000999001
	ENSG00000213160	KLHL23	151230	kelch like family member 23	0.123956	0.000999001	0.0699301	0.000999001	0.232767	0.001998	0.004995	0.000999001	0.52048	0.725275	0.00799201	0.00599401	0.0689311	0.0789211	0.0689311	0.014985	0.166833	0.0789211	0.018981	0.040959	0.406593	0.033966	0.150849	0.0859141	0.310689	0.000999001
	ENSG00000110852	CLEC2B	9976	C-type lectin domain family 2 member B	0.123996	0.000999001	0.632368	0.000999001	0.000999001	0.000999001	0.000999001	0.000999001	0.004995	0.898102	0.000999001	0.000999001	0.00699301	0.000999001	0.125874	0.458541	0.000999001	0.000999001	0.698302	0.222777	0.000999001	0.025974	0.000999001	0.000999001	0.010989	0.000999001
	ENSG00000170381	SEMA3E	9723	semaphorin 3E	0.123996	0.000999001	0.003996	0.000999001	0.000999001	0.0879121	0.905095	0.020979	0.626374	0.471528	0.002997	0.000999001	0.040959	0.484515	0.031968	0.0519481	0.000999001	0.274725	0.022977	0.00999001	0.00799201	0.001998	0.000999001	0.000999001	0.045954	0.000999001
	ENSG00000157827	FMNL2	114793	formin like 2	0.123996	0.0729271	0.022977	0.0519481	0.0589411	0.000999001	0.000999001	0.0859141	0.402597	0.000999001	0.0939061	0.000999001	0.000999001	0.0599401	0.338661	0.225774	0.000999001	0.338661	0.137862	0.485514	0.023976	0.477522	0.0809191	0.002997	0.003996	0.128871
	ENSG00000267107	PCAT19	100505495	prostate cancer associated transcript 19	0.124116	0.034965	0.798202	0.000999001	0.000999001	0.000999001	0.000999001	0.000999001	0.595405	0.020979	0.000999001	0.000999001	0.004995	0.260739	0.74026	0.37962	0.00699301	0.001998	0.0949051	0.022977	0.020979	0.004995	0.001998	0.036963	0.0549451	0.013986
	ENSG00000155975	VPS37A	137492	VPS37A subunit of ESCRT-I	0.124156	0.047952	0.317682	0.000999001	0.000999001	0.002997	0.000999001	0.000999001	0.177822	0.985015	0.02997	0.000999001	0.015984	0.0779221	0.0859141	0.0749251	0.011988	0.001998	0.000999001	0.004995	0.716284	0.004995	0.00699301	0.14985	0.383616	0.000999001
	ENSG00000005249	PRKAR2B	5577	protein kinase cAMP-dependent type II regulatory subunit beta	0.124156	0.000999001	0.593407	0.000999001	0.417582	0.108891	0.0829171	0.001998	0.10989	0.117882	0.000999001	0.038961	0.000999001	0.000999001	0.033966	0.430569	0.001998	0.000999001	0.028971	0.457542	0.00899101	0.000999001	0.021978	0.243756	0.396603	0.000999001
	ENSG00000106819	ASPN	54829	asporin	0.124196	0.000999001	0.00699301	0.000999001	0.035964	0.000999001	0.00799201	0.012987	0.032967	0.000999001	0.000999001	0.00699301	0.935065	0.476523	0.010989	0.0619381	0.0859141	0.000999001	0.037962	0.635365	0.12987	0.002997	0.000999001	0.000999001	0.609391	0.00699301
	ENSG00000014914	MTMR11	10903	myotubularin related protein 11	0.124196	0.000999001	0.358641	0.000999001	0.292707	0.000999001	0.000999001	0.000999001	0.278721	0.417582	0.000999001	0.0589411	0.011988	0.00599401	0.561439	0.390609	0.012987	0.266733	0.217782	0.131868	0.016983	0.0649351	0.004995	0.002997	0.001998	0.000999001
	ENSG00000205307	SAP25	100316904	Sin3A associated protein 25	0.124276	0.000999001	0.00999001	0.000999001	0.405594	0.000999001	0.000999001	0.002997	0.14985	0.370629	0.000999001	0.000999001	0.000999001	0.000999001	0.024975	0.802198	0.00699301	0.001998	0.103896	0.793207	0.026973	0.393606	0.000999001	0.000999001	0.002997	0.000999001
	ENSG00000105650	PDE4C	5143	phosphodiesterase 4C	0.124276	0.000999001	0.38961	0.000999001	0.176823	0.254745	0.000999001	0.123876	0.0569431	0.03996	0.011988	0.211788	0.0879121	0.048951	0.031968	0.687313	0.01998	0.002997	0.027972	0.136863	0.622378	0.002997	0.000999001	0.0869131	0.0799201	0.000999001
	ENSG00000127423	AUNIP	79000	aurora kinase A and ninein interacting protein	0.124316	0.000999001	0.71029	0.000999001	0.00999001	0.010989	0.000999001	0.047952	0.18981	0.0729271	0.000999001	0.000999001	0.000999001	0.000999001	0.69031	0.934066	0.000999001	0.00899101	0.033966	0.002997	0.143856	0.0979021	0.000999001	0.142857	0.000999001	0.000999001
	ENSG00000174456	C12orf76	400073	chromosome 12 open reading frame 76	0.124396	0.000999001	0.578422	0.000999001	0.30969	0.000999001	0.000999001	0.016983	0.578422	0.047952	0.519481	0.044955	0.000999001	0.00699301	0.012987	0.152847	0.000999001	0.000999001	0.673327	0.043956	0.000999001	0.111888	0.000999001	0.000999001	0.000999001	0.000999001
	ENSG00000083817	ZNF416	55659	zinc finger protein 416	0.124396	0.651349	0.0869131	0.823177	0.018981	0.001998	0.000999001	0.000999001	0.177822	0.107892	0.010989	0.184815	0.015984	0.00699301	0.157842	0.377622	0.270729	0.0649351	0.04995	0.000999001	0.00699301	0.001998	0.000999001	0.0549451	0.032967	0.000999001
	ENSG00000172638	EFEMP2	30008	EGF containing fibulin extracellular matrix protein 2	0.124436	0.000999001	0.000999001	0.000999001	0.04995	0.000999001	0.000999001	0.000999001	0.234765	0.906094	0.000999001	0.110889	0.002997	0.003996	0.354645	0.508492	0.000999001	0.002997	0.276723	0.476523	0.032967	0.00899101	0.000999001	0.124875	0.00599401	0.000999001
	ENSG00000188848	BEND4	389206	BEN domain containing 4	0.124476	0.000999001	0.272727	0.000999001	0.947053	0.317682	0.000999001	0.013986	0.509491	0.010989	0.000999001	0.000999001	0.000999001	0.000999001	0.047952	0.43956	0.000999001	0.001998	0.036963	0.238761	0.143856	0.022977	0.021978	0.002997	0.0739261	0.000999001
	ENSG00000214021	TTLL3	26140	tubulin tyrosine ligase like 3	0.124515	0.000999001	0.317682	0.000999001	0.167832	0.000999001	0.000999001	0.000999001	0.593407	0.156843	0.000999001	0.000999001	0.000999001	0.000999001	0.015984	0.844156	0.024975	0.000999001	0.66034	0.251748	0.0639361	0.001998	0.000999001	0.000999001	0.000999001	0.000999001
	ENSG00000050165	DKK3	27122	dickkopf WNT signaling pathway inhibitor 3	0.124595	0.000999001	0.0899101	0.000999001	0.676324	0.000999001	0.001998	0.010989	0.315684	0.626374	0.000999001	0.000999001	0.02997	0.211788	0.004995	0.18981	0.003996	0.430569	0.004995	0.027972	0.15984	0.000999001	0.107892	0.000999001	0.213786	0.000999001
	ENSG00000181513	ACBD4	79777	acyl-CoA binding domain containing 4	0.124715	0.000999001	0.518482	0.000999001	0.015984	0.000999001	0.000999001	0.001998	0.391608	0.010989	0.018981	0.000999001	0.000999001	0.038961	0.023976	0.606394	0.0749251	0.011988	0.0919081	0.272727	0.277722	0.751249	0.000999001	0.000999001	0.000999001	0.000999001
	ENSG00000155428	TRIM74	378108	tripartite motif containing 74	0.124795	0.000999001	0.48951	0.004995	0.141858	0.000999001	0.000999001	0.0739261	0.0999001	0.003996	0.000999001	0.000999001	0.000999001	0.0699301	0.0559441	0.921079	0.024975	0.000999001	0.667333	0.028971	0.519481	0.00599401	0.000999001	0.000999001	0.001998	0.000999001
	ENSG00000181450	ZNF678	339500	zinc finger protein 678	0.124835	0.000999001	0.00799201	0.115884	0.0999001	0.000999001	0.000999001	0.000999001	0.170829	0.000999001	0.000999001	0.273726	0.035964	0.821179	0.102897	0.113886	0.016983	0.017982	0.407592	0.002997	0.000999001	0.907093	0.015984	0.000999001	0.000999001	0.000999001
	ENSG00000214140	PRCD	768206	photoreceptor disc component	0.125155	0.000999001	0.26973	0.527473	0.523477	0.000999001	0.000999001	0.000999001	0.120879	0.181818	0.014985	0.012987	0.010989	0.016983	0.0619381	0.024975	0.000999001	0.316683	0.111888	0.341658	0.0649351	0.0759241	0.310689	0.111888	0.000999001	0.022977
	ENSG00000107443	CCNJ	54619	cyclin J	0.125235	0.000999001	0.000999001	0.00699301	0.02997	0.000999001	0.000999001	0.678322	0.643357	0.011988	0.000999001	0.000999001	0.016983	0.000999001	0.447552	0.723277	0.000999001	0.00599401	0.028971	0.474525	0.000999001	0.04995	0.000999001	0.000999001	0.000999001	0.000999001
	ENSG00000111674	ENO2	2026	enolase 2	0.125235	0.000999001	0.00899101	0.000999001	0.311688	0.000999001	0.000999001	0.000999001	0.298701	0.492507	0.001998	0.000999001	0.000999001	0.323676	0.217782	0.578422	0.00799201	0.000999001	0.867133	0.000999001	0.00599401	0.000999001	0.000999001	0.000999001	0.002997	0.000999001
	ENSG00000120837	NFYB	4801	nuclear transcription factor Y subunit beta	0.125275	0.000999001	0.003996	0.000999001	0.127872	0.001998	0.001998	0.388611	0.294705	0.004995	0.000999001	0.000999001	0.004995	0.380619	0.228771	0.147852	0.013986	0.364635	0.107892	0.197802	0.0929071	0.015984	0.00999001	0.158841	0.578422	0.000999001
	ENSG00000116701	NCF2	4688	neutrophil cytosolic factor 2	0.125395	0.041958	0.173826	0.0929071	0.017982	0.000999001	0.0539461	0.03996	0.375624	0.028971	0.022977	0.0789211	0.145854	0.001998	0.137862	0.001998	0.000999001	0.000999001	0.02997	0.011988	0.0989011	0.02997	0.956044	0.130869	0.611389	0.047952
	ENSG00000140488	CELF6	60677	CUGBP Elav-like family member 6	0.125554	0.000999001	0.103896	0.000999001	0.204795	0.000999001	0.000999001	0.013986	0.0549451	0.001998	0.00599401	0.000999001	0.000999001	0.002997	0.000999001	0.548452	0.78022	0.001998	0.893107	0.0529471	0.04995	0.383616	0.000999001	0.000999001	0.02997	0.000999001
	ENSG00000155903	RASA2	5922	RAS p21 protein activator 2	0.125594	0.000999001	0.669331	0.924076	0.380619	0.011988	0.000999001	0.000999001	0.274725	0.122877	0.000999001	0.000999001	0.0569431	0.021978	0.100899	0.0749251	0.000999001	0.00599401	0.0699301	0.400599	0.002997	0.000999001	0.000999001	0.000999001	0.011988	0.000999001
	ENSG00000131019	ULBP3	79465	UL16 binding protein 3	0.125834	0.000999001	0.467532	0.000999001	0.281718	0.000999001	0.000999001	0.00599401	0.915085	0.004995	0.000999001	0.201798	0.000999001	0.003996	0.0869131	0.207792	0.473526	0.000999001	0.00999001	0.237762	0.030969	0.004995	0.00599401	0.194805	0.003996	0.000999001
	ENSG00000165868	HSPA12A	259217	heat shock protein family A (Hsp70) member 12A	0.125954	0.000999001	0.001998	0.000999001	0.0869131	0.000999001	0.000999001	0.003996	0.853147	0.761239	0.000999001	0.000999001	0.00599401	0.351648	0.843157	0.026973	0.0699301	0.001998	0.01998	0.023976	0.004995	0.003996	0.044955	0.000999001	0.028971	0.00799201
	ENSG00000214575	CPEB1	64506	cytoplasmic polyadenylation element binding protein 1	0.125994	0.000999001	0.0969031	0.636364	0.0909091	0.000999001	0.000999001	0.000999001	0.97003	0.456543	0.17982	0.036963	0.000999001	0.000999001	0.0509491	0.300699	0.000999001	0.000999001	0.216783	0.0719281	0.000999001	0.027972	0.000999001	0.000999001	0.001998	0.000999001
	ENSG00000228526	MIR34AHG	106614088	MIR34A host gene	0.126074	0.000999001	0.000999001	0.000999001	0.515485	0.000999001	0.000999001	0.000999001	0.00999001	0.002997	0.326673	0.000999001	0.000999001	0.615385	0.000999001	0.000999001	0.0509491	0.134865	0.133866	0.000999001	0.62038	0.000999001	0.000999001	0.000999001	0.726274	0.000999001
	ENSG00000271387	C1orf21-DT	118827814	C1orf21 divergent transcript	0.126074	0.000999001	0.937063	0.000999001	0.012987	0.0939061	0.000999001	0.038961	0.135864	0.872128	0.000999001	0.012987	0.002997	0.001998	0.222777	0.013986	0.525475	0.017982	0.000999001	0.241758	0.003996	0.00599401	0.000999001	0.000999001	0.002997	0.000999001
	ENSG00000124688	MAD2L1BP	9587	MAD2L1 binding protein	0.126114	0.000999001	0.815185	0.000999001	0.001998	0.000999001	0.000999001	0.000999001	0.913087	0.0809191	0.000999001	0.000999001	0.000999001	0.000999001	0.024975	0.803197	0.000999001	0.00999001	0.134865	0.000999001	0.000999001	0.352647	0.000999001	0.000999001	0.000999001	0.000999001
	ENSG00000226419	SLC16A1-AS1	100506392	SLC16A1 antisense RNA 1	0.126194	0.000999001	0.623377	0.000999001	0.661339	0.000999001	0.000999001	0.001998	0.537463	0.74026	0.000999001	0.000999001	0.000999001	0.00799201	0.126873	0.171828	0.000999001	0.000999001	0.0969031	0.028971	0.0559441	0.044955	0.024975	0.001998	0.01998	0.000999001
	ENSG00000223960	CHROMR	101927027	cholesterol induced regulator of metabolism RNA	0.126234	0.000999001	0.586414	0.0999001	0.000999001	0.000999001	0.000999001	0.000999001	0.87013	0.035964	0.240759	0.000999001	0.000999001	0.001998	0.158841	0.116883	0.00599401	0.000999001	0.954046	0.010989	0.000999001	0.0609391	0.000999001	0.000999001	0.000999001	0.000999001
	ENSG00000158623	COPG2	26958	COPI coat complex subunit gamma 2	0.126234	0.000999001	0.0719281	0.000999001	0.0539461	0.000999001	0.000999001	0.000999001	0.430569	0.406593	0.000999001	0.033966	0.296703	0.0859141	0.231768	0.011988	0.376623	0.31968	0.264735	0.106893	0.00799201	0.000999001	0.001998	0.380619	0.0649351	0.001998
	ENSG00000144810	COL8A1	1295	collagen type VIII alpha 1 chain	0.126274	0.000999001	0.908092	0.003996	0.002997	0.000999001	0.000999001	0.000999001	0.144855	0.0609391	0.046953	0.000999001	0.131868	0.33966	0.000999001	0.230769	0.000999001	0.00699301	0.017982	0.0839161	0.000999001	0.400599	0.136863	0.601399	0.02997	0.000999001
	ENSG00000173166	RAPH1	65059	Ras association (RalGDS/AF-6) and pleckstrin homology domains 1	0.126314	0.000999001	0.378621	0.000999001	0.001998	0.000999001	0.000999001	0.013986	0.030969	0.137862	0.033966	0.234765	0.036963	0.001998	0.553447	0.444555	0.251748	0.040959	0.035964	0.018981	0.025974	0.011988	0.0909091	0.493506	0.000999001	0.313686
	ENSG00000204314	PRRT1	80863	proline rich transmembrane protein 1	0.126394	0.000999001	0.0659341	0.000999001	0.28971	0.000999001	0.000999001	0.000999001	0.157842	0.034965	0.000999001	0.00599401	0.000999001	0.264735	0.0969031	0.484515	0.021978	0.205794	0.144855	0.787213	0.003996	0.023976	0.000999001	0.539461	0.011988	0.011988
	ENSG00000114739	ACVR2B	93	activin A receptor type 2B	0.126434	0.025974	0.0719281	0.186813	0.000999001	0.250749	0.290709	0.0719281	0.175824	0.856144	0.000999001	0.031968	0.00599401	0.022977	0.224775	0.191808	0.000999001	0.000999001	0.0699301	0.118881	0.366633	0.015984	0.001998	0.003996	0.165834	0.00599401
	ENSG00000259881	LOC101927793	101927793	uncharacterized LOC101927793	0.126513	0.000999001	0.321678	0.0809191	0.0689311	0.000999001	0.000999001	0.024975	0.833167	0.134865	0.000999001	0.000999001	0.0929071	0.0809191	0.041958	0.721279	0.342657	0.000999001	0.278721	0.020979	0.0529471	0.003996	0.00799201	0.01998	0.01998	0.00799201
	ENSG00000143369	ECM1	1893	extracellular matrix protein 1	0.126553	0.000999001	0.127872	0.00599401	0.047952	0.000999001	0.714286	0.004995	0.692308	0.104895	0.004995	0.000999001	0.000999001	0.013986	0.851149	0.0539461	0.002997	0.21978	0.0619381	0.204795	0.000999001	0.00899101	0.000999001	0.000999001	0.034965	0.000999001
	ENSG00000134245	WNT2B	7482	Wnt family member 2B	0.126633	0.000999001	0.621379	0.575425	0.035964	0.0819181	0.000999001	0.000999001	0.10989	0.034965	0.000999001	0.00799201	0.003996	0.478521	0.004995	0.733267	0.135864	0.000999001	0.002997	0.001998	0.132867	0.000999001	0.0829171	0.0779221	0.00699301	0.02997
	ENSG00000100804	PSMB5	5693	proteasome 20S subunit beta 5	0.126713	0.000999001	0.290709	0.000999001	0.568432	0.011988	0.000999001	0.000999001	0.869131	0.145854	0.000999001	0.000999001	0.000999001	0.167832	0.220779	0.340659	0.188811	0.001998	0.221778	0.033966	0.013986	0.0789211	0.000999001	0.000999001	0.002997	0.000999001
	ENSG00000215386	MIR99AHG	388815	mir-99a-let-7c cluster host gene	0.126753	0.001998	0.038961	0.004995	0.626374	0.000999001	0.000999001	0.026973	0.618382	0.010989	0.000999001	0.000999001	0.0699301	0.59041	0.003996	0.014985	0.0709291	0.000999001	0.0679321	0.0599401	0.014985	0.023976	0.52048	0.015984	0.00599401	0.375624
	ENSG00000114491	UMPS	7372	uridine monophosphate synthetase	0.126753	0.000999001	0.403596	0.133866	0.000999001	0.000999001	0.000999001	0.653347	0.508492	0.300699	0.000999001	0.024975	0.0609391	0.00899101	0.041958	0.737263	0.001998	0.0919081	0.126873	0.001998	0.000999001	0.0509491	0.000999001	0.011988	0.000999001	0.000999001
	ENSG00000272668	LOC107985216	107985216	uncharacterized LOC107985216	0.126753	0.000999001	0.246753	0.000999001	0.588412	0.000999001	0.000999001	0.002997	0.410589	0.027972	0.001998	0.000999001	0.000999001	0.000999001	0.18981	0.52048	0.011988	0.00699301	0.729271	0.0939061	0.004995	0.321678	0.000999001	0.000999001	0.000999001	0.000999001
	ENSG00000128342	LIF	3976	LIF interleukin 6 family cytokine	0.126753	0.018981	0.000999001	0.721279	0.00899101	0.000999001	0.000999001	0.183816	0.023976	0.0669331	0.0539461	0.003996	0.020979	0.13986	0.0879121	0.0819181	0.000999001	0.000999001	0.435564	0.508492	0.472527	0.036963	0.0849151	0.016983	0.194805	0.000999001
	ENSG00000163239	TDRD10	126668	tudor domain containing 10	0.126753	0.000999001	0.371628	0.000999001	0.023976	0.000999001	0.000999001	0.000999001	0.706294	0.000999001	0.000999001	0.003996	0.546454	0.000999001	0.237762	0.392607	0.000999001	0.000999001	0.046953	0.210789	0.022977	0.255744	0.001998	0.035964	0.0999001	0.201798
	ENSG00000036257	CUL3	8452	cullin 3	0.126833	0.000999001	0.799201	0.000999001	0.0509491	0.000999001	0.000999001	0.000999001	0.432567	0.048951	0.000999001	0.000999001	0.000999001	0.004995	0.893107	0.192807	0.203796	0.035964	0.261738	0.0879121	0.014985	0.131868	0.000999001	0.000999001	0.000999001	0.000999001
	ENSG00000237101	LOC101927164	101927164	uncharacterized LOC101927164	0.126913	0.000999001	0.0999001	0.000999001	0.0669331	0.000999001	0.000999001	0.000999001	0.811189	0.017982	0.000999001	0.003996	0.0629371	0.044955	0.316683	0.0649351	0.931069	0.000999001	0.0669331	0.283716	0.105894	0.106893	0.00699301	0.000999001	0.172827	0.000999001
	ENSG00000144366	GULP1	51454	GULP PTB domain containing engulfment adaptor 1	0.127113	0.000999001	0.157842	0.000999001	0.197802	0.000999001	0.0869131	0.00599401	0.111888	0.0839161	0.017982	0.383616	0.000999001	0.010989	0.101898	0.0769231	0.023976	0.0809191	0.000999001	0.151848	0.0619381	0.948052	0.000999001	0.667333	0.000999001	0.000999001
	ENSG00000115241	PPM1G	5496	protein phosphatase, Mg2+/Mn2+ dependent 1G	0.127113	0.000999001	0.0869131	0.162837	0.232767	0.000999001	0.000999001	0.0669331	0.71029	0.010989	0.000999001	0.000999001	0.003996	0.001998	0.476523	0.824176	0.00599401	0.000999001	0.306693	0.016983	0.01998	0.240759	0.000999001	0.000999001	0.000999001	0.000999001
	ENSG00000213398	LCAT	3931	lecithin-cholesterol acyltransferase	0.127193	0.000999001	0.77023	0.000999001	0.000999001	0.000999001	0.000999001	0.000999001	0.355644	0.127872	0.000999001	0.000999001	0.000999001	0.027972	0.014985	0.902098	0.000999001	0.000999001	0.231768	0.647353	0.041958	0.034965	0.000999001	0.001998	0.00999001	0.000999001
	ENSG00000173402	DAG1	1605	dystroglycan 1	0.127193	0.000999001	0.00599401	0.014985	0.000999001	0.407592	0.000999001	0.001998	0.341658	0.989011	0.000999001	0.018981	0.000999001	0.000999001	0.713287	0.003996	0.127872	0.000999001	0.024975	0.509491	0.00799201	0.000999001	0.000999001	0.000999001	0.000999001	0.000999001
	ENSG00000104047	DTWD1	56986	DTW domain containing 1	0.127233	0.000999001	0.040959	0.001998	0.106893	0.000999001	0.00799201	0.033966	0.468531	0.0719281	0.000999001	0.012987	0.000999001	0.17982	0.00999001	0.00599401	0.000999001	0.010989	0.241758	0.0709291	0.143856	0.733267	0.759241	0.000999001	0.001998	0.271728
	ENSG00000172673	THEMIS	387357	thymocyte selection associated	0.127233	0.000999001	0.003996	0.156843	0.048951	0.287712	0.101898	0.581419	0.30969	0.0819181	0.000999001	0.000999001	0.000999001	0.383616	0.00899101	0.238761	0.000999001	0.000999001	0.0789211	0.001998	0.000999001	0.000999001	0.000999001	0.13986	0.746254	0.000999001
	ENSG00000173744	AGFG1	3267	ArfGAP with FG repeats 1	0.127233	0.000999001	0.235764	0.000999001	0.0809191	0.000999001	0.000999001	0.000999001	0.148851	0.294705	0.496503	0.000999001	0.012987	0.000999001	0.337662	0.191808	0.293706	0.00999001	0.522478	0.204795	0.0609391	0.276723	0.000999001	0.001998	0.001998	0.000999001
	ENSG00000126947	ARMCX1	51309	armadillo repeat containing X-linked 1	0.127273	0.000999001	0.226773	0.000999001	0.004995	0.000999001	0.000999001	0.000999001	0.18981	0.727273	0.003996	0.000999001	0.000999001	0.000999001	0.193806	0.228771	0.150849	0.000999001	0.126873	0.193806	0.010989	0.225774	0.457542	0.162837	0.003996	0.264735
	ENSG00000205436	EXOC3L4	91828	exocyst complex component 3 like 4	0.127353	0.000999001	0.201798	0.000999001	0.571429	0.036963	0.000999001	0.00899101	0.376623	0.002997	0.00699301	0.000999001	0.000999001	0.026973	0.0569431	0.130869	0.000999001	0.04995	0.928072	0.128871	0.020979	0.0839161	0.015984	0.525475	0.001998	0.001998
	ENSG00000233429	HOTAIRM1	100506311	HOXA transcript antisense RNA, myeloid-specific 1	0.127353	0.000999001	0.255744	0.000999001	0.010989	0.000999001	0.000999001	0.00699301	0.897103	0.933067	0.000999001	0.000999001	0.386613	0.004995	0.042957	0.414585	0.027972	0.000999001	0.012987	0.0609391	0.000999001	0.00999001	0.000999001	0.000999001	0.107892	0.000999001
	ENSG00000260423	LINC02367	101930452	long intergenic non-protein coding RNA 2367	0.127393	0.02997	0.198801	0.002997	0.450549	0.000999001	0.000999001	0.017982	0.327672	0.0509491	0.021978	0.000999001	0.00599401	0.00899101	0.00899101	0.140859	0.001998	0.5005	0.405594	0.651349	0.221778	0.013986	0.000999001	0.0959041	0.022977	0.000999001
	ENSG00000160007	ARHGAP35	2909	Rho GTPase activating protein 35	0.127433	0.000999001	0.233766	0.000999001	0.002997	0.000999001	0.000999001	0.000999001	0.555445	0.137862	0.000999001	0.000999001	0.121878	0.004995	0.89011	0.00599401	0.00899101	0.000999001	0.295704	0.574426	0.152847	0.160839	0.000999001	0.000999001	0.028971	0.000999001
	ENSG00000175106	TVP23C	201158	trans-golgi network vesicle protein 23 homolog C	0.127473	0.000999001	0.766234	0.001998	0.0649351	0.013986	0.000999001	0.000999001	0.16983	0.636364	0.001998	0.000999001	0.000999001	0.000999001	0.196803	0.496503	0.170829	0.000999001	0.446553	0.0679321	0.000999001	0.140859	0.000999001	0.000999001	0.000999001	0.000999001
	ENSG00000278970	HEIH	100859930	hepatocellular carcinoma up-regulated EZH2-associated long non-coding RNA	0.127632	0.000999001	0.257742	0.000999001	0.000999001	0.000999001	0.000999001	0.000999001	0.725275	0.217782	0.010989	0.527473	0.125874	0.000999001	0.0519481	0.281718	0.000999001	0.000999001	0.291708	0.536464	0.000999001	0.0849151	0.014985	0.021978	0.000999001	0.030969
	ENSG00000197415	VEPH1	79674	ventricular zone expressed PH domain containing 1	0.127672	0.000999001	0.222777	0.014985	0.424575	0.028971	0.000999001	0.027972	0.637363	0.034965	0.000999001	0.000999001	0.0729271	0.00699301	0.002997	0.657343	0.001998	0.000999001	0.130869	0.417582	0.0519481	0.32967	0.000999001	0.016983	0.103896	0.000999001
	ENSG00000138650	PCDH10	57575	protocadherin 10	0.127712	0.0909091	0.221778	0.000999001	0.000999001	0.000999001	0.296703	0.00699301	0.106893	0.003996	0.000999001	0.000999001	0.000999001	0.001998	0.004995	0.778222	0.000999001	0.046953	0.023976	0.505495	0.0619381	0.147852	0.867133	0.000999001	0.017982	0.000999001
	ENSG00000115935	WIPF1	7456	WAS/WASL interacting protein family member 1	0.127712	0.000999001	0.0509491	0.040959	0.107892	0.000999001	0.116883	0.002997	0.622378	0.567433	0.000999001	0.000999001	0.000999001	0.300699	0.237762	0.381618	0.000999001	0.14985	0.034965	0.017982	0.043956	0.00699301	0.456543	0.000999001	0.044955	0.000999001
	ENSG00000151338	MIPOL1	145282	mirror-image polydactyly 1	0.127752	0.000999001	0.993007	0.001998	0.001998	0.031968	0.000999001	0.0799201	0.25974	0.000999001	0.011988	0.901099	0.010989	0.000999001	0.001998	0.023976	0.612388	0.000999001	0.002997	0.00599401	0.025974	0.0639361	0.001998	0.000999001	0.000999001	0.154845
	ENSG00000173456	RNF26	79102	ring finger protein 26	0.127792	0.000999001	0.0559441	0.000999001	0.000999001	0.000999001	0.000999001	0.552448	0.724276	0.739261	0.000999001	0.033966	0.000999001	0.000999001	0.713287	0.0979021	0.035964	0.000999001	0.17982	0.038961	0.00599401	0.003996	0.000999001	0.000999001	0.000999001	0.000999001
	ENSG00000143061	IGSF3	3321	immunoglobulin superfamily member 3	0.127992	0.000999001	0.83017	0.000999001	0.00599401	0.000999001	0.001998	0.195804	0.57043	0.04995	0.000999001	0.208791	0.000999001	0.001998	0.00699301	0.038961	0.01998	0.02997	0.192807	0.013986	0.717283	0.003996	0.272727	0.004995	0.026973	0.000999001
	ENSG00000138050	THUMPD2	80745	THUMP domain containing 2	0.127992	0.000999001	0.362637	0.000999001	0.382617	0.000999001	0.000999001	0.0569431	0.471528	0.042957	0.160839	0.000999001	0.011988	0.001998	0.271728	0.00899101	0.001998	0.000999001	0.885115	0.198801	0.216783	0.003996	0.10989	0.000999001	0.002997	0.000999001
	ENSG00000231721	LINC-PINT	378805	long intergenic non-protein coding RNA, p53 induced transcript	0.128072	0.000999001	0.183816	0.657343	0.000999001	0.000999001	0.000999001	0.268731	0.128871	0.024975	0.000999001	0.000999001	0.746254	0.002997	0.014985	0.390609	0.000999001	0.000999001	0.768232	0.000999001	0.000999001	0.000999001	0.000999001	0.000999001	0.000999001	0.000999001
	ENSG00000115361	ACADL	33	acyl-CoA dehydrogenase long chain	0.128112	0.003996	0.986014	0.001998	0.004995	0.000999001	0.000999001	0.037962	0.868132	0.031968	0.000999001	0.000999001	0.391608	0.000999001	0.018981	0.00599401	0.004995	0.016983	0.003996	0.518482	0.232767	0.011988	0.000999001	0.000999001	0.000999001	0.0539461
	ENSG00000186603	HPDL	84842	4-hydroxyphenylpyruvate dioxygenase like	0.128192	0.002997	0.166833	0.827173	0.013986	0.000999001	0.000999001	0.323676	0.047952	0.000999001	0.000999001	0.000999001	0.000999001	0.003996	0.037962	0.925075	0.010989	0.000999001	0.013986	0.00699301	0.000999001	0.42957	0.000999001	0.377622	0.000999001	0.00599401
	ENSG00000186166	CENATAC	338657	centrosomal AT-AC splicing factor	0.128272	0.000999001	0.326673	0.000999001	0.017982	0.000999001	0.000999001	0.000999001	0.457542	0.0549451	0.017982	0.004995	0.0829171	0.011988	0.010989	0.01998	0.00899101	0.401598	0.699301	0.656344	0.108891	0.000999001	0.280719	0.000999001	0.036963	0.000999001
	ENSG00000196290	NIF3L1	60491	NGG1 interacting factor 3 like 1	0.128352	0.000999001	0.586414	0.000999001	0.000999001	0.000999001	0.000999001	0.000999001	0.74026	0.0799201	0.000999001	0.000999001	0.00999001	0.000999001	0.842158	0.738262	0.000999001	0.0819181	0.0609391	0.026973	0.025974	0.000999001	0.000999001	0.001998	0.000999001	0.000999001
	ENSG00000158079	PTPDC1	138639	protein tyrosine phosphatase domain containing 1	0.128432	0.176823	0.0559441	0.256743	0.037962	0.000999001	0.000999001	0.170829	0.413586	0.00599401	0.002997	0.180819	0.000999001	0.001998	0.539461	0.473526	0.116883	0.000999001	0.015984	0.002997	0.045954	0.0669331	0.638362	0.000999001	0.000999001	0.000999001
	ENSG00000087253	LPCAT2	54947	lysophosphatidylcholine acyltransferase 2	0.128511	0.004995	0.141858	0.002997	0.110889	0.017982	0.000999001	0.000999001	0.522478	0.00699301	0.003996	0.000999001	0.000999001	0.34965	0.043956	0.187812	0.193806	0.00799201	0.00599401	0.467532	0.597403	0.266733	0.000999001	0.000999001	0.272727	0.000999001
	ENSG00000175197	DDIT3	1649	DNA damage inducible transcript 3	0.128671	0.000999001	0.227772	0.104895	0.001998	0.000999001	0.000999001	0.033966	0.0819181	0.513487	0.204795	0.719281	0.000999001	0.00999001	0.0709291	0.441558	0.001998	0.000999001	0.047952	0.606394	0.004995	0.102897	0.000999001	0.031968	0.002997	0.000999001
	ENSG00000166278	C2	717	complement C2	0.128671	0.000999001	0.00699301	0.00599401	0.004995	0.028971	0.000999001	0.000999001	0.231768	0.392607	0.000999001	0.000999001	0.017982	0.0819181	0.178821	0.010989	0.000999001	0.000999001	0.432567	0.440559	0.00799201	0.298701	0.776224	0.013986	0.277722	0.000999001
	ENSG00000100335	MIEF1	54471	mitochondrial elongation factor 1	0.128871	0.000999001	0.207792	0.000999001	0.041958	0.000999001	0.000999001	0.000999001	0.902098	0.0939061	0.000999001	0.000999001	0.000999001	0.000999001	0.531469	0.42957	0.000999001	0.000999001	0.508492	0.016983	0.000999001	0.46953	0.000999001	0.004995	0.000999001	0.000999001
	ENSG00000100068	LRP5L	91355	LDL receptor related protein 5 like (pseudogene)	0.128871	0.000999001	0.141858	0.001998	0.0589411	0.000999001	0.000999001	0.000999001	0.575425	0.021978	0.000999001	0.000999001	0.117882	0.171828	0.021978	0.0609391	0.758242	0.000999001	0.938062	0.132867	0.043956	0.000999001	0.042957	0.000999001	0.122877	0.000999001
	ENSG00000090554	FLT3LG	2323	fms related receptor tyrosine kinase 3 ligand	0.128911	0.000999001	0.293706	0.000999001	0.514486	0.000999001	0.000999001	0.000999001	0.51049	0.496503	0.000999001	0.004995	0.001998	0.002997	0.252747	0.430569	0.000999001	0.001998	0.307692	0.17982	0.0959041	0.00699301	0.00599401	0.0959041	0.011988	0.000999001
	ENSG00000264573	RN7SL15P	106479230	RNA, 7SL, cytoplasmic 15, pseudogene	0.128991	0.184815	0.000999001	0.111888	0.00799201	0.133866	0.000999001	0.137862	0.198801	0.0849151	0.000999001	0.721279	0.015984	0.44955	0.034965	0.315684	0.17982	0.004995	0.238761	0.000999001	0.012987	0.020979	0.000999001	0.000999001	0.362637	0.000999001
	ENSG00000081154	PCNP	57092	PEST proteolytic signal containing nuclear protein	0.129151	0.000999001	0.407592	0.000999001	0.010989	0.000999001	0.046953	0.0809191	0.436563	0.953047	0.000999001	0.000999001	0.038961	0.001998	0.0539461	0.331668	0.000999001	0.000999001	0.196803	0.00699301	0.034965	0.556444	0.000999001	0.000999001	0.001998	0.0599401
	ENSG00000169302	STK32A	202374	serine/threonine kinase 32A	0.129191	0.196803	0.014985	0.000999001	0.004995	0.000999001	0.000999001	0.133866	0.172827	0.647353	0.000999001	0.000999001	0.000999001	0.220779	0.0509491	0.796204	0.018981	0.353646	0.132867	0.004995	0.00999001	0.455544	0.004995	0.000999001	0.001998	0.000999001
	ENSG00000208772	SNORD94	692225	small nucleolar RNA, C/D box 94	0.129231	0.000999001	0.857143	0.040959	0.016983	0.011988	0.000999001	0.162837	0.593407	0.0879121	0.001998	0.000999001	0.000999001	0.131868	0.0729271	0.223776	0.0579421	0.000999001	0.717283	0.04995	0.024975	0.000999001	0.127872	0.001998	0.041958	0.000999001
	ENSG00000182952	HMGN4	10473	high mobility group nucleosomal binding domain 4	0.129271	0.016983	0.130869	0.000999001	0.041958	0.000999001	0.000999001	0.001998	0.438561	0.245754	0.048951	0.000999001	0.000999001	0.00799201	0.694306	0.778222	0.124875	0.0689311	0.182817	0.160839	0.132867	0.00599401	0.000999001	0.000999001	0.141858	0.000999001
	ENSG00000089351	GRAMD1A	57655	GRAM domain containing 1A	0.129271	0.0539461	0.155844	0.000999001	0.038961	0.000999001	0.000999001	0.00699301	0.456543	0.170829	0.013986	0.000999001	0.0539461	0.197802	0.353646	0.151848	0.015984	0.042957	0.120879	0.471528	0.160839	0.536464	0.015984	0.0939061	0.02997	0.0849151
	ENSG00000108828	VAT1	10493	vesicle amine transport 1	0.129311	0.002997	0.043956	0.000999001	0.00799201	0.000999001	0.000999001	0.002997	0.522478	0.021978	0.691309	0.000999001	0.003996	0.000999001	0.30969	0.0709291	0.171828	0.002997	0.044955	0.536464	0.004995	0.00799201	0.0599401	0.00599401	0.632368	0.0819181
	ENSG00000227057	WDR46	9277	WD repeat domain 46	0.129391	0.001998	0.0979021	0.000999001	0.130869	0.000999001	0.000999001	0.736264	0.896104	0.00999001	0.001998	0.002997	0.017982	0.206793	0.157842	0.466533	0.040959	0.0639361	0.100899	0.004995	0.002997	0.240759	0.000999001	0.044955	0.002997	0.000999001
	ENSG00000219626	FAM228B	375190	family with sequence similarity 228 member B	0.129431	0.037962	0.526474	0.0929071	0.402597	0.000999001	0.000999001	0.00599401	0.56044	0.181818	0.025974	0.000999001	0.000999001	0.004995	0.000999001	0.0599401	0.00699301	0.041958	0.747253	0.0849151	0.411588	0.012987	0.000999001	0.00899101	0.00599401	0.00999001
	ENSG00000160410	SHKBP1	92799	SH3KBP1 binding protein 1	0.129471	0.000999001	0.351648	0.000999001	0.374625	0.000999001	0.01998	0.00799201	0.337662	0.00699301	0.0729271	0.000999001	0.048951	0.047952	0.687313	0.0819181	0.0729271	0.000999001	0.0539461	0.020979	0.0619381	0.038961	0.938062	0.002997	0.002997	0.000999001
	ENSG00000153551	CMTM7	112616	CKLF like MARVEL transmembrane domain containing 7	0.12951	0.00799201	0.014985	0.000999001	0.574426	0.0769231	0.000999001	0.002997	0.124875	0.0749251	0.028971	0.000999001	0.000999001	0.002997	0.395604	0.204795	0.00699301	0.14985	0.016983	0.932068	0.160839	0.231768	0.011988	0.0709291	0.141858	0.000999001
	ENSG00000183114	FAM43B	163933	family with sequence similarity 43 member B	0.12955	0.214785	0.0689311	0.001998	0.028971	0.000999001	0.000999001	0.0809191	0.0569431	0.00899101	0.0699301	0.001998	0.000999001	0.624376	0.012987	0.156843	0.000999001	0.732268	0.250749	0.024975	0.120879	0.000999001	0.0549451	0.000999001	0.72028	0.000999001
	ENSG00000163563	MNDA	4332	myeloid cell nuclear differentiation antigen	0.12963	0.00599401	0.003996	0.003996	0.017982	0.000999001	0.148851	0.453546	0.381618	0.312687	0.000999001	0.004995	0.041958	0.018981	0.278721	0.045954	0.011988	0.043956	0.014985	0.000999001	0.043956	0.110889	0.125874	0.277722	0.888112	0.000999001
	ENSG00000251596	HADHAP1	3031	HADHA pseudogene 1	0.12967	0.003996	0.036963	0.00599401	0.153846	0.000999001	0.000999001	0.0809191	0.003996	0.368631	0.000999001	0.483516	0.111888	0.140859	0.0769231	0.193806	0.0959041	0.753247	0.00899101	0.573427	0.000999001	0.114885	0.000999001	0.000999001	0.026973	0.000999001
	ENSG00000119042	SATB2	23314	SATB homeobox 2	0.12971	0.040959	0.521479	0.0539461	0.904096	0.000999001	0.000999001	0.003996	0.292707	0.000999001	0.588412	0.004995	0.102897	0.000999001	0.000999001	0.227772	0.0629371	0.000999001	0.227772	0.000999001	0.000999001	0.031968	0.012987	0.001998	0.154845	0.000999001
	ENSG00000213145	CRIP1	1396	cysteine rich protein 1	0.12975	0.000999001	0.021978	0.000999001	0.004995	0.000999001	0.000999001	0.000999001	0.903097	0.102897	0.001998	0.000999001	0.00999001	0.0769231	0.911089	0.04995	0.01998	0.000999001	0.142857	0.107892	0.162837	0.014985	0.001998	0.000999001	0.701299	0.000999001
	ENSG00000125968	ID1	3397	inhibitor of DNA binding 1	0.12975	0.000999001	0.64036	0.000999001	0.314685	0.000999001	0.000999001	0.001998	0.442557	0.25974	0.000999001	0.526474	0.000999001	0.000999001	0.121878	0.000999001	0.433566	0.000999001	0.183816	0.027972	0.001998	0.00699301	0.000999001	0.000999001	0.00799201	0.262737
	ENSG00000167766	ZNF83	55769	zinc finger protein 83	0.12979	0.000999001	0.357642	0.000999001	0.371628	0.000999001	0.000999001	0.000999001	0.629371	0.004995	0.000999001	0.000999001	0.001998	0.0869131	0.013986	0.554446	0.646354	0.00799201	0.505495	0.021978	0.00799201	0.001998	0.000999001	0.01998	0.002997	0.000999001
	ENSG00000277147	LINC00869	57234	long intergenic non-protein coding RNA 869	0.12987	0.000999001	0.689311	0.0539461	0.511489	0.000999001	0.000999001	0.0619381	0.346653	0.04995	0.000999001	0.000999001	0.000999001	0.0959041	0.126873	0.468531	0.000999001	0.002997	0.344655	0.025974	0.031968	0.00699301	0.001998	0.002997	0.001998	0.415584
	ENSG00000128654	MTX2	10651	metaxin 2	0.12987	0.00799201	0.292707	0.000999001	0.126873	0.160839	0.317682	0.000999001	0.434565	0.132867	0.000999001	0.00699301	0.191808	0.000999001	0.033966	0.682318	0.154845	0.000999001	0.013986	0.31968	0.147852	0.00899101	0.000999001	0.030969	0.16983	0.00599401
	ENSG00000080947	CROCCP3	114819	CROCC pseudogene 3	0.12991	0.000999001	0.244755	0.041958	0.62038	0.000999001	0.000999001	0.011988	0.619381	0.33966	0.001998	0.000999001	0.000999001	0.000999001	0.003996	0.0529471	0.796204	0.033966	0.362637	0.0909091	0.001998	0.013986	0.001998	0.000999001	0.000999001	0.000999001
	ENSG00000130303	BST2	684	bone marrow stromal cell antigen 2	0.12991	0.001998	0.0819181	0.000999001	0.013986	0.000999001	0.000999001	0.001998	0.912088	0.101898	0.000999001	0.020979	0.0699301	0.000999001	0.230769	0.718282	0.000999001	0.000999001	0.503497	0.302697	0.027972	0.000999001	0.136863	0.0799201	0.033966	0.000999001
	ENSG00000150045	KLRF1	51348	killer cell lectin like receptor F1	0.12995	0.000999001	0.004995	0.000999001	0.01998	0.00999001	0.000999001	0.016983	0.331668	0.408591	0.001998	0.000999001	0.000999001	0.020979	0.728272	0.512488	0.002997	0.003996	0.110889	0.0669331	0.012987	0.00599401	0.000999001	0.98002	0.001998	0.000999001
	ENSG00000132768	DPH2	1802	diphthamide biosynthesis 2	0.12995	0.000999001	0.272727	0.000999001	0.023976	0.000999001	0.0589411	0.010989	0.623377	0.103896	0.002997	0.000999001	0.253746	0.200799	0.81019	0.351648	0.047952	0.001998	0.004995	0.153846	0.000999001	0.213786	0.002997	0.102897	0.000999001	0.000999001
	ENSG00000101203	COL20A1	57642	collagen type XX alpha 1 chain	0.12999	0.000999001	0.365634	0.001998	0.518482	0.000999001	0.000999001	0.001998	0.776224	0.015984	0.000999001	0.000999001	0.000999001	0.000999001	0.00699301	0.020979	0.000999001	0.000999001	0.879121	0.23976	0.002997	0.022977	0.000999001	0.000999001	0.384615	0.000999001
	ENSG00000149573	MPZL2	10205	myelin protein zero like 2	0.12999	0.000999001	0.0779221	0.000999001	0.041958	0.69031	0.000999001	0.043956	0.132867	0.003996	0.00599401	0.000999001	0.38961	0.467532	0.799201	0.122877	0.0679321	0.000999001	0.02997	0.046953	0.20979	0.000999001	0.000999001	0.010989	0.0999001	0.000999001
	ENSG00000120324	PCDHB10	56126	protocadherin beta 10	0.12999	0.000999001	0.233766	0.000999001	0.036963	0.000999001	0.000999001	0.000999001	0.851149	0.245754	0.000999001	0.000999001	0.000999001	0.373626	0.00899101	0.558442	0.000999001	0.000999001	0.302697	0.041958	0.000999001	0.003996	0.108891	0.470529	0.000999001	0.000999001
	ENSG00000068878	PSME4	23198	proteasome activator subunit 4	0.12999	0.000999001	0.038961	0.611389	0.625375	0.000999001	0.000999001	0.000999001	0.33966	0.121878	0.270729	0.000999001	0.03996	0.493506	0.108891	0.0699301	0.000999001	0.000999001	0.047952	0.273726	0.014985	0.171828	0.000999001	0.00799201	0.000999001	0.003996
	ENSG00000178460	MCMDC2	157777	minichromosome maintenance domain containing 2	0.13003	0.287712	0.153846	0.036963	0.545455	0.000999001	0.000999001	0.001998	0.666334	0.100899	0.015984	0.038961	0.00999001	0.000999001	0.018981	0.644356	0.00599401	0.000999001	0.00999001	0.021978	0.455544	0.000999001	0.000999001	0.000999001	0.037962	0.190809
	ENSG00000272620	AFAP1-AS1	84740	AFAP1 antisense RNA 1	0.13019	0.000999001	0.036963	0.000999001	0.00799201	0.018981	0.000999001	0.17982	0.0929071	0.476523	0.000999001	0.000999001	0.028971	0.9001	0.000999001	0.212787	0.000999001	0.000999001	0.0549451	0.543457	0.0739261	0.422577	0.000999001	0.181818	0.012987	0.000999001
	ENSG00000109084	TMEM97	27346	transmembrane protein 97	0.13031	0.000999001	0.481518	0.000999001	0.000999001	0.000999001	0.000999001	0.022977	0.345654	0.527473	0.000999001	0.000999001	0.000999001	0.148851	0.00999001	0.679321	0.001998	0.00699301	0.184815	0.00699301	0.781219	0.000999001	0.047952	0.000999001	0.000999001	0.000999001
	ENSG00000088448	ANKRD10	55608	ankyrin repeat domain 10	0.13035	0.000999001	0.731269	0.000999001	0.108891	0.000999001	0.000999001	0.000999001	0.792208	0.227772	0.000999001	0.00599401	0.000999001	0.010989	0.1998	0.03996	0.181818	0.003996	0.862138	0.0709291	0.00799201	0.001998	0.000999001	0.000999001	0.002997	0.000999001
	ENSG00000240859	LINC03014	100507642	long intergenic non-protein coding RNA 3014	0.13035	0.000999001	0.0939061	0.000999001	0.000999001	0.213786	0.000999001	0.001998	0.200799	0.0549451	0.000999001	0.993007	0.00699301	0.00699301	0.00699301	0.927073	0.004995	0.000999001	0.373626	0.00799201	0.00999001	0.013986	0.000999001	0.10989	0.223776	0.000999001
	ENSG00000267121	FMNL1-DT	339192	FMNL1 divergent transcript	0.13047	0.000999001	0.000999001	0.000999001	0.311688	0.000999001	0.000999001	0.000999001	0.582418	0.707293	0.000999001	0.000999001	0.000999001	0.032967	0.392607	0.000999001	0.000999001	0.000999001	0.030969	0.113886	0.264735	0.004995	0.000999001	0.776224	0.02997	0.000999001
	ENSG00000131043	AAR2	25980	AAR2 splicing factor	0.130509	0.000999001	0.979021	0.000999001	0.013986	0.000999001	0.000999001	0.028971	0.875125	0.386613	0.000999001	0.000999001	0.000999001	0.000999001	0.128871	0.396603	0.003996	0.000999001	0.431568	0.001998	0.000999001	0.001998	0.000999001	0.000999001	0.000999001	0.000999001
	ENSG00000203865	ATP1A1-AS1	84852	ATP1A1 antisense RNA 1	0.130589	0.000999001	0.231768	0.000999001	0.00999001	0.629371	0.000999001	0.104895	0.01998	0.197802	0.022977	0.000999001	0.042957	0.030969	0.002997	0.174825	0.025974	0.000999001	0.0509491	0.03996	0.000999001	0.96004	0.656344	0.042957	0.012987	0.000999001
	ENSG00000112139	MDGA1	266727	MAM domain containing glycosylphosphatidylinositol anchor 1	0.130629	0.000999001	0.137862	0.000999001	0.383616	0.000999001	0.046953	0.010989	0.0669331	0.128871	0.000999001	0.000999001	0.000999001	0.568432	0.443556	0.157842	0.000999001	0.0659341	0.743257	0.385614	0.0889111	0.001998	0.000999001	0.024975	0.000999001	0.000999001
	ENSG00000213139	CRYGS	1427	crystallin gamma S	0.130629	0.00599401	0.01998	0.000999001	0.012987	0.001998	0.000999001	0.000999001	0.385614	0.103896	0.02997	0.024975	0.030969	0.116883	0.258741	0.00599401	0.689311	0.000999001	0.292707	0.689311	0.148851	0.018981	0.011988	0.031968	0.37962	0.000999001
	ENSG00000079785	DDX1	1653	DEAD-box helicase 1	0.130669	0.000999001	0.548452	0.000999001	0.240759	0.000999001	0.000999001	0.000999001	0.425574	0.108891	0.000999001	0.000999001	0.0899101	0.000999001	0.689311	0.253746	0.375624	0.0899101	0.420579	0.002997	0.00799201	0.000999001	0.000999001	0.000999001	0.000999001	0.000999001
	ENSG00000224729	PCOLCE-AS1	100129845	PCOLCE antisense RNA 1	0.130709	0.000999001	0.594406	0.000999001	0.906094	0.000999001	0.000999001	0.362637	0.105894	0.0579421	0.000999001	0.000999001	0.000999001	0.037962	0.015984	0.02997	0.000999001	0.000999001	0.0699301	0.629371	0.258741	0.185814	0.000999001	0.000999001	0.000999001	0.000999001
	ENSG00000120889	TNFRSF10B	8795	TNF receptor superfamily member 10b	0.130749	0.014985	0.00699301	0.000999001	0.001998	0.176823	0.000999001	0.000999001	0.0779221	0.931069	0.002997	0.000999001	0.000999001	0.508492	0.023976	0.000999001	0.138861	0.000999001	0.97003	0.040959	0.35964	0.001998	0.000999001	0.000999001	0.001998	0.000999001
	ENSG00000196850	PPTC7	160760	protein phosphatase targeting COQ7	0.130749	0.000999001	0.538462	0.000999001	0.004995	0.000999001	0.002997	0.000999001	0.212787	0.0939061	0.004995	0.00999001	0.000999001	0.110889	0.216783	0.0649351	0.330669	0.124875	0.307692	0.132867	0.596404	0.0879121	0.252747	0.152847	0.015984	0.000999001
	ENSG00000153814	JAZF1	221895	JAZF zinc finger 1	0.130829	0.000999001	0.026973	0.000999001	0.033966	0.000999001	0.478521	0.000999001	0.52048	0.0609391	0.000999001	0.000999001	0.000999001	0.000999001	0.526474	0.042957	0.000999001	0.000999001	0.964036	0.0589411	0.004995	0.315684	0.162837	0.000999001	0.0619381	0.000999001
	ENSG00000165671	NSD1	64324	nuclear receptor binding SET domain protein 1	0.130949	0.000999001	0.647353	0.002997	0.000999001	0.000999001	0.000999001	0.003996	0.754246	0.0529471	0.004995	0.000999001	0.046953	0.0819181	0.383616	0.294705	0.415584	0.000999001	0.017982	0.534466	0.012987	0.002997	0.000999001	0.000999001	0.00699301	0.000999001
	ENSG00000104427	ZC2HC1A	51101	zinc finger C2HC-type containing 1A	0.130989	0.000999001	0.523477	0.000999001	0.021978	0.000999001	0.000999001	0.221778	0.248751	0.606394	0.108891	0.000999001	0.000999001	0.000999001	0.025974	0.367632	0.002997	0.000999001	0.718282	0.010989	0.048951	0.003996	0.000999001	0.000999001	0.000999001	0.353646
	ENSG00000178965	ERICH3	127254	glutamate rich 3	0.130989	0.000999001	0.002997	0.000999001	0.002997	0.027972	0.042957	0.28971	0.410589	0.0699301	0.367632	0.0829171	0.000999001	0.000999001	0.014985	0.025974	0.260739	0.000999001	0.254745	0.208791	0.398601	0.782218	0.000999001	0.000999001	0.022977	0.000999001
	ENSG00000166860	ZBTB39	9880	zinc finger and BTB domain containing 39	0.131029	0.000999001	0.331668	0.434565	0.000999001	0.000999001	0.000999001	0.0619381	0.042957	0.595405	0.000999001	0.000999001	0.0609391	0.000999001	0.816184	0.325674	0.000999001	0.000999001	0.000999001	0.59041	0.000999001	0.000999001	0.000999001	0.000999001	0.000999001	0.000999001
	ENSG00000259125	LRP1-AS	105751187	LRP1 antisense RNA	0.131069	0.502498	0.201798	0.010989	0.0909091	0.002997	0.000999001	0.543457	0.0869131	0.387612	0.002997	0.00599401	0.155844	0.013986	0.035964	0.181818	0.00599401	0.150849	0.0719281	0.608392	0.160839	0.015984	0.000999001	0.034965	0.000999001	0.000999001
	ENSG00000186517	ARHGAP30	257106	Rho GTPase activating protein 30	0.131109	0.0569431	0.000999001	0.000999001	0.675325	0.000999001	0.024975	0.0899101	0.286713	0.000999001	0.002997	0.470529	0.000999001	0.004995	0.659341	0.318681	0.002997	0.045954	0.001998	0.0549451	0.102897	0.206793	0.16983	0.002997	0.0919081	0.001998
	ENSG00000170468	RIOX1	79697	ribosomal oxygenase 1	0.131109	0.000999001	0.431568	0.000999001	0.002997	0.000999001	0.000999001	0.00599401	0.648352	0.887113	0.000999001	0.16983	0.143856	0.001998	0.02997	0.908092	0.001998	0.000999001	0.000999001	0.003996	0.000999001	0.02997	0.000999001	0.000999001	0.000999001	0.000999001
	ENSG00000242600	MBL1P	8512	mannose binding lectin 1, pseudogene	0.131229	0.038961	0.016983	0.000999001	0.0569431	0.001998	0.000999001	0.306693	0.107892	0.000999001	0.000999001	0.000999001	0.0669331	0.116883	0.198801	0.0659341	0.00999001	0.000999001	0.403596	0.714286	0.012987	0.508492	0.002997	0.24975	0.393606	0.000999001
	ENSG00000162997	PRORSD1P	344405	prolyl-tRNA synthetase associated domain containing 1, pseudogene	0.131309	0.000999001	0.0979021	0.0529471	0.000999001	0.030969	0.000999001	0.021978	0.569431	0.040959	0.422577	0.018981	0.113886	0.254745	0.012987	0.754246	0.013986	0.004995	0.549451	0.00599401	0.0849151	0.00899101	0.196803	0.000999001	0.020979	0.000999001
	ENSG00000106246	PTCD1	26024	pentatricopeptide repeat domain 1	0.131309	0.000999001	0.0869131	0.0789211	0.002997	0.000999001	0.001998	0.0899101	0.656344	0.17982	0.000999001	0.000999001	0.746254	0.001998	0.466533	0.021978	0.000999001	0.000999001	0.041958	0.824176	0.000999001	0.0699301	0.000999001	0.001998	0.001998	0.000999001
	ENSG00000197948	FCHSD1	89848	FCH and double SH3 domains 1	0.131309	0.000999001	0.978022	0.000999001	0.215784	0.000999001	0.000999001	0.000999001	0.686314	0.401598	0.000999001	0.000999001	0.000999001	0.00699301	0.120879	0.263736	0.233766	0.000999001	0.04995	0.13986	0.106893	0.0589411	0.000999001	0.00599401	0.002997	0.000999001
	ENSG00000004961	HCCS	3052	holocytochrome c synthase	0.131349	0.000999001	0.533467	0.000999001	0.261738	0.000999001	0.000999001	0.000999001	0.275724	0.00899101	0.000999001	0.000999001	0.00799201	0.0879121	0.428571	0.426573	0.651349	0.0629371	0.443556	0.048951	0.031968	0.000999001	0.001998	0.000999001	0.001998	0.000999001
	ENSG00000177096	PHETA2	150368	PH domain containing endocytic trafficking adaptor 2	0.131349	0.311688	0.514486	0.000999001	0.016983	0.000999001	0.000999001	0.000999001	0.381618	0.001998	0.000999001	0.731269	0.00999001	0.000999001	0.038961	0.263736	0.020979	0.000999001	0.367632	0.031968	0.000999001	0.467532	0.000999001	0.000999001	0.113886	0.000999001
	ENSG00000183032	SLC25A21	89874	solute carrier family 25 member 21	0.131429	0.0779221	0.0689311	0.107892	0.004995	0.0929071	0.003996	0.021978	0.170829	0.33966	0.45954	0.000999001	0.0959041	0.281718	0.110889	0.0549451	0.0929071	0.000999001	0.018981	0.358641	0.387612	0.330669	0.16983	0.022977	0.00799201	0.001998
	ENSG00000110719	TCIRG1	10312	T cell immune regulator 1, ATPase H+ transporting V0 subunit a3	0.131508	0.000999001	0.107892	0.000999001	0.101898	0.002997	0.000999001	0.000999001	0.755245	0.044955	0.002997	0.000999001	0.00699301	0.021978	0.142857	0.12987	0.664336	0.000999001	0.424575	0.576424	0.281718	0.00999001	0.003996	0.000999001	0.000999001	0.000999001
	ENSG00000225614	ZNF469	84627	zinc finger protein 469	0.131548	0.774226	0.63037	0.152847	0.0999001	0.00999001	0.000999001	0.000999001	0.278721	0.000999001	0.000999001	0.000999001	0.000999001	0.000999001	0.046953	0.223776	0.185814	0.040959	0.000999001	0.0759241	0.044955	0.26973	0.000999001	0.000999001	0.443556	0.000999001
	ENSG00000238133	MAP3K20-AS1	339751	MAP3K20 antisense RNA 1	0.131588	0.000999001	0.395604	0.24975	0.000999001	0.000999001	0.000999001	0.267732	0.014985	0.235764	0.000999001	0.000999001	0.92008	0.406593	0.108891	0.132867	0.00599401	0.000999001	0.004995	0.011988	0.127872	0.017982	0.000999001	0.016983	0.362637	0.000999001
	ENSG00000197157	SND1	27044	staphylococcal nuclease and tudor domain containing 1	0.131828	0.000999001	0.427572	0.013986	0.00599401	0.000999001	0.000999001	0.000999001	0.270729	0.026973	0.000999001	0.100899	0.003996	0.0579421	0.656344	0.106893	0.01998	0.001998	0.244755	0.0549451	0.321678	0.000999001	0.002997	0.458541	0.512488	0.000999001
	ENSG00000135749	PCNX2	80003	pecanex 2	0.131908	0.000999001	0.703297	0.000999001	0.664336	0.000999001	0.000999001	0.000999001	0.521479	0.468531	0.01998	0.000999001	0.000999001	0.000999001	0.003996	0.746254	0.046953	0.000999001	0.047952	0.000999001	0.0539461	0.00699301	0.000999001	0.000999001	0.000999001	0.000999001
	ENSG00000174238	PITPNA	5306	phosphatidylinositol transfer protein alpha	0.131948	0.000999001	0.30969	0.000999001	0.33966	0.000999001	0.000999001	0.04995	0.758242	0.158841	0.00799201	0.002997	0.00599401	0.000999001	0.367632	0.503497	0.00699301	0.041958	0.501499	0.224775	0.00599401	0.003996	0.000999001	0.000999001	0.000999001	0.000999001
	ENSG00000185085	INTS5	80789	integrator complex subunit 5	0.131988	0.000999001	0.964036	0.138861	0.000999001	0.000999001	0.000999001	0.135864	0.894106	0.015984	0.000999001	0.000999001	0.00999001	0.000999001	0.168831	0.857143	0.001998	0.000999001	0.0919081	0.00699301	0.000999001	0.000999001	0.000999001	0.000999001	0.000999001	0.000999001
	ENSG00000064225	ST3GAL6	10402	ST3 beta-galactoside alpha-2,3-sialyltransferase 6	0.132028	0.000999001	0.767233	0.000999001	0.014985	0.000999001	0.000999001	0.000999001	0.27972	0.0849151	0.000999001	0.004995	0.000999001	0.00899101	0.003996	0.213786	0.774226	0.263736	0.017982	0.023976	0.002997	0.021978	0.440559	0.32967	0.030969	0.00899101
	ENSG00000110318	CEP126	57562	centrosomal protein 126	0.132028	0.004995	0.046953	0.000999001	0.0839161	0.000999001	0.000999001	0.000999001	0.33966	0.201798	0.002997	0.000999001	0.00699301	0.186813	0.113886	0.321678	0.00599401	0.133866	0.047952	0.001998	0.010989	0.627373	0.301698	0.851149	0.003996	0.000999001
	ENSG00000143079	CTTNBP2NL	55917	CTTNBP2 N-terminal like	0.132068	0.00599401	0.307692	0.457542	0.000999001	0.976024	0.002997	0.00599401	0.016983	0.0889111	0.000999001	0.000999001	0.024975	0.000999001	0.157842	0.675325	0.010989	0.001998	0.000999001	0.00799201	0.0829171	0.342657	0.114885	0.000999001	0.010989	0.002997
	ENSG00000146373	RNF217	154214	ring finger protein 217	0.132068	0.0979021	0.00599401	0.002997	0.014985	0.000999001	0.000999001	0.017982	0.246753	0.00599401	0.000999001	0.000999001	0.112887	0.606394	0.791209	0.268731	0.175824	0.020979	0.031968	0.023976	0.023976	0.0829171	0.585415	0.000999001	0.178821	0.000999001
	ENSG00000178814	OPLAH	26873	5-oxoprolinase, ATP-hydrolysing	0.132068	0.000999001	0.241758	0.000999001	0.003996	0.000999001	0.000999001	0.00999001	0.748252	0.825175	0.000999001	0.000999001	0.000999001	0.000999001	0.224775	0.0719281	0.000999001	0.000999001	0.165834	0.420579	0.0709291	0.268731	0.232767	0.000999001	0.003996	0.001998
	ENSG00000175536	LIPT2	387787	lipoyl(octanoyl) transferase 2	0.132108	0.002997	0.262737	0.026973	0.002997	0.000999001	0.000999001	0.00999001	0.130869	0.957043	0.000999001	0.00899101	0.11988	0.015984	0.326673	0.403596	0.047952	0.000999001	0.036963	0.0749251	0.157842	0.61039	0.000999001	0.00699301	0.0929071	0.000999001
	ENSG00000263001	GTF2I	2969	general transcription factor IIi	0.132148	0.000999001	0.308691	0.000999001	0.0549451	0.000999001	0.000999001	0.000999001	0.477522	0.012987	0.000999001	0.843157	0.703297	0.000999001	0.147852	0.01998	0.031968	0.268731	0.043956	0.33966	0.000999001	0.037962	0.001998	0.000999001	0.000999001	0.000999001
	ENSG00000267082	LOC105372273	105372273	uncharacterized LOC105372273	0.132228	0.000999001	0.886114	0.440559	0.000999001	0.000999001	0.000999001	0.001998	0.56044	0.0759241	0.000999001	0.000999001	0.000999001	0.126873	0.151848	0.957043	0.001998	0.000999001	0.002997	0.004995	0.036963	0.000999001	0.000999001	0.045954	0.000999001	0.000999001
	ENSG00000168993	CPLX1	10815	complexin 1	0.132268	0.000999001	0.020979	0.000999001	0.000999001	0.000999001	0.000999001	0.014985	0.493506	0.024975	0.000999001	0.000999001	0.0619381	0.0699301	0.966034	0.6004	0.274725	0.000999001	0.232767	0.421578	0.0849151	0.001998	0.000999001	0.001998	0.025974	0.000999001
	ENSG00000165280	VCP	7415	valosin containing protein	0.132308	0.000999001	0.210789	0.000999001	0.938062	0.000999001	0.000999001	0.000999001	0.444555	0.025974	0.206793	0.000999001	0.0839161	0.00899101	0.250749	0.501499	0.018981	0.020979	0.529471	0.041958	0.013986	0.000999001	0.000999001	0.000999001	0.000999001	0.000999001
	ENSG00000198890	PRMT6	55170	protein arginine methyltransferase 6	0.132348	0.00699301	0.391608	0.000999001	0.000999001	0.000999001	0.000999001	0.020979	0.893107	0.576424	0.000999001	0.631369	0.00699301	0.010989	0.193806	0.278721	0.002997	0.211788	0.002997	0.0679321	0.000999001	0.000999001	0.000999001	0.001998	0.000999001	0.000999001
	ENSG00000138463	SLC49A4	84925	solute carrier family 49 member 4	0.132388	0.000999001	0.463536	0.040959	0.134865	0.000999001	0.000999001	0.000999001	0.436563	0.125874	0.68032	0.374625	0.000999001	0.00899101	0.302697	0.0689311	0.013986	0.000999001	0.0709291	0.248751	0.123876	0.201798	0.000999001	0.001998	0.002997	0.000999001
	ENSG00000247077	PGAM5	192111	PGAM family member 5, mitochondrial serine/threonine protein phosphatase	0.132587	0.000999001	0.351648	0.000999001	0.193806	0.000999001	0.000999001	0.002997	0.764236	0.446553	0.000999001	0.000999001	0.00599401	0.0539461	0.912088	0.046953	0.017982	0.016983	0.120879	0.001998	0.000999001	0.24975	0.001998	0.117882	0.000999001	0.000999001
	ENSG00000203710	CR1	1378	complement C3b/C4b receptor 1 (Knops blood group)	0.132587	0.001998	0.72028	0.000999001	0.166833	0.000999001	0.455544	0.313686	0.183816	0.00599401	0.001998	0.317682	0.000999001	0.004995	0.290709	0.033966	0.000999001	0.022977	0.000999001	0.388611	0.0569431	0.001998	0.041958	0.186813	0.018981	0.0939061
	ENSG00000102572	STK24	8428	serine/threonine kinase 24	0.132667	0.000999001	0.030969	0.000999001	0.011988	0.000999001	0.000999001	0.000999001	0.261738	0.152847	0.405594	0.001998	0.000999001	0.037962	0.58042	0.244755	0.147852	0.001998	0.702298	0.450549	0.273726	0.000999001	0.000999001	0.000999001	0.001998	0.000999001
	ENSG00000163399	ATP1A1	476	ATPase Na+/K+ transporting subunit alpha 1	0.132707	0.000999001	0.021978	0.000999001	0.01998	0.000999001	0.001998	0.001998	0.474525	0.002997	0.004995	0.004995	0.000999001	0.010989	0.962038	0.837163	0.000999001	0.000999001	0.482517	0.196803	0.028971	0.001998	0.000999001	0.038961	0.025974	0.191808
	ENSG00000010292	NCAPD2	9918	non-SMC condensin I complex subunit D2	0.132747	0.000999001	0.842158	0.000999001	0.000999001	0.000999001	0.000999001	0.819181	0.196803	0.0899101	0.000999001	0.000999001	0.000999001	0.000999001	0.481518	0.578422	0.0929071	0.001998	0.003996	0.026973	0.148851	0.000999001	0.000999001	0.000999001	0.022977	0.000999001
	ENSG00000115233	PSMD14	10213	proteasome 26S subunit, non-ATPase 14	0.132747	0.000999001	0.232767	0.000999001	0.104895	0.000999001	0.000999001	0.000999001	0.115884	0.03996	0.000999001	0.000999001	0.000999001	0.816184	0.230769	0.685315	0.254745	0.000999001	0.713287	0.01998	0.0819181	0.002997	0.001998	0.000999001	0.00699301	0.000999001
	ENSG00000101194	SLC17A9	63910	solute carrier family 17 member 9	0.132747	0.021978	0.178821	0.000999001	0.621379	0.150849	0.000999001	0.0639361	0.336663	0.0639361	0.017982	0.011988	0.000999001	0.00999001	0.001998	0.148851	0.0589411	0.000999001	0.116883	0.822178	0.162837	0.00699301	0.001998	0.308691	0.206793	0.000999001
	ENSG00000188215	DCUN1D3	123879	defective in cullin neddylation 1 domain containing 3	0.132867	0.000999001	0.958042	0.000999001	0.001998	0.00899101	0.000999001	0.000999001	0.022977	0.020979	0.004995	0.034965	0.020979	0.340659	0.018981	0.040959	0.00599401	0.032967	0.020979	0.826174	0.432567	0.214785	0.004995	0.225774	0.044955	0.033966
	ENSG00000118564	FBXL5	26234	F-box and leucine rich repeat protein 5	0.132987	0.000999001	0.521479	0.25974	0.176823	0.001998	0.000999001	0.000999001	0.585415	0.140859	0.0749251	0.000999001	0.001998	0.000999001	0.334665	0.275724	0.40959	0.0589411	0.304695	0.0669331	0.0779221	0.000999001	0.000999001	0.000999001	0.023976	0.000999001
	ENSG00000099953	MMP11	4320	matrix metallopeptidase 11	0.133107	0.000999001	0.346653	0.000999001	0.224775	0.000999001	0.000999001	0.225774	0.478521	0.246753	0.001998	0.65035	0.000999001	0.371628	0.127872	0.014985	0.00699301	0.000999001	0.115884	0.0529471	0.002997	0.004995	0.026973	0.270729	0.14985	0.000999001
	ENSG00000168802	CHTF8	54921	chromosome transmission fidelity factor 8	0.133227	0.000999001	0.183816	0.000999001	0.002997	0.000999001	0.000999001	0.611389	0.376623	0.0689311	0.000999001	0.000999001	0.236763	0.00599401	0.823177	0.646354	0.038961	0.000999001	0.160839	0.0729271	0.0859141	0.001998	0.003996	0.000999001	0.000999001	0.000999001
	ENSG00000174744	BRMS1	25855	BRMS1 transcriptional repressor and anoikis regulator	0.133227	0.000999001	0.345654	0.000999001	0.048951	0.000999001	0.344655	0.001998	0.55045	0.105894	0.000999001	0.000999001	0.046953	0.017982	0.665335	0.001998	0.000999001	0.000999001	0.360639	0.138861	0.042957	0.043956	0.002997	0.541459	0.000999001	0.0619381
	ENSG00000185164	NOMO2	283820	NODAL modulator 2	0.133307	0.000999001	0.913087	0.000999001	0.370629	0.000999001	0.000999001	0.000999001	0.462537	0.000999001	0.00899101	0.000999001	0.00599401	0.014985	0.148851	0.0969031	0.25974	0.000999001	0.935065	0.0729271	0.015984	0.000999001	0.000999001	0.003996	0.011988	0.000999001
	ENSG00000241218	CSP2	649024	CS pseudogene 2	0.133347	0.000999001	0.729271	0.000999001	0.394605	0.000999001	0.000999001	0.0649351	0.517483	0.003996	0.000999001	0.0559441	0.00599401	0.000999001	0.154845	0.961039	0.00699301	0.160839	0.0929071	0.0549451	0.000999001	0.117882	0.000999001	0.001998	0.000999001	0.000999001
	ENSG00000229222	KRT18P4	391256	keratin 18 pseudogene 4	0.133387	0.00599401	0.222777	0.000999001	0.751249	0.000999001	0.000999001	0.016983	0.143856	0.282717	0.000999001	0.694306	0.130869	0.0539461	0.622378	0.107892	0.000999001	0.033966	0.04995	0.00999001	0.001998	0.187812	0.000999001	0.000999001	0.00999001	0.000999001
	ENSG00000114948	ADAM23	8745	ADAM metallopeptidase domain 23	0.133427	0.000999001	0.251748	0.000999001	0.0559441	0.000999001	0.000999001	0.000999001	0.247752	0.78022	0.004995	0.000999001	0.000999001	0.897103	0.00699301	0.023976	0.512488	0.002997	0.002997	0.021978	0.000999001	0.242757	0.002997	0.003996	0.267732	0.000999001
	ENSG00000103253	HAGHL	84264	hydroxyacylglutathione hydrolase like	0.133427	0.000999001	0.00799201	0.032967	0.125874	0.000999001	0.000999001	0.220779	0.433566	0.572428	0.000999001	0.000999001	0.000999001	0.000999001	0.003996	0.816184	0.04995	0.285714	0.04995	0.003996	0.0699301	0.014985	0.000999001	0.1998	0.438561	0.000999001
	ENSG00000047617	ANO2	57101	anoctamin 2	0.133427	0.612388	0.0879121	0.000999001	0.011988	0.000999001	0.000999001	0.000999001	0.238761	0.0739261	0.000999001	0.424575	0.017982	0.018981	0.341658	0.276723	0.048951	0.182817	0.046953	0.0759241	0.00699301	0.727273	0.000999001	0.00799201	0.124875	0.002997
	ENSG00000243701	DUBR	344595	DPPA2 upstream binding RNA	0.133467	0.000999001	0.779221	0.002997	0.0629371	0.000999001	0.000999001	0.332667	0.543457	0.00999001	0.004995	0.000999001	0.000999001	0.023976	0.044955	0.147852	0.024975	0.000999001	0.335664	0.01998	0.002997	0.99001	0.000999001	0.000999001	0.000999001	0.000999001
	ENSG00000066427	ATXN3	4287	ataxin 3	0.133506	0.000999001	0.267732	0.032967	0.00799201	0.000999001	0.000999001	0.002997	0.666334	0.113886	0.00799201	0.000999001	0.000999001	0.724276	0.020979	0.283716	0.122877	0.00799201	0.456543	0.00899101	0.002997	0.514486	0.0859141	0.000999001	0.001998	0.000999001
	ENSG00000005379	TSPOAP1	9256	TSPO associated protein 1	0.133546	0.000999001	0.332667	0.000999001	0.151848	0.000999001	0.018981	0.174825	0.341658	0.113886	0.001998	0.000999001	0.000999001	0.04995	0.0649351	0.001998	0.181818	0.27972	0.280719	0.276723	0.983017	0.036963	0.000999001	0.000999001	0.038961	0.000999001
	ENSG00000176894	PXMP2	5827	peroxisomal membrane protein 2	0.133586	0.000999001	0.035964	0.103896	0.001998	0.000999001	0.000999001	0.001998	0.261738	0.1998	0.000999001	0.000999001	0.003996	0.000999001	0.242757	0.420579	0.00599401	0.000999001	0.177822	0.00699301	0.822178	0.528472	0.00799201	0.442557	0.0659341	0.001998
	ENSG00000168003	SLC3A2	6520	solute carrier family 3 member 2	0.133706	0.000999001	0.335664	0.000999001	0.227772	0.276723	0.00999001	0.048951	0.0979021	0.0719281	0.000999001	0.000999001	0.028971	0.138861	0.744256	0.045954	0.000999001	0.00699301	0.577423	0.126873	0.300699	0.00999001	0.156843	0.127872	0.000999001	0.002997
	ENSG00000111412	SPRING1	79794	SREBF pathway regulator in golgi 1	0.133706	0.000999001	0.231768	0.000999001	0.000999001	0.000999001	0.000999001	0.252747	0.198801	0.321678	0.000999001	0.000999001	0.000999001	0.001998	0.320679	0.521479	0.822178	0.000999001	0.344655	0.0739261	0.010989	0.001998	0.216783	0.011988	0.000999001	0.000999001
	ENSG00000216977	RPL21P65	100271178	ribosomal protein L21 pseudogene 65	0.133706	0.000999001	0.483516	0.824176	0.0859141	0.01998	0.000999001	0.0679321	0.004995	0.036963	0.000999001	0.000999001	0.204795	0.451548	0.026973	0.000999001	0.478521	0.000999001	0.335664	0.0619381	0.001998	0.000999001	0.027972	0.000999001	0.220779	0.000999001
	ENSG00000128536	CDHR3	222256	cadherin related family member 3	0.133746	0.000999001	0.003996	0.0759241	0.185814	0.000999001	0.000999001	0.015984	0.766234	0.01998	0.195804	0.000999001	0.000999001	0.000999001	0.616384	0.004995	0.202797	0.000999001	0.126873	0.481518	0.115884	0.482517	0.000999001	0.000999001	0.038961	0.000999001
	ENSG00000120322	PCDHB8	56128	protocadherin beta 8	0.133746	0.000999001	0.265734	0.15984	0.026973	0.001998	0.002997	0.416583	0.037962	0.727273	0.000999001	0.000999001	0.000999001	0.017982	0.040959	0.25974	0.001998	0.000999001	0.216783	0.759241	0.004995	0.163836	0.0599401	0.164835	0.00799201	0.000999001
	ENSG00000159086	PAXBP1	94104	PAX3 and PAX7 binding protein 1	0.133946	0.000999001	0.191808	0.000999001	0.0879121	0.016983	0.000999001	0.000999001	0.430569	0.0589411	0.000999001	0.470529	0.000999001	0.0599401	0.115884	0.026973	0.00599401	0.00599401	0.699301	0.592408	0.268731	0.000999001	0.305694	0.000999001	0.001998	0.000999001
	ENSG00000011198	ABHD5	51099	abhydrolase domain containing 5, lysophosphatidic acid acyltransferase	0.133946	0.000999001	0.000999001	0.0689311	0.347652	0.000999001	0.000999001	0.000999001	0.495504	0.0679321	0.861139	0.000999001	0.000999001	0.160839	0.251748	0.331668	0.048951	0.000999001	0.00799201	0.357642	0.265734	0.023976	0.033966	0.014985	0.000999001	0.000999001
	ENSG00000179240	GVQW3	100506127	GVQW motif containing 3	0.134106	0.000999001	0.447552	0.000999001	0.154845	0.266733	0.000999001	0.0509491	0.77023	0.526474	0.003996	0.000999001	0.000999001	0.218781	0.045954	0.00699301	0.107892	0.000999001	0.130869	0.034965	0.001998	0.566434	0.00899101	0.000999001	0.000999001	0.000999001
	ENSG00000162687	KCNT2	343450	potassium sodium-activated channel subfamily T member 2	0.134106	0.000999001	0.412587	0.000999001	0.018981	0.000999001	0.000999001	0.000999001	0.534466	0.020979	0.000999001	0.001998	0.420579	0.137862	0.014985	0.0919081	0.000999001	0.245754	0.512488	0.21978	0.0719281	0.021978	0.000999001	0.61039	0.00699301	0.000999001
	ENSG00000173868	PHOSPHO1	162466	phosphoethanolamine/phosphocholine phosphatase 1	0.134146	0.003996	0.002997	0.000999001	0.542458	0.004995	0.032967	0.000999001	0.317682	0.568432	0.034965	0.000999001	0.002997	0.110889	0.597403	0.026973	0.128871	0.000999001	0.027972	0.004995	0.042957	0.104895	0.749251	0.002997	0.038961	0.001998
	ENSG00000101197	BIRC7	79444	baculoviral IAP repeat containing 7	0.134186	0.000999001	0.00899101	0.002997	0.042957	0.000999001	0.000999001	0.176823	0.0609391	0.515485	0.919081	0.0919081	0.000999001	0.508492	0.0549451	0.0509491	0.000999001	0.000999001	0.367632	0.012987	0.283716	0.0769231	0.000999001	0.167832	0.001998	0.002997
	ENSG00000214548	MEG3	55384	maternally expressed 3	0.134186	0.000999001	0.120879	0.1998	0.255744	0.000999001	0.000999001	0.00599401	0.446553	0.418581	0.000999001	0.000999001	0.000999001	0.002997	0.0889111	0.916084	0.00999001	0.000999001	0.252747	0.377622	0.124875	0.101898	0.012987	0.001998	0.00899101	0.000999001
	ENSG00000067066	SP100	6672	SP100 nuclear antigen	0.134226	0.000999001	0.0789211	0.000999001	0.022977	0.000999001	0.000999001	0.118881	0.367632	0.835165	0.000999001	0.000999001	0.142857	0.416583	0.0939061	0.020979	0.00599401	0.000999001	0.0839161	0.24975	0.012987	0.026973	0.186813	0.648352	0.034965	0.000999001
	ENSG00000158966	CACHD1	57685	cache domain containing 1	0.134266	0.18981	0.001998	0.178821	0.014985	0.000999001	0.001998	0.035964	0.711289	0.25974	0.000999001	0.177822	0.000999001	0.268731	0.013986	0.318681	0.000999001	0.257742	0.021978	0.12987	0.172827	0.004995	0.204795	0.353646	0.00799201	0.024975
	ENSG00000222019	URAHP	100130015	urate (hydroxyiso-) hydrolase, pseudogene	0.134306	0.00699301	0.701299	0.000999001	0.0609391	0.000999001	0.000999001	0.326673	0.511489	0.027972	0.000999001	0.000999001	0.000999001	0.000999001	0.01998	0.16983	0.952048	0.00699301	0.212787	0.00899101	0.151848	0.00599401	0.183816	0.000999001	0.000999001	0.000999001
	ENSG00000005194	CIAPIN1	57019	cytokine induced apoptosis inhibitor 1	0.134306	0.000999001	0.31968	0.000999001	0.128871	0.000999001	0.000999001	0.000999001	0.965035	0.100899	0.000999001	0.000999001	0.001998	0.000999001	0.891109	0.435564	0.00599401	0.002997	0.36963	0.002997	0.001998	0.116883	0.000999001	0.002997	0.000999001	0.000999001
	ENSG00000197580	BCO2	83875	beta-carotene oxygenase 2	0.134466	0.000999001	0.000999001	0.274725	0.136863	0.000999001	0.000999001	0.001998	0.153846	0.0509491	0.000999001	0.001998	0.000999001	0.000999001	0.977023	0.156843	0.000999001	0.360639	0.033966	0.018981	0.00699301	0.501499	0.002997	0.000999001	0.672328	0.000999001
	ENSG00000170271	FAXDC2	10826	fatty acid hydroxylase domain containing 2	0.134505	0.000999001	0.00999001	0.004995	0.040959	0.000999001	0.000999001	0.428571	0.212787	0.041958	0.000999001	0.004995	0.287712	0.324675	0.001998	0.135864	0.491508	0.103896	0.00699301	0.867133	0.001998	0.102897	0.045954	0.103896	0.0799201	0.0599401
	ENSG00000250067	YJEFN3	374887	YjeF N-terminal domain containing 3	0.134505	0.003996	0.734266	0.001998	0.774226	0.000999001	0.000999001	0.014985	0.425574	0.133866	0.001998	0.000999001	0.000999001	0.02997	0.042957	0.037962	0.37962	0.0609391	0.153846	0.207792	0.0909091	0.220779	0.01998	0.001998	0.01998	0.000999001
	ENSG00000103966	EHD4	30844	EH domain containing 4	0.134505	0.000999001	0.465534	0.000999001	0.105894	0.000999001	0.0609391	0.000999001	0.273726	0.0919081	0.251748	0.000999001	0.000999001	0.000999001	0.899101	0.146853	0.000999001	0.001998	0.140859	0.371628	0.0509491	0.378621	0.000999001	0.00899101	0.000999001	0.103896
	ENSG00000240038	AMY2B	280	amylase alpha 2B	0.134545	0.000999001	0.210789	0.022977	0.71029	0.000999001	0.000999001	0.023976	0.817183	0.046953	0.000999001	0.000999001	0.000999001	0.12987	0.034965	0.0949051	0.324675	0.017982	0.633367	0.188811	0.0829171	0.00599401	0.00899101	0.000999001	0.000999001	0.000999001
	ENSG00000135454	B4GALNT1	2583	beta-1,4-N-acetyl-galactosaminyltransferase 1	0.134585	0.004995	0.394605	0.000999001	0.0969031	0.000999001	0.000999001	0.003996	0.027972	0.132867	0.000999001	0.000999001	0.000999001	0.844156	0.172827	0.024975	0.908092	0.000999001	0.18981	0.011988	0.00999001	0.0909091	0.206793	0.000999001	0.234765	0.000999001
	ENSG00000188229	TUBB4B	10383	tubulin beta 4B class IVb	0.134665	0.000999001	0.521479	0.0559441	0.447552	0.000999001	0.000999001	0.000999001	0.684316	0.000999001	0.001998	0.000999001	0.000999001	0.001998	0.001998	0.28971	0.00899101	0.000999001	0.887113	0.000999001	0.045954	0.00899101	0.000999001	0.0579421	0.000999001	0.341658
	ENSG00000111801	BTN3A3	10384	butyrophilin subfamily 3 member A3	0.134665	0.000999001	0.026973	0.000999001	0.217782	0.000999001	0.000999001	0.026973	0.719281	0.882118	0.001998	0.003996	0.001998	0.0719281	0.72028	0.033966	0.000999001	0.000999001	0.10989	0.408591	0.028971	0.046953	0.0539461	0.002997	0.000999001	0.000999001
	ENSG00000130635	COL5A1	1289	collagen type V alpha 1 chain	0.134665	0.003996	0.0619381	0.132867	0.0699301	0.000999001	0.000999001	0.0649351	0.418581	0.105894	0.886114	0.000999001	0.000999001	0.004995	0.10989	0.454545	0.000999001	0.000999001	0.368631	0.0559441	0.044955	0.157842	0.254745	0.162837	0.000999001	0.000999001
	ENSG00000139618	BRCA2	675	BRCA2 DNA repair associated	0.134745	0.0639361	0.365634	0.135864	0.281718	0.000999001	0.004995	0.20979	0.575425	0.025974	0.000999001	0.000999001	0.0509491	0.000999001	0.931069	0.047952	0.343656	0.000999001	0.00599401	0.113886	0.101898	0.000999001	0.032967	0.016983	0.0529471	0.000999001
	ENSG00000189337	KAZN	23254	kazrin, periplakin interacting protein	0.134825	0.015984	0.0529471	0.000999001	0.33966	0.000999001	0.001998	0.000999001	0.575425	0.141858	0.000999001	0.000999001	0.000999001	0.128871	0.682318	0.44955	0.00899101	0.000999001	0.002997	0.0709291	0.016983	0.786214	0.038961	0.023976	0.023976	0.001998
	ENSG00000087494	PTHLH	5744	parathyroid hormone like hormone	0.134825	0.000999001	0.032967	0.000999001	0.030969	0.000999001	0.000999001	0.000999001	0.178821	0.0599401	0.000999001	0.00899101	0.214785	0.762238	0.00799201	0.331668	0.001998	0.445554	0.397602	0.461538	0.013986	0.042957	0.0699301	0.002997	0.0629371	0.236763
	ENSG00000144214	LYG1	129530	lysozyme g1	0.134905	0.000999001	0.0509491	0.000999001	0.342657	0.000999001	0.000999001	0.001998	0.022977	0.031968	0.37962	0.00899101	0.146853	0.003996	0.337662	0.114885	0.25974	0.813187	0.103896	0.21978	0.047952	0.352647	0.121878	0.000999001	0.004995	0.000999001
	ENSG00000118246	FASTKD2	22868	FAST kinase domains 2	0.134945	0.000999001	0.51049	0.000999001	0.447552	0.000999001	0.000999001	0.000999001	0.141858	0.412587	0.000999001	0.000999001	0.274725	0.00899101	0.406593	0.757243	0.146853	0.02997	0.202797	0.018981	0.000999001	0.000999001	0.000999001	0.002997	0.000999001	0.000999001
	ENSG00000206177	HBM	3042	hemoglobin subunit mu	0.134985	0.003996	0.248751	0.002997	0.032967	0.000999001	0.000999001	0.000999001	0.774226	0.112887	0.000999001	0.013986	0.789211	0.0849151	0.016983	0.048951	0.002997	0.773227	0.0839161	0.0779221	0.047952	0.002997	0.000999001	0.003996	0.245754	0.000999001
	ENSG00000197162	ZNF785	146540	zinc finger protein 785	0.134985	0.000999001	0.766234	0.035964	0.040959	0.000999001	0.000999001	0.001998	0.655345	0.143856	0.047952	0.000999001	0.000999001	0.002997	0.021978	0.588412	0.615385	0.000999001	0.315684	0.040959	0.00699301	0.0799201	0.000999001	0.000999001	0.000999001	0.000999001
	ENSG00000235531	MSC-AS1	100132891	MSC antisense RNA 1	0.134985	0.000999001	0.0809191	0.000999001	0.000999001	0.000999001	0.000999001	0.22977	0.045954	0.728272	0.000999001	0.000999001	0.396603	0.0619381	0.536464	0.136863	0.000999001	0.000999001	0.961039	0.0619381	0.001998	0.00899101	0.001998	0.110889	0.000999001	0.000999001
	ENSG00000166886	NAB2	4665	NGFI-A binding protein 2	0.135025	0.000999001	0.111888	0.004995	0.106893	0.000999001	0.000999001	0.001998	0.156843	0.52048	0.0999001	0.000999001	0.020979	0.037962	0.937063	0.193806	0.000999001	0.00599401	0.485514	0.324675	0.10989	0.037962	0.0909091	0.000999001	0.120879	0.000999001
	ENSG00000105939	ZC3HAV1	56829	zinc finger CCCH-type containing, antiviral 1	0.135065	0.000999001	0.471528	0.000999001	0.004995	0.000999001	0.000999001	0.027972	0.243756	0.025974	0.000999001	0.000999001	0.346653	0.102897	0.717283	0.83017	0.023976	0.000999001	0.011988	0.420579	0.0819181	0.002997	0.025974	0.025974	0.003996	0.000999001
	ENSG00000180011	PTGR3	284273	prostaglandin reductase 3	0.135185	0.001998	0.450549	0.000999001	0.798202	0.000999001	0.00699301	0.000999001	0.470529	0.151848	0.000999001	0.153846	0.0899101	0.003996	0.003996	0.304695	0.265734	0.345654	0.0609391	0.000999001	0.000999001	0.200799	0.018981	0.002997	0.000999001	0.040959
	ENSG00000152944	MED21	9412	mediator complex subunit 21	0.135225	0.000999001	0.495504	0.000999001	0.041958	0.000999001	0.000999001	0.000999001	0.330669	0.383616	0.0559441	0.000999001	0.02997	0.002997	0.290709	0.708292	0.000999001	0.000999001	0.016983	0.034965	0.183816	0.118881	0.000999001	0.032967	0.642358	0.001998
	ENSG00000223839	FAM95B1	100133036	family with sequence similarity 95 member B1	0.135225	0.018981	0.155844	0.000999001	0.042957	0.611389	0.000999001	0.111888	0.543457	0.0679321	0.000999001	0.000999001	0.000999001	0.00799201	0.003996	0.729271	0.021978	0.327672	0.0879121	0.001998	0.120879	0.0539461	0.001998	0.2997	0.164835	0.000999001
	ENSG00000211893	IGHG2	3501	immunoglobulin heavy constant gamma 2 (G2m marker)	0.135265	0.000999001	0.333666	0.01998	0.147852	0.014985	0.000999001	0.021978	0.01998	0.210789	0.0899101	0.193806	0.001998	0.251748	0.13986	0.010989	0.000999001	0.032967	0.0999001	0.447552	0.258741	0.016983	0.734266	0.2997	0.02997	0.000999001
	ENSG00000162702	ZNF281	23528	zinc finger protein 281	0.135305	0.000999001	0.342657	0.00599401	0.433566	0.000999001	0.000999001	0.000999001	0.727273	0.125874	0.0549451	0.000999001	0.106893	0.000999001	0.332667	0.521479	0.160839	0.000999001	0.143856	0.412587	0.000999001	0.001998	0.000999001	0.000999001	0.000999001	0.000999001
	ENSG00000111729	CLEC4A	50856	C-type lectin domain family 4 member A	0.135504	0.030969	0.001998	0.000999001	0.360639	0.001998	0.000999001	0.000999001	0.280719	0.645355	0.0969031	0.000999001	0.000999001	0.00899101	0.162837	0.502498	0.000999001	0.000999001	0.02997	0.01998	0.368631	0.003996	0.862138	0.000999001	0.000999001	0.000999001
	ENSG00000183808	RBM12B	389677	RNA binding motif protein 12B	0.135504	0.000999001	0.314685	0.338661	0.902098	0.000999001	0.000999001	0.153846	0.308691	0.036963	0.020979	0.015984	0.126873	0.022977	0.0529471	0.16983	0.153846	0.000999001	0.33966	0.017982	0.04995	0.0599401	0.294705	0.000999001	0.000999001	0.000999001
	ENSG00000095397	WHRN	25861	whirlin	0.135544	0.00699301	0.194805	0.000999001	0.767233	0.000999001	0.002997	0.000999001	0.180819	0.116883	0.000999001	0.000999001	0.21978	0.000999001	0.0909091	0.442557	0.002997	0.0759241	0.001998	0.284715	0.412587	0.016983	0.000999001	0.492507	0.000999001	0.0699301
	ENSG00000168214	RBPJ	3516	recombination signal binding protein for immunoglobulin kappa J region	0.135624	0.000999001	0.0789211	0.000999001	0.000999001	0.0759241	0.000999001	0.187812	0.203796	0.58042	0.004995	0.000999001	0.190809	0.372627	0.018981	0.027972	0.001998	0.000999001	0.234765	0.753247	0.002997	0.292707	0.276723	0.020979	0.0579421	0.000999001
	ENSG00000162736	NCSTN	23385	nicastrin	0.135664	0.000999001	0.022977	0.0619381	0.013986	0.000999001	0.000999001	0.000999001	0.476523	0.031968	0.002997	0.0639361	0.280719	0.000999001	0.667333	0.136863	0.003996	0.474525	0.923077	0.0699301	0.150849	0.000999001	0.000999001	0.000999001	0.000999001	0.000999001
	ENSG00000234715	SLC26A5-AS1	101927870	SLC26A5 antisense RNA 1	0.135664	0.012987	0.440559	0.000999001	0.003996	0.00799201	0.001998	0.215784	0.177822	0.457542	0.02997	0.011988	0.0899101	0.0519481	0.0739261	0.231768	0.0529471	0.599401	0.183816	0.0889111	0.0979021	0.033966	0.013986	0.0669331	0.443556	0.000999001
	ENSG00000105699	LSR	51599	lipolysis stimulated lipoprotein receptor	0.135744	0.016983	0.002997	0.000999001	0.018981	0.000999001	0.000999001	0.022977	0.282717	0.693307	0.000999001	0.047952	0.004995	0.00899101	0.678322	0.182817	0.000999001	0.010989	0.67033	0.621379	0.110889	0.000999001	0.00999001	0.000999001	0.000999001	0.000999001
	ENSG00000116685	KIAA2013	90231	KIAA2013	0.135784	0.000999001	0.198801	0.000999001	0.000999001	0.000999001	0.000999001	0.638362	0.404595	0.805195	0.000999001	0.000999001	0.03996	0.001998	0.0679321	0.021978	0.044955	0.0739261	0.354645	0.111888	0.028971	0.033966	0.557443	0.000999001	0.000999001	0.000999001
	ENSG00000112118	MCM3	4172	minichromosome maintenance complex component 3	0.135864	0.004995	0.581419	0.014985	0.0749251	0.000999001	0.000999001	0.324675	0.515485	0.011988	0.000999001	0.000999001	0.293706	0.000999001	0.280719	0.355644	0.20979	0.304695	0.002997	0.012987	0.01998	0.010989	0.000999001	0.364635	0.004995	0.000999001
	ENSG00000120645	IQSEC3	440073	IQ motif and Sec7 domain ArfGEF 3	0.135944	0.000999001	0.201798	0.000999001	0.014985	0.000999001	0.000999001	0.034965	0.678322	0.010989	0.000999001	0.010989	0.004995	0.152847	0.0569431	0.00599401	0.001998	0.000999001	0.606394	0.983017	0.001998	0.511489	0.010989	0.0809191	0.00699301	0.015984
	ENSG00000102870	ZNF629	23361	zinc finger protein 629	0.135944	0.000999001	0.311688	0.000999001	0.01998	0.000999001	0.000999001	0.002997	0.719281	0.00999001	0.015984	0.220779	0.038961	0.000999001	0.314685	0.354645	0.000999001	0.000999001	0.746254	0.013986	0.000999001	0.607393	0.000999001	0.000999001	0.010989	0.000999001
	ENSG00000184988	TMEM106A	113277	transmembrane protein 106A	0.136024	0.0729271	0.00599401	0.000999001	0.133866	0.577423	0.000999001	0.00999001	0.291708	0.038961	0.002997	0.000999001	0.002997	0.00999001	0.326673	0.414585	0.000999001	0.000999001	0.0519481	0.571429	0.555445	0.170829	0.003996	0.150849	0.000999001	0.001998
	ENSG00000100823	APEX1	328	apurinic/apyrimidinic endodeoxyribonuclease 1	0.136064	0.000999001	0.183816	0.000999001	0.046953	0.000999001	0.000999001	0.000999001	0.992008	0.0659341	0.000999001	0.0509491	0.010989	0.424575	0.646354	0.116883	0.023976	0.216783	0.026973	0.001998	0.001998	0.578422	0.000999001	0.002997	0.001998	0.000999001
	ENSG00000183087	GAS6	2621	growth arrest specific 6	0.136064	0.000999001	0.217782	0.000999001	0.251748	0.00799201	0.000999001	0.00899101	0.476523	0.000999001	0.000999001	0.000999001	0.451548	0.392607	0.00699301	0.576424	0.000999001	0.010989	0.000999001	0.498501	0.002997	0.33966	0.012987	0.104895	0.031968	0.000999001
	ENSG00000243716	NPIPB5	100132247	nuclear pore complex interacting protein family member B5	0.136104	0.000999001	0.215784	0.000999001	0.02997	0.000999001	0.000999001	0.000999001	0.869131	0.0949051	0.000999001	0.014985	0.000999001	0.010989	0.012987	0.0559441	0.587413	0.304695	0.918082	0.014985	0.247752	0.001998	0.000999001	0.000999001	0.012987	0.000999001
	ENSG00000142920	AZIN2	113451	antizyme inhibitor 2	0.136144	0.000999001	0.121878	0.000999001	0.234765	0.813187	0.000999001	0.000999001	0.423576	0.741259	0.000999001	0.000999001	0.000999001	0.0889111	0.00699301	0.016983	0.002997	0.000999001	0.342657	0.562438	0.004995	0.028971	0.000999001	0.000999001	0.002997	0.000999001
	ENSG00000141401	IMPA2	3613	inositol monophosphatase 2	0.136144	0.003996	0.230769	0.000999001	0.041958	0.000999001	0.000999001	0.168831	0.882118	0.546454	0.000999001	0.000999001	0.038961	0.000999001	0.749251	0.145854	0.0809191	0.228771	0.0729271	0.0739261	0.003996	0.121878	0.003996	0.000999001	0.000999001	0.000999001
	ENSG00000170832	USP32	84669	ubiquitin specific peptidase 32	0.136304	0.000999001	0.010989	0.000999001	0.025974	0.024975	0.000999001	0.000999001	0.121878	0.941059	0.0829171	0.000999001	0.044955	0.032967	0.559441	0.374625	0.048951	0.0549451	0.316683	0.325674	0.341658	0.0659341	0.020979	0.003996	0.002997	0.000999001
	ENSG00000103342	GSPT1	2935	G1 to S phase transition 1	0.136304	0.000999001	0.44955	0.000999001	0.412587	0.000999001	0.000999001	0.000999001	0.450549	0.0709291	0.00799201	0.000999001	0.000999001	0.02997	0.916084	0.184815	0.017982	0.000999001	0.842158	0.00699301	0.003996	0.000999001	0.000999001	0.001998	0.000999001	0.000999001
	ENSG00000177106	EPS8L2	64787	EPS8 like 2	0.136384	0.000999001	0.004995	0.000999001	0.122877	0.001998	0.000999001	0.000999001	0.629371	0.011988	0.002997	0.000999001	0.000999001	0.000999001	0.245754	0.178821	0.034965	0.148851	0.343656	0.16983	0.855145	0.000999001	0.513487	0.000999001	0.134865	0.000999001
	ENSG00000125037	EMC3	55831	ER membrane protein complex subunit 3	0.136464	0.000999001	0.294705	0.000999001	0.914086	0.000999001	0.000999001	0.000999001	0.301698	0.113886	0.000999001	0.000999001	0.000999001	0.262737	0.734266	0.383616	0.017982	0.018981	0.0509491	0.032967	0.0609391	0.188811	0.023976	0.000999001	0.001998	0.000999001
	ENSG00000187098	MITF	4286	melanocyte inducing transcription factor	0.136623	0.000999001	0.031968	0.347652	0.00799201	0.000999001	0.89011	0.010989	0.292707	0.043956	0.00899101	0.000999001	0.037962	0.702298	0.043956	0.547453	0.002997	0.0769231	0.111888	0.023976	0.0609391	0.034965	0.0749251	0.000999001	0.001998	0.0569431
	ENSG00000197019	SERTAD1	29950	SERTA domain containing 1	0.136743	0.000999001	0.645355	0.000999001	0.145854	0.001998	0.155844	0.003996	0.278721	0.150849	0.101898	0.010989	0.004995	0.114885	0.041958	0.358641	0.430569	0.000999001	0.161838	0.03996	0.000999001	0.220779	0.268731	0.125874	0.003996	0.146853
	ENSG00000166532	RIMKLB	57494	ribosomal modification protein rimK like family member B	0.136903	0.000999001	0.502498	0.000999001	0.000999001	0.000999001	0.000999001	0.000999001	0.0999001	0.641359	0.000999001	0.000999001	0.003996	0.301698	0.461538	0.250749	0.0529471	0.000999001	0.201798	0.00899101	0.015984	0.0789211	0.033966	0.752248	0.00599401	0.000999001
	ENSG00000135338	LCA5	167691	lebercilin LCA5	0.136903	0.000999001	0.34965	0.001998	0.272727	0.000999001	0.140859	0.017982	0.031968	0.731269	0.000999001	0.000999001	0.001998	0.012987	0.585415	0.317682	0.000999001	0.038961	0.22977	0.028971	0.001998	0.00899101	0.000999001	0.152847	0.000999001	0.48951
	ENSG00000169258	GPRIN1	114787	G protein regulated inducer of neurite outgrowth 1	0.136983	0.000999001	0.162837	0.000999001	0.445554	0.000999001	0.00999001	0.003996	0.187812	0.023976	0.244755	0.000999001	0.000999001	0.000999001	0.011988	0.034965	0.004995	0.934066	0.753247	0.506494	0.020979	0.020979	0.00799201	0.000999001	0.000999001	0.041958
	ENSG00000102452	NALCN	259232	sodium leak channel, non-selective	0.137103	0.000999001	0.021978	0.000999001	0.01998	0.004995	0.000999001	0.0869131	0.100899	0.124875	0.000999001	0.000999001	0.757243	0.000999001	0.00799201	0.0589411	0.000999001	0.715285	0.022977	0.592408	0.204795	0.000999001	0.000999001	0.112887	0.576424	0.00999001
	ENSG00000154240	CEP112	201134	centrosomal protein 112	0.137103	0.000999001	0.218781	0.000999001	0.000999001	0.000999001	0.000999001	0.693307	0.64036	0.0979021	0.002997	0.002997	0.000999001	0.000999001	0.0979021	0.989011	0.000999001	0.000999001	0.0629371	0.00999001	0.013986	0.491508	0.000999001	0.0729271	0.021978	0.000999001
	ENSG00000188641	DPYD	1806	dihydropyrimidine dehydrogenase	0.137103	0.000999001	0.0519481	0.000999001	0.00899101	0.011988	0.041958	0.001998	0.218781	0.427572	0.00799201	0.001998	0.131868	0.046953	0.288711	0.213786	0.000999001	0.00799201	0.0649351	0.458541	0.16983	0.823177	0.178821	0.221778	0.018981	0.025974
	ENSG00000174173	TRMT10C	54931	tRNA methyltransferase 10C, mitochondrial RNase P subunit	0.137143	0.000999001	0.661339	0.000999001	0.021978	0.000999001	0.000999001	0.000999001	0.911089	0.277722	0.000999001	0.000999001	0.000999001	0.000999001	0.041958	0.811189	0.035964	0.547453	0.0999001	0.000999001	0.000999001	0.001998	0.000999001	0.003996	0.000999001	0.000999001
	ENSG00000196782	MAML3	55534	mastermind like transcriptional coactivator 3	0.137143	0.000999001	0.001998	0.000999001	0.002997	0.000999001	0.000999001	0.014985	0.427572	0.164835	0.02997	0.010989	0.0819181	0.000999001	0.242757	0.018981	0.000999001	0.120879	0.155844	0.997003	0.00999001	0.293706	0.172827	0.000999001	0.0629371	0.611389
	ENSG00000019991	HGF	3082	hepatocyte growth factor	0.137223	0.000999001	0.015984	0.000999001	0.327672	0.000999001	0.000999001	0.436563	0.490509	0.04995	0.000999001	0.000999001	0.045954	0.52048	0.821179	0.337662	0.000999001	0.000999001	0.221778	0.044955	0.0709291	0.011988	0.000999001	0.000999001	0.023976	0.000999001
	ENSG00000123096	SSPN	8082	sarcospan	0.137303	0.000999001	0.554446	0.000999001	0.045954	0.000999001	0.028971	0.002997	0.895105	0.348651	0.000999001	0.000999001	0.000999001	0.776224	0.00599401	0.0639361	0.000999001	0.000999001	0.174825	0.0809191	0.003996	0.026973	0.003996	0.408591	0.001998	0.000999001
	ENSG00000116675	DNAJC6	9829	DnaJ heat shock protein family (Hsp40) member C6	0.137303	0.000999001	0.00599401	0.000999001	0.010989	0.000999001	0.000999001	0.000999001	0.497502	0.154845	0.255744	0.000999001	0.000999001	0.0679321	0.181818	0.181818	0.107892	0.00799201	0.000999001	0.450549	0.003996	0.413586	0.013986	0.589411	0.436563	0.043956
	ENSG00000047315	POLR2B	5431	RNA polymerase II subunit B	0.137383	0.000999001	0.546454	0.000999001	0.00599401	0.000999001	0.000999001	0.000999001	0.497502	0.0649351	0.000999001	0.000999001	0.992008	0.000999001	0.528472	0.515485	0.030969	0.116883	0.0589411	0.0559441	0.00799201	0.000999001	0.000999001	0.000999001	0.000999001	0.000999001
	ENSG00000110400	NECTIN1	5818	nectin cell adhesion molecule 1	0.137383	0.000999001	0.809191	0.000999001	0.355644	0.000999001	0.022977	0.696304	0.01998	0.026973	0.0579421	0.000999001	0.000999001	0.000999001	0.529471	0.000999001	0.001998	0.000999001	0.747253	0.00699301	0.00799201	0.12987	0.000999001	0.000999001	0.010989	0.000999001
	ENSG00000132434	LANCL2	55915	LanC like glutathione S-transferase 2	0.137423	0.000999001	0.174825	0.000999001	0.001998	0.000999001	0.000999001	0.002997	0.675325	0.114885	0.000999001	0.00599401	0.558442	0.899101	0.294705	0.136863	0.000999001	0.027972	0.517483	0.00699301	0.000999001	0.00699301	0.000999001	0.000999001	0.000999001	0.000999001
	ENSG00000185532	PRKG1	5592	protein kinase cGMP-dependent 1	0.137423	0.000999001	0.0829171	0.018981	0.002997	0.0709291	0.627373	0.004995	0.893107	0.024975	0.000999001	0.0529471	0.048951	0.981019	0.04995	0.0869131	0.032967	0.000999001	0.042957	0.346653	0.00699301	0.013986	0.013986	0.00799201	0.016983	0.003996
	ENSG00000113328	CCNG1	900	cyclin G1	0.137502	0.0569431	0.254745	0.000999001	0.301698	0.026973	0.000999001	0.000999001	0.160839	0.182817	0.000999001	0.014985	0.003996	0.001998	0.323676	0.011988	0.000999001	0.003996	0.0579421	0.003996	0.483516	0.494505	0.000999001	0.463536	0.011988	0.571429
	ENSG00000189058	APOD	347	apolipoprotein D	0.137542	0.000999001	0.0919081	0.000999001	0.0739261	0.000999001	0.000999001	0.000999001	0.0639361	0.736264	0.000999001	0.00799201	0.508492	0.245754	0.613387	0.02997	0.813187	0.148851	0.000999001	0.00999001	0.00699301	0.001998	0.047952	0.01998	0.00599401	0.004995
	ENSG00000137992	DBT	1629	dihydrolipoamide branched chain transacylase E2	0.137662	0.000999001	0.342657	0.000999001	0.0579421	0.112887	0.000999001	0.000999001	0.814186	0.0889111	0.002997	0.000999001	0.0839161	0.020979	0.035964	0.0609391	0.025974	0.427572	0.125874	0.033966	0.752248	0.131868	0.021978	0.144855	0.14985	0.000999001
	ENSG00000164197	RNF180	285671	ring finger protein 180	0.137702	0.000999001	0.232767	0.000999001	0.003996	0.000999001	0.0789211	0.298701	0.28971	0.000999001	0.020979	0.0889111	0.227772	0.275724	0.001998	0.460539	0.002997	0.000999001	0.04995	0.000999001	0.136863	0.001998	0.202797	0.894106	0.166833	0.000999001
	ENSG00000185864	NPIPB4	440345	nuclear pore complex interacting protein family member B4	0.137902	0.015984	0.161838	0.00899101	0.023976	0.00799201	0.000999001	0.004995	0.967033	0.146853	0.000999001	0.0859141	0.028971	0.118881	0.0579421	0.030969	0.1998	0.931069	0.464535	0.03996	0.0969031	0.000999001	0.010989	0.000999001	0.038961	0.000999001
	ENSG00000197780	TAF13	6884	TATA-box binding protein associated factor 13	0.137902	0.000999001	0.166833	0.000999001	0.000999001	0.0589411	0.000999001	0.101898	0.475524	0.817183	0.00899101	0.000999001	0.000999001	0.212787	0.273726	0.178821	0.612388	0.000999001	0.010989	0.325674	0.0549451	0.00899101	0.12987	0.000999001	0.000999001	0.000999001
	ENSG00000169385	RNASE2	6036	ribonuclease A family member 2	0.137902	0.000999001	0.030969	0.000999001	0.932068	0.000999001	0.000999001	0.178821	0.743257	0.000999001	0.000999001	0.001998	0.033966	0.000999001	0.304695	0.001998	0.117882	0.031968	0.367632	0.000999001	0.000999001	0.440559	0.000999001	0.022977	0.107892	0.120879
	ENSG00000138078	PREPL	9581	prolyl endopeptidase like	0.138062	0.000999001	0.046953	0.000999001	0.973027	0.000999001	0.154845	0.000999001	0.665335	0.10989	0.541459	0.000999001	0.044955	0.038961	0.004995	0.0729271	0.0859141	0.000999001	0.040959	0.016983	0.154845	0.037962	0.001998	0.002997	0.036963	0.413586
	ENSG00000204956	PCDHGA1	56114	protocadherin gamma subfamily A, 1	0.138062	0.001998	0.022977	0.77023	0.000999001	0.003996	0.684316	0.002997	0.240759	0.133866	0.000999001	0.000999001	0.0879121	0.000999001	0.248751	0.0649351	0.00699301	0.046953	0.576424	0.00799201	0.23976	0.00999001	0.168831	0.001998	0.003996	0.121878
	ENSG00000147679	UTP23	84294	UTP23 small subunit processome component	0.138102	0.000999001	0.335664	0.000999001	0.579421	0.000999001	0.000999001	0.0829171	0.695305	0.376623	0.000999001	0.000999001	0.018981	0.002997	0.377622	0.34965	0.048951	0.002997	0.0689311	0.384615	0.026973	0.038961	0.000999001	0.025974	0.027972	0.000999001
	ENSG00000149480	MTA2	9219	metastasis associated 1 family member 2	0.138102	0.000999001	0.882118	0.000999001	0.278721	0.000999001	0.023976	0.000999001	0.507493	0.024975	0.374625	0.001998	0.0789211	0.000999001	0.6004	0.118881	0.001998	0.003996	0.033966	0.0639361	0.000999001	0.015984	0.000999001	0.0699301	0.000999001	0.362637
	ENSG00000204084	INPP5B	3633	inositol polyphosphate-5-phosphatase B	0.138142	0.000999001	0.156843	0.023976	0.025974	0.000999001	0.004995	0.0949051	0.653347	0.0809191	0.136863	0.000999001	0.164835	0.003996	0.015984	0.020979	0.000999001	0.00799201	0.714286	0.047952	0.003996	0.340659	0.905095	0.010989	0.033966	0.000999001
	ENSG00000222041	CYTOR	112597	cytoskeleton regulator RNA	0.138222	0.048951	0.0509491	0.000999001	0.400599	0.000999001	0.308691	0.00999001	0.130869	0.003996	0.000999001	0.000999001	0.355644	0.25974	0.155844	0.136863	0.000999001	0.000999001	0.303696	0.027972	0.346653	0.00699301	0.004995	0.111888	0.784216	0.000999001
	ENSG00000069122	ADGRF5	221395	adhesion G protein-coupled receptor F5	0.138262	0.000999001	0.002997	0.135864	0.002997	0.000999001	0.0689311	0.144855	0.378621	0.0929071	0.242757	0.028971	0.000999001	0.000999001	0.0559441	0.00999001	0.011988	0.026973	0.102897	0.47952	0.0829171	0.857143	0.013986	0.224775	0.486513	0.000999001
	ENSG00000164168	TMEM184C	55751	transmembrane protein 184C	0.138302	0.000999001	0.545455	0.000999001	0.108891	0.000999001	0.000999001	0.000999001	0.268731	0.0889111	0.000999001	0.000999001	0.00599401	0.63037	0.308691	0.0569431	0.146853	0.037962	0.0979021	0.453546	0.217782	0.0719281	0.384615	0.017982	0.00699301	0.000999001
	ENSG00000108387	SEPTIN4	5414	septin 4	0.138462	0.020979	0.004995	0.000999001	0.121878	0.000999001	0.000999001	0.494505	0.244755	0.001998	0.000999001	0.002997	0.032967	0.227772	0.002997	0.582418	0.000999001	0.186813	0.0859141	0.167832	0.002997	0.819181	0.450549	0.002997	0.000999001	0.000999001
	ENSG00000226648	PLCG1-AS1	101927117	PLCG1 antisense RNA 1	0.138462	0.000999001	0.151848	0.91009	0.0939061	0.000999001	0.000999001	0.000999001	0.644356	0.480519	0.000999001	0.000999001	0.240759	0.0909091	0.002997	0.262737	0.0619381	0.000999001	0.0659341	0.151848	0.121878	0.135864	0.031968	0.004995	0.000999001	0.000999001
	ENSG00000012171	SEMA3B	7869	semaphorin 3B	0.138501	0.000999001	0.155844	0.000999001	0.0859141	0.000999001	0.000999001	0.195804	0.0929071	0.428571	0.001998	0.000999001	0.000999001	0.507493	0.416583	0.35964	0.753247	0.002997	0.016983	0.012987	0.155844	0.136863	0.000999001	0.038961	0.0909091	0.001998
	ENSG00000120733	KDM3B	51780	lysine demethylase 3B	0.138541	0.000999001	0.266733	0.0639361	0.0869131	0.000999001	0.000999001	0.002997	0.624376	0.038961	0.298701	0.000999001	0.454545	0.000999001	0.967033	0.403596	0.023976	0.0509491	0.040959	0.121878	0.000999001	0.000999001	0.000999001	0.000999001	0.00799201	0.000999001
	ENSG00000188613	NANOS1	340719	nanos C2HC-type zinc finger 1	0.138621	0.000999001	0.026973	0.410589	0.040959	0.002997	0.000999001	0.0899101	0.044955	0.00599401	0.557443	0.000999001	0.000999001	0.001998	0.224775	0.163836	0.487512	0.000999001	0.0949051	0.223776	0.83017	0.235764	0.000999001	0.00799201	0.00799201	0.000999001
	ENSG00000100142	POLR2F	5435	RNA polymerase II, I and III subunit F	0.138661	0.000999001	0.122877	0.130869	0.215784	0.000999001	0.000999001	0.000999001	0.516484	0.340659	0.000999001	0.000999001	0.000999001	0.335664	0.0569431	0.781219	0.000999001	0.000999001	0.0809191	0.386613	0.000999001	0.481518	0.000999001	0.000999001	0.003996	0.000999001
	ENSG00000091879	ANGPT2	285	angiopoietin 2	0.138701	0.000999001	0.586414	0.000999001	0.004995	0.000999001	0.000999001	0.016983	0.608392	0.912088	0.030969	0.000999001	0.004995	0.000999001	0.236763	0.02997	0.375624	0.000999001	0.114885	0.00699301	0.00899101	0.024975	0.0639361	0.347652	0.0649351	0.020979
	ENSG00000138738	PRDM5	11107	PR/SET domain 5	0.138821	0.000999001	0.203796	0.594406	0.01998	0.000999001	0.000999001	0.035964	0.178821	0.548452	0.304695	0.000999001	0.000999001	0.616384	0.0829171	0.302697	0.000999001	0.000999001	0.035964	0.00999001	0.0639361	0.000999001	0.461538	0.000999001	0.000999001	0.000999001
	ENSG00000111860	CEP85L	387119	centrosomal protein 85 like	0.138821	0.000999001	0.013986	0.417582	0.0509491	0.000999001	0.000999001	0.143856	0.415584	0.000999001	0.000999001	0.238761	0.000999001	0.498501	0.004995	0.684316	0.004995	0.003996	0.016983	0.27972	0.172827	0.303696	0.016983	0.124875	0.0709291	0.000999001
	ENSG00000180543	TSPYL5	85453	TSPY like 5	0.138861	0.000999001	0.481518	0.000999001	0.003996	1	0.000999001	0.000999001	0.193806	0.001998	0.000999001	0.430569	0.017982	0.000999001	0.002997	0.0799201	0.001998	0.000999001	0.212787	0.033966	0.000999001	0.000999001	0.000999001	0.000999001	0.998002	0.000999001
	ENSG00000225649	LOC100506474	100506474	uncharacterized LOC100506474	0.138901	0.000999001	0.000999001	0.107892	0.336663	0.000999001	0.000999001	0.023976	0.722278	0.142857	0.000999001	0.000999001	0.001998	0.033966	0.0619381	0.86014	0.526474	0.000999001	0.120879	0.396603	0.042957	0.022977	0.00699301	0.04995	0.00599401	0.000999001
	ENSG00000154655	L3MBTL4	91133	L3MBTL histone methyl-lysine binding protein 4	0.138901	0.000999001	0.85015	0.485514	0.351648	0.000999001	0.000999001	0.141858	0.201798	0.023976	0.022977	0.000999001	0.000999001	0.000999001	0.0639361	0.576424	0.000999001	0.001998	0.002997	0.000999001	0.030969	0.450549	0.000999001	0.000999001	0.256743	0.000999001
	ENSG00000183918	SH2D1A	4068	SH2 domain containing 1A	0.138941	0.000999001	0.000999001	0.000999001	0.474525	0.437562	0.002997	0.536464	0.146853	0.0929071	0.000999001	0.000999001	0.000999001	0.442557	0.002997	0.783217	0.000999001	0.000999001	0.00899101	0.001998	0.00699301	0.00599401	0.000999001	0.385614	0.133866	0.000999001
	ENSG00000010256	UQCRC1	7384	ubiquinol-cytochrome c reductase core protein 1	0.138981	0.000999001	0.435564	0.000999001	0.02997	0.000999001	0.000999001	0.000999001	0.659341	0.156843	0.000999001	0.201798	0.0659341	0.014985	0.838162	0.103896	0.000999001	0.0729271	0.342657	0.018981	0.331668	0.168831	0.010989	0.004995	0.00899101	0.000999001
	ENSG00000092445	TYRO3	7301	TYRO3 protein tyrosine kinase	0.138981	0.000999001	0.0959041	0.165834	0.559441	0.000999001	0.0759241	0.107892	0.264735	0.011988	0.338661	0.000999001	0.000999001	0.004995	0.151848	0.143856	0.322677	0.000999001	0.0599401	0.12987	0.380619	0.002997	0.021978	0.0519481	0.395604	0.182817
	ENSG00000214922	HLA-F-AS1	285830	HLA-F antisense RNA 1	0.139061	0.000999001	0.164835	0.000999001	0.776224	0.000999001	0.000999001	0.846154	0.727273	0.026973	0.000999001	0.000999001	0.000999001	0.018981	0.003996	0.765235	0.001998	0.000999001	0.0759241	0.000999001	0.000999001	0.0549451	0.000999001	0.000999001	0.000999001	0.000999001
	ENSG00000253910	PCDHGB2	56103	protocadherin gamma subfamily B, 2	0.139101	0.000999001	0.798202	0.03996	0.023976	0.013986	0.02997	0.000999001	0.026973	0.233766	0.000999001	0.000999001	0.000999001	0.481518	0.184815	0.043956	0.000999001	0.000999001	0.58042	0.014985	0.001998	0.032967	0.154845	0.789211	0.00999001	0.00899101
	ENSG00000113205	PCDHB3	56132	protocadherin beta 3	0.139101	0.00699301	0.403596	0.000999001	0.000999001	0.000999001	0.000999001	0.002997	0.104895	0.448551	0.000999001	0.000999001	0.000999001	0.0829171	0.144855	0.884116	0.017982	0.000999001	0.0639361	0.041958	0.044955	0.222777	0.348651	0.624376	0.000999001	0.024975
	ENSG00000094963	FMO2	2327	flavin containing dimethylaniline monoxygenase 2	0.139141	0.000999001	0.0819181	0.000999001	0.0719281	0.000999001	0.145854	0.00599401	0.858142	0.004995	0.000999001	0.735265	0.233766	0.216783	0.035964	0.00699301	0.0629371	0.135864	0.025974	0.000999001	0.000999001	0.010989	0.003996	0.000999001	0.833167	0.000999001
	ENSG00000117528	ABCD3	5825	ATP binding cassette subfamily D member 3	0.139221	0.000999001	0.562438	0.00599401	0.1998	0.000999001	0.000999001	0.000999001	0.802198	0.166833	0.000999001	0.000999001	0.014985	0.000999001	0.555445	0.173826	0.023976	0.508492	0.158841	0.184815	0.0829171	0.018981	0.000999001	0.001998	0.00999001	0.000999001
	ENSG00000125910	S1PR4	8698	sphingosine-1-phosphate receptor 4	0.139381	0.000999001	0.304695	0.004995	0.847153	0.000999001	0.001998	0.000999001	0.627373	0.000999001	0.000999001	0.001998	0.000999001	0.000999001	0.667333	0.184815	0.012987	0.000999001	0.001998	0.013986	0.001998	0.639361	0.000999001	0.00999001	0.106893	0.047952
	ENSG00000143801	PSEN2	5664	presenilin 2	0.139381	0.000999001	0.164835	0.000999001	0.901099	0.0599401	0.000999001	0.00699301	0.300699	0.132867	0.018981	0.004995	0.00599401	0.0669331	0.0589411	0.010989	0.001998	0.002997	0.0579421	0.33966	0.333666	0.322677	0.000999001	0.626374	0.0609391	0.000999001
	ENSG00000198354	DCAF12L2	340578	DDB1 and CUL4 associated factor 12 like 2	0.139381	0.000999001	0.193806	0.000999001	0.823177	0.002997	0.00699301	0.0639361	0.23976	0.0849151	0.102897	0.000999001	0.115884	0.121878	0.271728	0.192807	0.566434	0.004995	0.141858	0.0549451	0.004995	0.004995	0.141858	0.000999001	0.338661	0.000999001
	ENSG00000100029	PES1	23481	pescadillo ribosomal biogenesis factor 1	0.139421	0.000999001	0.407592	0.128871	0.157842	0.000999001	0.000999001	0.539461	0.806194	0.0949051	0.000999001	0.000999001	0.0979021	0.001998	0.833167	0.032967	0.018981	0.017982	0.235764	0.00999001	0.001998	0.013986	0.000999001	0.0779221	0.000999001	0.000999001
	ENSG00000267322	SCARNA17	677769	small Cajal body-specific RNA 17	0.139461	0.017982	0.581419	0.000999001	0.684316	0.000999001	0.000999001	0.000999001	0.44955	0.223776	0.000999001	0.000999001	0.191808	0.151848	0.03996	0.655345	0.028971	0.000999001	0.112887	0.206793	0.000999001	0.0919081	0.002997	0.002997	0.034965	0.000999001
	ENSG00000110848	CD69	969	CD69 molecule	0.139461	0.000999001	0.000999001	0.000999001	0.428571	0.346653	0.000999001	0.413586	0.0779221	0.017982	0.003996	0.000999001	0.000999001	0.798202	0.000999001	0.332667	0.000999001	0.000999001	0.0629371	0.002997	0.000999001	0.000999001	0.000999001	0.855145	0.132867	0.000999001
	ENSG00000271913	TAGAP-AS1	105378083	TAGAP antisense RNA 1	0.13958	0.000999001	0.450549	0.000999001	0.529471	0.000999001	0.000999001	0.4995	0.190809	0.025974	0.000999001	0.32967	0.000999001	0.001998	0.038961	0.442557	0.000999001	0.000999001	0.433566	0.00899101	0.000999001	0.502498	0.000999001	0.022977	0.000999001	0.000999001
	ENSG00000160801	PTH1R	5745	parathyroid hormone 1 receptor	0.13962	0.002997	0.862138	0.000999001	0.343656	0.000999001	0.000999001	0.045954	0.13986	0.026973	0.000999001	0.806194	0.0649351	0.000999001	0.026973	0.418581	0.018981	0.000999001	0.013986	0.537463	0.001998	0.004995	0.150849	0.00899101	0.00799201	0.000999001
	ENSG00000187605	TET3	200424	tet methylcytosine dioxygenase 3	0.13962	0.000999001	0.0619381	0.341658	0.015984	0.000999001	0.000999001	0.15984	0.417582	0.587413	0.000999001	0.000999001	0.183816	0.000999001	0.434565	0.748252	0.000999001	0.001998	0.262737	0.01998	0.003996	0.233766	0.000999001	0.000999001	0.004995	0.002997
	ENSG00000138771	SHROOM3	57619	shroom family member 3	0.13966	0.021978	0.048951	0.003996	0.320679	0.000999001	0.000999001	0.000999001	0.353646	0.125874	0.000999001	0.000999001	0.035964	0.022977	0.574426	0.112887	0.002997	0.035964	0.111888	0.262737	0.002997	0.936064	0.507493	0.000999001	0.002997	0.000999001
	ENSG00000273604	EPOP	100170841	elongin BC and polycomb repressive complex 2 associated protein	0.13966	0.000999001	0.426573	0.000999001	0.161838	0.000999001	0.000999001	0.0609391	0.266733	0.011988	0.824176	0.021978	0.000999001	0.001998	0.384615	0.984016	0.000999001	0.031968	0.00599401	0.288711	0.000999001	0.000999001	0.00799201	0.000999001	0.001998	0.000999001
	ENSG00000138767	CNOT6L	246175	CCR4-NOT transcription complex subunit 6 like	0.1397	0.000999001	0.13986	0.000999001	0.101898	0.0619381	0.0859141	0.000999001	0.285714	0.0639361	0.000999001	0.018981	0.451548	0.0769231	0.017982	0.046953	0.024975	0.995005	0.210789	0.0759241	0.001998	0.173826	0.037962	0.010989	0.589411	0.015984
	ENSG00000249476	LOC285638	285638	uncharacterized LOC285638	0.13974	0.00799201	0.0929071	0.000999001	0.206793	0.0859141	0.000999001	0.000999001	0.110889	0.0939061	0.001998	0.001998	0.002997	0.941059	0.004995	0.103896	0.114885	0.00599401	0.347652	0.00599401	0.002997	0.002997	0.999001	0.003996	0.350649	0.000999001
	ENSG00000179981	TSHZ1	10194	teashirt zinc finger homeobox 1	0.13978	0.004995	0.336663	0.00699301	0.015984	0.0759241	0.004995	0.418581	0.123876	0.647353	0.000999001	0.000999001	0.022977	0.000999001	0.310689	0.002997	0.127872	0.627373	0.0909091	0.046953	0.22977	0.01998	0.222777	0.107892	0.042957	0.002997
	ENSG00000166262	FAM227B	196951	family with sequence similarity 227 member B	0.13982	0.000999001	0.523477	0.000999001	0.777223	0.000999001	0.000999001	0.0699301	0.498501	0.002997	0.003996	0.0839161	0.000999001	0.003996	0.000999001	0.95005	0.021978	0.000999001	0.155844	0.000999001	0.001998	0.387612	0.002997	0.000999001	0.000999001	0.000999001
	ENSG00000162521	RBBP4	5928	RB binding protein 4, chromatin remodeling factor	0.13982	0.156843	0.241758	0.001998	0.000999001	0.000999001	0.000999001	0.002997	0.244755	0.215784	0.001998	0.342657	0.410589	0.003996	0.223776	0.252747	0.470529	0.163836	0.0949051	0.241758	0.413586	0.000999001	0.000999001	0.003996	0.000999001	0.000999001
	ENSG00000082438	COBLL1	22837	cordon-bleu WH2 repeat protein like 1	0.13986	0.000999001	0.216783	0.101898	0.255744	0.002997	0.000999001	0.00999001	0.468531	0.0809191	0.000999001	0.000999001	0.004995	0.0709291	0.037962	0.001998	0.003996	0.000999001	0.831169	0.223776	0.115884	0.10989	0.92008	0.003996	0.015984	0.013986
	ENSG00000132680	KHDC4	22889	KH domain containing 4, pre-mRNA splicing factor	0.13998	0.000999001	0.592408	0.0729271	0.158841	0.042957	0.000999001	0.001998	0.534466	0.01998	0.000999001	0.000999001	0.000999001	0.815185	0.00699301	0.355644	0.0779221	0.003996	0.736264	0.013986	0.002997	0.004995	0.035964	0.000999001	0.014985	0.000999001
	ENSG00000135763	URB2	9816	URB2 ribosome biogenesis homolog	0.13998	0.000999001	0.844156	0.432567	0.358641	0.000999001	0.000999001	0.0939061	0.696304	0.0759241	0.000999001	0.000999001	0.000999001	0.001998	0.0699301	0.836164	0.035964	0.000999001	0.000999001	0.00999001	0.000999001	0.000999001	0.001998	0.02997	0.000999001	0.000999001
	ENSG00000081181	ARG2	384	arginase 2	0.14002	0.000999001	0.44955	0.000999001	0.004995	0.00599401	0.000999001	0.030969	0.421578	0.173826	0.000999001	0.116883	0.697303	0.297702	0.01998	0.398601	0.002997	0.000999001	0.038961	0.108891	0.167832	0.420579	0.0519481	0.032967	0.035964	0.017982
	ENSG00000078237	TIGAR	57103	TP53 induced glycolysis regulatory phosphatase	0.1401	0.000999001	0.000999001	0.00699301	0.125874	0.000999001	0.000999001	0.000999001	0.0529471	0.77023	0.000999001	0.000999001	0.00799201	0.0519481	0.135864	0.021978	0.614386	0.152847	0.696304	0.0619381	0.035964	0.280719	0.475524	0.001998	0.000999001	0.000999001
	ENSG00000221829	FANCG	2189	FA complementation group G	0.1401	0.000999001	0.132867	0.000999001	0.00699301	0.426573	0.000999001	0.020979	0.135864	0.0609391	0.12987	0.000999001	0.00899101	0.0679321	0.323676	0.164835	0.214785	0.474525	0.0579421	0.044955	0.144855	0.54046	0.001998	0.003996	0.534466	0.000999001
	ENSG00000140691	ARMC5	79798	armadillo repeat containing 5	0.1401	0.000999001	0.015984	0.001998	0.020979	0.000999001	0.21978	0.000999001	0.234765	0.242757	0.000999001	0.003996	0.123876	0.201798	0.525475	0.822178	0.021978	0.000999001	0.386613	0.156843	0.017982	0.0829171	0.000999001	0.410589	0.004995	0.000999001
	ENSG00000260799	KRT8P50	102724430	keratin 8 pseudogene 50	0.14026	0.000999001	0.808192	0.00699301	0.041958	0.000999001	0.000999001	0.0729271	0.010989	0.121878	0.000999001	0.182817	0.104895	0.0929071	0.028971	0.035964	0.136863	0.98002	0.0949051	0.002997	0.00799201	0.766234	0.000999001	0.001998	0.000999001	0.000999001
	ENSG00000184292	TACSTD2	4070	tumor associated calcium signal transducer 2	0.1403	0.000999001	0.288711	0.198801	0.681319	0.431568	0.00799201	0.000999001	0.276723	0.168831	0.000999001	0.00999001	0.000999001	0.038961	0.000999001	0.423576	0.003996	0.12987	0.308691	0.016983	0.403596	0.0719281	0.011988	0.000999001	0.026973	0.000999001
	ENSG00000142512	SIGLEC10	89790	sialic acid binding Ig like lectin 10	0.14034	0.000999001	0.00899101	0.000999001	0.245754	0.000999001	0.000999001	0.504496	0.307692	0.010989	0.000999001	0.004995	0.871129	0.123876	0.53047	0.001998	0.125874	0.000999001	0.001998	0.213786	0.033966	0.001998	0.003996	0.01998	0.183816	0.306693
	ENSG00000261879	ZNF594-DT	100130950	ZNF594 divergent transcript	0.14042	0.000999001	0.256743	0.000999001	0.739261	0.000999001	0.000999001	0.438561	0.316683	0.0829171	0.215784	0.000999001	0.000999001	0.002997	0.002997	0.531469	0.681319	0.000999001	0.226773	0.000999001	0.000999001	0.001998	0.000999001	0.000999001	0.000999001	0.000999001
	ENSG00000141391	PRELID3A	10650	PRELI domain containing 3A	0.14046	0.000999001	0.902098	0.000999001	0.170829	0.000999001	0.000999001	0.001998	0.31968	0.456543	0.32967	0.000999001	0.000999001	0.000999001	0.114885	0.046953	0.112887	0.000999001	0.278721	0.341658	0.00599401	0.407592	0.001998	0.000999001	0.00999001	0.000999001
	ENSG00000198105	ZNF248	57209	zinc finger protein 248	0.140539	0.000999001	0.187812	0.000999001	0.198801	0.000999001	0.000999001	0.515485	0.573427	0.031968	0.048951	0.126873	0.013986	0.002997	0.036963	0.407592	0.0609391	0.420579	0.851149	0.021978	0.001998	0.000999001	0.000999001	0.000999001	0.000999001	0.003996
	ENSG00000182481	KPNA2	3838	karyopherin subunit alpha 2	0.140539	0.000999001	0.0519481	0.000999001	0.949051	0.000999001	0.000999001	0.666334	0.457542	0.036963	0.000999001	0.000999001	0.000999001	0.000999001	0.00899101	0.871129	0.358641	0.000999001	0.013986	0.000999001	0.001998	0.0829171	0.000999001	0.000999001	0.000999001	0.000999001
	ENSG00000172458	IL17D	53342	interleukin 17D	0.140699	0.000999001	0.87013	0.000999001	0.026973	0.000999001	0.000999001	0.000999001	0.847153	0.618382	0.036963	0.000999001	0.031968	0.000999001	0.016983	0.012987	0.000999001	0.000999001	0.012987	0.144855	0.00599401	0.0509491	0.013986	0.682318	0.00699301	0.128871
	ENSG00000147206	NXF3	56000	nuclear RNA export factor 3	0.140699	0.001998	0.182817	0.000999001	0.00899101	0.000999001	0.000999001	0.01998	0.87013	0.363636	0.000999001	0.000999001	0.000999001	0.015984	0.463536	0.017982	0.190809	0.002997	0.942058	0.351648	0.001998	0.042957	0.000999001	0.026973	0.004995	0.000999001
	ENSG00000261115	TMEM178B	100507421	transmembrane protein 178B	0.140779	0.0979021	0.605395	0.000999001	0.033966	0.000999001	0.001998	0.003996	0.003996	0.470529	0.002997	0.000999001	0.000999001	0.037962	0.234765	0.020979	0.000999001	0.000999001	0.183816	0.574426	0.4995	0.00599401	0.260739	0.003996	0.46953	0.000999001
	ENSG00000164338	UTP15	84135	UTP15 small subunit processome component	0.140859	0.000999001	0.242757	0.000999001	0.0619381	0.000999001	0.000999001	0.003996	0.12987	0.574426	0.000999001	0.000999001	0.284715	0.001998	0.295704	0.034965	0.000999001	0.235764	0.00999001	0.110889	0.00899101	0.739261	0.000999001	0.776224	0.000999001	0.000999001
	ENSG00000274290	H2BC6	8344	H2B clustered histone 6	0.140859	0.000999001	0.164835	0.0769231	0.608392	0.010989	0.000999001	0.130869	0.205794	0.657343	0.000999001	0.000999001	0.461538	0.012987	0.011988	0.414585	0.028971	0.000999001	0.487512	0.16983	0.00599401	0.032967	0.000999001	0.000999001	0.031968	0.000999001
	ENSG00000073111	MCM2	4171	minichromosome maintenance complex component 2	0.140939	0.193806	0.935065	0.045954	0.000999001	0.000999001	0.0589411	0.0809191	0.251748	0.220779	0.000999001	0.000999001	0.000999001	0.0929071	0.508492	0.528472	0.001998	0.102897	0.000999001	0.003996	0.104895	0.000999001	0.0919081	0.214785	0.023976	0.0549451
	ENSG00000214135	SDHAP4	220729	SDHA pseudogene 4	0.141019	0.000999001	0.11988	0.000999001	0.320679	0.258741	0.000999001	0.0609391	0.423576	0.0739261	0.000999001	0.000999001	0.00999001	0.347652	0.004995	0.361638	0.843157	0.305694	0.0709291	0.00999001	0.017982	0.033966	0.253746	0.000999001	0.000999001	0.000999001
	ENSG00000137502	RAB30	27314	RAB30, member RAS oncogene family	0.141099	0.045954	0.13986	0.0729271	0.0819181	0.010989	0.037962	0.045954	0.144855	0.145854	0.000999001	0.000999001	0.000999001	0.001998	0.978022	0.000999001	0.000999001	0.321678	0.425574	0.304695	0.0829171	0.125874	0.237762	0.303696	0.012987	0.000999001
	ENSG00000152700	SAR1B	51128	secretion associated Ras related GTPase 1B	0.141139	0.000999001	0.43956	0.000999001	0.0519481	0.000999001	0.000999001	0.000999001	0.595405	0.032967	0.023976	0.011988	0.00599401	0.02997	0.206793	0.595405	0.000999001	0.000999001	0.301698	0.538462	0.0939061	0.582418	0.000999001	0.00799201	0.000999001	0.000999001
	ENSG00000090539	CHRD	8646	chordin	0.141139	0.000999001	0.212787	0.16983	0.107892	0.000999001	0.000999001	0.000999001	0.128871	0.001998	0.000999001	0.77023	0.000999001	0.0519481	0.107892	0.00599401	0.000999001	0.000999001	0.200799	0.214785	0.934066	0.248751	0.011988	0.288711	0.011988	0.0519481
	ENSG00000131067	GGT7	2686	gamma-glutamyltransferase 7	0.141219	0.000999001	0.036963	0.000999001	0.103896	0.000999001	0.000999001	0.0659341	0.757243	0.010989	0.002997	0.23976	0.000999001	0.001998	0.140859	0.0979021	0.827173	0.031968	0.744256	0.018981	0.134865	0.192807	0.113886	0.000999001	0.000999001	0.000999001
	ENSG00000247092	SNHG10	283596	small nucleolar RNA host gene 10	0.141379	0.003996	0.360639	0.000999001	0.000999001	0.001998	0.002997	0.001998	0.187812	0.180819	0.02997	0.010989	0.000999001	0.312687	0.744256	0.357642	0.000999001	0.146853	0.132867	0.146853	0.000999001	0.043956	0.192807	0.000999001	0.668332	0.000999001
	ENSG00000198131	ZNF544	27300	zinc finger protein 544	0.141379	0.028971	0.881119	0.000999001	0.002997	0.000999001	0.000999001	0.000999001	0.949051	0.240759	0.0529471	0.000999001	0.000999001	0.312687	0.0669331	0.433566	0.000999001	0.267732	0.000999001	0.188811	0.001998	0.0709291	0.000999001	0.024975	0.000999001	0.000999001
	ENSG00000226318	RPS3AP38	100271594	RPS3A pseudogene 38	0.141459	0.000999001	0.0849151	0.467532	0.327672	0.000999001	0.000999001	0.622378	0.725275	0.120879	0.000999001	0.03996	0.0799201	0.016983	0.517483	0.108891	0.00699301	0.001998	0.246753	0.014985	0.000999001	0.142857	0.000999001	0.002997	0.000999001	0.000999001
	ENSG00000142871	CCN1	3491	cellular communication network factor 1	0.141499	0.000999001	0.004995	0.004995	0.000999001	0.00799201	0.001998	0.0909091	0.155844	0.015984	0.452547	0.000999001	0.307692	0.0889111	0.0849151	0.928072	0.000999001	0.003996	0.000999001	0.586414	0.015984	0.000999001	0.000999001	0.025974	0.752248	0.000999001
	ENSG00000125107	CNOT1	23019	CCR4-NOT transcription complex subunit 1	0.141499	0.000999001	0.46953	0.000999001	0.001998	0.000999001	0.000999001	0.000999001	0.846154	0.003996	0.187812	0.000999001	0.905095	0.00599401	0.381618	0.024975	0.127872	0.000999001	0.203796	0.294705	0.038961	0.000999001	0.000999001	0.024975	0.00999001	0.000999001
	ENSG00000161010	MRNIP	51149	MRN complex interacting protein	0.141538	0.000999001	0.719281	0.000999001	0.37962	0.004995	0.000999001	0.000999001	0.366633	0.107892	0.000999001	0.000999001	0.000999001	0.10989	0.00999001	0.120879	0.951049	0.001998	0.0509491	0.0839161	0.036963	0.003996	0.573427	0.000999001	0.00799201	0.000999001
	ENSG00000259494	MRPL46	26589	mitochondrial ribosomal protein L46	0.141538	0.000999001	0.413586	0.000999001	0.00599401	0.000999001	0.000999001	0.000999001	0.728272	0.38961	0.000999001	0.000999001	0.00699301	0.103896	0.240759	0.472527	0.048951	0.001998	0.373626	0.00999001	0.000999001	0.422577	0.000999001	0.308691	0.000999001	0.000999001
	ENSG00000090661	CERS4	79603	ceramide synthase 4	0.141618	0.113886	0.362637	0.000999001	0.266733	0.000999001	0.485514	0.027972	0.205794	0.0509491	0.01998	0.001998	0.004995	0.026973	0.260739	0.0909091	0.002997	0.003996	0.11988	0.649351	0.11988	0.285714	0.22977	0.036963	0.137862	0.032967
	ENSG00000234456	MAGI2-AS3	100505881	MAGI2 antisense RNA 3	0.141698	0.014985	0.807193	0.000999001	0.00699301	0.000999001	0.000999001	0.202797	0.178821	0.218781	0.000999001	0.751249	0.037962	0.000999001	0.004995	0.141858	0.000999001	0.262737	0.046953	0.034965	0.031968	0.003996	0.000999001	0.676324	0.00599401	0.106893
	ENSG00000214846	RPL10AP7	100128646	ribosomal protein L10a pseudogene 7	0.141738	0.000999001	0.246753	0.000999001	0.000999001	0.000999001	0.000999001	0.010989	0.1998	0.692308	0.000999001	0.010989	0.615385	0.000999001	0.973027	0.001998	0.000999001	0.133866	0.0779221	0.162837	0.14985	0.24975	0.000999001	0.000999001	0.00699301	0.000999001
	ENSG00000068383	INPP5A	3632	inositol polyphosphate-5-phosphatase A	0.141738	0.000999001	0.000999001	0.000999001	0.316683	0.02997	0.000999001	0.000999001	0.566434	0.476523	0.000999001	0.000999001	0.000999001	0.036963	0.0649351	0.103896	0.0709291	0.000999001	0.040959	0.633367	0.367632	0.001998	0.000999001	0.000999001	0.821179	0.000999001
	ENSG00000007237	GAS7	8522	growth arrest specific 7	0.141858	0.0799201	0.037962	0.000999001	0.428571	0.000999001	0.000999001	0.00699301	0.883117	0.002997	0.12987	0.000999001	0.037962	0.0539461	0.59041	0.14985	0.0619381	0.000999001	0.156843	0.327672	0.031968	0.277722	0.190809	0.02997	0.0619381	0.000999001
	ENSG00000135506	OS9	10956	OS9 endoplasmic reticulum lectin	0.141978	0.000999001	0.332667	0.001998	0.037962	0.000999001	0.000999001	0.03996	0.222777	0.013986	0.0629371	0.002997	0.035964	0.000999001	0.572428	0.624376	0.003996	0.002997	0.231768	0.205794	0.668332	0.027972	0.000999001	0.000999001	0.0779221	0.376623
	ENSG00000259462	CPEB1-AS1	283692	CPEB1 antisense RNA 1	0.142018	0.000999001	0.0989011	0.368631	0.396603	0.000999001	0.000999001	0.012987	0.108891	0.027972	0.0709291	0.141858	0.0849151	0.000999001	0.306693	0.53047	0.000999001	0.000999001	0.664336	0.024975	0.004995	0.697303	0.000999001	0.000999001	0.000999001	0.000999001
	ENSG00000250116	RHOQ-AS1	100506142	RHOQ antisense RNA 1	0.142058	0.000999001	0.0669331	0.775225	0.000999001	0.000999001	0.000999001	0.634366	0.041958	0.759241	0.000999001	0.000999001	0.002997	0.000999001	0.0849151	0.040959	0.003996	0.000999001	0.917083	0.000999001	0.000999001	0.207792	0.000999001	0.000999001	0.002997	0.000999001
	ENSG00000120217	CD274	29126	CD274 molecule	0.142058	0.001998	0.765235	0.000999001	0.002997	0.587413	0.000999001	0.000999001	0.020979	0.00799201	0.00899101	0.001998	0.838162	0.000999001	0.04995	0.367632	0.000999001	0.00899101	0.252747	0.335664	0.254745	0.004995	0.000999001	0.000999001	0.032967	0.000999001
	ENSG00000254986	DPP3	10072	dipeptidyl peptidase 3	0.142058	0.000999001	0.95005	0.182817	0.637363	0.000999001	0.000999001	0.027972	0.242757	0.0809191	0.000999001	0.000999001	0.004995	0.1998	0.0869131	0.023976	0.004995	0.41958	0.568432	0.003996	0.022977	0.010989	0.003996	0.047952	0.000999001	0.024975
	ENSG00000177000	MTHFR	4524	methylenetetrahydrofolate reductase	0.142058	0.000999001	0.158841	0.000999001	0.118881	0.000999001	0.001998	0.0889111	0.725275	0.024975	0.132867	0.000999001	0.244755	0.0839161	0.011988	0.994006	0.011988	0.000999001	0.10989	0.207792	0.012987	0.0609391	0.156843	0.017982	0.213786	0.167832
	ENSG00000167815	PRDX2	7001	peroxiredoxin 2	0.142058	0.000999001	0.0919081	0.000999001	0.274725	0.000999001	0.000999001	0.000999001	0.556444	0.196803	0.000999001	0.196803	0.037962	0.213786	0.62038	0.00699301	0.048951	0.268731	0.304695	0.011988	0.037962	0.325674	0.185814	0.102897	0.042957	0.01998
	ENSG00000162927	PUS10	150962	pseudouridine synthase 10	0.142178	0.297702	0.0849151	0.022977	0.125874	0.569431	0.000999001	0.028971	0.57043	0.00899101	0.0649351	0.000999001	0.00699301	0.012987	0.026973	0.64036	0.031968	0.000999001	0.824176	0.040959	0.001998	0.152847	0.001998	0.000999001	0.033966	0.000999001
	ENSG00000164062	APEH	327	acylaminoacyl-peptide hydrolase	0.142178	0.000999001	0.795205	0.000999001	0.000999001	0.000999001	0.000999001	0.000999001	0.921079	0.028971	0.000999001	0.192807	0.001998	0.191808	0.796204	0.175824	0.000999001	0.001998	0.33966	0.04995	0.016983	0.000999001	0.025974	0.000999001	0.004995	0.000999001
	ENSG00000280798	LINC00294	283267	long intergenic non-protein coding RNA 294	0.142298	0.000999001	0.0539461	0.000999001	0.653347	0.000999001	0.000999001	0.000999001	0.627373	0.00699301	0.000999001	0.310689	0.232767	0.011988	0.047952	0.928072	0.000999001	0.018981	0.000999001	0.00899101	0.03996	0.004995	0.024975	0.012987	0.0849151	0.480519
	ENSG00000235482	RPL21P135	100419391	ribosomal protein L21 pseudogene 135	0.142378	0.000999001	0.742258	0.000999001	0.775225	0.000999001	0.000999001	0.01998	0.0679321	0.0529471	0.000999001	0.032967	0.535465	0.153846	0.00599401	0.0669331	0.000999001	0.295704	0.616384	0.0779221	0.0929071	0.000999001	0.000999001	0.00899101	0.004995	0.000999001
	ENSG00000182836	PLCXD3	345557	phosphatidylinositol specific phospholipase C X domain containing 3	0.142418	0.000999001	0.0609391	0.000999001	0.000999001	0.000999001	0.000999001	0.001998	0.233766	0.00999001	0.022977	0.000999001	0.873127	0.108891	0.505495	0.615385	0.003996	0.025974	0.177822	0.0809191	0.0749251	0.303696	0.0569431	0.395604	0.000999001	0.000999001
	ENSG00000106538	RARRES2	5919	retinoic acid receptor responder 2	0.142458	0.301698	0.961039	0.000999001	0.004995	0.000999001	0.000999001	0.013986	0.036963	0.0829171	0.000999001	0.000999001	0.000999001	0.000999001	0.028971	0.333666	0.000999001	0.000999001	0.566434	0.795205	0.035964	0.374625	0.000999001	0.000999001	0.002997	0.010989
	ENSG00000158470	B4GALT5	9334	beta-1,4-galactosyltransferase 5	0.142537	0.000999001	0.0509491	0.000999001	0.00799201	0.000999001	0.000999001	0.237762	0.278721	0.0909091	0.0999001	0.000999001	0.11988	0.011988	0.170829	0.375624	0.0699301	0.37962	0.037962	0.214785	0.483516	0.003996	0.629371	0.043956	0.24975	0.000999001
	ENSG00000181274	FRAT2	23401	FRAT regulator of WNT signaling pathway 2	0.142577	0.012987	0.308691	0.000999001	0.000999001	0.000999001	0.00899101	0.0989011	0.031968	0.222777	0.0929071	0.000999001	0.027972	0.000999001	0.874126	0.515485	0.00899101	0.000999001	0.768232	0.00999001	0.033966	0.494505	0.001998	0.004995	0.03996	0.000999001
	ENSG00000234222	LIX1L-AS1	105371260	LIX1L antisense RNA 1	0.142617	0.000999001	0.789211	0.001998	0.156843	0.000999001	0.000999001	0.003996	0.889111	0.210789	0.000999001	0.134865	0.000999001	0.0589411	0.047952	0.021978	0.208791	0.000999001	0.12987	0.210789	0.028971	0.644356	0.017982	0.000999001	0.000999001	0.000999001
	ENSG00000151694	ADAM17	6868	ADAM metallopeptidase domain 17	0.142617	0.000999001	0.048951	0.000999001	0.010989	0.000999001	0.000999001	0.147852	0.0579421	0.0849151	0.33966	0.000999001	0.809191	0.020979	0.183816	0.213786	0.444555	0.147852	0.127872	0.392607	0.514486	0.001998	0.004995	0.000999001	0.001998	0.004995
	ENSG00000154146	NRGN	4900	neurogranin	0.142617	0.0599401	0.95005	0.000999001	0.271728	0.305694	0.000999001	0.024975	0.361638	0.034965	0.000999001	0.000999001	0.12987	0.013986	0.466533	0.343656	0.020979	0.0919081	0.0689311	0.0729271	0.176823	0.0759241	0.012987	0.031968	0.044955	0.000999001
	ENSG00000100109	TFIP11	24144	tuftelin interacting protein 11	0.142697	0.000999001	0.508492	0.935065	0.034965	0.000999001	0.000999001	0.023976	0.726274	0.00599401	0.000999001	0.000999001	0.012987	0.000999001	0.45954	0.814186	0.000999001	0.000999001	0.015984	0.001998	0.000999001	0.014985	0.000999001	0.000999001	0.000999001	0.000999001
	ENSG00000148926	ADM	133	adrenomedullin	0.142777	0.000999001	0.506494	0.000999001	0.000999001	0.357642	0.000999001	0.00999001	0.215784	0.569431	0.000999001	0.001998	0.013986	0.000999001	0.0709291	0.283716	0.00799201	0.000999001	0.035964	0.424575	0.002997	0.637363	0.000999001	0.000999001	0.420579	0.000999001
	ENSG00000054793	ATP9A	10079	ATPase phospholipid transporting 9A (putative)	0.142817	0.000999001	0.00599401	0.000999001	0.0789211	0.000999001	0.000999001	0.00599401	0.651349	0.477522	0.000999001	0.000999001	0.000999001	0.0629371	0.395604	0.203796	0.0839161	0.000999001	0.00599401	0.121878	0.190809	0.163836	0.437562	0.212787	0.462537	0.000999001
	ENSG00000104375	STK3	6788	serine/threonine kinase 3	0.143017	0.000999001	0.34965	0.000999001	0.001998	0.000999001	0.764236	0.626374	0.0909091	0.023976	0.000999001	0.002997	0.125874	0.307692	0.943057	0.00599401	0.000999001	0.001998	0.000999001	0.0969031	0.003996	0.158841	0.001998	0.002997	0.004995	0.0549451
	ENSG00000120458	MSANTD2	79684	Myb/SANT DNA binding domain containing 2	0.143097	0.000999001	0.130869	0.000999001	0.444555	0.000999001	0.000999001	0.001998	0.464535	0.034965	0.120879	0.000999001	0.134865	0.004995	0.018981	0.0739261	0.71029	0.024975	0.954046	0.317682	0.026973	0.0719281	0.02997	0.000999001	0.000999001	0.003996
	ENSG00000174332	GLIS1	148979	GLIS family zinc finger 1	0.143177	0.000999001	0.203796	0.000999001	0.040959	0.464535	0.000999001	0.000999001	0.044955	0.234765	0.000999001	0.000999001	0.120879	0.00599401	0.003996	0.246753	0.602398	0.000999001	0.614386	0.01998	0.15984	0.240759	0.014985	0.004995	0.018981	0.529471
	ENSG00000206432	TMEM200C	645369	transmembrane protein 200C	0.143177	0.002997	0.498501	0.000999001	0.337662	0.000999001	0.000999001	0.001998	0.526474	0.217782	0.0599401	0.04995	0.000999001	0.000999001	0.867133	0.016983	0.000999001	0.003996	0.165834	0.0619381	0.014985	0.408591	0.00599401	0.330669	0.000999001	0.000999001
	ENSG00000170581	STAT2	6773	signal transducer and activator of transcription 2	0.143177	0.000999001	0.63037	0.000999001	0.257742	0.000999001	0.000999001	0.001998	0.398601	0.295704	0.0549451	0.000999001	0.000999001	0.155844	0.184815	0.0539461	0.012987	0.00599401	0.731269	0.296703	0.002997	0.00799201	0.422577	0.020979	0.036963	0.000999001
	ENSG00000259392	LOC107984761	107984761	microtubule-associated proteins 1A/1B light chain 3 beta 2-like	0.143177	0.000999001	0.200799	0.024975	0.0559441	0.000999001	0.000999001	0.133866	0.03996	0.024975	0.025974	0.003996	0.254745	0.54046	0.203796	0.016983	0.112887	0.03996	0.501499	0.021978	0.034965	0.016983	0.000999001	0.3996	0.92008	0.000999001
	ENSG00000090263	MRPS33	51650	mitochondrial ribosomal protein S33	0.143217	0.000999001	0.277722	0.000999001	0.022977	0.000999001	0.000999001	0.000999001	0.91009	0.14985	0.000999001	0.215784	0.000999001	0.000999001	0.248751	0.324675	0.140859	0.137862	0.388611	0.0509491	0.11988	0.187812	0.365634	0.011988	0.017982	0.000999001
	ENSG00000233469	ST6GALNAC4P1	100874524	ST6 N-acetylgalactosaminide alpha-2,6-sialyltransferase 4 pseudogene 1	0.143257	0.000999001	0.140859	0.00899101	0.375624	0.000999001	0.000999001	0.000999001	0.789211	0.000999001	0.000999001	0.959041	0.0829171	0.04995	0.003996	0.191808	0.238761	0.000999001	0.567433	0.02997	0.000999001	0.035964	0.035964	0.000999001	0.0609391	0.000999001
	ENSG00000184786	DYNLT2	6991	dynein light chain Tctex-type 2	0.143337	0.000999001	0.185814	0.000999001	0.026973	0.000999001	0.000999001	0.000999001	0.515485	0.033966	0.000999001	0.000999001	0.111888	0.000999001	0.020979	0.0959041	0.689311	0.268731	0.848152	0.000999001	0.729271	0.043956	0.000999001	0.000999001	0.000999001	0.000999001
	ENSG00000211581	MIR765	768220	microRNA 765	0.143417	0.0769231	0.0819181	0.106893	0.041958	0.000999001	0.000999001	0.204795	0.0949051	0.201798	0.047952	0.546454	0.804196	0.411588	0.117882	0.040959	0.0989011	0.000999001	0.027972	0.200799	0.261738	0.00599401	0.195804	0.001998	0.00999001	0.000999001
	ENSG00000113569	NUP155	9631	nucleoporin 155	0.143457	0.393606	0.405594	0.000999001	0.00799201	0.000999001	0.002997	0.000999001	0.304695	0.028971	0.000999001	0.001998	0.00799201	0.020979	0.845155	0.191808	0.0759241	0.001998	0.04995	0.107892	0.04995	0.42957	0.000999001	0.509491	0.003996	0.140859
	ENSG00000106624	AEBP1	165	AE binding protein 1	0.143457	0.000999001	0.122877	0.000999001	0.004995	0.000999001	0.003996	0.000999001	0.43956	0.632368	0.000999001	0.000999001	0.241758	0.135864	0.0589411	0.588412	0.000999001	0.240759	0.268731	0.273726	0.0619381	0.000999001	0.040959	0.015984	0.446553	0.000999001
	ENSG00000157077	ZFYVE9	9372	zinc finger FYVE-type containing 9	0.143536	0.000999001	0.0939061	0.000999001	0.635365	0.0609391	0.000999001	0.000999001	0.72028	0.162837	0.0929071	0.000999001	0.001998	0.387612	0.565435	0.000999001	0.022977	0.027972	0.00999001	0.67033	0.0809191	0.00699301	0.015984	0.001998	0.022977	0.000999001
	ENSG00000233392	UICLM	200772	up-regulated in colorectal cancer liver metastasis	0.143536	0.001998	0.490509	0.001998	0.0979021	0.37962	0.000999001	0.425574	0.016983	0.494505	0.00999001	0.002997	0.036963	0.155844	0.003996	0.00699301	0.12987	0.013986	0.000999001	0.156843	0.22977	0.393606	0.522478	0.000999001	0.000999001	0.011988
	ENSG00000138663	COPS4	51138	COP9 signalosome subunit 4	0.143656	0.002997	0.935065	0.000999001	0.283716	0.012987	0.000999001	0.000999001	0.212787	0.0689311	0.000999001	0.0939061	0.003996	0.388611	0.336663	0.277722	0.016983	0.000999001	0.894106	0.002997	0.028971	0.001998	0.000999001	0.000999001	0.020979	0.000999001
	ENSG00000126368	NR1D1	9572	nuclear receptor subfamily 1 group D member 1	0.143696	0.000999001	0.799201	0.001998	0.025974	0.000999001	0.000999001	0.176823	0.0929071	0.629371	0.004995	0.02997	0.13986	0.027972	0.157842	0.15984	0.003996	0.000999001	0.0709291	0.023976	0.000999001	0.001998	0.872128	0.33966	0.023976	0.003996
	ENSG00000178809	TRIM73	375593	tripartite motif containing 73	0.143736	0.000999001	0.118881	0.363636	0.416583	0.000999001	0.000999001	0.033966	0.038961	0.000999001	0.000999001	0.000999001	0.000999001	0.383616	0.003996	0.582418	0.0679321	0.000999001	0.168831	0.361638	0.934066	0.101898	0.000999001	0.001998	0.004995	0.000999001
	ENSG00000166086	JAM3	83700	junctional adhesion molecule 3	0.143816	0.000999001	0.202797	0.001998	0.167832	0.000999001	0.0989011	0.000999001	0.813187	0.175824	0.000999001	0.000999001	0.002997	0.611389	0.0979021	0.384615	0.002997	0.000999001	0.72028	0.018981	0.026973	0.046953	0.0579421	0.010989	0.111888	0.034965
	ENSG00000184905	TCEAL2	140597	transcription elongation factor A like 2	0.143856	0.000999001	0.625375	0.000999001	0.00999001	0.000999001	0.963037	0.000999001	0.527473	0.609391	0.00799201	0.001998	0.000999001	0.000999001	0.024975	0.16983	0.16983	0.0679321	0.0619381	0.151848	0.028971	0.0689311	0.0969031	0.000999001	0.001998	0.000999001
	ENSG00000154134	ROBO3	64221	roundabout guidance receptor 3	0.143856	0.000999001	0.114885	0.000999001	0.125874	0.000999001	0.000999001	0.000999001	0.133866	0.354645	0.000999001	0.000999001	0.000999001	0.000999001	0.187812	0.926074	0.178821	0.0579421	0.621379	0.551449	0.0699301	0.246753	0.000999001	0.000999001	0.011988	0.003996
	ENSG00000132561	MATN2	4147	matrilin 2	0.143856	0.114885	0.148851	0.000999001	0.918082	0.000999001	0.000999001	0.044955	0.414585	0.375624	0.000999001	0.000999001	0.000999001	0.000999001	0.0629371	0.001998	0.000999001	0.027972	0.048951	0.98002	0.000999001	0.00899101	0.037962	0.000999001	0.018981	0.381618
	ENSG00000103381	CPPED1	55313	calcineurin like phosphoesterase domain containing 1	0.143896	0.000999001	0.142857	0.493506	0.495504	0.000999001	0.000999001	0.000999001	0.334665	0.374625	0.000999001	0.000999001	0.001998	0.023976	0.297702	0.111888	0.555445	0.214785	0.174825	0.00699301	0.305694	0.042957	0.000999001	0.000999001	0.000999001	0.010989
	ENSG00000108830	RND2	8153	Rho family GTPase 2	0.143976	0.000999001	0.025974	0.000999001	0.0679321	0.000999001	0.00599401	0.042957	0.018981	0.726274	0.034965	0.028971	0.000999001	0.000999001	0.135864	0.0519481	0.719281	0.000999001	0.0829171	0.678322	0.017982	0.132867	0.00599401	0.001998	0.015984	0.798202
	ENSG00000087263	OGFOD1	55239	2-oxoglutarate and iron dependent oxygenase domain containing 1	0.143976	0.001998	0.118881	0.0969031	0.020979	0.213786	0.000999001	0.000999001	0.589411	0.187812	0.00699301	0.020979	0.000999001	0.465534	0.519481	0.013986	0.0959041	0.0549451	0.722278	0.383616	0.0629371	0.001998	0.003996	0.00899101	0.003996	0.000999001
	ENSG00000130224	LRCH2	57631	leucine rich repeats and calponin homology domain containing 2	0.143976	0.000999001	0.430569	0.797203	0.000999001	0.000999001	0.000999001	0.00799201	0.507493	0.295704	0.000999001	0.000999001	0.000999001	0.000999001	0.0929071	0.047952	0.432567	0.000999001	0.021978	0.244755	0.00799201	0.282717	0.000999001	0.03996	0.00699301	0.372627
	ENSG00000145375	SPATA5	166378	spermatogenesis associated 5	0.144056	0.000999001	0.611389	0.000999001	0.000999001	0.000999001	0.000999001	0.532468	0.041958	0.142857	0.01998	0.513487	0.707293	0.042957	0.00699301	0.026973	0.000999001	0.000999001	0.366633	0.001998	0.000999001	0.518482	0.000999001	0.000999001	0.0569431	0.000999001
	ENSG00000123353	ORMDL2	29095	ORMDL sphingolipid biosynthesis regulator 2	0.144056	0.000999001	0.318681	0.000999001	0.639361	0.000999001	0.000999001	0.171828	0.122877	0.150849	0.000999001	0.000999001	0.000999001	0.968032	0.0929071	0.0599401	0.000999001	0.000999001	0.504496	0.02997	0.0549451	0.151848	0.000999001	0.2997	0.004995	0.020979
	ENSG00000100902	PSMA6	5687	proteasome 20S subunit alpha 6	0.144136	0.000999001	0.298701	0.000999001	0.954046	0.000999001	0.000999001	0.003996	0.284715	0.00599401	0.000999001	0.000999001	0.0769231	0.003996	0.261738	0.277722	0.0629371	0.001998	0.554446	0.002997	0.034965	0.755245	0.000999001	0.010989	0.003996	0.000999001
	ENSG00000128254	YWHAH-AS1	25775	YWHAH antisense RNA 1	0.144136	0.000999001	0.035964	0.000999001	0.002997	0.297702	0.000999001	0.020979	0.011988	0.983017	0.000999001	0.000999001	0.004995	0.127872	0.0629371	1	0.017982	0.000999001	0.290709	0.353646	0.156843	0.20979	0.000999001	0.003996	0.013986	0.000999001
	ENSG00000204574	ABCF1	23	ATP binding cassette subfamily F member 1	0.144176	0.000999001	0.789211	0.000999001	0.480519	0.000999001	0.000999001	0.000999001	0.256743	0.020979	0.00699301	0.000999001	0.000999001	0.003996	0.237762	0.779221	0.014985	0.195804	0.747253	0.020979	0.000999001	0.037962	0.000999001	0.000999001	0.000999001	0.000999001
	ENSG00000111845	PAK1IP1	55003	PAK1 interacting protein 1	0.144176	0.000999001	0.0849151	0.000999001	0.24975	0.000999001	0.000999001	0.00699301	0.541459	0.334665	0.000999001	0.000999001	0.120879	0.196803	0.0769231	0.045954	0.406593	0.0749251	0.438561	0.002997	0.000999001	0.719281	0.00699301	0.284715	0.003996	0.000999001
	ENSG00000070193	FGF10	2255	fibroblast growth factor 10	0.144176	0.000999001	0.004995	0.000999001	0.040959	0.0849151	0.000999001	0.637363	0.346653	0.0659341	0.743257	0.001998	0.001998	0.000999001	0.00599401	0.0829171	0.016983	0.000999001	0.357642	0.437562	0.255744	0.003996	0.000999001	0.000999001	0.0809191	0.427572
	ENSG00000167604	NFKBID	84807	NFKB inhibitor delta	0.144296	0.255744	0.26973	0.000999001	0.003996	0.617383	0.000999001	0.000999001	0.010989	0.235764	0.013986	0.000999001	0.000999001	0.001998	0.583417	0.205794	0.000999001	0.000999001	0.000999001	0.430569	0.956044	0.00899101	0.000999001	0.000999001	0.001998	0.000999001
	ENSG00000106333	PCOLCE	5118	procollagen C-endopeptidase enhancer	0.144296	0.000999001	0.00699301	0.000999001	0.133866	0.000999001	0.000999001	0.026973	0.56044	0.047952	0.422577	0.000999001	0.02997	0.15984	0.490509	0.4995	0.000999001	0.001998	0.374625	0.151848	0.000999001	0.016983	0.113886	0.551449	0.00999001	0.000999001
	ENSG00000115392	FANCL	55120	FA complementation group L	0.144296	0.000999001	0.0899101	0.026973	0.113886	0.113886	0.000999001	0.641359	0.502498	0.103896	0.036963	0.000999001	0.000999001	0.001998	0.0719281	0.623377	0.0539461	0.001998	0.157842	0.292707	0.27972	0.001998	0.000999001	0.0519481	0.432567	0.002997
	ENSG00000110955	ATP5F1B	506	ATP synthase F1 subunit beta	0.144336	0.000999001	0.0729271	0.000999001	0.242757	0.000999001	0.000999001	0.000999001	0.62038	0.042957	0.001998	0.686314	0.000999001	0.014985	0.726274	0.161838	0.255744	0.047952	0.56044	0.00999001	0.124875	0.000999001	0.020979	0.00599401	0.003996	0.000999001
	ENSG00000137486	ARRB1	408	arrestin beta 1	0.144336	0.000999001	0.552448	0.000999001	0.0869131	0.000999001	0.000999001	0.00699301	0.365634	0.000999001	0.000999001	0.001998	0.000999001	0.181818	0.0899101	0.661339	0.217782	0.000999001	0.0759241	0.263736	0.024975	0.010989	0.000999001	0.575425	0.237762	0.245754
	ENSG00000182512	GLRX5	51218	glutaredoxin 5	0.144376	0.000999001	0.024975	0.000999001	0.457542	0.000999001	0.000999001	0.000999001	0.635365	0.23976	0.000999001	0.205794	0.00699301	0.0879121	0.5005	0.001998	0.894106	0.002997	0.0589411	0.004995	0.340659	0.0629371	0.0749251	0.000999001	0.000999001	0.000999001
	ENSG00000255284	GATD1-DT	171391	GATD1 divergent transcript	0.144416	0.003996	0.93007	0.000999001	0.024975	0.000999001	0.000999001	0.000999001	0.965035	0.04995	0.184815	0.025974	0.000999001	0.004995	0.000999001	0.411588	0.360639	0.380619	0.193806	0.025974	0.003996	0.021978	0.000999001	0.010989	0.002997	0.000999001
	ENSG00000168282	MGAT2	4247	alpha-1,6-mannosyl-glycoprotein 2-beta-N-acetylglucosaminyltransferase	0.144456	0.000999001	0.306693	0.003996	0.545455	0.000999001	0.000999001	0.474525	0.210789	0.0699301	0.000999001	0.667333	0.021978	0.013986	0.217782	0.597403	0.215784	0.010989	0.152847	0.0829171	0.000999001	0.00899101	0.000999001	0.000999001	0.001998	0.000999001
	ENSG00000150093	ITGB1	3688	integrin subunit beta 1	0.144496	0.000999001	0.17982	0.00899101	0.0679321	0.046953	0.000999001	0.000999001	0.226773	0.0719281	0.00699301	0.003996	0.001998	0.000999001	0.111888	0.180819	0.566434	0.436563	0.0539461	0.775225	0.262737	0.244755	0.162837	0.000999001	0.195804	0.000999001
	ENSG00000116990	MYCL	4610	MYCL proto-oncogene, bHLH transcription factor	0.144496	0.0889111	0.21978	0.182817	0.048951	0.000999001	0.917083	0.0559441	0.180819	0.255744	0.000999001	0.000999001	0.000999001	0.336663	0.001998	0.22977	0.000999001	0.031968	0.177822	0.000999001	0.028971	0.0729271	0.5005	0.000999001	0.025974	0.248751
	ENSG00000245571	FAM111A-DT	101927204	FAM111A divergent transcript	0.144615	0.000999001	0.595405	0.711289	0.0919081	0.000999001	0.000999001	0.000999001	0.996004	0.147852	0.00999001	0.000999001	0.000999001	0.00899101	0.025974	0.0679321	0.272727	0.002997	0.347652	0.002997	0.001998	0.296703	0.003996	0.000999001	0.001998	0.021978
	ENSG00000102125	TAFAZZIN	6901	tafazzin, phospholipid-lysophospholipid transacylase	0.144615	0.000999001	0.230769	0.000999001	0.173826	0.000999001	0.000999001	0.000999001	0.296703	0.0659341	0.000999001	0.000999001	0.00999001	0.000999001	0.047952	0.178821	0.042957	0.78022	0.738262	0.631369	0.25974	0.13986	0.000999001	0.000999001	0.00799201	0.000999001
	ENSG00000138696	BMPR1B	658	bone morphogenetic protein receptor type 1B	0.144615	0.000999001	0.004995	0.000999001	0.000999001	0.000999001	0.32967	0.0729271	0.967033	0.003996	0.016983	0.000999001	0.396603	0.001998	0.000999001	0.277722	0.000999001	0.453546	0.295704	0.045954	0.136863	0.599401	0.000999001	0.001998	0.000999001	0.000999001
	ENSG00000259315	ACTG1P17	283693	actin gamma 1 pseudogene 17	0.144695	0.000999001	0.120879	0.000999001	0.386613	0.000999001	0.000999001	0.016983	0.427572	0.114885	0.0549451	0.000999001	0.000999001	0.000999001	0.017982	0.959041	0.856144	0.000999001	0.034965	0.14985	0.0549451	0.403596	0.000999001	0.00799201	0.000999001	0.000999001
	ENSG00000163687	DNASE1L3	1776	deoxyribonuclease 1 like 3	0.144735	0.000999001	0.632368	0.212787	0.000999001	0.002997	0.000999001	0.000999001	0.805195	0.180819	0.166833	0.00699301	0.213786	0.321678	0.000999001	0.004995	0.0809191	0.017982	0.00599401	0.176823	0.004995	0.001998	0.000999001	0.000999001	0.773227	0.000999001
	ENSG00000108561	C1QBP	708	complement C1q binding protein	0.144735	0.000999001	0.104895	0.000999001	0.457542	0.000999001	0.000999001	0.000999001	0.885115	0.105894	0.000999001	0.0519481	0.00599401	0.177822	0.474525	0.160839	0.608392	0.241758	0.240759	0.001998	0.000999001	0.010989	0.002997	0.0779221	0.000999001	0.000999001
	ENSG00000132003	ZSWIM4	65249	zinc finger SWIM-type containing 4	0.144735	0.001998	0.335664	0.018981	0.180819	0.100899	0.75025	0.001998	0.187812	0.031968	0.000999001	0.000999001	0.004995	0.000999001	0.0789211	0.115884	0.126873	0.001998	0.00599401	0.357642	0.0949051	0.016983	0.869131	0.190809	0.13986	0.000999001
	ENSG00000034693	PEX3	8504	peroxisomal biogenesis factor 3	0.144815	0.00799201	0.015984	0.000999001	0.571429	0.000999001	0.000999001	0.000999001	0.290709	0.796204	0.000999001	0.000999001	0.035964	0.042957	0.726274	0.617383	0.0829171	0.010989	0.192807	0.150849	0.000999001	0.031968	0.000999001	0.026973	0.00599401	0.004995
	ENSG00000266554	LINC01443	400644	long intergenic non-protein coding RNA 1443	0.144855	0.000999001	0.0879121	0.58042	0.215784	0.000999001	0.000999001	0.183816	0.018981	0.040959	0.0709291	0.003996	0.0699301	0.030969	0.161838	0.002997	0.0859141	0.000999001	0.218781	0.012987	0.15984	0.388611	0.0619381	0.01998	0.894106	0.306693
	ENSG00000196616	ADH1B	125	alcohol dehydrogenase 1B (class I), beta polypeptide	0.144855	0.000999001	0.507493	0.000999001	0.246753	0.26973	0.000999001	0.001998	0.543457	0.184815	0.265734	0.010989	0.000999001	0.002997	0.277722	0.013986	0.140859	0.028971	0.801199	0.0619381	0.013986	0.00799201	0.00599401	0.113886	0.108891	0.00799201
	ENSG00000153721	CNKSR3	154043	CNKSR family member 3	0.144895	0.000999001	0.0969031	0.000999001	0.542458	0.000999001	0.320679	0.127872	0.191808	0.02997	0.000999001	0.108891	0.000999001	0.904096	0.002997	0.208791	0.000999001	0.001998	0.021978	0.0589411	0.0569431	0.35964	0.0649351	0.108891	0.407592	0.000999001
	ENSG00000181915	ADO	84890	2-aminoethanethiol dioxygenase	0.144935	0.000999001	0.36963	0.000999001	0.0519481	0.001998	0.000999001	0.004995	0.688312	0.204795	0.002997	0.000999001	0.000999001	0.018981	0.67033	0.242757	0.100899	0.002997	0.214785	0.232767	0.000999001	0.805195	0.000999001	0.000999001	0.000999001	0.000999001
	ENSG00000144596	GRIP2	80852	glutamate receptor interacting protein 2	0.145015	0.000999001	0.113886	0.000999001	0.768232	0.000999001	0.000999001	0.00999001	0.270729	0.015984	0.000999001	0.010989	0.130869	0.000999001	0.0899101	0.125874	0.038961	0.644356	0.294705	0.666334	0.106893	0.025974	0.000999001	0.293706	0.00999001	0.000999001
	ENSG00000150051	MKX	283078	mohawk homeobox	0.145095	0.024975	0.000999001	0.000999001	0.002997	0.000999001	0.0599401	0.03996	0.240759	0.13986	0.862138	0.0799201	0.014985	0.0529471	0.01998	0.529471	0.000999001	0.000999001	0.013986	0.839161	0.001998	0.000999001	0.344655	0.332667	0.01998	0.000999001
	ENSG00000169021	UQCRFS1	7386	ubiquinol-cytochrome c reductase, Rieske iron-sulfur polypeptide 1	0.145175	0.000999001	0.184815	0.000999001	0.371628	0.000999001	0.000999001	0.000999001	0.884116	0.135864	0.000999001	0.100899	0.000999001	0.000999001	0.384615	0.709291	0.0549451	0.0629371	0.597403	0.003996	0.027972	0.0989011	0.000999001	0.000999001	0.000999001	0.000999001
	ENSG00000166448	TMEM130	222865	transmembrane protein 130	0.145175	0.000999001	0.615385	0.000999001	0.0529471	0.00999001	0.0949051	0.014985	0.715285	0.951049	0.000999001	0.025974	0.0709291	0.0689311	0.00799201	0.001998	0.000999001	0.000999001	0.0809191	0.404595	0.015984	0.33966	0.000999001	0.140859	0.00999001	0.000999001
	ENSG00000163508	EOMES	8320	eomesodermin	0.145215	0.000999001	0.246753	0.017982	0.218781	0.48951	0.033966	0.191808	0.150849	0.163836	0.000999001	0.000999001	0.000999001	0.333666	0.131868	0.519481	0.000999001	0.000999001	0.0559441	0.011988	0.003996	0.436563	0.000999001	0.61039	0.004995	0.000999001
	ENSG00000158528	PPP1R9A	55607	protein phosphatase 1 regulatory subunit 9A	0.145255	0.102897	0.391608	0.000999001	0.0879121	0.0769231	0.176823	0.000999001	0.581419	0.10989	0.000999001	0.407592	0.002997	0.0589411	0.0679321	0.000999001	0.018981	0.0799201	0.261738	0.65035	0.336663	0.0989011	0.02997	0.001998	0.0829171	0.000999001
	ENSG00000162881	OXER1	165140	oxoeicosanoid receptor 1	0.145375	0.000999001	0.033966	0.000999001	0.692308	0.190809	0.000999001	0.001998	0.221778	0.300699	0.0689311	0.000999001	0.000999001	0.010989	0.000999001	0.497502	0.0639361	0.002997	0.871129	0.629371	0.032967	0.000999001	0.004995	0.000999001	0.000999001	0.000999001
	ENSG00000126759	CFP	5199	complement factor properdin	0.145495	0.000999001	0.0999001	0.000999001	0.695305	0.000999001	0.182817	0.031968	0.703297	0.002997	0.0519481	0.0569431	0.000999001	0.023976	0.631369	0.344655	0.022977	0.024975	0.001998	0.010989	0.001998	0.001998	0.150849	0.014985	0.27972	0.297702
	ENSG00000166851	PLK1	5347	polo like kinase 1	0.145495	0.000999001	0.354645	0.000999001	0.00799201	0.000999001	0.285714	0.0759241	0.0919081	0.01998	0.000999001	0.765235	0.114885	0.113886	0.978022	0.104895	0.147852	0.138861	0.00999001	0.000999001	0.024975	0.261738	0.123876	0.001998	0.00899101	0.000999001
	ENSG00000250303	LINC02762	283140	long intergenic non-protein coding RNA 2762	0.145534	0.000999001	0.374625	0.000999001	0.737263	0.000999001	0.0849151	0.11988	0.0749251	0.001998	0.017982	0.026973	0.000999001	0.026973	0.037962	0.0969031	0.403596	0.000999001	0.002997	0.306693	0.143856	0.221778	0.00999001	0.549451	0.027972	0.366633
	ENSG00000235831	BHLHE40-AS1	100507582	BHLHE40 antisense RNA 1	0.145574	0.000999001	0.213786	0.118881	0.000999001	0.00899101	0.000999001	0.001998	0.0549451	0.443556	0.000999001	0.000999001	0.000999001	0.128871	0.628372	0.56044	0.000999001	0.000999001	0.233766	0.010989	0.023976	0.010989	0.000999001	0.418581	0.771229	0.000999001
	ENSG00000271503	CCL5	6352	C-C motif chemokine ligand 5	0.145574	0.000999001	0.438561	0.000999001	0.134865	0.241758	0.000999001	0.037962	0.396603	0.288711	0.001998	0.000999001	0.000999001	0.622378	0.00799201	0.226773	0.000999001	0.000999001	0.017982	0.01998	0.1998	0.000999001	0.000999001	0.041958	0.952048	0.000999001
	ENSG00000205045	SLFN12L	100506736	schlafen family member 12 like	0.145614	0.000999001	0.00699301	0.0729271	0.819181	0.0569431	0.00599401	0.260739	0.1998	0.021978	0.000999001	0.000999001	0.000999001	0.024975	0.017982	0.441558	0.012987	0.000999001	0.001998	0.024975	0.035964	0.0929071	0.00799201	0.664336	0.864136	0.000999001
	ENSG00000140285	FGF7	2252	fibroblast growth factor 7	0.145614	0.000999001	0.0839161	0.012987	0.000999001	0.00899101	0.000999001	0.002997	0.015984	0.337662	0.000999001	0.000999001	0.000999001	0.150849	0.27972	0.001998	0.000999001	0.340659	0.415584	0.033966	0.807193	0.688312	0.436563	0.004995	0.00999001	0.000999001
	ENSG00000073605	GSDMB	55876	gasdermin B	0.145654	0.000999001	0.181818	0.000999001	0.0739261	0.0999001	0.000999001	0.000999001	0.818182	0.0639361	0.000999001	0.000999001	0.0639361	0.012987	0.000999001	0.323676	0.818182	0.332667	0.481518	0.034965	0.284715	0.000999001	0.000999001	0.025974	0.014985	0.000999001
	ENSG00000121966	CXCR4	7852	C-X-C motif chemokine receptor 4	0.145694	0.000999001	0.287712	0.000999001	0.682318	0.497502	0.014985	0.000999001	0.175824	0.0539461	0.000999001	0.000999001	0.000999001	0.647353	0.000999001	0.0889111	0.000999001	0.003996	0.0689311	0.004995	0.001998	0.001998	0.000999001	0.969031	0.132867	0.000999001
	ENSG00000002745	WNT16	51384	Wnt family member 16	0.145694	0.000999001	0.231768	0.000999001	0.532468	0.000999001	0.000999001	0.003996	0.0879121	0.906094	0.000999001	0.492507	0.000999001	0.173826	0.016983	0.000999001	0.0539461	0.000999001	0.682318	0.00999001	0.046953	0.00599401	0.000999001	0.363636	0.023976	0.000999001
	ENSG00000158092	NCK1	4690	NCK adaptor protein 1	0.145734	0.000999001	0.258741	0.350649	0.00699301	0.000999001	0.21978	0.103896	0.111888	0.141858	0.112887	0.000999001	0.000999001	0.472527	0.151848	0.314685	0.000999001	0.000999001	0.572428	0.032967	0.000999001	0.0979021	0.350649	0.184815	0.0749251	0.0769231
	ENSG00000189362	NEMP2	100131211	nuclear envelope integral membrane protein 2	0.145774	0.000999001	0.02997	0.020979	0.00699301	0.000999001	0.027972	0.001998	0.988012	0.0799201	0.016983	0.372627	0.23976	0.000999001	0.822178	0.120879	0.0759241	0.000999001	0.0529471	0.202797	0.002997	0.557443	0.000999001	0.012987	0.004995	0.000999001
	ENSG00000277402	MIR6891	102465537	microRNA 6891	0.145774	0.000999001	0.598402	0.0679321	0.194805	0.24975	0.000999001	0.01998	0.100899	0.434565	0.001998	0.00799201	0.000999001	0.516484	0.237762	0.020979	0.000999001	0.000999001	0.504496	0.62038	0.004995	0.020979	0.000999001	0.00799201	0.026973	0.000999001
	ENSG00000180346	TIGD2	166815	tigger transposable element derived 2	0.145774	0.003996	0.233766	0.002997	0.0729271	0.000999001	0.000999001	0.000999001	0.201798	0.002997	0.000999001	0.194805	0.114885	0.125874	0.847153	0.267732	0.000999001	0.16983	1	0.024975	0.152847	0.138861	0.000999001	0.017982	0.0639361	0.000999001
	ENSG00000177575	CD163	9332	CD163 molecule	0.145814	0.000999001	0.044955	0.000999001	0.74026	0.000999001	0.000999001	0.113886	0.148851	0.001998	0.001998	0.0839161	0.0609391	0.000999001	0.291708	0.000999001	0.78022	0.000999001	0.382617	0.285714	0.0749251	0.136863	0.000999001	0.017982	0.28971	0.180819
	ENSG00000249138	SLED1	643036	proteoglycan 3, pro eosinophil major basic protein 2 pseudogene	0.145854	0.000999001	0.023976	0.001998	0.018981	0.999001	0.000999001	0.0669331	0.0749251	0.000999001	0.00699301	0.59041	0.000999001	0.490509	0.037962	0.003996	0.315684	0.001998	0.135864	0.000999001	0.011988	0.031968	0.000999001	0.00699301	0.819181	0.000999001
	ENSG00000109680	TBC1D19	55296	TBC1 domain family member 19	0.145854	0.000999001	0.792208	0.000999001	0.00699301	0.000999001	0.000999001	0.000999001	0.297702	0.023976	0.589411	0.046953	0.423576	0.000999001	0.17982	0.356643	0.000999001	0.000999001	0.101898	0.0769231	0.047952	0.544456	0.0719281	0.013986	0.001998	0.0619381
	ENSG00000053328	METTL24	728464	methyltransferase like 24	0.145854	0.000999001	0.040959	0.000999001	0.773227	0.004995	0.001998	0.186813	0.474525	0.204795	0.000999001	0.000999001	0.010989	0.033966	0.427572	0.281718	0.000999001	0.000999001	0.145854	0.24975	0.2997	0.247752	0.234765	0.00999001	0.003996	0.00699301
	ENSG00000184271	POU6F1	5463	POU class 6 homeobox 1	0.145934	0.000999001	0.564436	0.000999001	0.041958	0.000999001	0.000999001	0.000999001	0.944056	0.117882	0.000999001	0.855145	0.0949051	0.00599401	0.00799201	0.27972	0.247752	0.03996	0.345654	0.020979	0.0549451	0.000999001	0.015984	0.000999001	0.001998	0.000999001
	ENSG00000163364	LINC01116	375295	long intergenic non-protein coding RNA 1116	0.145934	0.000999001	0.603397	0.002997	0.0919081	0.000999001	0.000999001	0.0779221	0.987013	0.101898	0.00899101	0.000999001	0.000999001	0.038961	0.0509491	0.030969	0.370629	0.000999001	0.046953	0.555445	0.000999001	0.157842	0.211788	0.00899101	0.014985	0.27972
	ENSG00000243431	RPL5P30	645160	ribosomal protein L5 pseudogene 30	0.145934	0.000999001	0.331668	0.295704	0.123876	0.00699301	0.000999001	0.801199	0.344655	0.208791	0.0859141	0.000999001	0.000999001	0.025974	0.016983	0.0939061	0.113886	0.000999001	0.0729271	0.002997	0.000999001	0.984016	0.12987	0.000999001	0.000999001	0.000999001
	ENSG00000018408	WWTR1	25937	WW domain containing transcription regulator 1	0.145934	0.000999001	0.430569	0.000999001	0.000999001	0.002997	0.000999001	0.003996	0.136863	0.31968	0.000999001	0.000999001	0.004995	0.001998	0.233766	0.211788	0.000999001	0.03996	0.0709291	0.128871	0.251748	0.859141	0.037962	0.116883	0.788212	0.000999001
	ENSG00000134539	KLRD1	3824	killer cell lectin like receptor D1	0.146054	0.000999001	0.000999001	0.000999001	0.266733	0.909091	0.000999001	0.000999001	0.227772	0.127872	0.000999001	0.000999001	0.000999001	0.766234	0.000999001	0.000999001	0.106893	0.00799201	0.027972	0.144855	0.047952	0.038961	0.000999001	0.637363	0.32967	0.000999001
	ENSG00000258708	SLC25A21-AS1	100129794	SLC25A21 antisense RNA 1	0.146094	0.000999001	0.004995	0.000999001	0.518482	0.000999001	0.000999001	0.0719281	0.208791	0.0709291	0.252747	0.000999001	0.001998	0.000999001	0.000999001	0.742258	0.609391	0.010989	0.00699301	0.172827	0.014985	0.828172	0.100899	0.000999001	0.000999001	0.026973
	ENSG00000069869	NEDD4	4734	NEDD4 E3 ubiquitin protein ligase	0.146214	0.000999001	0.274725	0.000999001	0.000999001	0.011988	0.470529	0.02997	0.0619381	0.559441	0.15984	0.000999001	0.001998	0.616384	0.509491	0.000999001	0.000999001	0.000999001	0.022977	0.031968	0.208791	0.220779	0.001998	0.132867	0.330669	0.001998
	ENSG00000105011	ASF1B	55723	anti-silencing function 1B histone chaperone	0.146214	0.000999001	0.211788	0.000999001	0.025974	0.000999001	0.012987	0.538462	0.76024	0.001998	0.000999001	0.000999001	0.188811	0.000999001	0.43956	0.595405	0.204795	0.0519481	0.012987	0.001998	0.0679321	0.001998	0.00599401	0.240759	0.024975	0.260739
	ENSG00000126249	PDCD2L	84306	programmed cell death 2 like	0.146334	0.000999001	0.32967	0.000999001	0.000999001	0.000999001	0.000999001	0.000999001	0.811189	0.176823	0.000999001	0.038961	0.451548	0.003996	0.43956	0.46953	0.116883	0.591409	0.033966	0.000999001	0.025974	0.0749251	0.004995	0.0789211	0.000999001	0.000999001
	ENSG00000234511	C5orf58	133874	chromosome 5 open reading frame 58	0.146374	0.000999001	0.000999001	0.000999001	0.305694	0.002997	0.000999001	0.012987	0.446553	0.6004	0.000999001	0.00599401	0.043956	0.194805	0.131868	0.02997	0.000999001	0.312687	0.427572	0.00799201	0.001998	0.762238	0.000999001	0.347652	0.015984	0.000999001
	ENSG00000198331	HYLS1	219844	HYLS1 centriolar and ciliogenesis associated	0.146414	0.000999001	0.8002	0.000999001	0.021978	0.000999001	0.000999001	0.033966	0.0709291	0.348651	0.000999001	0.000999001	0.000999001	0.001998	0.10989	0.704296	0.00599401	0.160839	0.811189	0.144855	0.122877	0.307692	0.000999001	0.003996	0.001998	0.000999001
	ENSG00000198056	PRIM1	5557	DNA primase subunit 1	0.146454	0.0969031	0.125874	0.002997	0.001998	0.000999001	0.000999001	0.012987	0.56044	0.0869131	0.000999001	0.32967	0.000999001	0.138861	0.75025	0.176823	0.11988	0.000999001	0.001998	0.00899101	0.572428	0.003996	0.0979021	0.036963	0.357642	0.172827
	ENSG00000153827	TRIP12	9320	thyroid hormone receptor interactor 12	0.146454	0.000999001	0.829171	0.000999001	0.235764	0.000999001	0.000999001	0.000999001	0.625375	0.026973	0.262737	0.000999001	0.015984	0.000999001	0.392607	0.557443	0.00599401	0.000999001	0.383616	0.242757	0.0679321	0.002997	0.000999001	0.000999001	0.000999001	0.000999001
	ENSG00000198663	C6orf89	221477	chromosome 6 open reading frame 89	0.146454	0.000999001	0.194805	0.000999001	0.014985	0.231768	0.000999001	0.002997	0.314685	0.0839161	0.015984	0.000999001	0.017982	0.003996	0.607393	0.549451	0.155844	0.000999001	0.539461	0.32967	0.284715	0.020979	0.000999001	0.000999001	0.284715	0.000999001
	ENSG00000151623	NR3C2	4306	nuclear receptor subfamily 3 group C member 2	0.146533	0.000999001	0.211788	0.000999001	0.838162	0.000999001	0.03996	0.00699301	0.242757	0.036963	0.0979021	0.025974	0.262737	0.0709291	0.0679321	0.041958	0.204795	0.470529	0.134865	0.02997	0.418581	0.031968	0.0989011	0.001998	0.015984	0.308691
	ENSG00000189221	MAOA	4128	monoamine oxidase A	0.146573	0.000999001	0.000999001	0.000999001	0.781219	0.000999001	0.000999001	0.022977	0.401598	0.645355	0.000999001	0.00699301	0.000999001	0.0939061	0.0519481	0.000999001	0.001998	0.000999001	0.225774	0.828172	0.141858	0.386613	0.00899101	0.048951	0.00799201	0.000999001
	ENSG00000261455	LINC01003	100128822	long intergenic non-protein coding RNA 1003	0.146613	0.000999001	0.774226	0.000999001	0.003996	0.000999001	0.000999001	0.017982	0.00699301	0.912088	0.000999001	0.000999001	0.004995	0.018981	0.336663	0.000999001	0.478521	0.000999001	0.307692	0.003996	0.001998	0.768232	0.000999001	0.000999001	0.017982	0.000999001
	ENSG00000167196	FBXO22	26263	F-box protein 22	0.146613	0.000999001	0.0879121	0.000999001	0.283716	0.0709291	0.0799201	0.000999001	0.148851	0.137862	0.233766	0.0929071	0.037962	0.017982	0.121878	0.426573	0.00599401	0.000999001	0.363636	0.01998	0.991009	0.000999001	0.23976	0.002997	0.295704	0.000999001
	ENSG00000187764	SEMA4D	10507	semaphorin 4D	0.146653	0.000999001	0.028971	0.025974	0.001998	0.003996	0.044955	0.038961	0.926074	0.533467	0.00999001	0.002997	0.000999001	0.24975	0.0579421	0.036963	0.00699301	0.000999001	0.001998	0.246753	0.837163	0.102897	0.0919081	0.001998	0.343656	0.0679321
	ENSG00000115816	CEBPZ	10153	CCAAT enhancer binding protein zeta	0.146653	0.000999001	0.326673	0.044955	0.867133	0.000999001	0.000999001	0.001998	0.14985	0.040959	0.000999001	0.000999001	0.56044	0.00999001	0.405594	0.396603	0.51049	0.0519481	0.148851	0.0759241	0.000999001	0.000999001	0.000999001	0.0629371	0.002997	0.000999001
	ENSG00000183542	KLRC4	8302	killer cell lectin like receptor C4	0.146693	0.000999001	0.0939061	0.0829171	0.033966	0.00599401	0.144855	0.353646	0.41958	0.01998	0.000999001	0.362637	0.000999001	0.0649351	0.001998	0.295704	0.0779221	0.0939061	0.034965	0.10989	0.335664	0.28971	0.000999001	0.465534	0.374625	0.000999001
	ENSG00000121057	AKAP1	8165	A-kinase anchoring protein 1	0.146733	0.000999001	0.927073	0.001998	0.0509491	0.000999001	0.000999001	0.000999001	0.85015	0.188811	0.000999001	0.0589411	0.004995	0.152847	0.0719281	0.020979	0.000999001	0.018981	0.166833	0.647353	0.00599401	0.158841	0.000999001	0.326673	0.00699301	0.000999001
	ENSG00000120738	EGR1	1958	early growth response 1	0.146733	0.295704	0.187812	0.000999001	0.00699301	0.000999001	0.116883	0.020979	0.732268	0.012987	0.0979021	0.000999001	0.000999001	0.112887	0.565435	0.392607	0.000999001	0.0919081	0.16983	0.177822	0.0909091	0.297702	0.002997	0.198801	0.0899101	0.000999001
	ENSG00000179406	LINC00174	285908	long intergenic non-protein coding RNA 174	0.146733	0.000999001	0.046953	0.000999001	0.45954	0.000999001	0.000999001	0.000999001	0.378621	0.016983	0.236763	0.000999001	0.000999001	0.004995	0.000999001	0.112887	0.144855	0.762238	0.276723	0.447552	0.337662	0.395604	0.000999001	0.02997	0.00699301	0.000999001
	ENSG00000149823	VPS51	738	VPS51 subunit of GARP complex	0.146773	0.000999001	0.190809	0.000999001	0.000999001	0.000999001	0.000999001	0.014985	0.65035	0.333666	0.048951	0.000999001	0.001998	0.508492	0.755245	0.17982	0.000999001	0.000999001	0.320679	0.110889	0.00699301	0.366633	0.0639361	0.103896	0.002997	0.000999001
	ENSG00000204380	PKP4-AS1	100129029	PKP4 antisense RNA 1	0.146813	0.000999001	0.57043	0.939061	0.180819	0.000999001	0.000999001	0.003996	0.003996	0.0729271	0.000999001	0.000999001	0.024975	0.692308	0.044955	0.241758	0.658342	0.000999001	0.031968	0.000999001	0.003996	0.000999001	0.000999001	0.001998	0.188811	0.000999001
	ENSG00000042317	SPATA7	55812	spermatogenesis associated 7	0.146813	0.000999001	0.153846	0.000999001	0.103896	0.000999001	0.000999001	0.274725	0.17982	0.011988	0.611389	0.000999001	0.000999001	0.000999001	0.012987	0.968032	0.018981	0.000999001	0.0819181	0.027972	0.000999001	0.522478	0.69031	0.000999001	0.000999001	0.000999001
	ENSG00000196911	KPNA5	3841	karyopherin subunit alpha 5	0.146813	0.000999001	0.3996	0.756244	0.321678	0.000999001	0.000999001	0.0779221	0.485514	0.012987	0.000999001	0.01998	0.000999001	0.00799201	0.011988	0.636364	0.001998	0.000999001	0.164835	0.00699301	0.105894	0.5005	0.141858	0.000999001	0.000999001	0.00999001
	ENSG00000176845	METRNL	284207	meteorin like, glial cell differentiation regulator	0.146853	0.451548	0.247752	0.000999001	0.00899101	0.234765	0.000999001	0.043956	0.608392	0.047952	0.000999001	0.207792	0.000999001	0.001998	0.401598	0.047952	0.000999001	0.934066	0.013986	0.327672	0.0649351	0.000999001	0.000999001	0.014985	0.004995	0.000999001
	ENSG00000110107	PRPF19	27339	pre-mRNA processing factor 19	0.146933	0.000999001	0.883117	0.000999001	0.000999001	0.000999001	0.000999001	0.122877	0.802198	0.0619381	0.000999001	0.000999001	0.141858	0.314685	0.844156	0.337662	0.001998	0.112887	0.014985	0.004995	0.001998	0.002997	0.000999001	0.014985	0.000999001	0.000999001
	ENSG00000185158	LRRC37B	114659	leucine rich repeat containing 37B	0.147053	0.000999001	0.807193	0.128871	0.811189	0.000999001	0.000999001	0.000999001	0.96004	0.0509491	0.000999001	0.000999001	0.000999001	0.000999001	0.00699301	0.004995	0.038961	0.000999001	0.587413	0.0729271	0.000999001	0.190809	0.000999001	0.000999001	0.002997	0.000999001
	ENSG00000105483	CARD8	22900	caspase recruitment domain family member 8	0.147053	0.010989	0.0599401	0.000999001	0.00599401	0.000999001	0.000999001	0.00999001	0.612388	0.546454	0.464535	0.025974	0.23976	0.16983	0.142857	0.594406	0.001998	0.191808	0.0629371	0.243756	0.0909091	0.124875	0.036963	0.011988	0.00899101	0.015984
	ENSG00000090382	LYZ	4069	lysozyme	0.147093	0.000999001	0.16983	0.000999001	0.0649351	0.000999001	0.000999001	0.113886	0.364635	0.047952	0.00599401	0.41958	0.405594	0.000999001	0.040959	0.020979	0.81019	0.000999001	0.025974	0.000999001	0.000999001	0.846154	0.000999001	0.000999001	0.015984	0.314685
	ENSG00000206680	SNORD21	6083	small nucleolar RNA, C/D box 21	0.147213	0.000999001	0.218781	0.678322	0.00699301	0.000999001	0.000999001	0.839161	0.011988	0.0659341	0.000999001	0.000999001	0.012987	0.571429	0.0729271	0.00899101	0.274725	0.000999001	0.799201	0.016983	0.001998	0.000999001	0.0699301	0.000999001	0.020979	0.000999001
	ENSG00000156959	LHFPL4	375323	LHFPL tetraspan subfamily member 4	0.147253	0.000999001	0.278721	0.000999001	0.160839	0.003996	0.000999001	0.0929071	0.003996	0.470529	0.340659	0.601399	0.000999001	0.12987	0.133866	0.24975	0.0969031	0.000999001	0.000999001	0.0729271	0.344655	0.251748	0.000999001	0.000999001	0.43956	0.000999001
	ENSG00000170677	SOCS6	9306	suppressor of cytokine signaling 6	0.147293	0.002997	0.75025	0.026973	0.002997	0.000999001	0.000999001	0.000999001	0.785215	0.215784	0.000999001	0.003996	0.133866	0.000999001	0.188811	0.141858	0.576424	0.00699301	0.031968	0.047952	0.014985	0.731269	0.000999001	0.000999001	0.011988	0.000999001
	ENSG00000151414	NEK7	140609	NIMA related kinase 7	0.147333	0.001998	0.72028	0.001998	0.001998	0.000999001	0.483516	0.00999001	0.212787	0.0549451	0.00899101	0.038961	0.001998	0.186813	0.127872	0.83017	0.010989	0.000999001	0.004995	0.02997	0.003996	0.455544	0.013986	0.200799	0.277722	0.000999001
	ENSG00000163249	CCNYL1	151195	cyclin Y like 1	0.147373	0.000999001	0.011988	0.778222	0.430569	0.000999001	0.000999001	0.117882	0.384615	0.771229	0.000999001	0.000999001	0.002997	0.000999001	0.127872	0.285714	0.00599401	0.212787	0.528472	0.013986	0.000999001	0.000999001	0.000999001	0.000999001	0.000999001	0.000999001
	ENSG00000135315	CEP162	22832	centrosomal protein 162	0.147532	0.000999001	0.261738	0.000999001	0.0539461	0.000999001	0.000999001	0.00699301	0.979021	0.00699301	0.927073	0.018981	0.027972	0.000999001	0.00599401	0.273726	0.003996	0.043956	0.016983	0.017982	0.001998	0.410589	0.000999001	0.00599401	0.001998	0.616384
	ENSG00000186951	PPARA	5465	peroxisome proliferator activated receptor alpha	0.147572	0.000999001	0.452547	0.000999001	0.035964	0.000999001	0.000999001	0.000999001	0.254745	0.0649351	0.559441	0.000999001	0.037962	0.003996	0.0679321	0.791209	0.0779221	0.000999001	0.257742	0.0789211	0.016983	0.966034	0.003996	0.000999001	0.00999001	0.000999001
	ENSG00000077713	SLC25A43	203427	solute carrier family 25 member 43	0.147612	0.000999001	0.188811	0.000999001	0.00799201	0.546454	0.000999001	0.000999001	0.100899	0.692308	0.013986	0.000999001	0.387612	0.000999001	0.47952	0.784216	0.000999001	0.000999001	0.001998	0.000999001	0.110889	0.010989	0.003996	0.000999001	0.347652	0.002997
	ENSG00000102524	TNFSF13B	10673	TNF superfamily member 13b	0.147612	0.000999001	0.131868	0.000999001	0.00599401	0.156843	0.000999001	0.02997	0.672328	0.412587	0.000999001	0.025974	0.000999001	0.230769	0.0639361	0.294705	0.000999001	0.000999001	0.027972	0.689311	0.168831	0.100899	0.000999001	0.667333	0.001998	0.000999001
	ENSG00000146674	IGFBP3	3486	insulin like growth factor binding protein 3	0.147652	0.000999001	0.410589	0.00599401	0.107892	0.000999001	0.000999001	0.000999001	0.554446	0.031968	0.00599401	0.505495	0.000999001	0.380619	0.1998	0.108891	0.000999001	0.015984	0.02997	0.866134	0.00599401	0.191808	0.157842	0.0739261	0.030969	0.000999001
	ENSG00000119729	RHOQ	23433	ras homolog family member Q	0.147692	0.000999001	0.162837	0.000999001	0.000999001	0.000999001	0.000999001	0.000999001	0.360639	0.533467	0.000999001	0.00899101	0.14985	0.025974	0.677323	0.452547	0.001998	0.47952	0.208791	0.002997	0.0829171	0.0509491	0.004995	0.0509491	0.42957	0.000999001
	ENSG00000221914	PPP2R2A	5520	protein phosphatase 2 regulatory subunit Balpha	0.147692	0.0829171	0.478521	0.030969	0.000999001	0.10989	0.00899101	0.000999001	0.252747	0.296703	0.011988	0.000999001	0.72028	0.285714	0.371628	0.394605	0.030969	0.003996	0.110889	0.017982	0.126873	0.282717	0.040959	0.013986	0.014985	0.000999001
	ENSG00000254087	LYN	4067	LYN proto-oncogene, Src family tyrosine kinase	0.147732	0.285714	0.55045	0.00899101	0.37962	0.000999001	0.001998	0.00999001	0.150849	0.0669331	0.320679	0.000999001	0.403596	0.001998	0.111888	0.0829171	0.037962	0.016983	0.004995	0.145854	0.404595	0.484515	0.0649351	0.001998	0.144855	0.00899101
	ENSG00000163155	LYSMD1	388695	LysM domain containing 1	0.147812	0.000999001	0.201798	0.000999001	0.294705	0.000999001	0.004995	0.002997	0.618382	0.0959041	0.535465	0.000999001	0.301698	0.020979	0.000999001	0.964036	0.0739261	0.003996	0.001998	0.00899101	0.000999001	0.315684	0.23976	0.000999001	0.001998	0.000999001
	ENSG00000204315	FKBPL	63943	FKBP prolyl isomerase like	0.147812	0.021978	0.374625	0.108891	0.00699301	0.000999001	0.000999001	0.357642	0.573427	0.026973	0.000999001	0.000999001	0.000999001	0.00699301	0.646354	0.386613	0.000999001	0.000999001	0.348651	0.000999001	0.801199	0.020979	0.000999001	0.000999001	0.002997	0.000999001
	ENSG00000155962	CLIC2	1193	chloride intracellular channel 2	0.147852	0.000999001	0.0509491	0.000999001	0.000999001	0.000999001	0.000999001	0.001998	0.308691	0.021978	0.001998	0.000999001	0.601399	0.000999001	0.193806	0.201798	0.002997	0.000999001	0.946054	0.903097	0.00699301	0.003996	0.433566	0.000999001	0.00599401	0.001998
	ENSG00000177352	CCDC71	64925	coiled-coil domain containing 71	0.147852	0.000999001	0.315684	0.012987	0.046953	0.000999001	0.000999001	0.498501	0.633367	0.313686	0.000999001	0.000999001	0.376623	0.010989	0.121878	0.769231	0.001998	0.000999001	0.455544	0.0749251	0.000999001	0.040959	0.000999001	0.012987	0.000999001	0.000999001
	ENSG00000104343	UBE2W	55284	ubiquitin conjugating enzyme E2 W	0.147852	0.026973	0.556444	0.000999001	0.000999001	0.121878	0.00599401	0.546454	0.297702	0.268731	0.000999001	0.000999001	0.0679321	0.0969031	0.228771	0.015984	0.000999001	0.000999001	0.0519481	0.215784	0.144855	0.493506	0.0539461	0.028971	0.226773	0.240759
	ENSG00000167371	PRRT2	112476	proline rich transmembrane protein 2	0.147892	0.000999001	0.678322	0.000999001	0.845155	0.000999001	0.000999001	0.03996	0.386613	0.648352	0.000999001	0.000999001	0.000999001	0.001998	0.220779	0.035964	0.657343	0.000999001	0.027972	0.0739261	0.014985	0.0539461	0.000999001	0.000999001	0.000999001	0.000999001
	ENSG00000115252	PDE1A	5136	phosphodiesterase 1A	0.147892	0.000999001	0.186813	0.000999001	0.003996	0.000999001	0.000999001	0.154845	0.52048	0.781219	0.000999001	0.000999001	0.0979021	0.000999001	0.0509491	0.201798	0.003996	0.000999001	0.130869	0.0699301	0.000999001	0.341658	0.345654	0.796204	0.000999001	0.000999001
	ENSG00000103043	VAC14	55697	VAC14 component of PIKFYVE complex	0.147932	0.000999001	0.657343	0.000999001	0.00799201	0.00699301	0.000999001	0.00699301	0.689311	0.226773	0.000999001	0.0899101	0.00599401	0.745255	0.486513	0.294705	0.00599401	0.000999001	0.121878	0.210789	0.023976	0.0759241	0.026973	0.002997	0.00599401	0.000999001
	ENSG00000207145	SNORA18	677805	small nucleolar RNA, H/ACA box 18	0.148012	0.002997	0.148851	0.0669331	0.140859	0.000999001	0.000999001	0.452547	0.928072	0.207792	0.000999001	0.156843	0.839161	0.0799201	0.103896	0.021978	0.043956	0.000999001	0.18981	0.000999001	0.000999001	0.003996	0.000999001	0.000999001	0.303696	0.000999001
	ENSG00000103460	TOX3	27324	TOX high mobility group box family member 3	0.148012	0.322677	0.10989	0.000999001	0.501499	0.000999001	0.004995	0.0569431	0.288711	0.401598	0.001998	0.024975	0.000999001	0.046953	0.031968	0.0509491	0.014985	0.048951	0.467532	0.304695	0.482517	0.120879	0.125874	0.102897	0.003996	0.181818
	ENSG00000179818	ASPRV1	151516	aspartic peptidase retroviral like 1	0.148092	0.000999001	0.043956	0.000999001	0.64036	0.000999001	0.000999001	0.000999001	0.941059	0.002997	0.000999001	0.000999001	0.404595	0.000999001	0.01998	0.787213	0.03996	0.02997	0.483516	0.290709	0.002997	0.000999001	0.002997	0.000999001	0.000999001	0.000999001
	ENSG00000237593	RPL17P24	100271153	ribosomal protein L17 pseudogene 24	0.148092	0.000999001	0.025974	0.000999001	0.000999001	0.296703	0.000999001	0.568432	0.163836	0.0829171	0.000999001	0.397602	0.00699301	0.026973	0.037962	0.100899	0.001998	0.000999001	0.0599401	0.186813	0.305694	0.631369	0.221778	0.513487	0.0659341	0.000999001
	ENSG00000105989	WNT2	7472	Wnt family member 2	0.148132	0.000999001	0.00899101	0.000999001	0.01998	0.000999001	0.000999001	0.00799201	0.653347	0.034965	0.300699	0.001998	0.278721	0.012987	0.00599401	0.248751	0.000999001	0.000999001	0.013986	0.446553	0.498501	0.183816	0.566434	0.145854	0.00699301	0.260739
	ENSG00000138029	HADHB	3032	hydroxyacyl-CoA dehydrogenase trifunctional multienzyme complex subunit beta	0.148172	0.000999001	0.150849	0.000999001	0.515485	0.000999001	0.000999001	0.000999001	0.763237	0.871129	0.000999001	0.001998	0.002997	0.000999001	0.537463	0.42957	0.048951	0.037962	0.132867	0.0949051	0.0969031	0.000999001	0.000999001	0.000999001	0.00899101	0.000999001
	ENSG00000115946	PNO1	56902	partner of NOB1 homolog	0.148212	0.000999001	0.0839161	0.000999001	0.036963	0.000999001	0.000999001	0.03996	0.41958	0.0779221	0.00799201	0.000999001	0.004995	0.0889111	0.413586	0.235764	0.809191	0.804196	0.566434	0.00999001	0.000999001	0.00699301	0.030969	0.0599401	0.000999001	0.000999001
	ENSG00000182632	CCNYL2	414194	cyclin Y like 2 (pseudogene)	0.148252	0.000999001	0.402597	0.000999001	0.161838	0.000999001	0.000999001	0.032967	0.495504	0.422577	0.048951	0.155844	0.002997	0.301698	0.411588	0.393606	0.100899	0.000999001	0.020979	0.00699301	0.00899101	0.611389	0.01998	0.0619381	0.038961	0.000999001
	ENSG00000117751	PPP1R8	5511	protein phosphatase 1 regulatory subunit 8	0.148252	0.000999001	0.418581	0.011988	0.215784	0.000999001	0.000999001	0.000999001	0.934066	0.0919081	0.000999001	0.000999001	0.00799201	0.002997	0.376623	0.04995	0.84016	0.568432	0.15984	0.013986	0.001998	0.001998	0.000999001	0.000999001	0.000999001	0.000999001
	ENSG00000225210	DUXAP9	503638	double homeobox A pseudogene 9	0.148332	0.000999001	0.001998	0.000999001	0.982018	0.00799201	0.000999001	0.000999001	0.228771	0.004995	0.000999001	0.000999001	0.000999001	0.108891	0.001998	0.003996	0.00999001	0.000999001	0.928072	0.001998	0.003996	0.551449	0.000999001	0.146853	0.715285	0.000999001
	ENSG00000103995	CEP152	22995	centrosomal protein 152	0.148332	0.000999001	0.018981	0.000999001	0.482517	0.00999001	0.000999001	0.00799201	0.746254	0.919081	0.000999001	0.390609	0.00899101	0.000999001	0.012987	0.004995	0.000999001	0.003996	0.302697	0.679321	0.000999001	0.028971	0.000999001	0.000999001	0.0809191	0.000999001
	ENSG00000198804	COX1	4512	cytochrome c oxidase subunit I	0.148332	0.000999001	0.681319	0.000999001	0.268731	0.000999001	0.000999001	0.00699301	0.385614	0.387612	0.000999001	0.147852	0.191808	0.000999001	0.003996	0.235764	0.003996	0.000999001	0.466533	0.016983	0.886114	0.011988	0.000999001	0.002997	0.000999001	0.000999001
	ENSG00000169926	KLF13	51621	KLF transcription factor 13	0.148372	0.000999001	0.000999001	0.000999001	0.0629371	0.000999001	0.000999001	0.0989011	0.208791	0.414585	0.00599401	0.000999001	0.328671	0.0519481	0.808192	0.913087	0.0599401	0.000999001	0.216783	0.040959	0.0519481	0.114885	0.000999001	0.024975	0.297702	0.000999001
	ENSG00000232593	KANTR	102723508	KANTR integral membrane protein	0.148412	0.000999001	0.145854	0.000999001	0.0879121	0.000999001	0.000999001	0.000999001	0.661339	0.001998	0.000999001	0.000999001	0.001998	0.14985	0.013986	0.703297	0.538462	0.433566	0.908092	0.033966	0.010989	0.000999001	0.00799201	0.000999001	0.000999001	0.000999001
	ENSG00000159212	CLIC6	54102	chloride intracellular channel 6	0.148452	0.003996	0.414585	0.63037	0.000999001	0.000999001	0.000999001	0.001998	0.00599401	0.664336	0.014985	0.000999001	0.000999001	0.194805	0.000999001	0.0729271	0.002997	0.003996	0.226773	0.001998	0.14985	0.108891	0.000999001	0.117882	0.69031	0.397602
	ENSG00000117594	HSD11B1	3290	hydroxysteroid 11-beta dehydrogenase 1	0.148531	0.011988	0.0569431	0.000999001	0.000999001	0.002997	0.000999001	0.000999001	0.47952	0.218781	0.003996	0.00999001	0.004995	0.317682	0.380619	0.000999001	0.00899101	0.000999001	0.13986	0.25974	0.243756	0.53047	0.24975	0.0899101	0.64036	0.0569431
	ENSG00000147687	TATDN1	83940	TatD DNase domain containing 1	0.148531	0.002997	0.42957	0.000999001	0.183816	0.0559441	0.000999001	0.000999001	0.24975	0.141858	0.000999001	0.000999001	0.011988	0.001998	0.224775	0.484515	0.000999001	0.00599401	0.216783	0.031968	0.12987	0.142857	0.14985	0.322677	0.919081	0.000999001
	ENSG00000155506	LARP1	23367	La ribonucleoprotein 1, translational regulator	0.148811	0.000999001	0.955045	0.000999001	0.041958	0.000999001	0.000999001	0.000999001	0.942058	0.0699301	0.00799201	0.000999001	0.001998	0.123876	0.0989011	0.2997	0.034965	0.000999001	0.512488	0.494505	0.0709291	0.0549451	0.000999001	0.000999001	0.000999001	0.000999001
	ENSG00000213801	ZNF321P	399669	zinc finger protein 321, pseudogene	0.148811	0.030969	0.0669331	0.000999001	0.000999001	0.000999001	0.027972	0.020979	0.853147	0.043956	0.000999001	0.000999001	0.137862	0.015984	0.568432	0.177822	0.000999001	0.001998	0.353646	0.526474	0.106893	0.277722	0.004995	0.268731	0.121878	0.107892
	ENSG00000241157	RPL32P32	100271488	ribosomal protein L32 pseudogene 32	0.148851	0.142857	0.443556	0.043956	0.294705	0.001998	0.000999001	0.853147	0.020979	0.026973	0.002997	0.0589411	0.575425	0.027972	0.025974	0.216783	0.000999001	0.034965	0.00999001	0.475524	0.0619381	0.300699	0.000999001	0.000999001	0.0969031	0.000999001
	ENSG00000065361	ERBB3	2065	erb-b2 receptor tyrosine kinase 3	0.148851	0.00599401	0.147852	0.017982	0.0819181	0.0539461	0.001998	0.348651	0.806194	0.172827	0.000999001	0.000999001	0.000999001	0.183816	0.394605	0.108891	0.000999001	0.000999001	0.138861	0.657343	0.114885	0.018981	0.226773	0.137862	0.040959	0.0559441
	ENSG00000119737	GPR75	10936	G protein-coupled receptor 75	0.148891	0.000999001	0.0799201	0.01998	0.217782	0.000999001	0.000999001	0.232767	0.598402	0.207792	0.001998	0.78022	0.036963	0.001998	0.17982	0.037962	0.000999001	0.000999001	0.002997	0.453546	0.000999001	0.208791	0.000999001	0.024975	0.000999001	0.628372
	ENSG00000259956	RBM15B	29890	RNA binding motif protein 15B	0.148971	0.000999001	0.497502	0.000999001	0.000999001	0.000999001	0.000999001	0.001998	0.694306	0.00999001	0.000999001	0.749251	0.032967	0.000999001	0.61039	0.443556	0.002997	0.000999001	0.235764	0.120879	0.001998	0.310689	0.000999001	0.000999001	0.000999001	0.000999001
	ENSG00000268079	BNIP3P30	106481694	BCL2 interacting protein 3 pseudogene 30	0.148971	0.000999001	0.185814	0.015984	0.000999001	0.000999001	0.000999001	0.003996	0.320679	0.181818	0.000999001	0.004995	0.000999001	0.000999001	0.1998	0.000999001	0.566434	0.852148	0.185814	0.001998	0.000999001	0.408591	0.778222	0.000999001	0.00699301	0.000999001
	ENSG00000214753	HNRNPUL2	221092	heterogeneous nuclear ribonucleoprotein U like 2	0.149011	0.000999001	0.852148	0.000999001	0.000999001	0.000999001	0.000999001	0.000999001	0.934066	0.017982	0.000999001	0.000999001	0.100899	0.000999001	0.592408	0.040959	0.012987	0.001998	0.953047	0.146853	0.040959	0.017982	0.000999001	0.000999001	0.000999001	0.000999001
	ENSG00000163734	CXCL3	2921	C-X-C motif chemokine ligand 3	0.149011	0.000999001	0.567433	0.000999001	0.031968	0.003996	0.000999001	0.0659341	0.0659341	0.342657	0.0969031	0.000999001	0.000999001	0.835165	0.238761	0.472527	0.000999001	0.000999001	0.838162	0.108891	0.022977	0.017982	0.000999001	0.00599401	0.000999001	0.000999001
	ENSG00000179820	MYADM	91663	myeloid associated differentiation marker	0.149011	0.000999001	0.004995	0.000999001	0.001998	0.357642	0.000999001	0.0509491	0.114885	0.20979	0.37962	0.000999001	0.00599401	0.001998	0.0569431	0.207792	0.18981	0.866134	0.463536	0.028971	0.000999001	0.010989	0.027972	0.000999001	0.738262	0.000999001
	ENSG00000196449	YRDC	79693	yrdC N6-threonylcarbamoyltransferase domain containing	0.149131	0.000999001	0.0609391	0.000999001	0.107892	0.000999001	0.000999001	0.00599401	0.97003	0.245754	0.000999001	0.000999001	0.000999001	0.001998	0.94006	0.567433	0.360639	0.026973	0.356643	0.00999001	0.015984	0.028971	0.000999001	0.018981	0.000999001	0.000999001
	ENSG00000148925	BTBD10	84280	BTB domain containing 10	0.149171	0.001998	0.207792	0.000999001	0.00799201	0.21978	0.000999001	0.002997	0.256743	0.0599401	0.000999001	0.000999001	0.656344	0.518482	0.490509	0.0599401	0.00699301	0.000999001	0.0669331	0.27972	0.693307	0.000999001	0.164835	0.000999001	0.026973	0.000999001
	ENSG00000234028	EIF2AK3-DT	101928403	EIF2AK3 divergent transcript	0.149251	0.000999001	0.0899101	0.0549451	0.0559441	0.291708	0.0769231	0.30969	0.300699	0.015984	0.198801	0.002997	0.000999001	0.031968	0.000999001	0.116883	0.160839	0.001998	0.00999001	0.33966	0.158841	0.655345	0.759241	0.031968	0.037962	0.025974
	ENSG00000172007	RAB33B	83452	RAB33B, member RAS oncogene family	0.149291	0.280719	0.021978	0.0889111	0.0519481	0.000999001	0.000999001	0.033966	0.334665	0.010989	0.0629371	0.102897	0.0559441	0.5005	0.032967	0.150849	0.000999001	0.000999001	0.142857	0.031968	0.0689311	0.198801	0.691309	0.858142	0.003996	0.002997
	ENSG00000166707	ZCCHC18	644353	zinc finger CCHC-type containing 18	0.149451	0.000999001	0.548452	0.000999001	0.025974	0.000999001	0.004995	0.001998	0.261738	0.827173	0.000999001	0.000999001	0.000999001	0.338661	0.35964	0.022977	0.000999001	0.000999001	0.000999001	0.361638	0.002997	0.0829171	0.676324	0.000999001	0.000999001	0.20979
	ENSG00000118655	DCLRE1B	64858	DNA cross-link repair 1B	0.149491	0.212787	0.426573	0.004995	0.497502	0.001998	0.000999001	0.501499	0.815185	0.016983	0.000999001	0.037962	0.000999001	0.002997	0.253746	0.508492	0.161838	0.042957	0.107892	0.0909091	0.043956	0.001998	0.000999001	0.000999001	0.000999001	0.000999001
	ENSG00000162772	ATF3	467	activating transcription factor 3	0.149491	0.000999001	0.175824	0.000999001	0.002997	0.428571	0.000999001	0.0549451	0.0879121	0.032967	0.00599401	0.004995	0.000999001	0.002997	0.503497	0.232767	0.000999001	0.000999001	0.001998	0.278721	0.468531	0.0889111	0.000999001	0.587413	0.759241	0.011988
	ENSG00000104881	PPP1R13L	10848	protein phosphatase 1 regulatory subunit 13 like	0.149491	0.000999001	0.03996	0.000999001	0.371628	0.000999001	0.000999001	0.335664	0.213786	0.75025	0.000999001	0.000999001	0.227772	0.0929071	0.201798	0.0629371	0.338661	0.452547	0.004995	0.412587	0.00699301	0.0649351	0.003996	0.120879	0.027972	0.000999001
	ENSG00000166845	C18orf54	162681	chromosome 18 open reading frame 54	0.14953	0.000999001	0.112887	0.000999001	0.383616	0.023976	0.000999001	0.021978	0.0849151	0.040959	0.002997	0.003996	0.004995	0.00699301	0.374625	0.978022	0.00599401	0.187812	0.344655	0.569431	0.001998	0.495504	0.0559441	0.000999001	0.00799201	0.024975
	ENSG00000170266	GLB1	2720	galactosidase beta 1	0.14957	0.00899101	0.144855	0.041958	0.000999001	0.000999001	0.003996	0.212787	0.395604	0.00799201	0.000999001	0.013986	0.042957	0.041958	0.554446	0.115884	0.746254	0.003996	0.838162	0.036963	0.127872	0.0969031	0.0889111	0.000999001	0.0909091	0.11988
	ENSG00000179528	LBX2	85474	ladybird homeobox 2	0.14957	0.000999001	0.0559441	0.00799201	0.001998	0.022977	0.000999001	0.000999001	0.612388	0.022977	0.025974	0.775225	0.000999001	0.0639361	0.013986	0.47952	0.0599401	0.747253	0.38961	0.000999001	0.022977	0.0549451	0.001998	0.205794	0.167832	0.000999001
	ENSG00000143106	PSMA5	5686	proteasome 20S subunit alpha 5	0.14957	0.000999001	0.807193	0.000999001	0.154845	0.000999001	0.000999001	0.000999001	0.534466	0.0869131	0.000999001	0.000999001	0.004995	0.026973	0.117882	0.755245	0.180819	0.485514	0.536464	0.004995	0.001998	0.028971	0.000999001	0.000999001	0.001998	0.000999001
	ENSG00000100285	NEFH	4744	neurofilament heavy chain	0.14961	0.000999001	0.445554	0.000999001	0.000999001	0.707293	0.000999001	0.00799201	0.0869131	0.000999001	0.000999001	0.658342	0.000999001	0.979021	0.0519481	0.704296	0.000999001	0.000999001	0.00799201	0.000999001	0.003996	0.0729271	0.000999001	0.000999001	0.000999001	0.000999001
	ENSG00000177963	RIC8A	60626	RIC8 guanine nucleotide exchange factor A	0.14973	0.000999001	0.844156	0.000999001	0.021978	0.004995	0.000999001	0.0729271	0.881119	0.015984	0.000999001	0.000999001	0.030969	0.231768	0.727273	0.0729271	0.000999001	0.000999001	0.702298	0.0719281	0.0529471	0.000999001	0.000999001	0.000999001	0.000999001	0.000999001
	ENSG00000084092	NOA1	84273	nitric oxide associated 1	0.14977	0.000999001	0.832168	0.000999001	0.000999001	0.000999001	0.000999001	0.000999001	0.553447	0.001998	0.000999001	0.000999001	0.004995	0.128871	0.863137	0.016983	0.0799201	0.000999001	0.396603	0.0769231	0.384615	0.137862	0.254745	0.000999001	0.000999001	0.000999001
	ENSG00000116771	AGMAT	79814	agmatinase	0.14985	0.000999001	0.014985	0.000999001	0.016983	0.000999001	0.027972	0.541459	0.888112	0.370629	0.002997	0.013986	0.519481	0.002997	0.0719281	0.673327	0.001998	0.012987	0.144855	0.022977	0.013986	0.012987	0.22977	0.028971	0.0859141	0.043956
	ENSG00000213672	NCKIPSD	51517	NCK interacting protein with SH3 domain	0.14985	0.875125	0.140859	0.596404	0.477522	0.000999001	0.000999001	0.001998	0.306693	0.0559441	0.000999001	0.022977	0.000999001	0.000999001	0.002997	0.602398	0.03996	0.020979	0.002997	0.000999001	0.153846	0.394605	0.000999001	0.031968	0.010989	0.000999001
	ENSG00000155970	MICU3	286097	mitochondrial calcium uptake family member 3	0.14989	0.000999001	0.748252	0.000999001	0.000999001	0.000999001	0.000999001	0.67033	0.998002	0.002997	0.000999001	0.016983	0.010989	0.274725	0.002997	0.168831	0.00599401	0.000999001	0.616384	0.025974	0.018981	0.02997	0.015984	0.000999001	0.002997	0.128871
	ENSG00000127920	GNG11	2791	G protein subunit gamma 11	0.14997	0.000999001	0.927073	0.000999001	0.000999001	0.000999001	0.000999001	0.000999001	0.889111	0.0529471	0.000999001	0.002997	0.00799201	0.000999001	0.562438	0.015984	0.013986	0.000999001	0.0659341	0.044955	0.02997	0.023976	0.563437	0.276723	0.252747	0.00999001
	ENSG00000168994	PXDC1	221749	PX domain containing 1	0.14997	0.376623	0.038961	0.000999001	0.000999001	0.000999001	0.000999001	0.000999001	0.428571	0.016983	0.001998	0.000999001	0.000999001	0.270729	0.268731	0.450549	0.0739261	0.024975	0.00599401	0.004995	0.0909091	0.865135	0.000999001	0.000999001	0.531469	0.28971
	ENSG00000109320	NFKB1	4790	nuclear factor kappa B subunit 1	0.15005	0.001998	0.182817	0.010989	0.0879121	0.000999001	0.000999001	0.42957	0.536464	0.014985	0.836164	0.001998	0.0629371	0.157842	0.03996	0.675325	0.00899101	0.24975	0.0979021	0.040959	0.0819181	0.157842	0.004995	0.018981	0.047952	0.000999001
	ENSG00000128708	HAT1	8520	histone acetyltransferase 1	0.15009	0.000999001	0.558442	0.002997	0.003996	0.000999001	0.000999001	0.000999001	0.508492	0.0949051	0.565435	0.033966	0.041958	0.004995	0.245754	0.778222	0.111888	0.000999001	0.763237	0.000999001	0.024975	0.000999001	0.000999001	0.002997	0.000999001	0.000999001
	ENSG00000100304	TTLL12	23170	tubulin tyrosine ligase like 12	0.15021	0.000999001	0.014985	0.00899101	0.001998	0.000999001	0.183816	0.772228	0.614386	0.107892	0.000999001	0.000999001	0.002997	0.016983	0.615385	0.286713	0.000999001	0.000999001	0.582418	0.025974	0.030969	0.448551	0.000999001	0.017982	0.014985	0.000999001
	ENSG00000137040	RANBP6	26953	RAN binding protein 6	0.15021	0.000999001	0.301698	0.000999001	0.012987	0.000999001	0.000999001	0.000999001	0.884116	0.325674	0.000999001	0.000999001	0.255744	0.244755	0.571429	0.325674	0.436563	0.131868	0.013986	0.010989	0.152847	0.00899101	0.000999001	0.000999001	0.0679321	0.000999001
	ENSG00000232878	DPYD-AS1	100873932	DPYD antisense RNA 1	0.15021	0.00799201	0.782218	0.43956	0.02997	0.000999001	0.000999001	0.150849	0.483516	0.0799201	0.428571	0.001998	0.027972	0.00599401	0.003996	0.353646	0.011988	0.040959	0.0639361	0.332667	0.105894	0.35964	0.000999001	0.000999001	0.038961	0.000999001
	ENSG00000128000	ZNF780B	163131	zinc finger protein 780B	0.15029	0.000999001	0.194805	0.000999001	0.505495	0.00899101	0.000999001	0.00699301	0.792208	0.038961	0.746254	0.000999001	0.0889111	0.000999001	0.00799201	0.314685	0.492507	0.114885	0.306693	0.00699301	0.0659341	0.0519481	0.004995	0.000999001	0.000999001	0.000999001
	ENSG00000131462	TUBG1	7283	tubulin gamma 1	0.15029	0.000999001	0.694306	0.000999001	0.497502	0.015984	0.000999001	0.00699301	0.901099	0.00899101	0.00699301	0.000999001	0.000999001	0.163836	0.340659	0.0609391	0.00599401	0.041958	0.65035	0.01998	0.037962	0.042957	0.001998	0.247752	0.001998	0.003996
	ENSG00000131475	VPS25	84313	vacuolar protein sorting 25 homolog	0.15037	0.000999001	0.187812	0.000999001	0.002997	0.000999001	0.000999001	0.001998	0.776224	0.272727	0.000999001	0.000999001	0.023976	0.0829171	0.892108	0.541459	0.000999001	0.017982	0.922078	0.00899101	0.00699301	0.00599401	0.000999001	0.000999001	0.003996	0.001998
	ENSG00000128881	TTBK2	146057	tau tubulin kinase 2	0.15045	0.000999001	0.592408	0.000999001	0.000999001	0.000999001	0.00599401	0.001998	0.599401	0.0609391	0.000999001	0.000999001	0.00999001	0.163836	0.041958	0.923077	0.116883	0.125874	0.519481	0.00999001	0.001998	0.538462	0.000999001	0.028971	0.003996	0.00899101
	ENSG00000131351	HAUS8	93323	HAUS augmin like complex subunit 8	0.150529	0.000999001	0.314685	0.000999001	0.000999001	0.000999001	0.000999001	0.00999001	0.284715	0.764236	0.397602	0.000999001	0.00599401	0.000999001	0.956044	0.655345	0.178821	0.030969	0.003996	0.0929071	0.020979	0.032967	0.000999001	0.000999001	0.001998	0.002997
	ENSG00000213999	BORCS8-MEF2B	4207	BORCS8-MEF2B readthrough	0.150569	0.000999001	0.133866	0.000999001	0.436563	0.000999001	0.000999001	0.000999001	0.729271	0.035964	0.000999001	0.000999001	0.001998	0.002997	0.004995	0.596404	0.021978	0.000999001	0.829171	0.774226	0.017982	0.148851	0.000999001	0.000999001	0.018981	0.000999001
	ENSG00000200879	SNORD14E	85391	small nucleolar RNA, C/D box 14E	0.150569	0.000999001	0.829171	0.040959	0.805195	0.000999001	0.000999001	0.0799201	0.967033	0.0849151	0.000999001	0.042957	0.27972	0.002997	0.00799201	0.33966	0.000999001	0.121878	0.022977	0.044955	0.000999001	0.013986	0.000999001	0.00799201	0.0639361	0.000999001
	ENSG00000150672	DLG2	1740	discs large MAGUK scaffold protein 2	0.150609	0.000999001	0.0719281	0.000999001	0.150849	0.000999001	0.28971	0.000999001	0.725275	0.026973	0.000999001	0.0549451	0.001998	0.00799201	0.0709291	0.124875	0.17982	0.376623	0.443556	0.261738	0.002997	0.105894	0.000999001	0.010989	0.447552	0.404595
	ENSG00000255408	PCDHA3	56145	protocadherin alpha 3	0.150649	0.000999001	0.116883	0.000999001	0.117882	0.000999001	0.000999001	0.003996	0.031968	0.675325	0.000999001	0.000999001	0.000999001	0.187812	0.000999001	0.113886	0.011988	0.78022	0.151848	0.001998	0.016983	0.704296	0.0509491	0.79021	0.000999001	0.000999001
	ENSG00000127995	CASD1	64921	CAS1 domain containing 1	0.150649	0.000999001	0.253746	0.000999001	0.023976	0.000999001	0.000999001	0.444555	0.482517	0.021978	0.000999001	0.668332	0.000999001	0.0979021	0.038961	0.42957	0.02997	0.304695	0.668332	0.024975	0.004995	0.163836	0.0939061	0.000999001	0.000999001	0.00599401
	ENSG00000196628	TCF4	6925	transcription factor 4	0.150689	0.004995	0.04995	0.0569431	0.000999001	0.000999001	0.000999001	0.001998	0.628372	0.188811	0.000999001	0.000999001	0.0679321	0.176823	0.0779221	0.151848	0.001998	0.000999001	0.208791	0.311688	0.013986	0.718282	0.722278	0.345654	0.031968	0.000999001
	ENSG00000227954	TARID	100507308	TCF21 antisense RNA inducing promoter demethylation	0.150729	0.000999001	0.262737	0.4995	0.028971	0.000999001	0.000999001	0.0579421	0.774226	0.00999001	0.000999001	0.00999001	0.022977	0.95005	0.47952	0.041958	0.000999001	0.000999001	0.043956	0.432567	0.137862	0.003996	0.000999001	0.000999001	0.002997	0.000999001
	ENSG00000125375	DMAC2L	27109	distal membrane arm assembly component 2 like	0.150729	0.000999001	0.204795	0.001998	0.00799201	0.000999001	0.012987	0.000999001	0.863137	0.342657	0.000999001	0.002997	0.000999001	0.010989	0.807193	0.0639361	0.001998	0.31968	0.140859	0.146853	0.035964	0.417582	0.000999001	0.000999001	0.378621	0.000999001
	ENSG00000243317	STMP1	647087	short transmembrane mitochondrial protein 1	0.150769	0.141858	0.264735	0.264735	0.002997	0.001998	0.002997	0.000999001	0.612388	0.270729	0.000999001	0.000999001	0.000999001	0.0869131	0.468531	0.0649351	0.250749	0.292707	0.496503	0.018981	0.263736	0.000999001	0.250749	0.000999001	0.00599401	0.000999001
	ENSG00000244560	LOC155060	155060	AI894139 pseudogene	0.150809	0.000999001	0.273726	0.000999001	0.91009	0.000999001	0.000999001	0.00599401	0.497502	0.388611	0.004995	0.000999001	0.000999001	0.0599401	0.00699301	0.031968	0.392607	0.000999001	0.69031	0.117882	0.337662	0.03996	0.000999001	0.001998	0.000999001	0.000999001
	ENSG00000105173	CCNE1	898	cyclin E1	0.150849	0.000999001	0.0919081	0.000999001	0.000999001	0.000999001	0.000999001	0.832168	0.410589	0.000999001	0.0819181	0.000999001	0.000999001	0.010989	0.728272	0.447552	0.00799201	0.579421	0.0819181	0.003996	0.032967	0.44955	0.000999001	0.000999001	0.000999001	0.000999001
	ENSG00000129244	ATP1B2	482	ATPase Na+/K+ transporting subunit beta 2	0.150889	0.002997	0.03996	0.000999001	0.026973	0.000999001	0.001998	0.56044	0.146853	0.118881	0.000999001	0.250749	0.000999001	0.624376	0.003996	0.0519481	0.024975	0.335664	0.496503	0.386613	0.0729271	0.030969	0.105894	0.335664	0.014985	0.134865
	ENSG00000213593	TMX2	51075	thioredoxin related transmembrane protein 2	0.150929	0.000999001	0.40959	0.000999001	0.214785	0.000999001	0.002997	0.000999001	0.769231	0.034965	0.000999001	0.000999001	0.001998	0.033966	0.669331	0.653347	0.048951	0.000999001	0.312687	0.0879121	0.0559441	0.00599401	0.00899101	0.443556	0.00999001	0.001998
	ENSG00000132122	SPATA6	54558	spermatogenesis associated 6	0.151009	0.000999001	0.952048	0.033966	0.982018	0.000999001	0.000999001	0.000999001	0.385614	0.017982	0.00899101	0.100899	0.014985	0.144855	0.0739261	0.330669	0.001998	0.003996	0.00999001	0.0589411	0.03996	0.605395	0.000999001	0.000999001	0.000999001	0.001998
	ENSG00000261087	ZNNT1	115830329	ZNF706 neighboring transcript 1	0.151089	0.000999001	0.113886	0.000999001	0.0539461	0.000999001	0.000999001	0.001998	0.719281	0.476523	0.000999001	0.021978	0.862138	0.0619381	0.002997	0.756244	0.000999001	0.351648	0.152847	0.116883	0.000999001	0.0679321	0.000999001	0.001998	0.004995	0.001998
	ENSG00000100994	PYGB	5834	glycogen phosphorylase B	0.151089	0.000999001	0.020979	0.171828	0.000999001	0.300699	0.148851	0.0799201	0.0559441	0.102897	0.000999001	0.120879	0.231768	0.0639361	0.568432	0.65035	0.000999001	0.000999001	0.13986	0.0979021	0.497502	0.0809191	0.431568	0.00599401	0.000999001	0.000999001
	ENSG00000184515	BEX5	340542	brain expressed X-linked 5	0.151089	0.000999001	0.496503	0.000999001	0.00699301	0.000999001	0.000999001	0.000999001	0.397602	0.915085	0.00599401	0.000999001	0.000999001	0.000999001	0.682318	0.121878	0.694306	0.000999001	0.017982	0.27972	0.00599401	0.134865	0.001998	0.000999001	0.004995	0.000999001
	ENSG00000178896	EXOSC4	54512	exosome component 4	0.151089	0.000999001	0.227772	0.121878	0.132867	0.000999001	0.000999001	0.456543	0.748252	0.133866	0.000999001	0.016983	0.000999001	0.430569	0.0509491	0.0959041	0.000999001	0.000999001	0.646354	0.044955	0.000999001	0.658342	0.000999001	0.000999001	0.000999001	0.000999001
	ENSG00000136950	ARPC5L	81873	actin related protein 2/3 complex subunit 5 like	0.151129	0.000999001	0.236763	0.000999001	0.343656	0.000999001	0.014985	0.00899101	0.749251	0.509491	0.0849151	0.000999001	0.000999001	0.01998	0.104895	0.517483	0.0609391	0.0709291	0.131868	0.153846	0.02997	0.626374	0.0979021	0.004995	0.002997	0.002997
	ENSG00000153291	SLC25A27	9481	solute carrier family 25 member 27	0.151169	0.000999001	0.253746	0.000999001	0.223776	0.000999001	0.000999001	0.167832	0.32967	0.003996	0.000999001	0.000999001	0.01998	0.014985	0.015984	0.981019	0.311688	0.968032	0.248751	0.0739261	0.138861	0.016983	0.000999001	0.000999001	0.000999001	0.000999001
	ENSG00000135678	CPM	1368	carboxypeptidase M	0.151249	0.000999001	0.00799201	0.000999001	0.59041	0.000999001	0.166833	0.433566	0.167832	0.322677	0.000999001	0.137862	0.000999001	0.010989	0.0929071	0.04995	0.000999001	0.000999001	0.131868	0.433566	0.445554	0.736264	0.000999001	0.001998	0.01998	0.022977
	ENSG00000151136	ABTB3	121551	ankyrin repeat and BTB domain containing 3	0.151289	0.002997	0.672328	0.000999001	0.0569431	0.000999001	0.0729271	0.000999001	0.296703	0.83017	0.002997	0.000999001	0.00999001	0.003996	0.653347	0.270729	0.003996	0.018981	0.000999001	0.00599401	0.534466	0.243756	0.000999001	0.000999001	0.0799201	0.014985
	ENSG00000140497	SCAMP2	10066	secretory carrier membrane protein 2	0.151329	0.000999001	0.684316	0.000999001	0.004995	0.000999001	0.001998	0.033966	0.754246	0.0619381	0.000999001	0.000999001	0.423576	0.004995	0.931069	0.014985	0.000999001	0.000999001	0.74026	0.042957	0.0659341	0.000999001	0.000999001	0.000999001	0.001998	0.00599401
	ENSG00000104687	GSR	2936	glutathione-disulfide reductase	0.151409	0.024975	0.0669331	0.000999001	0.383616	0.000999001	0.000999001	0.000999001	0.160839	0.453546	0.000999001	0.000999001	0.004995	0.004995	0.644356	0.96004	0.000999001	0.0799201	0.707293	0.192807	0.034965	0.044955	0.000999001	0.000999001	0.010989	0.000999001
	ENSG00000163877	SNIP1	79753	Smad nuclear interacting protein 1	0.151449	0.000999001	0.320679	0.26973	0.817183	0.000999001	0.000999001	0.020979	0.513487	0.498501	0.002997	0.003996	0.0549451	0.000999001	0.188811	0.81019	0.001998	0.0609391	0.205794	0.004995	0.001998	0.000999001	0.000999001	0.000999001	0.000999001	0.000999001
	ENSG00000102879	CORO1A	11151	coronin 1A	0.151449	0.00699301	0.000999001	0.17982	0.0779221	0.000999001	0.000999001	0.00999001	0.30969	0.000999001	0.000999001	0.444555	0.321678	0.018981	0.848152	0.118881	0.016983	0.664336	0.000999001	0.003996	0.0729271	0.173826	0.11988	0.00999001	0.358641	0.022977
	ENSG00000184922	FMNL1	752	formin like 1	0.151568	0.000999001	0.000999001	0.000999001	0.303696	0.312687	0.000999001	0.000999001	0.202797	0.0849151	0.001998	0.000999001	0.000999001	0.255744	0.749251	0.543457	0.000999001	0.000999001	0.00599401	0.182817	0.832168	0.032967	0.004995	0.0669331	0.198801	0.000999001
	ENSG00000236051	MYCBP2-AS1	100874212	MYCBP2 antisense RNA 1	0.151608	0.000999001	0.764236	0.0759241	0.033966	0.000999001	0.000999001	0.485514	0.448551	0.000999001	0.000999001	0.000999001	0.170829	0.897103	0.00599401	0.304695	0.0799201	0.001998	0.445554	0.034965	0.000999001	0.013986	0.003996	0.001998	0.012987	0.000999001
	ENSG00000152439	ZNF773	374928	zinc finger protein 773	0.151688	0.011988	0.377622	0.000999001	0.368631	0.002997	0.000999001	0.208791	0.495504	0.917083	0.000999001	0.001998	0.0649351	0.002997	0.466533	0.0719281	0.000999001	0.000999001	0.191808	0.0719281	0.171828	0.186813	0.000999001	0.000999001	0.033966	0.137862
	ENSG00000166173	LARP6	55323	La ribonucleoprotein 6, translational regulator	0.151728	0.000999001	0.751249	0.000999001	0.004995	0.000999001	0.000999001	0.136863	0.458541	0.120879	0.000999001	0.002997	0.000999001	0.013986	0.186813	0.548452	0.000999001	0.333666	0.025974	0.041958	0.000999001	0.18981	0.020979	0.724276	0.004995	0.218781
	ENSG00000168071	CCDC88B	283234	coiled-coil domain containing 88B	0.151728	0.000999001	0.000999001	0.000999001	0.00599401	0.032967	0.000999001	0.004995	0.208791	0.938062	0.00799201	0.000999001	0.000999001	0.004995	0.43956	0.493506	0.000999001	0.0889111	0.033966	0.324675	0.834166	0.0629371	0.000999001	0.026973	0.275724	0.000999001
	ENSG00000177595	PIDD1	55367	p53-induced death domain protein 1	0.151808	0.000999001	0.0789211	0.000999001	0.515485	0.0759241	0.000999001	0.001998	0.691309	0.688312	0.014985	0.026973	0.000999001	0.0899101	0.00699301	0.0929071	0.180819	0.038961	0.722278	0.200799	0.10989	0.244755	0.001998	0.000999001	0.00599401	0.000999001
	ENSG00000171385	KCND3	3752	potassium voltage-gated channel subfamily D member 3	0.151808	0.113886	0.00999001	0.000999001	0.002997	0.000999001	0.000999001	0.001998	0.0759241	0.18981	0.0989011	0.000999001	0.048951	0.997003	0.701299	0.0669331	0.000999001	0.288711	0.15984	0.241758	0.0699301	0.23976	0.266733	0.010989	0.203796	0.000999001
	ENSG00000226711	FAM66C	440078	family with sequence similarity 66 member C	0.151888	0.000999001	0.338661	0.000999001	0.748252	0.000999001	0.000999001	0.045954	0.751249	0.148851	0.000999001	0.000999001	0.000999001	0.582418	0.003996	0.000999001	0.014985	0.11988	0.492507	0.328671	0.190809	0.014985	0.004995	0.000999001	0.000999001	0.000999001
	ENSG00000114738	MAPKAPK3	7867	MAPK activated protein kinase 3	0.151928	0.000999001	0.0849151	0.000999001	0.00999001	0.000999001	0.00599401	0.000999001	0.831169	0.104895	0.000999001	0.000999001	0.157842	0.000999001	0.836164	0.931069	0.002997	0.000999001	0.383616	0.022977	0.231768	0.112887	0.015984	0.000999001	0.0549451	0.001998
	ENSG00000175970	UNC119B	84747	unc-119 lipid binding chaperone B	0.151928	0.000999001	0.12987	0.011988	0.00599401	0.000999001	0.000999001	0.045954	0.603397	0.0529471	0.568432	0.000999001	0.000999001	0.026973	0.432567	0.012987	0.644356	0.000999001	0.444555	0.022977	0.759241	0.000999001	0.000999001	0.001998	0.024975	0.000999001
	ENSG00000277632	CCL3	6348	C-C motif chemokine ligand 3	0.151968	0.136863	0.048951	0.002997	0.045954	0.0899101	0.000999001	0.038961	0.0629371	0.665335	0.27972	0.000999001	0.00699301	0.373626	0.156843	0.236763	0.00599401	0.000999001	0.357642	0.011988	0.107892	0.536464	0.000999001	0.13986	0.488511	0.000999001
	ENSG00000088812	ATRN	8455	attractin	0.152008	0.027972	0.4995	0.000999001	0.00599401	0.000999001	0.000999001	0.000999001	0.645355	0.161838	0.00999001	0.001998	0.00999001	0.001998	0.84016	0.00899101	0.448551	0.000999001	0.204795	0.494505	0.417582	0.000999001	0.000999001	0.000999001	0.00899101	0.003996
	ENSG00000204623	POLR1HASP	80862	POLR1H antisense, pseudogene	0.152008	0.000999001	0.503497	0.018981	0.0639361	0.0649351	0.000999001	0.247752	0.35964	0.126873	0.515485	0.000999001	0.000999001	0.0639361	0.003996	0.202797	0.503497	0.0929071	0.100899	0.00999001	0.0729271	0.839161	0.000999001	0.000999001	0.001998	0.000999001
	ENSG00000198093	ZNF649	65251	zinc finger protein 649	0.152008	0.225774	0.034965	0.045954	0.0709291	0.127872	0.000999001	0.000999001	0.287712	0.220779	0.539461	0.022977	0.266733	0.014985	0.849151	0.121878	0.315684	0.000999001	0.45954	0.164835	0.003996	0.00599401	0.000999001	0.001998	0.013986	0.000999001
	ENSG00000253368	TRNP1	388610	TMF1 regulated nuclear protein 1	0.152128	0.00999001	0.02997	0.000999001	0.0619381	0.000999001	0.000999001	0.160839	0.54046	0.385614	0.000999001	0.0559441	0.000999001	0.001998	0.153846	0.200799	0.517483	0.000999001	0.020979	0.792208	0.00699301	0.017982	0.787213	0.000999001	0.030969	0.020979
	ENSG00000175518	UBQLNL	143630	ubiquilin like	0.152128	0.000999001	0.665335	0.000999001	0.314685	0.000999001	0.000999001	0.001998	0.184815	0.104895	0.000999001	0.002997	0.011988	0.013986	0.047952	0.100899	0.367632	0.031968	0.893107	0.685315	0.000999001	0.361638	0.003996	0.000999001	0.001998	0.000999001
	ENSG00000131437	KIF3A	11127	kinesin family member 3A	0.152128	0.000999001	0.486513	0.000999001	0.223776	0.000999001	0.001998	0.003996	0.372627	0.0619381	0.0569431	0.004995	0.156843	0.014985	0.015984	0.194805	0.956044	0.00599401	0.742258	0.0939061	0.150849	0.043956	0.000999001	0.0649351	0.144855	0.000999001
	ENSG00000225697	SLC26A6	65010	solute carrier family 26 member 6	0.152208	0.000999001	0.536464	0.000999001	0.032967	0.00899101	0.000999001	0.01998	0.341658	0.265734	0.000999001	0.533467	0.002997	0.002997	0.040959	0.223776	0.002997	0.01998	0.154845	0.899101	0.100899	0.00599401	0.001998	0.001998	0.598402	0.004995
	ENSG00000226029	LINC01772	107984921	long intergenic non-protein coding RNA 1772	0.152208	0.000999001	0.0779221	0.183816	0.934066	0.000999001	0.000999001	0.038961	0.743257	0.426573	0.004995	0.00899101	0.000999001	0.0589411	0.000999001	0.0759241	0.034965	0.262737	0.836164	0.024975	0.000999001	0.00999001	0.0739261	0.000999001	0.000999001	0.000999001
	ENSG00000259153	MAP3K9-DT	100506411	MAP3K9 divergent transcript	0.152248	0.0569431	0.404595	0.000999001	0.35964	0.000999001	0.000999001	0.000999001	0.346653	0.028971	0.000999001	0.000999001	0.758242	0.102897	0.823177	0.021978	0.166833	0.000999001	0.020979	0.035964	0.264735	0.250749	0.000999001	0.001998	0.011988	0.141858
	ENSG00000133739	LRRCC1	85444	leucine rich repeat and coiled-coil centrosomal protein 1	0.152328	0.000999001	0.0979021	0.000999001	0.031968	0.025974	0.041958	0.0979021	0.38961	0.328671	0.002997	0.000999001	0.000999001	0.000999001	0.123876	0.844156	0.000999001	0.000999001	0.15984	0.145854	0.884116	0.17982	0.0719281	0.041958	0.024975	0.307692
	ENSG00000122417	ODF2L	57489	outer dense fiber of sperm tails 2 like	0.152368	0.000999001	0.862138	0.000999001	0.020979	0.206793	0.000999001	0.003996	0.30969	0.857143	0.000999001	0.000999001	0.001998	0.00899101	0.190809	0.82018	0.043956	0.104895	0.287712	0.015984	0.047952	0.004995	0.012987	0.000999001	0.000999001	0.000999001
	ENSG00000212719	LINC02693	339263	long intergenic non-protein coding RNA 2693	0.152368	0.000999001	0.371628	0.000999001	0.028971	0.000999001	0.145854	0.001998	0.224775	0.544456	0.00599401	0.00699301	0.002997	0.487512	0.296703	0.0649351	0.0609391	0.011988	0.446553	0.16983	0.176823	0.316683	0.217782	0.121878	0.0929071	0.00799201
	ENSG00000266970	SOCS3-DT	101928674	SOCS3 divergent transcript	0.152408	0.000999001	0.030969	0.011988	0.013986	0.002997	0.110889	0.348651	0.460539	0.116883	0.0669331	0.72028	0.407592	0.423576	0.256743	0.027972	0.017982	0.0549451	0.0669331	0.246753	0.00899101	0.227772	0.01998	0.004995	0.15984	0.000999001
	ENSG00000117228	GBP1	2633	guanylate binding protein 1	0.152448	0.000999001	0.214785	0.000999001	0.00999001	0.000999001	0.004995	0.010989	0.034965	0.033966	0.000999001	0.000999001	0.000999001	0.894106	0.338661	0.729271	0.000999001	0.000999001	0.722278	0.211788	0.410589	0.003996	0.000999001	0.0689311	0.038961	0.0739261
	ENSG00000143409	MINDY1	55793	MINDY lysine 48 deubiquitinase 1	0.152448	0.033966	0.233766	0.012987	0.003996	0.446553	0.94006	0.01998	0.362637	0.543457	0.000999001	0.042957	0.001998	0.003996	0.0549451	0.144855	0.00899101	0.000999001	0.02997	0.0789211	0.124875	0.00699301	0.181818	0.411588	0.118881	0.000999001
	ENSG00000120334	CENPL	91687	centromere protein L	0.152488	0.000999001	0.048951	0.041958	0.594406	0.000999001	0.000999001	0.027972	0.46953	0.041958	0.0649351	0.000999001	0.0769231	0.237762	0.857143	0.506494	0.155844	0.002997	0.042957	0.462537	0.034965	0.134865	0.000999001	0.001998	0.001998	0.000999001
	ENSG00000117318	ID3	3399	inhibitor of DNA binding 3	0.152488	0.000999001	0.127872	0.000999001	0.975025	0.0529471	0.914086	0.000999001	0.849151	0.035964	0.158841	0.003996	0.001998	0.000999001	0.0629371	0.016983	0.031968	0.000999001	0.045954	0.0829171	0.124875	0.0709291	0.025974	0.012987	0.208791	0.002997
	ENSG00000223820	CFL1P1	142913	cofilin 1 pseudogene 1	0.152647	0.000999001	0.130869	0.018981	0.505495	0.000999001	0.000999001	0.291708	0.519481	0.017982	0.010989	0.144855	0.132867	0.000999001	0.0509491	0.672328	0.84016	0.000999001	0.114885	0.033966	0.13986	0.162837	0.016983	0.003996	0.000999001	0.000999001
	ENSG00000130948	HSD17B3	3293	hydroxysteroid 17-beta dehydrogenase 3	0.152647	0.00699301	0.763237	0.000999001	0.511489	0.000999001	0.000999001	0.000999001	0.294705	0.013986	0.001998	0.000999001	0.000999001	0.707293	0.016983	0.128871	0.762238	0.0569431	0.022977	0.04995	0.426573	0.00599401	0.00899101	0.00899101	0.020979	0.000999001
	ENSG00000166482	MFAP4	4239	microfibril associated protein 4	0.152687	0.000999001	0.000999001	0.000999001	0.018981	0.000999001	0.000999001	0.000999001	0.769231	0.221778	0.000999001	0.000999001	0.348651	0.00599401	0.026973	0.206793	0.000999001	0.000999001	0.653347	0.613387	0.000999001	0.000999001	0.022977	0.658342	0.00699301	0.251748
	ENSG00000130429	ARPC1B	10095	actin related protein 2/3 complex subunit 1B	0.152687	0.000999001	0.174825	0.000999001	0.360639	0.0729271	0.013986	0.000999001	0.380619	0.0599401	0.000999001	0.000999001	0.022977	0.00599401	0.104895	0.0549451	0.272727	0.78022	0.285714	0.032967	0.370629	0.403596	0.002997	0.000999001	0.40959	0.000999001
	ENSG00000023330	ALAS1	211	5'-aminolevulinate synthase 1	0.152767	0.000999001	0.171828	0.000999001	0.0689311	0.000999001	0.000999001	0.000999001	0.701299	0.494505	0.002997	0.000999001	0.000999001	0.003996	0.30969	0.86014	0.024975	0.799201	0.342657	0.00899101	0.017982	0.000999001	0.000999001	0.000999001	0.000999001	0.000999001
	ENSG00000198556	ZNF789	285989	zinc finger protein 789	0.152767	0.000999001	0.031968	0.000999001	0.133866	0.374625	0.000999001	0.000999001	0.852148	0.0679321	0.01998	0.000999001	0.000999001	0.300699	0.128871	0.335664	0.026973	0.000999001	0.492507	0.27972	0.746254	0.000999001	0.000999001	0.00799201	0.00999001	0.000999001
	ENSG00000214694	ARHGEF33	100271715	Rho guanine nucleotide exchange factor 33	0.152807	0.000999001	0.186813	0.000999001	0.443556	0.000999001	0.000999001	0.017982	0.737263	0.028971	0.013986	0.362637	0.000999001	0.003996	0.140859	0.378621	0.0549451	0.037962	0.173826	0.441558	0.000999001	0.768232	0.00599401	0.011988	0.003996	0.000999001
	ENSG00000274536	MIR223HG	115891964	MIR223 host gene	0.152807	0.000999001	0.000999001	0.000999001	0.280719	0.000999001	0.000999001	0.57043	0.775225	0.000999001	0.001998	0.244755	0.353646	0.026973	0.426573	0.488511	0.137862	0.003996	0.106893	0.002997	0.001998	0.0939061	0.002997	0.001998	0.0629371	0.22977
	ENSG00000010295	IFFO1	25900	intermediate filament family orphan 1	0.152847	0.000999001	0.336663	0.000999001	0.203796	0.000999001	0.000999001	0.000999001	0.564436	0.402597	0.306693	0.000999001	0.136863	0.215784	0.00999001	0.32967	0.000999001	0.000999001	0.278721	0.413586	0.106893	0.040959	0.407592	0.037962	0.01998	0.000999001
	ENSG00000181016	LSMEM1	286006	leucine rich single-pass membrane protein 1	0.152887	0.332667	0.198801	0.000999001	0.178821	0.000999001	0.000999001	0.0699301	0.544456	0.458541	0.000999001	0.132867	0.582418	0.00599401	0.0769231	0.022977	0.003996	0.574426	0.00699301	0.020979	0.000999001	0.404595	0.00899101	0.012987	0.178821	0.000999001
	ENSG00000104689	TNFRSF10A	8797	TNF receptor superfamily member 10a	0.152927	0.230769	0.0609391	0.000999001	0.002997	0.036963	0.000999001	0.001998	0.143856	0.522478	0.013986	0.000999001	0.138861	0.00999001	0.643357	0.214785	0.033966	0.0919081	0.026973	0.668332	0.107892	0.010989	0.789211	0.024975	0.042957	0.001998
	ENSG00000168679	SLC16A4	9122	solute carrier family 16 member 4	0.152927	0.000999001	0.175824	0.000999001	0.979021	0.000999001	0.000999001	0.000999001	0.210789	0.679321	0.100899	0.013986	0.000999001	0.047952	0.043956	0.753247	0.000999001	0.0739261	0.018981	0.002997	0.016983	0.000999001	0.132867	0.100899	0.000999001	0.462537
	ENSG00000137033	IL33	90865	interleukin 33	0.152967	0.000999001	0.148851	0.047952	0.00599401	0.000999001	0.342657	0.044955	0.0699301	0.002997	0.036963	0.000999001	0.360639	0.519481	0.478521	0.221778	0.000999001	0.000999001	0.68032	0.030969	0.215784	0.000999001	0.02997	0.576424	0.002997	0.000999001
	ENSG00000074706	IPCEF1	26034	interaction protein for cytohesin exchange factors 1	0.152967	0.000999001	0.00799201	0.000999001	0.00599401	0.310689	0.01998	0.536464	0.654346	0.532468	0.000999001	0.00799201	0.000999001	0.000999001	0.002997	0.0709291	0.000999001	0.000999001	0.00799201	0.392607	0.203796	0.25974	0.638362	0.00799201	0.155844	0.000999001
	ENSG00000149781	FERMT3	83706	FERM domain containing kindlin 3	0.153087	0.043956	0.035964	0.000999001	0.518482	0.000999001	0.602398	0.000999001	0.316683	0.000999001	0.000999001	0.000999001	0.135864	0.0509491	0.509491	0.015984	0.000999001	0.37962	0.000999001	0.0739261	0.012987	0.00999001	0.131868	0.002997	0.977023	0.000999001
	ENSG00000163166	IWS1	55677	interacts with SUPT6H, CTD assembly factor 1	0.153087	0.000999001	0.404595	0.00899101	0.00899101	0.000999001	0.000999001	0.000999001	0.77023	0.296703	0.184815	0.000999001	0.154845	0.018981	0.753247	0.0999001	0.235764	0.00599401	0.545455	0.238761	0.016983	0.000999001	0.043956	0.030969	0.000999001	0.000999001
	ENSG00000214654	B3GALT9	100288842	beta-1,3-galactosyltransferase 9	0.153087	0.000999001	0.357642	0.406593	0.035964	0.000999001	0.000999001	0.000999001	0.120879	0.224775	0.000999001	0.400599	0.123876	0.302697	0.667333	0.266733	0.031968	0.30969	0.000999001	0.544456	0.012987	0.000999001	0.000999001	0.002997	0.00899101	0.000999001
	ENSG00000089737	DDX24	57062	DEAD-box helicase 24	0.153127	0.000999001	0.65035	0.000999001	0.0989011	0.00999001	0.000999001	0.000999001	0.637363	0.14985	0.105894	0.015984	0.002997	0.000999001	0.986014	0.297702	0.300699	0.0529471	0.113886	0.387612	0.001998	0.000999001	0.000999001	0.000999001	0.00699301	0.000999001
	ENSG00000162377	COA7	65260	cytochrome c oxidase assembly factor 7	0.153167	0.000999001	0.911089	0.000999001	0.032967	0.000999001	0.000999001	0.000999001	0.555445	0.732268	0.000999001	0.000999001	0.000999001	0.000999001	0.4995	0.545455	0.027972	0.000999001	0.438561	0.03996	0.000999001	0.030969	0.000999001	0.000999001	0.000999001	0.000999001
	ENSG00000157181	ODR4	54953	odr-4 GPCR localization factor homolog	0.153167	0.004995	0.606394	0.000999001	0.040959	0.0979021	0.000999001	0.311688	0.403596	0.468531	0.0999001	0.003996	0.906094	0.034965	0.0569431	0.193806	0.032967	0.003996	0.0619381	0.046953	0.312687	0.018981	0.002997	0.001998	0.112887	0.001998
	ENSG00000188167	TMPPE	643853	transmembrane protein with metallophosphoesterase domain	0.153207	0.000999001	0.782218	0.003996	0.300699	0.000999001	0.000999001	0.00899101	0.155844	0.140859	0.000999001	0.383616	0.192807	0.010989	0.543457	0.619381	0.004995	0.004995	0.211788	0.407592	0.00599401	0.027972	0.000999001	0.010989	0.00699301	0.000999001
	ENSG00000160321	ZNF208	7757	zinc finger protein 208	0.153207	0.000999001	0.04995	0.172827	0.00799201	0.000999001	0.000999001	0.871129	0.202797	0.0869131	0.000999001	0.000999001	0.000999001	0.012987	0.595405	0.0549451	0.325674	0.147852	0.624376	0.103896	0.000999001	0.0759241	0.0559441	0.42957	0.003996	0.000999001
	ENSG00000203778	FAM229B	619208	family with sequence similarity 229 member B	0.153207	0.000999001	0.388611	0.0619381	0.001998	0.000999001	0.022977	0.047952	0.789211	0.0639361	0.016983	0.023976	0.160839	0.000999001	0.268731	0.272727	0.001998	0.000999001	0.237762	0.328671	0.744256	0.303696	0.026973	0.0509491	0.00699301	0.004995
	ENSG00000141627	DYM	54808	dymeclin	0.153247	0.131868	0.879121	0.000999001	0.001998	0.000999001	0.000999001	0.000999001	0.167832	0.107892	0.003996	0.000999001	0.000999001	0.0569431	0.263736	0.307692	0.021978	0.000999001	0.0889111	0.197802	0.113886	0.496503	0.106893	0.0629371	0.813187	0.000999001
	ENSG00000135148	TRAFD1	10906	TRAF-type zinc finger domain containing 1	0.153327	0.000999001	0.040959	0.004995	0.465534	0.00899101	0.001998	0.000999001	0.312687	0.010989	0.025974	0.298701	0.022977	0.014985	0.71029	0.821179	0.322677	0.017982	0.508492	0.0529471	0.143856	0.002997	0.003996	0.000999001	0.002997	0.033966
	ENSG00000022556	NLRP2	55655	NLR family pyrin domain containing 2	0.153327	0.101898	0.000999001	0.000999001	0.0889111	0.000999001	0.000999001	0.408591	0.234765	0.107892	0.000999001	0.714286	0.00699301	0.000999001	0.173826	0.629371	0.028971	0.003996	0.003996	0.0849151	0.683317	0.23976	0.0629371	0.0519481	0.165834	0.034965
	ENSG00000198756	COLGALT2	23127	collagen beta(1-O)galactosyltransferase 2	0.153327	0.000999001	0.434565	0.87013	0.228771	0.000999001	0.000999001	0.014985	0.111888	0.237762	0.000999001	0.000999001	0.0769231	0.013986	0.002997	0.984016	0.000999001	0.0609391	0.23976	0.224775	0.010989	0.285714	0.021978	0.004995	0.000999001	0.000999001
	ENSG00000079246	XRCC5	7520	X-ray repair cross complementing 5	0.153367	0.000999001	0.416583	0.000999001	0.649351	0.000999001	0.000999001	0.000999001	0.268731	0.025974	0.000999001	0.000999001	0.191808	0.003996	0.37962	0.512488	0.702298	0.447552	0.215784	0.000999001	0.003996	0.000999001	0.000999001	0.002997	0.001998	0.000999001
	ENSG00000213699	SLC35F6	54978	solute carrier family 35 member F6	0.153367	0.003996	0.184815	0.000999001	0.033966	0.774226	0.00599401	0.297702	0.113886	0.371628	0.000999001	0.000999001	0.000999001	0.0969031	0.114885	0.0799201	0.00699301	0.25974	0.021978	0.493506	0.302697	0.656344	0.000999001	0.00599401	0.002997	0.000999001
	ENSG00000203876	ADD3-AS1	100505933	ADD3 antisense RNA 1	0.153367	0.000999001	0.0729271	0.003996	0.00999001	0.000999001	0.000999001	0.004995	0.508492	0.976024	0.104895	0.030969	0.000999001	0.222777	0.042957	0.270729	0.010989	0.004995	0.0629371	0.390609	0.113886	0.432567	0.147852	0.130869	0.285714	0.000999001
	ENSG00000118420	UBE3D	90025	ubiquitin protein ligase E3D	0.153487	0.000999001	0.33966	0.241758	0.43956	0.015984	0.000999001	0.864136	0.233766	0.0519481	0.000999001	0.00599401	0.013986	0.000999001	0.115884	0.246753	0.001998	0.001998	0.291708	0.173826	0.024975	0.0979021	0.0639361	0.000999001	0.554446	0.0519481
	ENSG00000204237	OXLD1	339229	oxidoreductase like domain containing 1	0.153526	0.017982	0.274725	0.0939061	0.004995	0.117882	0.004995	0.000999001	0.532468	0.466533	0.013986	0.000999001	0.038961	0.248751	0.919081	0.101898	0.000999001	0.000999001	0.042957	0.371628	0.316683	0.175824	0.0579421	0.001998	0.027972	0.002997
	ENSG00000172260	NEGR1	257194	neuronal growth regulator 1	0.153606	0.000999001	0.388611	0.000999001	0.000999001	0.000999001	0.001998	0.000999001	0.476523	0.397602	0.000999001	0.000999001	0.344655	0.048951	0.15984	0.003996	0.000999001	0.24975	0.00899101	0.23976	0.002997	0.724276	0.51049	0.242757	0.02997	0.000999001
	ENSG00000090530	P3H2	55214	prolyl 3-hydroxylase 2	0.153606	0.154845	0.0819181	0.000999001	0.158841	0.032967	0.000999001	0.394605	0.476523	0.173826	0.000999001	0.000999001	0.000999001	0.018981	0.440559	0.286713	0.000999001	0.00899101	0.273726	0.335664	0.693307	0.252747	0.046953	0.000999001	0.000999001	0.000999001
	ENSG00000103495	MAZ	4150	MYC associated zinc finger protein	0.153646	0.000999001	0.689311	0.000999001	0.002997	0.000999001	0.004995	0.0919081	0.104895	0.033966	0.003996	0.000999001	0.346653	0.629371	0.962038	0.172827	0.001998	0.000999001	0.274725	0.120879	0.0599401	0.181818	0.026973	0.0789211	0.046953	0.000999001
	ENSG00000173818	ENDOV	284131	endonuclease V	0.153646	0.000999001	0.247752	0.000999001	0.100899	0.000999001	0.000999001	0.000999001	0.942058	0.0839161	0.0639361	0.000999001	0.000999001	0.188811	0.00899101	0.176823	0.303696	0.041958	0.0659341	0.342657	0.981019	0.243756	0.004995	0.034965	0.000999001	0.000999001
	ENSG00000233306	TRGV2	6974	T cell receptor gamma variable 2	0.153646	0.000999001	0.233766	0.002997	0.298701	0.0689311	0.02997	0.1998	0.312687	0.206793	0.000999001	0.212787	0.036963	0.352647	0.0539461	0.217782	0.130869	0.183816	0.041958	0.00799201	0.27972	0.258741	0.015984	0.388611	0.302697	0.000999001
	ENSG00000169181	GSG1L	146395	GSG1 like	0.153686	0.002997	0.0769231	0.000999001	0.016983	0.117882	0.575425	0.002997	0.171828	0.632368	0.002997	0.106893	0.000999001	0.00799201	0.155844	0.231768	0.842158	0.000999001	0.103896	0.232767	0.131868	0.384615	0.018981	0.002997	0.017982	0.000999001
	ENSG00000164045	CDC25A	993	cell division cycle 25A	0.153686	0.000999001	0.135864	0.041958	0.000999001	0.000999001	0.000999001	0.23976	0.204795	0.010989	0.000999001	0.015984	0.000999001	0.228771	0.397602	0.997003	0.004995	0.146853	0.011988	0.034965	0.110889	0.35964	0.771229	0.114885	0.00699301	0.000999001
	ENSG00000117682	DHDDS	79947	dehydrodolichyl diphosphate synthase subunit	0.153686	0.000999001	0.422577	0.000999001	0.685315	0.000999001	0.000999001	0.000999001	0.222777	0.372627	0.000999001	0.000999001	0.000999001	0.00899101	0.428571	0.295704	0.000999001	0.0919081	0.866134	0.161838	0.004995	0.265734	0.000999001	0.000999001	0.001998	0.001998
	ENSG00000133048	CHI3L1	1116	chitinase 3 like 1	0.153726	0.001998	0.1998	0.000999001	0.014985	0.171828	0.033966	0.023976	0.0939061	0.043956	0.001998	0.258741	0.410589	0.100899	0.293706	0.001998	0.0809191	0.000999001	0.238761	0.679321	0.144855	0.026973	0.47952	0.001998	0.535465	0.000999001
	ENSG00000104814	MAP4K1	11184	mitogen-activated protein kinase kinase kinase kinase 1	0.153766	0.000999001	0.011988	0.000999001	0.200799	0.002997	0.015984	0.836164	0.484515	0.40959	0.000999001	0.00699301	0.000999001	0.13986	0.004995	0.301698	0.001998	0.000999001	0.020979	0.324675	0.557443	0.000999001	0.017982	0.000999001	0.497502	0.000999001
	ENSG00000063660	GPC1	2817	glypican 1	0.153806	0.000999001	0.312687	0.01998	0.524476	0.000999001	0.000999001	0.00799201	0.402597	0.287712	0.0879121	0.001998	0.000999001	0.000999001	0.0569431	0.285714	0.016983	0.043956	0.016983	0.57043	0.17982	0.000999001	0.779221	0.153846	0.0889111	0.000999001
	ENSG00000220785	MTMR9LP	339483	myotubularin related protein 9 like, pseudogene	0.153846	0.000999001	0.296703	0.000999001	0.101898	0.000999001	0.000999001	0.000999001	0.295704	0.54046	0.000999001	0.000999001	0.000999001	0.000999001	0.0909091	0.982018	0.000999001	0.000999001	0.743257	0.734266	0.036963	0.00899101	0.000999001	0.000999001	0.000999001	0.000999001
	ENSG00000140464	PML	5371	PML nuclear body scaffold	0.153846	0.000999001	0.679321	0.000999001	0.002997	0.000999001	0.000999001	0.000999001	0.402597	0.775225	0.000999001	0.000999001	0.0759241	0.143856	0.205794	0.0879121	0.003996	0.000999001	0.982018	0.211788	0.217782	0.034965	0.00699301	0.000999001	0.004995	0.000999001
	ENSG00000162419	GMEB1	10691	glucocorticoid modulatory element binding protein 1	0.153846	0.000999001	0.313686	0.36963	0.0949051	0.000999001	0.000999001	0.024975	0.539461	0.529471	0.000999001	0.000999001	0.0929071	0.011988	0.539461	0.046953	0.463536	0.000999001	0.015984	0.258741	0.00899101	0.012987	0.000999001	0.511489	0.002997	0.000999001
	ENSG00000173083	HPSE	10855	heparanase	0.153846	0.0649351	0.015984	0.0909091	0.0729271	0.000999001	0.017982	0.048951	0.014985	0.001998	0.000999001	0.515485	0.000999001	0.002997	0.302697	0.187812	0.686314	0.000999001	0.193806	0.00999001	0.282717	0.5005	0.18981	0.635365	0.004995	0.000999001
	ENSG00000097046	CDC7	8317	cell division cycle 7	0.153846	0.01998	0.150849	0.000999001	0.115884	0.001998	0.291708	0.438561	0.438561	0.0519481	0.1998	0.012987	0.482517	0.01998	0.0729271	0.011988	0.247752	0.00799201	0.033966	0.576424	0.045954	0.205794	0.245754	0.000999001	0.153846	0.016983
	ENSG00000118473	SGIP1	84251	SH3GL interacting endocytic adaptor 1	0.153846	0.194805	0.253746	0.000999001	0.000999001	0.000999001	0.002997	0.016983	0.12987	0.327672	0.000999001	0.51049	0.160839	0.187812	0.022977	0.734266	0.013986	0.343656	0.047952	0.000999001	0.012987	0.440559	0.00899101	0.341658	0.000999001	0.0879121
	ENSG00000226496	LINC00323	284835	long intergenic non-protein coding RNA 323	0.153886	0.000999001	0.22977	0.0899101	0.012987	0.000999001	0.000999001	0.103896	0.759241	0.679321	0.00799201	0.013986	0.012987	0.032967	0.144855	0.048951	0.201798	0.000999001	0.441558	0.546454	0.106893	0.001998	0.012987	0.317682	0.0759241	0.000999001
	ENSG00000112936	C7	730	complement C7	0.153886	0.000999001	0.304695	0.000999001	0.000999001	0.000999001	0.000999001	0.0649351	0.608392	0.108891	0.000999001	0.000999001	0.0509491	0.032967	0.125874	0.000999001	0.000999001	0.000999001	0.775225	0.101898	0.001998	0.28971	0.868132	0.496503	0.00599401	0.000999001
	ENSG00000138600	SPPL2A	84888	signal peptide peptidase like 2A	0.153926	0.000999001	0.0769231	0.000999001	0.448551	0.000999001	0.004995	0.011988	0.147852	0.642358	0.002997	0.000999001	0.200799	0.02997	0.268731	0.0529471	0.260739	0.0649351	0.204795	0.619381	0.316683	0.147852	0.000999001	0.000999001	0.020979	0.318681
	ENSG00000143368	SF3B4	10262	splicing factor 3b subunit 4	0.153966	0.000999001	0.749251	0.000999001	0.00699301	0.000999001	0.000999001	0.195804	0.924076	0.002997	0.000999001	0.000999001	0.00699301	0.001998	0.13986	0.923077	0.015984	0.00799201	0.859141	0.002997	0.000999001	0.000999001	0.000999001	0.000999001	0.000999001	0.000999001
	ENSG00000101230	ISM1	140862	isthmin 1	0.153966	0.000999001	0.133866	0.003996	0.138861	0.000999001	0.000999001	0.014985	0.561439	0.644356	0.00899101	0.002997	0.004995	0.761239	0.001998	0.0889111	0.821179	0.004995	0.177822	0.00599401	0.018981	0.0799201	0.001998	0.000999001	0.335664	0.031968
	ENSG00000179933	C14orf119	55017	chromosome 14 open reading frame 119	0.153966	0.000999001	0.432567	0.277722	0.271728	0.000999001	0.000999001	0.243756	0.405594	0.216783	0.000999001	0.000999001	0.001998	0.131868	0.255744	0.026973	0.85015	0.001998	0.643357	0.044955	0.001998	0.031968	0.000999001	0.000999001	0.001998	0.000999001
	ENSG00000182853	VMO1	284013	vitelline membrane outer layer 1 homolog	0.154006	0.000999001	0.0879121	0.000999001	0.013986	0.000999001	0.000999001	0.11988	0.314685	0.104895	0.001998	0.016983	0.01998	0.591409	0.186813	0.010989	0.002997	0.043956	0.484515	0.462537	0.026973	0.885115	0.300699	0.00799201	0.160839	0.000999001
	ENSG00000149243	KLHL35	283212	kelch like family member 35	0.154046	0.000999001	0.0819181	0.000999001	0.76024	0.00599401	0.000999001	0.002997	0.504496	0.0789211	0.001998	0.00899101	0.036963	0.10989	0.103896	0.214785	0.000999001	0.000999001	0.624376	0.961039	0.0519481	0.240759	0.04995	0.001998	0.003996	0.000999001
	ENSG00000119048	UBE2B	7320	ubiquitin conjugating enzyme E2 B	0.154086	0.003996	0.132867	0.000999001	0.003996	0.000999001	0.000999001	0.018981	0.72028	0.0639361	0.000999001	0.000999001	0.250749	0.045954	0.565435	0.135864	0.000999001	0.000999001	0.003996	0.453546	0.003996	0.194805	0.000999001	0.00999001	0.365634	0.87013
	ENSG00000068654	POLR1A	25885	RNA polymerase I subunit A	0.154086	0.000999001	0.373626	0.172827	0.619381	0.000999001	0.000999001	0.00699301	0.622378	0.113886	0.000999001	0.000999001	0.16983	0.322677	0.778222	0.121878	0.0989011	0.003996	0.137862	0.231768	0.003996	0.03996	0.000999001	0.012987	0.012987	0.001998
	ENSG00000101115	SALL4	57167	spalt like transcription factor 4	0.154126	0.00799201	0.000999001	0.000999001	0.427572	0.190809	0.000999001	0.102897	0.935065	0.196803	0.020979	0.000999001	0.000999001	0.0659341	0.103896	0.001998	0.916084	0.000999001	0.003996	0.0799201	0.020979	0.410589	0.017982	0.325674	0.016983	0.000999001
	ENSG00000154040	CABYR	26256	calcium binding tyrosine phosphorylation regulated	0.154126	0.000999001	0.001998	0.000999001	0.135864	0.000999001	0.000999001	0.000999001	0.401598	0.451548	0.000999001	0.000999001	0.00699301	0.026973	0.484515	0.0939061	0.765235	0.016983	0.0669331	0.676324	0.004995	0.396603	0.00799201	0.000999001	0.305694	0.000999001
	ENSG00000245552	LOC100129203	100129203	uncharacterized LOC100129203	0.154166	0.000999001	0.891109	0.766234	0.0579421	0.165834	0.000999001	0.000999001	0.0719281	0.0559441	0.001998	0.018981	0.000999001	0.256743	0.104895	0.0699301	0.00799201	0.524476	0.136863	0.183816	0.047952	0.0739261	0.305694	0.002997	0.103896	0.000999001
	ENSG00000239149	SNORA59B	677882	small nucleolar RNA, H/ACA box 59B	0.154206	0.000999001	0.148851	0.884116	0.017982	0.000999001	0.000999001	0.75025	0.684316	0.531469	0.000999001	0.00599401	0.0789211	0.0789211	0.035964	0.0929071	0.0669331	0.001998	0.121878	0.014985	0.00699301	0.0869131	0.213786	0.003996	0.022977	0.000999001
	ENSG00000175166	PSMD2	5708	proteasome 26S subunit ubiquitin receptor, non-ATPase 2	0.154206	0.000999001	0.22977	0.000999001	0.774226	0.000999001	0.000999001	0.000999001	0.482517	0.00599401	0.000999001	0.000999001	0.042957	0.000999001	0.711289	0.27972	0.146853	0.038961	0.989011	0.01998	0.11988	0.000999001	0.000999001	0.000999001	0.001998	0.000999001
	ENSG00000111728	ST8SIA1	6489	ST8 alpha-N-acetyl-neuraminide alpha-2,8-sialyltransferase 1	0.154206	0.000999001	0.000999001	0.000999001	0.204795	0.000999001	0.000999001	0.00699301	0.255744	0.327672	0.000999001	0.018981	0.000999001	0.0569431	0.014985	0.115884	0.874126	0.157842	0.151848	0.350649	0.004995	0.965035	0.017982	0.31968	0.002997	0.000999001
	ENSG00000108176	DNAJC12	56521	DnaJ heat shock protein family (Hsp40) member C12	0.154206	0.000999001	0.0689311	0.000999001	0.0879121	0.421578	0.000999001	0.218781	0.468531	0.178821	0.536464	0.042957	0.000999001	0.000999001	0.413586	0.0939061	0.258741	0.021978	0.00899101	0.04995	0.000999001	0.040959	0.933067	0.000999001	0.000999001	0.001998
	ENSG00000133740	E2F5	1875	E2F transcription factor 5	0.154246	0.000999001	0.418581	0.733267	0.558442	0.000999001	0.000999001	0.896104	0.311688	0.01998	0.000999001	0.000999001	0.003996	0.000999001	0.03996	0.01998	0.002997	0.000999001	0.217782	0.0679321	0.003996	0.548452	0.002997	0.000999001	0.000999001	0.000999001
	ENSG00000136868	SLC31A1	1317	solute carrier family 31 member 1	0.154246	0.000999001	0.559441	0.000999001	0.917083	0.000999001	0.000999001	0.000999001	0.273726	0.188811	0.000999001	0.000999001	0.000999001	0.000999001	0.506494	0.607393	0.000999001	0.000999001	0.281718	0.153846	0.311688	0.001998	0.000999001	0.002997	0.000999001	0.037962
	ENSG00000144231	POLR2D	5433	RNA polymerase II subunit D	0.154246	0.000999001	0.377622	0.000999001	0.00899101	0.000999001	0.000999001	0.000999001	0.991009	0.184815	0.000999001	0.000999001	0.003996	0.315684	0.506494	0.534466	0.653347	0.044955	0.0709291	0.0709291	0.001998	0.00999001	0.000999001	0.0709291	0.000999001	0.000999001
	ENSG00000265107	GJA5	2702	gap junction protein alpha 5	0.154246	0.000999001	0.226773	0.000999001	0.323676	0.407592	0.031968	0.0589411	0.330669	0.00999001	0.000999001	0.381618	0.000999001	0.000999001	0.191808	0.26973	0.0699301	0.000999001	0.15984	0.0999001	0.0559441	0.416583	0.000999001	0.000999001	0.812188	0.000999001
	ENSG00000062282	DGAT2	84649	diacylglycerol O-acyltransferase 2	0.154326	0.000999001	0.000999001	0.000999001	0.968032	0.000999001	0.002997	0.0869131	0.00799201	0.64036	0.004995	0.000999001	0.000999001	0.0649351	0.955045	0.023976	0.143856	0.000999001	0.796204	0.026973	0.002997	0.0529471	0.044955	0.000999001	0.025974	0.000999001
	ENSG00000273820	USP27X	389856	ubiquitin specific peptidase 27 X-linked	0.154326	0.000999001	0.014985	0.000999001	0.000999001	0.382617	0.000999001	0.040959	0.13986	0.100899	0.000999001	0.000999001	0.00699301	0.307692	0.370629	0.908092	0.00699301	0.00899101	0.0869131	0.54046	0.104895	0.000999001	0.000999001	0.00599401	0.822178	0.000999001
	ENSG00000214212	C19orf38	255809	chromosome 19 open reading frame 38	0.154366	0.000999001	0.034965	0.000999001	0.00699301	0.0679321	0.652348	0.100899	0.784216	0.138861	0.036963	0.00799201	0.193806	0.000999001	0.549451	0.0569431	0.000999001	0.190809	0.0859141	0.042957	0.022977	0.000999001	0.841159	0.023976	0.000999001	0.013986
	ENSG00000281026	N4BP2L2-IT2	116828	N4BPL2 intronic transcript 2	0.154406	0.000999001	0.202797	0.000999001	0.693307	0.000999001	0.000999001	0.000999001	0.295704	0.001998	0.000999001	0.000999001	0.000999001	0.914086	0.000999001	0.015984	0.977023	0.104895	0.617383	0.001998	0.000999001	0.000999001	0.002997	0.000999001	0.018981	0.000999001
	ENSG00000084463	WBP11	51729	WW domain binding protein 11	0.154406	0.000999001	0.221778	0.000999001	0.140859	0.000999001	0.000999001	0.000999001	0.663337	0.0639361	0.0619381	0.004995	0.207792	0.01998	0.884116	0.188811	0.024975	0.898102	0.144855	0.305694	0.000999001	0.000999001	0.000999001	0.018981	0.000999001	0.000999001
	ENSG00000178409	BEND3	57673	BEN domain containing 3	0.154446	0.000999001	0.102897	0.954046	0.000999001	0.000999001	0.000999001	0.0779221	0.825175	0.00599401	0.000999001	0.198801	0.003996	0.00699301	0.173826	0.725275	0.000999001	0.000999001	0.386613	0.047952	0.000999001	0.203796	0.000999001	0.136863	0.000999001	0.000999001
	ENSG00000239779	WBP1	23559	WW domain binding protein 1	0.154446	0.027972	0.932068	0.000999001	0.265734	0.000999001	0.000999001	0.000999001	0.415584	0.0739261	0.000999001	0.000999001	0.00799201	0.0959041	0.116883	0.0739261	0.126873	0.027972	0.265734	0.454545	0.17982	0.686314	0.000999001	0.0839161	0.017982	0.000999001
	ENSG00000111667	USP5	8078	ubiquitin specific peptidase 5	0.154486	0.000999001	0.748252	0.000999001	0.117882	0.000999001	0.000999001	0.001998	0.777223	0.0549451	0.000999001	0.000999001	0.032967	0.0959041	0.665335	0.675325	0.003996	0.148851	0.507493	0.012987	0.001998	0.001998	0.000999001	0.004995	0.001998	0.000999001
	ENSG00000168264	IRF2BP2	359948	interferon regulatory factor 2 binding protein 2	0.154525	0.000999001	0.939061	0.000999001	0.0649351	0.000999001	0.000999001	0.000999001	0.867133	0.014985	0.197802	0.000999001	0.000999001	0.000999001	0.001998	0.51049	0.000999001	0.000999001	0.020979	0.35964	0.589411	0.038961	0.000999001	0.225774	0.01998	0.000999001
	ENSG00000109771	LRP2BP	55805	LRP2 binding protein	0.154525	0.000999001	0.206793	0.000999001	0.53047	0.000999001	0.000999001	0.0859141	0.832168	0.274725	0.011988	0.000999001	0.000999001	0.000999001	0.171828	0.047952	0.545455	0.0869131	0.426573	0.26973	0.000999001	0.32967	0.000999001	0.02997	0.002997	0.000999001
	ENSG00000250241	PCDH10-DT	101927359	PCDH10 divergent transcript	0.154565	0.000999001	0.011988	0.000999001	0.004995	0.000999001	0.001998	0.250749	0.348651	0.759241	0.00599401	0.00799201	0.000999001	0.628372	0.0959041	0.821179	0.000999001	0.024975	0.170829	0.581419	0.0849151	0.0539461	0.002997	0.000999001	0.000999001	0.000999001
	ENSG00000120705	ETF1	2107	eukaryotic translation termination factor 1	0.154565	0.000999001	0.741259	0.000999001	0.033966	0.000999001	0.000999001	0.001998	0.341658	0.0569431	0.682318	0.000999001	0.026973	0.027972	0.57043	0.197802	0.611389	0.0789211	0.371628	0.0559441	0.00599401	0.024975	0.025974	0.000999001	0.000999001	0.000999001
	ENSG00000137501	SYTL2	54843	synaptotagmin like 2	0.154605	0.000999001	0.704296	0.0859141	0.758242	0.000999001	0.000999001	0.00899101	0.263736	0.035964	0.000999001	0.000999001	0.104895	0.00599401	0.115884	0.004995	0.00999001	0.000999001	0.0799201	0.153846	0.410589	0.040959	0.000999001	0.120879	0.00799201	0.945055
	ENSG00000265485	LINC01915	729950	long intergenic non-protein coding RNA 1915	0.154605	0.000999001	0.217782	0.193806	0.31968	0.603397	0.000999001	0.014985	0.223776	0.0869131	0.002997	0.003996	0.0889111	0.0559441	0.210789	0.513487	0.000999001	0.000999001	0.609391	0.0579421	0.00599401	0.405594	0.003996	0.044955	0.120879	0.0759241
	ENSG00000125351	UPF3B	65109	UPF3B regulator of nonsense mediated mRNA decay	0.154605	0.000999001	0.478521	0.698302	0.00899101	0.000999001	0.000999001	0.046953	0.778222	0.120879	0.000999001	0.000999001	0.391608	0.001998	0.01998	0.494505	0.000999001	0.013986	0.183816	0.0529471	0.001998	0.300699	0.000999001	0.000999001	0.00799201	0.255744
	ENSG00000114062	UBE3A	7337	ubiquitin protein ligase E3A	0.154685	0.015984	0.637363	0.000999001	0.0979021	0.000999001	0.000999001	0.000999001	0.215784	0.356643	0.998002	0.000999001	0.031968	0.001998	0.0759241	0.0739261	0.0729271	0.041958	0.115884	0.107892	0.708292	0.003996	0.254745	0.025974	0.023976	0.000999001
	ENSG00000221886	ZBED8	63920	zinc finger BED-type containing 8	0.154685	0.000999001	0.667333	0.286713	0.0919081	0.000999001	0.000999001	0.0929071	0.421578	0.38961	0.350649	0.000999001	0.012987	0.0529471	0.026973	0.247752	0.10989	0.000999001	0.110889	0.218781	0.000999001	0.693307	0.0839161	0.000999001	0.000999001	0.000999001
	ENSG00000092978	GPATCH2	55105	G-patch domain containing 2	0.154765	0.000999001	0.0869131	0.013986	0.028971	0.000999001	0.000999001	0.173826	0.155844	0.000999001	0.121878	0.886114	0.002997	0.872128	0.143856	0.033966	0.305694	0.000999001	0.046953	0.00699301	0.775225	0.003996	0.000999001	0.018981	0.176823	0.00799201
	ENSG00000165283	STOML2	30968	stomatin like 2	0.154765	0.000999001	0.448551	0.001998	0.041958	0.000999001	0.000999001	0.000999001	0.907093	0.017982	0.000999001	0.000999001	0.01998	0.45954	0.931069	0.157842	0.017982	0.024975	0.819181	0.00599401	0.002997	0.000999001	0.000999001	0.001998	0.000999001	0.000999001
	ENSG00000143436	MRPL9	65005	mitochondrial ribosomal protein L9	0.154765	0.000999001	0.509491	0.000999001	0.161838	0.046953	0.000999001	0.000999001	0.655345	0.037962	0.000999001	0.000999001	0.012987	0.365634	0.575425	0.328671	0.00699301	0.153846	0.38961	0.0849151	0.0589411	0.13986	0.023976	0.298701	0.010989	0.000999001
	ENSG00000013275	PSMC4	5704	proteasome 26S subunit, ATPase 4	0.154765	0.000999001	0.222777	0.247752	0.212787	0.000999001	0.000999001	0.000999001	0.208791	0.143856	0.000999001	0.000999001	0.0889111	0.021978	0.284715	0.717283	0.0709291	0.131868	0.969031	0.0549451	0.000999001	0.478521	0.000999001	0.004995	0.000999001	0.000999001
	ENSG00000205133	TRIQK	286144	triple QxxK/R motif containing	0.154805	0.000999001	0.576424	0.000999001	0.00699301	0.114885	0.000999001	0.16983	0.340659	0.030969	0.156843	0.00699301	0.51049	0.000999001	0.433566	0.040959	0.146853	0.03996	0.002997	0.047952	0.00799201	0.697303	0.00699301	0.525475	0.000999001	0.000999001
	ENSG00000171792	RHNO1	83695	RAD9-HUS1-RAD1 interacting nuclear orphan 1	0.154805	0.000999001	0.272727	0.003996	0.476523	0.000999001	0.000999001	0.467532	0.754246	0.013986	0.000999001	0.255744	0.0759241	0.572428	0.041958	0.364635	0.216783	0.000999001	0.000999001	0.025974	0.00599401	0.000999001	0.123876	0.000999001	0.038961	0.150849
	ENSG00000056558	TRAF1	7185	TNF receptor associated factor 1	0.154845	0.000999001	0.513487	0.000999001	0.554446	0.000999001	0.000999001	0.180819	0.616384	0.00799201	0.000999001	0.000999001	0.000999001	0.001998	0.0759241	0.814186	0.27972	0.0829171	0.021978	0.0659341	0.332667	0.311688	0.000999001	0.000999001	0.000999001	0.000999001
	ENSG00000236756	DNAJC9-AS1	414245	DNAJC9 and MRPS16 antisense RNA 1	0.154885	0.011988	0.286713	0.00899101	0.296703	0.000999001	0.000999001	0.377622	0.825175	0.000999001	0.044955	0.000999001	0.001998	0.000999001	0.018981	0.583417	0.567433	0.032967	0.643357	0.004995	0.0729271	0.024975	0.001998	0.001998	0.0589411	0.000999001
	ENSG00000207523	SNORA66	26782	small nucleolar RNA, H/ACA box 66	0.154885	0.00999001	0.7003	0.0629371	0.01998	0.017982	0.000999001	0.521479	0.243756	0.003996	0.000999001	0.013986	0.623377	0.167832	0.13986	0.126873	0.166833	0.000999001	0.571429	0.004995	0.0879121	0.003996	0.298701	0.000999001	0.0809191	0.000999001
	ENSG00000198162	MAN1A2	10905	mannosidase alpha class 1A member 2	0.154925	0.000999001	0.613387	0.000999001	0.14985	0.045954	0.000999001	0.243756	0.282717	0.506494	0.0539461	0.000999001	0.11988	0.004995	0.0799201	0.414585	0.344655	0.000999001	0.330669	0.112887	0.549451	0.00799201	0.000999001	0.000999001	0.003996	0.000999001
	ENSG00000167721	TSR1	55720	TSR1 ribosome maturation factor	0.154965	0.000999001	0.672328	0.000999001	0.681319	0.000999001	0.000999001	0.000999001	0.632368	0.003996	0.000999001	0.000999001	0.100899	0.147852	0.408591	0.561439	0.0719281	0.178821	0.245754	0.0599401	0.000999001	0.0579421	0.000999001	0.03996	0.000999001	0.000999001
	ENSG00000246922	UBAP1L	390595	ubiquitin associated protein 1 like	0.154965	0.000999001	0.242757	0.000999001	0.163836	0.000999001	0.000999001	0.000999001	0.240759	0.047952	0.000999001	0.000999001	0.000999001	0.246753	0.0619381	0.643357	0.123876	0.769231	0.564436	0.420579	0.18981	0.115884	0.023976	0.000999001	0.00899101	0.000999001
	ENSG00000235613	NSRP1P1	100420557	nuclear speckle splicing regulatory protein 1 pseudogene 1	0.154965	0.000999001	0.472527	0.000999001	0.000999001	0.0539461	0.000999001	0.00599401	0.666334	0.0819181	0.030969	0.0549451	0.172827	0.02997	0.01998	0.514486	0.108891	0.018981	0.951049	0.328671	0.310689	0.004995	0.00999001	0.000999001	0.030969	0.000999001
	ENSG00000165507	DEPP1	11067	DEPP autophagy regulator 1	0.155005	0.000999001	0.037962	0.000999001	0.000999001	0.000999001	0.000999001	0.002997	0.917083	0.622378	0.000999001	0.000999001	0.588412	0.011988	0.693307	0.147852	0.00699301	0.000999001	0.014985	0.015984	0.000999001	0.644356	0.035964	0.111888	0.012987	0.000999001
	ENSG00000138623	SEMA7A	8482	semaphorin 7A (John Milton Hagen blood group)	0.155005	0.002997	0.000999001	0.000999001	0.247752	0.112887	0.4995	0.271728	0.691309	0.100899	0.02997	0.367632	0.002997	0.0509491	0.298701	0.0999001	0.323676	0.000999001	0.000999001	0.124875	0.025974	0.143856	0.433566	0.010989	0.014985	0.015984
	ENSG00000259248	USP3-AS1	100130855	USP3 antisense RNA 1	0.155045	0.000999001	0.001998	0.161838	0.026973	0.637363	0.000999001	0.38961	0.132867	0.022977	0.000999001	0.000999001	0.00799201	0.202797	0.02997	0.514486	0.238761	0.000999001	0.877123	0.00799201	0.001998	0.588412	0.000999001	0.000999001	0.024975	0.000999001
	ENSG00000197245	FAM110D	79927	family with sequence similarity 110 member D	0.155085	0.000999001	0.98002	0.000999001	0.968032	0.003996	0.000999001	0.041958	0.14985	0.000999001	0.271728	0.004995	0.023976	0.000999001	0.012987	0.458541	0.003996	0.000999001	0.509491	0.023976	0.001998	0.287712	0.000999001	0.000999001	0.010989	0.114885
	ENSG00000118482	PHF3	23469	PHD finger protein 3	0.155085	0.000999001	0.120879	0.185814	0.025974	0.002997	0.995005	0.21978	0.344655	0.025974	0.001998	0.118881	0.0979021	0.021978	0.00699301	0.342657	0.000999001	0.000999001	0.254745	0.001998	0.012987	0.66034	0.386613	0.000999001	0.001998	0.042957
	ENSG00000121211	MND1	84057	meiotic nuclear divisions 1	0.155085	0.001998	0.014985	0.000999001	0.032967	0.000999001	0.0619381	0.400599	0.451548	0.0589411	0.000999001	0.000999001	0.038961	0.001998	0.755245	0.778222	0.392607	0.000999001	0.038961	0.000999001	0.151848	0.042957	0.010989	0.454545	0.170829	0.010989
	ENSG00000185697	MYBL1	4603	MYB proto-oncogene like 1	0.155125	0.000999001	0.000999001	0.000999001	0.608392	0.146853	0.632368	0.000999001	0.833167	0.425574	0.000999001	0.001998	0.000999001	0.108891	0.01998	0.434565	0.001998	0.000999001	0.014985	0.0619381	0.335664	0.0509491	0.000999001	0.000999001	0.187812	0.003996
	ENSG00000059377	TBXAS1	6916	thromboxane A synthase 1	0.155165	0.000999001	0.016983	0.000999001	0.344655	0.000999001	0.002997	0.227772	0.53047	0.001998	0.000999001	0.370629	0.126873	0.000999001	0.788212	0.407592	0.0689311	0.001998	0.018981	0.132867	0.0779221	0.047952	0.000999001	0.000999001	0.0709291	0.634366
	ENSG00000163013	FBXO41	150726	F-box protein 41	0.155245	0.000999001	0.046953	0.000999001	0.348651	0.171828	0.035964	0.033966	0.536464	0.000999001	0.111888	0.003996	0.117882	0.215784	0.865135	0.0849151	0.000999001	0.000999001	0.000999001	0.565435	0.561439	0.0849151	0.000999001	0.003996	0.0839161	0.000999001
	ENSG00000157593	SLC35B2	347734	solute carrier family 35 member B2	0.155245	0.00699301	0.417582	0.177822	0.000999001	0.000999001	0.014985	0.125874	0.83017	0.22977	0.000999001	0.000999001	0.15984	0.015984	0.589411	0.857143	0.04995	0.000999001	0.171828	0.0909091	0.0989011	0.004995	0.000999001	0.000999001	0.030969	0.000999001
	ENSG00000166508	MCM7	4176	minichromosome maintenance complex component 7	0.155245	0.280719	0.812188	0.000999001	0.000999001	0.000999001	0.000999001	0.000999001	0.102897	0.010989	0.00599401	0.195804	0.110889	0.004995	0.428571	0.794206	0.0559441	0.001998	0.004995	0.014985	0.134865	0.0719281	0.651349	0.154845	0.036963	0.000999001
	ENSG00000151366	NDUFC2	4718	NADH:ubiquinone oxidoreductase subunit C2	0.155285	0.000999001	0.442557	0.000999001	0.04995	0.000999001	0.000999001	0.001998	0.538462	0.433566	0.000999001	0.137862	0.010989	0.988012	0.651349	0.037962	0.153846	0.002997	0.128871	0.01998	0.0839161	0.0889111	0.031968	0.032967	0.03996	0.000999001
	ENSG00000183354	KIAA2026	158358	KIAA2026	0.155325	0.000999001	0.174825	0.00699301	0.021978	0.01998	0.031968	0.237762	0.891109	0.011988	0.001998	0.001998	0.001998	0.732268	0.022977	0.452547	0.017982	0.036963	0.185814	0.004995	0.0659341	0.355644	0.004995	0.0869131	0.511489	0.000999001
	ENSG00000175110	MRPS22	56945	mitochondrial ribosomal protein S22	0.155325	0.000999001	0.155844	0.000999001	0.462537	0.000999001	0.000999001	0.000999001	0.320679	0.217782	0.000999001	0.000999001	0.220779	0.0959041	0.377622	0.153846	0.782218	0.00599401	0.497502	0.00599401	0.014985	0.020979	0.000999001	0.512488	0.028971	0.000999001
	ENSG00000178878	APOLD1	81575	apolipoprotein L domain containing 1	0.155325	0.0589411	0.215784	0.000999001	0.000999001	0.012987	0.000999001	0.000999001	0.417582	0.758242	0.004995	0.000999001	0.156843	0.0789211	0.000999001	0.453546	0.237762	0.144855	0.010989	0.00599401	0.0529471	0.547453	0.000999001	0.205794	0.320679	0.191808
	ENSG00000155511	GRIA1	2890	glutamate ionotropic receptor AMPA type subunit 1	0.155365	0.000999001	0.003996	0.000999001	0.037962	0.000999001	0.000999001	0.546454	0.532468	0.508492	0.001998	0.000999001	0.0849151	0.016983	0.002997	0.00899101	0.258741	0.785215	0.1998	0.165834	0.000999001	0.002997	0.33966	0.35964	0.01998	0.000999001
	ENSG00000189060	H1-0	3005	H1.0 linker histone	0.155365	0.000999001	0.024975	0.454545	0.132867	0.000999001	0.000999001	0.000999001	0.287712	0.762238	0.000999001	0.000999001	0.001998	0.000999001	0.665335	0.330669	0.002997	0.524476	0.231768	0.271728	0.00999001	0.040959	0.000999001	0.000999001	0.131868	0.000999001
	ENSG00000203739	PRDX6-AS1	101928673	PRDX6 antisense RNA 1	0.155405	0.004995	0.955045	0.000999001	0.22977	0.147852	0.00999001	0.13986	0.887113	0.002997	0.000999001	0.014985	0.0979021	0.003996	0.001998	0.916084	0.161838	0.004995	0.0669331	0.217782	0.00899101	0.00599401	0.000999001	0.000999001	0.000999001	0.000999001
	ENSG00000204778	ZNG1DP	653510	Zn regulated GTPase metalloprotein activator 1D, pseudogene	0.155405	0.000999001	0.390609	0.416583	0.003996	0.001998	0.000999001	0.003996	0.423576	0.017982	0.026973	0.025974	0.000999001	0.003996	0.014985	0.504496	0.00999001	0.000999001	0.769231	0.658342	0.270729	0.030969	0.108891	0.000999001	0.195804	0.000999001
	ENSG00000146109	ABT1	29777	activator of basal transcription 1	0.155445	0.000999001	0.851149	0.382617	0.003996	0.000999001	0.000999001	0.020979	0.493506	0.431568	0.000999001	0.001998	0.0919081	0.000999001	0.345654	0.671329	0.00899101	0.405594	0.020979	0.0529471	0.000999001	0.0929071	0.000999001	0.000999001	0.000999001	0.000999001
	ENSG00000232653	GOLGA8N	643699	golgin A8 family member N	0.155485	0.000999001	0.301698	0.000999001	0.232767	0.000999001	0.000999001	0.747253	0.298701	0.145854	0.128871	0.000999001	0.000999001	0.000999001	0.01998	0.133866	0.0529471	0.000999001	0.683317	0.048951	0.197802	0.485514	0.398601	0.000999001	0.000999001	0.000999001
	ENSG00000070031	SCT	6343	secretin	0.155485	0.0859141	0.237762	0.000999001	0.11988	0.0939061	0.001998	0.0859141	0.0889111	0.0599401	0.002997	0.000999001	0.000999001	0.434565	0.020979	0.000999001	0.153846	0.004995	0.195804	0.0979021	0.5005	0.992008	0.228771	0.0949051	0.380619	0.000999001
	ENSG00000081760	AACS	65985	acetoacetyl-CoA synthetase	0.155524	0.000999001	0.478521	0.000999001	0.00799201	0.000999001	0.024975	0.000999001	0.191808	0.197802	0.000999001	0.000999001	0.145854	0.694306	0.648352	0.496503	0.00799201	0.001998	0.504496	0.0879121	0.04995	0.155844	0.001998	0.155844	0.01998	0.00999001
	ENSG00000172113	NME6	10201	NME/NM23 nucleoside diphosphate kinase 6	0.155604	0.000999001	0.571429	0.046953	0.00799201	0.000999001	0.000999001	0.000999001	0.321678	0.705295	0.000999001	0.000999001	0.024975	0.0769231	0.664336	0.0969031	0.000999001	0.287712	0.382617	0.117882	0.033966	0.206793	0.000999001	0.216783	0.118881	0.000999001
	ENSG00000029364	SLC39A9	55334	solute carrier family 39 member 9	0.155644	0.000999001	0.515485	0.000999001	0.000999001	0.000999001	0.002997	0.52048	0.413586	0.290709	0.000999001	0.000999001	0.001998	0.00899101	0.350649	0.268731	0.045954	0.000999001	0.643357	0.124875	0.67033	0.021978	0.000999001	0.000999001	0.000999001	0.000999001
	ENSG00000198821	CD247	919	CD247 molecule	0.155684	0.000999001	0.002997	0.000999001	0.568432	0.0639361	0.460539	0.004995	0.144855	0.312687	0.000999001	0.000999001	0.000999001	0.192807	0.037962	0.163836	0.000999001	0.000999001	0.003996	0.579421	0.38961	0.107892	0.002997	0.273726	0.573427	0.000999001
	ENSG00000100280	AP1B1	162	adaptor related protein complex 1 subunit beta 1	0.155684	0.000999001	0.100899	0.158841	0.0539461	0.000999001	0.0559441	0.144855	0.857143	0.013986	0.000999001	0.000999001	0.281718	0.0759241	0.719281	0.776224	0.000999001	0.003996	0.02997	0.297702	0.120879	0.002997	0.011988	0.140859	0.00699301	0.032967
	ENSG00000136859	ANGPTL2	23452	angiopoietin like 2	0.155684	0.0799201	0.822178	0.00699301	0.016983	0.000999001	0.000999001	0.028971	0.0729271	0.702298	0.121878	0.032967	0.00899101	0.230769	0.268731	0.140859	0.000999001	0.0729271	0.197802	0.609391	0.101898	0.14985	0.013986	0.000999001	0.123876	0.0839161
	ENSG00000113263	ITK	3702	IL2 inducible T cell kinase	0.155684	0.000999001	0.003996	0.001998	0.330669	0.017982	0.036963	0.338661	0.125874	0.150849	0.000999001	0.000999001	0.000999001	0.496503	0.001998	0.534466	0.000999001	0.000999001	0.002997	0.271728	0.602398	0.284715	0.000999001	0.480519	0.201798	0.000999001
	ENSG00000139233	LLPH	84298	LLP homolog, long-term synaptic facilitation factor	0.155684	0.000999001	0.246753	0.431568	0.0869131	0.000999001	0.000999001	0.000999001	0.905095	0.0959041	0.000999001	0.000999001	0.481518	0.042957	0.384615	0.115884	0.355644	0.047952	0.523477	0.00699301	0.003996	0.152847	0.000999001	0.000999001	0.000999001	0.000999001
	ENSG00000159147	DONSON	29980	DNA replication fork stabilization factor DONSON	0.155724	0.000999001	0.10989	0.000999001	0.002997	0.000999001	0.000999001	0.016983	0.824176	0.664336	0.000999001	0.000999001	0.000999001	0.0929071	0.347652	0.0549451	0.000999001	0.000999001	0.140859	0.982018	0.110889	0.524476	0.000999001	0.000999001	0.00899101	0.000999001
	ENSG00000131844	MCCC2	64087	methylcrotonyl-CoA carboxylase subunit 2	0.155724	0.000999001	0.815185	0.00699301	0.122877	0.000999001	0.000999001	0.000999001	0.63037	0.87013	0.000999001	0.000999001	0.118881	0.004995	0.135864	0.195804	0.003996	0.00699301	0.405594	0.0549451	0.017982	0.323676	0.000999001	0.167832	0.002997	0.000999001
	ENSG00000085999	RAD54L	8438	RAD54 like	0.155724	0.0799201	0.448551	0.104895	0.146853	0.001998	0.617383	0.622378	0.454545	0.00599401	0.000999001	0.000999001	0.028971	0.0999001	0.125874	0.034965	0.23976	0.00899101	0.024975	0.010989	0.191808	0.515485	0.001998	0.002997	0.120879	0.000999001
	ENSG00000163171	CDC42EP3	10602	CDC42 effector protein 3	0.155724	0.000999001	0.101898	0.000999001	0.000999001	0.001998	0.001998	0.002997	0.026973	0.231768	0.001998	0.013986	0.000999001	0.140859	0.012987	0.881119	0.181818	0.041958	0.62038	0.421578	0.754246	0.0919081	0.000999001	0.000999001	0.30969	0.046953
	ENSG00000145782	ATG12	9140	autophagy related 12	0.155844	0.000999001	0.273726	0.000999001	0.001998	0.000999001	0.000999001	0.00999001	0.494505	0.147852	0.000999001	0.565435	0.891109	0.176823	0.0639361	0.693307	0.000999001	0.000999001	0.448551	0.025974	0.000999001	0.0849151	0.00699301	0.000999001	0.000999001	0.000999001
	ENSG00000030419	IKZF2	22807	IKAROS family zinc finger 2	0.155924	0.000999001	0.748252	0.000999001	0.00899101	0.000999001	0.00899101	0.195804	0.135864	0.000999001	0.000999001	0.000999001	0.030969	0.031968	0.631369	0.871129	0.0609391	0.136863	0.103896	0.011988	0.0949051	0.127872	0.156843	0.000999001	0.521479	0.012987
	ENSG00000181847	TIGIT	201633	T cell immunoreceptor with Ig and ITIM domains	0.155964	0.000999001	0.003996	0.000999001	0.504496	0.001998	0.000999001	0.844156	0.350649	0.563437	0.000999001	0.001998	0.001998	0.115884	0.043956	0.164835	0.000999001	0.000999001	0.003996	0.012987	0.024975	0.40959	0.026973	0.265734	0.55045	0.000999001
	ENSG00000177879	AP3S1	1176	adaptor related protein complex 3 subunit sigma 1	0.155964	0.000999001	0.312687	0.000999001	0.245754	0.000999001	0.161838	0.0889111	0.20979	0.277722	0.003996	0.03996	0.01998	0.354645	0.21978	0.41958	0.000999001	0.000999001	0.00699301	0.240759	0.146853	0.384615	0.134865	0.000999001	0.623377	0.000999001
	ENSG00000227110	LMCD1-AS1	100288428	LMCD1 antisense RNA 1	0.156004	0.000999001	0.002997	0.047952	0.001998	0.000999001	0.000999001	0.545455	0.683317	0.002997	0.000999001	0.674326	0.000999001	0.000999001	0.0779221	0.305694	0.79021	0.000999001	0.225774	0.235764	0.011988	0.253746	0.000999001	0.028971	0.001998	0.000999001
	ENSG00000117408	IPO13	9670	importin 13	0.156004	0.004995	0.223776	0.000999001	0.0959041	0.0879121	0.0599401	0.001998	0.64036	0.122877	0.000999001	0.000999001	0.000999001	0.016983	0.32967	0.014985	0.000999001	0.000999001	0.244755	0.914086	0.553447	0.318681	0.257742	0.000999001	0.003996	0.000999001
	ENSG00000134001	EIF2S1	1965	eukaryotic translation initiation factor 2 subunit alpha	0.156044	0.000999001	0.335664	0.000999001	0.365634	0.000999001	0.000999001	0.000999001	0.164835	0.026973	0.016983	0.000999001	0.00599401	0.000999001	0.467532	0.176823	0.827173	0.704296	0.783217	0.010989	0.002997	0.000999001	0.000999001	0.000999001	0.000999001	0.000999001
	ENSG00000184939	ZFP90	146198	ZFP90 zinc finger protein	0.156044	0.000999001	0.755245	0.000999001	0.427572	0.000999001	0.0949051	0.0639361	0.744256	0.132867	0.000999001	0.821179	0.258741	0.038961	0.004995	0.244755	0.000999001	0.000999001	0.174825	0.013986	0.003996	0.012987	0.001998	0.018981	0.01998	0.0609391
	ENSG00000149554	CHEK1	1111	checkpoint kinase 1	0.156044	0.786214	0.183816	0.000999001	0.001998	0.001998	0.142857	0.0749251	0.463536	0.044955	0.000999001	0.000999001	0.048951	0.00999001	0.949051	0.4995	0.306693	0.002997	0.0559441	0.024975	0.046953	0.001998	0.202797	0.01998	0.026973	0.000999001
	ENSG00000134107	BHLHE40	8553	basic helix-loop-helix family member e40	0.156084	0.000999001	0.451548	0.02997	0.000999001	0.004995	0.000999001	0.001998	0.020979	0.395604	0.0789211	0.000999001	0.000999001	0.017982	0.737263	0.0749251	0.000999001	0.000999001	0.895105	0.181818	0.031968	0.003996	0.000999001	0.26973	0.696304	0.000999001
	ENSG00000185008	ROBO2	6092	roundabout guidance receptor 2	0.156084	0.000999001	0.37962	0.000999001	0.003996	0.223776	0.033966	0.244755	0.253746	0.477522	0.000999001	0.000999001	0.000999001	0.00699301	0.273726	0.273726	0.000999001	0.000999001	0.023976	0.873127	0.117882	0.010989	0.021978	0.0529471	0.621379	0.000999001
	ENSG00000204514	ZNF814	730051	zinc finger protein 814	0.156124	0.040959	0.707293	0.000999001	0.431568	0.473526	0.000999001	0.000999001	0.922078	0.026973	0.000999001	0.000999001	0.212787	0.000999001	0.004995	0.154845	0.101898	0.000999001	0.215784	0.296703	0.002997	0.0509491	0.011988	0.00899101	0.230769	0.000999001
	ENSG00000103512	NOMO1	23420	NODAL modulator 1	0.156124	0.000999001	0.455544	0.000999001	0.313686	0.000999001	0.000999001	0.000999001	0.961039	0.000999001	0.003996	0.000999001	0.000999001	0.77023	0.357642	0.181818	0.367632	0.000999001	0.191808	0.03996	0.036963	0.000999001	0.0829171	0.10989	0.018981	0.000999001
	ENSG00000105352	CEACAM4	1089	CEA cell adhesion molecule 4	0.156164	0.000999001	0.018981	0.000999001	0.445554	0.000999001	0.000999001	0.002997	0.915085	0.0589411	0.001998	0.000999001	0.171828	0.032967	0.284715	0.002997	0.615385	0.000999001	0.010989	0.256743	0.011988	0.178821	0.000999001	0.172827	0.343656	0.370629
	ENSG00000179115	FARSA	2193	phenylalanyl-tRNA synthetase subunit alpha	0.156164	0.000999001	0.272727	0.000999001	0.428571	0.000999001	0.000999001	0.000999001	0.806194	0.11988	0.000999001	0.001998	0.010989	0.643357	0.450549	0.374625	0.000999001	0.128871	0.247752	0.014985	0.004995	0.000999001	0.127872	0.25974	0.001998	0.000999001
	ENSG00000217555	CKLF	51192	chemokine like factor	0.156164	0.00599401	0.372627	0.000999001	0.246753	0.000999001	0.0999001	0.000999001	0.333666	0.0849151	0.000999001	0.003996	0.000999001	0.227772	0.320679	0.392607	0.003996	0.000999001	0.278721	0.030969	0.508492	0.321678	0.012987	0.213786	0.374625	0.0639361
	ENSG00000108829	LRRC59	55379	leucine rich repeat containing 59	0.156244	0.000999001	0.154845	0.000999001	0.935065	0.000999001	0.000999001	0.661339	0.474525	0.291708	0.012987	0.000999001	0.003996	0.015984	0.408591	0.277722	0.0919081	0.002997	0.518482	0.018981	0.022977	0.000999001	0.003996	0.001998	0.000999001	0.000999001
	ENSG00000058404	CAMK2B	816	calcium/calmodulin dependent protein kinase II beta	0.156244	0.01998	0.296703	0.000999001	0.000999001	0.041958	0.622378	0.011988	0.37962	0.011988	0.00799201	0.000999001	0.000999001	0.003996	0.196803	0.311688	0.00799201	0.021978	0.016983	0.038961	0.254745	0.557443	0.004995	0.0509491	0.761239	0.281718
	ENSG00000100600	LGMN	5641	legumain	0.156244	0.414585	0.047952	0.000999001	0.35964	0.000999001	0.114885	0.000999001	0.307692	0.000999001	0.003996	0.000999001	0.004995	0.000999001	0.260739	0.142857	0.92008	0.004995	0.895105	0.0869131	0.0919081	0.0849151	0.010989	0.01998	0.031968	0.0959041
	ENSG00000124194	GDAP1L1	78997	ganglioside induced differentiation associated protein 1 like 1	0.156244	0.023976	0.936064	0.000999001	0.357642	0.00699301	0.000999001	0.901099	0.0909091	0.027972	0.462537	0.011988	0.018981	0.247752	0.322677	0.024975	0.028971	0.000999001	0.20979	0.000999001	0.143856	0.0669331	0.001998	0.000999001	0.014985	0.000999001
	ENSG00000091651	ORC6	23594	origin recognition complex subunit 6	0.156284	0.264735	0.143856	0.000999001	0.013986	0.000999001	0.542458	0.0569431	0.480519	0.0609391	0.000999001	0.408591	0.0739261	0.048951	0.203796	0.183816	0.503497	0.001998	0.00699301	0.00699301	0.035964	0.021978	0.742258	0.0739261	0.018981	0.00899101
	ENSG00000166402	TUB	7275	TUB bipartite transcription factor	0.156284	0.000999001	0.751249	0.000999001	0.934066	0.000999001	0.000999001	0.0969031	0.393606	0.157842	0.000999001	0.000999001	0.000999001	0.028971	0.18981	0.016983	0.018981	0.000999001	0.434565	0.366633	0.000999001	0.000999001	0.003996	0.00799201	0.000999001	0.494505
	ENSG00000160190	SLC37A1	54020	solute carrier family 37 member 1	0.156324	0.000999001	0.00599401	0.004995	0.001998	0.000999001	0.101898	0.0689311	0.614386	0.208791	0.00899101	0.35964	0.012987	0.047952	0.0559441	0.016983	0.000999001	0.1998	0.927073	0.658342	0.002997	0.368631	0.00599401	0.147852	0.0789211	0.00599401
	ENSG00000217930	PAM16	51025	presequence translocase associated motor 16	0.156364	0.000999001	0.351648	0.00999001	0.020979	0.004995	0.000999001	0.038961	0.65035	0.00999001	0.000999001	0.003996	0.0889111	0.000999001	0.460539	0.0729271	0.020979	0.026973	0.984016	0.333666	0.365634	0.00899101	0.000999001	0.000999001	0.380619	0.0689311
	ENSG00000066926	FECH	2235	ferrochelatase	0.156404	0.000999001	0.238761	0.000999001	0.00599401	0.000999001	0.000999001	0.000999001	0.382617	0.921079	0.000999001	0.000999001	0.000999001	0.001998	0.701299	0.347652	0.350649	0.25974	0.562438	0.013986	0.031968	0.047952	0.000999001	0.004995	0.028971	0.000999001
	ENSG00000142552	RCN3	57333	reticulocalbin 3	0.156444	0.000999001	0.135864	0.000999001	0.0869131	0.000999001	0.000999001	0.004995	0.608392	0.594406	0.00999001	0.000999001	0.028971	0.904096	0.428571	0.164835	0.000999001	0.000999001	0.013986	0.676324	0.000999001	0.015984	0.000999001	0.224775	0.002997	0.000999001
	ENSG00000099864	PALM	5064	paralemmin	0.156484	0.000999001	0.44955	0.352647	0.034965	0.000999001	0.000999001	0.000999001	0.0819181	0.016983	0.000999001	0.000999001	0.000999001	0.0899101	0.425574	0.134865	0.0789211	0.692308	0.002997	0.197802	0.167832	0.993007	0.044955	0.000999001	0.138861	0.000999001
	ENSG00000125266	EFNB2	1948	ephrin B2	0.156523	0.0569431	0.288711	0.000999001	0.718282	0.000999001	0.000999001	0.00699301	0.26973	0.011988	0.921079	0.000999001	0.000999001	0.000999001	0.891109	0.033966	0.003996	0.00799201	0.010989	0.294705	0.00699301	0.37962	0.000999001	0.000999001	0.000999001	0.000999001
	ENSG00000106034	CPED1	79974	cadherin like and PC-esterase domain containing 1	0.156523	0.143856	0.040959	0.174825	0.00699301	0.003996	0.793207	0.172827	0.768232	0.195804	0.000999001	0.000999001	0.198801	0.0649351	0.00699301	0.0589411	0.004995	0.000999001	0.137862	0.282717	0.13986	0.002997	0.14985	0.00799201	0.230769	0.322677
	ENSG00000154258	ABCA9	10350	ATP binding cassette subfamily A member 9	0.156563	0.003996	0.048951	0.000999001	0.208791	0.000999001	0.000999001	0.001998	0.745255	0.130869	0.000999001	0.000999001	0.686314	0.418581	0.511489	0.043956	0.305694	0.0549451	0.011988	0.002997	0.0519481	0.030969	0.121878	0.335664	0.191808	0.000999001
	ENSG00000126062	TMEM115	11070	transmembrane protein 115	0.156563	0.000999001	0.874126	0.000999001	0.177822	0.000999001	0.013986	0.000999001	0.751249	0.405594	0.004995	0.000999001	0.000999001	0.001998	0.351648	0.31968	0.004995	0.000999001	0.125874	0.178821	0.177822	0.033966	0.481518	0.000999001	0.000999001	0.000999001
	ENSG00000168646	AXIN2	8313	axin 2	0.156603	0.000999001	0.0959041	0.635365	0.001998	0.000999001	0.012987	0.16983	0.426573	0.504496	0.0739261	0.0519481	0.114885	0.241758	0.042957	0.256743	0.0929071	0.000999001	0.377622	0.637363	0.122877	0.022977	0.000999001	0.015984	0.010989	0.000999001
	ENSG00000011600	TYROBP	7305	transmembrane immune signaling adaptor TYROBP	0.156603	0.270729	0.011988	0.000999001	0.158841	0.245754	0.0589411	0.022977	0.241758	0.003996	0.151848	0.032967	0.0609391	0.000999001	0.717283	0.0599401	0.001998	0.478521	0.032967	0.043956	0.405594	0.048951	0.01998	0.001998	0.84016	0.000999001
	ENSG00000171160	MORN4	118812	MORN repeat containing 4	0.156643	0.000999001	0.664336	0.000999001	0.127872	0.000999001	0.000999001	0.0919081	0.422577	0.158841	0.000999001	0.0569431	0.001998	0.00899101	0.004995	0.0799201	0.817183	0.371628	0.698302	0.295704	0.003996	0.0979021	0.000999001	0.000999001	0.004995	0.000999001
	ENSG00000138231	DBR1	51163	debranching RNA lariats 1	0.156683	0.004995	0.907093	0.000999001	0.00999001	0.000999001	0.000999001	0.035964	0.891109	0.722278	0.000999001	0.000999001	0.031968	0.001998	0.812188	0.157842	0.000999001	0.152847	0.001998	0.00999001	0.000999001	0.153846	0.000999001	0.003996	0.00999001	0.000999001
	ENSG00000026297	RNASET2	8635	ribonuclease T2	0.156723	0.001998	0.020979	0.000999001	0.134865	0.002997	0.000999001	0.030969	0.932068	0.224775	0.616384	0.001998	0.001998	0.002997	0.027972	0.188811	0.604396	0.013986	0.041958	0.0969031	0.66034	0.013986	0.003996	0.227772	0.0629371	0.000999001
	ENSG00000267270	PARD6G-AS1	100130522	PARD6G antisense RNA 1	0.156723	0.000999001	0.020979	0.226773	0.127872	0.000999001	0.000999001	0.000999001	0.278721	0.54046	0.016983	0.000999001	0.000999001	0.000999001	0.0509491	0.466533	0.908092	0.171828	0.000999001	0.694306	0.000999001	0.365634	0.000999001	0.000999001	0.036963	0.000999001
	ENSG00000270170	NCBP2AS2	152217	NCBP2 antisense 2 (head to head)	0.156763	0.000999001	0.391608	0.000999001	0.014985	0.000999001	0.000999001	0.351648	0.256743	0.457542	0.001998	0.000999001	0.000999001	0.000999001	0.749251	0.878122	0.000999001	0.000999001	0.574426	0.003996	0.000999001	0.224775	0.000999001	0.000999001	0.000999001	0.000999001
	ENSG00000071553	ATP6AP1	537	ATPase H+ transporting accessory protein 1	0.156803	0.000999001	0.784216	0.000999001	0.000999001	0.000999001	0.002997	0.00599401	0.54046	0.043956	0.000999001	0.000999001	0.025974	0.000999001	0.393606	0.0579421	0.000999001	0.000999001	0.847153	0.0979021	0.625375	0.0579421	0.016983	0.000999001	0.00899101	0.400599
	ENSG00000198547	C20orf203	284805	chromosome 20 open reading frame 203	0.156843	0.000999001	0.231768	0.210789	0.85015	0.000999001	0.000999001	0.012987	0.865135	0.398601	0.000999001	0.000999001	0.000999001	0.03996	0.001998	0.273726	0.00699301	0.000999001	0.773227	0.162837	0.0699301	0.000999001	0.001998	0.000999001	0.010989	0.000999001
	ENSG00000157873	TNFRSF14	8764	TNF receptor superfamily member 14	0.156883	0.000999001	0.12987	0.000999001	0.190809	0.300699	0.000999001	0.000999001	0.545455	0.0959041	0.178821	0.000999001	0.000999001	0.004995	0.025974	0.181818	0.82018	0.000999001	0.52048	0.571429	0.338661	0.002997	0.001998	0.002997	0.000999001	0.000999001
	ENSG00000167323	STIM1	6786	stromal interaction molecule 1	0.156923	0.000999001	0.0959041	0.000999001	0.018981	0.010989	0.023976	0.000999001	0.273726	0.134865	0.000999001	0.000999001	0.001998	0.003996	0.685315	0.042957	0.315684	0.000999001	0.826174	0.692308	0.673327	0.000999001	0.000999001	0.000999001	0.112887	0.000999001
	ENSG00000136813	ECPAS	23392	Ecm29 proteasome adaptor and scaffold	0.156923	0.000999001	0.532468	0.000999001	0.411588	0.0619381	0.000999001	0.000999001	0.618382	0.023976	0.188811	0.000999001	0.004995	0.174825	0.807193	0.0839161	0.026973	0.000999001	0.036963	0.240759	0.423576	0.0819181	0.00599401	0.113886	0.0779221	0.000999001
	ENSG00000171861	MRM3	55178	mitochondrial rRNA methyltransferase 3	0.156923	0.000999001	0.175824	0.0739261	0.034965	0.001998	0.030969	0.00699301	0.565435	0.83017	0.000999001	0.000999001	0.002997	0.000999001	0.422577	0.04995	0.00899101	0.0749251	0.173826	0.00699301	0.467532	0.983017	0.000999001	0.001998	0.003996	0.000999001
	ENSG00000100764	PSMC1	5700	proteasome 26S subunit, ATPase 1	0.156923	0.000999001	0.848152	0.000999001	0.924076	0.000999001	0.000999001	0.000999001	0.370629	0.00799201	0.000999001	0.000999001	0.0769231	0.000999001	0.135864	0.194805	0.031968	0.197802	0.994006	0.034965	0.001998	0.0909091	0.000999001	0.000999001	0.001998	0.000999001
	ENSG00000123091	RNF11	26994	ring finger protein 11	0.156963	0.001998	0.154845	0.000999001	0.000999001	0.003996	0.0579421	0.001998	0.354645	0.190809	0.000999001	0.032967	0.000999001	0.365634	0.596404	0.025974	0.010989	0.000999001	0.003996	0.618382	0.0969031	0.363636	0.137862	0.000999001	0.040959	0.858142
	ENSG00000223042	RN7SKP161	106479167	RN7SK pseudogene 161	0.157003	0.000999001	0.598402	0.0859141	0.012987	0.000999001	0.000999001	0.140859	0.002997	0.258741	0.00899101	0.000999001	0.036963	0.654346	0.015984	0.677323	0.0719281	0.000999001	0.342657	0.921079	0.000999001	0.0639361	0.000999001	0.00699301	0.016983	0.000999001
	ENSG00000157259	GATAD1	57798	GATA zinc finger domain containing 1	0.157003	0.000999001	0.619381	0.032967	0.026973	0.000999001	0.000999001	0.00699301	0.875125	0.00899101	0.000999001	0.003996	0.00799201	0.036963	0.027972	0.420579	0.14985	0.017982	0.555445	0.024975	0.0769231	0.951049	0.0739261	0.000999001	0.000999001	0.000999001
	ENSG00000135334	AKIRIN2	55122	akirin 2	0.157003	0.000999001	0.257742	0.000999001	0.122877	0.002997	0.000999001	0.000999001	0.925075	0.113886	0.444555	0.000999001	0.000999001	0.340659	0.553447	0.030969	0.004995	0.0789211	0.125874	0.328671	0.579421	0.000999001	0.000999001	0.003996	0.001998	0.000999001
	ENSG00000124243	BCAS4	55653	breast carcinoma amplified sequence 4	0.157003	0.000999001	0.841159	0.000999001	0.115884	0.001998	0.0699301	0.488511	0.224775	0.047952	0.0629371	0.042957	0.0819181	0.004995	0.00799201	0.353646	0.522478	0.000999001	0.01998	0.0629371	0.844156	0.003996	0.107892	0.000999001	0.001998	0.012987
	ENSG00000164488	DACT2	168002	dishevelled binding antagonist of beta catenin 2	0.157043	0.000999001	0.17982	0.661339	0.200799	0.440559	0.000999001	0.035964	0.017982	0.377622	0.000999001	0.000999001	0.228771	0.0509491	0.325674	0.203796	0.002997	0.00599401	0.573427	0.034965	0.341658	0.000999001	0.175824	0.00599401	0.02997	0.026973
	ENSG00000237491	LINC01409	105378580	long intergenic non-protein coding RNA 1409	0.157043	0.01998	0.0659341	0.004995	0.0569431	0.020979	0.000999001	0.0899101	0.328671	0.365634	0.000999001	0.000999001	0.021978	0.0579421	0.217782	0.814186	0.000999001	0.020979	0.111888	0.237762	0.481518	0.57043	0.028971	0.000999001	0.403596	0.000999001
	ENSG00000100298	APOBEC3H	164668	apolipoprotein B mRNA editing enzyme catalytic subunit 3H	0.157083	0.000999001	0.000999001	0.000999001	0.288711	0.000999001	0.001998	0.000999001	0.253746	0.0879121	0.001998	0.000999001	0.000999001	0.895105	0.000999001	0.285714	0.000999001	0.000999001	0.64036	0.0519481	0.000999001	0.975025	0.000999001	0.426573	0.004995	0.000999001
	ENSG00000132801	ZSWIM3	140831	zinc finger SWIM-type containing 3	0.157083	0.001998	0.789211	0.941059	0.000999001	0.000999001	0.000999001	0.653347	0.04995	0.208791	0.000999001	0.035964	0.120879	0.042957	0.141858	0.791209	0.010989	0.031968	0.047952	0.001998	0.038961	0.002997	0.000999001	0.000999001	0.00799201	0.000999001
	ENSG00000260807	CEROX1	115804232	cytoplasmic endogenous regulator of oxidative phosphorylation 1	0.157123	0.000999001	0.141858	0.0619381	0.155844	0.000999001	0.000999001	0.000999001	0.594406	0.0849151	0.002997	0.444555	0.0649351	0.030969	0.00699301	0.992008	0.213786	0.104895	0.0949051	0.014985	0.010989	0.000999001	0.000999001	0.270729	0.629371	0.000999001
	ENSG00000262700	LOC100421173	100421173	thyroid hormone receptor interactor 11 pseudogene	0.157123	0.000999001	0.609391	0.004995	0.2997	0.000999001	0.000999001	0.562438	0.391608	0.0759241	0.193806	0.000999001	0.000999001	0.10989	0.000999001	0.684316	0.122877	0.0549451	0.103896	0.191808	0.147852	0.100899	0.13986	0.00899101	0.117882	0.000999001
	ENSG00000147383	NSDHL	50814	NAD(P) dependent steroid dehydrogenase-like	0.157203	0.000999001	0.244755	0.004995	0.192807	0.000999001	0.000999001	0.000999001	0.979021	0.631369	0.000999001	0.018981	0.003996	0.128871	0.192807	0.93007	0.000999001	0.000999001	0.305694	0.013986	0.0819181	0.0799201	0.000999001	0.10989	0.001998	0.000999001
	ENSG00000163376	KBTBD8	84541	kelch repeat and BTB domain containing 8	0.157243	0.000999001	0.0829171	0.004995	0.222777	0.000999001	0.000999001	0.0869131	0.320679	0.0759241	0.000999001	0.000999001	0.815185	0.041958	0.371628	0.276723	0.037962	0.244755	0.00699301	0.0569431	0.21978	0.333666	0.00899101	0.706294	0.000999001	0.00999001
	ENSG00000156983	BRPF1	7862	bromodomain and PHD finger containing 1	0.157283	0.000999001	0.709291	0.011988	0.000999001	0.000999001	0.000999001	0.003996	0.913087	0.021978	0.000999001	0.000999001	0.126873	0.000999001	0.879121	0.873127	0.002997	0.000999001	0.0579421	0.0599401	0.000999001	0.000999001	0.000999001	0.258741	0.000999001	0.000999001
	ENSG00000267532	MIR497HG	100506755	mir-497-195 cluster host gene	0.157283	0.012987	0.20979	0.000999001	0.545455	0.000999001	0.000999001	0.000999001	0.392607	0.015984	0.000999001	0.000999001	0.0519481	0.105894	0.000999001	0.172827	0.0909091	0.108891	0.197802	0.0879121	0.001998	0.548452	0.848152	0.529471	0.002997	0.000999001
	ENSG00000161921	CXCL16	58191	C-X-C motif chemokine ligand 16	0.157283	0.000999001	0.203796	0.000999001	0.197802	0.001998	0.615385	0.001998	0.212787	0.182817	0.040959	0.000999001	0.000999001	0.111888	0.313686	0.38961	0.00799201	0.036963	0.501499	0.736264	0.115884	0.146853	0.000999001	0.0949051	0.012987	0.000999001
	ENSG00000205362	MT1A	4489	metallothionein 1A	0.157283	0.000999001	0.0729271	0.001998	0.133866	0.001998	0.001998	0.112887	0.451548	0.290709	0.000999001	0.012987	0.003996	0.64036	0.174825	0.016983	0.210789	0.002997	0.116883	0.272727	0.390609	0.157842	0.377622	0.023976	0.2997	0.15984
	ENSG00000154447	SH3RF1	57630	SH3 domain containing ring finger 1	0.157323	0.145854	0.518482	0.000999001	0.000999001	0.000999001	0.338661	0.852148	0.0969031	0.001998	0.400599	0.001998	0.000999001	0.116883	0.564436	0.342657	0.000999001	0.002997	0.02997	0.11988	0.0819181	0.013986	0.176823	0.000999001	0.11988	0.000999001
	ENSG00000271303	SRXN1	140809	sulfiredoxin 1	0.157323	0.000999001	0.380619	0.003996	0.494505	0.000999001	0.000999001	0.0689311	0.483516	0.0939061	0.024975	0.000999001	0.011988	0.278721	0.026973	0.982018	0.524476	0.000999001	0.0599401	0.378621	0.0919081	0.014985	0.000999001	0.001998	0.003996	0.000999001
	ENSG00000124126	PREX1	57580	phosphatidylinositol-3,4,5-trisphosphate dependent Rac exchange factor 1	0.157323	0.000999001	0.341658	0.000999001	0.0529471	0.028971	0.0729271	0.001998	0.54046	0.040959	0.556444	0.00599401	0.000999001	0.000999001	0.461538	0.0959041	0.152847	0.000999001	0.00899101	0.385614	0.791209	0.157842	0.000999001	0.000999001	0.228771	0.000999001
	ENSG00000102699	PARP4	143	poly(ADP-ribose) polymerase family member 4	0.157323	0.040959	0.243756	0.000999001	0.004995	0.000999001	0.000999001	0.0979021	0.656344	0.334665	0.001998	0.010989	0.041958	0.763237	0.110889	0.153846	0.0619381	0.192807	0.83017	0.282717	0.027972	0.0629371	0.000999001	0.000999001	0.00699301	0.000999001
	ENSG00000135426	TESPA1	9840	thymocyte expressed, positive selection associated 1	0.157403	0.000999001	0.000999001	0.000999001	0.042957	0.0869131	0.235764	0.667333	0.234765	0.515485	0.000999001	0.000999001	0.0579421	0.00699301	0.0609391	0.241758	0.000999001	0.558442	0.001998	0.021978	0.529471	0.000999001	0.294705	0.0549451	0.314685	0.000999001
	ENSG00000168918	INPP5D	3635	inositol polyphosphate-5-phosphatase D	0.157443	0.000999001	0.000999001	0.000999001	0.00699301	0.929071	0.000999001	0.000999001	0.431568	0.961039	0.000999001	0.013986	0.000999001	0.001998	0.035964	0.033966	0.000999001	0.000999001	0.015984	0.913087	0.16983	0.00599401	0.00699301	0.391608	0.00799201	0.000999001
	ENSG00000085721	RRN3	54700	RRN3 homolog, RNA polymerase I transcription factor	0.157443	0.000999001	0.17982	0.000999001	0.012987	0.000999001	0.004995	0.00799201	0.579421	0.0749251	0.000999001	0.001998	0.001998	0.000999001	0.211788	0.132867	0.491508	0.004995	0.472527	0.450549	0.000999001	0.283716	0.001998	0.956044	0.0589411	0.000999001
	ENSG00000111186	WNT5B	81029	Wnt family member 5B	0.157443	0.012987	0.141858	0.001998	0.017982	0.000999001	0.431568	0.00799201	0.51049	0.153846	0.000999001	0.000999001	0.000999001	0.000999001	0.975025	0.0739261	0.455544	0.043956	0.184815	0.220779	0.037962	0.225774	0.426573	0.003996	0.002997	0.000999001
	ENSG00000066294	CD84	8832	CD84 molecule	0.157483	0.038961	0.00799201	0.000999001	0.852148	0.000999001	0.110889	0.89011	0.155844	0.0809191	0.022977	0.542458	0.003996	0.001998	0.038961	0.0589411	0.000999001	0.0859141	0.002997	0.025974	0.180819	0.00899101	0.311688	0.000999001	0.509491	0.000999001
	ENSG00000111850	SMIM8	57150	small integral membrane protein 8	0.157483	0.000999001	0.611389	0.000999001	0.0869131	0.000999001	0.000999001	0.0579421	0.727273	0.0649351	0.304695	0.02997	0.00699301	0.002997	0.010989	0.463536	0.000999001	0.000999001	0.0509491	0.248751	0.278721	0.874126	0.000999001	0.013986	0.000999001	0.0949051
	ENSG00000113971	NPHP3	27031	nephrocystin 3	0.157483	0.000999001	0.342657	0.015984	0.716284	0.035964	0.004995	0.040959	0.457542	0.141858	0.00799201	0.002997	0.013986	0.186813	0.038961	0.220779	0.305694	0.000999001	0.929071	0.0909091	0.165834	0.203796	0.003996	0.002997	0.003996	0.000999001
	ENSG00000127824	TUBA4A	7277	tubulin alpha 4a	0.157522	0.0779221	0.466533	0.000999001	0.294705	0.000999001	0.000999001	0.000999001	0.556444	0.00699301	0.872128	0.000999001	0.101898	0.138861	0.238761	0.430569	0.001998	0.021978	0.00899101	0.035964	0.173826	0.0939061	0.001998	0.20979	0.001998	0.197802
	ENSG00000253304	TMEM200B	399474	transmembrane protein 200B	0.157562	0.000999001	0.547453	0.977023	0.383616	0.000999001	0.000999001	0.004995	0.0999001	0.184815	0.000999001	0.000999001	0.353646	0.020979	0.017982	0.497502	0.001998	0.030969	0.020979	0.577423	0.003996	0.142857	0.010989	0.000999001	0.0549451	0.000999001
	ENSG00000003096	KLHL13	90293	kelch like family member 13	0.157602	0.000999001	0.0819181	0.000999001	0.685315	0.002997	0.000999001	0.002997	0.156843	0.886114	0.000999001	0.000999001	0.000999001	0.67033	0.181818	0.0939061	0.00599401	0.00599401	0.021978	0.599401	0.175824	0.00999001	0.247752	0.000999001	0.102897	0.000999001
	ENSG00000156042	CFAP70	118491	cilia and flagella associated protein 70	0.157602	0.126873	0.531469	0.000999001	0.719281	0.000999001	0.000999001	0.498501	0.512488	0.00599401	0.00899101	0.000999001	0.000999001	0.000999001	0.020979	0.455544	0.012987	0.00699301	0.391608	0.0669331	0.222777	0.336663	0.000999001	0.000999001	0.012987	0.000999001
	ENSG00000164172	MOCS2	4338	molybdenum cofactor synthesis 2	0.157602	0.512488	0.030969	0.000999001	0.305694	0.000999001	0.002997	0.000999001	0.812188	0.702298	0.182817	0.0509491	0.02997	0.000999001	0.0899101	0.0779221	0.017982	0.001998	0.00699301	0.125874	0.350649	0.45954	0.00599401	0.131868	0.031968	0.004995
	ENSG00000070404	FSTL3	10272	follistatin like 3	0.157642	0.000999001	0.201798	0.000999001	0.0899101	0.000999001	0.000999001	0.534466	0.351648	0.115884	0.001998	0.037962	0.36963	0.147852	0.023976	0.0799201	0.001998	0.00599401	0.0949051	0.546454	0.639361	0.000999001	0.486513	0.000999001	0.203796	0.000999001
	ENSG00000070831	CDC42	998	cell division cycle 42	0.157642	0.000999001	0.885115	0.000999001	0.0949051	0.000999001	0.000999001	0.000999001	0.125874	0.111888	0.003996	0.00799201	0.00899101	0.154845	0.384615	0.0979021	0.803197	0.317682	0.809191	0.01998	0.04995	0.002997	0.000999001	0.000999001	0.001998	0.0529471
	ENSG00000070808	CAMK2A	815	calcium/calmodulin dependent protein kinase II alpha	0.157642	0.293706	0.526474	0.000999001	0.00799201	0.000999001	0.000999001	0.016983	0.696304	0.1998	0.014985	0.001998	0.257742	0.628372	0.03996	0.0539461	0.022977	0.140859	0.111888	0.046953	0.0759241	0.003996	0.024975	0.0969031	0.674326	0.000999001
	ENSG00000138166	DUSP5	1847	dual specificity phosphatase 5	0.157642	0.001998	0.107892	0.00799201	0.000999001	0.872128	0.000999001	0.000999001	0.004995	0.213786	0.164835	0.000999001	0.0619381	0.033966	0.435564	0.192807	0.000999001	0.200799	0.022977	0.144855	0.739261	0.011988	0.000999001	0.24975	0.466533	0.000999001
	ENSG00000041357	PSMA4	5685	proteasome 20S subunit alpha 4	0.157682	0.00599401	0.787213	0.000999001	0.270729	0.000999001	0.000999001	0.000999001	0.562438	0.182817	0.000999001	0.000999001	0.0579421	0.140859	0.237762	0.248751	0.017982	0.000999001	0.794206	0.003996	0.040959	0.576424	0.000999001	0.000999001	0.003996	0.000999001
	ENSG00000107651	SEC23IP	11196	SEC23 interacting protein	0.157682	0.000999001	0.661339	0.001998	0.0739261	0.000999001	0.000999001	0.002997	0.211788	0.533467	0.000999001	0.000999001	0.92008	0.001998	0.34965	0.025974	0.106893	0.000999001	0.587413	0.424575	0.000999001	0.024975	0.000999001	0.002997	0.002997	0.000999001
	ENSG00000160218	TRAPPC10	7109	trafficking protein particle complex subunit 10	0.157682	0.000999001	0.945055	0.000999001	0.238761	0.000999001	0.000999001	0.023976	0.478521	0.194805	0.480519	0.000999001	0.003996	0.000999001	0.653347	0.384615	0.00999001	0.001998	0.035964	0.454545	0.021978	0.003996	0.000999001	0.000999001	0.000999001	0.000999001
	ENSG00000162836	ACP6	51205	acid phosphatase 6, lysophosphatidic	0.157682	0.0859141	0.384615	0.000999001	0.028971	0.272727	0.045954	0.138861	0.999001	0.00699301	0.232767	0.000999001	0.000999001	0.000999001	0.003996	0.327672	0.032967	0.017982	0.857143	0.004995	0.36963	0.00799201	0.116883	0.000999001	0.000999001	0.000999001
	ENSG00000127366	TAS2R5	54429	taste 2 receptor member 5	0.157762	0.000999001	0.133866	0.557443	0.398601	0.000999001	0.000999001	0.020979	0.453546	0.313686	0.036963	0.000999001	0.000999001	0.114885	0.000999001	0.581419	0.455544	0.001998	0.655345	0.012987	0.002997	0.174825	0.000999001	0.000999001	0.01998	0.000999001
	ENSG00000236577	SNRPGP14	100874434	small nuclear ribonucleoprotein polypeptide G pseudogene 14	0.157802	0.000999001	0.774226	0.691309	0.011988	0.000999001	0.000999001	0.341658	0.174825	0.196803	0.000999001	0.001998	0.021978	0.000999001	0.247752	0.002997	0.0539461	0.000999001	0.903097	0.442557	0.035964	0.016983	0.011988	0.001998	0.00599401	0.000999001
	ENSG00000120327	PCDHB14	56122	protocadherin beta 14	0.157842	0.000999001	0.544456	0.002997	0.208791	0.000999001	0.000999001	0.124875	0.632368	0.011988	0.000999001	0.000999001	0.000999001	0.656344	0.577423	0.253746	0.000999001	0.000999001	0.0629371	0.0929071	0.003996	0.001998	0.001998	0.759241	0.000999001	0.000999001
	ENSG00000082482	KCNK2	3776	potassium two pore domain channel subfamily K member 2	0.157842	0.000999001	0.30969	0.000999001	0.00999001	0.000999001	0.000999001	0.025974	0.923077	0.363636	0.000999001	0.000999001	0.000999001	0.000999001	0.286713	0.002997	0.253746	0.004995	0.0879121	0.999001	0.001998	0.001998	0.425574	0.22977	0.00999001	0.000999001
	ENSG00000142207	URB1	9875	URB1 ribosome biogenesis homolog	0.158002	0.000999001	0.043956	0.000999001	0.282717	0.016983	0.000999001	0.031968	0.7003	0.0939061	0.532468	0.017982	0.00899101	0.707293	0.475524	0.022977	0.003996	0.000999001	0.151848	0.268731	0.022977	0.026973	0.031968	0.45954	0.00799201	0.036963
	ENSG00000105327	BBC3	27113	BCL2 binding component 3	0.158082	0.000999001	0.00699301	0.001998	0.34965	0.00999001	0.000999001	0.000999001	0.752248	0.0599401	0.001998	0.000999001	0.000999001	0.54046	0.031968	0.211788	0.000999001	0.0819181	0.632368	0.822178	0.002997	0.18981	0.000999001	0.000999001	0.246753	0.000999001
	ENSG00000186834	HEXIM1	10614	HEXIM P-TEFb complex subunit 1	0.158082	0.004995	0.004995	0.030969	0.11988	0.002997	0.000999001	0.013986	0.892108	0.475524	0.341658	0.000999001	0.0609391	0.002997	0.014985	0.155844	0.00599401	0.00999001	0.281718	0.134865	0.228771	0.310689	0.853147	0.000999001	0.000999001	0.000999001
[truncated: 33,923 more rows]
