# Supplementary material for: Increased ectodysplasin-A2-receptor EDA2R is a ubiquitous hallmark of aging and mediates parainflammatory responses
Source: Nat Commun. 2025 Feb 23;16:1898. doi: 10.1038/s41467-025-56918-3 (PMC11847917; doi:10.1038/s41467-025-56918-3)
Supplement: Supplementary file 5 — Supplementary Data 3 [file 41467_2025_56918_MOESM5_ESM.xlsx]

## Sheet: Correlations with age (mouse)
	Supplementary Data 3. - Reported are Pearson's correlation coefficients between gene-expression and chronological age of mice across 14 different tissues.
			mice
	ENSEMBL_ID	SYMBOL	MEDIAN CORRELATION	Adipose	Bone	B.Marrow	Brain	Heart	Kidney	Limb	Liver	Lung	Pancreas	Skin	Sm.Intestine	Spleen	WBC
	ENSMUSG00000034457	Eda2r	0.289698	0.809204	0.459443	0.0704398	0.275444	0.247049	0.346691	0.587422	0.52939	0.303952	0.156599	-0.450796	0.711045	0.130731	0.0725048
	ENSMUSG00000042256	Ptchd4	0.0532892	0.694344	0.460748	0.0340737	-0.221737	0.119885	0.262555	-0.0956591	-0.205572	0.198125	-0.162878	-0.364155	-0.0427249	0.687027	0.0725048
	ENSMUSG00000027663	Zmat3	0.199517	0.867915	0.104414	0.359938	-0.671938	0.191139	0.75198	0.0280309	0.157069	0.137991	-0.512189	0.207895	0.41104	0.742503	0.454967
	ENSMUSG00000044303	Cdkn2a	0.208624	0.466306	0.0605295	0.542333	0.164638	0.596563	0.391377	NA	0.208624	-0.0667419	0.725033	-0.457107	0.416881	0.185764	-0.0725048
	ENSMUSG00000029155	Spata18	0.299007	0.595456	-0.280263	0.133242	0.5172	-0.204196	-0.426882	0.408083	0.57364	0.951576	0.419953	-0.49003	0.621916	-0.322137	0.189931
	ENSMUSG00000030226	Lmo3	0.169698	0.353113	0.215931	0.054569	-0.784348	0.113475	0.269901	0.348909	0.167289	0.245228	-0.321925	-0.303348	0.0979484	0.797535	0.172106
	ENSMUSG00000026691	Fmo3	0.144868	0.785601	0.113511	0.156807	0.207004	0.115231	-0.188316	0.707771	-0.090664	0.486757	0.51912	-0.0387127	-0.218203	0.707416	0.132929
	ENSMUSG00000036781	Rps27l	0.0745082	0.161308	0.0659433	-0.0873034	0.0226585	-0.513356	0.167575	0.332869	-0.209859	0.0830731	-0.0844512	0.183241	-0.610239	0.176334	0.190965
	ENSMUSG00000010461	Eya4	0.20136	0.82289	0.559732	-0.140084	0.0178654	-0.0391729	0.0289794	0.433964	0.482347	0.200974	0.201747	-0.463151	0.267273	0.582166	-0.0725048
	ENSMUSG00000038508	Gdf15	0.514269	0.218203	0.788949	0.923316	0.301956	0.820241	0.729294	0.331934	0.514269	0.558598	0.142356	-0.127071	0.494191	0.698251	NA
	ENSMUSG00000003617	Cp	0.475908	-0.117094	0.596889	0.489459	0.489647	0.882536	0.925538	-0.380646	0.110373	0.014613	0.462357	-0.38843	0.563375	0.677003	0.355415
	ENSMUSG00000041801	Phlda3	0.429053	0.21103	0.425659	0.683202	-0.272363	-0.352107	0.773459	0.432447	0.498911	0.163848	-0.145425	0.663433	0.32546	0.594264	0.532431
	ENSMUSG00000005696	Sh2d1a	0.302296	0.776703	0.317342	0.188087	-0.479745	0.287249	0.120614	0.516902	0.350602	0.134994	0.335088	-0.360866	0.339712	0.716776	-0.455164
	ENSMUSG00000024778	Fas	-0.0541934	0.187305	0.10856	0.293837	0.527739	-0.345078	0.282724	-0.652338	-0.62771	-0.216947	0.608931	-0.240184	-0.549223	0.859172	-0.448586
	ENSMUSG00000051599	Pcdhb2	0.351654	0.38829	0.497923	0.144501	0.904267	0.323695	0.457267	0.387453	0.457189	0.276923	-0.420568	-0.315752	0.379614	0.210314	-0.0725048
	ENSMUSG00000032377	Plscr4	0.546793	0.759628	0.47307	0.141451	0.451204	0.967529	0.789923	0.503254	0.801987	-0.515001	0.100623	0.725708	0.590332	0.658684	0.0339871
	ENSMUSG00000051242	Pcdhb9	0.29619	-0.0864942	0.846817	0.369572	0.94057	0.239587	0.603907	-0.108328	0.29619	-0.0971074	0.0759288	-0.156964	0.615178	0.434548	NA
	ENSMUSG00000027833	Shox2	0.304185	0.802004	-0.340395	0.525373	0.320438	0.100378	0.482429	-0.694154	0.287933	0.519457	-0.741917	-0.735706	0.36391	0.419524	-0.0725048
	ENSMUSG00000030775	Trat1	0.0842976	0.818277	0.275997	-0.207	0.0137653	0.390291	-0.0227542	0.655142	0.549697	0.15483	-0.475006	-0.107696	0.300878	-0.874912	-0.744121
	ENSMUSG00000047910	Pcdhb16	0.0461836	0.0614661	0.067891	0.154642	0.275995	0.0273733	0.305639	-0.5362	0.35802	-0.174068	0.030901	-0.0902753	0.0961004	-0.0388343	-0.0725048
	ENSMUSG00000036192	Rorb	0.327389	0.921923	0.16761	0.0518953	-0.770457	0.460585	0.271629	0.526812	0.239857	0.38315	0.393578	-0.266159	-0.233694	0.618462	0.765426
	ENSMUSG00000030156	Cd69	0.335276	0.916335	0.573471	-0.241811	-0.00419616	0.46979	0.301402	0.384326	0.42182	0.333736	0.0488194	-0.117585	0.743877	-0.321836	0.336815
	ENSMUSG00000032925	Itgbl1	0.0971224	0.757581	0.154988	-0.17823	0.0104137	0.436891	0.578959	-0.601701	-0.181505	0.491704	0.487656	-0.593293	0.0392573	0.803345	-0.378729
	ENSMUSG00000037211	Spry1	0.134534	-0.0460379	0.32782	0.643428	0.222303	-0.633574	0.515225	-0.294855	-0.16732	-0.645154	0.0467649	0.735117	0.407826	0.344448	-0.253037
	ENSMUSG00000002109	Ddb2	0.181495	0.694626	0.397203	0.25965	-0.0840865	0.28886	0.103339	0.0949123	0.0384561	0.571862	-0.0115038	-0.194532	0.639291	0.428528	-0.14623
	ENSMUSG00000026572	Tbx19	0.140617	0.771142	0.254078	0.133817	0.603293	0.775637	-0.0852192	0.147417	0.0980797	-0.577689	0.474838	-0.321644	0.439793	0.062326	-0.0725048
	ENSMUSG00000007440	Pcdha10	0.305203	0.125069	0.392925	0.205133	0.687617	0.548147	0.370607	-0.160193	0.305203	0.460329	-0.726608	0.452865	0.208082	-0.120507	NA
	ENSMUSG00000026358	Rgs1	0.452068	0.460398	0.709137	0.221828	-0.101406	0.443739	0.642139	0.471401	0.394912	0.333554	0.557276	0.0230122	0.604056	0.729442	0.0696108
	ENSMUSG00000027314	Dll4	0.0400543	0.186924	-0.584784	0.110446	0.0400543	-0.114636	-0.178533	0.0434134	0.391126	-0.922952	-0.33381	-0.33337	0.252983	0.364721	NA
	ENSMUSG00000055170	Ifng	0.12839	0.0725048	0.596932	0.361315	0.414496	NA	0.0664014	0.147417	-0.0240737	0.586214	-0.138413	0.12839	0.260375	-0.115599	-0.557809
	ENSMUSG00000035948	Acss3	0.0703985	-0.807343	0.565779	0.102035	0.0387615	0.202525	-0.289066	-0.11632	0.434743	-0.38238	-0.428834	-0.471298	0.531521	0.615029	0.189056
	ENSMUSG00000026288	Inpp5d	0.29696	0.678791	0.0535443	-0.707987	0.444478	-0.53646	0.52453	-0.686008	0.602126	0.26952	0.324399	-0.381841	0.745056	0.22854	0.415695
	ENSMUSG00000002083	Bbc3	0.0921065	-0.164154	-0.174501	0.691067	0.26911	-0.227531	0.644898	0.00352834	0.400034	-0.464658	0.0285619	0.155651	-0.248551	0.170522	0.210662
	ENSMUSG00000045689	Pcdhb4	0.271504	0.726344	0.265875	-0.0703938	0.863431	0.277132	0.317476	0.673635	-0.170285	-0.142218	0.312919	0.0928561	0.437175	0.217281	-0.0725048
	ENSMUSG00000003184	Irf3	-0.0695508	-0.429922	0.00818716	0.0571613	-0.12788	-0.732778	0.252067	-0.405203	0.466704	0.0561185	-0.290673	-0.133074	-0.19538	-0.0112214	0.0616091
	ENSMUSG00000022074	Tnfrsf10b	0.0938614	0.338145	0.442647	0.220135	0.3595	-0.135252	0.469791	-0.032412	-0.0403246	-0.35947	0.327567	-0.338907	-0.0999629	0.655655	-0.344342
	ENSMUSG00000030149	Klrk1	0.312506	0.738886	0.791926	0.335305	-0.326434	0.158396	0.643704	0.395739	0.506504	0.289706	0.165132	-0.329003	0.00501945	0.61492	-0.219412
	ENSMUSG00000044139	Prss53	0.234664	0.502153	0.427947	-0.319273	0.297895	0.171433	0.304338	0.42883	0.320439	-0.233122	-0.034182	-0.0955659	-0.0625991	-0.157906	0.376375
	ENSMUSG00000024371	C2	-0.0188573	-0.200482	0.208789	0.323913	0.352274	-0.260202	0.697651	-0.0575275	-0.300866	-0.069376	-0.00278707	-0.0654333	0.186165	-0.00926024	-0.0284543
	ENSMUSG00000030276	Ttll3	0.171031	0.172848	0.222315	-0.637197	0.276958	0.169214	-0.291272	0.302863	0.0934044	0.465911	-0.317038	-0.309869	0.197723	-0.0489962	0.226733
	ENSMUSG00000031712	Il15	0.257496	0.365991	0.458031	-0.387389	0.0888267	0.659241	0.389767	0.787734	0.685467	0.0937865	-0.0372956	0.317491	-0.186155	-0.025594	0.197501
	ENSMUSG00000023367	Tmem176a	0.41993	0.528344	0.128148	0.904294	0.634965	0.20983	-0.0327793	-0.623843	0.663444	0.334048	0.509075	-0.292758	0.685774	0.505812	0.214069
	ENSMUSG00000072791	Abcb5	0.178858	0.805605	0.113887	0.123551	0.547434	0.195071	0.162644	0.495836	0.534494	-0.0323203	-0.0252147	-0.548521	0.595937	0.400296	0.0725048
	ENSMUSG00000023067	Cdkn1a	-0.171516	-0.275001	-0.417522	0.0699002	-0.343029	-0.491375	0.624218	0.100058	-0.0680298	-0.631835	-0.520236	0.38839	-0.435507	0.547636	0.00871843
	ENSMUSG00000043789	Vwce	0.008305	0.646101	0.197319	-0.54891	0.154823	-0.115442	-0.0279089	0.558524	0.583347	-0.0167396	0.268139	-0.291766	-0.160418	0.0333496	-0.0261866
	ENSMUSG00000049109	Themis	0.188951	0.683992	0.454987	0.205383	-0.519002	-0.185055	0.545591	0.23863	0.543743	0.61265	0.0865213	-0.217139	0.172519	-0.855746	-0.614986
	ENSMUSG00000030165	Klrd1	0.0527038	0.150165	0.363945	0.730228	-0.19084	0.260477	-0.287233	0.295431	0.257931	-0.0542567	-0.044757	-0.402583	0.285142	-0.752006	-0.451194
	ENSMUSG00000038215	Cep44	-0.0722635	-0.509249	0.558101	-0.373576	-0.0216306	-0.245203	-0.179109	0.164549	0.0766348	-0.122896	-0.569144	-0.139168	0.132028	0.288031	0.553495
	ENSMUSG00000034248	Slc25a37	-0.073737	0.256885	-0.16144	-0.275107	0.452685	-0.0401703	-0.00622929	-0.314886	-0.303438	0.620562	0.24298	-0.107304	0.58809	-0.28943	-0.145211
	ENSMUSG00000045876	Pcdhb8	-0.0662627	0.199078	-0.0600206	0.0456504	0.937454	0.771645	-0.454896	-0.352156	0.568495	-0.181198	0.298363	-0.389732	-0.468436	-0.212819	-0.0725048
	ENSMUSG00000044043	Pcdhb14	0.138046	0.538421	-0.101577	0.189117	0.90829	0.721606	-0.0639244	-0.143427	0.279132	0.0869746	0.0742204	-0.450207	0.406912	0.363	-0.0725048
	ENSMUSG00000042436	Mfap4	-0.449789	-0.787414	-0.544258	-0.277716	0.0472915	-0.870218	0.516293	-0.920604	-0.624552	-0.814267	-0.108723	-0.70836	0.0726777	-0.355321	0.221138
	ENSMUSG00000090077	Lime1	0.0725048	NA	NA	-0.0391013	NA	NA	0.0925074	NA	NA	0.0725048	NA	NA	NA	NA	NA
	ENSMUSG00000021495	Fam193b	-0.302731	-0.577327	-0.273434	-0.717275	-0.321021	-0.645089	-0.217318	-0.549477	-0.0190964	-0.749251	-0.357861	-0.284441	0.0880714	-0.243639	-0.0384922
	ENSMUSG00000035042	Ccl5	0.682008	0.806665	0.944085	0.898426	0.677095	0.486862	0.912652	-0.357952	0.618758	0.686922	0.491602	-0.326707	-0.0262798	0.880866	0.78249
	ENSMUSG00000036040	Adamtsl2	-0.422871	0.39619	-0.439432	-0.404561	-0.406309	-0.885059	-0.379332	-0.87247	0.480121	-0.961143	-0.450826	-0.755215	0.282887	-0.627861	-0.0725048
	ENSMUSG00000042333	Tnfrsf14	-0.0981451	0.721559	0.0790004	-0.426461	0.674116	-0.689239	0.686944	-0.564673	0.311183	0.434916	-0.198305	-0.502643	-0.236198	0.0020149	-0.303321
	ENSMUSG00000093178	Snord87	0.0271038	0.138413	-0.53489	0.362167	NA	NA	0.29433	-0.761709	NA	0.168262	0.725033	-0.0842055	NA	-0.436044	-0.24029
	ENSMUSG00000036718	Micall2	-0.0137248	0.0322163	-0.0112803	0.324994	-0.0897018	-0.124582	0.22321	0.0106848	0.298632	0.525148	-0.301551	-0.0161693	-0.20448	-0.141327	-0.10953
	ENSMUSG00000042498	Radx	0.295305	0.666481	0.541208	-0.16926	-0.503685	0.258402	0.338838	0.458043	0.338599	0.375896	-0.233479	-0.481624	-0.604214	0.308632	0.281979
	ENSMUSG00000070421	Or52n4	0.269999	0.419656	-0.152674	-0.207333	0.303559	-0.0991698	0.420451	0.388359	0.348967	0.23644	0.327272	-0.201519	0.397033	-0.0833055	-0.0725048
	ENSMUSG00000105827	H2bc18	0.0796503	NA	NA	0.0796503	0.259598	NA	NA	NA	NA	NA	NA	-0.260375	0.316558	-0.516903	NA
	ENSMUSG00000026156	B3gat2	-0.104674	0.0897611	0.203196	0.197897	-0.272243	-0.369316	-0.0526017	-0.268005	0.0535383	-0.156747	-0.489437	0.202896	-0.363782	0.129772	-0.238593
	ENSMUSG00000032446	Eomes	0.519373	0.876418	0.67472	0.327155	-0.140193	0.307235	0.808027	0.380801	0.512286	0.270342	0.635484	-0.521599	0.526459	0.637706	0.747641
	ENSMUSG00000030562	Nox4	0.39893	0.691908	0.641556	0.388312	0.596346	0.410315	0.258095	0.265466	0.75129	-0.54434	0.409547	-0.683166	0.244302	0.697116	0.0725048
	ENSMUSG00000090150	Acad11	0.261544	0.358565	0.598783	-0.727916	0.226967	0.866232	0.247205	0.290922	-0.273391	0.275883	0.31298	0.569193	-0.34038	0.198257	0.0790698
	ENSMUSG00000035237	Lcat	-0.039699	0.0847338	-0.00438409	-0.0889013	-0.697754	0.164076	-0.168566	-0.215225	-0.45456	0.195819	0.517169	-0.207837	-0.0750138	0.369524	0.453552
	ENSMUSG00000032598	Nckipsd	-0.0464431	0.452531	-0.230265	-0.196184	0.388063	-0.247265	-0.0409628	0.0321522	0.293863	-0.233912	-0.388384	-0.0519234	-0.0641008	0.171263	0.108598
	ENSMUSG00000047022	Mipol1	0.210845	0.445114	0.648699	0.077769	0.192043	-0.431758	0.0829754	0.745235	0.309756	-0.0535213	-0.351617	-0.429476	0.229646	0.742376	0.568879
	ENSMUSG00000063506	Arhgap22	0.374268	0.789362	0.381458	0.321682	0.691184	0.210737	0.482158	0.184525	0.908179	0.367077	0.167386	0.805592	0.739504	0.353023	0.0596856
	ENSMUSG00000028060	Khdc4	-0.0891109	-0.600507	0.349038	0.585918	-0.0955726	0.107886	-0.47921	-0.128758	-0.0826493	0.345786	-0.120954	0.27148	0.362741	-0.31769	-0.385112
	ENSMUSG00000024663	Rab3il1	0.0216624	0.442684	0.0978716	0.117816	0.281646	0.0183201	0.0250046	-0.73763	0.442074	-0.439328	-0.264449	-0.596104	0.49912	-0.106766	-0.161287
	ENSMUSG00000031451	Gas6	0.247069	-0.0267811	0.480992	0.780108	0.572784	-0.177377	0.796066	0.353093	0.810174	0.0348809	0.141045	0.0564628	0.756097	-0.0842289	-0.162796
	ENSMUSG00000026034	Clk1	0.0801987	-0.782736	0.271996	-0.109452	0.114374	-0.020662	0.169722	0.0792259	-0.0993202	0.0811715	-0.171829	0.497903	0.151205	-0.197501	0.213295
	ENSMUSG00000020395	Itk	0.293679	0.661861	0.574448	0.102898	0.213758	0.578821	0.83991	0.410754	-0.171893	0.3736	0.480581	-0.0876839	-0.0330503	-0.721729	-0.666336
	ENSMUSG00000061028	Clasrp	-0.0677347	-0.435338	-0.0908138	0.131595	0.675266	-0.0613567	-0.736776	0.115301	-0.0811977	-0.286395	-0.0741127	0.303864	0.0542991	0.35667	-0.235246
	ENSMUSG00000025496	Drd4	0.0240737	0.260375	-0.0130439	0.166734	0.506715	0.409427	NA	0.260375	-0.385576	-0.159687	0.0240737	-0.309507	-0.761709	0.182704	-0.0725048
	ENSMUSG00000056313	Tcim	-0.44116	-0.819322	-0.0257769	-0.349262	0.343846	-0.502328	-0.512197	-0.655637	-0.44116	-0.884483	-0.112757	-0.240362	-0.471664	-0.287926	NA
	ENSMUSG00000034949	Zfr2	0.246986	0.18098	0.312993	0.467206	-0.363752	0.316321	-0.215611	-0.169124	0.481205	0.392617	0.103224	-0.0834648	0.471476	0.706972	-0.120741
	ENSMUSG00000056854	Pou3f4	0.0375608	0.313341	0.368443	-0.573234	0.301493	-0.0843395	-0.00221005	-0.286186	0.0773317	0.389184	-0.103988	-0.225054	0.339227	0.340251	-0.0725048
	ENSMUSG00000038276	Asic3	0.064773	0.597678	-0.398109	-0.168712	0.0225761	0.306684	-0.277743	0.249804	0.0363253	-0.483278	0.156984	0.0932208	0.214659	0.0212647	0.128775
	ENSMUSG00000019539	Rcn3	-0.227756	-0.668016	-0.510803	0.877573	0.592634	-0.611717	0.680523	-0.895313	0.00101619	-0.451006	-0.395223	-0.772249	0.192521	0.534874	-0.0602892
	ENSMUSG00000047420	Fam180a	-0.127246	-0.565168	-0.255976	0.32108	0.294059	-0.351878	0.251649	-0.326343	0.799507	-0.467777	-0.228654	0.480144	-0.302338	0.145636	-0.025838
	ENSMUSG00000102748	Pcdhgb2	0.351752	0.960349	0.00201883	0.001502	0.384689	0.257746	0.751751	0.368003	0.58044	0.3355	0.269394	-0.130266	0.596568	0.447949	-0.0725048
	ENSMUSG00000031875	Cmtm3	0.0870763	0.0918417	0.0331298	0.465074	0.525925	-0.448991	0.0823109	-0.758874	0.238119	-0.45733	-0.055923	-0.677114	0.511627	0.45721	0.367349
	ENSMUSG00000063268	Parp10	-0.252199	-0.786036	0.349516	-0.352371	0.518118	-0.489172	0.896369	-0.262062	0.624459	0.574542	-0.192617	-0.65588	-0.315554	-0.266288	-0.242336
	ENSMUSG00000118423	Lrrc70	0.335729	0.504012	0.406667	0.273939	0.44822	0.337007	0.338259	-0.168105	0.23042	0.32265	0.390163	-0.255275	0.334451	0.401721	0.278201
	ENSMUSG00000013338	Fer1l4	0.157038	0.657178	0.161238	-0.280518	0.719536	0.430714	-0.0471134	0.427274	0.691551	0.866087	-0.0470752	-0.290621	-0.381652	-0.203639	0.152838
	ENSMUSG00000047307	Pcdhb13	-0.0747451	0.474466	-0.136101	-0.432055	0.637512	0.318636	0.28571	-0.65474	0.417731	-0.0769855	-0.774674	-0.0868376	0.552323	-0.0896684	-0.0725048
	ENSMUSG00000004267	Eno2	0.296553	0.764968	0.145478	0.848625	0.265457	0.506796	0.389472	0.412811	0.327649	0.113131	-0.0878107	-0.551178	0.596695	0.133198	-0.0725048
	ENSMUSG00000009739	Pou6f1	0.427065	0.729469	0.478462	0.259676	0.427684	0.426446	0.00194724	0.71308	0.00613006	0.499308	0.298117	0.202788	0.48146	0.781607	-0.247658
	ENSMUSG00000103092	Pcdha5	0.0782837	-0.104233	0.332899	-0.260083	0.6122	-0.0208162	0.561244	-0.122997	-0.233595	0.177384	-0.151172	0.269228	0.208624	0.312853	-0.0725048
	ENSMUSG00000001750	Tcirg1	0.239269	0.186437	0.346647	-0.432098	0.509694	0.0222483	0.412508	-0.24382	0.4818	0.448118	-0.289067	-0.771303	0.257323	0.487352	0.221214
	ENSMUSG00000029810	Tmem176b	0.339656	0.720865	0.0819909	0.890845	0.519093	0.0126403	0.0290824	-0.181347	0.640114	-0.139248	0.343994	-0.280228	0.679999	0.335318	0.767264
	ENSMUSG00000015467	Egfl8	-0.0575629	-0.296054	-0.112914	0.427991	-0.00221162	-0.49423	0.170197	0.109476	0.691388	0.43184	-0.280072	0.227137	-0.169085	-0.148685	-0.123174
	ENSMUSG00000068394	Cep152	0.107878	0.624017	0.31056	-0.108916	0.0760885	0.263667	0.0156314	0.384335	-0.515133	0.556466	0.0232376	0.139667	-0.0536679	-0.294023	0.186202
	ENSMUSG00000030598	Fbxo17	0.258167	0.413737	-0.0179522	0.283148	0.541539	0.855069	-0.173933	-0.249404	0.61713	0.233185	-0.158563	-0.457915	0.378764	0.350009	-0.212417
	ENSMUSG00000040528	Milr1	0.0585391	0.0468817	0.152891	-0.353816	0.117329	-0.181667	0.748376	-0.137294	0.186159	0.514402	0.0701966	-0.652991	-0.0190171	-0.40418	0.399383
	ENSMUSG00000005225	Plekha8	0.0445309	0.271381	0.185042	0.381366	-0.25426	-0.0332076	-0.592951	0.0938953	0.17335	0.335694	-0.213583	-0.409475	-0.0438382	0.754132	-0.00483355
	ENSMUSG00000026832	Cytip	0.242925	0.85469	0.461827	-0.51352	0.416307	0.0250426	0.836185	0.0213393	0.820418	0.635299	0.0831837	-0.278552	0.402666	-0.463976	-0.0800422
	ENSMUSG00000019894	Slc6a15	0.153018	0.705843	0.109706	0.128564	0.023564	0.177473	-0.642735	0.047826	0.558286	0.725312	0.761103	-0.327478	0.540068	0.641146	-0.0725048
	ENSMUSG00000061046	Haghl	0.226576	0.526644	0.236739	0.58007	-0.486412	0.282303	0.153447	0.660644	-0.230949	-0.0292545	-0.462827	0.216413	0.737147	0.629018	0.105109
	ENSMUSG00000025128	Bhlhe22	0.210064	0.210064	0.0463666	0.12643	-0.74133	-0.309388	-0.336418	0.395737	0.632693	0.450883	0.549898	-0.397567	0.355108	0.294846	NA
	ENSMUSG00000017417	Plxdc1	0.0617746	-0.0532343	0.249985	-0.877272	0.570986	-0.607959	0.389498	-0.24825	0.65203	-0.448269	0.315962	0.176784	0.237802	-0.339273	-0.0692279
	ENSMUSG00000036446	Lum	-0.382073	-0.754621	-0.815645	0.0901394	0.0309272	-0.211376	0.36627	-0.731065	-0.720443	-0.699714	-0.588838	-0.55277	-0.10871	0.349259	0.0337519
	ENSMUSG00000056459	Zbtb25	0.358575	0.404435	0.451008	0.0652137	0.341748	0.430206	-0.0555467	0.581635	0.277413	0.452849	-0.35408	0.375402	0.0959008	0.560883	-0.227871
	ENSMUSG00000029718	Pcolce	-0.280314	-0.800773	-0.548069	0.96503	0.460808	-0.544195	-0.0164318	-0.833799	0.414872	-0.823639	-0.560136	-0.625952	0.671149	0.229276	0.240645
	ENSMUSG00000064453	Snord21		NA	NA	NA	NA	NA	NA	NA	NA	NA	NA	NA	NA	NA	NA
	ENSMUSG00000024193	Phf1	0.49989	0.632394	0.730071	0.287833	0.840097	0.103961	0.722588	0.719491	0.617193	0.213281	0.223642	0.265873	0.477968	0.461027	0.521812
	ENSMUSG00000030685	Kctd13	0.0320688	0.439451	0.102154	0.166526	0.257167	-0.571833	0.232492	0.563064	-0.209622	-0.176281	-0.606398	0.0427015	-0.000306742	-0.204403	0.0214362
	ENSMUSG00000001444	Tbx21	0.320513	0.635062	0.378927	0.238238	0.616065	-0.272548	0.475556	0.15056	0.236421	0.289835	0.351192	-0.474908	0.519195	0.796772	-0.21865
	ENSMUSG00000005763	Cd247	0.271868	0.853894	0.922296	0.390435	0.482859	-0.327696	0.223357	0.32038	0.0605124	0.339506	0.121275	0.630933	0.0727736	-0.450215	-0.633047
	ENSMUSG00000010067	Rassf1	0.155522	0.540443	-0.281623	0.485621	0.27622	0.376474	0.753069	0.190558	0.120485	-0.908078	-0.243397	0.493083	-0.110927	-0.503354	0.0774144
	ENSMUSG00000030218	Mgp	0.245665	0.562207	0.327716	0.954619	0.52494	0.43583	0.841734	-0.728725	-0.384285	-0.866222	0.129264	-0.606319	0.161055	0.758349	0.163614
	ENSMUSG00000030157	Clec2d	0.0613756	-0.0737451	0.616373	-0.349397	0.625936	0.42837	-0.0197544	0.436588	-0.178075	0.0721174	0.669177	-0.419891	0.0506338	-0.198823	0.294273
	ENSMUSG00000110430	Cmtm1	-0.055803	NA	-0.414814	-0.0391013	-0.346518	NA	NA	NA	0.0725048	0.403539	0.725033	-0.260375	NA	NA	-0.0725048
	ENSMUSG00000048489	Depp1	0.241318	-0.876	0.388186	0.582915	0.365187	-0.0448367	0.396141	0.498334	0.117449	0.501808	-0.406654	-0.397954	0.558236	-0.256004	-0.47955
	ENSMUSG00000024163	Mapk8ip3	-0.15635	-0.1621	0.561537	-0.637488	-0.1506	-0.47136	-0.356638	0.388563	0.0801389	-0.213592	-0.334907	0.00703589	-0.174281	0.195869	-0.148395
	ENSMUSG00000001588	Acap1	0.269058	0.519727	0.113927	-0.656648	0.664571	-0.0437925	0.64643	0.339703	0.586306	0.683103	-0.00790441	0.198412	0.610633	-0.405152	-0.617668
	ENSMUSG00000033644	Piwil2	0.124637	0.72826	0.39568	0.255704	0.467874	0.0880899	0.113592	0.0365821	0.0157883	0.286877	-0.45935	0.0302437	-0.485896	0.502568	0.135681
	ENSMUSG00000044712	Slc38a6	0.244391	0.637038	0.217727	0.129615	0.537525	0.082976	0.452309	0.693619	0.385419	0.456361	0.271054	-0.379194	-0.0710132	-0.15483	-0.18554
	ENSMUSG00000036931	Nfkbid	0.32919	0.65453	0.431509	-0.529334	-0.490832	0.234644	0.684505	0.506357	0.461625	0.728488	-0.259255	0.143784	0.148453	-0.120889	0.423737
	ENSMUSG00000014470	Rnf166	0.274939	0.199998	0.349832	0.449545	-0.249385	0.88264	0.562292	-0.0301774	0.320013	0.0360019	0.392897	-0.10591	0.229866	-0.106045	0.460531
	ENSMUSG00000043923	Ccdc84	-0.131232	-0.421921	-0.25213	-0.157308	-0.140173	-0.102419	0.0676532	-0.277606	-0.122292	-0.175378	0.411651	0.169749	-0.222665	0.303618	0.268427
	ENSMUSG00000110185	Igip	-0.0436751	-0.196675	0.255828	0.491819	-0.432615	0.0132298	-0.231948	0.133867	-0.464321	-0.573734	0.0875259	0.18602	-0.270075	0.0860126	-0.10058
	ENSMUSG00000027438	Napb	0.353861	0.29936	0.52798	0.312673	0.603685	0.210253	-0.400181	0.439591	-0.116729	0.395048	0.0722969	-0.194694	0.654977	0.782855	0.403728
	ENSMUSG00000028864	Hgf	0.227829	0.8819	0.758077	0.098986	0.251559	0.293065	0.29914	0.0222075	-0.454584	-0.660182	0.606429	-0.515366	0.204099	0.667544	0.124035
	ENSMUSG00000028789	Azin2	0.408192	0.774549	0.100412	0.439836	0.3912	0.321911	0.624192	0.865277	0.388882	0.11547	0.425185	-0.557377	0.661446	0.828159	0.262252
	ENSMUSG00000052504	Epha3	-0.0570243	-0.1114	0.412318	0.0350531	-0.383495	0.219426	0.143518	-0.0415439	-0.30826	-0.132201	-0.493698	-0.464511	0.306443	0.362168	-0.0725048
	ENSMUSG00000051890	Klhdc1	0.052245	0.288044	0.425781	-0.255674	0.403472	0.755287	-0.223697	0.866853	0.238406	-0.133916	-0.254426	-0.393096	0.519488	-0.623327	-0.247698
	ENSMUSG00000029913	Prdm5	-0.115422	-0.00965141	0.0750663	-0.221192	0.326841	0.616654	-0.269377	-0.433791	-0.30151	-0.232464	-0.296938	-0.54247	0.326351	0.435047	0.0919864
	ENSMUSG00000104148	Pcdha2	0.282679	0.282679	-0.291229	0.000917134	-0.284891	0.681735	0.464361	NA	0.344744	0.519188	0.211729	-0.397419	0.484055	0.395026	-0.0725048
	ENSMUSG00000056938	Acbd4	0.0861641	-0.875458	-0.299747	-0.265037	0.245126	-0.27729	0.27992	0.666396	-0.0727976	-0.102966	0.341354	0.671923	-0.305748	0.38561	0.754489
	ENSMUSG00000028071	Sh2d2a	0.308682	0.90073	0.787271	0.29146	0.665896	-0.137515	0.800596	-0.393367	0.325904	0.629044	0.769921	-0.160584	0.0972415	-0.167022	-0.530698
	ENSMUSG00000041565	L3mbtl4	0.219051	0.833716	0.362637	0.145529	-0.00395655	-0.122091	0.0301425	0.45108	0.569098	0.532196	0.292572	-0.428394	-0.0915063	0.544814	0.0725048
	ENSMUSG00000028214	Gem	0.135836	-0.210721	0.0655037	0.239072	0.509227	-0.213037	0.52991	-0.287033	0.688105	-0.756586	-0.00476797	0.206168	0.331989	0.380597	-0.605092
	ENSMUSG00000024909	Efemp2	0.103603	0.0383865	-0.357277	0.558553	0.263227	-0.335996	0.599518	-0.805451	0.2823	0.205277	-0.743123	-0.696019	0.16882	0.359404	-0.286437
	ENSMUSG00000036606	Plxnb2	0.160139	0.0855869	0.169011	0.151268	-0.243141	0.524053	-0.00483778	-0.243332	-0.375681	0.54903	0.223838	0.576636	-0.230953	0.540905	0.922554
	ENSMUSG00000020319	Wdpcp	0.204697	0.889079	0.213648	0.115294	0.0494922	0.528136	0.188619	0.195746	0.655892	0.864597	-0.344676	-0.415476	0.219555	0.228174	-0.0232979
	ENSMUSG00000032473	Cldn18	0.134403	0.833742	0.357772	-0.217499	0.153877	-0.273763	-0.56281	0.486122	0.135877	-0.252679	0.20879	-0.417023	0.409662	0.00260203	0.132929
	ENSMUSG00000019813	Cep57l1	0.0537835	0.490547	0.0835723	-0.33794	0.319913	0.344961	-0.395309	0.584796	0.486127	0.287357	0.0239948	-0.39926	-0.0965039	-0.58466	0.00738354
	ENSMUSG00000027722	Spata5	0.158878	-0.0907726	0.30981	-0.298293	0.449341	0.131576	0.186179	0.325419	0.110206	0.535924	0.424404	-0.596095	0.201243	-0.260799	-0.0946882
	ENSMUSG00000033249	Hsf4	0.45653	0.942186	0.208126	0.482181	0.87079	0.266082	0.424084	0.748973	0.639967	0.307196	-0.407241	0.43088	0.622611	0.700096	0.398688
	ENSMUSG00000073008	Gpr174	0.294688	0.524377	0.69789	0.445837	-0.079063	0.0594672	0.659437	0.0810688	0.292254	0.815557	-0.0619086	-0.497279	0.485996	0.297121	0.21626
	ENSMUSG00000031508	Ankrd10	-0.185752	-0.715108	0.0697552	-0.360565	-0.234548	-0.0365677	-0.336826	-0.136956	-0.0782456	0.039238	-0.241587	-0.539509	0.382927	-0.10733	-0.787276
	ENSMUSG00000018819	Lsp1	0.356404	0.199695	0.111025	-0.48081	0.636134	0.530786	0.746023	-0.732057	0.82921	0.568246	0.513113	-0.693085	0.70416	-0.0562406	0.174295
	ENSMUSG00000016356	Col20a1	0.0137647	-0.287062	0.192855	-0.0872044	0.461586	0.624626	-0.317413	-0.684724	-0.0098741	-0.0134663	-0.262455	0.164898	0.270368	0.425091	0.0374035
	ENSMUSG00000051495	Irf2bp2	-0.17211	-0.112772	0.138421	-0.153443	-0.211338	-0.71533	0.126894	-0.246682	-0.376036	-0.502085	-0.190776	0.348203	0.18949	0.160395	-0.425694
	ENSMUSG00000003153	Slc2a3	0.357245	0.568761	0.123951	0.718068	-0.68388	0.496222	0.490063	0.729624	0.235636	0.662606	-0.392542	0.478855	0.134575	-0.677501	0.23204
	ENSMUSG00000020728	Cep112	0.173424	0.349373	0.28162	-0.104308	-0.256126	0.129786	0.217061	0.721813	0.0276108	-0.637492	0.0420931	-0.328583	0.511277	0.54034	0.423725
	ENSMUSG00000079105	C7	0.595721	0.90405	0.750473	-0.115899	0.318533	0.595975	0.757598	0.025909	0.829287	-0.273506	0.595467	-0.00387669	0.862914	0.715493	-0.516903
	ENSMUSG00000048388	Fam171b	-0.0367371	-0.220993	-0.297832	-0.193833	-0.0643869	-0.00908725	0.53729	-0.482861	0.398373	-0.50314	0.0548768	-0.556139	0.0673433	0.444068	0.260554
	ENSMUSG00000025586	Cpeb1	0.704539	0.875678	0.594771	0.46427	0.828201	0.858689	0.684963	0.29745	0.724114	0.882799	0.366413	-0.253667	0.809554	0.927215	0.0725048
	ENSMUSG00000022657	Cd96	0.219613	0.719252	0.273788	0.743441	0.162653	0.0856767	0.371852	0.165438	0.576195	0.676604	0.0945712	0.364333	0.0782135	-0.689966	-0.778051
	ENSMUSG00000001739	Cldn15	-0.160659	0.247972	-0.225425	-0.243886	-0.0958921	-0.325483	0.146097	-0.257783	0.144863	-0.4012	0.345677	-0.407757	-0.281175	0.257726	0.141805
	ENSMUSG00000040033	Stat2	-0.0630014	0.511204	0.0267538	-0.0734304	0.674262	-0.424099	-0.0200696	-0.624395	-0.460983	-0.405171	-0.0141145	-0.478247	-0.846607	-0.0525724	-0.0327463
	ENSMUSG00000045062	Pcdhb7	0.251395	-0.0927375	0.0286779	-0.167648	0.525555	0.0603333	0.280652	0.362781	0.261645	-0.010115	0.46387	0.295371	0.53842	0.241144	-0.0725048
	ENSMUSG00000001555	Fkbp10	-0.244385	-0.849494	-0.335342	0.578523	0.267694	-0.622474	0.0765875	-0.761788	-0.127784	-0.646027	-0.2507	-0.822692	0.221059	-0.238069	0.11305
	ENSMUSG00000045657	Pcdhb10	0.0366908	-0.0577759	-0.228028	0.0737453	0.236947	0.15565	0.216574	0.174555	-0.000363761	-0.145514	0.410669	-0.369721	0.319956	-0.00861788	-0.0725048
	ENSMUSG00000031740	Mmp2	-0.355179	-0.535451	-0.521273	0.172137	-0.0121633	-0.733863	-0.308536	-0.72212	0.113108	-0.893641	-0.401821	-0.798497	0.0518395	0.114839	0.246723
	ENSMUSG00000040329	Il7	0.329932	0.871098	0.417433	0.0440568	0.0398669	0.863499	-0.0321385	0.236758	0.365983	0.894275	0.0489704	-0.281261	0.590771	0.29388	0.847045
	ENSMUSG00000020524	Gria1	0.202538	0.649187	0.181566	0.110744	-0.6802	0.223511	0.331616	0.408233	0.386817	-0.573664	0.142077	-0.389687	0.497996	0.265449	-0.0725048
	ENSMUSG00000029452	Tmem116	-0.298623	0.416402	0.586119	-0.364655	-0.348239	-0.249007	-0.838324	0.476041	-0.530586	-0.479935	0.222713	-0.657106	-0.393238	-0.0659252	0.389919
	ENSMUSG00000002227	Mov10	-0.130489	0.00108519	0.525376	0.184251	-0.121045	0.220018	-0.139932	-0.245411	0.134522	-0.145217	0.237046	-0.283148	-0.298291	-0.44716	-0.640256
	ENSMUSG00000040170	Fmo2	0.425506	0.662971	0.861943	0.633917	0.912642	0.830523	0.330536	0.520476	-0.552515	-0.314782	-0.191268	-0.118787	0.748859	0.181081	-0.512298
	ENSMUSG00000059412	Fxyd2	0.0488055	0.872737	0.472015	-0.583453	0.0251063	0.016179	-0.143785	-0.0260524	0.175834	0.362165	0.25359	-0.529842	-0.299277	0.287062	0.0725048
	ENSMUSG00000078958	Atp6ap1l	0.122894	0.608643	0.170681	0.110342	0.135446	0.184073	-0.0266857	0.340038	0.659588	0.00798075	-0.00447884	-0.31604	0.332317	-0.00618927	-0.0725048
	ENSMUSG00000018861	Fdxr	0.174517	-0.491504	-0.577019	-0.36028	0.28552	0.141062	0.207972	0.318144	0.745717	-0.000283029	0.131796	0.274363	0.62188	0.718325	-0.161138
	ENSMUSG00000045382	Cxcr4	-0.11174	0.591338	-0.228582	-0.293982	-0.00336041	0.38578	0.0265581	-0.204907	0.52185	-0.770416	0.498648	-0.268647	-0.484043	-0.0185742	-0.4007
	ENSMUSG00000019489	Cd70	0.0511246	0.150914	0.324214	-0.598458	-0.0576983	0.218514	NA	NA	0.256011	0.0908372	-0.447697	-0.00776647	-0.860735	0.812269	0.011412
	ENSMUSG00000019971	Cep290	0.32663	0.504449	0.73156	-0.0930405	0.271721	0.393488	0.673091	0.475724	-0.127784	0.266002	0.0544703	-0.21434	0.477406	0.381538	0.246827
	ENSMUSG00000032413	Rasa2	-0.0419499	0.356455	0.675386	-0.110641	0.44573	-0.15117	-0.336762	0.648214	-0.665841	0.656438	0.470512	-0.225604	-0.114805	-0.210345	0.0267416
	ENSMUSG00000074628	Tldc2	-0.0212865	0.0305281	-0.0720882	-0.116127	0.155865	-0.0594027	-0.762707	0.0819227	0.344744	0.113224	-0.761517	-0.0184534	-0.0241196	-0.116241	0.110346
	ENSMUSG00000038524	Fchsd1	0.0681452	0.745885	0.26093	-0.117078	0.0771638	0.0212158	0.7812	0.0425708	-0.0226055	0.0780547	-0.417541	-0.0431883	0.54807	0.354929	0.0591266
	ENSMUSG00000025504	Eps8l2	0.134678	0.442232	-0.151306	-0.0825565	0.272492	0.541106	0.333655	0.175023	-0.761611	0.0943332	-0.00424719	0.475491	-0.39055	-0.211096	0.344067
	ENSMUSG00000023764	Sfi1	0.182792	0.511131	0.275195	0.116283	0.276828	0.124647	0.146527	0.0500792	0.391541	0.451352	-0.422022	-0.0843321	0.499392	0.107643	0.219058
	ENSMUSG00000024188	Luc7l	-0.118397	-0.559007	-0.119412	-0.265752	-0.556372	-0.00512825	-0.0732308	-0.117383	-0.0549766	0.381849	-0.464297	-0.354556	0.37766	-0.2512	-0.0852608
	ENSMUSG00000053825	Ppfia2	0.0362879	-0.79204	0.193235	0.0324375	-0.505864	-0.0507911	0.0401383	-0.0319426	0.429848	-0.0718369	0.249121	-0.438205	0.447498	0.54302	0.199728
	ENSMUSG00000019916	P4ha1	-0.166522	-0.550964	-0.713933	-0.09029	-0.221533	-0.143798	-0.617311	-0.120491	0.089616	-0.441981	0.233236	-0.78611	0.0366881	-0.189246	0.170978
	ENSMUSG00000072663	Spef2	0.192545	0.572215	0.588666	-0.141347	0.0117718	0.0622498	0.00273257	0.650585	0.335591	0.366459	0.277187	-0.421433	0.107903	0.652274	-0.587747
	ENSMUSG00000004707	Ly9	0.600697	0.875701	0.79101	0.415137	0.717843	-0.165099	0.601094	-0.0243611	0.600301	0.616261	0.400756	-0.492032	0.718555	0.622965	-0.207045
	ENSMUSG00000014813	Stc1	-0.0598074	-0.229027	-0.458107	-0.130995	-0.403501	-0.106244	0.721215	0.0143088	0.491037	-0.798674	0.351124	-0.661317	0.290236	0.452486	-0.0133705
	ENSMUSG00000038059	Smim3	0.00801447	-0.0545682	0.751354	0.88497	-0.458254	0.052696	-0.685447	0.00562878	0.295248	-0.00783193	0.0104002	-0.272064	0.298461	-0.0744285	0.156501
	ENSMUSG00000052430	Bmpr1b	0.138311	0.524161	0.405458	0.150889	0.102313	0.097701	0.125733	-0.0387765	0.589641	0.57623	-0.117801	-0.25114	0.34897	0.200713	-0.0725048
	ENSMUSG00000041132	N4bp2l1	0.28419	-0.485136	0.496798	0.347228	0.0566138	0.494018	-0.100609	0.773112	-0.0333103	0.340017	0.504466	0.228364	-0.0948887	0.165591	0.498827
	ENSMUSG00000063160	Numbl	0.0196193	0.79233	-0.40166	-0.36164	-0.0202909	-0.155558	0.247985	-0.738307	0.381508	-0.534517	-0.237769	0.0595294	0.472307	0.765392	0.635437
	ENSMUSG00000015812	Gnrh1	-0.0117896	0.0123484	0.445892	-0.071655	-0.548821	0.673882	0.0808588	-0.158148	-0.0359276	0.332716	-0.275471	-0.218235	0.0892287	-0.243744	0.340787
	ENSMUSG00000031372	Trex2	0.181238	NA	0.141555	0.0657664	0.181238	0.231942	0.208624	NA	NA	-0.0491174	NA	0.47695	0.145221	0.243491	NA
	ENSMUSG00000000197	Nalcn	0.267984	0.797857	0.348105	-0.248819	-0.473351	0.187864	-0.129795	0.646526	0.454283	0.450233	0.457725	-0.497727	-0.0209395	0.385983	-0.0725048
	ENSMUSG00000050106	Tmc8	0.0455761	0.0572303	0.033922	-0.342637	0.898119	0.130284	-0.129863	-0.608717	0.612636	0.446397	0.0594096	0.449202	-0.00350669	-0.654112	-0.219333
	ENSMUSG00000032492	Pth1r	-0.140049	-0.647653	-0.243576	0.407013	0.207026	0.647292	-0.728536	-0.140049	0.0635625	-0.789751	-0.0423068	-0.356902	0.124356	-0.250096	NA
	ENSMUSG00000027575	Arfgap1	-0.371283	-0.177098	-0.777482	-0.782556	-0.138785	-0.475089	-0.132374	0.0969088	-0.464302	-0.527712	-0.453117	-0.787845	-0.226433	0.344993	-0.28945
	ENSMUSG00000000560	Gabra2	0.109203	0.484408	0.618183	0.320317	-0.709034	0.251864	-0.352956	0.751384	0.138179	0.0802266	-0.0161035	-0.520325	0.319018	0.00919235	-0.0725048
	ENSMUSG00000024530	Prelid3a	0.0842618	0.631377	0.533384	-0.0697178	0.626524	0.415333	0.208197	-0.38321	0.0332534	0.0791465	0.449136	-0.523589	0.0893772	0.0387016	-0.0725048
	ENSMUSG00000022101	Fgf17	0.245309	NA	0.304395	0.328907	0.854886	0.581278	NA	NA	NA	0.186224	0.605526	-0.0960715	-0.589337	-0.258345	-0.0725048
	ENSMUSG00000022401	Xpnpep3	-0.200033	0.879215	0.140284	-0.355262	0.257722	-0.27715	-0.32904	-0.462569	-0.414718	0.431767	-0.1281	-0.0439783	-0.271966	-0.0498464	-0.363217
	ENSMUSG00000025610	Map3k7cl	0.173056	0.639513	0.360133	0.166803	0.200747	-0.160668	0.179308	-0.868793	-0.0645694	-0.0375585	0.199843	-0.463338	0.355921	0.711333	-0.0725048
	ENSMUSG00000032186	Tmod2	0.191116	0.733522	0.358295	-0.0760267	-0.474606	0.298892	0.0727478	-0.197668	0.128703	0.356783	0.253529	-0.217776	0.628067	0.748356	-0.00726964
	ENSMUSG00000030103	Bhlhe40	0.59708	0.35895	0.757637	0.571103	0.401008	0.474941	0.684759	0.712094	0.611759	0.722759	0.5824	0.694149	0.182143	0.786843	0.422318
	ENSMUSG00000089762	Ier5l	-0.0428365	0.803252	0.157249	-0.330453	-0.550772	-0.0878911	0.375423	-0.0551574	-0.348984	-0.222219	-0.0305156	0.293452	0.640026	-0.335816	0.459623
	ENSMUSG00000022329	Stk3	0.00470488	-0.286524	-0.454253	0.173082	0.443789	0.678614	0.10291	-0.166526	-0.222338	-0.75441	-0.0935	-0.762094	0.125984	0.597611	0.382372
	ENSMUSG00000055421	Pcdh9	-0.00536469	-0.497555	0.0532526	-0.509647	-0.678343	0.0970873	0.74333	0.174498	-0.228692	0.178083	-0.0639819	-0.670652	0.563988	0.431059	-0.393318
	ENSMUSG00000089984	Fbxo24	0.0642429	0.45943	0.0744132	0.151366	0.495026	0.649138	-0.160374	-0.311507	0.117615	0.0540726	-0.479928	-0.337369	-0.285265	0.280935	0.0443807
	ENSMUSG00000093668	Pou5f2	0.00154741	0.296797	0.373465	0.157431	0.327718	0.395882	-0.126545	-0.0785714	-0.120415	0.11071	-0.421493	0.035246	-0.0321512	-0.0376636	-0.296586
	ENSMUSG00000042385	Gzmk	0.474648	0.803915	0.315387	0.506417	-0.027568	0.0106179	0.806887	0.481108	0.468189	0.65929	0.261697	-0.451647	0.388785	0.877363	0.593062
	ENSMUSG00000068117	Mei1	0.292712	0.887562	0.0699541	-0.259189	0.721226	0.695091	-0.347742	0.490458	0.550555	0.359733	0.453064	-0.252751	0.225691	0.00947893	-0.0725048
	ENSMUSG00000042189	Tekt3	-0.0613708	-0.100665	0.0948985	-0.101384	0.441401	-0.0502368	0.428554	-0.122997	0.425735	-0.595362	0.319653	-0.156805	-0.122689	0.700721	-0.0725048
	ENSMUSG00000037206	Islr	-0.251007	-0.184845	-0.541016	0.247736	0.545442	-0.31717	-0.406829	-0.654504	0.688559	-0.419937	-0.669399	-0.680592	0.516052	0.332472	-0.0725048
	ENSMUSG00000053977	Cd8a	0.402543	0.719739	0.69533	0.6158	0.447187	-0.0697365	0.166377	0.460528	0.511404	0.708396	0.357898	-0.269855	-0.251902	-0.733018	-0.328097
	ENSMUSG00000050222	Il17d	-0.0291358	0.723606	0.130712	-0.568737	0.153472	-0.320012	-0.474963	-0.589881	-0.0240737	-0.489239	0.0405919	-0.146585	0.0727755	-0.0341979	0.0363233
	ENSMUSG00000025408	Ddit3	0.00259912	0.175363	-0.0566147	0.227189	0.537508	0.0627344	-0.0991108	-0.35097	0.0618129	-0.324794	-0.254023	-0.115228	-0.114705	0.375967	0.292548
	ENSMUSG00000040690	Col16a1	-0.226206	0.252045	-0.750445	0.65067	0.189137	-0.604241	-0.223891	-0.853345	0.320028	-0.881164	-0.228521	-0.4185	-0.111167	0.114699	-0.393643
	ENSMUSG00000029001	Fbxo44	0.316113	0.302761	0.420664	-0.158942	0.382338	0.480362	0.402233	0.329465	-0.254393	-0.0369261	0.346135	-0.417599	-0.684816	0.5652	0.25176
	ENSMUSG00000052525	Spdya	0.0838181	0.375696	0.538406	0.0975065	0.0701297	-0.158424	0.673474	0.14919	0.0344076	-0.153858	-0.261191	-0.0630012	0.549123	0.576035	-0.3151
	ENSMUSG00000040488	Ltbp4	0.115801	0.643151	-0.106006	0.509745	0.378527	-0.533054	-0.224162	-0.84907	0.614922	-0.49271	-0.362729	0.179357	0.354434	0.358865	0.0522449
	ENSMUSG00000032419	Tbx18	0.165185	0.357261	-0.07741	-0.326309	0.499347	-0.222823	0.140149	0.467899	0.18361	0.146761	0.222726	-0.0754614	0.519564	0.219481	-0.0725048
	ENSMUSG00000074715	Ccl28	0.0966309	0.614392	0.190626	0.418278	0.0568569	0.136405	-0.471568	0.290577	-0.247725	0.459465	-0.341794	-0.390311	-0.218511	0.90249	-0.0725048
	ENSMUSG00000027677	Ttc14	0.00373297	-0.661262	0.140175	0.358534	-0.718183	-0.349038	-0.0295618	-0.120804	-0.587776	0.120041	0.324996	0.283327	0.206964	-0.463646	0.0370278
	ENSMUSG00000045215	Asxl3	0.0881953	0.565811	0.263341	0.0985302	-0.244049	0.0178247	-0.126535	0.0485783	0.396579	0.226752	0.0778603	-0.415261	0.346977	0.120215	-0.0725048
	ENSMUSG00000087658	Hotairm1	0.187388	0.175517	0.386384	0.238818	0.0252549	0.195218	0.52028	0.0725048	0.201428	0.067474	0.616009	0.0213469	0.179558	0.287926	0.122014
	ENSMUSG00000102543	Pcdhgc5	-0.0630919	0.0323045	0.100869	-0.266444	-0.659945	-0.158488	-0.319448	0.407582	0.179035	-0.257449	-0.47365	-0.269302	0.268951	0.5113	0.128775
	ENSMUSG00000026514	Cnih3	0.214745	0.734856	0.24365	-0.14779	-0.345071	-0.352606	0.2768	0.335732	0.517556	0.18584	0.326832	-0.334543	0.458502	-0.115426	0.180671
	ENSMUSG00000028637	Ccdc30	0.207969	0.741523	0.204432	-0.338865	0.407733	-0.199981	0.300696	0.211506	-0.40467	0.735795	-0.669071	-0.207756	0.231944	0.285888	-0.167103
	ENSMUSG00000033327	Tnxb	0.289425	0.673827	0.319263	-0.349695	0.870108	0.326758	0.460976	-0.372925	0.72968	-0.148818	-0.0362103	-0.313747	0.576394	-0.12877	0.259588
	ENSMUSG00000080465	Snord94	-0.055803	-0.184106	0.147417	-0.0391013	-0.414814	-0.0133705	-0.429874	-0.506985	NA	NA	-0.605526	0.445701	0.175042	0.344744	-0.0725048
	ENSMUSG00000044786	Zfp36	0.121035	0.678696	0.173767	-0.400378	0.248779	0.0536988	0.388077	-0.628929	0.4901	-0.509866	0.314774	0.159097	-0.252688	0.000671891	0.0829725
	ENSMUSG00000023885	Thbs2	0.498243	0.800314	-0.802301	0.58761	0.815877	0.732301	0.676443	-0.365704	0.672327	0.491879	0.355121	-0.30902	0.430191	0.504607	0.0830216
	ENSMUSG00000079165	Sap25	0.0725048	NA	0.0725048	NA	NA	NA	NA	NA	NA	NA	NA	NA	NA	NA	NA
	ENSMUSG00000079681	Zglp1	-0.0146242	NA	-0.314613	0.0936849	-0.0146242	NA	NA	NA	NA	0.208624	NA	NA	-0.761709	NA	NA
	ENSMUSG00000009281	Rarres2	0.308504	0.726372	0.740026	0.814343	0.521403	-0.15842	0.862354	0.202247	0.41476	-0.464004	-0.171095	-0.310734	0.710956	0.15201	-0.289837
	ENSMUSG00000103144	Pcdhga1	0.261074	0.369471	-0.57361	0.291417	0.622823	0.475533	0.0187466	0.243858	0.543381	0.0629711	0.328761	-0.173258	0.101605	0.278291	0.011412
	ENSMUSG00000040482	Dxo	0.115726	0.166768	-0.64533	0.218475	-0.721809	-0.166276	0.458692	0.537347	0.304323	0.0272636	-0.0589294	0.531181	-0.418737	0.242744	0.0646838
	ENSMUSG00000022292	Rrm2b	0.36059	0.529431	0.639628	-0.66452	-0.292665	0.732554	0.345035	0.285218	0.422563	0.342716	-0.0322206	0.606078	0.698468	0.376144	0.0317371
	ENSMUSG00000038534	Osbpl7	0.00762779	-0.218723	-0.127996	0.224269	0.0153296	0.237144	-7.40743e-05	0.0850927	0.621516	0.647994	0.41509	-0.0707057	-0.53593	-0.144973	-0.280421
	ENSMUSG00000031375	Bgn	0.171119	0.79788	-0.256868	0.682914	0.212241	0.128493	0.707326	-0.794494	0.735441	-0.777076	0.129998	-0.460069	0.864593	0.524365	-0.563465
	ENSMUSG00000030790	Adm	-0.027702	0.757894	-0.599572	0.13133	0.452357	0.334942	0.0192438	-0.340413	0.685475	-0.494201	0.0610648	-0.831915	-0.0746477	-0.552057	-0.271234
	ENSMUSG00000029060	Mib2	-0.101018	0.258124	-0.657208	-0.187627	0.413899	-0.246982	-0.561559	-0.0419034	0.432373	-0.528761	0.0713457	-0.160133	-0.188331	0.165053	-0.000383737
	ENSMUSG00000066510	Ankdd1a	0.256145	0.805023	-0.0258919	-0.560257	0.508222	-0.0637893	0.287377	0.344744	0.297795	0.340981	0.224912	-0.144609	0.198518	0.152649	0.851655
	ENSMUSG00000019845	Tube1	0.115742	0.866532	0.446968	-0.10403	0.257608	0.192656	-0.0192057	0.335804	0.0225368	0.192739	0.178285	-0.13056	0.0170804	0.0531982	-0.272021
	ENSMUSG00000039478	Micu3	0.136416	0.0255289	0.496939	-0.106762	-0.0798619	0.519606	0.305593	0.281409	-0.0797516	0.118165	0.11067	-0.411801	0.487308	0.317148	0.154666
	ENSMUSG00000000486	Septin1	0.149769	0.844059	0.0586691	-0.0427925	-0.188581	-0.316161	0.902608	0.579926	0.962185	0.662101	0.24087	0.0184365	0.497383	-0.00446827	-0.78827
	ENSMUSG00000032905	Atg12	-0.15965	0.580828	0.257743	-0.20743	-0.763864	0.137308	-0.324607	-0.253974	-0.444778	-0.196959	0.0675933	0.184686	0.0525307	-0.12234	-0.220669
	ENSMUSG00000034855	Cxcl10	0.26428	0.289146	0.53924	-0.0219412	0.730339	0.0575333	0.763918	0.744236	0.183621	0.748586	0.239414	-0.596528	-0.142806	-0.202945	0.50781
	ENSMUSG00000103793	Pcdhga6	0.339378	0.220068	0.34423	-0.222878	0.877391	0.20909	0.726993	-0.496913	0.612588	-0.533458	-0.474663	0.430728	0.659414	0.339378	NA
	ENSMUSG00000019194	Scn1b	0.640099	0.579959	0.569181	0.882505	0.275864	0.780697	0.946759	0.19295	0.878081	0.897165	0.44726	-0.724705	0.536163	0.700239	0.734482
	ENSMUSG00000063531	Sema3e	0.345518	0.722532	0.538391	0.0563311	-0.199586	-0.0774512	0.275198	0.60993	0.478461	0.114985	-0.259166	0.415838	0.429106	0.654089	-0.0725048
	ENSMUSG00000035179	Ppp1r32	0.42747	0.418465	0.0978412	0.0105997	0.489506	0.677721	0.458368	0.574508	0.436475	0.853285	0.605526	-0.149274	0.392904	0.0697918	-0.0725048
	ENSMUSG00000030310	Slc6a1	0.240346	0.836404	0.293899	0.10653	0.341658	-0.179492	-0.133359	0.682	0.649087	0.186793	0.139249	-0.103667	0.781077	0.667728	0.0908535
	ENSMUSG00000043065	Spice1	0.241994	0.246232	0.540811	0.0371128	0.40397	0.242512	-0.235152	0.241476	0.584378	0.163707	0.419182	-0.367946	0.837088	-0.507568	-0.265699
	ENSMUSG00000020695	Mrc2	-0.133632	0.226092	-0.352231	0.358682	0.316436	-0.429325	-0.317248	-0.737445	0.833439	-0.809601	-0.19476	-0.777451	0.643679	0.486044	-0.0725048
	ENSMUSG00000033147	Slc22a15	0.338914	0.728917	0.0662575	-0.389262	0.499334	0.25307	0.424759	-0.295054	0.092085	0.542051	-0.306316	-0.10654	0.425978	0.545219	0.527962
	ENSMUSG00000030255	Sspn	0.341203	0.817108	-0.00346842	0.0256525	0.520997	-0.839552	0.467799	-0.865535	0.762606	0.638099	0.214608	-0.715097	0.498839	0.64408	-0.0726244
	ENSMUSG00000092341	Malat1	-0.265986	-0.590788	0.053313	-0.0422095	-0.127461	-0.807865	-0.368707	0.0752081	-0.50045	-0.846259	-0.302239	-0.633966	-0.11114	0.373461	-0.229734
	ENSMUSG00000033615	Cplx1	0.190096	0.31395	0.341142	0.134145	0.186677	0.292215	0.14181	0.246598	-0.10238	-0.637903	0.278961	0.193515	0.502126	0.117271	0.132929
	ENSMUSG00000005682	Pan2	-0.203852	-0.70799	-0.232151	-0.106595	0.214192	-0.694071	0.0289594	-0.078407	-0.365554	-0.782581	-0.175554	0.459484	-0.491325	-0.274958	0.0799155
	ENSMUSG00000015653	Steap2	0.22268	0.400577	0.188978	-0.167196	0.256381	0.183036	0.326732	-0.204992	0.310078	-0.605732	-0.320542	-0.0581876	0.432481	0.261771	0.324735
	ENSMUSG00000056919	Cep162	0.196387	0.407884	0.641106	-0.0706882	0.162685	0.2097	0.0131526	0.201415	0.19136	0.307636	0.364486	-0.262458	0.143908	0.0593355	0.529402
	ENSMUSG00000103707	Pcdha6	0.170752	0.60286	0.495338	0.215663	0.403211	-0.114638	0.125842	0.414177	0.094578	0.444493	-0.35293	-0.538695	0.552246	-0.0951011	-0.0725048
	ENSMUSG00000078632	Lrrc37a	0.326315	0.914244	0.444768	-0.0914118	0.460678	0.0256044	0.327684	0.701031	0.324945	0.359296	0.268431	-0.374597	0.583483	0.191368	0.0725048
	ENSMUSG00000037337	Map4k1	0.371242	0.5842	0.417383	-0.486288	0.127805	0.485593	0.859031	-0.360834	0.566882	0.793941	0.325101	-0.573276	0.739144	0.125364	-0.278981
	ENSMUSG00000037225	Fgf2	0.210958	0.883753	0.544348	-0.13561	0.479345	0.204019	0.217897	-0.538146	0.539929	-0.0450618	0.451689	-0.188893	0.456744	-0.226907	-0.53807
	ENSMUSG00000041187	Prkd2	-0.318389	-0.519821	0.0431942	-0.356555	-0.313778	-0.10885	0.180805	-0.528074	0.481006	-0.753906	-0.323	0.43177	0.518847	-0.527587	-0.531273
	ENSMUSG00000023191	P3h3	-0.0640418	-0.42359	-0.449698	0.532342	0.30065	-0.247379	0.0165725	-0.654897	0.237413	-0.691496	-0.0555789	-0.738994	0.680292	0.251569	-0.0725048
	ENSMUSG00000059173	Pde1a	0.0330689	0.252811	-0.0123809	-0.325403	-0.0386375	-0.124412	0.0785186	0.152607	0.690046	0.506881	-0.571597	-0.159234	0.561705	0.542862	-0.0725048
	ENSMUSG00000031327	Chic1	0.0265734	0.678333	0.361566	0.265913	0.00744675	0.0457001	-0.530755	0.624201	-0.681798	-0.392398	0.0972473	-0.377024	-0.121513	0.892951	-0.0359461
	ENSMUSG00000022960	Donson	0.057239	-0.352843	0.0418807	-0.361405	-0.147063	0.101631	-0.0927245	0.104059	0.212075	0.381571	-0.0871926	0.0725973	0.499099	-0.147395	0.500144
	ENSMUSG00000043458	Pcdhb12	0.28399	0.749801	0.285652	0.471471	0.7915	0.326807	0.735719	-0.282587	0.247917	-0.189824	0.379954	-0.0108395	0.030374	0.282327	-0.0725048
	ENSMUSG00000090326	Dthd1	0.148983	0.731848	0.681301	-0.0265284	0.120659	0.373323	0.0575549	0.775812	0.33462	0.146119	0.586419	-0.485528	0.140762	0.151846	-0.0725048
	ENSMUSG00000064120	Mocs1	0.109707	0.645307	0.148804	0.0706104	-0.109723	0.156188	0.4683	0.0212429	-0.449868	-0.131303	0.296864	0.48162	-0.1225	0.296827	-0.114552
	ENSMUSG00000024737	Slc15a3	-0.160739	0.381597	-0.190991	0.251739	-0.914278	-0.569517	-0.481894	-0.512941	0.731948	-0.213484	-0.376526	-0.130486	0.391711	0.354805	0.375192
	ENSMUSG00000021240	Abcd4	-0.136739	-0.391799	0.184383	-0.365269	-0.134722	-0.426813	-0.670652	0.0998503	0.315828	-0.31997	-0.138757	0.216666	-0.355907	0.129018	0.048125
	ENSMUSG00000060212	Pcnx2	0.122923	0.626825	0.0632617	0.212483	-0.311029	0.567109	0.191659	-0.138665	0.139795	0.152695	0.0219841	-0.320428	0.106051	0.452192	-0.264835
	ENSMUSG00000090881	Phf11	0.138943	0.800167	-0.0551011	-0.28175	-0.232836	-0.0523735	0.106348	0.318206	-0.306655	0.352783	0.171538	-0.242797	0.478987	0.30596	0.20569
	ENSMUSG00000031370	Zrsr2	-0.209007	0.254075	-0.0738013	-0.47199	-0.238037	-0.426014	-0.179977	0.405477	-0.524972	-0.394857	0.30261	-0.243683	0.0323525	-0.733854	-0.15783
	ENSMUSG00000033082	Clec1a	0.313158	0.523567	0.736881	0.53611	0.637922	0.2947	0.253604	0.331616	0.233218	-0.67943	0.114783	-0.263144	0.561894	0.448464	0.147757
	ENSMUSG00000025212	Sfxn3	0.24173	0.270042	0.0477819	0.561995	-0.694434	-0.204872	0.213417	-0.288675	0.458094	0.439211	-0.26454	0.634017	0.866236	0.18815	0.402908
	ENSMUSG00000025270	Alas2	-0.165829	-0.329967	-0.0246047	-0.18166	0.351098	0.100299	-0.143764	-0.67629	-0.609396	-0.149998	0.0282151	-0.205033	0.167904	-0.210058	-0.602159
	ENSMUSG00000049612	Omg	0.13149	0.0496571	0.275544	0.253657	-0.324949	0.186495	-0.328993	0.220389	0.245122	-0.0135506	0.575837	0.330463	0.0764854	-0.049041	-0.0725048
	ENSMUSG00000042477	Tfap2e	0.131901	0.600571	0.362014	-0.827309	0.762456	0.193224	-0.149885	0.0340324	0.0705772	0.228791	-0.753271	0.584371	0.210286	-0.457474	-0.0725048
	ENSMUSG00000039737	Prkrip1	-0.0940392	0.488657	-0.0349133	-0.150006	-0.366695	-0.16359	-0.137167	-0.170893	0.270408	0.269038	0.298691	-0.337502	-0.38518	-0.0509118	0.522157
	ENSMUSG00000043987	Cep164	-0.0765349	0.844605	-0.210424	-0.0980524	-0.0550174	-0.418209	0.763815	0.460987	-0.154062	0.47242	-0.182575	0.0228339	0.207634	-0.273795	-0.485741
	ENSMUSG00000022974	Paxbp1	-0.145591	-0.693062	0.0462922	-0.300063	-0.320386	0.121452	-0.177946	0.14861	0.333197	-0.215763	-0.36021	-0.104684	-0.113235	-0.543351	0.2167
	ENSMUSG00000032184	Lysmd2	0.228876	0.67239	-0.136619	-0.0297493	-0.00630273	0.370251	-0.352073	0.226857	-0.295766	0.43963	0.230895	0.407842	0.628987	0.681896	0.0951195
	ENSMUSG00000020326	Ccng1	0.195803	-0.195381	0.764091	0.254518	0.178126	-0.0341961	0.21348	-0.580701	0.691683	0.687548	0.323519	-0.756462	0.120093	0.710245	0.0882875
	ENSMUSG00000026199	Ankzf1	-0.0173371	-0.3331	-0.040609	-0.257246	-0.153416	0.170749	-0.491617	0.312353	0.227205	0.00593481	-0.524319	0.185174	-0.126078	0.0292155	0.58909
	ENSMUSG00000105504	Gbp5	0.371669	0.391204	0.37479	0.368547	0.452855	0.172138	0.589935	-0.237383	-0.177985	0.501535	0.573567	-0.155258	-0.117491	0.634028	-0.0752515
	ENSMUSG00000026930	Gpsm1	0.110483	0.419045	-0.427879	-0.285951	0.661542	-0.616712	0.400871	-0.606589	0.333395	-0.700994	-0.0514323	0.64371	0.766738	0.272398	-0.260751
	ENSMUSG00000030217	Art4	0.213452	-0.126067	0.211931	0.214973	0.166935	0.261105	0.207602	0.43267	0.677491	-0.282479	0.414004	0.493512	0.588758	-0.28905	-0.218791
	ENSMUSG00000039342	Ankar	0.19176	0.615476	0.414482	-0.0810443	-0.0349675	-0.41532	0.685087	0.583068	0.103132	0.280389	0.835239	-0.392335	0.092797	0.604129	-0.0725048
	ENSMUSG00000034218	Atm	0.212438	0.805236	0.454291	0.114422	0.510162	0.766262	0.15542	0.799447	0.139676	0.261639	-0.334194	-0.333503	0.435112	-0.480752	0.163238
	ENSMUSG00000075318	Scn2a	0.221458	0.521903	0.536238	0.109042	-0.838093	0.0446355	0.00574768	0.379015	0.715747	0.282706	0.160211	-0.373208	0.406469	0.481855	0.0725048
	ENSMUSG00000026707	Nsun6	0.161229	0.813485	0.0927794	-0.468527	0.21083	0.357404	0.16138	0.0796891	0.248715	0.163017	-0.164178	0.161078	-0.208504	0.485512	-0.237626
	ENSMUSG00000013155	Enkd1	0.108673	0.307442	0.27351	-0.259544	-0.63906	0.360429	-0.480779	-0.190731	-0.00989931	0.130669	0.189326	0.0866773	0.305894	0.213815	-0.18406
	ENSMUSG00000027233	Patl2	0.182954	0.636668	0.249	-0.0329281	0.447392	0.354046	-0.394743	-0.0765117	0.281584	0.46253	-0.334036	-0.316898	0.309614	0.116908	-0.0725048
	ENSMUSG00000028028	Alpk1	0.337126	0.725542	0.257684	-0.196296	0.282306	0.290679	0.619782	-0.193054	0.334317	0.618806	0.339934	-0.144508	0.417007	0.471562	0.472821
	ENSMUSG00000036986	Pml	0.0992811	0.294781	-0.155568	0.219209	0.398877	-0.42396	0.307598	-0.360787	0.129138	0.83171	-0.293447	0.0694245	-0.477075	0.29564	0.0225069
	ENSMUSG00000050914	Ankrd37	0.399833	0.69804	-0.0221965	0.217204	0.475382	0.413736	-0.273082	0.53009	0.522578	0.919036	-0.122096	0.468872	-0.373281	-0.163625	0.385931
	ENSMUSG00000032297	Celf6	0.145655	-0.0588139	0.35388	0.395271	0.425716	-0.0324588	-0.0408291	0.407291	-0.101978	0.25295	0.322083	0.0110607	0.0383609	0.384151	-0.0725048
	ENSMUSG00000027078	Ube2l6	-0.204634	-0.247025	-0.0725458	-0.0566267	0.911233	-0.449496	0.273437	-0.607041	0.492504	-0.206934	-0.164372	-0.416876	-0.207216	-0.202333	-0.528649
	ENSMUSG00000027514	Zbp1	0.196385	0.846034	0.688652	0.184979	0.837471	0.504302	0.108746	-0.0408221	0.20779	0.806732	0.18059	-0.577697	-0.785777	0.404115	-0.320911
	ENSMUSG00000006958	Chrd	-0.239301	0.681324	-0.381068	-0.442642	-0.0487854	-0.222485	-0.548409	-0.277145	-0.406873	0.0164871	-0.256116	-0.494585	0.402904	0.30631	-0.0725048
	ENSMUSG00000021835	Bmp4	0.040131	0.65583	0.0509679	0.0292941	0.512954	-0.319488	-0.000684698	-0.292499	-0.697266	-0.421332	-0.254115	0.511869	0.581863	0.0906632	0.0725048
	ENSMUSG00000031849	Comp	0.47923	0.744956	0.455305	0.0382766	0.667371	0.72021	0.503155	-0.502635	0.52751	-0.301033	0.4313	0.594669	0.600809	-0.263268	0.260375
	ENSMUSG00000035299	Mid1	0.399096	0.777476	0.427824	0.385423	0.614909	0.412768	0.49976	0.263937	-0.0792537	0.231201	0.103848	0.352951	0.71455	0.168707	0.459552
	ENSMUSG00000031371	Haus7	0.171725	-0.624137	0.694741	0.344845	0.173298	0.170152	-0.0240038	-0.184495	0.588453	0.0876517	0.279405	0.362302	0.818076	0.0904332	-0.116204
	ENSMUSG00000020260	Pofut2	-0.430395	-0.867052	-0.692153	0.446191	0.12882	0.159483	-0.341693	-0.665583	-0.519096	-0.724849	-0.740736	-0.685185	-0.270375	-0.104078	0.398202
	ENSMUSG00000028036	Ptgfr	0.334089	0.780924	0.451184	0.43353	0.425793	0.403251	0.0539985	0.46708	0.264926	-0.829513	0.672284	0.117402	0.168084	0.222489	-0.0725048
	ENSMUSG00000026170	Cyp27a1	0.397572	0.847218	0.73993	0.089843	0.692905	0.0113229	0.727894	0.564155	-0.117409	0.312903	0.48224	-0.490415	-0.191027	-0.171369	0.574581
	ENSMUSG00000026012	Cd28	0.487552	0.912836	0.502275	0.53731	-0.439605	0.00893428	0.57313	0.640771	0.167546	0.549218	0.59737	-0.604985	0.472829	0.188337	0.146825
	ENSMUSG00000064767	Snord35b		NA	NA	NA	NA	NA	NA	NA	NA	NA	NA	NA	NA	NA	NA
	ENSMUSG00000024776	Stambpl1	-0.149601	0.811968	-0.0831886	-0.946686	0.242716	-0.150333	0.264831	-0.148868	0.660783	-0.428847	-0.356402	-0.559218	-0.0541331	-0.49744	-0.742497
	ENSMUSG00000022515	Anks3	-0.182499	-0.0444444	-0.00293881	-0.0955558	0.424139	-0.387766	-0.23564	-0.531853	-0.403134	-0.120619	0.197111	-0.253591	-0.385666	-0.129359	-0.329059
	ENSMUSG00000022575	Gsdmd	0.338775	-0.161886	0.522893	-0.383559	0.774081	0.448238	0.751237	-0.134747	0.788741	0.640622	-0.121088	-0.570235	-0.464536	0.607559	0.229312
	ENSMUSG00000006574	Slc4a1	-0.00837972	0.393466	-0.173697	-0.116938	0.41134	0.155222	0.101255	-0.121861	0.100179	-0.25136	0.136749	-0.497754	0.110167	-0.273945	-0.293529
	ENSMUSG00000051354	Samd3	0.314971	0.711968	0.559297	0.622424	0.150616	-0.0173373	-0.150785	0.502167	0.25004	0.447655	-0.269279	-0.390476	0.476234	0.379903	-0.00209672
	ENSMUSG00000016498	Pdcd1lg2	0.385951	0.75043	0.643732	0.298583	0.312777	0.0271167	0.083197	0.522799	0.5393	0.804011	-0.175727	-0.365104	0.500123	0.459126	-0.255515
	ENSMUSG00000000673	Haao	0.205176	0.540236	0.671857	0.0111169	0.768126	0.574133	-0.396996	-0.0644942	0.36453	0.820032	-0.186099	-0.271922	0.459831	0.0458231	-0.0823393
	ENSMUSG00000036686	Cc2d1a	-0.210985	-0.501679	-0.282639	0.304046	-0.51536	-0.373188	-0.290276	-0.56359	0.170544	0.523928	-0.0512546	0.641737	-0.1805	0.359184	-0.241469
	ENSMUSG00000002020	Ltbp2	0.482323	-0.232531	0.683001	0.684798	0.596296	0.436056	0.86086	-0.545149	0.473496	-0.821236	0.138829	-0.351018	0.797599	0.647254	0.491151
	ENSMUSG00000097571	Jpx	0.172991	-0.022395	0.280763	-0.20614	0.0853974	0.321089	0.124475	0.477148	-0.126059	-0.208538	0.112714	0.221507	0.40051	0.59535	0.402589
	ENSMUSG00000031409	Tceal6	-0.0725048	0.208624	-0.119199	-0.167637	0.234579	0.290752	NA	0.0725048	NA	-0.211091	-0.138413	0.230976	-0.503234	NA	-0.0725048
	ENSMUSG00000006360	Crip1	0.188205	0.549341	0.556797	-0.110582	0.233203	0.143208	0.571961	0.119692	-0.0473198	0.350511	0.439348	0.0232037	-0.464841	0.291638	-0.598757
	ENSMUSG00000028553	Angptl3	0.0277394	0.806569	-0.0356502	-0.00715793	-0.557382	-0.153829	0.615764	0.667873	0.775862	-0.21546	0.145371	-0.167724	-0.0768516	0.0626368	0.0725048
	ENSMUSG00000038884	Shfl	0.137313	-0.144901	0.248531	0.61535	0.584412	0.0491753	0.82197	-0.239852	-0.292038	0.623561	-0.0535706	-0.52149	0.538923	0.22545	-0.239294
	ENSMUSG00000026117	Zap70	0.408201	0.891063	0.643515	0.134205	0.450525	0.186496	0.786948	0.365877	0.752654	0.565481	0.476053	0.110657	0.189091	0.0497943	-0.838233
	ENSMUSG00000049100	Pcdh10	0.330413	0.384607	0.739453	0.334957	-0.623211	0.0761383	0.325869	0.647444	0.793034	0.0471543	0.16611	-0.50172	0.576979	0.456171	-0.0725048
	ENSMUSG00000038676	Ucn	0.0725048	NA	0.279955	0.070007	0.445684	0.174368	NA	0.499149	-0.24029	-0.570673	-0.605526	0.14138	NA	-0.334186	0.0725048
	ENSMUSG00000032216	Nedd4	0.0275611	0.0292034	-0.261198	0.317767	-0.581538	0.603397	0.215806	-0.327768	0.107004	-0.528383	0.0251304	0.0259188	0.524307	-0.688521	0.130633
	ENSMUSG00000037379	Spon2	-0.486655	-0.551299	-0.777679	-0.221788	-0.293687	-0.309053	-0.243908	-0.698159	-0.487876	-0.566454	-0.485434	-0.708648	0.185687	-0.714234	-0.116138
	ENSMUSG00000026628	Atf3	0.469849	0.75693	0.742682	0.495254	0.495362	0.170498	0.760556	0.178618	0.362497	0.552099	0.229968	0.550624	-0.299816	0.444443	0.0500294
	ENSMUSG00000027656	Ccn5	0.345199	0.689947	0.489306	0.347583	0.761065	0.342814	0.444912	-0.182209	-0.113762	-0.641459	0.51692	-0.470015	0.305203	0.486518	-0.334186
	ENSMUSG00000037797	Adh4	0.095775	0.517574	0.113541	-0.371932	-0.358973	-0.355828	0.239609	0.382142	0.0780088	-0.157546	0.423413	-0.0210052	0.172849	0.161133	-0.0725048
	ENSMUSG00000056553	Ptprn2	0.247193	0.707303	0.407249	0.0171749	-0.109058	0.0178313	0.409923	0.824796	0.0237186	0.118281	0.376105	-0.247752	0.59549	0.503381	-0.0725048
	ENSMUSG00000012017	Scarf2	0.100851	0.46062	-0.553908	0.668096	0.459569	-0.168575	0.274206	-0.406157	0.5101	-0.6532	-0.160613	-0.534556	0.302818	0.417776	-0.0725048
	ENSMUSG00002076766	Snord33		NA	NA	NA	NA	NA	NA	NA	NA	NA	NA	NA	NA	NA	NA
	ENSMUSG00000028086	Fbxw7	0.0981444	0.601028	0.285112	-0.153083	-0.728248	-0.084429	0.0441175	0.243429	-0.0237271	0.152171	0.607825	-0.23295	0.25222	0.786754	-0.100545
	ENSMUSG00000103472	Pcdhga7	0.196542	0.844637	0.29027	-0.121694	0.934347	-0.129247	0.628078	0.677676	0.194275	0.0979366	-0.283543	-0.371588	0.727381	0.19881	0.0363233
	ENSMUSG00000022469	Rapgef3	0.192526	0.00616681	0.136626	0.492963	0.433212	-0.544227	0.510938	-0.294483	0.487247	-0.579184	0.248426	-0.187157	0.585334	0.822469	-0.649458
	ENSMUSG00000027522	Stx16	-0.0266144	0.0513654	0.360162	-0.0802266	0.403588	-0.0774959	-0.010483	-0.0938446	0.166333	-0.0427458	-0.59857	-0.285545	0.527173	-0.548668	0.408984
	ENSMUSG00000047394	Odf3b	-0.116025	0.16965	0.0479315	-0.111505	0.265338	-0.185147	0.18671	-0.589787	-0.534675	0.639737	-0.27671	-0.220025	-0.120545	-0.448977	0.115247
	ENSMUSG00000020893	Per1	0.216576	0.230501	0.164051	0.202651	-0.138315	0.15194	0.276723	0.617696	0.368089	-0.154646	0.384953	0.112958	0.141618	0.408884	0.450236
	ENSMUSG00000021130	Galnt16	-0.0473409	0.372695	0.367587	-0.472187	0.867776	-0.712582	0.13363	-0.405077	0.383522	-0.525061	-0.347455	-0.472355	0.59364	-0.0221771	-0.0725048
	ENSMUSG00000052934	Fbxo31	-0.203711	-0.479836	0.514877	-0.29776	0.0109048	-0.383777	-0.436542	0.785031	-0.126428	0.132545	0.229883	-0.510553	0.501622	-0.36426	-0.280993
	ENSMUSG00000086290	Snhg12	-0.0317768	0.523245	-0.149046	-0.174117	0.373407	-0.261675	0.1865	-0.148671	-0.0925187	0.569349	-0.458764	-0.211053	0.205888	0.0289651	0.455205
	ENSMUSG00000035745	Grin3b	-0.0922552	0.188868	-0.210679	0.0797899	-0.205332	-0.0247866	-0.431699	0.720088	-0.180095	-0.425641	-0.27726	-0.143057	0.0135659	-0.0414538	0.136796
	ENSMUSG00000026975	Dph7	0.120164	0.682402	0.546562	0.0159534	0.149174	-0.0220216	-0.0754085	0.590227	0.330177	0.470328	-0.231057	-0.0107003	0.868382	0.0911534	-0.011156
	ENSMUSG00000031290	Lrch2	0.00386359	-0.192896	0.312501	-0.368454	-0.448509	0.272113	0.128342	-0.0166748	0.0669575	0.162899	-0.180978	-0.366268	0.024402	0.185776	-0.0725048
	ENSMUSG00000032066	Bco2	-0.000640557	0.836213	0.248039	-0.145573	-0.0624667	0.192036	0.585374	0.250611	-0.232626	0.293951	-0.169575	-0.266482	-0.347043	0.0611856	-0.701158
	ENSMUSG00000032368	Zic1	0.177128	0.78401	0.173741	-0.262723	0.247623	-0.331269	0.738533	0.240485	0.0907712	-0.286501	-0.219547	-0.386462	0.484229	0.180515	0.217337
	ENSMUSG00000073684	Faap20	0.218171	0.12769	-0.34779	0.157051	0.595657	0.125521	0.362063	-0.273885	0.216052	0.333933	-0.174899	0.384981	0.22029	0.276725	0.248123
	ENSMUSG00000033508	Asprv1	-0.0921335	-0.237759	-0.219194	-0.608535	0.231549	-0.160193	0.331827	-0.338284	-0.0240737	0.273544	-0.742954	0.242923	0.135597	-0.204158	0.399872
	ENSMUSG00000042064	Myo3b	0.263436	0.863504	0.305751	0.070683	0.31505	0.116997	-0.466338	0.434954	0.290109	0.417666	-0.104886	-0.450334	0.236763	0.90545	-0.00943041
	ENSMUSG00000038331	Satb2	0.0932423	0.695759	-0.217826	0.0372481	-0.590632	-0.149075	0.519974	0.441077	-0.057214	0.164148	0.149236	-0.469935	0.194824	0.151658	-0.390356
	ENSMUSG00000019792	Trmt11	0.126392	-0.506987	0.596142	-0.0164012	0.136127	0.0807229	-0.16568	0.527349	0.280797	0.155699	0.375693	-0.380374	0.155471	-0.406828	0.116657
	ENSMUSG00000025964	Adam23	0.133033	0.636069	0.261186	-0.337407	-0.0296005	0.114731	-0.0222261	0.151335	-0.248913	0.197334	0.255688	-0.44584	0.591782	0.162905	-0.145301
	ENSMUSG00000064493	Snora28		NA	NA	NA	NA	NA	NA	NA	NA	NA	NA	NA	NA	NA	NA
	ENSMUSG00000055540	Epha6	0.341809	0.501232	0.486436	-0.0597427	-0.0530503	0.0623715	0.448965	0.766268	0.469201	0.234652	0.223845	-0.354827	0.838077	0.700953	-0.0725048
	ENSMUSG00000026271	Gpr35	0.194771	0.157019	0.232524	-0.0367404	-0.0293105	0.053857	0.703032	-0.170859	0.711803	0.742798	0.411916	-0.219546	-0.105705	0.514363	0.660223
	ENSMUSG00000068196	Col8a1	0.0981505	0.562986	-0.25245	0.383065	0.56854	-0.127832	-0.318778	-0.82765	-0.228571	0.123796	0.162043	-0.699302	0.576949	0.184843	0.0725048
	ENSMUSG00000042444	Mindy2	0.16985	0.187626	-0.36127	-0.28066	-0.0830125	0.152074	0.324726	-0.515638	0.576548	0.526086	0.547095	0.0100514	0.415017	-0.494241	0.414782
	ENSMUSG00000030717	Nupr1	0.167197	0.032794	-0.462323	0.669202	0.584334	-0.45721	0.337753	-0.865933	-0.111877	-0.0647972	0.3016	-0.513052	0.340378	0.566122	0.738988
	ENSMUSG00000045934	Mtmr11	-0.0517034	-0.248782	-0.37395	0.0521583	0.393042	0.0799232	-0.54268	-0.498839	0.0466134	-0.151035	-0.0373184	0.494097	-0.0660884	-0.0832974	-0.00710709
	ENSMUSG00000034724	Cnot6l	-0.223449	-0.408713	0.43035	-0.222139	-0.237816	-0.356676	-0.704323	-0.589234	-0.0653512	-0.189671	0.262945	0.378123	0.164886	-0.224759	-0.622927
	ENSMUSG00000045114	Prrt2	0.225253	-0.543955	0.208624	-0.0391013	0.401755	0.403365	-0.0672125	0.305203	NA	0.333299	0.605526	0.225253	-0.659108	0.619726	-0.0725048
	ENSMUSG00000031028	Tub	0.2435	0.832669	0.230362	-0.196408	-0.00401263	0.504371	0.256638	-0.0915456	-0.0673993	-0.164658	0.738006	-0.254896	0.407626	0.753698	0.527602
	ENSMUSG00000090958	Lrrc32	0.622016	0.717343	0.570242	0.762166	0.607347	0.164534	0.832772	0.744643	0.56628	0.718618	0.557939	-0.557367	0.691936	-0.00874405	0.636685
	ENSMUSG00000028248	Pnisr	-0.0517835	-0.672755	0.0772255	0.116344	-0.483015	0.243137	-0.418012	0.439805	-0.157261	0.281168	-0.132124	0.0285567	0.332288	-0.209175	-0.702114
	ENSMUSG00000068855	H2ac20	0.121841	0.116535	-0.0860358	0.285833	0.127148	-0.0648806	0.587231	-0.0511899	0.494378	-0.283842	-0.2079	0.136775	0.192109	-0.0974715	0.353139
	ENSMUSG00000030222	Rerg	-0.110488	-0.33469	-0.414314	-0.148471	0.088399	0.193299	-0.374331	-0.603584	0.0566095	-0.823308	0.134553	-0.175757	0.317512	-0.0256149	-0.0725048
	ENSMUSG00000035394	Cfap53	0.272215	0.591221	0.444623	0.129422	0.0870999	0.729977	-0.252474	0.313851	0.477353	0.230579	0.533682	-0.215552	0.376071	0.0172442	-0.0725048
	ENSMUSG00000021186	Fbln5	-0.259289	0.552621	-0.0803385	0.725561	0.701499	-0.74542	-0.528276	-0.567098	-0.0285265	-0.550933	-0.0982345	-0.599358	0.732349	-0.505883	-0.420344
	ENSMUSG00000071489	Ptgdr	0.196295	0.447602	0.143004	-0.597979	0.386497	0.0856126	0.460201	0.388355	0.249586	0.278101	-0.68357	0.353967	-0.442153	0.0114734	-0.0725048
	ENSMUSG00000049401	Ogfr	-0.279024	-0.485313	-0.403521	-0.59582	-0.055756	-0.299096	-0.135989	-0.258952	-0.157268	-0.200128	0.089679	-0.597448	-0.69827	-0.229847	-0.38898
	ENSMUSG00000050382	Kif7	0.0397152	0.373342	-0.416331	0.0990318	0.239387	0.130803	0.112187	-0.365684	0.255523	-0.258743	-0.0608869	-0.0196015	0.62878	-0.0639056	-0.0725048
	ENSMUSG00000020863	Luc7l3	-0.338744	-0.752198	0.019274	-0.431599	-0.643461	0.0607794	0.618175	-0.451427	-0.670756	-0.665476	-0.24589	0.292376	0.329691	-0.473085	0.431614
	ENSMUSG00000029671	Wnt16	0.0831981	0.338825	-0.00764075	0.145183	0.106932	0.330798	-0.547789	-0.107293	0.41937	-0.10818	0.059464	-0.091958	0.393847	0.598395	-0.0725048
	ENSMUSG00000004347	Pde1c	0.210864	0.544994	0.325769	-0.0317687	-0.189768	-0.873433	0.232116	0.648336	0.0166655	0.189613	0.163872	-0.31048	0.642986	0.427857	0.252436
	ENSMUSG00000095304	Plac9	0.239637	0.487023	0.667478	0.442146	0.435043	0.377891	0.0838291	-0.300205	0.268147	-0.763882	-0.600196	-0.395207	0.497977	0.132979	0.211127
	ENSMUSG00000022321	Cdh10	0.251173	0.467292	0.586896	0.192386	-0.456505	0.50343	0.172474	0.703896	0.159102	0.27312	-0.160237	-0.421084	0.706182	0.76402	0.229226
	ENSMUSG00000026197	Zfand2b	-0.288019	-0.426604	-0.319831	-0.100942	0.250925	0.15463	-0.256955	-0.378541	0.130537	-0.70668	0.657298	0.242425	-0.319082	-0.51443	-0.3997
	ENSMUSG00000001521	Tulp3	0.242979	0.833397	0.218288	0.0290865	0.806847	0.671172	-0.148595	0.605414	0.722762	-0.275837	0.269134	-0.265405	0.169881	0.26767	-0.0679125
	ENSMUSG00000019997	Ccn2	0.171364	0.187494	0.285468	0.670605	0.144377	0.195669	0.748887	-0.580032	0.823599	0.072259	0.0476731	0.155235	0.335162	0.0970513	0.11305
	ENSMUSG00000024992	Pde6c	0.251351	0.858593	0.148196	0.079908	0.47756	-0.0468756	0.27122	0.587672	-0.181185	0.284854	0.0738074	-0.385656	0.436396	0.253719	0.248982
	ENSMUSG00000037860	Aim2	0.450378	0.774592	0.681315	0.490424	0.297615	0.161587	0.522657	0.410332	0.686629	0.794666	0.701236	-0.418004	0.249266	0.262932	0.338462
	ENSMUSG00000050010	Shisa3	0.401957	0.630979	0.682549	0.589147	0.5206	0.174139	-0.104882	0.57071	0.770451	-0.303452	-0.580167	-0.312464	-0.0229604	0.283314	0.575363
	ENSMUSG00000042605	Atxn2	-0.0330084	0.506109	0.48847	-0.202267	0.526253	-0.327423	-0.27935	-0.0329018	-0.0817033	-0.396157	0.181504	-0.0301802	0.133272	-0.247409	-0.0331151
	ENSMUSG00000028370	Pappa	0.0248798	0.648566	-0.383062	0.29793	-0.260795	0.0190069	0.380191	0.26219	0.620243	0.0307526	-0.116931	-0.304836	0.469029	-0.0979032	-0.0725048
	ENSMUSG00000060572	Mfap2	-0.25972	-0.67102	-0.495012	0.461426	-0.723932	-0.15768	0.164415	-0.789464	0.119924	-0.980895	-0.36176	-0.696782	0.440841	-0.0293246	-0.0725048
	ENSMUSG00000022548	Apod	0.563156	0.565735	0.618534	-0.180563	0.76371	0.732638	0.416952	0.736094	-0.442663	0.583683	0.760971	0.111389	0.560577	0.0327645	0.277952
	ENSMUSG00000057173	Rfx8	-0.0589599	0.51644	-0.0718737	-0.0947668	0.422483	-0.231985	-0.0913037	0.103977	0.0733376	-0.0460461	-0.074286	-0.445184	0.0605826	0.582046	-0.0725048
	ENSMUSG00000071076	Jund	-0.0261091	0.695003	-0.0741127	-0.290223	-0.230328	-0.318264	0.751805	-0.275623	0.597279	0.198188	-0.0620612	0.251373	-0.159341	0.0122587	0.00984298
	ENSMUSG00000101609	Kcnq1ot1	-0.153143	-0.0196872	0.409148	-0.493754	-0.212201	-0.0940845	-0.061738	0.837172	0.0502076	-0.541516	-0.627033	-0.482007	0.399903	-0.462247	-0.483638
	ENSMUSG00000001158	Snrnp27	-0.0547311	-0.650038	-0.0182098	0.155409	-0.607001	0.149468	0.48174	-0.533315	0.23314	-0.0912525	0.265694	0.0410731	-0.0926889	-0.13392	-0.474867
	ENSMUSG00000045625	Pigz	0.425386	0.75597	0.115714	0.363025	0.0762147	0.487746	0.779943	-0.160714	0.670922	0.792293	0.107686	-0.835288	0.676979	0.558306	0.208106
	ENSMUSG00000074277	Phldb3	0.0666392	-0.00426985	0.214111	0.0948969	0.108983	0.645948	0.285655	0.381926	-0.142011	-0.216212	0.0383815	0.594572	-0.165625	-0.512313	-0.236017
	ENSMUSG00000002825	Qtrt1	-0.0768781	0.104061	0.125116	-0.0848231	-0.453743	-0.557808	0.401976	0.806321	-0.579813	0.823002	-0.375047	-0.226871	0.321338	-0.715656	-0.0689332
	ENSMUSG00000059562	Ccdc154	0.426339	0.832962	0.12312	0.368701	0.590834	0.502872	0.483978	0.594827	0.540386	0.809709	-0.300953	-0.238472	-0.37398	0.167314	-0.0725048
	ENSMUSG00000047810	Ccdc88b	0.256209	0.808756	0.111248	0.00122943	0.736276	-0.0211227	0.888959	0.401171	0.804532	0.824127	0.449249	0.0793517	-0.473031	-0.18932	-0.0892464
	ENSMUSG00000008153	Clstn3	-0.00632874	-0.363136	-0.0319277	0.556399	-0.289782	0.440322	0.0192702	-0.214506	0.86019	0.608725	-0.137968	0.604035	0.698479	-0.111298	-0.759676
	ENSMUSG00000074415	Mir100hg	0.0952395	0.343496	0.239114	0.0578088	-0.182905	0.135486	0.117974	-0.0452633	-0.233551	-0.058646	0.638475	-0.495395	0.458606	0.16213	0.0725048
	ENSMUSG00000021359	Tfap2a	0.041016	0.697418	0.0293616	-0.426782	-0.0816282	-0.263994	0.2609	-0.143225	0.0526704	-0.202968	0.181035	0.394886	0.630526	0.672654	-0.0725048
	ENSMUSG00000029070	Mxra8	-0.215364	0.728133	-0.405763	0.567423	0.531952	-0.33173	-0.108489	-0.735183	0.34198	-0.714074	-0.333733	-0.585232	0.630236	0.428825	-0.32224
	ENSMUSG00000038060	Dlec1	0.123141	0.146902	0.179215	-0.481729	0.509241	-0.341295	0.0993795	-0.00539271	0.260489	-0.359655	0.634747	-0.126429	-0.0642421	0.468656	0.215198
	ENSMUSG00000006675	P4htm	0.0693026	0.585336	0.123912	0.0211515	0.10512	-0.19964	0.0152131	0.0101696	0.532782	-0.0529075	0.0661079	0.0570565	0.432355	0.604696	0.0724973
	ENSMUSG00000015202	Cnksr3	0.0156459	0.66897	-0.21274	-0.314066	-0.393889	-0.0924026	0.336818	-0.74234	0.501039	-0.716696	0.540402	0.203941	-0.363067	0.123694	0.213086
	ENSMUSG00000034591	Slc41a2	0.0281143	0.891185	-0.0168459	0.352898	-0.65785	0.256511	-0.367615	-0.481233	0.0730745	0.4962	-0.227567	-0.440834	-0.200784	0.526814	0.369662
	ENSMUSG00000097039	Pvt1	0.285896	0.705927	0.356612	0.0745023	0.232151	0.282438	-0.0441122	0.888522	0.189624	0.289354	0.19281	-0.121238	0.339313	0.719455	0.431449
	ENSMUSG00000071550	Cfap44	0.234208	0.399906	0.311287	-0.415255	0.468685	-0.20808	0.295346	0.17307	-0.159776	0.896704	0.548628	-0.288426	-0.0639664	0.3281	-0.393922
	ENSMUSG00000036478	Btg1	-0.179198	0.0335225	0.161668	-0.506381	-0.637389	-0.302142	0.669321	-0.659891	-0.0927851	0.875666	0.565506	0.712044	-0.26561	-0.317864	-0.75543
	ENSMUSG00000073791	Efcab7	0.113365	0.570922	0.526496	-0.10837	0.0297555	-0.0392339	-0.104631	0.196975	0.702209	0.411848	-0.0847807	-0.210597	0.209638	0.340345	-0.344371
	ENSMUSG00000028270	Gbp2	0.398397	0.515664	0.769074	0.295421	0.677407	0.159861	0.163118	-0.0436756	0.594016	0.85037	0.220778	-0.326856	0.501374	0.667107	-0.111446
	ENSMUSG00000029672	Fam3c	-0.0889618	0.188525	-0.530674	-0.101526	-0.0763978	0.430466	0.249696	0.251381	-0.225998	-0.748701	-0.170515	-0.537079	-0.268744	0.349152	0.0356025
	ENSMUSG00000017412	Cacnb4	0.189802	0.606799	0.361496	0.00433928	-0.622837	0.0717889	0.214577	0.617744	-0.205898	0.613076	0.165028	-0.330018	0.406804	0.441483	-0.453251
	ENSMUSG00000020889	Nr1d1	0.266226	0.518545	0.16928	0.7604	0.293232	0.239221	0.343628	-0.0870366	0.70488	0.0239954	0.20623	0.411114	0.0848331	0.60191	-0.399685
	ENSMUSG00000035638	Muc20	0.23487	0.736344	0.393084	-0.132989	0.589384	-0.345337	0.506865	0.309269	0.236882	0.0540018	0.232857	-0.208005	0.0161653	0.255516	0.0725048
	ENSMUSG00000053158	Fes	0.0450218	-0.147778	-0.0518728	-0.690699	0.698434	-0.318391	0.502588	-0.493665	0.828049	0.638439	0.163388	-0.690845	0.64884	-0.0913932	0.141916
	ENSMUSG00000026085	Lyg1	0.124503	0.829109	0.15391	-0.0429719	0.124503	0.565756	0.0957132	NA	0.208624	0.174246	-0.280731	-0.190493	-0.040682	0.491609	-0.0725048
	ENSMUSG00000030256	Bhlhe41	0.631669	0.756841	0.503803	0.43797	0.700783	0.537343	0.565014	-0.10231	0.889671	0.839226	0.701423	0.26002	0.793007	0.698325	0.295199
	ENSMUSG00000025537	Phkg1	0.125494	-0.879406	0.549709	-0.482317	0.268781	-0.396564	0.243687	-0.83111	0.0914581	-0.239376	0.552411	-0.522977	0.159531	0.478132	0.276152
	ENSMUSG00000020121	Srgap1	0.0685083	0.0742896	0.062727	0.472351	0.316065	-0.0430451	0.379286	-0.255534	0.174468	-0.764576	0.225267	-0.321962	0.0625282	0.254233	-0.0725048
	ENSMUSG00000045498	Pcdhb3	-0.00576465	0.637674	0.0545163	-0.392771	0.644159	0.765091	0.129529	-0.0660456	0.160894	-0.557286	-0.645805	-0.482764	-0.15679	0.127619	-0.0725048
	ENSMUSG00000074794	Arrdc3	-0.00590936	-0.395263	0.536148	0.157562	-0.283898	0.422919	-0.51662	-0.0815215	0.749471	-0.592902	-0.222173	0.35178	0.0697028	-0.181065	0.464157
	ENSMUSG00000040380	Cbln3	0.0533949	0.722512	0.409785	0.0621541	-0.659353	-0.0366628	0.158591	0.0860428	0.523931	0.0440337	-0.764735	-0.44623	-0.0771222	0.371623	0.0446357
	ENSMUSG00000033540	Idua	0.10574	-0.0542297	0.191336	0.27689	0.0833183	-0.123781	-0.0393432	-0.190144	0.559309	0.128161	0.380295	-0.542169	0.287671	0.783975	0.0282578
	ENSMUSG00000020381	Mrnip	0.114095	-0.0900793	-0.0470218	0.298575	0.277901	0.275067	-0.542486	0.780692	-0.352566	0.112222	-0.294858	0.115968	0.303775	0.131746	-0.212751
	ENSMUSG00000030074	Gxylt2	0.0632355	0.445985	-0.515566	-0.310637	0.524097	-0.377079	0.198976	-0.536399	0.393204	-0.204946	0.712743	-0.617691	0.506174	0.369785	-0.0725048
	ENSMUSG00000003031	Cdkn1b	-0.385005	-0.785181	-0.438143	-0.171162	0.042663	-0.723391	0.010025	-0.922139	0.314669	-0.388432	0.194728	-0.497984	-0.381578	-0.323865	-0.46447
	ENSMUSG00000031860	Pbx4	0.135748	0.336735	0.384586	-0.0477334	-0.377688	0.381298	0.0592134	-0.159168	0.586225	0.145874	0.431065	0.125622	-0.200232	-0.029949	0.780602
	ENSMUSG00000028344	Invs	0.176329	0.374332	-0.130831	0.276906	0.413824	-0.164101	-0.197264	0.686836	0.190581	-0.108524	0.541257	-0.178729	0.538438	0.162078	-0.269518
	ENSMUSG00000054206	Gzmm	0.366062	-0.387059	0.63166	0.780347	0.302405	-0.614863	0.176369	0.42972	0.61454	0.729484	-0.134932	0.176267	-0.0547586	0.784478	0.484345
	ENSMUSG00000098488	Pla2g4b	-0.132043	-0.189978	-0.382049	-0.777384	-0.151258	0.44488	-0.157393	-0.31133	-0.0372622	-0.285067	0.223321	0.438886	0.40788	-0.112827	-0.0725048
	ENSMUSG00000001248	Gramd1a	-0.448826	-0.876685	-0.431481	-0.611445	0.392885	-0.466171	-0.47219	-0.0550433	0.510314	-0.755343	-0.397493	-0.409085	0.570343	-0.646944	-0.778709
	ENSMUSG00000031465	Angpt2	-0.0645465	-0.251178	0.139582	-0.0919536	0.448673	0.766131	-0.786839	-0.0371394	0.713154	-0.747473	-0.466674	-0.394801	0.436239	-0.841545	0.280806
	ENSMUSG00000028195	Ccn1	0.29256	0.477348	-0.195923	0.224759	0.0568845	0.364904	0.734108	0.824667	0.350353	-0.0409357	0.300852	0.067174	0.29256	-0.020356	NA
	ENSMUSG00000059436	Max	0.156421	0.215059	0.192753	-0.198214	0.512049	0.159734	-0.264452	-0.379747	-0.0403834	0.340316	0.646214	0.181372	-0.219035	0.153108	0.0797368
	ENSMUSG00000027318	Adam33	-0.116218	0.101454	-0.231584	-0.667595	0.848065	-0.869047	0.444081	-0.000852833	0.633427	-0.736025	-0.249555	-0.405616	0.405777	-0.556239	0.111518
	ENSMUSG00000042379	Esm1	0.255283	0.817912	0.881093	0.812106	0.407737	0.354647	0.155919	-0.651555	0.907595	-0.653267	-0.306322	-0.552117	0.41924	-0.570322	-0.393818
	ENSMUSG00000026222	Sp100	0.122432	0.548908	0.0519494	-0.384582	0.903609	-0.0394678	0.197702	-0.752575	0.192916	0.758025	0.561049	-0.494575	0.578819	-0.667226	-0.26151
	ENSMUSG00000040852	Plekhh2	0.0946492	0.395649	0.295462	0.087969	0.292808	-0.0855211	-0.0029689	-0.234226	0.222542	-0.782414	-0.0961942	0.14366	0.73624	-0.195781	0.101329
	ENSMUSG00000016933	Plcg1	-0.107737	0.563851	-0.547201	0.165872	-0.257888	-0.22867	0.0131961	-0.631467	-0.46865	-0.924109	0.276468	0.208674	0.696348	0.385186	-0.43463
	ENSMUSG00000021898	Asb14	0.269807	0.715645	0.538215	-0.430522	0.25751	0.399019	0.282104	0.526094	0.202093	0.451889	0.658972	-0.386159	0.070917	0.177233	-0.0466942
	ENSMUSG00000028894	Inpp5b	-0.26417	0.128872	-0.193125	0.690017	0.0578659	-0.584665	-0.370479	-0.594734	0.710471	-0.490097	-0.361067	0.401029	-0.335215	-0.487545	0.152704
	ENSMUSG00000020444	Guk1	0.145338	0.491615	0.131113	0.302705	0.237127	0.301567	-0.104599	0.467762	0.143722	-0.938732	0.0473664	0.355863	0.146953	-0.250822	-0.259893
	ENSMUSG00000023046	Igfbp6	-0.0310943	-0.344499	0.455655	0.0354504	0.409353	0.0103162	-0.400167	-0.489284	0.163652	-0.341668	-0.369786	-0.672537	0.108204	0.250859	-0.0725048
	ENSMUSG00000056880	Gadl1	0.0629256	0.539328	-0.248434	0.186833	0.436829	-0.158456	-0.300002	-0.75787	0.377669	0.0496639	0.0761873	-0.111206	0.824202	-0.136388	0.534075
	ENSMUSG00000015748	Prpf3	0.131572	0.371161	0.275545	-0.117847	0.46032	-0.147324	0.106621	0.781784	0.290314	0.0957493	-0.06315	-0.257795	0.389876	-0.567818	0.156524
	ENSMUSG00000040649	Rimklb	0.299036	0.657908	0.307556	0.0342785	-0.567972	0.312671	0.761273	0.759557	0.290516	0.241563	0.494523	-0.446567	0.0456043	0.580548	-0.0725048
	ENSMUSG00000032198	Dock6	0.0392244	-0.228758	0.135076	0.0401976	0.0382511	0.0904025	-0.265558	-0.0313439	0.614659	-0.786203	-0.161098	0.315627	0.0347919	0.739834	0.523542
	ENSMUSG00000032092	Mpzl2	0.24286	0.22787	0.291272	-0.209599	0.708887	0.257851	-0.269385	0.637353	-0.108484	0.430209	-0.576585	0.69453	0.386636	-0.0993627	-0.24029
	ENSMUSG00000031637	Lrp2bp	0.0453205	-0.0281386	0.39892	-0.570068	-0.0378937	0.517161	-0.188591	0.309328	-0.252081	0.485522	0.11878	-0.208917	-0.332358	0.440001	0.534522
	ENSMUSG00000021485	Mxd3	-0.0368879	-0.285823	-0.336398	0.100691	0.0167201	0.0672682	-0.244933	-0.446355	0.122644	0.0770127	-0.195721	0.309269	-0.523803	-0.0904958	0.334896
	ENSMUSG00000068129	Cst7	0.486575	0.0912581	0.282375	0.689653	0.642996	0.741992	0.881193	0.198096	0.383093	0.782654	0.00475092	0.590058	0.277208	0.914979	-0.330481
	ENSMUSG00000020830	Vmo1	0.002544	0.43899	-0.0505847	-0.377292	0.002544	0.529808	-0.761709	0.305203	0.286869	0.310819	-0.6704	-0.38058	-0.166086	0.217936	NA
	ENSMUSG00000029838	Ptn	0.196835	-0.533454	-0.781049	0.0595964	-0.534233	0.368682	0.459368	-0.342359	0.559091	0.260537	0.133133	0.388903	0.417856	0.0509093	0.277952
	ENSMUSG00000016918	Sulf1	-0.039902	0.858176	-0.580779	-0.0781767	0.896643	-0.309647	0.236809	-0.550051	0.375583	-0.644748	-0.00729931	-0.469364	0.190785	0.909859	-0.0725048
	ENSMUSG00000068323	Slc4a5	0.106996	0.695505	0.246943	0.161955	0.430045	-0.14937	-0.442182	0.562125	0.0551407	-0.410106	0.247812	-0.459457	-0.242879	0.158851	-0.0240737
	ENSMUSG00000073435	Nme3	-0.0435239	NA	NA	NA	-0.392891	NA	NA	NA	NA	NA	NA	NA	NA	0.305844	NA
	ENSMUSG00000090698	Apold1	-0.00079257	-0.000752197	-0.0250178	0.41394	0.171712	0.00443044	0.417962	0.0855525	-0.000832943	-0.245402	-0.27168	-0.255887	0.338279	-0.089924	-0.320279
	ENSMUSG00000049744	Arhgap15	0.141234	0.877325	0.225854	-0.613324	0.14958	0.132887	0.953509	-0.0181469	0.354381	0.790417	0.109223	-0.447251	0.691437	-0.0191552	-0.354439
	ENSMUSG00000025402	Nab2	0.116267	0.48403	-0.217844	0.362453	-0.417942	0.172463	0.438098	-0.247725	0.06007	0.243337	-0.215404	0.449524	0.347476	-0.436149	0.0290343
	ENSMUSG00000045007	Tubg2	0.187239	0.841226	0.36315	0.406279	0.0122151	-0.496066	-0.233579	0.196905	0.170305	0.177573	-0.250824	0.267289	0.699246	0.477917	0.0838876
	ENSMUSG00000042873	Lhfpl4	0.378454	0.941722	0.458115	-0.145402	-0.528278	0.781827	-0.00684586	0.353034	0.684923	0.717924	0.128906	0.248518	0.378454	0.776905	NA
	ENSMUSG00000036273	Lrrk2	0.10858	0.706595	0.536412	0.0456158	-0.31638	0.145661	0.483997	-0.244443	0.0252497	-0.22172	0.0714981	-0.139958	0.522444	0.294173	0.581735
	ENSMUSG00000048249	Crebrf	0.123145	0.467407	0.37155	0.106171	0.712543	0.12431	0.561737	-0.0317155	0.387153	-0.240294	0.37837	-0.0901576	0.0159969	0.12198	-0.102682
	ENSMUSG00000039578	Ccser1	0.208146	0.208572	0.371944	0.290931	-0.0550669	0.525599	-0.507918	0.20772	0.504649	0.298566	-0.520774	-0.65632	-0.15283	0.729693	-0.274
	ENSMUSG00000025878	Uimc1	-0.0416614	-0.623071	0.23673	0.0821321	0.12349	-0.00785899	-0.541106	-0.25049	-0.683922	0.0867313	-0.216398	0.0354565	0.457821	-0.0754637	-0.45612
	ENSMUSG00000027239	Mdk	0.162371	0.164581	0.0633672	0.807702	0.297908	-0.63911	0.474628	-0.559161	0.16016	-0.322119	0.529522	-0.709816	0.196293	0.402757	-0.0725048
	ENSMUSG00000113581	Dio3os	-0.0896719	0.727232	0.0791095	-0.164267	-0.427192	-0.312126	-0.0356395	-0.0896719	-0.110386	-0.371704	0.44113	0.411472	-0.0240737	-0.224536	NA
	ENSMUSG00000022701	Ccdc191	0.136594	0.0442863	0.470443	-0.221637	0.21718	-0.0459963	0.349773	0.168527	0.205038	0.807103	0.104662	-0.235551	0.36775	-0.118923	-0.568081
	ENSMUSG00000090231	Cfb	0.0756053	0.665589	0.408138	0.135643	0.413865	NA	0.40314	-0.35612	-0.112551	0.160897	-0.138413	0.0756053	-0.387199	-0.103833	-0.0725048
	ENSMUSG00000034777	Vax2	0.234464	0.546248	0.310621	0.113695	0.378215	0.225711	0.488047	0.00973459	0.243218	0.321107	0.20738	-0.538911	0.305203	-0.282113	-0.0725048
	ENSMUSG00000037418	Best1	0.233436	0.789666	-0.249229	0.247166	0.629045	0.367336	-0.366555	0.0737245	-0.225423	0.738588	0.264906	-0.00695963	-0.271889	0.808071	0.219707
	ENSMUSG00000033020	Polr2f	0.0370798	0.249685	0.202736	0.425485	0.10946	-0.0510082	-0.0353001	-0.314766	0.172445	-0.401485	-0.28588	0.353993	-0.25182	0.150766	-0.559966
	ENSMUSG00000090626	Tex9	0.253684	0.760175	-0.000234852	-0.152424	0.609888	0.385897	0.110849	0.520572	0.610396	0.745119	0.12147	-0.0637209	0.617516	-0.0656634	-0.317035
	ENSMUSG00000034488	Edil3	0.269308	0.339304	0.482409	-0.0943482	0.0498115	0.199312	-0.52704	0.723138	0.555324	-0.726786	0.356668	-0.405007	0.684864	0.74193	0.197603
	ENSMUSG00000079465	Col4a3	-0.226617	-0.385597	0.439212	0.101597	-0.0683061	-0.713931	-0.938904	-0.540803	0.538363	-0.668023	-0.384928	-0.638404	0.467658	0.14703	0.241924
	ENSMUSG00000040483	Xaf1	-0.414521	-0.106606	-0.380006	-0.468487	0.554303	-0.396488	-0.487715	-0.419912	0.462527	-0.40913	-0.0486062	-0.526423	-0.640537	-0.829402	-0.554234
	ENSMUSG00000051437	Ubqlnl	0.239207	0.560269	-0.225485	0.119437	0.492594	0.791514	0.264563	0.481349	0.213852	-0.197742	0.104511	-0.335025	0.331532	0.676911	0.0725048
	ENSMUSG00000038507	Parp12	0.0357081	0.288456	-0.389456	-0.0543033	0.789843	0.313115	0.408419	-0.373588	0.0599245	0.0114917	0.443093	-0.468417	-0.562748	0.186375	-0.0194743
	ENSMUSG00000036144	Meox2	-0.204466	-0.599906	0.270278	-0.343339	0.166617	-0.248946	-0.282403	-0.618976	-0.0832847	-0.186145	-0.204466	-0.447299	0.370218	0.859711	NA
	ENSMUSG00000023050	Map3k12	-0.0753728	-0.792283	-0.105941	0.0461897	-0.627466	-0.1899	0.393876	-0.281501	0.772251	0.520126	-0.557024	-0.0693366	0.124301	-0.0730961	-0.0776495
	ENSMUSG00000051985	Igfn1	0.171059	0.831703	0.444699	-0.107325	0.771364	0.261006	-0.0760486	0.581912	-0.090423	0.0811126	-0.211415	-0.359811	0.497436	0.43584	-0.0725048
	ENSMUSG00000021846	Peli2	0.00974227	0.221028	-0.268051	-0.323771	0.41221	0.560698	0.320256	-0.522666	-0.0133293	-0.724802	0.371989	-0.0142131	0.599965	0.027251	-0.00776641
	ENSMUSG00000039391	Ccdc81	0.0289796	0.528226	0.0192034	0.0387557	0.552465	-0.185774	0.402072	0.270562	-0.232969	0.761652	0.257909	-0.464338	0.0170819	-0.081639	-0.0725048
	ENSMUSG00000050310	Rictor	0.237474	0.553148	0.639438	-0.57791	0.190942	0.325404	0.326906	0.655465	0.630334	-0.109727	-0.310826	0.122288	0.284006	-0.131173	-0.0430976
	ENSMUSG00000021134	Srsf5	0.295423	-0.0940125	0.0259594	0.604552	0.740261	0.404714	0.20019	0.294951	0.231407	0.295895	0.187842	0.376218	0.582347	0.326176	0.204501
	ENSMUSG00000046807	Lrrc75b	-0.23667	-0.480919	-0.416585	-0.0909021	-0.269437	-0.23667	-0.164855	0.174951	0.409322	0.757114	-0.309486	-0.477555	0.876834	-0.303233	NA
	ENSMUSG00000023393	Slc17a9	0.12478	0.863007	-0.788726	0.414354	0.211976	0.592363	0.371485	0.203107	-0.124831	0.223285	-0.51672	-0.749786	0.0464528	-0.264121	-0.318872
	ENSMUSG00000044749	Abca6	0.169712	0.740588	0.0822418	-0.288014	0.833464	0.602466	-0.129275	0.431692	0.236449	0.201618	-0.266967	-0.514446	0.535623	0.137807	-0.31051
	ENSMUSG00000027843	Ptpn22	0.641983	0.877081	0.925035	0.810991	-0.530963	0.097573	0.874873	0.0814088	0.782235	0.841413	0.501731	-0.457294	0.221737	0.884396	0.107619
	ENSMUSG00000031139	Mcf2	0.208009	0.202842	0.454695	-0.51864	0.495285	-0.125615	0.0608363	0.306523	0.573249	0.199655	0.213623	-0.456134	0.213175	0.673156	-0.0725048
	ENSMUSG00000102312	Pcdha3	0.282482	0.493418	0.347604	0.449767	-0.208986	-0.549712	0.28515	0.0725048	0.360871	0.279814	0.322477	-0.238661	0.638048	-0.781994	0.0725048
	ENSMUSG00000104346	Pcdhga3	0.132555	0.372754	-0.169442	0.327932	0.52479	0.160527	0.287383	-0.0606912	-0.122378	0.0620684	0.35254	-0.191005	0.660523	0.104582	-0.0725048
	ENSMUSG00000032087	Dscaml1	0.153101	0.618439	0.135682	0.10645	-0.643369	0.465139	0.17052	0.67357	0.476678	0.0938458	0.377874	-0.242346	0.405187	-0.114245	-0.0725048
	ENSMUSG00000063458	Lrmda	0.260989	0.953563	-0.0518736	-0.0732386	0.504762	0.525115	-0.332223	0.147701	0.368069	0.305345	-0.0406069	-0.30454	0.841336	0.316135	0.216633
	ENSMUSG00000042851	Zc3h6	0.414733	0.871103	0.308167	0.419125	0.541843	0.102673	0.433579	0.70664	0.71164	0.363754	0.014346	0.0391941	0.517212	0.410341	0.00880476
	ENSMUSG00000058427	Cxcl2	0.16892	0.961649	-0.272866	-0.505737	0.256555	-0.22927	0.766693	0.111719	0.127497	0.823219	0.210343	-0.0988355	0.672453	0.553874	-0.0725048
	ENSMUSG00000037773	Pced1a	-0.018924	-0.345285	-0.610857	0.221292	0.262409	0.713215	-0.054713	-0.0902225	0.640911	0.347783	-0.231083	0.0168649	-0.0665206	0.282384	-0.215471
	ENSMUSG00000021765	Fst	0.0088751	-0.510552	0.793128	0.246777	0.0794995	0.301559	0.210701	-0.325393	0.615869	-0.106027	-0.275645	-0.699729	-0.0617493	0.471659	-0.133391
	ENSMUSG00000027840	Wnt2b	-0.1335	0.798425	-0.113267	-0.27839	-0.707425	-0.247097	-0.218378	0.636041	0.279126	-0.153733	-0.309366	-0.3332	0.36883	0.648477	-0.0115735
	ENSMUSG00000057000	Nxf3	0.241971	0.817681	0.376905	-0.402429	0.522886	0.263044	0.18517	0.44508	-0.029314	0.394541	0.220898	-0.416437	-0.443594	0.263695	-0.0725048
	ENSMUSG00000055435	Maf	0.189798	0.616243	0.366363	0.37622	-0.075563	0.160085	0.186493	0.193103	0.177747	0.0523118	0.341505	0.752079	-0.531575	0.931533	-0.157168
	ENSMUSG00000070063	Snora33		NA	NA	NA	NA	NA	NA	NA	NA	NA	NA	NA	NA	NA	NA
	ENSMUSG00000066100	Krtap5-1	0.189101	0.174362	0.159715	0.19121	0.354368	-0.567415	0.344744	NA	0.0725048	0.223188	0.518541	0.186993	0.344744	NA	-0.0725048
	ENSMUSG00000046718	Bst2	-0.0208096	0.106208	0.060907	-0.409187	0.83512	-0.376511	0.58852	-0.488144	0.0336388	-0.438422	-0.148977	-0.673211	0.0116889	0.224634	-0.0533082
	ENSMUSG00000022306	Zfpm2	-0.0113486	0.247507	0.230852	-0.268536	-0.448937	-0.161488	-0.314842	0.48312	0.257414	0.171711	-0.19753	-0.697998	0.126141	0.0498075	-0.0725048
	ENSMUSG00000020282	Rhbdf1	0.43136	0.706075	-0.00107339	0.644232	0.278838	-0.140036	-0.317888	-0.558209	0.583881	-0.577955	-0.176108	0.669292	0.738509	0.841453	0.613203
	ENSMUSG00000040428	Plekha4	-0.0438895	-0.180235	0.596019	-0.165886	0.253281	-0.111995	-0.156355	-0.0552146	0.507804	-0.0325644	-0.164211	-0.112081	0.0428458	0.100026	0.40852
	ENSMUSG00000052407	Ccdc171	0.0293914	0.141706	0.47273	-0.223013	-0.449853	0.523272	0.430725	-0.361359	0.916766	0.146013	-0.0829229	-0.0984695	0.462213	-0.0878476	-0.579959
	ENSMUSG00000041992	Rapgef5	-0.0651677	0.609735	0.31152	0.192519	-0.348481	-0.0366999	0.393046	-0.27993	-0.111598	-0.463757	-0.254974	-0.333869	0.290399	0.630524	-0.0936356
	ENSMUSG00000010044	Zmynd10	0.171019	-0.735563	-0.387096	0.114622	0.227417	0.426124	0.439231	NA	0.411091	0.0632867	-0.744585	0.469787	-0.204906	0.390102	NA
	ENSMUSG00000035919	Bbs9	0.107056	-0.000582771	0.182396	0.485688	0.561004	-0.587866	0.036952	-0.361378	-0.163661	0.177161	0.576209	-0.200615	0.412382	-0.00538524	0.612479
	ENSMUSG00000026675	Hsd17b7	0.203903	0.632173	0.281956	-0.278878	-0.709841	0.203766	-0.137337	0.669711	0.882257	0.204041	0.297501	0.895193	0.102	0.186057	-0.125864
	ENSMUSG00000034427	Myo15b	0.108934	0.33115	0.0273645	-0.141096	0.4081	-0.160166	0.731253	0.252929	0.145363	0.634718	-0.440379	-0.251319	-0.519379	0.382513	0.0725048
	ENSMUSG00000025507	Pidd1	0.0552254	0.568027	-0.425309	0.366308	-0.027502	-0.414119	-0.251853	-0.664216	0.579137	0.137953	0.662406	0.316022	0.624259	-0.200852	-0.272403
	ENSMUSG00000030830	Itgal	0.364969	0.925341	0.173117	0.266078	0.528847	0.216808	0.698064	-0.570493	0.448687	0.76364	0.281252	-0.00879039	0.95366	0.656407	0.0751369
	ENSMUSG00000021287	Xrcc3	0.163625	-0.793464	0.128836	0.54028	0.113639	0.0327999	0.250663	0.198414	-0.446834	0.199878	-0.210751	0.518714	0.385183	0.736312	0.0770995
	ENSMUSG00000024620	Pdgfrb	-0.27926	-0.182525	-0.198659	0.785514	-0.359862	-0.716982	-0.569	-0.823964	0.459904	-0.957787	0.174152	-0.553399	0.859336	0.213501	-0.517285
	ENSMUSG00000043542	Zc2hc1a	0.238218	0.872461	0.402046	0.380189	-0.842063	-0.0298602	-0.38856	0.490586	0.0611854	0.195835	-0.330887	-0.375099	0.371552	0.280602	0.397576
	ENSMUSG00000073609	D2hgdh	0.0226227	-0.354254	0.767272	-0.119701	0.131596	0.0602003	-0.0841059	-0.0149549	0.218925	0.199264	0.45581	-0.192836	0.203213	-0.224232	-0.10838
	ENSMUSG00000026637	Traf5	-0.000583423	-0.294443	0.149684	0.0948549	0.498508	-0.722414	0.209543	-0.553741	0.0412073	-0.0423741	-0.135871	0.706231	0.589032	-0.114508	-0.217783
	ENSMUSG00000038822	Hace1	-0.144304	0.571674	0.384499	0.102577	-0.214139	-0.140869	-0.345372	0.00833239	-0.156495	0.0744328	0.0594398	-0.225249	-0.147738	-0.295556	-0.547801
	ENSMUSG00000028522	Mier1	0.0774268	0.240654	0.360777	-0.384201	0.124869	0.164755	0.77499	-0.0706992	-0.163068	-0.398758	0.157713	0.0299844	0.194677	-0.374726	-0.792675
	ENSMUSG00000041229	Phf8	0.0524213	0.750116	0.630734	-0.502322	-0.0983997	0.566167	0.384735	0.0127698	-0.525724	0.0224043	0.300106	0.0824382	0.285261	-0.101884	-0.193488
	ENSMUSG00000050423	Ppp1r3g	0.007942	0.837077	0.33937	0.582924	0.00447203	0.16007	-0.266445	0.344744	0.14085	-0.361867	-0.221704	-0.338933	-0.0860264	-0.0942402	0.011412
	ENSMUSG00000021127	Zfp36l1	-0.0430617	-0.42349	-0.139112	-0.0531014	-0.201075	-0.00508642	0.49221	-0.804076	0.0875483	-0.28089	0.611195	0.706855	0.146645	-0.033022	-0.267046
	ENSMUSG00000021540	Smad5	-0.210094	-0.592256	-0.49669	-0.425375	0.266836	-0.172303	0.10099	-0.507388	0.222881	-0.425952	-0.247885	0.771568	0.604558	0.126776	-0.261539
	ENSMUSG00000029410	Ppef2	0.114887	0.597492	0.222683	-0.133624	-0.241459	0.00932056	0.0233754	0.35115	0.294184	0.0250404	0.204733	-0.268876	0.221598	0.75855	-0.0142433
	ENSMUSG00000022577	Ly6h	0.0190993	0.262881	0.356731	-0.0113376	-0.249616	0.0190993	-0.106503	0.427997	NA	0.083776	0.582159	-0.510944	0.225976	-0.663469	-0.0725048
	ENSMUSG00000020469	Myl7	0.239317	0.228975	-0.107632	0.293251	0.557516	-0.320864	-0.237866	0.0906175	0.259004	-0.850409	0.328861	0.316483	-0.082199	0.317369	0.24966
	ENSMUSG00000054414	Slc30a7	-0.0229815	0.0237332	0.0429381	0.270709	-0.292419	0.247235	-0.0847278	-0.599306	-0.824141	0.11266	-0.30383	-0.0696962	-0.618246	0.62958	0.0381157
	ENSMUSG00000052684	Jun	0.0105955	0.369729	-0.0736129	0.475167	-0.108223	-0.152103	0.728567	0.0441682	0.400911	-0.610905	-0.0958333	-0.0229772	-0.254626	0.615512	0.196314
	ENSMUSG00000052726	Kcnt2	0.134705	0.686599	0.397015	-0.0251121	-0.468427	0.227203	0.112758	0.494055	0.051159	0.0985544	0.156652	-0.423053	0.830064	0.708311	-0.0725048
	ENSMUSG00000032199	Polr2m	-0.0545635	-0.720993	-0.225274	0.108719	0.509193	-0.0248908	-0.252298	-0.850553	-0.499208	-0.0635375	0.222317	-0.0154209	0.0347162	-0.173904	-0.0455895
	ENSMUSG00000024287	Thoc1	0.128221	0.120046	0.379412	-0.262015	0.206319	0.625175	-0.140999	0.52096	-0.146112	0.564968	0.136396	-0.286232	0.248746	-0.175373	-0.154705
	ENSMUSG00000033705	Stard9	0.060581	0.610643	-0.022073	-0.166379	0.635434	-0.353936	0.15173	-0.481909	0.341141	-0.753253	-0.12858	-0.578519	0.275666	0.749236	0.143235
	ENSMUSG00000032582	Rbm6	-0.355443	-0.532957	-0.257132	-0.595463	-0.156004	-0.374981	0.107423	-0.101964	-0.284343	-0.418321	0.252567	-0.363972	-0.359285	-0.351602	-0.558078
	ENSMUSG00000055805	Fmnl1	0.310736	0.633288	0.292902	-0.662986	-0.494452	0.383372	0.332531	-0.512774	0.259203	0.759465	0.527012	-0.132417	0.796916	-0.392484	0.328571
	ENSMUSG00000039050	Osbpl2	0.127459	-0.039416	-0.79079	-0.014753	0.146608	0.209476	0.322106	0.687443	0.370942	0.274478	-0.311442	0.528099	-0.086996	0.0798077	0.108309
	ENSMUSG00000020718	Polg2	0.117064	0.19251	0.321772	0.0416173	0.222054	-0.0672603	0.40259	-0.0228478	0.396708	0.48684	0.00607221	0.0315088	-0.563304	-0.0210419	0.219527
	ENSMUSG00000004791	Pgf	0.100404	-0.570104	-0.327208	0.236586	-0.00781183	0.0150659	-0.269925	0.171577	0.192206	0.616607	-0.475836	0.0720325	0.780135	0.17226	0.128775
	ENSMUSG00000027552	E2f5	-0.112007	-0.455929	0.313245	0.140932	-0.526035	-0.246121	-0.245102	0.0912282	0.303015	-0.247822	0.321901	0.0210872	-0.281813	0.23341	-0.256454
	ENSMUSG00000031434	Morc4	0.0228894	0.310351	0.215427	0.303244	0.241607	0.571959	-0.123625	-0.00733933	-0.466354	-0.609986	0.0531182	-0.319991	-0.163695	0.165295	-0.073236
	ENSMUSG00000007415	Gatad1	0.066222	0.404254	-0.0268597	0.324429	0.185793	0.257832	-0.491197	0.156392	0.253851	-0.212831	0.0806773	0.0517667	-0.296937	-0.209259	0.0286773
	ENSMUSG00000067149	Jchain	0.923293	0.982428	0.922244	0.948794	0.281447	0.469017	0.941993	0.743657	0.924342	0.940273	0.709249	-0.224218	0.940555	0.961821	0.161746
	ENSMUSG00000026574	Dpt	-0.148237	-0.00677866	0.214436	0.422485	0.185766	-0.652038	-0.250953	-0.80111	-0.503738	-0.829509	-0.533879	-0.637412	0.489413	-0.0455215	0.30566
	ENSMUSG00000032607	Amt	0.0694949	0.182805	0.200425	0.417514	0.134726	0.271145	-0.636135	-0.198759	-0.0390465	-0.518141	-0.187112	0.0388945	-0.45891	0.100095	0.436614
	ENSMUSG00000039210	Gpatch2	-0.105134	-0.106063	0.0742409	-0.391017	-0.590072	0.301656	0.109337	-0.0111854	-0.534246	-0.104206	-0.320478	0.141818	0.710949	-0.194927	-0.217269
	ENSMUSG00000019975	Ikbip	0.315992	0.282748	-0.243052	0.670552	0.407353	0.478004	0.380611	-0.197399	-0.315817	0.349237	-0.137498	-0.527764	-0.10109	0.543319	0.631253
	ENSMUSG00000002847	Pla1a	0.417185	0.583985	0.740526	0.687249	0.522737	0.597514	0.253946	0.115459	-0.619772	0.46117	0.113167	-0.314167	0.373199	0.736617	-0.0725048
	ENSMUSG00000015437	Gzmb	0.103248	0.6314	0.222322	0.574492	0.106638	0.0998578	-0.0110786	0.248373	-0.0636488	-0.263622	0.2988	-0.363828	-0.244207	0.327692	-0.234565
	ENSMUSG00000034839	Larp6	0.127587	0.0473508	0.178766	0.736807	0.207526	0.681545	-0.516706	-0.0201998	0.522447	0.42649	-0.21438	-0.410111	0.128096	0.127078	0.0363233
	ENSMUSG00000074340	Ovgp1	0.0661339	-0.0755942	0.207862	0.505225	0.367602	-0.149537	-0.151106	0.510887	-0.599149	-0.433419	0.262542	-0.128704	0.868433	-0.371013	0.551768
	ENSMUSG00000104318	Pcdha7	0.250783	0.627625	0.251906	0.408456	-0.328836	0.620529	0.136267	0.127659	0.226386	0.392215	0.635817	-0.477289	0.359325	-0.182552	0.24966
	ENSMUSG00000010057	Nprl2	-0.0891663	-0.567117	0.0370857	-0.58181	0.0133037	-0.718571	-0.191636	0.275729	0.052642	-0.386568	-0.319435	0.38594	0.114333	0.334148	-0.55216
	ENSMUSG00000043505	Gimap5	-0.147788	0.206157	0.320976	0.262841	0.166179	-0.318013	-0.218041	-0.63066	-0.0775344	-0.252123	-0.316652	-0.440898	0.317753	0.32024	-0.629843
	ENSMUSG00000020467	Efemp1	0.652094	0.704854	0.906352	0.771525	0.894157	0.911895	0.542532	0.303997	0.972501	-0.0483158	-0.360902	0.0771246	0.812209	0.599334	-0.0725048
	ENSMUSG00000001119	Col6a1	-0.60637	-0.548758	-0.663983	0.147694	0.727849	-0.896303	-0.753389	-0.863727	-0.179758	-0.979138	-0.70174	-0.67796	0.342523	-0.0103317	-0.0725048
	ENSMUSG00000028072	Ntrk1	0.16066	0.166561	-0.227529	0.169615	0.33683	0.0174961	-0.830122	0.34833	0.889455	0.321877	-0.0370411	0.154758	0.118754	0.744268	0.0363233
	ENSMUSG00000019027	Dnah1	0.0883955	0.838713	-0.145834	-0.257571	0.162124	0.37094	-0.0553509	0.0495704	0.775802	0.842099	-0.048974	-0.278814	0.409482	-0.0404693	0.127221
	ENSMUSG00000027386	Fbln7	0.373449	0.524623	-0.226323	-0.181703	0.082869	0.559503	0.515434	-0.779958	0.644219	0.815085	0.242689	-0.579606	0.504209	0.797613	-0.0725048
	ENSMUSG00000021268	Meg3	-0.241203	-0.927918	-0.112273	-0.185055	-0.393187	-0.767244	-0.189826	-0.842241	0.236942	-0.616397	-0.29258	-0.907557	0.219622	0.370181	0.132929
	ENSMUSG00000039236	Isg20	-0.0351367	0.62179	0.0332114	0.0379123	0.525815	-0.260846	-0.0456356	-0.591605	0.661641	-0.0246379	-0.660651	-0.640034	0.3611	-0.127591	-0.329325
	ENSMUSG00000035649	Zcchc7	0.292888	0.178381	0.624386	0.288374	0.297401	0.725204	0.440087	0.597233	0.0614033	-0.0319682	0.312891	0.0832732	0.488036	0.158854	0.0732609
	ENSMUSG00000037610	Kcnmb2	0.251439	0.428736	0.109625	-0.144746	0.705839	0.0636589	-0.1132	0.582136	-0.0959924	0.689164	0.501446	-0.408143	0.935582	0.393252	-0.0725048
	ENSMUSG00000043631	Ecm2	-0.0967619	-0.579173	0.128585	0.158948	0.0245449	0.100883	-0.500306	-0.704223	-0.00853725	-0.833512	0.530388	-0.729387	0.49042	-0.394052	-0.184987
	ENSMUSG00000077704	Snord89	-0.0845785	-0.556667	0.575589	-0.384753	0.832601	0.45933	0.0584291	-0.184106	-0.677786	-0.0893626	0.115963	-0.0845785	-0.18324	0.047526	NA
	ENSMUSG00000042419	Nfkbil1	0.181982	0.244732	0.312855	-0.263067	-0.0439802	0.337303	0.419527	0.199687	0.41042	0.286948	-0.288989	0.143889	-0.0777333	0.164277	-0.189263
	ENSMUSG00000024190	Dusp1	0.129442	0.223899	0.356942	0.435866	-0.550402	-0.392458	0.662885	-0.0300226	-0.342245	-0.519322	0.00663624	0.354535	0.52269	0.0812148	0.17767
	ENSMUSG00000097328	Tnfsf12	0.0743181	0.625298	0.385657	-0.111799	0.578106	0.0845587	0.764713	-0.402958	0.265423	-0.454506	0.0424546	0.0571207	0.448771	0.0640774	-0.344931
	ENSMUSG00000020390	Ube2b	-0.304896	-0.817922	0.0770199	-0.285477	-0.664951	-0.105979	-0.513116	0.639662	-0.320378	-0.0965088	-0.0130786	-0.370176	-0.535936	-0.699073	-0.289415
	ENSMUSG00000006269	Atp6v1b1	0.285463	0.630997	0.614991	0.141839	0.438903	0.559473	-0.434908	0.597161	0.266355	0.146227	-0.0272615	0.108223	0.304571	0.66825	-0.0725048
	ENSMUSG00000071552	Tigit	0.524054	0.932461	0.866327	0.583064	0.464651	-0.356304	0.465044	0.309961	0.415012	0.69914	0.794409	-0.131538	0.770498	0.915927	0.459977
	ENSMUSG00000038271	Iffo1	0.224898	0.671088	0.41973	0.281229	-0.504738	-0.0476757	0.275747	-0.280426	0.0635694	0.174048	-0.232514	-0.58157	0.680215	0.605173	0.362914
	ENSMUSG00000035713	Usp35	0.41581	0.969256	-0.169743	0.0861614	0.590346	0.0743371	0.575156	0.486551	0.466203	0.365416	-0.168623	-0.0822303	0.590725	0.543552	-0.0848968
	ENSMUSG00000050248	Evc2	0.349534	0.884971	-0.337316	0.296978	0.590202	0.830899	-0.298004	0.620621	-0.121054	0.176735	0.40209	0.129288	0.556634	0.795108	0.132929
	ENSMUSG00000032649	Colgalt2	-0.160564	-0.155996	-0.268649	-0.200312	0.383023	0.198599	0.698583	-0.592174	-0.165131	-0.879349	0.0549019	-0.377804	0.42023	0.349474	-0.516903
	ENSMUSG00000028459	Cd72	0.368745	0.695519	-0.200337	-0.721154	0.28267	0.504712	0.646632	0.315529	0.42196	0.562254	0.636857	-0.104368	0.0794251	0.451496	0.221506
	ENSMUSG00000004612	Nkg7	0.338671	0.701488	0.131538	0.44907	0.459119	0.211837	0.965516	0.545834	0.302306	0.441712	0.312941	-0.173129	-0.0914353	0.364401	-0.256678
	ENSMUSG00000032839	Trpc1	0.383699	0.755867	0.484705	0.201094	-0.43624	0.523624	-0.661164	0.55127	-0.0138079	-0.090767	0.824169	-0.247536	0.282693	0.518771	0.518261
	ENSMUSG00000040952	Rps19	0.0282597	-0.0534844	0.0568638	-0.127313	0.451257	0.0216979	0.531766	0.0348214	-0.0217772	0.221865	0.510468	0.563839	0.0188666	0.00103377	-0.431217
	ENSMUSG00000004885	Crabp2	0.0237328	0.000337458	-0.347989	-0.198456	0.100037	-0.216938	-0.233866	0.0471281	-0.0241241	0.495212	0.605526	0.0686554	0.346191	0.091412	-0.0725048
	ENSMUSG00000036790	Slitrk2	-0.072596	0.0248402	0.147179	-0.0726872	-0.575938	-0.264904	-0.125343	0.420096	-0.0200947	-0.0795338	-0.144957	-0.515036	0.881067	0.823901	-0.0725048
	ENSMUSG00000069631	Strada	0.231833	0.580308	0.446526	-0.354066	0.454479	0.130125	-0.690972	-0.0636379	0.54642	0.0718721	0.351537	-0.0332842	-0.101271	0.512775	0.333542
	ENSMUSG00000032268	Tmprss5	0.0713039	0.501483	-0.0484949	0.0294304	0.297912	0.113177	0.456265	-0.31446	-0.116446	-0.0692936	0.373297	-0.151811	0.150315	0.231186	-0.0725048
	ENSMUSG00000103567	Pcdhga5	0.404811	0.711222	-0.128546	-0.349258	0.826375	-0.115659	0.549033	0.296737	0.571819	0.289271	0.640772	0.232734	0.719328	0.512885	-0.0725048
	ENSMUSG00000036570	Fxyd1	-0.102389	-0.603429	0.0384618	-0.115076	0.691071	-0.55165	-0.0897018	-0.70775	-0.357031	-0.70757	0.771488	-0.756585	0.0712787	0.454872	0.0717036
	ENSMUSG00000002732	Fkbp7	-0.0407682	0.27241	-0.611049	0.433823	0.787012	-0.0597507	-0.71632	-0.84759	0.747827	-0.70473	-0.0706238	-0.807249	0.244223	-0.0217857	0.312696
	ENSMUSG00000056870	Gulp1	-0.239313	-0.42279	-0.156169	-0.58453	0.163895	0.0492832	-0.543075	-0.207135	0.27608	-0.924118	-0.271491	-0.503266	0.326865	-0.865956	-0.0300071
	ENSMUSG00000040037	Negr1	-0.0839299	-0.277155	0.173203	-0.0953551	-0.760107	-0.558001	0.115622	-0.00580735	-0.153774	-0.123743	0.340707	-0.442878	0.61693	0.447243	-0.0725048
	ENSMUSG00000033909	Usp36	0.175431	-0.16739	0.0974769	-0.377793	0.534323	0.421264	-0.0146869	0.00168906	0.36321	-0.444207	0.253385	0.371578	0.445961	0.339847	-0.181226
	ENSMUSG00000027896	Slc16a4	-0.0205234	0.345968	-0.0179807	0.26432	-0.518482	-0.424686	-0.955097	-0.0756355	-0.358505	-0.0230661	0.0150199	-0.0507949	0.564479	0.0701058	0.183403
	ENSMUSG00000040729	Cep126	0.305967	0.783808	0.61565	0.292199	-0.364862	-0.662334	-0.208858	0.808666	0.576537	0.319735	0.10875	-0.340932	0.209664	0.470173	0.412513
	ENSMUSG00000055148	Klf2	0.040865	0.198978	0.465236	-0.477963	0.0625732	-0.159911	0.374717	0.0662015	0.0177113	0.131648	0.0191568	-0.196575	0.434127	-0.292841	-0.326358
	ENSMUSG00000070031	Sp140	0.369916	0.897657	0.3158	-0.149961	0.731693	-0.0244593	0.70879	0.187779	0.424032	0.814469	0.239949	-0.351391	0.854459	0.526568	0.235886
	ENSMUSG00000039021	Ttc16	0.0439083	-0.483292	-0.261733	0.277991	0.297575	-0.29755	-0.347269	-0.546715	-0.185771	0.61318	0.0408931	0.243112	0.0746569	0.291741	0.0469235
	ENSMUSG00000001249	Hpn	0.157735	0.33275	0.198584	0.358319	0.469749	0.681057	-0.578095	0.178678	-0.304204	-0.50503	0.218068	-0.160466	0.136791	0.0316466	0.0808693
	ENSMUSG00000001604	Tcea3	0.137139	-0.380436	0.568127	-0.11334	0.349752	0.454612	0.766205	0.436743	0.859858	-0.109901	-0.377981	-0.574303	-0.00276265	-0.375108	0.277041
	ENSMUSG00000039191	Rbpj	0.346992	0.708382	0.400449	-0.160311	0.030584	0.293535	0.453557	-0.28574	0.701634	0.758386	0.031649	-0.228199	0.720741	0.80405	0.155541
	ENSMUSG00000032281	Acsbg1	0.271392	0.177912	0.393552	0.135066	0.325969	0.564315	0.887891	-0.176736	-0.0504249	0.216815	-0.102163	0.388051	0.816172	0.576061	-0.534785
	ENSMUSG00000070504	Fcrl6	0.237808	0.500109	0.56507	-0.0391189	0.589938	0.300071	0.355651	0.208624	0.247782	0.121941	0.121687	-0.378243	0.495555	0.227834	0.011412
	ENSMUSG00000044287	Nrn1l	-0.197741	NA	NA	-0.135106	-0.725033	NA	NA	-0.392891	0.260375	NA	NA	-0.260375	NA	0.147417	NA
	ENSMUSG00000036672	Cenpt	-0.153112	0.261042	-0.270017	0.294806	-0.691251	-0.138003	0.0886533	-0.224061	-0.301343	0.290678	-0.427968	-0.168221	-0.0434049	-0.455813	-0.0867573
	ENSMUSG00000044857	Lemd2	-0.0383429	0.783738	-0.0533248	-0.376501	-0.0233609	-0.595857	-0.12237	0.336836	0.195529	-0.360734	0.415428	-0.114284	-0.527066	0.112574	0.303201
	ENSMUSG00000034161	Scx	0.120558	-0.404581	0.0330771	0.0571149	0.414648	-0.0838875	0.518294	0.0936998	0.147417	-0.197086	0.424275	0.256339	-0.245006	0.403052	0.24966
	ENSMUSG00000029417	Cxcl9	0.404362	0.0279147	0.627922	0.506148	0.586447	0.693231	0.33257	0.15959	0.581488	0.476155	-0.0412836	-0.325687	0.142986	0.481739	0.011412
	ENSMUSG00000004233	Wars2	0.0696033	0.063488	0.125154	-0.167929	-0.215293	-0.697145	0.0757185	-0.258559	0.554536	0.394631	-0.245461	-0.136347	0.473032	0.106899	0.190279
	ENSMUSG00000039607	Rbms3	0.000544253	0.589409	0.052135	-0.0510465	0.481634	-0.205197	-0.24876	-0.730194	0.529764	-0.838864	0.216241	-0.649403	0.275548	0.364412	-0.0725048
	ENSMUSG00000022528	Hes1	0.239229	0.69222	0.189626	-0.127088	0.374851	-0.0684209	0.382007	-0.125643	-0.0100996	0.261488	0.627462	0.866933	0.21697	0.353925	-0.273164
	ENSMUSG00000028809	Srrm1	0.261128	-0.439721	0.0314699	0.27578	0.283445	0.366951	0.0880002	0.641823	0.487606	0.314114	-0.0156256	0.246476	0.565574	-0.0370555	-0.145446
	ENSMUSG00000048376	F2r	0.139159	0.499479	0.478535	0.770786	0.18078	0.682539	0.108609	-0.833071	-0.598078	-0.494073	0.100071	0.0868896	0.732079	0.161921	0.116397
	ENSMUSG00000036256	Igfbp7	-0.327041	-0.713869	0.0559406	0.569888	-0.180926	-0.539746	-0.188492	-0.813139	0.118524	-0.950027	-0.437292	-0.505537	0.376201	-0.402246	-0.251835
	ENSMUSG00000053216	Btn2a2	0.122208	0.740856	0.175019	-0.0217932	0.698897	0.0656951	-0.167	0.654938	-0.106607	0.166414	0.323432	-0.0653378	0.0780015	0.730671	-0.0179307
	ENSMUSG00000034951	Cog7	0.329061	0.790274	0.371499	0.0922072	0.582975	0.0668176	-0.04765	0.930262	0.41424	-0.163961	-0.250585	0.168979	0.56443	0.81687	0.286624
	ENSMUSG00000025473	Adam8	0.243671	0.468995	0.232318	-0.211638	0.255024	0.591593	0.104453	-0.443858	0.353898	0.669948	0.190442	-0.27489	0.592057	0.491322	-0.289149
	ENSMUSG00000040875	Osbpl10	0.088075	0.696681	-0.133588	-0.598518	0.441813	0.430481	0.135622	0.664151	-0.27112	0.08136	-0.186593	-0.519453	-0.229312	0.09479	0.192659
	ENSMUSG00000029015	Slc26a5	0.24111	0.70899	0.408996	-0.170297	0.374039	0.234794	-0.0530647	0.462401	-0.696282	0.2268	0.77278	-0.347117	0.247426	0.562008	-0.0725048
	ENSMUSG00000024186	Rgs11	0.253731	-0.223302	0.0685148	0.511905	0.298741	0.256972	0.463855	0.25049	-0.187134	0.517416	-0.561094	0.754731	0.886327	0.227071	0.0749194
	ENSMUSG00000019892	Lrriq1	-0.0143534	0.0627859	0.254088	-0.0914927	-0.200107	-0.242792	-0.273727	0.620613	0.313113	0.736062	-0.337584	-0.498371	-0.0947283	0.67292	0.266962
	ENSMUSG00000027209	Fam227b	0.159667	0.0830936	0.241707	0.290206	0.357348	0.153721	0.131594	-0.263535	0.453095	0.165614	-0.0347552	-0.352249	-0.456142	0.568897	0.64237
	ENSMUSG00000025551	Fgf14	-0.0608877	-0.257889	0.376758	-0.207179	-0.118179	-0.160803	0.119603	-0.682671	0.351337	-0.00889321	-0.0492706	-0.43491	-0.0232491	0.5176	-0.0725048
	ENSMUSG00000033192	Lpcat2	0.59735	0.742419	0.610042	0.134484	0.688338	0.231374	0.699364	0.35318	0.595773	0.887074	0.472342	0.584325	0.705211	0.598928	0.334257
	ENSMUSG00000039199	Zdhhc1	0.4124	0.46295	0.179474	0.361851	0.566343	-0.0785055	0.511211	0.558462	0.466301	0.00164197	-0.0177673	-0.201367	0.650892	0.474936	0.285286
	ENSMUSG00000061356	Nuggc	0.0792933	0.738163	0.073809	0.00708288	-0.434086	0.0072894	0.103845	0.385173	0.54823	-0.019114	-0.229086	0.0847776	0.290334	0.893804	-0.393879
	ENSMUSG00000027962	Vcam1	0.576418	0.679657	0.110245	0.504942	0.00858055	0.904836	0.819916	-0.336923	0.647893	0.356581	0.719765	-0.614842	0.805811	0.680681	-0.535527
	ENSMUSG00000023979	Guca1b	-0.00795264	-0.305783	-0.0182704	0.0990735	0.100893	-0.0344135	0.037487	-0.0133636	0.296793	-0.07872	-0.033141	0.43499	-0.00254167	-0.320837	0.128978
	ENSMUSG00000020774	Aspa	0.229051	-0.307106	0.72436	0.417297	0.199204	0.669115	-0.042186	0.267736	0.144771	0.306952	0.0874843	-0.285815	-0.284781	0.622052	0.258897
	ENSMUSG00000020918	Kat2a	-0.322242	-0.229404	-0.402962	0.70138	-0.511641	-0.386211	-0.468475	-0.471024	-0.612841	-0.258274	0.047721	0.395209	0.131066	-0.0591242	-0.446462
	ENSMUSG00000006215	Zbtb17	0.104222	-0.527919	0.366721	-0.212928	-0.0549309	0.0404725	0.243177	0.167971	0.225472	0.34959	-0.0810086	0.34421	0.17751	0.014381	-0.101542
	ENSMUSG00000021738	Atxn7	0.216718	0.79841	0.29313	-0.185063	0.0503912	0.552049	0.224129	0.781619	0.327755	0.203158	0.209307	0.508606	0.208957	0.0760983	-0.273827
	ENSMUSG00000059741	Myl3	-0.0399979	-0.640939	0.399478	0.013284	0.1622	-0.181545	-0.866881	0.114475	-0.0932797	-0.329754	0.267877	0.427083	-0.379435	-0.334938	0.24966
	ENSMUSG00000109293	Dcst2	0.297213	0.397379	0.351986	0.828086	0.24244	0.488944	0.43966	0.200045	0.776547	0.501457	-0.0703677	-0.561534	-0.315864	-0.612094	-0.0725048
	ENSMUSG00000032754	Slc8b1	0.199646	0.181848	0.190756	0.220431	0.247183	0.335942	0.00247063	-0.617282	-0.312536	0.405317	-0.199134	-0.0808444	0.339368	0.750444	0.208537
	ENSMUSG00000039377	Hlx	-0.234498	-0.463515	-0.407362	-0.16897	-0.213624	0.108412	0.407723	-0.563389	0.452574	-0.657492	-0.347	-0.327367	0.544422	-0.255372	0.471192
	ENSMUSG00000018209	Stk4	0.14916	0.31337	0.266356	-0.407981	-0.707807	0.141051	0.375147	-0.708658	-0.100009	0.652754	-0.516899	0.507084	0.348757	-0.721836	0.157268
	ENSMUSG00000064065	Ipcef1	0.014462	0.744089	0.320964	-0.00313063	-0.62745	-0.0313569	-0.0176575	0.0320547	0.449939	0.447343	0.353469	-0.421253	0.0955234	-0.0921295	-0.499343
	ENSMUSG00000032316	Clk3	-0.269908	-0.665498	-0.391891	-0.242826	-0.634306	-0.250869	-0.116198	0.469225	-0.337886	-0.591257	-0.424488	-0.0114227	-0.0572767	-0.288947	0.199597
	ENSMUSG00000021702	Thbs4	0.121698	0.34677	0.230689	-0.497775	0.0699663	0.678083	0.17343	-0.699942	0.459588	0.269088	-0.150246	-0.555738	0.682757	-0.682169	-0.0725048
	ENSMUSG00000021189	Atxn3	0.433891	0.607958	0.537341	-0.284073	-0.167369	0.368726	0.227974	-0.189994	0.64784	0.58412	-0.209922	0.546456	0.564574	-0.187222	0.499056
	ENSMUSG00000114279	H2bc14	0.170119	-0.234824	0.244025	-0.236426	0.395445	0.664341	0.305203	0.340401	0.170119	0.0783824	0.605526	-0.0929718	0.063855	-0.294319	NA
	ENSMUSG00000016496	Cd274	0.604362	0.298451	0.747051	0.635552	0.788964	0.963267	0.624969	0.319856	0.583755	0.838675	0.482193	0.178818	0.267564	0.691192	0.514924
	ENSMUSG00000091119	Ccdc152	-0.0156995	-0.0587819	0.668292	0.828891	-0.174791	0.319945	0.0273829	-0.0776738	-0.806873	-0.415961	0.27548	-0.562846	-0.300739	0.434982	0.125334
	ENSMUSG00000071637	Cebpd	0.0205352	0.258864	-0.163047	-0.135733	0.548672	-0.60093	0.593559	-0.0353351	0.0764055	-0.47149	0.165597	-0.564941	0.238406	-0.150525	0.358712
	ENSMUSG00000030042	Pole4	-0.0483147	-0.608839	0.445553	-0.436383	-0.0619356	0.315662	-0.584591	-0.0523749	0.644553	-0.0442544	0.283253	-0.143221	0.53908	-0.446356	0.0375724
	ENSMUSG00000020474	Polm	0.0566282	0.528101	0.0864398	-0.758667	0.569958	0.541841	0.048188	0.0650684	0.421988	0.608652	-0.518844	-0.30157	-0.246585	0.00141024	-0.50451
	ENSMUSG00000074151	Nlrc5	0.640601	0.851408	0.763901	0.468252	0.78904	0.54238	0.651698	0.573606	0.67266	0.773586	0.435998	0.559679	0.812186	0.629503	0.29959
	ENSMUSG00000079110	Capn3	-0.175628	0.0865485	0.566166	-0.202384	0.00999282	-0.420587	-0.580831	0.107784	-0.193791	-0.157465	-0.394168	-0.12954	-0.656114	-0.444559	0.0190915
	ENSMUSG00000039007	Cpq	0.107889	-0.146267	-0.315031	0.612298	0.672942	-0.239899	0.851841	-0.49389	0.556527	-0.18451	0.286317	-0.622694	-0.0705385	0.696763	0.406244
	ENSMUSG00000028797	Tmem234	-0.204965	-0.368579	-0.305945	0.108204	-0.231067	0.173541	-0.411832	-0.774633	-0.218787	-0.191143	-0.0370084	0.428513	-0.633782	0.0546878	0.763157
	ENSMUSG00000020481	Ankrd36	0.356843	0.620918	0.323589	0.0819792	0.497061	0.576387	0.175906	0.404964	0.00557296	0.390096	0.397202	-0.427096	-0.174659	0.518542	0.156426
	ENSMUSG00000037636	Slc25a43	0.0765101	-0.342639	0.580301	-0.0783823	0.536532	0.138401	0.0139348	-0.148177	0.0145808	0.0748819	-0.0900563	0.344755	0.21115	0.770154	0.0781384
	ENSMUSG00000029068	Ccnl2	-0.623487	-0.899225	-0.774564	0.0356569	-0.599713	-0.647262	-0.675795	-0.791521	-0.875404	-0.911068	-0.416944	-0.550373	0.0142749	-0.504325	-0.179314
	ENSMUSG00000042508	Dmtf1	-0.0290498	0.0725379	-0.235902	-0.406726	-0.0552489	0.642106	-0.821123	0.725781	-0.622702	-0.812207	0.626367	0.199537	-0.00285076	-0.398713	0.279344
	ENSMUSG00000038777	Sema6c	-0.0591573	0.865306	0.310269	-0.285602	-0.0386062	-0.4344	-0.571843	-0.67758	0.419575	-0.306611	-0.0797084	-0.647085	0.17356	0.0384213	0.289088
	ENSMUSG00000018167	Stard3	-0.0706183	-0.549581	-0.415024	-0.0706095	-0.512396	0.390216	0.689996	0.443467	-0.211579	-0.102495	0.205881	-0.561283	-0.070627	0.223768	0.0117476
	ENSMUSG00000062007	Hsh2d	0.0627036	0.785948	0.60702	-0.140357	0.108458	0.0529025	0.320138	-0.392891	0.213641	0.450032	0.0725048	-0.200393	-0.0527598	0.0241812	-0.175426
	ENSMUSG00000042045	Sln	0.189858	0.771133	0.363475	-0.0308153	0.130056	-0.135061	-0.258549	0.292331	0.358975	-0.402175	0.343015	-0.249762	0.0666083	0.609514	0.24966
	ENSMUSG00000021095	Gsc	0.219028	-0.390091	0.461224	-0.654582	-0.052363	0.339258	-0.392891	NA	NA	0.260375	NA	0.219028	0.305203	0.305844	-0.0725048
	ENSMUSG00000020010	Vnn3	0.124327	-0.673533	0.469989	-0.164712	0.17527	0.26051	0.711051	0.257681	-0.315914	-0.0181731	0.522869	-0.291108	0.23814	0.000168481	0.0733828
	ENSMUSG00000025255	Zfhx4	0.134532	0.173984	0.0391778	0.125346	0.61726	0.143719	0.26624	-0.459772	-0.0512407	0.312909	-0.495844	-0.460066	0.583102	0.43983	-0.0725048
	ENSMUSG00000048874	Phf3	-0.120016	-0.193083	0.160676	-0.376506	-0.192705	0.453345	0.322977	0.797587	-0.122748	-0.117284	-0.441161	-0.552791	0.331846	0.659551	-0.468995
	ENSMUSG00000031304	Il2rg	0.235596	0.424403	0.50305	0.232895	0.130874	0.50228	0.745351	-0.488635	0.546943	-0.0714549	0.238297	-0.480123	0.634031	0.0165378	-0.415653
	ENSMUSG00000021733	Slc4a7	0.278927	0.603426	0.536864	-0.24732	-0.471733	0.737376	0.298423	0.259431	-0.145025	0.700382	0.354243	-0.50409	0.21871	0.0825558	0.515965
	ENSMUSG00000020910	Adprm	-0.0351433	-0.183068	0.246983	-0.499493	0.470049	0.389523	0.172229	-0.786067	0.321846	-0.128248	-0.0871291	-0.0201062	-0.267266	0.493737	-0.0501804
	ENSMUSG00000064901	Snora21	0.0725048	NA	NA	NA	0.0725048	0.164941	NA	NA	NA	NA	0.605526	-0.154596	-0.691427	0.0725048	NA
	ENSMUSG00000029427	Zcchc8	-0.363579	-0.519297	-0.366	-0.401078	-0.479878	-0.838844	-0.0018083	0.0107943	-0.361158	-0.758905	-0.0597374	0.426975	0.440911	-0.332173	-0.52713
	ENSMUSG00000040205	Cuzd1	0.173651	0.472219	0.705207	0.0801581	0.331368	0.832025	-0.267449	0.975635	-0.233595	0.441213	-0.275678	-0.245321	0.0976427	-0.160522	0.24966
	ENSMUSG00000007035	Msh5	0.308696	0.754832	0.491825	0.0959138	0.728034	-0.0403068	0.411704	0.493249	0.316744	0.14204	-0.0835376	0.096946	0.300647	0.351593	-0.10834
	ENSMUSG00000015090	Ptgds	0.0986512	-0.0486258	-0.0907873	0.122063	0.50894	0.616412	0.150123	0.432985	-0.423028	-0.280412	-0.131566	0.608337	0.0752396	-0.419196	0.189931
	ENSMUSG00000047246	H2bc6	-0.0669	0.713508	0.0163537	-0.218354	-0.285363	0.337594	0.565819	-0.150154	-0.32149	0.430312	-0.229859	-0.211707	0.545748	-0.215226	0.230268
	ENSMUSG00000022304	Dpys	0.126566	0.887554	-0.206526	-0.157607	0.394085	-0.20307	0.875508	0.193008	0.0601232	0.713756	-0.220111	-0.248229	0.303026	0.409093	0.0182132
	ENSMUSG00000034035	Ccdc17	-0.0864666	0.443168	-0.587984	-0.454858	0.80697	-0.290754	-0.0356303	0.427788	-0.682869	0.724065	-0.216385	0.130006	0.2069	-0.137303	-0.597887
	ENSMUSG00000039954	Stk32a	-0.0131364	0.672914	0.0319153	-0.0294302	-0.134694	0.00315751	-0.231992	-0.150088	0.211384	-0.100241	0.310799	-0.23338	0.333233	0.531709	-0.0725048
	ENSMUSG00000074483	Bglap	-0.219547	-0.219547	-0.564691	-0.795012	-0.0249474	-0.669699	-0.119554	-0.80887	NA	0.418239	NA	-0.139273	0.483783	-0.396441	NA
	ENSMUSG00000048960	Prex2	0.142606	0.42436	0.27408	0.194432	-0.119935	-0.203085	0.442356	-0.618127	0.500518	-0.937027	0.0907808	-0.322898	0.554597	-0.384053	0.19459
	ENSMUSG00000024347	Psd2	0.343379	0.397479	0.348609	0.338149	-0.591822	0.418351	0.211452	0.208624	0.433963	0.676015	-0.552082	-0.339865	0.636558	0.0276159	0.400906
	ENSMUSG00000033308	Dpyd	0.308204	-0.433191	0.498128	-0.317994	0.811013	0.650334	0.714038	0.911078	0.715158	-0.196395	0.378854	-0.186053	-0.205404	0.237554	-0.109928
	ENSMUSG00000077734	Snord83b	-0.00782885	NA	0.0322947	0.155967	0.168928	NA	-0.0423064	NA	NA	-0.312724	NA	-0.0964018	NA	0.0236293	-0.0392871
	ENSMUSG00000038115	Ano2	0.342021	0.488466	0.109226	-0.304842	0.639969	-0.224591	0.407142	0.673141	0.231043	0.434859	0.318495	-0.414016	0.365547	0.575263	0.306583
	ENSMUSG00000053965	Pde5a	-0.139635	0.286968	0.351347	0.643888	-0.183346	-0.0978163	-0.808994	-0.181454	0.0357751	-0.829148	-0.257039	-0.3446	0.396418	-0.347318	0.1131
	ENSMUSG00000036504	Phpt1	-0.00646534	0.0573056	0.185911	0.340682	0.0650042	-0.0702362	-0.127975	-0.566675	0.312103	-0.491869	0.422265	0.534051	-0.184962	-0.140502	-0.833892
	ENSMUSG00000018459	Slc13a3	0.301503	0.87757	0.280666	0.5254	0.306937	0.603261	-0.349112	0.424317	0.0448165	0.170819	0.146916	-0.286756	0.56434	0.562851	0.296069
	ENSMUSG00000039208	Metrnl	0.196805	0.848373	-0.438018	0.723736	-0.0280096	-0.360729	-0.0844751	-0.594863	0.69642	0.491108	0.239189	0.15442	-0.432094	0.437273	0.377241
	ENSMUSG00000063582	Or52n2	0.150643	0.424125	0.13348	-0.113674	-0.000678065	-0.123204	-0.0733966	0.350319	0.280836	0.167806	0.725033	-0.522506	0.385847	0.411286	-0.0725048
	ENSMUSG00000030166	Rad52	-0.276509	-0.469365	0.230708	0.219831	-0.284814	-0.292878	0.67	-0.268204	-0.656075	-0.762301	0.448248	-0.730885	0.257826	-0.566745	-0.158507
	ENSMUSG00000037999	Arap2	0.352856	0.671168	0.665058	0.392695	-0.0955654	0.344705	0.361006	0.328005	0.579201	-0.82133	0.464808	0.308718	0.00848684	0.516229	0.303454
	ENSMUSG00000029267	Mtf2	-0.119776	-0.23385	-0.113573	-0.848798	0.478399	0.382882	0.154515	-0.125979	-0.59569	0.275822	0.489685	-0.416879	0.122062	-0.537297	-0.617237
	ENSMUSG00000025225	Nfkb2	0.358905	-0.261141	0.785302	-0.187918	-0.175414	0.338532	0.840692	0.374835	0.587852	0.661262	-0.142474	0.342974	0.534568	-0.129616	0.454007
	ENSMUSG00000020462	Cfap36	0.227205	0.490294	-0.408308	0.169986	-0.0153585	0.707586	-0.394511	0.362319	0.12745	0.412764	-0.356922	-0.0629325	0.284425	0.451018	0.305055
	ENSMUSG00000039801	Cplane1	0.263037	0.541138	0.176895	0.206555	0.429442	0.431258	0.319519	0.142029	0.795448	0.0991118	-0.690556	-0.123693	0.55608	0.332124	-0.236883
	ENSMUSG00000031511	Arhgef7	-0.4487	-0.632202	-0.0494602	0.16016	-0.772616	-0.866325	-0.877608	-0.786962	-0.505154	-0.845102	0.0163265	-0.392247	-0.21468	0.358714	-0.0692509
	ENSMUSG00000031497	Tnfsf13b	0.353844	0.735373	0.30459	-0.0750362	0.520506	0.314521	0.67723	0.203511	0.899404	0.338951	0.808018	-0.122066	-0.214468	0.741245	0.368738
	ENSMUSG00000061353	Cxcl12	0.152926	-0.291197	0.397005	0.780871	0.118984	0.727686	0.448836	-0.0346107	0.199485	0.1653	-0.331712	-0.0981868	0.763671	0.140553	-0.501205
	ENSMUSG00000042156	Dzip1	0.21422	0.198898	0.229542	0.370455	0.776209	0.133557	-0.0872241	-0.578532	0.316719	0.70842	-0.374363	0.608834	0.600772	-0.495249	-0.459899
	ENSMUSG00000032334	Loxl1	0.0850065	0.119021	-0.346376	0.696309	0.464129	-0.838664	0.437761	-0.721367	0.0717347	-0.8772	-0.655992	-0.817792	0.0982783	0.258471	0.256414
	ENSMUSG00000029121	Crmp1	0.187398	0.86883	-0.116796	-0.0618012	-0.348331	0.557925	0.624654	0.200924	0.173872	0.58024	0.511821	-0.158584	0.151553	0.887222	-0.217532
	ENSMUSG00000035967	Ints6l	0.228662	-0.607281	-0.626856	0.313904	0.60771	-0.499498	-0.257428	-0.526479	0.357462	-0.0447571	0.25482	0.681874	0.478263	0.589368	0.202505
	ENSMUSG00000015291	Gdi1	-0.176758	-0.778011	-0.360921	-0.219148	-0.497768	-0.454232	-0.740657	0.45398	-0.0816522	-0.45321	-0.116445	-0.00235432	0.535976	-0.134367	0.40029
	ENSMUSG00000040860	Crocc	0.110311	0.407652	-0.168931	-0.778811	-0.264768	0.0770476	-0.123432	0.562635	0.242044	0.117541	0.287971	-0.165983	0.431626	0.10308	0.446905
	ENSMUSG00000034401	Spata6	0.141166	0.93246	-0.113	0.058175	0.889295	-0.122447	0.580249	0.0709267	0.524288	0.197595	0.0511135	-0.133317	0.572716	0.135082	0.147249
	ENSMUSG00000034762	Glis1	0.0146412	0.667847	-0.0259096	-0.0689672	0.134387	0.395867	-0.462495	-0.007041	0.128473	-0.505361	0.293917	-0.253052	0.669373	-0.11703	0.0363233
	ENSMUSG00000047496	Rnf152	0.0135015	-0.106508	0.322506	-0.00491164	-0.263899	0.292941	0.0319147	-0.324234	0.131013	-0.204793	0.416612	-0.762779	0.435232	0.278361	-0.0725048
	ENSMUSG00000027803	Wwtr1	-0.111409	-0.160753	-0.107965	0.368034	0.0931652	-0.531099	-0.210493	-0.427631	0.411678	-0.808207	-0.0875804	0.204962	-0.114853	-0.309891	0.926912
	ENSMUSG00000020407	Upp1	0.0724824	0.414939	0.106676	0.0700875	-0.0227971	-0.564481	0.873069	-0.177725	0.137791	0.0710734	0.187539	-0.0300625	-0.584068	0.238092	0.0738913
	ENSMUSG00000022667	Cd200r1	0.396887	0.255739	0.542514	0.106766	0.490072	0.618174	0.493351	0.24431	0.452143	0.701353	0.316107	-0.328775	0.341631	0.665279	0.219674
	ENSMUSG00000028047	Thbs3	-0.259107	-0.635507	-0.532178	-0.00864952	-0.614719	-0.334522	0.231756	-0.563692	0.859422	-0.918384	-0.183692	-0.591734	0.329412	0.624775	0.0662959
	ENSMUSG00000060890	Arr3	0.104084	0.447326	0.343794	0.104084	-0.141719	0.231202	-0.169659	0.278579	0.608802	-0.105994	0.08505	0.0243557	0.0637018	0.427891	NA
	ENSMUSG00000060802	B2m	0.720025	0.585624	0.568007	0.686836	0.753215	0.874572	0.81351	0.262617	0.464873	0.802614	0.894595	0.756059	-0.335176	0.789649	0.436698
	ENSMUSG00000033486	Catsper2	0.144745	0.53772	0.219056	-0.0505363	0.365952	0.252049	-0.0120873	0.477255	-0.132361	0.070435	-0.360837	-0.231842	0.570562	-0.262936	0.709728
	ENSMUSG00000031896	Ctrl	-0.0140087	-0.463498	0.212492	-0.0676975	0.260029	0.635964	-0.416417	0.292232	-0.0748168	-0.0968777	0.03968	0.132017	-0.386317	-0.596941	0.467558
	ENSMUSG00000026797	Stxbp1	0.0129909	0.406313	-0.28765	0.356979	-0.0249793	-0.00767812	0.373336	-0.1562	-0.0296729	-0.763514	0.03366	-0.584722	0.52597	0.584019	0.242648
	ENSMUSG00000063317	Usp31	0.212285	0.588107	0.220237	0.205511	0.208231	0.0118563	0.747207	0.732264	-0.294279	0.0153315	0.220298	0.250227	0.216338	-0.108174	-0.302287
	ENSMUSG00000042678	Myo15a	0.0371503	0.764482	0.0519597	-0.375854	0.716147	0.0882207	-0.290419	0.583021	0.201357	0.428061	-0.0262159	-0.241525	-0.0601164	0.0223409	0.0021546
	ENSMUSG00000026393	Nek7	0.488006	0.390672	0.574868	0.282698	0.517589	0.472977	-0.330559	0.662961	-0.585611	0.490744	0.485268	0.526208	0.797181	0.815525	-0.246073
	ENSMUSG00000032776	Mctp2	0.218666	0.804114	0.42954	-0.50149	0.20028	0.193752	-0.0948548	0.639605	0.237051	0.374063	0.323742	-0.057555	0.497267	-0.392022	-0.127907
	ENSMUSG00000025491	Ifitm1	0.133226	0.316046	0.200577	0.112828	-0.230282	-0.0435362	0.72171	-0.193978	0.153624	-0.309083	-0.228137	-0.367656	0.172235	0.512081	0.191048
	ENSMUSG00000042496	Prdm10	-0.0553119	0.394493	0.409319	-0.255725	-0.189731	-0.344493	0.10889	-0.240355	-0.0907906	-0.251779	0.286942	0.0495865	-0.0198331	-0.461815	0.144615
	ENSMUSG00000061111	Mcrip1	-0.0628068	-0.540337	-0.396325	0.128655	-0.698477	-0.138406	0.0269829	-0.667554	0.138637	-0.622016	-0.22584	0.0127928	0.441333	0.113194	0.221997
	ENSMUSG00000038594	Cep85l	0.0895393	-0.600137	0.232816	-0.472296	0.115247	-0.105716	0.562443	0.0638318	-0.31586	-0.352476	0.205549	-0.729323	0.267693	0.447863	0.415461
	ENSMUSG00000038022	Mindy4	0.117526	0.447497	-0.323734	0.326494	-0.0344769	0.33377	-0.34203	-0.396002	0.296597	-0.0145291	0.0942224	-0.00613201	0.421794	0.42339	0.140829
	ENSMUSG00000043857	Mgat5b	0.119843	0.527629	0.422679	0.119843	0.216147	0.0232894	-0.531324	-0.160193	0.373647	0.0877438	-0.253236	0.241096	-0.0276164	0.214835	NA
	ENSMUSG00000035916	Ptprq	0.236987	0.708331	0.422428	-0.0214027	0.296291	-0.00853542	0.211543	0.640895	0.643196	-0.0296394	-0.00299753	-0.407569	0.262431	0.502382	-0.0725048
	ENSMUSG00000023886	Smoc2	0.0803111	0.699578	-0.584631	-0.203651	0.845833	-0.414966	0.216204	-0.461304	0.79494	-0.745931	-0.48038	0.174874	0.484747	0.761182	-0.0142523
	ENSMUSG00000054580	Pla2r1	0.404143	0.863948	0.406004	-0.440911	0.402283	0.462704	0.520212	-0.242464	0.804141	-0.295176	0.344713	-0.200078	0.609787	0.50758	0.0799606
	ENSMUSG00000019909	Fam162b	0.0376823	0.576671	-0.237105	0.0390413	-0.030642	0.526326	0.107353	0.344744	0.323924	-0.806351	-0.294453	-0.427797	-0.316154	0.403789	0.0363233
	ENSMUSG00000034472	Rasd2	0.440104	0.718988	0.679348	0.40007	0.480137	0.578271	0.719982	0.972858	0.307464	0.525591	0.234217	0.21206	0.347188	0.150398	-0.0725048
	ENSMUSG00000027015	Cybrd1	-0.303245	0.541069	-0.582376	-0.0991291	0.548461	-0.437653	-0.0649395	-0.504354	-0.168837	-0.583222	0.419537	-0.743897	-0.54174	0.755526	-0.545295
	ENSMUSG00000062937	Mtap	0.113928	0.728782	0.0633585	-0.722315	-0.0833697	-0.440753	0.636234	0.856126	0.0148276	0.164498	0.167523	0.0256282	0.747684	0.534016	-0.10998
	ENSMUSG00000021974	Fgf9	0.0463228	0.862748	0.374188	0.131751	-0.339359	-0.140197	-0.492626	0.653869	0.852566	-0.0391057	0.68581	-0.198939	-0.262177	0.518278	-0.0725048
	ENSMUSG00000020932	Gfap	-0.0348526	0.269118	-0.278381	-0.264132	0.626737	0.276912	-0.297555	0.462351	-0.276953	0.272998	-0.237686	0.167981	0.624802	-0.311588	-0.368304
	ENSMUSG00000025498	Irf7	-0.148757	-0.0731915	-0.375579	-0.47952	0.718385	0.220978	0.453217	-0.224322	0.386406	0.537786	0.825388	-0.642788	-0.417615	-0.235103	-0.779498
	ENSMUSG00000039781	Cep131	0.081027	0.555045	-0.494055	-0.446128	0.178783	-0.115534	0.518019	0.190664	0.288657	-0.40112	-0.317042	0.414175	0.247196	-0.243032	-0.0167293
	ENSMUSG00000039153	Runx2	0.183107	0.898793	-0.315559	-0.418701	0.284879	0.18329	0.159922	0.454623	0.681935	0.183492	0.104627	-0.110182	0.182924	0.087288	0.499626
	ENSMUSG00000027412	Lpin3	-0.283184	-0.0843461	-0.0810789	-0.294446	0.12456	-0.535015	-0.287318	-0.841784	0.00405996	-0.533775	-0.50733	-0.714818	-0.27905	-0.259643	0.00565008
	ENSMUSG00000079659	Tmem243	0.0901285	0.781068	0.453341	-0.198457	0.846139	-0.00677648	-0.504107	0.609025	-0.596548	-0.666198	0.514386	0.0833522	-0.0585181	0.171521	0.0969049
	ENSMUSG00000019487	Trip10	0.27214	0.372348	0.535686	0.161322	0.676395	0.44798	0.651722	0.426783	0.285973	-0.122882	-0.0344727	-0.434278	0.258308	0.0456098	-0.298098
	ENSMUSG00000020639	Pfn4	0.103892	0.888272	-0.0914458	0.289013	-0.541246	0.231124	-0.0835722	0.780635	0.237031	0.0049482	0.220697	-0.140546	-0.33887	-0.268925	0.202837
	ENSMUSG00000040734	Ppp1r13l	0.330778	-0.154165	0.0939853	0.420612	0.406365	0.491082	0.359992	0.25813	0.472482	-0.0675343	-0.468155	0.699498	0.495608	-0.190505	0.301564
	ENSMUSG00000040726	Hesx1	0.261192	0.785487	0.3033	0.168961	-0.0843236	0.409629	-0.0980121	0.282297	0.240087	0.287795	0.230878	-0.292035	0.343347	0.417003	-0.0725048
	ENSMUSG00000028035	Dnajb4	0.266781	0.643782	0.334464	0.430577	0.274594	-0.00722678	0.487197	0.114065	0.258968	-0.165846	0.222549	0.280254	0.468183	-0.397475	0.0706654
	ENSMUSG00000024906	Mus81	-0.258662	-0.261202	0.081454	0.0822298	-0.455946	-0.636219	-0.0677493	-0.39303	-0.438813	-0.256121	-0.418846	-0.718487	0.144316	0.0425312	0.0686606
	ENSMUSG00000041685	Fcho2	0.208269	-0.243783	0.220305	0.105446	-0.399835	0.573157	0.196234	-0.344498	0.2734	0.405573	0.266297	-0.0523208	0.0403722	0.453665	0.353292
	ENSMUSG00000020888	Dvl2	-0.156175	-0.858559	0.379385	0.31383	0.105444	-0.0875597	-0.242344	-0.0466497	-0.438202	0.00394593	-0.210458	-0.497017	-0.115974	-0.196375	-0.435238
	ENSMUSG00000109764	Klkb1	-0.0737722	0.86868	-0.0750397	0.0459886	-0.254284	-0.086326	-0.168193	0.427708	-0.592942	0.41735	0.290613	-0.307064	-0.227782	0.297963	-0.0725048
	ENSMUSG00000036528	Ppfibp2	0.228348	0.522166	-0.331557	0.453664	0.73341	-0.605297	0.0213315	0.681895	-0.396748	-0.0342382	0.467138	0.0105014	-0.627636	0.823391	0.435364
	ENSMUSG00000031609	Sap30	-0.10227	-0.289309	-0.123648	-0.0808926	0.085163	-0.513936	0.226613	0.398812	0.285337	0.3947	-0.19201	-0.433787	0.104488	-0.405625	-0.2467
	ENSMUSG00000019787	Trdn	0.0938814	0.935264	0.743936	0.156454	0.0313088	-0.156293	0.366082	-0.017487	-0.0771141	0.168174	-0.159181	-0.569587	0.421214	0.670033	-0.393954
	ENSMUSG00000028108	Ecm1	0.0175041	0.571693	0.366654	0.710636	0.483271	0.413107	-0.660966	-0.294309	-0.254559	-0.200806	-0.504466	-0.0370889	0.695807	-0.0215073	0.0565155
	ENSMUSG00000078161	Erich3	0.192422	0.762556	0.406702	-0.00113	0.265353	-0.151176	0.0268029	0.423434	0.119492	0.979072	0.432749	-0.394608	-0.237706	0.498605	-0.0725048
	ENSMUSG00000035284	Vps13c	0.254282	0.4655	0.556451	-0.000381809	0.160294	0.565823	0.303507	0.524242	0.12036	0.205058	0.314588	-0.220544	0.139362	0.306781	-0.0526981
	ENSMUSG00000028545	Bend5	0.112323	0.178349	-0.000541067	0.111162	0.522878	0.307365	-0.00396445	0.636195	0.240729	-0.323788	-0.418634	0.40652	-0.0946845	0.113484	0.0165068
	ENSMUSG00000070564	Ntn5	0.261197	-0.466388	0.261197	-0.143359	0.662189	0.365549	0.0812236	-0.14077	NA	-0.120788	0.725033	0.284099	0.344744	0.364684	0.128775
	ENSMUSG00000014164	Klhl3	0.0191422	-0.0746572	-0.0620057	-0.273485	-0.397455	0.0961227	0.333168	0.149314	0.357004	0.349228	-0.227375	-0.0578384	0.135403	-0.29973	0.146475
	ENSMUSG00000020486	Septin4	0.17083	-0.288974	0.0426301	0.411405	-0.00838674	-0.0104828	0.440924	-0.501689	0.455401	-0.899265	0.29903	-0.404461	0.488375	0.384787	0.384344
	ENSMUSG00000075324	Fign	0.0307471	0.529215	0.0451114	-0.26232	-0.205204	0.0163828	0.102447	0.488812	0.757513	-0.125187	-0.0797418	-0.360539	0.616756	0.356745	-0.0725048
	ENSMUSG00000023330	Dtwd1	0.028611	0.425247	0.444549	0.0192214	0.272861	0.40278	-0.0283084	-0.495023	-0.127012	0.684864	0.177457	0.0380006	-0.0372803	-0.125279	-0.475213
	ENSMUSG00000020882	Cacnb1	-0.292778	-0.423197	0.308443	-0.000123635	-0.303579	0.0279678	-0.365541	-0.674367	-0.281978	0.290475	-0.417401	-0.769723	0.15209	-0.3925	-0.150336
	ENSMUSG00000023033	Scn8a	0.0839127	0.820549	0.36983	-0.118665	-0.545173	0.474316	-0.074926	0.775025	0.636694	-0.15203	-0.124832	0.0953205	-0.24013	0.55374	0.0725048
	ENSMUSG00000070720	Tmem200b	0.00369879	0.344598	-0.174711	0.150788	-0.148693	-0.646157	0.0360965	0.00366187	0.408587	0.00369879	0.672152	-0.0614563	0.347382	-0.188712	NA
	ENSMUSG00000022440	C1qtnf6	-0.635519	-0.697903	-0.621001	0.142235	-0.374578	-0.800519	-0.545745	-0.941786	-0.650037	-0.795272	-0.569495	-0.76718	-0.0774305	-0.695787	-0.165245
	ENSMUSG00000014599	Csf1	0.435548	0.722931	0.35957	0.541773	0.612188	-0.194747	0.655048	-0.44083	0.613887	0.840709	-0.143978	-0.432691	0.511525	-0.316106	-0.275267
	ENSMUSG00000048997	Atxn7l2	-0.11265	-0.059072	0.263505	-0.134921	-0.184689	0.126077	-0.290871	0.0843837	-0.159015	-0.0903787	-0.241355	-0.202549	-0.0711435	0.000773346	-0.142394
	ENSMUSG00000027082	Tfpi	-0.211422	-0.793744	0.906328	0.394005	0.30673	-0.257679	0.429418	-0.342703	-0.476171	-0.358191	-0.165165	-0.549953	0.387177	-0.0456465	-0.344009
	ENSMUSG00000068328	Aup1	-0.188406	-0.664407	-0.217432	0.243099	-0.275877	0.00295624	0.0500398	-0.561728	-0.0779061	-0.159379	-0.390994	-0.266923	-0.423534	0.434894	0.370196
	ENSMUSG00000090115	Usp49	-0.0705771	-0.26246	0.111203	-0.490402	0.0323943	0.119776	-0.0831961	-0.324246	0.666267	-0.0686494	-0.35773	-0.00197853	0.148971	-0.399399	-0.0725048
	ENSMUSG00000038622	Med30	0.313411	0.721608	-0.22127	-0.245266	0.468709	0.570349	0.102479	0.40066	0.0934872	0.548864	0.279432	0.358608	-0.506111	0.347391	-0.498043
	ENSMUSG00000021732	Fgf10	0.324608	0.315211	0.360451	0.0418644	0.485383	0.420088	0.200351	0.842137	-0.302223	-0.551625	-0.0547183	-0.355137	0.334005	0.587804	0.739479
	ENSMUSG00000005640	Insrr	0.0594888	-0.144334	0.036999	0.378513	0.232971	0.0760064	-0.869227	0.0429713	0.403058	0.46147	0.0401948	-0.299189	0.746703	0.763247	-0.0725048
	ENSMUSG00000049800	Sertad2	0.18537	0.823706	0.0711382	-0.199233	0.479686	0.143286	0.284462	0.651064	0.506279	-0.271736	-0.107023	0.536149	0.227453	-0.30368	0.0710884
	ENSMUSG00000025158	Rfng	-0.16184	-0.636739	-0.638517	0.0041539	-0.756809	0.122881	-0.842895	-0.756094	-0.124774	-0.198906	-0.35802	-0.0590056	-0.0197069	-0.0645107	0.769692
	ENSMUSG00000002625	Akap8l	-0.0762513	-0.661383	-0.156142	0.142957	-0.162487	-0.177946	-0.124327	0.119515	0.0408998	-0.566294	-0.241637	-0.0281756	0.740671	0.20626	0.44989
	ENSMUSG00000027829	Ccnl1	-0.320559	-0.843962	0.24264	-0.289855	-0.389748	-0.414128	-0.316116	-0.168861	-0.21069	-0.325002	-0.337738	0.14184	0.00727578	-0.762536	-0.517162
	ENSMUSG00000031736	Crnde	0.00985645	0.649037	0.827415	0.150309	-0.0187624	-0.0840882	-0.399864	0.137926	0.348904	-0.310858	-0.0620255	0.0384753	-0.178994	0.061876	-0.0614341
	ENSMUSG00000057766	Ankrd29	0.136417	0.839983	-0.0925378	0.0632565	-0.488025	0.166698	0.297344	0.00218202	0.14542	0.0498863	0.314538	0.316124	0.127414	0.592896	-0.0725048
	ENSMUSG00000025887	Casp12	0.584169	0.788461	0.85504	0.100317	0.495287	0.835682	0.60611	0.0561391	0.562228	0.801254	0.184389	-0.163892	0.320371	0.701299	0.657984
	ENSMUSG00000029802	Abcg2	-0.192353	-0.330722	-0.112868	-0.023397	0.29242	0.467396	-0.330011	0.047861	-0.783438	-0.248068	-0.508306	-0.320046	-0.513465	-0.136637	0.172116
	ENSMUSG00000074199	Krtdap	0.199542	0.904213	0.167502	0.267367	0.428293	0.209724	0.316083	-0.596483	0.0925074	0.189359	-0.447697	0.483683	-0.0993875	-0.581097	0.24966
	ENSMUSG00000031398	Plxna3	0.0708287	-0.00128209	-0.211769	-0.410762	-0.193084	0.250253	0.080115	0.112897	0.75438	-0.461938	0.172782	0.510662	0.0428642	0.0615423	0.363348
	ENSMUSG00000057228	Aadat	-0.0926272	0.792107	0.135197	0.174988	-0.334036	0.19534	-0.238356	0.788659	-0.620994	-0.0474868	-0.447806	-0.318506	-0.137768	0.466235	-0.263185
	ENSMUSG00000078566	Bnip3	0.395507	-0.45029	0.754479	-0.109044	-0.111574	0.779602	0.366245	-0.0885364	0.630325	0.316826	0.686465	-0.120012	0.50449	0.424769	0.427611
	ENSMUSG00000030609	Aen	0.285987	0.814538	0.508505	0.214172	0.182987	0.086545	0.409904	-0.029784	0.0774702	-0.142842	0.357802	0.518912	0.482403	-0.201305	0.381694
	ENSMUSG00000038718	Pbx3	0.244157	0.334888	0.422145	0.429207	0.458148	-0.406977	-0.484644	0.179228	-0.596817	-0.355087	0.28552	-0.324468	0.202793	0.772701	0.330526
	ENSMUSG00000038007	Acer2	0.536029	-0.255354	0.565246	0.506812	0.718952	0.772851	0.154637	-0.105944	0.681966	-0.429325	0.655997	0.0578761	0.637819	0.752925	0.0441392
	ENSMUSG00000030858	Fam24b	0.150083	0.161054	-0.0331446	-0.194982	0.292525	0.086408	0.185957	0.326504	-0.435633	-0.00997588	0.518541	0.139111	0.0707505	0.32325	0.24966
	ENSMUSG00000037625	Cldn11	-0.0511165	0.0671882	0.232736	0.0465061	-0.724404	-0.149399	-0.197496	-0.0297283	0.344744	0.405382	-0.231633	-0.131053	0.601587	-0.0833904	-0.0725048
	ENSMUSG00000031340	Gabre	0.0119394	0.724387	0.256901	-0.207299	0.196073	-0.00361685	0.667988	-0.143282	0.400348	-0.310129	-0.168411	-0.465265	0.0274957	0.457578	-0.0725048
	ENSMUSG00000056888	Glipr1	0.289861	0.522428	0.27935	-0.0762447	0.207667	-0.369184	0.168748	0.300372	0.687688	0.781396	0.383638	0.0633706	0.619776	0.860944	-0.0450187
	ENSMUSG00000042345	Ubash3a	0.305067	0.792464	0.248845	0.361289	0.508328	-0.148885	0.539735	0.187038	0.520696	0.507169	0.152141	-0.206139	0.502442	-0.659694	-0.66795
	ENSMUSG00000037664	Cdkn1c	-0.335865	-0.329515	-0.341644	0.706442	0.496796	-0.757107	0.654099	-0.77666	0.233808	-0.895801	-0.0703916	-0.746489	-0.882236	-0.5517	-0.330086
	ENSMUSG00000027603	Ggt7	0.176605	-0.769551	0.181755	-0.32921	-0.0538439	0.166847	0.116814	0.694057	0.861637	0.274588	0.246956	0.191206	0.171455	0.235012	-0.0506417
	ENSMUSG00000002105	Slc39a13	-0.00467603	0.329825	-0.429698	0.551884	-0.110091	-0.241941	-0.026266	-0.62881	0.415408	-0.251386	0.016914	-0.884984	0.372031	0.785374	0.555825
	ENSMUSG00000010358	Ifi35	-0.0717267	-0.680285	-0.591194	-0.186346	0.604857	-0.0751819	0.210271	-0.696909	0.00834211	-0.037603	0.15005	-0.0682716	-0.509893	-0.669711	-0.0490554
	ENSMUSG00000002280	Ciao3	-0.035435	-0.139756	0.60417	-0.203375	0.0377855	-0.117038	0.281819	-0.108656	-0.467378	0.393533	0.376106	0.146481	-0.211434	0.367455	-0.233776
	ENSMUSG00000058318	Phf21a	-0.0591768	-0.0491074	0.457114	-0.0692461	0.198091	-0.162301	0.191851	0.621968	-0.231594	-0.371584	-0.254538	-0.420795	0.51313	0.0261432	-0.160102
	ENSMUSG00000003721	Insig2	-0.155068	0.398086	0.200937	0.704441	-0.77083	-0.27162	-0.569547	-0.254761	-0.647079	-0.125408	-0.294196	-0.138443	-0.171693	0.140443	0.236657
	ENSMUSG00000030259	Rassf8	0.0684068	0.940202	-0.128408	0.0659882	0.506749	0.477575	-0.147124	0.0708254	0.0821122	-0.530735	-0.113821	-0.342328	0.423104	0.402152	-0.0725048
	ENSMUSG00000026771	Spopl	0.172943	0.299905	0.384879	-0.035723	0.376007	0.526508	-0.357573	0.2754	0.501516	-0.445723	0.0912382	-0.295376	0.0944273	-0.155259	0.251458
	ENSMUSG00000053175	Bcl3	0.35209	0.159632	0.145443	0.529665	0.499643	0.51716	0.764096	-0.0331629	-0.0899053	0.489036	0.341404	-0.206843	-0.436074	0.374199	0.362775
	ENSMUSG00000005824	Tnfsf14	0.29039	0.338248	0.440789	0.449183	0.242531	0.811951	0.527747	-0.177012	-0.328969	0.873433	0.18006	-0.23393	0.569929	-0.0421163	-0.455859
	ENSMUSG00000030283	St8sia1	0.158223	0.314814	-0.226197	-0.51019	-0.0182506	0.754981	0.00861403	0.493794	0.450539	0.478889	0.268681	0.0477659	0.922303	-0.772684	-0.825263
	ENSMUSG00000021493	Pdlim7	-0.283187	0.539726	0.218537	0.752719	-0.397175	-0.775124	0.0425678	-0.731018	-0.5224	-0.773274	-0.169199	-0.824289	0.365533	-0.46922	0.105189
	ENSMUSG00000044737	Klk14	-0.0336429	0.119587	0.463928	-0.0883713	-0.0532545	-0.329799	-0.340058	NA	0.176763	0.495774	-0.138413	-0.329108	0.305203	-0.0140313	NA
	ENSMUSG00000035799	Twist1	0.00324315	0.738268	-0.493969	0.174393	0.0462699	-0.14439	0.0656035	-0.308961	0.0451032	-0.551428	0.351184	-0.382329	-0.0150277	0.021514	-0.116138
	ENSMUSG00000096727	Psmb9	0.657358	0.679519	0.379593	0.555774	0.859835	0.538537	0.945043	-0.318345	0.707721	0.837728	0.445425	0.727599	-0.0247133	0.753255	0.635197
	ENSMUSG00000029082	Bst1	-0.0774071	0.497657	0.714428	-0.393159	0.318796	-0.203855	-0.446601	-0.0475179	0.173648	0.896319	-0.264479	-0.418493	-0.438599	-0.107296	0.0200102
	ENSMUSG00000027936	Crtc2	-0.0974571	-0.164222	-0.177645	-0.215447	-0.514694	0.372738	0.535932	0.396385	0.310066	-0.459715	-0.187205	-0.324827	0.127397	0.22487	-0.0306923
	ENSMUSG00000021411	Pxdc1	0.173878	0.852519	-0.291403	0.547911	0.677133	-0.122914	0.291791	-0.026449	0.236978	0.110777	0.249143	-0.229386	-0.323366	-0.0415048	0.680536
	ENSMUSG00000097418	Mir155hg	0.316492	0.206219	0.515305	0.0614485	0.301891	-0.416196	0.577032	0.120211	0.331094	0.499719	0.409444	-0.419425	0.607153	0.560731	0.0852791
	ENSMUSG00000018537	Pcgf2	-0.101847	-0.203196	-0.13119	-0.162174	0.275052	0.0158688	0.291821	0.166994	-0.271067	-0.363501	0.0302009	-0.000641184	-0.173867	-0.584099	-0.0725048
	ENSMUSG00000043388	Tmem130	0.18181	0.529448	0.114222	-0.195469	0.475637	-0.113417	0.392929	0.424939	0.0417579	-0.28508	0.23069	-0.39434	0.297006	0.489701	0.132929
	ENSMUSG00000034108	Ccs	-0.11576	-0.200511	0.342503	0.721458	-0.236947	0.267176	0.216307	-0.0931745	-0.642288	-0.418366	-0.0375193	-0.607401	0.104494	-0.138346	-0.441865
	ENSMUSG00002076818	Snord14e		NA	NA	NA	NA	NA	NA	NA	NA	NA	NA	NA	NA	NA	NA
	ENSMUSG00000038151	Prdm1	0.48251	0.733631	0.481079	0.93073	0.538859	0.189868	0.657256	-0.651517	0.745967	0.242201	-0.406318	0.376351	0.483942	0.925912	0.413305
	ENSMUSG00000049148	Plcxd3	0.415577	0.811779	0.419514	0.307846	0.346026	0.588056	0.41164	0.625116	0.597872	0.479578	0.0890809	-0.133074	0.258561	0.607824	-0.0725048
	ENSMUSG00000024664	Fads3	-0.0914718	0.851063	-0.559713	0.163385	0.135581	-0.387089	-0.269112	-0.39181	-0.23823	-0.272127	0.447879	-0.16374	0.299603	-0.0192035	0.381662
	ENSMUSG00000052920	Prkg1	0.144302	0.567857	0.675181	0.0853719	0.266262	0.34246	0.119745	-0.310195	0.338035	-0.67613	-0.155141	-0.422775	0.0947013	0.168859	0.515029
	ENSMUSG00000024246	Thumpd2	0.0433439	-0.109521	-0.187253	0.406013	0.570459	0.107149	0.290646	0.572457	0.072296	-0.224935	-0.231304	-0.474232	0.408038	-0.277558	0.0143917
	ENSMUSG00000024480	Ap3s1	-0.114083	-0.559905	-0.0613012	0.32263	-0.869839	-0.0122084	-0.569508	-0.954759	-0.166864	0.535727	0.0550363	-0.686452	-0.35994	-0.00868355	0.244819
	ENSMUSG00000055210	Foxd2	-0.0333011	0.362668	-0.0744092	-0.220491	0.380401	-0.0425286	-0.126372	0.404417	-0.0240737	-0.348534	-0.344944	0.0896838	0.233611	0.360188	-0.563423
	ENSMUSG00000031453	Rasa3	0.371771	-0.0556021	-0.479827	0.630232	0.407022	-0.0837595	0.604982	-0.769258	0.624445	0.5514	0.490941	0.118925	0.855622	-0.149516	0.336521
	ENSMUSG00000058914	C1qtnf3	-0.0745722	-0.2426	-0.759385	0.221359	0.172715	-0.344091	-0.86022	-0.487454	0.23568	-0.186753	0.446532	-0.531815	0.0550898	0.0376084	0.0725048
	ENSMUSG00000049804	Armcx4	-0.0226977	-0.5758	0.111325	-0.0830648	0.0376693	-0.575012	0.183872	-0.569287	0.319968	-0.784623	-0.589895	-0.258132	0.373164	0.588598	0.344744
	ENSMUSG00000002007	Srpk3	0.0543567	0.0445478	0.597103	-0.391098	0.249331	-0.47162	0.0641656	-0.260338	0.171413	0.794893	-0.0364222	-0.742311	0.184066	0.375467	-0.162073
	ENSMUSG00000031885	Cbfb	-0.0801072	0.0396503	-0.531663	-0.190524	0.337727	-0.0736766	0.0327372	0.870242	-0.794736	0.627649	-0.426108	-0.0992666	0.46435	-0.278011	-0.0865379
	ENSMUSG00000075593	Gal3st4	0.208624	NA	NA	NA	NA	0.208624	NA	NA	NA	NA	NA	NA	NA	NA	NA
	ENSMUSG00000027581	Stmn3	-0.115008	-0.157512	0.118047	-0.691213	-0.532842	-0.163762	0.175183	0.0725584	-0.386889	-0.749182	0.420594	0.0682393	0.22987	-0.634959	-0.0725048
	ENSMUSG00000060002	Chpt1	-0.215012	-0.431045	0.345095	-0.232501	-0.197523	0.151788	-0.31111	0.61646	0.294681	-0.179243	-0.331355	-0.380788	-0.530014	0.528032	-0.372928
	ENSMUSG00000040929	Rfx3	0.255674	0.286161	0.486398	-0.126282	-0.142735	0.390405	0.261905	0.326276	0.47861	0.249442	-0.0145037	-0.394426	0.441712	-0.669581	-0.300154
	ENSMUSG00000060594	Layn	0.0735763	0.488331	0.393921	0.0444945	-0.00223849	0.141821	0.239994	0.104243	-0.347295	0.102658	-0.16458	-0.540553	0.555679	-0.311132	0.0282107
	ENSMUSG00000025279	Dnase1l3	0.560824	0.926567	0.921033	0.477405	0.644244	0.246885	0.760943	0.825074	-0.368214	0.690437	0.173163	0.238178	0.821418	0.399874	-0.262146
	ENSMUSG00000019986	Ahi1	0.395844	0.888472	0.375892	0.0433339	0.53318	0.244547	0.644439	0.742648	-0.182714	0.426741	0.467404	-0.197561	0.284365	0.415796	-0.520529
	ENSMUSG00000033460	Armcx1	-0.282647	-0.697901	-0.326341	0.270085	0.689683	-0.744494	-0.651831	-0.807282	-0.125089	-0.813928	-0.528952	-0.238953	0.203943	-0.208254	0.393729
	ENSMUSG00000020231	Dip2a	0.0649887	0.593649	0.31643	-0.12735	0.476034	0.20222	-0.0385053	-0.427109	-0.32937	-0.269263	0.168483	0.361195	-0.261287	-0.0456472	0.276989
	ENSMUSG00000021242	Npc2	0.37553	0.0330627	0.410738	0.507958	0.340322	0.531813	0.468889	-0.790779	0.715162	-0.511722	0.567552	-0.483741	0.502141	0.216221	-0.156598
	ENSMUSG00000039878	Slc39a5	-0.303385	0.0909506	0.349724	-0.345671	0.183553	-0.488306	-0.855387	0.401481	-0.551084	-0.644665	-0.341443	-0.265326	-0.498037	0.250417	-0.0725048
	ENSMUSG00000043008	Klhl6	-0.0909166	0.286989	-0.546654	-0.347343	0.296915	-0.0803224	0.71933	-0.631327	0.741215	0.815545	-0.12624	-0.37139	-0.101511	-0.310057	-0.0149019
	ENSMUSG00000006418	Rnf114	0.0496788	-0.368119	0.00281412	-0.0620103	0.308447	-0.0549887	0.585574	0.109732	-0.0435777	0.0763675	0.460255	0.0824716	-0.355746	0.0229901	0.148513
	ENSMUSG00000090100	Ttbk2	-0.149586	-0.443319	0.13992	-0.216704	-0.463114	-0.0982881	-0.141349	-0.157824	-0.481157	-0.10885	0.559356	-0.424529	0.176731	-0.111325	-0.238147
	ENSMUSG00000041797	Abca9	0.222743	0.494801	0.579327	0.197227	0.24826	0.0816139	0.408296	-0.179646	0.149693	0.292694	-0.380407	-0.532681	0.783187	-0.382759	0.768612
	ENSMUSG00000022999	Lmbr1l	-0.133974	0.307309	-0.0465609	-0.428341	0.168526	-0.75586	-0.371892	-0.382954	-0.554548	0.338586	-0.0953038	0.376427	-0.6564	-0.0273287	-0.172645
	ENSMUSG00000060733	Ipmk	-0.293026	-0.0455809	-0.548934	-0.620715	-0.554942	0.603526	0.391234	-0.257105	0.42213	-0.328947	-0.531156	0.757747	-0.387954	-0.0739364	-0.362489
	ENSMUSG00000020178	Adora2a	0.222789	-0.466669	0.483221	0.714006	0.0594655	-0.268527	0.00763671	-0.650655	0.450065	0.169277	0.298283	-0.248265	0.62665	0.344396	0.276301
	ENSMUSG00000022347	A1bg	0.113316	0.594883	0.158275	0.0683576	0.0176283	0.0527434	0.369114	0.888901	0.421485	0.429907	0.41514	-0.176811	-0.0750337	-0.0835849	-0.0725048
	ENSMUSG00000042501	Cpa6	0.12862	0.520179	0.363917	-0.216602	0.109193	0.224931	0.148048	0.464562	0.219889	0.087299	-0.167731	-0.211619	-0.227593	0.302996	-0.393692
	ENSMUSG00000030337	Vamp1	0.111714	0.113068	0.63589	-0.302473	0.623895	0.51432	-0.284817	0.313032	0.0217734	0.431119	0.000759811	-0.188203	0.454369	-0.157377	0.110359
	ENSMUSG00000035694	Caps2	0.134016	0.74179	0.294137	-0.270785	0.0442321	0.365472	-0.0263824	0.429875	-0.129795	0.2238	0.280915	-0.32074	-0.203379	0.330179	-0.0725048
	ENSMUSG00000036054	Sugp2	-0.0495077	-0.541312	0.128107	0.647361	-0.469084	0.106232	0.143811	-0.160442	-0.69053	-0.558793	0.0614267	-0.389179	0.468156	-0.217586	0.122721
	ENSMUSG00000030124	Lag3	0.64728	0.625717	0.917588	0.43266	0.773495	-0.157245	0.720677	0.0123757	0.803025	0.786059	0.0681218	-0.13164	0.668843	0.936139	0.0292894
	ENSMUSG00000038840	Birc7	0.0433205	0.492557	0.0938959	0.290235	0.232048	-0.19772	-0.00725487	NA	-0.589529	0.178669	-0.208624	-0.505835	NA	-0.274882	0.189931
	ENSMUSG00000002324	Rec8	0.340082	0.366228	0.129214	0.332382	0.791306	0.453398	-0.75981	0.0736752	0.347782	0.512697	-0.530372	-0.0513661	-0.347693	0.518557	0.376028
	ENSMUSG00000029576	Radil	-0.158431	0.394819	-0.0599022	-0.492221	0.622323	-0.330316	0.333071	-0.332565	0.521778	-0.118709	-0.253588	-0.534195	-0.198152	0.0527068	-0.388727
	ENSMUSG00000075302	Erich2	0.16936	0.665739	0.228602	0.268465	0.137515	0.105702	-0.336577	0.461167	-0.117572	0.858234	-0.160193	-0.204252	0.201205	0.691894	0.0363233
	ENSMUSG00000038000	Acd	-0.104519	-0.752752	-0.0793903	-0.0934118	-0.171202	-0.267406	0.220944	-0.602134	0.155559	-0.0496919	-0.614133	0.323605	0.248587	-0.115625	-0.545435
	ENSMUSG00000001774	Chordc1	-0.280684	-0.515583	-0.0694732	-0.591743	-0.505971	0.150368	-0.292112	-0.462058	-0.201079	-0.104696	0.212485	-0.269256	0.0168775	-0.349636	-0.755184
	ENSMUSG00000023064	Sncg	0.568496	0.958024	0.583712	-0.00733273	0.683885	0.916257	0.784756	0.783968	0.553279	0.964401	-0.0826372	-0.0149539	0.444961	0.302968	-0.0725048
	ENSMUSG00000043051	Disc1	0.092805	-0.377921	0.197088	0.52494	-0.148551	0.168612	0.332697	-0.277364	0.117158	-0.0721732	0.0684524	-0.352029	0.518772	-0.607361	0.19165
	ENSMUSG00000030703	Gdpd3	0.152166	-0.509489	0.0397611	-0.601013	0.540688	0.172274	0.328114	0.596308	-0.155748	-0.476639	0.594992	0.320822	0.132059	0.197751	-0.0215435
	ENSMUSG00000037624	Kcnk2	-0.0319451	0.313043	-0.219517	0.183142	-0.367402	0.114809	0.612947	0.00861454	-0.201158	0.616315	0.0505835	-0.460583	-0.166898	-0.119934	-0.0725048
	ENSMUSG00000024940	Ltbp3	-0.0316927	0.783092	-0.0717876	0.373727	0.771329	-0.569175	-0.851598	0.837706	-0.0147788	-0.860026	-0.214737	-0.0486066	0.552589	0.531514	-0.323214
	ENSMUSG00000025888	Casp1	0.719651	0.820252	0.870391	0.524508	0.704912	0.542001	0.83202	0.638127	0.2734	0.877585	0.0861536	0.73439	-0.571935	0.854658	0.830957
	ENSMUSG00000022019	Tdrd3	-0.0981335	-0.0648272	-0.0302365	0.0126076	-0.148004	-0.390352	-0.13144	-0.171019	0.458561	-0.731725	0.403152	-0.143044	-0.245386	0.0967407	0.107584
	ENSMUSG00000022604	Cep97	-0.186011	0.165221	0.150225	0.054548	-0.204126	0.191678	-0.456189	-0.288767	-0.414465	-0.521061	0.101417	-0.263869	0.546732	-0.288144	-0.167897
	ENSMUSG00000037960	Card19	0.0506865	0.545666	0.134328	0.499372	0.0227334	-0.0945174	0.768332	0.322258	-0.29018	0.00879552	-0.225208	-0.236007	-0.483858	0.564254	0.0786397
	ENSMUSG00000075284	Wipf1	0.215312	0.432396	0.120279	-0.0361447	0.630739	0.150767	0.385457	-0.700285	0.788047	0.422375	-0.200865	-0.500503	0.409311	0.0356477	0.279858
	ENSMUSG00000051678	Pcdhb6	-0.00513208	-0.126418	0.378202	-0.0816695	0.905468	-0.132692	-0.291636	0.385461	0.458032	-0.00135626	-0.00890791	-0.32024	0.341259	0.176111	-0.0725048
	ENSMUSG00000083079	Amy2b	0.148567	0.077799	0.230665	-0.334483	-0.120776	0.689556	0.0220119	0.205667	0.164204	-0.216033	0.263651	-0.523468	0.241115	0.399314	0.132929
	ENSMUSG00000028635	Edn2	-0.0146854	NA	0.0848772	0.035272	0.47802	-0.270028	-0.0646428	-0.761709	NA	0.296892	-0.462557	0.381632	-0.5496	0.308478	-0.0725048
	ENSMUSG00000052560	Cpne8	0.263532	0.938523	0.502637	0.220973	0.145784	0.370767	0.303995	0.310769	-0.273796	-0.217198	0.236901	0.0263617	0.290164	0.440491	-0.0725048
	ENSMUSG00000044548	Dact1	0.0320723	0.705131	-0.0130219	0.613469	0.530564	0.568097	0.228253	-0.0102984	-0.101158	-0.675523	-0.31163	-0.420226	0.0744429	0.30831	-0.0725048
	ENSMUSG00000024034	Tmprss3	0.240027	0.79703	-0.613513	-0.734888	0.709978	0.543488	0.370323	0.337903	0.520259	-0.206362	-0.505288	-0.00630428	0.417912	0.0936369	0.142152
	ENSMUSG00000071533	Pcnp	-0.12424	-0.520302	-0.345339	-0.0180261	-0.127655	0.375132	-0.730208	-0.195755	-0.139716	0.028023	-0.120825	0.243092	0.536611	-0.590813	0.357274
	ENSMUSG00000037936	Scarb1	-0.45997	-0.911033	-0.368922	0.621104	0.653274	-0.863083	-0.0927799	-0.899667	-0.676501	-0.800323	-0.779825	-0.551017	0.0980729	0.113985	0.686235
	ENSMUSG00000023341	Mx2	0.041251	0.0442694	0.280871	-0.823709	0.513944	-0.122399	0.0942207	0.117837	0.132231	-0.0738158	0.0382325	-0.556267	-0.331902	-0.41227	0.103583
	ENSMUSG00000020184	Mdm2	0.197771	0.304474	-0.00400031	-0.104298	0.0910673	0.435228	0.800028	0.306003	-0.242606	0.743976	0.360788	0.0751262	-0.177329	0.367598	0.0584181
	ENSMUSG00000037784	Dzip1l	-0.0367009	0.360822	-0.0962611	-0.328765	-0.503864	-0.486864	0.573243	-0.747286	0.0228593	0.606619	-0.273297	0.476214	0.328026	0.141922	-0.391438
	ENSMUSG00000031622	Sin3b	-0.0741717	-0.0306341	-0.117709	0.182605	0.251037	-0.64414	-0.525735	0.228633	0.350647	0.126471	-0.213644	-0.0103396	-0.407703	-0.24208	-0.245071
	ENSMUSG00000032271	Nnmt	-0.206833	0.745974	-0.57982	0.14952	0.560373	-0.379773	-0.178692	-0.269565	0.505305	-0.453832	-0.434298	-0.34005	0.103873	-0.234974	-0.0725048
	ENSMUSG00000027360	Hdc	-0.0489525	0.721177	-0.166197	-0.452779	0.571983	-0.144367	0.801738	-0.131395	-0.509579	-0.0180023	0.265741	-0.413664	0.526043	-0.0799027	0.440618
	ENSMUSG00000052812	Atad2b	-0.158082	-0.231598	0.422704	-0.702731	-0.127326	-0.421716	-0.287426	0.262107	0.0713955	-0.499666	0.0911645	-0.188839	-0.0980226	-0.676202	0.427026
	ENSMUSG00000036602	Alx1	0.101158	0.0445357	0.341878	-0.234561	-0.0659037	-0.196072	-0.73017	0.703572	0.346421	0.39373	0.15778	-0.526364	0.22092	0.533906	-0.0725048
	ENSMUSG00000034796	Cpne7	0.545524	0.660148	0.333922	0.718177	0.268933	0.51796	0.92564	-0.0988342	0.437498	0.573089	0.254877	0.207684	0.744558	0.741305	0.59333
	ENSMUSG00000078554	Fam229a	0.219111	0.493473	0.448601	0.31612	0.610681	0.334981	0.434377	0.0725048	0.0851968	0.429701	-0.605526	-0.0593573	0.0725048	0.0752218	0.122102
	ENSMUSG00000092274	Neat1	0.0545681	0.669146	0.035833	0.453869	0.968428	-0.0867459	0.0634443	0.432621	-0.0458199	-0.0526166	-0.151587	0.0456919	-0.161863	0.693108	0.589899
	ENSMUSG00000069911	Insyn2b	0.226055	0.752363	0.251445	0.0309333	0.200666	0.358766	0.462021	0.70334	0.0923736	0.56715	0.177036	-0.308157	0.481615	0.0260936	-0.198151
	ENSMUSG00000032369	Plscr1	0.320704	0.668779	0.131336	0.0518093	0.768453	0.229411	0.890889	0.411997	0.214164	0.750446	-0.167309	-0.431773	0.473901	0.87431	0.208256
	ENSMUSG00000069266	H4c2	0.108451	0.344744	0.422073	-0.382403	0.410524	0.0694852	0.311936	0.318984	0.147417	-0.176829	-0.518541	-0.261309	0.308744	-0.254359	-0.00711394
	ENSMUSG00000022537	Tmem44	-0.295325	-0.469967	-0.226036	0.504511	-0.76969	-0.553308	-0.453067	-0.402468	0.613687	0.145237	-0.471355	-0.364613	0.580096	-0.210088	0.0725048
	ENSMUSG00000033498	Strc	0.0799956	0.754693	0.0593617	-0.0238811	-0.193272	-0.288073	-0.344213	0.560613	0.425045	0.659481	0.100629	-0.160147	-0.680674	0.609043	0.260375
	ENSMUSG00000058952	Cfi	0.364578	0.458204	0.0846831	0.155073	0.628089	0.486674	0.886968	0.458022	-0.139766	0.271134	0.570275	-0.162821	-0.606435	0.715764	-0.134848
	ENSMUSG00000029034	Ints11	-0.209529	-0.673576	-0.487842	-0.229233	-0.393478	0.294837	-0.282879	-0.189825	-0.779731	0.416823	-0.128004	0.395102	0.702443	-0.501981	0.285403
	ENSMUSG00000040086	Tnni3k	0.248967	0.604317	0.426055	-0.0801088	0.141701	0.139205	0.271211	0.226724	0.500091	0.46024	-0.113052	-0.363953	0.324366	0.276248	-0.0725048
	ENSMUSG00000032298	Neil1	-0.161351	-0.837455	-0.540056	-0.89084	0.44094	-0.095342	-0.062842	-0.287017	-0.579001	0.610474	-0.0572119	-0.271464	-0.0914442	0.446498	-0.227359
	ENSMUSG00000032852	Rspo4	0.255285	0.344706	0.54165	0.0849472	0.602294	-0.478269	NA	NA	0.344744	-0.383618	0.123904	0.121885	0.255285	0.298108	NA
	ENSMUSG00000026470	Stx6	-0.0230084	-0.379616	0.0703082	0.0508473	-0.100267	0.17304	-0.112288	-0.148943	0.0217857	-0.765297	0.438396	-0.0678024	0.837599	0.102443	-0.817083
	ENSMUSG00000024500	Ppp2r2b	-0.00247615	0.0592767	0.160123	-0.230599	-0.649834	-0.257663	-0.782518	0.0780196	-0.064229	0.392715	-0.122148	-0.421243	0.234328	0.175145	0.202161
	ENSMUSG00000032014	Oaf	-0.109679	-0.695915	-0.25783	0.146057	0.328568	-0.153537	-0.0658218	-0.754726	0.0753796	-0.308147	-0.0293954	-0.721636	-0.164221	-0.0311069	-0.0390823
	ENSMUSG00000063760	Rnf217	0.172473	0.192793	0.563365	0.177242	-0.368576	-0.358202	0.0436582	0.661904	-0.720195	-0.355047	0.455885	0.167704	-0.240066	0.672746	0.556328
	ENSMUSG00000020886	Dlg4	-0.115873	-0.054955	-0.210343	0.370612	-0.281945	-0.176791	0.0986437	-0.393922	0.563118	-0.349017	0.382694	-0.627951	0.236224	-0.278454	0.376352
	ENSMUSG00000041798	Gck	0.0603451	-0.259915	0.374374	0.123582	-0.00289137	0.525681	-0.429136	-0.453189	0.894692	0.817484	-0.0916917	-0.539607	0.641977	0.456495	-0.0244891
	ENSMUSG00000042671	Rgs8	0.282101	0.834953	0.412602	-0.324044	-0.554001	0.254133	0.193545	0.389216	0.471941	-0.262622	0.162369	-0.480316	0.310069	0.354846	0.387568
	ENSMUSG00000046959	Slc26a1	0.063012	0.726302	0.398415	0.0770645	-0.176393	-0.898537	-0.498739	0.663721	-0.0215952	0.393524	0.0489594	-0.429617	0.580048	-0.313327	0.348582
	ENSMUSG00000004994	Ccdc130	0.122997	0.174694	0.0305692	0.214007	-0.451059	0.572649	0.158851	-0.266522	0.185469	0.201505	-0.00358213	-0.526458	0.0498128	0.0871433	0.33763
	ENSMUSG00000030035	Wbp1	-0.12427	-0.123959	-0.308115	0.0235545	0.22957	-0.210447	-0.250788	-0.124581	-0.430353	0.0378035	-0.657231	0.405139	-0.300437	0.397137	-0.0335059
	ENSMUSG00000033857	Engase	0.122483	0.214542	0.184388	0.53824	0.213558	-0.500411	0.464932	-0.072144	0.0605786	0.256415	-0.579653	-0.54736	0.246689	-0.0276569	-0.346361
	ENSMUSG00000007877	Tcap	0.361337	0.43327	0.771298	0.470458	0.106028	0.520454	0.512451	0.25503	-0.0240737	0.52794	0.278128	-0.517147	0.547022	0.254614	0.289405
	ENSMUSG00000018171	Vmp1	0.0342396	0.0431856	0.0252936	0.666555	-0.941604	0.760741	-0.0606016	-0.583391	-0.958825	0.777049	0.192862	-0.569001	-0.41538	0.869668	0.72709
	ENSMUSG00000041571	Selenow	0.225746	0.759635	0.442346	0.492585	-0.385282	0.463747	0.488985	-0.089485	0.246514	-0.331407	-0.316169	-0.677901	-0.175825	0.5283	0.204977
	ENSMUSG00000057969	Sema3b	0.0515113	-0.582393	-0.263658	0.271352	0.56929	0.627975	-0.293995	-0.404632	0.735277	0.192036	0.149519	-0.894851	-0.348814	0.211003	-0.046496
	ENSMUSG00000020954	Strn3	0.0646935	0.762777	0.226114	-0.520314	0.0135121	-0.0156036	0.0845551	0.822863	0.409077	0.0309758	0.748416	-0.0717985	-0.0690067	0.0448318	0.186901
	ENSMUSG00000070867	Trabd2b	0.219106	0.687393	0.712888	0.228262	0.54095	-0.170614	0.399834	0.0257265	0.118466	0.269877	0.191604	-0.0854627	0.158331	0.927211	0.209949
	ENSMUSG00000036053	Fmnl2	0.230609	0.831676	0.457814	-0.385955	0.31079	0.224565	0.236652	-0.072764	0.104321	-0.203352	0.44147	-0.27488	0.484674	0.49674	-0.450746
	ENSMUSG00000047898	Ccr4	0.172752	0.612834	0.175771	0.186296	0.411057	-0.420864	-0.319066	-0.380232	0.356121	-0.116432	-0.300953	0.169732	-0.0674135	0.428354	0.368477
	ENSMUSG00000022090	Pdlim2	-0.0637599	0.603708	-0.00679456	0.304734	-0.120725	0.306771	-0.186816	-0.492908	0.67599	-0.597836	0.197584	0.622224	-0.533047	-0.23398	-0.303478
	ENSMUSG00000026925	Inpp5e	-0.0371901	-0.19947	-0.011331	0.329845	-0.0146837	0.304385	0.310475	-0.205255	-0.436675	0.0183111	-0.415556	-0.0596965	0.228664	-0.250246	-0.483627
	ENSMUSG00000034160	Ogt	-0.105645	-0.733233	0.0365535	-0.128781	-0.421044	0.0108538	-0.0271188	-0.285924	0.0282069	-0.0825096	-0.527829	0.328152	0.164238	-0.358916	-0.239105
	ENSMUSG00000085486	Ccdc200	0.255933	0.631976	0.469077	0.305461	0.39979	0.464694	0.206406	0.407031	-0.274828	0.732988	-0.131968	-0.58959	-0.503354	0.205543	0.189931
	ENSMUSG00000063428	Ddo	-0.00142082	-0.817081	0.697575	-0.0753464	0.76155	-0.702991	-0.252859	-0.464341	-0.250704	0.751378	0.212704	-0.477687	0.867717	0.601084	0.0725048
	ENSMUSG00000038542	Pcid2	0.0351686	-0.511923	-0.252873	0.291363	0.0405242	0.0298129	-0.244882	0.234032	-0.0647089	0.625402	-0.610299	0.0877468	-0.145066	0.328277	0.248139
	ENSMUSG00000022837	Iqcb1	0.242372	-0.673666	0.366727	0.118016	0.375979	-0.0479758	0.0992682	0.541498	0.627033	0.420726	-0.164092	-0.260548	0.562631	0.630577	-0.420837
	ENSMUSG00000061186	Sfmbt2	0.188619	0.393673	0.319018	-0.315683	0.0477524	0.136949	0.241061	0.3978	0.274979	0.492061	0.236676	-0.337802	0.103195	0.140563	-0.458258
	ENSMUSG00000022415	Syngr1	0.443373	0.168983	0.279803	0.621686	-0.293495	0.280751	0.68481	0.688532	0.635084	0.0398602	0.730119	0.605994	0.616218	0.122751	0.0147885
	ENSMUSG00000032637	Atxn2l	-0.0374602	-0.0465097	-0.408738	-0.0284108	0.457441	-0.566766	0.179192	0.598501	0.0726579	-0.564741	-0.195483	-0.0794187	-0.107574	-0.00721623	0.672628
	ENSMUSG00000086228	Ubap1l	0.135392	0.100684	0.124024	-0.17679	0.337813	0.0454168	0.417884	0.832115	-0.299503	0.325694	0.705093	-0.193282	-0.00570105	0.14676	0.295539
	ENSMUSG00000022833	Ccdc14	0.221973	0.659208	0.354321	0.119985	-0.0413341	0.081626	0.371568	0.439579	0.288084	0.224947	-0.060006	-0.262857	0.390383	0.218999	-0.0281472
	ENSMUSG00000038354	Ankrd35	0.120562	0.234916	0.612957	0.712379	0.614902	-0.299248	-0.451086	-0.478497	0.282151	-0.61021	0.320186	0.447108	0.00138704	0.00620728	-0.00842959
	ENSMUSG00000046056	Sbsn	0.0397403	0.467892	-0.126992	0.0750238	-0.0238183	0.00445684	0.0754362	0.140352	-0.54864	-0.316931	0.00424496	0.658142	-0.472972	0.0936808	0.172106
	ENSMUSG00000070287	Slc35g2	-0.055945	0.483204	-0.252439	-0.0719939	0.310116	-0.142731	-0.0828002	0.283825	-0.0685041	-0.592179	0.203748	-0.596014	0.245178	-0.043386	0.438001
	ENSMUSG00000033446	Lpar6	-0.197224	-0.79709	0.530271	-0.819169	0.136587	0.299195	-0.198513	-0.195936	-0.67694	0.60233	-0.333507	-0.479714	0.40529	-0.543588	-0.117831
	ENSMUSG00000115987	Vps28	0.201012	-0.366318	0.570129	0.627557	0.248713	0.142252	0.27087	0.132661	-0.564296	0.153312	0.306227	0.254688	-0.488104	0.325191	0.151971
	ENSMUSG00000032580	Rbm5	-0.261046	-0.774329	-0.265183	-0.546586	-0.164409	-0.250523	-0.527773	-0.0791098	-0.256908	-0.421162	-0.0483025	-0.0947397	0.018464	-0.286218	-0.299659
	ENSMUSG00000024127	Prepl	0.0784735	-0.21942	0.777119	0.461786	0.0784573	0.0889712	0.0784897	-0.913728	0.615638	0.491378	-0.0414389	-0.234513	-0.242658	0.125776	-0.0899496
	ENSMUSG00000043017	Ptgir	0.503494	0.654297	0.686805	0.635077	0.37719	0.7217	0.817293	-0.0450581	0.324923	0.722398	-0.0568262	-0.124568	0.490534	0.516454	0.041519
	ENSMUSG00000021071	Trim9	0.178368	0.527	0.210412	-0.281101	-0.699672	0.200396	-0.281503	0.325675	0.558065	0.499981	0.225812	-0.228499	0.156341	0.138381	-0.0433103
	ENSMUSG00000040473	Cfap69	0.337935	0.584271	0.317859	0.362056	0.194121	-0.193901	0.358011	0.593158	0.271187	0.705127	0.259748	-0.381954	0.406943	0.626122	-0.0725048
	ENSMUSG00000051401	Kctd16	0.198262	0.531702	0.283688	0.0564731	-0.502343	-0.233364	0.553126	0.849341	0.501807	0.476894	-0.529462	-0.3528	0.0537578	0.206592	0.189931
	ENSMUSG00000033214	Slitrk5	0.180339	0.72784	0.141692	-0.104258	-0.620014	-0.0380097	0.164293	0.25806	0.196385	0.261773	0.231889	-0.084358	0.634384	0.525785	-0.0725048
	ENSMUSG00000041616	Nppa	0.0688601	0.313933	-0.166392	0.0688601	-0.0542295	0.019561	0.134181	0.494954	0.192374	-0.462379	0.725033	-0.254297	0.361099	-0.0857205	NA
	ENSMUSG00000022433	Csnk1e	0.330946	0.61394	0.503612	0.199716	0.150132	-0.21985	0.481798	0.226425	0.488465	-0.696734	-0.116316	0.292367	0.559387	0.443371	0.369526
	ENSMUSG00000079277	Hoxd3	-0.164941	-0.688901	0.109311	-0.164941	-0.127441	0.322943	-0.489514	-0.506985	-0.708398	0.0725048	-0.462557	-0.317635	NA	0.260375	0.189931
	ENSMUSG00000040212	Emp3	0.277881	0.49441	0.357052	-0.0368929	0.513123	-0.247525	0.421603	-0.52112	0.448984	0.792443	0.295892	-0.376458	0.259871	-0.25811	-0.0899494
	ENSMUSG00000040867	Begain	0.00126283	-0.00132543	0.10455	-0.540887	0.0699426	-0.355347	0.0038511	0.37169	-0.456605	-0.853914	-0.288172	0.667001	0.0979828	0.451166	-0.396838
	ENSMUSG00000010086	Rnf112	-0.075349	-0.41273	-0.0172684	-0.223474	-0.672076	-0.257594	0.30049	0.289314	0.260375	-0.0781933	-0.347919	-0.577126	0.591002	0.201191	-0.0725048
	ENSMUSG00000035401	Emsy	-0.0573242	0.336084	0.324513	-0.364365	-0.245184	-0.0284458	0.0744153	-0.0823903	-0.500799	-0.0322581	0.152129	-0.182878	0.0499548	-0.131054	-0.432896
	ENSMUSG00000058755	Osm	0.0369266	0.526107	0.0304314	-0.630783	0.830877	-0.0207728	0.235997	-0.650865	0.660936	0.72512	0.032983	-0.156736	0.0408702	0.058705	-0.332019
	ENSMUSG00000079317	Trappc2	-0.0749562	-0.333852	-0.142167	0.460018	-0.146378	0.46234	-0.39455	-0.295248	0.4759	-0.301823	0.28216	-0.218076	0.529062	-0.0071328	-0.00774594
	ENSMUSG00000064451	Snora23	-0.246709	NA	0.569065	0.0925397	-0.340748	-0.511434	-0.2836	NA	0.30728	-0.391968	0.493436	-0.209818	-0.466119	-0.510593	0.0725048
	ENSMUSG00000035697	Arhgap45	0.375796	0.8207	0.285573	-0.0468647	0.771813	0.245337	0.907263	-0.368265	0.68371	0.531761	0.269083	-0.539749	0.747052	-0.0893247	0.466018
	ENSMUSG00000028487	Bnc2	0.402528	0.734622	0.008921	-0.0945783	0.83179	0.633002	-0.380002	0.876451	0.45159	-0.00121728	0.684528	0.353466	-0.0914857	0.681984	-0.0725048
	ENSMUSG00000096956	Snhg18	-0.367912	-0.520266	-0.497523	0.164818	-0.319621	-0.743905	-0.0241434	-0.779278	0.0390696	-0.867257	-0.367912	-0.614214	0.874396	0.226383	NA
	ENSMUSG00000034083	Ccdc174	-0.195623	-0.203188	0.253618	-0.322681	0.0177076	-0.281877	0.0794858	0.115565	-0.16715	-0.188057	-0.282452	-0.158406	-0.731489	-0.428829	-0.209498
	ENSMUSG00000037266	Rsrp1	-0.252159	-0.872078	0.0883014	0.849517	0.293879	-0.359753	0.109046	-0.678692	-0.423181	0.166726	-0.310524	-0.288141	-0.51501	-0.216177	-0.0420144
	ENSMUSG00000025969	Nrp2	0.16913	-0.356155	-0.0796328	0.579416	0.0795452	-0.17483	-0.222365	-0.66225	0.810265	0.387234	-0.404741	0.258714	0.464396	0.581471	0.325342
	ENSMUSG00000033021	Gmppa	0.175502	0.347371	0.0810906	0.46682	0.312659	0.0664175	0.290059	-0.376699	0.396734	-0.305997	-0.465171	-0.674418	-0.400744	0.85786	0.269913
	ENSMUSG00000023036	Pcdhgc4	0.0933485	0.343216	-0.00906926	0.130014	-0.108675	-0.141172	-0.0623016	0.338783	0.844849	0.343271	0.124512	0.474765	-0.0262801	0.0621852	-0.0725048
	ENSMUSG00000024560	Cxxc1	-0.23732	-0.233047	0.161817	-0.473476	-0.635633	-0.270376	-0.137298	-0.570479	0.372955	-0.390365	-0.241594	0.229204	0.671007	-0.258083	-0.00778767
	ENSMUSG00000042712	Tceal9	-0.060642	-0.687763	-0.415773	0.00331154	0.375006	-0.659563	-0.0338883	-0.0873957	-0.733991	-0.772353	0.103482	-0.350592	0.0735441	0.368624	-0.026951
	ENSMUSG00000000411	Tssk3	0.0753141	0.257906	0.0184268	0.0608761	-0.156829	-0.219421	0.166407	0.464945	-0.160193	0.522477	-0.420568	-0.369582	0.390974	0.089752	0.254008
	ENSMUSG00000032128	Robo3	0.0906956	0.48589	0.580517	0.368554	-0.610348	-0.0786861	-0.62383	0.448264	-0.178098	-0.00581587	-0.102443	-0.174973	0.418903	0.335518	0.187207
	ENSMUSG00000021388	Aspn	-0.229184	-0.794541	-0.883147	-0.150125	-0.469555	-0.0657008	-0.226933	-0.673752	-0.225083	-0.519728	-0.231436	-0.811116	0.0582308	0.041039	0.0176285
	ENSMUSG00000092060	Bend4	0.0164921	-0.801542	0.425343	0.0861189	0.667344	0.711378	0.0390441	-0.528008	-0.0140549	0.419654	-0.318818	-0.00605982	-0.0854795	-0.699129	0.170044
	ENSMUSG00000002210	Smg9	0.139143	0.207325	0.307551	-0.00532303	-0.270255	0.201459	-0.245529	0.760661	0.215051	-0.609259	0.162482	-0.560712	0.158586	-0.296006	0.1197
	ENSMUSG00000024910	Ctsw	0.264058	0.272265	0.919361	0.522029	0.122399	0.255852	0.916717	-0.0124534	0.354197	0.436177	0.847259	-0.3707	0.0846927	0.0109174	-0.478024
	ENSMUSG00000026825	Dnm1	-0.148694	0.791596	-0.166573	-0.420765	-0.130814	0.142651	0.814195	-0.743853	-0.122655	-0.388417	-0.411682	-0.638046	-0.666186	-0.124924	0.38532
	ENSMUSG00000039497	Dse	0.257214	0.774475	0.264106	0.664472	0.522291	0.397915	0.641029	-0.451952	0.250323	-0.590904	-0.110423	-0.614595	0.772898	0.104108	0.105102
	ENSMUSG00000027132	Katnbl1	0.0317339	0.601304	-0.0549612	0.0748517	-0.285246	0.231091	0.150578	-0.20081	0.229176	0.406219	-0.0909397	0.080738	-0.0113839	-0.042923	-0.131572
	ENSMUSG00000035279	Ssc5d	-0.44032	0.201771	-0.486417	0.402783	0.576759	0.00503479	-0.460598	-0.815982	-0.44032	-0.743689	-0.610282	-0.693027	0.000650122	0.25614	NA
	ENSMUSG00000035173	Ccdc186	0.0688594	0.264047	-0.400075	0.293348	-0.526376	-0.237172	0.214463	0.407756	0.587027	-0.681806	0.611226	-0.237023	-0.394562	0.448309	-0.0767439
	ENSMUSG00000032940	Rbm11	0.139703	0.601961	0.586567	-0.366355	-0.497119	-0.0440252	0.926548	0.214193	0.065213	0.0425494	0.251948	-0.0338571	-0.304237	0.592609	0.334799
	ENSMUSG00000038457	Tmem255b	0.0555632	0.123046	0.503072	0.711017	0.193927	-0.0902658	0.712511	-0.565992	0.671364	-0.0159013	-0.0119201	-0.25461	0.683152	-0.536542	-0.384143
	ENSMUSG00000032591	Mst1	0.140655	0.344052	0.172993	0.166825	0.114485	0.456558	-0.085813	-0.25829	-0.368627	0.955069	-0.588215	0.474777	0.545962	-0.0180049	-0.132947
	ENSMUSG00000060477	Irak2	0.362046	0.901202	0.736113	-0.344589	0.2674	0.323628	0.638759	0.184262	-0.344412	0.841495	-0.128007	0.678794	-0.401803	0.400464	0.536439
	ENSMUSG00000022708	Zbtb20	-0.0441943	-0.692734	0.258585	0.812761	0.499313	-0.519331	0.019675	-0.699883	-0.684218	-0.865392	-0.108064	-0.603911	0.466203	0.771473	0.222386
	ENSMUSG00000035849	Krt222	0.0924135	0.388209	0.264984	0.341732	-0.572746	-0.598435	-0.117038	-0.853621	0.457732	0.354491	0.00580306	-0.352842	0.00881547	0.895003	0.176012
	ENSMUSG00000062296	Trank1	0.177529	0.761065	0.137154	-0.326425	0.0149126	-0.114768	0.576487	0.0805069	0.45572	0.217904	0.301501	-0.300754	0.60827	0.550877	0.0725048
	ENSMUSG00000039086	Ss18l1	-0.00887138	-0.571461	-0.0586483	-0.114893	0.0409056	0.418847	-0.7333	0.140268	-0.413159	0.183879	-0.45591	0.280077	0.0463377	-0.488597	0.0723562
	ENSMUSG00000030098	Grip2	0.0955171	-0.191982	0.126147	-0.281167	0.561208	-0.74741	-0.614376	-0.350943	0.864263	0.86883	0.305721	-0.633946	0.204054	0.0648876	0.165218
	ENSMUSG00000053477	Tcf4	-0.316936	-0.2313	-0.192105	-0.704435	-0.458611	-0.495119	-0.102234	-0.493445	0.511632	-0.811085	-0.402571	-0.657869	0.402167	0.690436	0.048715
	ENSMUSG00000011171	Vipr2	0.328523	0.748429	0.244322	0.0311906	0.780889	0.412724	0.0743952	0.732789	0.677035	-0.387929	-0.34962	0.159727	0.730505	0.691349	-0.0725048
	ENSMUSG00000067653	Ankrd23	-0.0828116	-0.0983143	-0.0757554	-0.43989	0.116866	0.155167	-0.506895	-0.0898678	0.083877	0.0648482	0.0200531	-0.485715	-0.570207	-0.423598	0.251266
	ENSMUSG00000024805	Pcgf5	0.400672	0.802033	0.383014	-0.383662	0.537801	0.666752	0.41833	0.897111	0.612956	0.504018	0.229993	0.358879	0.116187	-0.281079	-0.63632
	ENSMUSG00000039456	Morc3	0.288418	0.355385	0.0260043	-0.27182	0.526568	0.302694	0.548035	0.491582	0.699451	-0.198092	0.515361	-0.112731	-0.0164172	-0.545228	0.274142
	ENSMUSG00000062753	Smim29	0.536571	0.908177	0.48382	0.792345	0.147213	0.669535	0.682677	-0.253243	0.589321	0.875183	0.123501	0.709371	-0.306966	0.141432	-0.673287
	ENSMUSG00000015542	Nat9	0.0620525	0.0571072	-0.287094	-0.215081	0.230137	-0.202215	0.203672	0.402397	0.0669977	0.147708	-0.115671	-0.0126806	-0.0300006	0.261024	0.609814
	ENSMUSG00000025495	Ptdss2	-0.233789	-0.490502	-0.270236	0.164724	-0.337268	-0.430917	-0.649141	-0.130902	0.0480326	0.0162045	0.355486	0.616523	-0.587619	-0.197342	-0.553681
	ENSMUSG00000013936	Myl2	0.136839	0.711416	0.391881	-0.196918	0.15122	-0.00465245	-0.294453	0.536325	-0.150603	0.336078	-0.507156	0.122458	0.305203	0.168684	0.0273751
	ENSMUSG00000003581	Rnf215	-0.155097	0.251152	-0.143411	0.433352	-0.0224598	-0.47858	-0.447678	0.273912	-0.166783	-0.28836	-0.462422	-0.174546	-0.466166	0.418865	0.118418
	ENSMUSG00000001123	Lgals9	-0.370961	0.701719	-0.366977	-0.304272	0.459927	-0.38439	-0.0613166	-0.794719	-0.0438666	-0.760319	-0.0602499	-0.724696	-0.599408	-0.441782	-0.374945
	ENSMUSG00000022722	Arl6	0.193306	0.880525	0.545394	0.347583	-0.215657	0.495946	-0.392603	-0.0741718	0.176271	0.254361	-0.277976	0.0692109	0.21034	0.584874	0.0316989
	ENSMUSG00000033033	Calhm2	-0.0280128	0.0438974	-0.026541	-0.208179	0.552587	-0.134383	0.273048	-0.554188	0.739526	-0.104526	-0.0294845	-0.0611418	-0.239093	0.041371	0.692414
	ENSMUSG00000008348	Ubc	0.0731569	0.0978244	0.184491	0.0993523	0.175105	-0.304504	0.736524	0.0484894	-0.134729	-0.412702	0.200337	-0.0426969	-0.462185	0.15732	-0.104254
	ENSMUSG00000042303	Sgsm3	-0.130767	0.177381	0.263855	0.34765	-0.597239	-0.559562	-0.394908	0.679376	-0.751168	0.115213	-0.376747	-0.767437	0.249717	0.31319	-0.398677
	ENSMUSG00000002233	Rhoc	-0.153939	0.760901	-0.349998	0.691605	-0.319456	-0.627807	0.816007	-0.262053	-0.0284962	-0.462197	-0.0458249	-0.692603	-0.313476	0.408812	0.197011
	ENSMUSG00000036578	Fxyd7	0.101289	0.741617	0.690341	0.358042	-0.580369	0.143723	0.587036	-0.0318086	0.342427	-0.148376	-0.188884	-0.236603	0.0999921	0.102585	-0.0725048
	ENSMUSG00000029563	Foxp2	0.175876	0.726573	0.441513	0.0308003	-0.401679	0.19055	0.00518448	0.724808	0.676873	-0.332969	0.161202	-0.563834	0.284213	0.700107	0.148517
	ENSMUSG00000027180	Fbxo3	-0.150774	-0.669495	0.0609763	0.0267812	-0.620249	-0.438557	-0.72975	-0.643715	0.0222461	-0.28389	-0.0647417	0.176754	0.33823	-0.236807	0.0322142
	ENSMUSG00000084957	Bbip1	0.110817	-0.366757	0.183571	0.340262	-0.316554	0.18778	-0.486678	-0.456213	0.622673	0.218898	0.181736	-0.302956	0.0398979	-0.447043	0.356989
	ENSMUSG00000000392	Fap	0.0765616	0.505963	-0.593544	0.0545182	0.039197	0.0986049	0.328764	-0.653224	0.340732	0.412956	0.0533844	-0.490572	0.644301	0.72941	-0.0725048
	ENSMUSG00000019785	Clvs2	0.305594	0.692571	0.616766	0.0404477	0.0836198	0.247385	0.430427	0.638296	-0.0393577	0.441665	0.363804	-0.393535	0.0235152	0.769211	0.0725048
	ENSMUSG00000054752	Fsd1l	0.075408	0.646752	0.738541	0.225208	-0.0330643	0.390378	-0.030021	-0.704933	0.12095	0.441084	0.0298661	-0.473353	-0.00342988	0.461955	-0.249435
	ENSMUSG00000027569	Mrgbp	0.0374892	-0.0569641	0.228082	0.0376458	0.0373327	0.644678	0.045328	0.395242	-0.24715	-0.0847493	-0.417666	0.667762	0.535547	-0.282783	-0.508855
	ENSMUSG00000022550	Adck5	0.0479553	0.0761926	0.131489	0.0889242	0.0667057	0.0303776	0.16291	0.447355	-0.865694	-0.31918	-0.0747877	-0.408125	-0.4383	0.0655331	-0.180731
	ENSMUSG00000039254	Pomt1	-0.378297	-0.838281	-0.562717	-0.226733	-0.448486	-0.508463	-0.645809	-0.864825	-0.420059	-0.204347	-0.0600365	-0.215606	-0.336534	-0.141643	0.0468429
	ENSMUSG00000037239	Spred3	0.362303	0.564398	-0.124948	0.770066	-0.598849	0.408105	0.729837	0.243001	0.394781	0.329825	0.497257	-0.303089	0.140563	0.508899	-0.0935809
	ENSMUSG00000032595	Cdhr4	0.0867352	-0.279933	0.469467	0.312258	-0.218092	-0.239018	0.00292792	0.344744	0.29477	0.739621	-0.293545	-0.677619	0.170543	-0.580323	0.306172
	ENSMUSG00000022614	Lmf2	-0.307965	-0.726438	-0.666764	0.431462	-0.50666	-0.438695	-0.0893499	-0.421214	-0.0580874	-0.767783	-0.37647	-0.0287779	0.35153	-0.0786919	-0.239459
	ENSMUSG00000027273	Snap25	0.15536	0.218558	0.321791	-0.0848048	0.12527	-0.0241535	0.18545	0.702644	-0.190819	0.0772518	0.317101	-0.322647	0.443267	0.776313	-0.0725048
	ENSMUSG00000039178	Tbc1d19	-0.00216728	0.531139	-0.0164132	0.0120786	-0.0828068	0.261822	-0.465404	-0.116905	0.349726	0.709334	-0.523472	-0.684475	0.567217	0.0381521	-0.257741
	ENSMUSG00000018930	Ccl4	0.331761	0.724564	0.667537	0.213632	0.801928	-0.0482532	0.631919	0.287531	0.727511	0.0761483	0.375992	-0.475814	-0.0451797	0.582754	-0.0111459
	ENSMUSG00000026586	Prrx1	0.159033	0.451663	-0.307915	0.354461	0.192401	0.00141878	0.264044	-0.0454878	0.629239	0.576805	0.50451	-0.646352	0.125665	-0.139067	-0.393242
	ENSMUSG00000028111	Ctsk	-0.0092962	0.122737	0.33026	-0.0760162	-0.116854	-0.533368	-0.374088	-0.752172	0.466199	0.5619	-0.302136	-0.746198	0.32805	0.0574238	0.295569
	ENSMUSG00000047033	Pcdhb15	0.0058836	0.264608	-0.164408	0.17212	0.165185	0.308721	-0.284741	-0.340777	0.084272	-0.162403	0.127295	-0.269965	-0.767092	0.104488	-0.0725048
	ENSMUSG00000022064	Pibf1	0.242455	0.114485	0.274314	-0.504794	-0.338724	0.474588	0.325341	0.638822	0.634483	-0.329753	-0.404009	-0.339809	0.364232	0.242017	0.242892
	ENSMUSG00000053985	Zfp14	0.0524919	0.0212966	0.0836873	0.0902294	-0.370419	0.38507	-0.0439602	0.744969	-0.361851	-0.0987461	0.534151	0.403556	-0.136627	-0.587674	0.118844
	ENSMUSG00000020251	Glt8d2	0.0532332	0.586468	-0.0865883	0.358777	0.431907	0.199786	-0.277427	-0.69939	0.28395	-0.00980465	0.0883777	-0.73691	0.204561	-0.00570492	0.0180887
	ENSMUSG00000032291	Crabp1	0.120822	0.221482	0.00391536	-0.154355	0.667134	0.220091	0.344744	-0.0486567	0.0725048	-0.616073	0.725033	0.12806	0.113584	-0.184672	0.24966
	ENSMUSG00000031922	Cep57	0.0367157	-0.392518	0.0486592	-0.238083	0.754225	-0.131342	0.0247723	0.124361	0.689071	0.392044	0.338505	0.0207836	0.383221	-0.468104	-0.109921
	ENSMUSG00000025492	Ifitm3	0.0381109	0.438945	-0.109282	-0.172497	0.656585	0.019971	0.540403	-0.499688	-0.21995	-0.637184	0.187113	-0.519766	0.0657012	0.0562508	0.194438
	ENSMUSG00000089917	Uckl1	-0.0383272	-0.851565	0.298038	0.7521	0.47847	-0.874777	-0.00324535	0.569315	-0.676822	0.347088	-0.162601	-0.635026	-0.0423709	-0.190897	-0.0342835
	ENSMUSG00000059934	Prh1	-0.0549166	NA	0.490261	-0.18665	0.10104	-0.0341347	-0.381797	-0.220636	-0.0756985	-0.292585	0.616009	-0.103685	0.386781	0.305203	NA
	ENSMUSG00000042625	Safb2	-0.2576	-0.760187	-0.472587	-0.281516	0.383869	-0.425743	0.0792913	-0.329358	-0.0778081	0.0187273	-0.403824	-0.233684	0.207218	-0.378121	-0.170103
	ENSMUSG00000025163	Cd7	0.192972	0.192972	0.595979	0.770408	0.0143653	-0.0467406	0.854993	NA	0.255413	0.622093	-0.505924	0.493969	-0.320284	-0.0112087	-0.0965129
	ENSMUSG00000036854	Hspb6	0.177883	0.723082	0.66278	0.550858	0.0991622	0.737691	0.256604	-0.272971	0.264596	0.0215566	-0.506224	-0.6828	0.0843822	0.295445	-0.204377
	ENSMUSG00000032507	Fbxl2	-0.0704125	-0.796269	0.437422	0.47285	-0.509718	-0.460756	-0.435429	-0.204845	0.338133	0.57454	-0.574071	0.557955	0.157442	-0.327617	0.0640204
	ENSMUSG00000034833	Tespa1	0.337828	0.673052	0.719275	-0.230151	0.488785	-0.064705	0.829553	0.360588	0.44292	0.400975	-0.126109	-0.0876811	0.315069	0.0858089	-0.637363
	ENSMUSG00000037415	Ranbp10	-0.155195	-0.284898	-0.322694	-0.0399352	0.0970692	-0.123775	-0.114159	0.186395	-0.484049	-0.6357	-0.564156	0.245472	0.31248	-0.186616	-0.598375
	ENSMUSG00000026411	Tmem9	0.0429303	-0.175952	-0.0833162	0.816119	0.029037	0.138255	-0.293701	-0.603491	0.0568237	0.0680861	-0.418863	-0.164392	0.486265	0.0862632	0.0712177
	ENSMUSG00000006494	Pdk1	0.484659	-0.947622	0.853341	0.372902	0.173656	0.847802	-0.405109	-0.587412	0.812044	0.48297	0.486347	0.682031	0.555344	-0.67887	0.819939
	ENSMUSG00000057722	Lepr	0.352152	0.143832	0.348321	0.578576	0.40151	0.355982	0.0658975	0.24591	0.0295116	-0.195427	0.363901	-0.133802	0.607836	0.815602	0.445937
	ENSMUSG00000039831	Arhgap29	-0.0158069	0.604068	0.3789	-0.0964258	-0.40626	-0.423358	0.19476	-0.714145	0.17241	-0.338296	-0.0584718	0.458623	0.289237	-0.00891127	-0.0227026
	ENSMUSG00000017466	Timp2	0.178686	0.524797	-0.18723	0.532918	0.558713	-0.309121	0.282967	-0.610648	0.645997	-0.611675	-0.204683	-0.579006	0.420545	0.547898	0.0744038
	ENSMUSG00000026921	Egfl7	-0.284714	-0.652094	-0.459239	0.659428	-0.365868	-0.228879	0.535489	-0.560287	-0.279464	-0.890962	-0.289964	-0.429217	0.176894	0.428355	0.136315
	ENSMUSG00000073923	Or56b1	0.135769	0.505031	0.655138	0.135769	0.196276	-0.0440856	-0.216374	0.448522	-0.0248214	0.71528	0.365369	-0.360901	-0.063279	0.094096	NA
	ENSMUSG00000063851	Rnf183	0.189689	0.345323	0.345011	-0.4363	0.635319	0.573873	-0.306566	0.344744	0.12221	0.185534	0.0855397	-0.557597	0.217239	0.193844	-0.0039376
	ENSMUSG00000072494	Ppp1r3e	0.0215008	0.844453	-0.0657315	0.169588	0.0512674	-0.48851	0.019191	-0.159368	0.477191	0.034598	-0.3125	0.0238105	-0.790979	0.433137	-0.39028
	ENSMUSG00000037652	Phc3	0.151635	0.147302	0.386256	0.00601644	0.640124	-0.175535	0.407422	0.581569	-0.129632	0.454596	-0.179416	-0.150945	0.155968	0.0319346	0.300028
	ENSMUSG00000024253	Dync2li1	0.056318	0.798485	0.185141	-0.233274	0.44351	0.298247	-0.361767	-0.384756	0.687242	0.23737	-0.439661	-0.165302	-0.188004	0.496827	-0.0725048
	ENSMUSG00000044037	Als2cl	-0.164941	-0.855871	0.611999	0.5823	-0.0991514	0.420865	0.26084	-0.484813	-0.23073	-0.684725	-0.440064	0.710688	0.718771	-0.919567	-0.894249
	ENSMUSG00000017652	Cd40	0.133075	0.67603	0.199869	0.0662817	-0.658632	0.278489	0.313852	-0.331262	0.557627	-0.250906	0.46325	-0.678065	-0.239993	0.280976	-0.0344073
	ENSMUSG00000066383	Iqcf1	0.184978	0.0462464	0.644792	0.361843	0.184978	0.194687	-0.105737	0.403481	NA	0.0318108	NA	-0.0189131	NA	0.123086	0.277952
	ENSMUSG00000000276	Dgke	-0.0561425	-0.478976	0.315291	-0.302019	-0.307403	-0.116432	-0.0647785	-0.107635	-0.291839	0.320514	-0.0475065	0.178935	0.440554	0.125108	0.382653
	ENSMUSG00000027104	Atf2	-0.0938014	0.861503	-0.483199	-0.176426	-0.610108	0.771201	-0.408615	0.504991	-0.401432	-0.337088	0.195672	-0.0723553	0.526801	-0.115248	0.0101071
	ENSMUSG00000032812	Arap1	0.177117	0.413023	0.521271	-0.404334	0.593771	-0.374222	0.162652	-0.435541	0.361233	0.618344	-0.106848	-0.0995843	-0.234194	0.191583	0.630278
	ENSMUSG00000022113	Trim52	-0.000515946	0.583698	0.0620197	0.113418	0.289969	0.0395566	-0.0405885	0.508467	-0.142135	-0.193493	-0.656774	-0.274708	0.637275	-0.169451	-0.0725048
	ENSMUSG00000024696	Lpxn	0.541174	0.861366	0.622457	-0.010898	0.459891	0.413924	0.787359	-0.235288	0.720574	0.793787	0.270581	-0.227901	0.106473	0.663777	0.622999
	ENSMUSG00000039137	Whrn	0.139533	0.679267	0.526	-0.888536	0.220278	-0.697154	-0.307915	0.936414	0.454601	0.0587875	-0.00174644	-0.10573	0.274974	-0.0432255	0.733936
	ENSMUSG00000027245	Hypk	-0.0225579	0.460202	0.0754624	-0.265446	-0.0987704	0.621401	-0.241996	0.374815	-0.0240544	-0.399888	-0.474531	0.0619816	0.156187	-0.0210615	-0.220301
	ENSMUSG00000036502	Tmem255a	0.0600281	0.540375	-0.0369516	0.0626407	0.6683	0.0574156	0.198591	-0.591982	0.539096	-0.145071	-0.209504	-0.447506	0.0487945	0.591772	0.34271
	ENSMUSG00000051984	Sec31b	0.402966	0.139347	0.527136	-0.368078	0.510298	0.406825	0.415245	0.670637	0.650464	0.2471	0.399107	-0.207953	0.288405	0.477862	-0.469515
	ENSMUSG00000040818	Dennd6a	-0.209856	-0.386016	0.513261	-0.461193	-0.215694	-0.257927	-0.750525	-0.111195	-0.498319	-0.382207	-0.204018	-0.011983	0.226129	-0.129365	0.386358
	ENSMUSG00000046034	Otulin	0.182419	0.716327	0.546262	-0.309806	-0.00396233	0.518615	0.403517	-0.169394	-0.241932	0.626698	0.380496	0.125442	-0.0702529	0.239396	0.0229471
	ENSMUSG00000029757	Dync1i1	0.155354	0.509917	-0.12998	0.167877	0.539815	-0.0161001	0.428074	0.389935	0.0236184	0.227928	0.142831	-0.278699	0.430085	-0.176651	-0.383475
	ENSMUSG00000017697	Ada	0.118573	0.0890497	0.154033	0.422917	0.426094	-0.340795	0.148097	0.442887	-0.35634	0.791355	-0.313969	-0.196737	-0.421031	0.880365	-0.31993
	ENSMUSG00000022091	Sorbs3	0.307922	0.832718	0.296852	0.712228	0.614692	0.279794	0.706709	0.291904	0.318991	-0.18921	-0.445625	-0.487651	0.585105	0.580456	-0.115227
	ENSMUSG00000078794	Dact3	-0.0126147	0.646791	-0.184343	-0.231615	-0.192732	-0.268484	0.0713412	0.260302	-0.13811	-0.360183	-0.054331	0.114087	0.0291015	0.166656	0.140233
	ENSMUSG00000026875	Traf1	0.552154	0.581596	0.522712	0.77593	-0.08723	0.202167	0.952478	-0.282609	0.663338	0.37797	0.617773	-0.167187	0.775321	0.725507	0.488014
	ENSMUSG00000020527	Myo19	-0.0431206	0.502211	-0.497506	-0.236735	0.25819	-0.342781	-0.469923	-0.0239283	0.0815669	0.265852	-0.0623129	0.611783	0.465441	-0.509919	-0.399157
	ENSMUSG00000032243	Itga11	0.191725	0.594452	-0.594555	0.415622	0.597417	-0.129572	0.601748	-0.453741	0.499203	0.689613	-0.0536236	-0.468012	0.185089	0.198361	-0.23816
	ENSMUSG00000091956	C2cd4b	-0.0778687	-0.0892532	0.611371	0.0725048	-0.579325	-0.271424	-0.205955	-0.16128	-0.0664841	0.158814	-0.353555	-0.303381	0.264614	0.582382	0.0725048
	ENSMUSG00000024430	Cabyr	-0.0503985	0.33494	-0.108507	0.00770945	-0.403077	-0.296753	-0.164478	0.0504235	-0.664452	0.539327	-0.543293	-0.338782	0.725775	0.559032	0.233623
	ENSMUSG00000038070	Cntln	0.195099	0.894572	0.384189	0.607649	-0.130097	-0.0597012	-0.224915	0.271336	0.22758	0.162619	0.480134	-0.252245	0.0873794	-0.0785714	0.570652
	ENSMUSG00000030232	Aebp2	0.152228	0.712519	0.14606	-0.369985	0.274651	0.158395	0.0844141	0.0408722	0.580655	-0.0364401	0.417615	0.490806	0.255002	-0.545044	0.029112
	ENSMUSG00000025779	Ly96	0.00968557	0.35961	0.201659	0.305487	-0.306479	0.0153181	0.13781	-0.111996	-0.336877	-0.101504	0.403899	-0.369437	-0.412877	0.00405303	0.024131
	ENSMUSG00000028532	Cachd1	0.0130969	0.874845	0.227309	0.0367615	-0.33542	0.383206	-0.292828	0.423952	-0.0105677	-0.0277927	-0.399015	0.121854	-0.0816482	-0.25012	0.202171
	ENSMUSG00000040390	Map3k10	-0.0785617	0.585393	0.123884	-0.49145	-0.236618	-0.344969	-0.244172	0.289642	-0.0221659	-0.528513	0.328733	0.102503	-0.0946683	-0.0632543	-0.0938691
	ENSMUSG00000032356	Rasgrf1	0.421482	0.915172	0.30451	0.178715	0.935256	0.504807	-0.115751	0.247796	0.409853	0.139168	0.51519	-0.159119	0.964381	0.534917	0.43311
	ENSMUSG00000021047	Nova1	0.314554	0.724407	0.606362	0.169557	-0.140102	0.573414	0.372685	-0.246563	0.348673	0.280436	0.0623406	-0.613181	0.388127	0.745266	-0.0725048
	ENSMUSG00000035878	Hykk	0.0204746	0.896877	0.289923	0.0386527	0.499509	-0.14435	-0.331925	-0.270108	-0.11995	-0.457802	0.035976	-0.282627	0.672573	0.00497316	0.157414
	ENSMUSG00000044629	Cnrip1	0.00468944	-0.344931	0.503667	0.552596	-0.492917	-0.238332	-0.340982	-0.532766	0.247711	-0.472862	0.611844	-0.802119	0.331217	0.802935	0.299518
	ENSMUSG00000031933	Izumo1r	0.402168	0.842785	0.665594	0.536325	0.540957	0.0679075	0.130119	0.0932977	0.40268	0.401655	0.551878	0.0161097	0.0322606	0.798999	0.326713
	ENSMUSG00000042564	Fam227a	0.09349	0.394929	0.249575	-0.00706646	-0.232248	0.0923823	-0.259085	0.0945978	-0.296206	-0.180189	0.503588	-0.331357	0.261552	0.599505	0.470483
	ENSMUSG00000032375	Aph1b	0.0291496	0.850832	0.335293	-0.265913	0.0203992	-0.101918	-0.642353	0.550416	-0.221101	0.0379	-0.0626966	0.604207	-0.201693	0.0971851	0.376955
	ENSMUSG00000026003	Acadl	0.066446	-0.910206	0.573437	0.396302	0.660631	-0.377763	-0.292517	0.359085	0.437554	-0.0848379	0.214914	-0.54979	-0.00162249	0.134515	-0.132588
	ENSMUSG00000027077	Smtnl1	0.334686	0.467241	0.534125	0.222956	-0.0818711	0.446416	0.50253	-0.522367	-0.408414	0.743491	0.725033	-0.610532	0.526495	-0.187957	-0.394
	ENSMUSG00000026365	Cfh	0.438242	0.385503	-0.319756	0.49098	0.611571	0.631387	0.531626	0.126363	-0.678461	-0.551434	0.249114	-0.496419	0.798263	0.911215	0.639955
	ENSMUSG00000021007	Spata7	0.240852	0.878443	0.674373	-0.0358896	-0.0964673	0.353143	-0.0972294	0.389477	0.204364	0.0145074	0.404143	-0.0819308	0.27734	0.444886	-0.109414
	ENSMUSG00000002910	Arrdc2	0.0462579	0.818643	0.603988	-0.131204	0.530487	-0.100108	0.262174	-0.354929	0.765449	-0.00695187	0.0994677	0.262645	-0.615823	-0.259739	-0.237423
	ENSMUSG00000028641	P3h1	-0.522393	-0.71209	-0.49816	0.681758	0.100254	-0.691006	-0.546625	-0.839362	-0.804768	-0.821005	-0.177908	-0.729109	0.0986732	-0.362819	-0.135364
	ENSMUSG00000024691	Fam111a	0.186844	0.521214	-0.390861	-0.268835	0.330935	-0.186721	0.606339	-0.353443	0.218259	0.56183	0.477192	-0.668868	0.15543	-0.584639	0.308189
	ENSMUSG00000030380	Mzf1	-0.0129114	0.0422787	-0.0498359	0.0240131	0.0883735	-0.435143	0.339249	-0.0889956	0.67916	-0.0600554	0.475319	-0.163769	0.248755	-0.231152	-0.06258
	ENSMUSG00000064215	Ifi27	0.0261367	-0.528584	-0.796716	-0.00440063	0.778502	0.533784	0.588689	0.118702	0.744402	-0.400093	0.0629729	-0.0858257	0.011244	0.0410294	-0.455583
	ENSMUSG00000000838	Fmr1	0.0581646	0.682144	0.058617	-0.52263	-0.542331	0.163529	-0.756252	0.290306	0.323393	0.0577121	0.389429	0.0820031	-0.0050334	-0.536134	-0.42726
	ENSMUSG00000075249	Fsip2	0.203818	0.554133	0.536652	0.0591482	-0.0553551	0.0256559	0.263608	0.630686	0.162829	0.299302	0.210873	-0.503301	-0.17372	0.585155	0.196764
	ENSMUSG00000029016	Clcn6	0.406081	0.819148	0.146637	-0.615249	0.695222	0.273777	-0.506389	0.507502	0.721219	0.396428	0.415735	-0.127189	0.704242	0.613769	-0.342744
	ENSMUSG00000032766	Gng11	-0.212966	-0.324157	0.0982296	0.689514	-0.0619348	-0.446931	0.432257	-0.691173	-0.167273	-0.832239	-0.305542	-0.290402	0.313037	-0.258659	-0.0786891
	ENSMUSG00000047878	A4galt	0.384685	0.446481	0.370916	0.411976	0.512295	-0.261472	0.380492	-0.59759	0.665062	0.555326	-0.174124	-0.310453	0.388878	0.47959	-0.464507
	ENSMUSG00000033569	Adgrb3	0.288302	0.292322	0.394412	0.0591412	-0.661194	0.0318518	0.365624	0.676013	0.284282	0.107115	0.42748	-0.446087	0.46799	0.65795	0.0725048
	ENSMUSG00000044770	Scml4	0.0851862	0.645786	0.192894	-0.358169	0.373814	0.0725437	0.208051	-0.344374	0.534391	0.307751	-0.171978	-0.436921	0.0978287	-0.550736	-0.754689
	ENSMUSG00000006369	Fbln1	-0.313478	-0.233455	-0.0680542	0.574112	0.614183	-0.802911	0.496755	-0.413055	-0.549764	-0.724036	0.159715	-0.518687	-0.445384	0.686166	-0.393501
	ENSMUSG00000025915	Sgk3	0.207805	-0.0212271	-0.598225	-0.510663	0.249228	0.639546	0.184951	0.326087	0.197206	0.547557	0.371366	-0.141114	0.292201	-0.541612	0.218404
	ENSMUSG00000026437	Cdk18	0.153372	0.550281	0.672615	0.511032	0.415279	-0.0509587	0.0690148	0.932692	0.23773	-0.551643	-0.217471	-0.355945	-0.396121	0.68587	-0.0725048
	ENSMUSG00000044948	Cfap43	0.193427	0.863503	0.138021	0.248834	0.428212	-0.221972	-0.425349	0.516563	0.0736853	0.844844	0.572831	-0.314437	0.0617179	0.375455	0.105475
	ENSMUSG00000054526	Or9q1	0.156201	-0.240094	0.528501	0.136633	0.175768	0.183724	0.413	0.416258	-0.209839	-0.0992936	0.0576269	-0.361337	0.564893	0.673196	-0.0725048
	ENSMUSG00000032089	Il10ra	0.410758	0.892671	0.71096	0.306051	0.0546808	0.0021916	0.882975	-0.133458	0.732973	0.775565	0.436772	-0.789378	0.754359	-0.0786383	0.384744
	ENSMUSG00000036882	Arhgap33	-0.0413058	0.164526	-0.311609	-0.0782074	-0.762526	-0.253203	-0.0228181	-0.245874	0.345232	-0.0597935	0.295363	0.28859	0.0570026	-0.113574	0.141721
	ENSMUSG00000022687	Boc	0.18292	0.800901	-0.330339	-0.113331	-0.346936	0.184333	0.289417	-0.426236	0.527715	-0.554892	-0.0734917	0.181508	0.412395	0.392346	0.362648
	ENSMUSG00000030275	Etnk1	0.130892	-0.0120732	0.344969	0.0959202	-0.41478	0.455388	0.165865	0.206872	0.266138	0.565673	-0.071527	-0.342423	-0.0638282	-0.214166	0.32663
	ENSMUSG00000040562	Gstm2	0.296018	0.544179	0.216488	0.538275	0.755755	0.837546	-0.528301	0.814386	0.232452	0.541266	-0.476106	-0.217742	0.359584	0.202073	-0.0296361
	ENSMUSG00000030616	Sytl2	-0.202943	-0.185541	-0.395511	-0.00873415	-0.39046	-0.220345	0.48832	-0.429657	-0.0179867	-0.570932	0.0218078	-0.582637	0.385344	-0.180038	-0.374632
	ENSMUSG00000026879	Gsn	-0.184788	0.840541	-0.100203	0.2417	-0.544263	-0.662971	-0.293155	-0.269373	0.497887	-0.622662	-0.32334	-0.27723	0.0311803	0.108988	-0.0394236
	ENSMUSG00000019789	Hey2	0.0432899	-0.32705	0.169564	0.0432899	0.50563	0.0451835	-0.693191	0.599412	-0.101363	-0.312332	0.418751	-0.285363	0.398875	-0.0675627	NA
	ENSMUSG00000045350	Fam186a	0.118688	0.824102	0.44383	0.445112	0.258931	-0.532758	0.18681	-0.209834	-0.113098	0.160738	0.513936	-0.362209	0.0766371	-0.00256316	-0.0725048
	ENSMUSG00000099398	Ms4a14	0.3199	0.821076	0.47112	0.59769	-0.233674	0.0992935	0.523859	0.245101	-0.0173524	0.394699	-0.130161	-0.534997	0.525624	0.576237	-0.0725048
	ENSMUSG00000002058	Unc119	0.293154	0.0139004	0.437433	0.71076	-0.157221	0.148875	0.582892	-0.604727	-0.143084	0.596701	0.465942	-0.196387	0.609717	0.531773	0.015636
	ENSMUSG00000028524	Sgip1	0.18384	0.70931	0.178864	-0.164821	-0.29839	0.188817	0.601837	0.643636	-0.0488031	-0.278809	0.191187	-0.273415	0.41329	0.806825	-0.695077
	ENSMUSG00000059857	Ntng1	0.0856697	0.205364	0.163346	-0.00865091	-0.448906	0.282146	0.129394	0.0795229	0.743193	0.285023	-0.090641	-0.0103034	-0.220161	0.0918165	-0.0725048
	ENSMUSG00000011632	Pinlyp	-0.0725048	NA	0.197924	-0.34627	-0.146593	-0.505361	NA	0.344744	NA	0.28271	-0.520106	-0.52893	0.304508	0.556586	-0.0725048
	ENSMUSG00000103897	Pcdhga8	0.0443439	0.773806	-0.536979	0.209749	0.972198	0.154201	0.0378598	-0.379577	-0.165494	-0.306823	-0.2532	0.17088	0.542397	0.050828	-0.0725048
	ENSMUSG00000020077	Srgn	0.495057	0.57972	0.131492	0.586897	0.618351	-0.150345	0.410393	-0.639149	0.657791	0.671831	0.110959	-0.510482	0.758347	0.749396	0.0243573
	ENSMUSG00000031939	Taf1d	0.00582573	0.0858873	0.218447	-0.454026	0.000963389	-0.467493	0.0610093	0.477559	-0.0256837	0.120817	-0.416669	-0.0105856	0.356652	0.0106881	-0.294994
	ENSMUSG00000000693	Loxl3	0.123031	0.0179512	-0.310586	0.22811	0.23272	0.538566	0.705452	-0.64362	-0.0722114	-0.389602	-0.439631	-0.728944	0.579003	0.494583	0.40983
	ENSMUSG00000031145	Prickle3	0.11742	0.282489	0.125326	0.0692326	0.326787	-0.432377	-0.325602	-0.183577	0.666584	0.109513	-0.189705	0.634956	0.53481	0.261159	-0.106109
	ENSMUSG00000030606	Hapln3	0.240792	0.822649	-0.0566722	-0.332457	0.23481	0.129358	0.239459	0.242126	0.428687	0.452673	0.246554	-0.453387	0.626171	0.497294	-0.0725048
	ENSMUSG00000036526	Card11	0.379125	0.853685	0.823764	0.289944	0.71814	0.0403213	0.760821	0.468305	0.488405	0.259122	-0.0110228	-0.222269	0.577111	0.0959543	-0.103141
	ENSMUSG00000046753	Ccdc66	0.168578	0.161206	0.432284	0.175951	0.150861	0.13512	0.231831	0.00878417	-0.0517576	0.0647005	-0.0233136	0.338916	0.667272	0.285178	0.357624
	ENSMUSG00000028382	Ptbp3	0.0194311	-0.00832002	0.0558228	-0.516748	0.514857	0.00266831	0.43081	-0.695651	-0.0731481	0.0361939	0.213062	0.486239	-0.346325	-0.718175	0.0897601
	ENSMUSG00000045087	S1pr5	0.422257	0.484754	0.695706	0.198149	-0.0750556	0.477741	0.743844	-0.455165	0.919308	0.450727	0.236318	0.279998	0.226954	0.393788	0.815138
	ENSMUSG00000056962	Jmjd6	-0.148189	-0.893628	0.0109474	0.181726	-0.146345	-0.164053	-0.018511	-0.14938	-0.147962	-0.0474328	-0.189857	-0.342952	-0.341075	-0.0328161	-0.148415
	ENSMUSG00000037126	Psd	0.0590063	-0.515632	0.182686	0.0291371	0.16064	-0.735812	0.0888755	-0.308157	0.117365	0.432925	-0.319507	0.0911369	0.280315	-0.0914363	-0.146462
	ENSMUSG00000020447	Npc1l1	-0.0166305	0.632453	-0.0227199	-0.394906	-0.0931942	0.125888	-0.258686	0.578514	0.164487	0.211829	-0.681076	-0.120673	-0.335334	0.456706	-0.0105412
	ENSMUSG00000027208	Fgf7	0.393099	0.107625	0.913993	0.426253	-0.0838914	0.483724	0.744142	0.387581	0.733036	-0.695467	0.398616	0.0732336	-0.274208	0.512159	0.24966
	ENSMUSG00000017418	Arl5b	-0.201299	0.328936	0.241051	-0.19257	-0.507128	-0.391947	0.102008	-0.276033	-0.500729	-0.731423	-0.125296	-0.0773947	0.766901	-0.343304	-0.210028
	ENSMUSG00000021708	Rasgrf2	0.438968	0.940779	0.433588	0.281465	0.446136	0.514564	0.28553	0.444348	0.314838	0.48756	-0.12327	-0.1651	-0.148286	0.820841	0.963261
	ENSMUSG00000034997	Htr2a	0.388829	0.686843	0.633588	0.412075	-0.578815	0.607533	0.848852	0.476992	0.222606	0.365583	0.316338	-0.111857	0.540603	0.191776	0.354498
	ENSMUSG00000057335	Cep170	-0.0348933	0.765596	0.439704	-0.545342	-0.354779	0.086105	0.228125	-0.321841	-0.359061	-0.155892	0.0866459	-0.597765	0.252361	-0.234932	0.418947
	ENSMUSG00000054196	Cthrc1	-0.0392727	-0.0284998	-0.50691	-0.198465	0.105312	0.118737	-0.222016	-0.718084	0.457935	0.429716	-0.0122007	-0.725255	-0.0500456	0.28216	-0.0725048
	ENSMUSG00000040123	Zmym5	0.0773336	-0.503213	0.106971	0.0681478	0.245105	-0.181105	0.461797	0.331504	-0.565301	0.356791	-0.401208	-0.0278361	0.0865194	0.00577023	0.488747
	ENSMUSG00000041225	Arhgap12	0.0865871	0.285381	0.124824	-0.0940675	0.485883	0.393623	0.0992704	0.493382	-0.387077	-0.266475	-0.4166	0.0737296	-0.52455	0.33634	0.0739039
	ENSMUSG00000022615	Tymp	0.0485445	0.0444176	-0.14829	0.299129	0.0526715	0.433977	0.55563	0.524124	-0.473759	0.0567161	-0.181683	0.00472709	-0.290013	0.0941947	-0.0483703
	ENSMUSG00000048967	Yjefn3	-0.0641872	-0.432897	0.0970154	0.233079	-0.113173	-0.0221308	-0.51186	0.277111	-0.607595	-0.0798586	-0.0485158	-0.436995	-0.0309591	-0.198161	-0.0244984
	ENSMUSG00000097589	Dleu2	-0.213084	-0.576909	-0.375186	-0.0523633	-0.437885	0.0850424	0.287953	-0.330447	0.826495	0.0769848	-0.489077	-0.576912	-0.0957214	-0.363059	0.0517559
	ENSMUSG00000023473	Celsr3	0.053513	0.48023	0.465846	0.144983	-0.26763	-0.540787	-0.0379567	-0.222355	0.356603	0.295315	-0.396594	-0.414474	-0.568859	0.301952	0.494491
	ENSMUSG00000036560	Lgi4	0.0809799	-0.0149105	0.658109	0.0331849	0.811691	-0.80426	0.175331	-0.724185	-0.0136867	-0.556848	-0.106264	0.261975	0.349387	0.6493	0.128775
	ENSMUSG00000012889	Podnl1	0.235464	0.725136	-0.178334	0.778858	0.202368	0.249109	0.420371	0.0493893	0.221819	0.825344	0.0852408	0.0522619	0.529836	0.409124	-0.365393
	ENSMUSG00000036298	Slc2a13	0.15925	0.44439	-0.00405419	0.132872	-0.441383	0.520592	-0.410131	0.319537	0.248429	0.185628	-0.312362	-0.26994	0.679219	0.362907	-0.0725048
	ENSMUSG00000014303	Glis2	-0.189593	0.0824552	-0.378386	0.600949	0.216125	-0.337495	0.173194	-0.192352	-0.166008	-0.544056	-0.186833	-0.244824	0.532003	-0.332569	-0.400984
	ENSMUSG00000022125	Cln5	0.329611	0.739467	-0.162857	0.761969	0.378252	0.386454	-0.208062	0.373748	0.406383	0.633697	-0.497353	0.249726	-0.403185	0.285474	0.280645
	ENSMUSG00000006345	Ggt1	-0.211972	0.686249	0.185979	-0.212172	0.489956	-0.336675	-0.304314	0.170806	0.224155	0.808147	-0.235566	-0.211772	-0.316924	-0.451399	-0.519687
	ENSMUSG00000027175	Tcp11l1	0.326326	0.879538	0.712967	0.283752	0.368901	-0.25891	0.443537	0.739405	0.0516626	-0.0578359	-0.039412	0.151846	0.266277	0.714573	0.652349
	ENSMUSG00000018263	Tbx5	0.0542766	0.2941	-0.0368787	-0.179229	0.122107	0.135553	0.410528	-0.470555	0.300766	-0.700044	0.616009	-0.345973	-0.0135534	0.30198	-0.0725048
	ENSMUSG00000038042	Ptpdc1	0.124144	0.578508	-0.0276272	0.359819	-0.490656	0.0775875	-0.468587	0.132712	0.115575	0.397057	0.107886	-0.131976	0.36075	0.733211	0.378784
	ENSMUSG00000033276	Stk36	0.121735	0.697194	0.314305	0.217107	0.0373382	-0.0691561	-0.156573	0.103629	-0.216265	0.76295	-0.0206799	-0.316909	0.512318	0.13984	0.260385
	ENSMUSG00000020473	Aebp1	0.460192	0.108445	-0.407068	0.458781	0.538082	0.686455	0.686185	0.461602	-0.25528	0.816673	0.147468	-0.684812	0.556022	0.756391	-0.0725048
	ENSMUSG00000035133	Arhgap5	-0.0282311	-0.597035	0.587041	0.00144681	-0.209415	-0.0297572	-0.196784	0.386506	-0.251428	-0.0626689	-0.0267051	0.331748	-0.413701	0.537214	0.482801
	ENSMUSG00000042659	Arrdc4	0.0916332	-0.166214	-0.0257549	0.436586	0.607568	0.243799	-0.417844	-0.0679407	0.0434335	-0.625221	0.217231	-0.516816	0.139833	0.2778	0.359256
	ENSMUSG00000071342	Lsmem1	0.0557446	0.831577	0.649002	-0.258115	0.0601757	0.0513135	-0.0538258	0.633648	0.223206	-0.406308	-0.313447	-0.426529	0.42927	0.263495	-0.38973
	ENSMUSG00000026578	Ccdc181	0.373468	0.696397	0.827686	0.280615	0.330221	0.168167	0.235903	0.488242	0.644783	0.884649	0.0530464	0.0506463	0.0260506	0.416714	0.476977
	ENSMUSG00000058385	H2bc8	0.0900564	-0.140194	0.628964	0.216649	-0.209133	0.0377188	-0.29471	-0.266997	0.0844552	0.450318	0.191103	-0.460834	0.554974	0.448526	0.0956576
	ENSMUSG00000017765	Slc12a4	0.188662	0.863199	-0.551563	0.485178	0.377959	0.198259	0.419009	0.199163	-0.00802085	-0.540557	0.179064	-0.0903289	0.579474	0.0286295	-0.315656
	ENSMUSG00000023439	Gnb3	0.219032	0.610528	0.094344	0.285234	0.106021	0.713787	0.15283	-0.387697	-0.190483	0.421602	0.321158	-0.384828	-0.103442	0.422726	0.476475
	ENSMUSG00000040265	Dnm3	0.199454	0.772214	0.257086	0.110654	0.692647	0.329787	0.495738	-0.393491	0.0976424	-0.123763	0.141822	-0.416848	0.667737	0.92258	0.0928062
	ENSMUSG00000034947	Tmem106a	0.562356	0.766779	0.788487	0.436711	0.564028	0.870583	0.549487	-0.0935841	0.560683	0.730412	0.77301	-0.301711	-0.215887	0.840914	0.416468
	ENSMUSG00000006010	Odr4	0.171241	0.469641	0.267593	0.0748894	-0.5271	0.577983	-0.364971	0.448845	-0.107018	0.335406	-0.533192	-0.334932	0.447226	0.51614	-0.325255
	ENSMUSG00000040253	Gbp7	0.387384	-0.00747938	0.636736	0.401253	0.705912	-0.494349	0.578429	-0.61582	0.463143	0.552606	0.650977	-0.433593	-0.115331	0.373515	-0.55886
	ENSMUSG00000052142	Rasal3	0.373862	0.872227	0.51198	0.235744	0.824346	-0.156775	0.877842	-0.067615	0.806923	0.636159	0.00257834	-0.341462	0.565641	-0.336318	-0.47835
	ENSMUSG00000036185	Sapcd1	0.144452	0.221493	0.198634	-0.359026	-0.0136168	0.23758	0.214187	0.0902688	-0.239338	0.511387	0.337509	-0.541297	0.0490306	0.2351	-0.360896
	ENSMUSG00000017561	Crlf3	0.104478	0.66934	0.0102021	0.060076	0.517473	0.14888	0.456213	-0.816156	-0.351645	0.499222	-0.129958	0.688042	0.338657	-0.828363	-0.450803
	ENSMUSG00000043421	Hilpda	0.0170136	0.717174	-0.059275	0.305601	0.114665	-0.210795	0.082547	0.0097751	-0.0845137	-0.617697	0.070817	-0.540387	0.024252	0.167723	-0.256878
	ENSMUSG00000026697	Myoc	0.0703452	0.873311	0.845292	-0.00302527	0.220357	0.867112	-0.10375	-0.0896708	0.143716	-0.461459	0.506097	-0.37526	0.211421	-0.115484	-0.0725048
	ENSMUSG00000001131	Timp1	0.102011	0.514623	-0.244628	0.508026	0.216318	0.0562435	0.743624	-0.744825	0.680982	-0.624508	0.36041	-0.427447	-0.253191	0.147779	-0.116138
	ENSMUSG00000024451	Arap3	-0.312249	-0.805628	-0.291945	-0.43137	0.511404	-0.179661	-0.226837	-0.601115	-0.421766	-0.781652	-0.154277	-0.401285	0.374477	-0.332552	-0.136298
	ENSMUSG00000022419	Deptor	0.346401	-0.158725	0.624263	0.323828	0.636398	0.0336787	0.81069	0.543639	-0.301789	-0.308113	-0.0127713	-0.581857	0.550559	0.441404	0.368974
	ENSMUSG00000062031	Pgghg	-0.321196	-0.195076	-0.735089	-0.552305	0.33534	-0.0484727	-0.81906	-0.659151	-0.275767	-0.581155	-0.400896	-0.321534	-0.156552	-0.320858	0.319491
	ENSMUSG00000032295	Man2c1	0.562985	0.592112	-0.214561	0.533857	0.707144	0.361614	-0.191728	0.0598642	0.672281	0.484465	0.632565	0.705915	0.845457	0.658429	0.250738
	ENSMUSG00000006920	Ezh1	0.168527	0.419659	0.794567	0.145197	0.924608	0.0798057	0.191856	0.692826	0.0443548	0.118295	-0.135378	0.105924	0.208134	0.217734	-0.0713979
	ENSMUSG00000003873	Bax	-0.0593916	-0.0659191	0.122176	0.23301	0.0833069	-0.807605	0.204803	-0.377928	-0.0528641	-0.51501	0.318609	-0.603869	0.390799	-0.276939	-0.440439
	ENSMUSG00000037362	Ccn3	0.0311873	0.753879	-0.144986	0.0646912	-0.0385137	0.637917	0.12605	0.109688	0.221085	-0.251978	-0.227809	-0.461345	-0.00231651	0.408028	-0.0725048
	ENSMUSG00000072941	Sod3	0.101315	0.808153	0.331434	0.466211	-0.556638	0.354993	-0.546891	-0.487127	0.275134	-0.937572	-0.337602	-0.0831029	0.529913	0.510212	-0.0725048
	ENSMUSG00000035597	Prpf39	-0.0474794	-0.381198	0.635372	0.427366	-0.160425	0.0769441	-0.0930532	-0.00296787	-0.630378	0.542119	0.298029	-0.091991	0.39069	-0.29432	-0.314104
	ENSMUSG00000040280	Ndufa4l2	-0.155009	-0.583319	-0.684119	0.705274	-0.2319	-0.392882	-0.250998	-0.896144	-0.0781172	-0.797109	0.238405	0.71386	0.506898	-0.0719839	0.128775
	ENSMUSG00000097767	Miat	-0.112958	-0.0227465	0.140687	-0.126347	-0.708057	-0.0995688	-0.167638	-0.144389	0.415786	-0.209453	-0.762984	-0.856689	0.72174	0.180423	0.202837
	ENSMUSG00000029521	Chek2	-0.111209	0.0767654	-0.377509	-0.279848	0.355317	0.125273	-0.506636	-0.27058	-0.174987	0.659662	0.169627	-0.315589	0.218453	-0.254578	-0.0474298
	ENSMUSG00000079164	Tlr5	0.253752	0.668334	0.401488	-0.0381864	0.555342	0.534758	-0.240954	-0.578042	0.551784	0.682315	0.0784931	-0.639461	-0.149908	0.27469	0.232814
	ENSMUSG00000031570	Plpp5	-0.261527	-0.617198	-0.352688	0.474543	-0.755056	-0.136585	-0.161843	-0.539807	0.217433	0.594784	-0.492777	-0.870488	-0.455476	0.836389	-0.170367
	ENSMUSG00000028167	Bdh2	0.215423	0.32837	0.215423	0.0623767	0.824992	-0.194479	0.518768	-0.156906	0.907096	-0.407979	0.799066	-0.369219	0.568527	0.100127	NA
	ENSMUSG00000103332	Pcdhga2	0.156346	0.122984	0.305343	-0.118019	0.904232	0.192693	0.741181	0.865224	-0.360641	-0.126977	0.156433	-0.240264	0.192589	0.15626	-0.0725048
	ENSMUSG00000026860	Sh3glb2	0.0876526	-0.456893	0.130764	0.522283	-0.193052	-0.664827	-0.0808246	-0.181343	0.551259	-0.477714	0.0445408	0.303667	0.594016	0.33629	0.622697
	ENSMUSG00000061702	Tmem91	-0.156441	-0.537163	0.0573078	-0.201137	-0.360449	0.0274049	0.589846	0.562752	0.246451	-0.155125	-0.543314	-0.157757	0.463436	-0.435883	-0.18222
	ENSMUSG00000053470	Kdm3a	0.114658	-0.346337	-0.0343749	-0.34252	-0.0126503	0.432943	0.487541	0.402545	-0.0497646	0.454419	-0.225812	0.241967	0.494401	-0.121432	0.336736
	ENSMUSG00000052572	Dlg2	0.143919	0.70809	0.302888	0.309056	-0.485192	-0.00960784	-0.44143	0.606264	0.155602	-0.00984508	-0.043803	0.227473	0.132237	0.363771	0.100662
	ENSMUSG00000028701	Lurap1	-0.120631	-0.922573	-0.0118767	0.440401	-0.660852	0.289824	-0.132652	-0.678505	-0.52381	-0.231037	-0.0218	-0.428183	0.163256	0.530659	-0.10861
	ENSMUSG00000024713	Pcsk5	-0.326733	-0.282123	-0.499208	-0.0443801	-0.102039	-0.38428	0.30275	-0.635269	-0.079087	-0.879132	0.0338385	-0.561217	-0.37882	-0.371343	-0.0515361
	ENSMUSG00000020781	Tsen54	-0.0504023	0.234295	-0.202291	0.000904602	-0.496783	-0.296731	0.336352	0.375333	-0.601646	-0.289829	0.0219434	-0.080385	-0.174376	-0.0204195	0.0560819
	ENSMUSG00000023411	Nfatc4	-0.0582747	-0.170955	-0.49841	0.0544059	0.808511	0.497737	-0.583568	-0.707203	0.437943	-0.452972	-0.389962	-0.263334	0.502201	0.144051	0.0725048
	ENSMUSG00000027465	Tbc1d20	-0.214231	0.203419	-0.435104	-0.340874	-0.0386794	-0.467772	-0.820972	-0.334321	0.463575	0.257843	-0.261364	-0.0897752	-0.167098	0.115261	-0.333517
	ENSMUSG00000021365	Nedd9	-0.186798	0.692486	-0.314729	-0.735416	-0.0892399	-0.337123	-0.17551	-0.198086	-0.0739635	-0.387333	0.612851	-0.0658933	0.252631	-0.329924	-0.226219
	ENSMUSG00000030551	Nr2f2	0.0381627	-0.241535	0.36332	0.500759	0.368394	0.705868	-0.270418	0.0381627	0.23724	-0.672646	-0.0750452	-0.297504	0.622204	-0.364052	NA
	ENSMUSG00000091243	Vgll3	0.0312517	0.87173	0.580653	0.152456	-0.285797	-0.523431	0.159461	-0.613612	0.135008	-0.555725	-0.254864	0.19344	0.470531	-0.213961	-0.0725048
	ENSMUSG00000048720	Tbc1d12	0.134379	0.598767	0.0536765	0.162804	0.381944	0.459868	0.105954	-0.27393	0.187914	-0.431888	0.247723	-0.438181	0.0295445	0.569154	-0.179335
	ENSMUSG00000032523	Hhatl	0.100438	0.166378	0.745431	0.100438	0.374306	-0.272822	-0.59433	-0.16474	0.469834	-0.0885181	0.289693	-0.668406	0.386964	-0.023378	NA
	ENSMUSG00000039963	Ccdc40	0.315763	0.697803	0.638708	-0.320357	0.353332	-0.138561	0.41922	0.612363	-0.0448893	0.91243	-0.220819	-0.187762	0.326323	-0.430113	0.305203
	ENSMUSG00000033313	Fbxl8	-0.169835	0.33373	-0.105362	-0.237123	-0.391468	-0.311414	0.258416	-0.234309	0.0256061	-0.581938	-0.284873	0.238827	-0.350242	-0.0659644	-0.00905426
	ENSMUSG00000026064	Ptp4a1	0.102555	0.400459	0.589473	-0.19367	0.316269	0.233114	0.621909	0.126125	0.0789841	-0.0616678	0.0441835	-0.185355	-0.0481716	-0.423143	0.293287
	ENSMUSG00000117310	Ptp4a1	0.0368935	-0.0642911	0.146344	-0.327097	0.142199	-0.480355	-0.283204	0.383812	-0.0380267	0.172008	0.605526	0.111814	-0.0556404	0.181603	-0.0725048
	ENSMUSG00000029875	Ccdc184	0.0669722	0.325771	-0.344192	-0.0345178	0.293674	0.136215	0.505096	0.305203	-0.00227019	-0.374418	0.334151	-0.0648468	0.910681	-0.374297	-0.0725048
	ENSMUSG00000069171	Nr2f1	0.0500031	-0.151713	0.326437	-0.324136	-0.452271	-0.412543	0.696041	0.12217	0.605326	-0.139617	0.365288	-0.163473	-0.0221635	0.52975	0.189931
	ENSMUSG00000029291	Rufy3	0.135414	0.174831	0.134098	0.13673	-0.030854	-0.0493728	-0.0771604	-0.432891	0.233886	0.879238	0.00423165	-0.450969	0.235483	0.695309	0.444072
	ENSMUSG00000021596	Mctp1	0.358658	0.835431	0.46529	0.459386	0.0721792	0.21584	0.644101	0.257931	0.554586	0.490702	0.236213	-0.475789	0.789594	-0.124513	0.00354582
	ENSMUSG00000035045	Zc3h12b	0.143916	0.731191	0.491677	-0.189369	-0.267678	0.442315	-0.0244008	0.0969261	0.376929	0.391264	-0.457911	-0.476952	0.33982	0.175433	0.1124
	ENSMUSG00000090386	Mir99ahg	0.0759237	-0.00959174	0.258633	-0.143392	-0.00144029	0.301325	0.0266127	0.510832	0.125235	-0.0570889	-0.220384	-0.697309	0.434974	0.536878	0.485986
	ENSMUSG00000047766	Lrrc49	0.080492	0.660979	0.176009	0.46697	0.282923	-0.0270324	-0.0179768	-0.206065	-0.109369	-0.389173	-0.00667208	-0.508992	0.195378	0.325762	0.167656
	ENSMUSG00000023912	Slc25a27	-0.0503712	0.127061	0.0720461	0.0419202	-0.0601939	-0.191803	-0.033263	-0.072625	0.20616	-0.658235	-0.349807	-0.052625	0.361998	-0.0481175	-0.285038
	ENSMUSG00000035863	Palm	-0.270403	0.756177	-0.488416	-0.190251	-0.444768	-0.295257	-0.312375	-0.60549	0.53639	-0.403123	-0.24555	-0.431763	0.480619	0.0981967	0.754155
	ENSMUSG00000061013	Mkx	0.122245	0.252884	-0.180761	-0.0626789	0.220643	0.425013	0.174862	-0.688188	0.327253	0.609767	-0.0304814	-0.00108259	0.0696285	0.597804	-0.0725048
	ENSMUSG00000034789	Rab24	0.0214482	-0.550434	-0.523626	0.273272	0.252462	0.202588	0.349958	0.124489	-0.506313	-0.531102	-0.0751282	0.118025	-0.142602	-0.251802	0.697827
	ENSMUSG00000040606	Kazn	0.202565	0.237804	0.286404	0.253206	-0.385598	0.14703	0.65428	-0.437858	0.0270822	-0.203475	-0.584935	0.778118	0.422907	0.167326	0.26473
	ENSMUSG00000024136	Dnase1l2	-0.105457	-0.576277	-0.127112	-0.228938	-0.282262	0.206762	0.226791	-0.0604695	-0.0838026	-0.211655	-0.80417	0.24653	-0.0151776	-0.0625611	-0.148495
	ENSMUSG00000004931	Apba3	-0.327328	-0.892606	0.341639	0.026075	-0.22956	-0.696182	-0.419131	-0.715908	-0.610296	-0.422725	-0.216977	-0.665977	-0.235525	0.397504	0.0618326
	ENSMUSG00000023009	Nckap5l	-0.112426	0.611637	-0.19498	0.706919	-0.0517116	0.0374061	-0.363985	-0.666691	-0.0642735	-0.571319	-0.321659	-0.107959	0.66179	-0.116893	-0.411875
	ENSMUSG00000038453	Srcin1	0.234256	0.121175	0.293151	-0.00116367	0.27858	0.359302	-0.00845969	0.51664	-0.103008	0.442814	0.592683	0.328174	0.0954438	0.0409443	0.189931
	ENSMUSG00000026203	Dnajb2	-0.0243572	-0.0948939	0.219441	0.266277	0.684685	-0.115186	0.0459733	-0.0310769	0.136778	0.183128	-0.112122	-0.0176374	-0.0725398	-0.0677159	-0.267491
	ENSMUSG00000029701	Rbm28	-0.23305	0.654888	0.0796529	-0.303713	-0.728061	-0.331699	0.032184	0.14327	-0.567097	-0.29094	-0.166991	-0.534831	0.193722	-0.17516	-0.436875
	ENSMUSG00000020108	Ddit4	-0.196924	-0.81189	-0.207852	0.188424	-0.635375	-0.521286	-0.790644	-0.72777	0.0115666	-0.18268	-0.185997	0.158708	0.188651	-0.66396	-0.125536
	ENSMUSG00000046916	Myct1	-0.0516215	-0.8518	0.273525	0.516092	-0.0828097	0.292405	0.102163	-0.84179	-0.251473	-0.801085	-0.0204333	-0.548373	0.451825	-0.313004	0.0780066
	ENSMUSG00000058704	Memo1	-0.149235	-0.220048	-0.0140647	0.235196	0.246652	-0.0784223	-0.774446	-0.733229	-0.742383	-0.381195	0.0821504	-0.654331	0.299617	-0.244106	0.108654
	ENSMUSG00000026270	Capn10	-0.06769	0.474645	0.0254639	-0.108816	-0.327712	0.291494	-0.0917783	-0.0436016	0.193557	-0.195234	-0.368201	0.839106	0.260625	-0.3463	-0.385158
	ENSMUSG00000029755	Dlx5	-0.0570708	0.231301	-0.339466	0.571444	0.512958	0.0634072	-0.0254716	-0.602319	-0.161387	-0.0416369	-0.6704	0.51333	-0.506985	-0.482657	-0.0725048
	ENSMUSG00000035847	Ids	0.392943	0.891652	0.205143	0.00572028	-0.151361	-0.0614873	0.879924	0.173056	0.720116	0.701728	-0.0584287	0.761396	0.371432	0.606118	0.414454
	ENSMUSG00000026450	Chit1	0.190263	0.795934	-0.235637	-0.294783	0.190263	-0.283431	0.370477	0.0249114	NA	0.248505	-0.300953	0.741085	0.344744	0.682112	0.071718
	ENSMUSG00000096145	Vkorc1	-0.114905	0.293856	-0.468869	-0.228148	-0.157305	0.50433	0.162861	0.0532159	-0.253079	-0.158507	-0.427317	0.140497	-0.684145	0.616598	-0.0725048
	ENSMUSG00000053931	Cnn3	-0.31255	-0.929264	-0.542	-0.220888	0.74938	0.248057	0.738847	-0.878053	0.441103	-0.789862	-0.404213	0.272911	0.578177	-0.526038	-0.547431
	ENSMUSG00000078762	Haus5	0.324414	0.204486	0.164664	-0.109879	0.443734	0.318962	0.329865	0.176724	-0.352229	0.349796	-0.10337	0.374183	0.40774	0.349775	0.50277
	ENSMUSG00000052676	Zmat1	0.361055	0.339419	0.660886	-0.232774	0.38269	0.571381	0.693847	0.122237	0.491747	0.327103	0.414309	-0.501775	0.15352	0.625048	0.143929
	ENSMUSG00000017677	Wsb1	-0.147901	-0.552895	-0.24729	-0.168024	0.123908	0.312601	-0.666233	-0.234578	-0.705029	-0.390371	0.21826	-0.0736854	0.284301	-0.127778	0.489637
	ENSMUSG00000046991	Wdr27	0.325718	0.841874	0.17962	0.277205	0.176565	0.423048	0.574668	0.586362	0.530304	0.228278	-0.276203	-0.250224	0.490013	0.374232	-0.0486086
	ENSMUSG00000045441	Gprin3	-0.00334164	-0.177306	0.123009	0.393707	-0.702248	0.0942275	0.307809	-0.0882417	-0.755565	-0.707815	0.375792	-0.463835	-0.438214	0.0815584	0.173944
	ENSMUSG00000049866	Arl4c	0.251226	0.881706	0.305255	0.197196	-0.198075	-0.310925	0.478119	-0.789468	0.589582	0.412977	-0.14714	0.817597	0.407213	-0.648109	-0.517512
	ENSMUSG00000014773	Dll1	-0.200738	-0.356488	-0.179175	0.609213	0.257313	-0.370042	-0.500719	-0.374791	-0.0243293	0.448146	0.720752	0.602174	-0.384044	-0.2223	-0.306254
	ENSMUSG00000024521	Pmaip1	0.312291	0.704569	0.659849	0.232115	0.687388	0.268505	0.457668	-0.384946	0.515763	0.739918	0.228431	0.139097	-0.374617	0.356077	0.130062
	ENSMUSG00000033768	Nrxn2	0.124462	0.750575	0.299111	-0.250585	-0.298289	0.687331	-0.768778	0.582263	0.766524	-0.219722	0.267169	-0.092471	-0.0182456	0.324093	-0.13117
	ENSMUSG00000040249	Lrp1	0.25168	0.831285	-0.327007	0.610063	0.725835	0.074975	0.760545	-0.69311	0.236479	-0.449637	0.266882	-0.401208	-0.395017	0.732624	0.888272
	ENSMUSG00000026565	Pou2f1	0.0931094	0.559417	0.53266	-0.556731	0.153397	-0.17108	0.032822	0.435374	-0.248464	0.544565	-0.157206	-0.29298	-0.125747	0.515919	0.574904
	ENSMUSG00000061533	Cep128	0.24571	0.71452	-0.0316731	-0.251837	0.379647	0.065598	0.205681	0.32641	0.456258	0.706926	0.423714	-0.162405	0.285738	-0.41621	-0.186467
	ENSMUSG00000009596	Taf7l	0.17742	0.298946	0.516416	-0.0187164	0.282234	-0.312332	0.200859	0.139155	0.288755	0.178998	0.416003	-0.147374	0.175842	0.0895087	-0.0725048
	ENSMUSG00000036572	Upf3b	0.264774	-0.295598	0.622854	-0.364295	0.393015	0.14075	0.206334	0.323214	-0.532653	0.673476	-0.0253553	0.401197	0.423323	0.404394	-0.31801
	ENSMUSG00000022217	Emc9	-0.110764	0.618101	-0.0784014	0.217847	-0.143127	-0.599732	0.290497	-0.246135	0.192111	-0.487286	-0.2703	0.105374	-0.037318	-0.727225	-0.409676
	ENSMUSG00000034460	Six4	0.207986	0.626107	0.159227	0.224251	0.730067	0.645723	0.114468	0.0913153	0.19172	0.514029	-0.377719	-0.330159	0.796242	0.516393	-0.0725048
	ENSMUSG00000023259	Slc26a6	-0.41391	-0.361326	-0.542671	-0.0585853	-0.326173	-0.866862	-0.934337	-0.391693	-0.566178	-0.13215	-0.436127	-0.704452	-0.562906	-0.294697	-0.237495
	ENSMUSG00000020908	Myh3	0.192833	0.68677	0.487831	-0.264871	-0.148201	-0.286836	-0.362112	0.848377	0.122076	0.263591	0.419376	-0.463868	0.326963	0.678623	-0.0725048
	ENSMUSG00000044052	Ccr10	0.0260095	-0.299066	0.0942538	-0.0870149	0.581686	0.0785664	-0.311492	-0.218509	-0.349664	-0.0309759	0.343601	0.21905	0.497701	0.615569	-0.0265475
	ENSMUSG00000038668	Lpar1	-0.258954	-0.346532	-0.0548792	0.684757	-0.340327	-0.199409	-0.485711	-0.636925	0.213729	-0.0587035	-0.185619	-0.87911	-0.318498	0.39724	-0.393137
	ENSMUSG00000019850	Tnfaip3	0.313635	0.818637	0.776351	0.0844053	0.0436506	0.111203	0.732581	0.338422	0.796323	0.812008	0.288848	0.464083	-0.362253	0.170833	-0.202624
	ENSMUSG00000033862	Cdk10	-0.171578	0.225567	0.282595	-0.414837	0.0717464	-0.143378	-0.539451	0.458471	-0.556344	-0.534492	0.470614	-0.211789	-0.161294	-0.181862	-0.618301
	ENSMUSG00000037103	Dcaf15	0.0785449	0.348428	0.414346	0.347729	0.0491707	0.0924606	0.0646293	-0.266761	0.574677	0.283202	-0.495851	0.405224	-0.728538	-0.115698	-0.134394
	ENSMUSG00000025939	Ube2w	-0.085904	0.872764	-0.326472	-0.0394815	-0.53463	-0.0923424	-0.31222	0.0483778	0.31439	-0.25821	0.0153938	-0.197236	-0.0794656	-0.388824	0.117842
	ENSMUSG00000042476	Abcb4	0.226466	0.964422	0.365558	0.254932	0.569313	0.801608	0.292842	0.826712	-0.442563	-0.0409989	0.138012	-0.251402	0.142762	-0.187964	0.197999
	ENSMUSG00000034394	Lif	-0.0209739	-0.0469738	0.253895	0.541525	0.202717	-0.0205443	0.779526	-0.454493	0.255781	0.509073	-0.407189	-0.350641	-0.0214034	-0.0774953	-0.0725048
	ENSMUSG00000024666	Tmem138	0.0480264	0.047179	0.100928	-0.311274	0.172544	-0.141539	-0.308447	0.143605	0.465504	0.376301	0.0488738	-0.0397011	0.0541056	0.00229373	-0.042554
	ENSMUSG00000037808	Fam76b	0.12019	0.282376	-0.317878	-0.587459	0.629079	0.0839933	0.238337	0.18687	0.118575	0.174932	-0.346759	0.121804	0.0320003	-0.0379337	0.389043
	ENSMUSG00000048763	Hoxb3	0.0365317	-0.340217	0.308301	0.0400288	0.534003	-0.743191	-0.0682416	0.0330346	-0.138074	-0.288992	0.515951	0.427909	0.333307	-0.0262084	0.295464
	ENSMUSG00000008822	Acyp1	-0.328147	0.590842	-0.522792	-0.305384	-0.467888	-0.584457	-0.157191	0.180243	-0.333121	-0.323173	0.243429	-0.348597	0.18964	-0.39525	-0.743246
	ENSMUSG00000052026	Slc6a7	0.297304	0.950571	0.398384	-0.354408	-0.142056	0.196223	0.561364	0.439651	-0.550694	0.464273	0.0240737	-0.351415	0.42478	0.52711	-0.0725048
	ENSMUSG00000031538	Plat	0.073542	0.270083	-0.193899	0.109386	-0.371557	0.354935	0.454115	-0.845599	0.183863	-0.0432006	-0.237615	-0.604621	0.355959	0.797517	0.0376984
	ENSMUSG00000050445	Cyp8b1	0.260375	0.292382	0.725806	0.196528	0.537467	-0.260389	0.487367	NA	-0.470793	-0.496798	0.312054	0.178105	0.260375	0.391061	0.209081
	ENSMUSG00000020160	Meis1	0.338456	-0.166469	0.445917	0.363377	0.427349	-0.0382135	0.393518	0.341697	-0.602584	-0.613431	0.258224	0.521835	0.426345	0.335214	-0.188966
	ENSMUSG00000031302	Nlgn3	0.0571764	0.51683	0.436972	0.0786523	-0.779394	-0.0707494	0.304464	0.669198	0.0357004	-0.36994	0.333313	-0.269971	0.246103	-0.126798	-0.0725048
	ENSMUSG00000075410	Prcd	0.616335	0.682192	0.372926	0.618951	0.175876	0.659775	0.800393	-0.295774	0.871538	0.52758	0.160239	-0.172629	0.616335	0.682097	NA
	ENSMUSG00000007653	Gabrb2	0.277435	0.662945	0.398638	-0.292216	-0.509832	0.0286962	0.508351	0.281615	0.273256	0.289025	-0.00876077	-0.348463	0.751449	0.486762	-0.0725048
	ENSMUSG00000031389	Arhgap4	0.0392476	0.739862	0.0898788	-0.431834	0.589816	0.301267	-0.663309	-0.0113836	0.804228	0.586047	0.301608	-0.576024	-0.872157	-0.559556	-0.143344
	ENSMUSG00000069920	B3gnt9	-0.165645	0.103717	-0.629449	0.0209285	0.13094	-0.526776	-0.0467338	-0.284556	-0.618885	-0.825552	-0.381636	-0.728749	0.521133	0.774908	0.525343
	ENSMUSG00000020070	Rufy2	0.0816246	-0.0917182	0.191613	-0.0870487	0.351196	0.0956728	0.29685	0.799146	-0.0198299	0.492724	-0.00480392	0.0675765	0.365942	-0.0747858	-0.147817
	ENSMUSG00000029817	Tra2a	-0.220089	-0.70909	-0.0802009	-0.451006	-0.572213	-0.685234	0.121066	0.335588	-0.359977	0.209707	-0.0417763	0.0926339	0.135174	-0.549037	-0.72059
	ENSMUSG00000037202	Prf1	0.293791	-0.102925	0.775076	0.337362	-0.511779	-0.160639	0.873044	0.191321	0.741196	-0.694344	0.34126	0.861933	0.25022	0.395614	0.187901
	ENSMUSG00000006014	Prg4	0.176942	0.759811	0.529207	0.149941	0.42302	0.615295	0.411356	-0.250842	0.213396	0.00827672	0.137361	-0.458149	0.128064	0.203942	-0.343421
	ENSMUSG00000075267	Pjvk	0.112962	0.145324	0.547176	-0.207545	-0.285162	0.0805998	0.0506534	0.375357	0.374757	0.245713	0.616009	-0.0481541	-0.523391	0.66691	-0.0725048
	ENSMUSG00000079487	Med12	0.0796673	-0.00347767	-0.010571	0.209904	-0.139437	0.496953	0.167834	-0.0885534	0.715647	0.691375	-0.531171	-0.144537	0.50034	-0.529244	0.162812
	ENSMUSG00000070003	Ssbp4	0.245963	0.0456252	0.113084	0.719945	0.0775673	-0.390287	0.459493	-0.0295236	0.569008	0.348465	0.289268	-0.00962635	0.271643	0.687429	0.220284
	ENSMUSG00000065818	Snord35a	0.147417	NA	NA	-0.0391013	-0.116138	0.147417	NA	NA	0.260375	NA	NA	0.31305	NA	NA	NA
	ENSMUSG00000058740	Kcnt1	0.16142	0.765112	0.106976	-0.450841	0.166703	0.300615	0.762057	0.148918	0.610455	-0.11566	0.211111	-0.274605	0.156137	0.25276	0.011412
	ENSMUSG00000028439	Fam219a	-0.167286	-0.171271	-0.351463	0.573668	0.214117	-0.381456	-0.176056	-0.163301	0.397755	-0.576482	-0.657199	-0.219064	0.223424	0.263744	0.125991
	ENSMUSG00000038425	Poli	0.102471	0.37928	0.727406	0.364427	0.103693	0.272942	-0.236005	0.101248	-0.0201091	0.585181	-0.471171	0.0771253	0.653223	-0.450819	-0.0886178
	ENSMUSG00000023353	Agap3	0.123045	0.594331	0.0843374	-0.141226	0.156903	-0.0817268	-0.476426	0.775102	0.587224	-0.531285	0.0891876	0.637585	0.588075	0.0628099	0.598037
	ENSMUSG00000016150	Tenm1	0.243682	0.497027	0.391492	-0.0518323	-0.606418	0.0923835	0.296076	0.772656	0.714799	0.297203	-0.0948636	-0.366718	0.114503	0.48793	0.191288
	ENSMUSG00000056917	Sipa1	-0.192586	0.494227	0.149896	-0.481533	-0.068766	-0.723575	-0.305375	-0.558811	0.557949	-0.390612	-0.120578	-0.264595	0.783745	-0.509219	-0.0614872
	ENSMUSG00000019432	Ddx39b	0.0161884	0.572136	-0.00828144	-0.365336	0.116742	-0.28684	0.0406582	0.660166	-0.496236	-0.474637	-0.143851	0.340929	0.35794	0.261056	-0.0495006
	ENSMUSG00000021943	Gdf10	0.000720286	0.143258	-0.059021	0.654455	-0.778032	0.42202	-0.0348827	-0.266506	-0.0937661	0.505608	-0.0933999	-0.492433	0.341684	0.326918	0.0363233
	ENSMUSG00000074037	Mc1r	-0.0923759	0.431693	0.193485	-0.370991	-0.075727	0.575932	-0.415741	0.344744	-0.237838	-0.109025	-0.138413	-0.256489	-0.176214	-0.010455	-0.0725048
	ENSMUSG00000070691	Runx3	0.383206	0.908629	-0.135416	0.284194	0.847948	-0.110562	0.768197	-0.179818	0.773748	0.563803	0.284403	-0.0426583	0.810728	-0.00430817	0.482009
	ENSMUSG00000022371	Col14a1	-0.156131	-0.684093	0.20851	0.118523	0.367335	-0.350451	-0.426146	-0.746069	0.309639	-0.296504	-0.015758	-0.747093	0.773307	-0.639037	0.0263836
	ENSMUSG00000023953	Polh	-0.0525029	0.752413	0.19415	-0.194419	0.674559	0.296261	-0.169446	-0.562782	0.225124	-0.037741	-0.167944	-0.315681	-0.0672648	-0.290579	0.663406
	ENSMUSG00000057378	Ryr3	0.181248	0.394798	0.301731	-0.106671	-0.202008	-0.079793	0.0113175	0.367689	0.225578	0.136918	0.390052	-0.303253	0.551396	0.497141	-0.00133724
	ENSMUSG00000040043	Rbms2	-0.0976128	-0.0891978	0.273101	-0.538159	0.600094	-0.220096	-0.416223	-0.106028	0.360288	-0.466273	0.0642982	-0.390857	0.400344	0.16128	-0.309924
	ENSMUSG00000022587	Ly6e	-0.156768	0.901935	0.345371	-0.550244	-0.402984	-0.252378	0.453602	-0.727833	0.62228	-0.173682	-0.139855	-0.485989	0.562577	0.208678	-0.56656
	ENSMUSG00000073514	Dok6	0.258896	0.713758	0.490763	-0.0434901	-0.542826	-0.0232517	0.47425	0.501575	0.146541	0.215656	0.730694	-0.562981	0.253085	0.64479	0.264707
	ENSMUSG00000069456	Rdh16	0.0806523	0.765685	0.264257	-0.122358	-0.160732	0.313646	0.0887998	0.224166	0.750858	0.42114	-0.0271544	-0.0582565	-0.238819	-0.260966	0.0725048
	ENSMUSG00000050921	P2ry10	0.294327	0.260657	0.778997	0.299043	-0.0255846	0.481333	0.525259	0.386148	0.732722	0.760409	0.289611	-0.512978	0.231428	0.00787618	-0.480067
	ENSMUSG00000069114	Zbtb10	0.202826	0.353848	0.453932	-0.136603	-0.361139	-0.0607914	0.12366	0.239956	0.459988	-0.312374	0.279194	-0.176265	0.352422	0.165697	0.262467
	ENSMUSG00000037326	Capn15	-0.144417	-0.774318	-0.441554	0.47583	0.230471	0.503366	-0.409626	-0.135845	0.266462	-0.152988	-0.528572	-0.0285184	-0.394139	-0.10625	-0.264564
	ENSMUSG00000034993	Vat1	0.521175	0.825565	0.44957	0.807535	0.714173	0.75054	0.527888	-0.533512	0.877371	0.157375	-0.3834	0.404654	0.0978489	0.705137	0.514462
	ENSMUSG00000021725	Parp8	0.138577	0.369874	-0.114772	-0.372236	-0.307502	-0.418247	0.42157	0.521786	0.441463	0.418805	0.054903	-0.546591	0.394299	-0.210684	0.222252
	ENSMUSG00000045576	St7l	-0.228595	-0.291742	0.352036	-0.596256	-0.434266	-0.0840741	0.476818	0.0867666	-0.809279	-0.165448	-0.0900412	-0.30974	-0.828993	0.476731	-0.524812
	ENSMUSG00000022203	Efs	0.136978	-0.372387	-0.407181	0.323151	0.56953	-0.392992	0.130594	-0.627681	0.551859	-0.252208	0.202266	0.566775	0.143362	0.357302	0.128775
	ENSMUSG00000048271	Rbm33	0.0753842	0.153087	0.286077	-0.589874	-0.113095	0.288208	0.0647972	0.672994	-0.158401	0.0859713	-0.292984	0.228082	0.133923	-0.579897	-0.357565
	ENSMUSG00000024610	Cd74	0.79009	0.711633	0.91279	0.762123	0.839527	0.714442	0.922456	-0.469084	0.889289	0.904799	0.818057	-0.0998547	0.835459	0.418389	0.441783
	ENSMUSG00000074577	Ripor3	0.0862805	-0.583823	-0.407177	0.590754	0.534693	0.21281	0.0495983	-0.360406	0.122963	-0.701526	0.0236667	0.442777	0.170544	-0.111726	0.544558
	ENSMUSG00000044150	Bclaf3	-0.0258902	0.355241	0.694407	-0.0904254	-0.376078	-0.398397	0.442403	0.227842	-0.0172671	-0.414226	0.285325	-0.0345134	0.28304	-0.335649	-0.336618
	ENSMUSG00000031840	Rab3a	-0.117235	0.647629	-0.278215	-0.48631	-0.257978	0.0235085	0.115017	-0.561437	0.700278	-0.444981	-0.372163	0.130699	0.376471	0.319499	-0.34492
	ENSMUSG00000022641	Bbx	0.0862898	0.581451	0.135028	-0.0616284	0.0583315	-0.31655	0.511576	-0.0752319	-0.239355	0.0377163	0.113187	0.18135	0.561293	0.0593925	0.403229
	ENSMUSG00000025407	Gli1	0.0503148	-0.214098	-0.200167	0.171803	0.00958835	-0.0406155	0.219959	0.0910412	0.67058	0.284221	-0.411003	0.692965	0.098957	-0.373674	-0.261269
	ENSMUSG00000068220	Lgals1	-0.038979	0.71367	0.00737077	-0.204917	0.611291	-0.0853288	0.441824	-0.166912	0.87755	-0.224715	-0.250766	-0.38056	0.141002	0.608117	-0.162566
	ENSMUSG00000025746	Il6	0.189202	0.734925	0.185782	-0.242616	-0.209004	0.613599	0.226255	0.218671	0.293698	0.0534716	-0.263257	-0.354656	0.34086	0.192623	-0.0725048
	ENSMUSG00000059336	Slc14a1	0.227626	0.632816	0.179112	0.783341	0.781714	-0.00605811	-0.721692	0.3102	0.694172	0.19169	0.00947087	0.669157	0.263562	-0.330786	0.149941
	ENSMUSG00000024486	Hbegf	-0.102271	0.371356	-0.144319	-0.1549	-0.102271	-0.6062	0.376092	-0.810197	0.134457	-0.648629	0.171186	0.75245	-0.275253	0.435688	NA
	ENSMUSG00000048520	Fbxl13	0.137553	0.233937	0.131185	-0.0509387	0.143921	-0.217576	-0.43038	0.363699	0.608146	0.28713	0.0404459	-0.474151	0.533947	0.565421	-0.505371
	ENSMUSG00000018581	Dnah11	0.136645	0.895752	0.15532	-0.0734023	0.587075	0.0504762	0.0387179	0.493527	0.435579	0.828259	0.0668628	-0.308302	0.147855	0.125436	-0.527903
	ENSMUSG00000007207	Stx1a	-0.112804	-0.000531049	0.227788	0.110602	-0.895869	-0.139974	-0.588968	0.413075	0.116635	-0.233362	-0.312664	-0.394538	0.376906	-0.132953	-0.092654
	ENSMUSG00000046167	Gldn	0.252903	0.591123	0.00495896	0.0114107	0.431842	0.359824	0.0183841	0.257507	0.469703	-0.465742	-0.16106	0.647965	0.248298	0.618173	0.128775
	ENSMUSG00000084845	Tmem240	0.018585	0.65278	0.202887	-0.478644	-0.160516	-0.114702	0.151872	-0.224547	0.474015	-0.540678	0.292765	-0.468251	0.194487	0.292932	-0.718304
	ENSMUSG00000032328	Tmem30a	-0.195682	-0.383686	-0.410208	0.25047	-0.359951	0.731747	-0.58433	0.828598	-0.906612	-0.839972	-0.0775045	0.0636137	-0.313859	0.579003	0.179824
	ENSMUSG00000091811	Inafm1	0.379558	-0.102379	0.353308	0.657241	0.499811	-0.291882	0.546894	-0.133111	0.661374	-0.00605075	0.0452381	0.901144	-0.199041	0.405807	0.654471
	ENSMUSG00000074749	Kiz	0.334891	0.715137	0.331616	-0.083166	0.516913	0.523708	0.277985	0.514554	0.213493	0.463087	0.383602	-0.415007	0.238764	0.338166	-0.198401
	ENSMUSG00000017167	Cntnap1	0.108372	-0.700507	0.0740521	0.343403	-0.600643	-0.0260701	-0.0539267	0.0550055	0.448191	0.366493	0.374068	0.0715867	0.219828	0.142692	0.417815
	ENSMUSG00000048521	Cxcr6	0.561301	0.850139	0.544459	0.665679	0.480043	0.546361	0.953251	0.229034	0.576241	0.815866	0.739658	0.261571	0.88877	0.0532434	-0.154901
	ENSMUSG00000046561	Arsj	0.127232	-0.018386	0.249821	0.00464252	0.342903	0.461756	0.30508	0.284127	-0.215745	-0.529764	-0.0310166	-0.446013	0.294936	0.332987	-0.0725048
	ENSMUSG00000041343	Ankrd42	0.00132588	0.791647	0.155821	-0.326427	0.39892	0.669831	-0.644341	-0.0205048	-0.274557	0.70951	-0.140008	-0.270589	0.0231566	-0.038636	0.595664
	ENSMUSG00000073563	Csnk1g3	-0.293779	-0.305022	-0.617855	-0.282536	-0.589175	0.399462	0.0655396	-0.501912	0.361436	-0.490975	-0.14738	-0.311933	-0.37336	0.0844882	-0.0842027
	ENSMUSG00000049878	Rlf	0.019095	-0.162392	-0.0445757	-0.0294038	-0.512583	0.0675938	-0.613002	0.512593	0.266185	0.461014	-0.0304859	0.429754	0.674103	-0.0595543	0.202758
	ENSMUSG00000040242	Fgfr1op2	-0.137645	-0.762134	-0.148325	-0.461666	-0.126964	0.424082	-0.407399	0.117945	0.103209	-0.045967	-0.56156	0.185398	-0.111181	-0.630144	-0.152031
	ENSMUSG00000068742	Cry2	0.506356	0.663868	0.526982	-0.071737	0.557718	0.556047	0.604062	0.844339	0.459564	0.309783	0.386308	0.564638	0.449629	0.485731	-0.141328
	ENSMUSG00000040350	Trim7	0.311551	0.881044	0.823408	0.366104	0.762795	-0.769409	0.256998	-0.827878	-0.593251	0.896924	-0.528462	0.0425728	-0.447844	0.479712	0.609781
	ENSMUSG00000001962	Fam50a	0.0199276	0.347807	0.637838	0.159313	-0.0192185	-0.0591271	0.0119625	0.135897	0.309742	-0.183121	-0.0925138	-0.394617	0.0278927	0.619095	-0.102896
	ENSMUSG00000037818	Abhd18	-0.338475	0.420467	0.369689	-0.326387	-0.306804	-0.48803	-0.841607	-0.765502	-0.687244	0.00619268	-0.232383	-0.520839	-0.462305	-0.350564	-0.121394
	ENSMUSG00000030613	Ccdc90b	0.278449	0.342131	0.605269	0.047627	0.47474	-0.606621	0.0562668	0.376091	0.467932	0.326499	0.638452	-0.418998	-0.322599	0.230399	0.00733249
	ENSMUSG00000027188	Pamr1	0.478524	0.843958	-0.10629	0.496537	0.229762	0.784327	0.460512	-0.731454	0.806037	0.285078	-0.182094	-0.454033	0.535393	0.678883	0.607068
	ENSMUSG00000020014	Cfap54	0.332066	0.461151	0.301165	-0.193137	0.499473	0.301613	-0.0197175	0.424368	0.672555	0.482451	0.302108	-0.411447	0.78077	0.362024	0.273393
	ENSMUSG00000030681	Mvp	0.541853	0.83434	0.540542	0.705064	0.471666	0.601884	0.774301	0.833259	0.749424	0.155894	-0.180108	0.150649	-0.218197	0.543163	0.460951
	ENSMUSG00000025189	Cnnm1	0.253077	0.455458	0.232622	0.253196	0.252959	0.48822	0.0201374	0.27347	0.263541	0.0819996	0.733889	0.0276698	0.498362	-0.201368	-0.0725048
	ENSMUSG00000012519	Mlkl	0.237208	0.301213	0.402009	0.0478608	0.31808	0.173203	0.397162	-0.618884	0.358751	0.492763	0.0434728	-0.066168	0.116939	0.875167	0.128669
	ENSMUSG00000026940	Ccdc183	0.0312563	0.148821	-0.221682	0.0154561	-0.241596	-0.155867	0.229366	0.660053	0.438253	0.248435	0.0386307	0.0238819	-0.360412	-0.104367	0.277952
	ENSMUSG00000038902	Pogz	0.0048104	0.397816	-0.0984269	-0.201063	0.622068	-0.364676	-0.0192743	0.028895	0.701115	-0.626799	-0.482886	0.349942	0.413738	-0.125631	0.6602
	ENSMUSG00000030605	Mfge8	-0.0730246	0.698099	-0.392525	0.445558	-0.255364	0.0464571	0.429364	-0.343152	0.734757	-0.192506	-0.580298	-0.464255	0.733126	0.301707	-0.69932
	ENSMUSG00000118401	Gpr52	0.0174404	0.567901	0.360626	-0.250459	-0.276248	0.00509067	-0.112441	-0.222363	0.257609	0.0297901	-0.113722	-0.314118	0.423483	0.612659	0.442598
	ENSMUSG00000036943	Rab8b	0.236117	-0.016176	0.228311	0.137959	-0.17478	0.844697	0.243922	-0.316333	0.556723	0.435608	0.692555	0.443477	0.602027	0.0941246	0.197415
	ENSMUSG00000035238	Kcnk15	-0.0123096	NA	-0.147123	0.0376409	-0.0622601	-0.172386	NA	0.210847	0.340096	0.319134	-0.138413	-0.155918	0.260375	0.257714	-0.0725048
	ENSMUSG00000022439	Parvg	-0.133528	0.719382	-0.183575	-0.240029	0.65246	0.288402	0.771335	-0.309093	0.789808	0.758196	-0.0991116	-0.325667	-0.167945	-0.336807	-0.510891
	ENSMUSG00000023044	Csad	-0.0990065	-0.637154	-0.0928317	0.712844	-0.491619	0.563405	-0.464154	-0.160094	0.00855967	-0.493332	-0.105181	-0.135313	0.697853	0.0255131	0.876153
	ENSMUSG00000034614	Pik3ip1	0.243204	0.364686	-0.374947	-0.183184	0.615973	0.134952	0.529897	0.351455	0.752401	0.57531	-0.197444	0.0165016	0.390446	-0.755392	-0.729171
	ENSMUSG00000019952	Poc1b	0.2536	0.285001	0.383055	-0.659888	0.531031	0.222199	-0.265826	0.458619	0.363528	0.0700968	0.485748	-0.0381715	-0.152763	-0.186854	0.355647
	ENSMUSG00000021675	F2rl2	0.340056	0.305318	0.632257	0.814613	0.725059	0.0870344	0.372808	0.409709	0.506877	0.426751	0.0229604	-0.1794	-0.345355	-0.044347	0.307304
	ENSMUSG00000027720	Il2	0.198906	0.643057	-0.145909	0.473757	0.153391	-0.0879676	0.285089	0.359706	-0.43094	0.244421	0.260706	-0.376079	-0.00724635	0.271067	-0.0725048
	ENSMUSG00000024308	Tapbp	0.355761	-0.289384	0.299782	0.411739	0.718942	0.444445	0.636958	-0.933089	0.193362	0.683985	-0.112778	-0.195714	-0.161867	0.575076	0.551475
	ENSMUSG00000028518	Prkaa2	-0.0310915	-0.296689	0.563504	0.11698	-0.00674818	-0.101666	-0.469561	0.399268	-0.226192	-0.0554348	0.624717	-0.511055	0.687087	0.673959	-0.112198
	ENSMUSG00000079197	Psme2	-0.0137429	-0.0985733	0.179844	-0.137239	0.300029	-0.0753305	0.777651	-0.122965	-0.0526398	0.597438	0.149271	0.025154	-0.470576	0.234068	-0.145942
	ENSMUSG00000006205	Htra1	-0.126136	0.0868928	-0.633997	0.270879	-0.381125	-0.73285	-0.218817	-0.382024	0.116372	-0.294653	-0.0334554	-0.552819	0.156644	0.341139	0.222686
	ENSMUSG00000035805	Mlc1	-0.0674803	0.676177	0.1754	-0.742318	-0.0798277	-0.0814052	-0.0879811	0.344744	0.347945	-0.345984	-0.211619	-0.0551329	0.43275	-0.334829	0.24966
	ENSMUSG00000002028	Kmt2a	0.228438	0.437525	0.103343	0.0817893	0.549761	0.451973	0.35568	0.639691	-0.0915418	0.393335	0.0630391	0.341903	0.114972	-0.222421	-0.0601566
	ENSMUSG00000033411	Ctdspl2	-0.104005	-0.378489	0.288074	-0.127703	-0.446278	-0.15312	0.379441	0.0933926	0.408712	-0.729751	-0.0295831	-0.144607	0.252775	-0.597367	-0.0803073
	ENSMUSG00000047909	Ankrd16	0.078722	-0.454932	-0.225597	0.443318	0.426346	-0.0357141	0.029414	0.525179	0.347488	-0.237369	-0.505284	0.435215	0.211389	-0.0655315	0.12803
	ENSMUSG00000062563	Cys1	0.241488	0.887004	-0.241601	-0.120385	-0.18188	0.0668195	0.301473	0.51983	0.658221	0.48556	0.156891	0.181504	0.356387	0.35795	-0.0725048
	ENSMUSG00000042182	Bend6	0.210432	0.584814	0.0826683	0.278652	-0.411327	0.527201	-0.363807	0.142213	0.541795	-0.227388	0.0825314	-0.475159	0.555188	0.748664	0.290962
	ENSMUSG00000047502	Mroh7	0.0338563	0.559837	0.0412316	-0.251391	0.18568	0.448494	0.026481	-0.393554	-0.0534787	0.155775	0.0124564	-0.123902	-0.0220764	0.350983	0.661528
	ENSMUSG00000021645	Smn1	0.0716517	0.321574	-0.407517	-0.213977	0.428025	0.605883	-0.742994	0.142288	0.568924	0.237572	-0.200131	-0.532559	0.357512	-0.513163	0.00101572
	ENSMUSG00000021280	Exoc3l4	-0.115342	0.0410717	0.551324	0.836156	0.812713	0.449315	-0.565377	-0.652478	0.510391	-0.588464	0.500618	-0.63896	-0.451579	-0.455482	-0.271755
	ENSMUSG00000020280	Pus10	0.204046	-0.411491	0.500175	0.202364	-0.183849	0.333163	-0.027668	0.826839	-0.422323	0.359422	0.00391238	0.545359	0.696109	-0.261924	0.205728
	ENSMUSG00000003872	Lin7b	0.149781	-0.00199457	0.195655	0.469993	0.00990679	0.172128	0.120057	-0.445632	0.0906175	-0.070473	0.15522	0.341689	0.568323	0.616739	0.144343
	ENSMUSG00000038916	Soga3	-0.0575838	-0.172929	0.247787	0.00614097	-0.502486	0.375257	0.198067	0.61649	-0.0426629	-0.476409	-0.410805	-0.336164	-0.143949	0.0603914	-0.0725048
	ENSMUSG00000005897	Nr2c1	0.225828	0.31787	0.34908	-0.215222	0.406671	-0.0928428	0.0143255	0.0373394	0.561171	-0.532224	0.494148	0.133786	0.092367	0.45237	0.478259
	ENSMUSG00000033439	Trmt13	0.0514041	0.666983	0.0020536	0.311589	0.352735	0.178615	0.122165	-0.168383	-0.369758	-0.0794951	0.145713	-0.239572	0.100755	-0.357673	-0.127271
	ENSMUSG00000034765	Dusp5	-0.137261	-0.152285	-0.016857	-0.425232	-0.563107	-0.294956	0.754345	-0.201868	-0.248203	0.500067	-0.122238	0.438122	-0.250126	0.0585832	0.0535831
	ENSMUSG00000030737	Slco2b1	0.539662	0.467798	0.316556	0.631006	0.334165	0.651765	0.683507	0.261128	0.748715	0.891386	-0.410332	-0.454903	0.611526	0.648192	-0.0725048
	ENSMUSG00000039646	Vasn	0.0429208	0.804044	-0.319848	0.0282692	0.0344974	-0.0692506	0.788392	-0.83458	0.166905	-0.698282	-0.10316	0.193977	0.259574	0.0513442	0.251327
	ENSMUSG00000017897	Eya2	0.234708	0.873458	-0.300134	0.519706	0.630727	0.615626	0.026805	-0.0486436	0.185907	0.28351	0.438093	-0.596158	0.493702	-0.181014	0.0353062
	ENSMUSG00000071324	Armc2	0.0507067	0.750331	0.160551	0.042977	0.0528762	0.837305	-0.493862	0.200254	-0.0749217	0.723355	0.0485372	-0.309062	-0.566027	-0.541557	0.602416
	ENSMUSG00000016995	Matn4	-0.161881	0.348645	-0.62819	-0.0602723	-0.00892588	-0.599195	0.087587	-0.566889	-0.0759568	-0.444136	-0.463742	0.00569888	-0.247805	-0.449677	0.128775
	ENSMUSG00000075588	Hoxb2	-0.0496068	-0.5657	-0.327645	0.719565	-0.0784876	-0.248809	0.154796	-0.491421	0.225449	-0.604051	-0.0267088	0.248929	-0.00339598	0.262206	-0.0725048
	ENSMUSG00000040339	Fam102b	0.0393555	0.860451	-0.310696	0.217872	-0.183379	0.157038	0.727227	-0.211767	0.657803	0.377499	-0.221592	-0.285532	-0.0783269	-0.429303	0.54733
	ENSMUSG00000056671	Prelid2	0.261221	0.0374845	0.0462744	-0.05959	0.361313	0.523248	0.109608	0.33672	0.631001	0.384891	0.482766	0.185557	0.720132	0.0690562	0.185723
	ENSMUSG00000031893	Tsnaxip1	0.344572	0.342002	0.446053	-0.0539197	0.316071	0.347142	0.516817	0.593728	0.0046063	0.377602	0.441488	0.0805431	-0.377234	0.0295009	0.377359
	ENSMUSG00000026285	Pdcd1	0.60667	0.972792	0.798086	0.585824	0.583239	0.322318	0.903508	0.39981	0.7113	0.627516	-0.00449603	-0.026097	0.0279908	0.908312	0.685688
	ENSMUSG00000043943	Naalad2	0.232444	0.471996	0.42098	-0.367033	0.355824	0.0259296	0.213145	-0.114058	0.479201	-0.574963	0.295093	-0.495846	0.146029	0.251743	0.256296
	ENSMUSG00000038651	Sycp2l	0.0627438	0.8731	0.0694164	0.000809161	-0.10573	0.255505	0.294513	0.54957	0.263865	0.0560712	0.226073	-0.240957	-0.0154923	-0.0219889	-0.0725048
	ENSMUSG00000026721	Rabgap1l	0.565498	0.647188	0.819291	0.391355	-0.200877	-0.444211	0.370559	0.487601	0.739854	0.769636	0.3644	-0.2332	0.670917	0.727877	0.643395
	ENSMUSG00000054612	Mgmt	0.572626	0.631056	0.223607	0.733145	0.552812	0.576114	0.271873	0.674764	0.723793	-0.19645	0.427571	-0.0687381	0.674278	0.883349	0.569138
	ENSMUSG00000049488	Tmem67	0.141523	0.466962	0.130066	-0.385474	0.15298	-0.241603	-0.3916	0.0207134	-0.278614	0.418853	0.502952	-0.411983	0.159043	0.628252	0.184489
	ENSMUSG00000056130	Ticam2	0.280526	0.639161	-0.149475	-0.343974	0.681212	-0.117422	0.244154	0.254752	0.353152	0.522203	0.513909	-0.456497	0.306299	-0.3059	0.359007
	ENSMUSG00000023034	Nr4a1	0.359483	0.278649	0.757836	0.180152	-0.316865	-0.13999	0.834934	0.0457543	0.765269	0.489762	-0.214044	0.440316	0.504093	-0.215154	0.665322
	ENSMUSG00000056296	Synpr	0.17566	0.610319	0.51678	-0.135783	0.0842987	0.0027006	0.554212	0.793676	-0.000319017	0.51266	0.184182	-0.33406	0.167137	0.761763	0.0725048
	ENSMUSG00000029468	P2rx7	0.34658	0.772527	0.525698	0.236936	0.65135	-0.127375	0.534813	-0.531189	0.430536	0.135852	0.262623	-0.508433	0.878675	0.575666	0.170442
	ENSMUSG00000049130	C5ar1	0.346795	0.681288	-0.0113784	-0.143355	0.698941	0.802581	0.874104	-0.484134	0.641627	-0.140461	-0.100365	-0.794884	0.323294	0.370295	0.428542
	ENSMUSG00000034139	Serpini2	0.138797	0.659928	0.238472	-0.098171	0.000283954	0.0413399	0.216165	0.800888	-0.0377306	0.28543	-0.0672753	-0.402835	0.3461	0.264783	0.0614282
	ENSMUSG00000039891	Txlnb	0.426367	0.599145	0.817053	-0.182121	0.245949	0.352842	0.499892	0.626711	0.216968	0.131164	0.604574	-0.48663	0.630244	0.845746	-0.346252
	ENSMUSG00000017493	Igfbp4	0.171297	0.884899	-0.120217	0.367772	0.704149	0.354759	0.427245	-0.396926	0.464609	-0.481137	-0.192026	-0.0121653	0.495623	-0.63044	-0.856695
	ENSMUSG00000118672	Muc4	0.0976094	0.64804	0.142614	0.0526051	0.381125	0.592003	0.613811	-0.00305397	-0.0292797	0.502935	-0.0326062	-0.496166	-0.249997	0.410725	-0.113191
	ENSMUSG00000033389	Arhgap44	-0.0649574	0.87186	0.20585	-0.264343	0.134428	-0.641542	-0.298313	0.791519	-0.485145	-0.328706	0.305198	0.366961	0.714896	-0.274249	-0.392891
	ENSMUSG00000040283	Btnl9	0.0182095	-0.825262	-0.256633	0.224537	0.217079	0.0829793	0.66206	-0.778016	-0.0465603	0.355262	-0.519406	-0.226308	0.41696	-0.503091	0.274442
	ENSMUSG00000007827	Ankrd26	0.247065	0.610544	0.393878	0.0984352	0.467693	0.370824	-0.103062	0.151639	0.279603	0.214527	0.342383	-0.192443	0.416817	-0.0114389	-0.338303
	ENSMUSG00000026395	Ptprc	0.434086	0.837235	0.482133	-0.0592787	0.705026	0.148272	0.897869	-0.0490649	0.664002	0.724699	0.386038	-0.652526	0.498547	0.11718	0.0822877
	ENSMUSG00000035165	Kcne3	-0.218358	0.0841471	-0.509206	-0.577776	0.53631	-0.4677	0.467257	-0.18342	0.774262	-0.0941462	-0.253295	-0.3195	0.224436	-0.254303	-0.320448
	ENSMUSG00000028862	Map3k6	0.0705627	0.487545	0.0718987	0.290612	-0.157204	-0.07299	0.307934	-0.429881	0.0692267	-0.0520239	-0.385384	-0.215784	0.171253	0.313905	0.540588
	ENSMUSG00000050663	Trhde	0.0928642	-0.192625	0.388865	0.0167928	-0.341436	0.0615467	0.310435	0.0501734	0.763096	0.353248	0.443652	-0.308323	0.124182	0.674789	-0.0725048
	ENSMUSG00000042351	Grap2	0.209351	0.805748	0.405375	0.0892941	0.385939	0.25663	0.551546	0.0469815	0.165177	0.156217	0.253526	-0.0180515	0.403482	-0.472936	0.100547
	ENSMUSG00000000244	Tspan32	0.402302	0.788723	0.236995	0.768619	0.420026	0.537697	0.849207	-0.218953	0.820902	0.516705	0.384577	-0.600803	0.0547301	-0.458336	-0.424663
	ENSMUSG00000020867	Spata20	0.0427031	0.493399	-0.00394807	0.248633	-0.486109	-0.146965	0.00322529	0.457948	NA	0.0587212	0.725033	0.0427031	-0.091145	0.258536	-0.0725048
	ENSMUSG00000040675	Mthfd1l	0.387951	0.840214	-0.0625526	0.061828	0.655103	0.376484	0.43362	0.217316	0.667827	0.73754	-0.0396007	0.0649482	0.536765	-0.100884	0.399419
	ENSMUSG00000028134	Ptbp2	0.0815907	0.056552	0.421259	-0.327285	-0.00279221	0.630295	0.259725	0.914675	0.0173324	-0.36573	0.178843	-0.518456	0.49345	-0.21201	0.106629
	ENSMUSG00000019932	Kera	-0.0717522	0.31047	0.294521	-0.105692	-0.0709996	0.139907	-0.121319	-0.938269	-0.246218	0.28244	0.348752	-0.414227	0.21432	-0.21793	-0.0725048
	ENSMUSG00000024803	Ankrd1	0.314249	0.628599	0.676888	-0.479932	0.537829	0.935775	0.375812	0.662156	0.160713	0.678359	0.252686	-0.276641	0.185846	0.080838	0.202837
	ENSMUSG00000030109	Slc6a12	0.257864	0.862096	0.528023	-0.201385	0.819431	-0.504997	-0.251231	-0.0299963	0.287115	0.40153	0.156625	-0.154205	0.338717	0.228613	0.439573
	ENSMUSG00000029754	Dlx6	0.0270928	0.768047	-0.553389	-0.322441	0.0431483	0.0343313	0.125133	0.344744	-0.0225338	0.216419	0.0240737	-0.226441	-0.758239	0.030112	-0.0725048
	ENSMUSG00000021390	Ogn	-0.18577	-0.466738	-0.0794667	-0.0923387	0.658104	-0.295325	-0.603854	-0.419957	0.589386	-0.467194	-0.0104938	-0.696618	0.515581	-0.279201	0.0725048
	ENSMUSG00000021217	Tshz3	0.0404413	0.365067	0.279407	-0.562784	-0.45859	-0.0941639	0.585583	-0.413651	0.403707	-0.579699	0.192378	-0.387437	0.473829	0.175046	-0.431445
	ENSMUSG00000076430	Hus1b	0.34316	0.237994	-0.131692	0.443397	0.516011	0.579727	-0.046695	-0.647898	0.146784	0.637169	0.546041	0.371894	0.735698	0.314425	-0.0725048
	ENSMUSG00000056174	Col8a2	-0.166755	-0.24964	-0.272901	0.668105	0.461338	-0.740909	-0.756645	-0.683315	0.127007	0.803883	-0.0838702	-0.353577	0.351771	0.12384	-0.709482
	ENSMUSG00000005882	Uqcc1	-0.176391	-0.530059	0.513333	-0.513362	0.467873	-0.183152	-0.228696	0.0984204	0.077967	0.682465	-0.22339	-0.599429	0.360896	-0.3982	-0.169629
	ENSMUSG00000039110	Mycbpap	0.221327	0.475375	0.240492	0.142488	-0.123485	0.047479	-0.393978	0.423658	-0.316968	0.460626	0.292958	-0.341134	0.663452	0.481292	0.202161
	ENSMUSG00000051978	Erich1	0.0437011	0.854201	-0.314989	-0.282429	0.115203	-0.149366	0.616246	0.117488	0.248042	0.10892	-0.504689	0.294905	-0.0215181	-0.134215	-0.319133
	ENSMUSG00000030882	Dnhd1	0.124911	0.334612	0.0135759	-0.000494746	0.493582	0.0384466	-0.242186	0.440719	-0.238228	0.248227	-0.319423	-0.423291	0.595794	0.502333	0.211375
	ENSMUSG00000096035	Odaph	0.0497523	0.691168	-0.19088	-0.195101	0.643886	0.0472205	0.368291	0.232421	0.0836376	0.0522841	-0.0799564	-0.439991	0.0573426	-0.2998	-0.679784
	ENSMUSG00000028289	Epha7	0.0239349	-0.0489379	0.519067	-0.0246522	-0.4747	0.379992	0.0725219	0.163667	-0.123353	-0.942004	0.420298	-0.426831	0.47587	0.601096	-0.0725048
	ENSMUSG00000028871	Rspo1	0.131225	0.139683	0.129196	-0.0609875	0.4566	0.0918906	0.0854532	-0.0618609	-0.26738	0.42816	-0.0814986	0.261264	0.133255	0.670612	0.285602
	ENSMUSG00000041112	Elmo1	-0.129018	0.133137	-0.582971	-0.516308	0.0180393	-0.192825	0.522949	-0.686935	0.74299	-0.301758	0.630544	-0.309016	-0.0652103	0.277189	-0.26433
	ENSMUSG00000029725	Ppp1r35	-0.189649	-0.575271	-0.403914	-0.510582	-0.0447159	0.0475567	-0.385618	0.0116355	-0.10437	-0.0706319	0.428524	-0.419766	-0.257716	-0.355817	-0.121582
	ENSMUSG00000052942	Glis3	0.336371	0.579584	0.451888	-0.0147742	0.715949	0.414139	0.762051	0.455159	0.243505	0.0821029	0.323233	-0.325394	-0.0353327	-0.0661827	0.349509
	ENSMUSG00000025092	Hspa12a	0.191028	0.810766	0.0597391	0.194137	-0.613992	-0.218043	-0.495708	-0.452762	0.258001	0.318826	0.187919	0.562837	0.784367	0.723015	0.0437417
	ENSMUSG00000021972	Hmbox1	-0.0357934	-0.0751469	0.445021	0.0221364	0.0186012	0.00356001	0.715508	0.208701	-0.290901	-0.750072	-0.30745	-0.262666	0.325104	-0.378085	-0.1162
	ENSMUSG00000021662	Arhgef28	0.179372	0.788191	0.064342	-0.281379	0.164429	0.0735595	0.785225	-0.623877	0.194314	-0.0376296	-0.231574	0.415541	0.325454	0.582452	0.486742
	ENSMUSG00000070427	Il18bp	0.412465	-0.631629	0.792078	-0.270517	0.514689	0.159624	0.649032	0.200075	0.537694	0.621639	0.684962	0.119393	0.310241	0.67815	0.27901
	ENSMUSG00000074652	Myh7b	0.13651	0.461591	0.0693698	-0.324709	0.755563	-0.038577	0.436728	0.0821562	0.207302	0.134808	0.458213	0.138212	0.122682	-0.223539	0.138571
	ENSMUSG00000013858	Tmem259	-0.208854	0.28027	0.0758976	-0.220283	-0.197425	-0.495178	0.0121916	0.305273	-0.502483	-0.333971	-0.252056	0.18995	-0.677461	-0.231158	-0.12828
	ENSMUSG00000026068	Il18rap	0.389871	0.503336	0.49638	-0.204428	0.354802	0.221787	0.42494	0.533808	0.221012	0.553599	0.714687	-0.287455	0.738213	-0.0891706	-0.000577231
	ENSMUSG00000001773	Folh1	0.353328	0.848897	0.628056	0.0885145	0.252776	0.395384	0.683519	0.628951	0.195115	0.473967	-0.194955	-0.418419	0.311272	0.746741	-0.0725048
	ENSMUSG00000029071	Dvl1	0.114624	0.806071	0.0352356	-0.403705	0.212491	-0.199533	-0.102844	0.569826	0.194012	-0.328603	-0.0507813	0.243633	-0.0556163	0.369374	0.19568
	ENSMUSG00000031142	Cacna1f	0.111303	0.892779	0.111303	-0.354806	-0.0278213	0.0306427	0.335291	0.433277	0.720237	0.00111868	-0.0748022	-0.269466	0.447881	0.299663	NA
	ENSMUSG00000094840	Muc3a	0.383181	0.269083	-0.160358	0.383181	-0.0443162	0.781617	0.42015	0.651918	NA	0.5263	0.442804	0.140093	-0.174052	0.273226	0.580917
	ENSMUSG00000017868	Sgk2	0.184334	0.763953	-0.213609	-0.0329256	0.351259	0.125244	0.281735	0.346057	0.243424	0.245263	-0.737007	-0.349984	-0.255239	0.60238	-0.0725048
	ENSMUSG00000024962	Vegfb	0.261932	0.590127	0.709049	-0.485456	0.234651	-0.359034	0.0598227	0.289212	0.598034	0.485312	0.627749	-0.261638	-0.116548	0.36171	-0.381897
	ENSMUSG00000022003	Slc25a30	0.174577	0.549149	0.313002	0.38948	0.658262	0.0581311	-0.444375	-0.451119	-0.784372	-0.167	-0.358281	-0.300285	0.711275	0.786853	0.291023
	ENSMUSG00000057280	Musk	0.376228	0.624036	0.74685	0.0413668	0.475417	0.470033	0.249227	0.557796	0.361662	0.192723	0.390795	-0.594261	0.646715	0.287292	-0.0725048
	ENSMUSG00000032221	Mns1	0.220168	0.468724	0.149683	-0.0770593	0.3322	0.461218	-0.0150515	0.290653	-0.106975	0.807866	0.535483	-0.044513	0.649176	-0.119838	-0.345712
	ENSMUSG00000045991	Onecut2	0.271333	0.730583	0.39931	-0.109587	0.386123	0.36237	0.181353	0.361312	-0.131906	0.40142	0.0260468	-0.415673	-0.738772	0.571696	-0.209187
	ENSMUSG00000026696	Vamp4	0.244951	0.249805	0.0851671	0.361959	0.0841509	0.425734	0.0614177	0.558885	0.240097	0.585091	0.0436796	0.0611299	0.450468	0.419537	-0.265366
	ENSMUSG00000002588	Pon1	-0.103207	-0.715089	-0.0153648	0.264045	0.539835	-0.224593	-0.0609157	-0.217944	-0.170298	-0.286497	-0.506522	-0.0995024	-0.106911	0.417706	-0.0725048
	ENSMUSG00000036782	Klhl13	-0.325593	0.569307	-0.319176	0.244993	0.174363	-0.385167	-0.385015	-0.493916	0.0906414	-0.721194	-0.418196	-0.627806	0.103008	-0.00610367	-0.332011
	ENSMUSG00000032258	Lca5	0.0154183	0.722802	0.167906	-0.109234	0.437261	-0.0379024	-0.306616	-0.6059	-0.0219969	0.38055	0.541371	-0.454015	0.454716	-0.086281	0.0528334
	ENSMUSG00000050304	Slc25a2	0.141127	0.149325	0.490871	0.534048	0.679177	-0.174059	0.309207	-0.173215	0.111891	-0.0164761	-0.443763	-0.495587	0.552322	0.368964	0.132929
	ENSMUSG00000028681	Ptch2	0.276849	0.660546	0.263665	0.597764	0.290032	0.134879	-0.0117938	0.0483051	-0.73843	-0.108581	0.474714	0.432531	0.376992	0.627958	-0.0235658
	ENSMUSG00000002257	Def6	0.163227	0.166323	0.170921	0.288354	-0.421216	-0.0742212	-0.0450815	-0.82434	0.673014	0.16013	0.545759	0.781219	0.582309	-0.488515	-0.0787963
	ENSMUSG00000067001	Serpinb7	0.422858	0.176277	0.370064	-0.287043	0.422707	0.42301	0.63333	0.454754	0.84823	-0.0154686	0.208624	0.431964	0.438538	0.474646	-0.556669
	ENSMUSG00000015133	Lrrk1	0.557636	-0.0272166	0.560008	0.621173	0.763913	0.383346	-0.305776	-0.585703	0.812436	0.641589	-0.346829	0.0909503	0.610325	0.555263	0.781649
	ENSMUSG00000031684	Slc10a7	-0.185905	0.205817	0.3479	-0.569405	-0.0399256	-0.229648	-0.375816	-0.656848	-0.123973	-0.332722	-0.528139	-0.31795	0.122894	0.202937	-0.142162
	ENSMUSG00000027574	Nkain4	-0.0460282	0.0889732	-0.236603	0.0966333	0.345588	-0.807597	0.362711	0.102116	-0.520302	-0.810051	-0.58515	-0.302022	0.0409857	-0.133042	0.106994
	ENSMUSG00000042622	Maff	0.40718	0.930177	0.796461	0.270363	0.0985631	0.262581	0.727585	0.28054	0.826837	0.296799	0.477522	0.432203	0.382156	0.619691	0.284817
	ENSMUSG00000043664	Tmem221	-0.0933736	0.74122	0.647589	-0.221147	0.697453	-0.0965533	0.423846	0.465665	-0.0901939	-0.780762	-0.269399	-0.654745	-0.0381629	-0.426877	-0.107541
	ENSMUSG00000033233	Trim45	0.154715	0.933391	-0.0406285	-0.260088	0.418693	-0.232227	-0.236519	0.576457	0.267266	-0.107586	-0.135825	0.253409	0.348231	0.0560218	0.524194
	ENSMUSG00000032757	Bet1	-0.163356	-0.505715	0.0822483	0.0752304	-0.332163	-0.0907089	-0.430852	-0.543047	-0.0284241	-0.593015	-0.232701	-0.0940109	-0.368438	0.568975	0.082414
	ENSMUSG00000026700	Tnfsf4	0.315269	0.250172	-0.18002	0.687433	0.327878	0.336356	0.574848	0.344744	0.20919	0.269018	-0.221704	-0.489459	0.341645	0.323999	0.306539
	ENSMUSG00000043448	Gjc2	-0.159702	-0.0806346	0.0710768	-0.368954	-0.638006	-0.518879	-0.241025	0.143411	0.434722	-0.342122	-0.0969098	-0.487247	0.359463	-0.222494	0.0363233
	ENSMUSG00000026726	Cubn	0.381581	0.863956	0.372484	-0.225454	0.421599	0.313376	0.809284	0.58497	0.550098	0.243896	0.0635435	-0.416104	-0.398597	0.533188	0.390679
	ENSMUSG00000102428	Pcdhga12	-0.0451905	0.60881	-0.341621	-0.311932	0.37916	-0.0580698	0.604121	-0.0323113	0.0877875	-0.28327	-0.428282	-0.219053	0.884411	0.312769	-0.277088
	ENSMUSG00000025757	Hspa4l	-0.333772	-0.438387	-0.160918	-0.502913	-0.348615	-0.31893	-0.571583	-0.687713	-0.307669	0.167815	0.119509	-0.475219	0.153223	-0.358837	0.169996
	ENSMUSG00000000093	Tbx2	0.0433707	-0.103422	-0.254501	0.332457	0.159246	0.480038	-0.586382	0.243735	0.437739	-0.793356	-0.304791	-0.34173	0.423577	0.31594	-0.0725048
	ENSMUSG00000039252	Lgi2	0.0235211	-0.15966	0.361585	-0.313903	0.119567	0.511655	-0.34575	-0.418678	0.145071	0.21107	0.189655	-0.67256	0.119547	-0.180616	-0.0725048
	ENSMUSG00000074657	Kif5a	0.17889	0.660976	0.377757	-0.618146	-0.318749	0.366892	-0.359769	0.07667	0.281109	-0.173254	-0.32665	0.0446836	0.619395	0.304964	0.40971
	ENSMUSG00000032274	Cyp19a1	0.28754	0.575128	0.317739	0.329204	-0.137419	-0.042896	-0.347283	0.501869	0.349379	0.25734	0.0448405	-0.3655	0.556689	0.357927	0.0725048
	ENSMUSG00000032363	Adamts7	-0.221221	-0.285744	-0.306356	-0.601285	0.249957	-0.677955	-0.676261	-0.205587	0.0623394	-0.10701	-0.236855	-0.628129	0.478554	0.277984	-0.0511669
	ENSMUSG00000022150	Dab2	0.112317	0.366927	-0.132665	0.44845	0.0933374	-0.0986215	0.489523	-0.453838	-0.307131	0.28895	0.131296	-0.612069	0.468777	0.0547346	0.394524
	ENSMUSG00000039982	Dtx4	-0.151485	0.0883424	0.097958	0.00291186	-0.166613	-0.386709	-0.136357	-0.705629	-0.16866	-0.337211	-0.586912	-0.491386	0.574769	0.127785	0.642107
	ENSMUSG00000018372	Cep95	0.00583093	0.229191	-0.183989	-0.22778	0.266513	0.10657	0.0201592	0.267474	-0.00849731	0.554846	-0.0129697	-0.134731	0.17008	-0.411639	-0.273648
	ENSMUSG00000038437	Mllt6	0.165703	-0.142058	0.378795	0.273848	0.0455568	-0.446777	0.287553	-0.255282	0.762986	-0.0341004	0.484328	0.278809	0.196408	-0.185783	0.134998
	ENSMUSG00000028256	Odf2l	0.0713246	0.161813	0.334631	-0.635042	0.11174	-0.14976	-0.0443775	0.0309092	0.577739	0.213378	-0.0254899	0.139204	-0.257752	0.699954	-0.337192
	ENSMUSG00000033703	Fcsk	0.118516	0.562774	0.211887	0.173568	0.551326	0.483325	0.0224232	0.442176	0.032137	-0.126538	0.129896	-0.112077	-0.460756	0.107137	-0.10696
	ENSMUSG00000020359	Phykpl	-0.0871998	0.0498024	-0.598706	-0.221573	0.0546813	-0.636131	-0.412926	-0.80787	0.0712722	0.113661	0.0435253	0.462241	0.380183	-0.217925	-0.318147
	ENSMUSG00000072754	Lrcol1	0.142656	0.305203	0.686123	0.352124	0.372754	-0.557751	NA	NA	-0.760336	-0.294887	-0.138413	0.448992	NA	-0.0198903	NA
	ENSMUSG00000034212	Ankmy1	0.0812348	0.896778	-0.178597	-0.0195006	0.277438	0.18197	-0.252709	-0.0805898	0.458262	0.505617	-0.315105	-0.548293	-0.189909	0.776791	0.198833
	ENSMUSG00000028859	Csf3r	0.467149	0.930107	0.187254	-0.3239	0.681902	0.435044	0.82755	0.507036	0.33488	0.499254	0.244656	-0.466654	0.596092	0.0499839	0.732899
	ENSMUSG00000025076	Casp7	-0.314604	-0.469316	-0.0521558	-0.579135	-0.239813	-0.444527	-0.183192	-0.770586	0.443583	-0.465365	-0.389395	0.068069	-0.595971	0.195301	-0.161811
	ENSMUSG00000005986	Ankrd13d	0.170935	0.629327	0.077049	-0.266379	-0.659524	0.422013	0.367523	0.459537	0.44166	0.685358	-0.405985	-0.180957	0.241365	0.100506	-0.0331273
	ENSMUSG00000064604	Snora44		NA	NA	NA	NA	NA	NA	NA	NA	NA	NA	NA	NA	NA	NA
	ENSMUSG00000049173	Myoz3	0.140678	0.653165	0.767673	-0.208155	0.414233	0.0133015	-0.210038	0.254371	0.460346	-0.085676	0.386793	-0.525959	0.322374	0.0269842	-0.0725048
	ENSMUSG00000051367	Six1	0.26474	0.48675	-0.0011167	-0.300406	0.249551	0.381323	0.280397	0.256762	0.433098	0.826059	0.272717	-0.597365	0.420459	0.222772	0.11305
	ENSMUSG00000020427	Igfbp3	-0.532386	-0.823203	-0.884239	-0.0137939	-0.428864	-0.607825	-0.813947	-0.880329	-0.00536866	-0.681618	-0.648758	-0.184509	0.369935	-0.456947	0.021217
	ENSMUSG00000057072	Spata45	0.153798	0.459626	0.637242	0.156033	0.423235	0.165751	0.151127	0.341001	0.161598	0.0693759	0.137109	0.0743793	0.151563	-0.00568294	-0.0725048
	ENSMUSG00000031090	Nadsyn1	-0.0700634	0.399205	0.325126	-0.393042	0.529133	0.075679	0.209951	-0.596895	-0.297223	0.751393	-0.520256	-0.377314	-0.378056	0.356138	-0.215806
	ENSMUSG00000020190	Mknk2	0.177547	-0.307627	0.452487	0.339343	0.288613	0.513101	0.0664824	0.535628	0.873711	0.302068	-0.063716	-0.346255	-0.250818	-0.534928	0.0659756
	ENSMUSG00000043614	Vps37d	0.0573343	0.728717	0.0945523	0.37379	0.293814	0.505715	-0.347052	0.0201164	-0.0199017	-0.177306	0.297748	-0.134593	0.448861	-0.141316	-0.0725048
	ENSMUSG00000044244	Il20rb	0.152411	0.0401072	0.459846	0.334609	0.677691	-0.168659	0.264714	0.0362985	0.585837	-0.00614534	-0.112311	0.369633	-0.00862156	0.410997	-0.466282
	ENSMUSG00000037336	Mfsd2b	0.211734	0.442048	0.170499	0.646137	0.348633	0.378696	-0.0574317	0.241299	0.182168	0.591679	-0.158554	-0.110604	-0.249272	-0.301668	0.2469
	ENSMUSG00000015476	Prrt1	0.0303028	0.364027	0.0592085	0.809918	-0.728921	-0.144514	0.160848	-0.382726	-0.345682	0.597172	0.460533	-0.178265	0.827131	0.00139721	-0.287377
	ENSMUSG00000044345	Marveld1	0.0775607	0.625426	-0.297619	0.393438	0.569776	-0.277341	0.550592	-0.121593	0.165992	0.0839068	-0.111979	0.0712146	0.366624	-0.0996397	-0.214359
	ENSMUSG00000037605	Adgrl3	-0.0188318	0.591465	0.504792	0.00717193	-0.658502	0.233656	-0.125671	0.581513	0.384114	-0.320109	-0.119916	-0.628035	0.599072	-0.0448355	-0.256403
	ENSMUSG00000024793	Tnfrsf25	-0.17993	-0.75107	0.448221	0.785973	-0.565437	-0.454976	-0.231856	-0.425897	-0.128005	0.319196	-0.0321936	-0.484768	0.581084	-0.608863	0.0526077
	ENSMUSG00000032093	Cd3e	0.665747	0.948021	0.782384	0.697888	0.439394	0.633606	0.953939	0.813078	0.801327	0.714242	0.158314	0.227149	-0.105604	-0.270622	-0.692885
	ENSMUSG00000027387	Zc3h8	0.0487643	0.11795	0.443829	0.043985	-0.133489	0.29633	0.284227	0.320165	-0.0656281	0.0606448	-0.290457	-0.499149	0.0319345	0.0535437	-0.296844
	ENSMUSG00000019726	Lyst	0.314085	0.562365	0.443322	-0.0673259	-0.0756532	-0.154048	0.375799	0.252371	0.572454	0.615132	0.00735913	0.145122	0.567285	-0.353959	0.381295
	ENSMUSG00000035545	Leng8	0.00655927	0.00380752	-0.460308	0.466354	0.481988	0.100733	-0.408931	-0.298327	-0.128556	0.00931103	-0.325856	-0.0400745	0.323256	0.506573	0.335046
	ENSMUSG00000079657	Rab26	0.177745	0.391661	-0.0226918	0.10943	-0.681285	0.24606	-0.147321	0.610924	0.33665	0.777966	-0.584576	-0.343561	0.594742	0.695556	-0.190562
	ENSMUSG00000031558	Slit2	0.0465526	-0.0640073	0.240752	0.0929582	-0.426848	0.317733	-0.0930444	0.311357	0.00014695	-0.508666	-0.115685	-0.51627	0.501638	0.747342	0.322403
	ENSMUSG00000049288	Lix1l	-0.0662891	0.784057	-0.0536757	-0.268774	-0.0789025	-0.231174	0.52897	0.0572304	0.0319993	-0.257234	-0.483569	-0.659449	0.0100059	-0.128412	-0.00594364
	ENSMUSG00000074766	Ism1	-0.116413	-0.158671	-0.0727532	0.318815	-0.0973198	0.757572	0.220594	-0.326099	0.18261	-0.613321	-0.135506	-0.582946	-0.464794	-0.308122	0.189931
	ENSMUSG00000050908	Tvp23a	0.0781411	0.129306	0.417883	0.0747802	0.0815021	-0.142471	-0.382473	-0.447797	-0.417672	0.529761	-0.0476612	0.00797505	0.710546	0.561814	0.397896
	ENSMUSG00000103442	Pcdha1	0.116262	0.830883	0.57948	0.435287	0.0953735	-0.170657	0.171062	-0.506985	0.253096	0.247301	0.137151	-0.120593	0.0359937	-0.00525997	-0.0725048
	ENSMUSG00000030699	Tbx6	-0.188678	-0.303438	0.216735	-0.691834	-0.129199	-0.167553	-0.0625717	-0.574156	0.502029	-0.36711	0.230055	-0.527589	0.479372	-0.209804	-0.603994
	ENSMUSG00000059854	Hydin	0.354074	0.792245	0.337987	-0.0776595	0.646459	0.0702707	0.0211487	0.0993032	0.386549	0.855915	0.479372	-0.323326	0.370161	0.440904	-0.0725048
	ENSMUSG00000029735	Tpk1	-0.000773479	-0.575749	0.4228	0.188614	0.0878086	0.330735	-0.758653	-0.450778	-0.46489	-0.117442	0.032223	-0.275124	-0.03377	0.16974	0.258889
	ENSMUSG00000040856	Dlk1	0.0745589	-0.041093	0.448012	-0.0979286	0.722796	-0.282504	0.117708	-0.547568	0.544438	-0.184241	0.0766131	-0.563732	0.0889331	0.402718	0.0725048
	ENSMUSG00000079363	Gbp4	0.159735	0.154034	0.647005	-0.0138405	0.62777	0.343801	-0.0858802	-0.00761167	0.165437	0.27284	-0.102371	-0.199429	0.524987	0.176699	0.0711037
	ENSMUSG00000049420	Tmem200a	-0.0373906	-0.00227645	-0.217885	-0.303767	0.170774	-0.321676	-0.188535	0.491296	0.517143	-0.73866	0.287629	-0.1905	0.422924	0.312594	-0.0725048
	ENSMUSG00000026114	Cnga3	0.0764268	0.873483	0.0885935	-0.334463	-0.103371	0.948696	0.119335	0.046871	0.32451	0.0642601	-0.156444	-0.501658	0.546829	0.184229	-0.0725048
	ENSMUSG00000001155	Ftcd	0.232548	0.820203	0.0964506	0.630362	-0.150221	0.189917	0.894523	0.423258	0.27538	0.210082	0.156364	-0.0506882	0.255013	0.323643	0.0725048
	ENSMUSG00000075702	Selenom	-0.00481778	-0.189105	-0.373506	0.637343	-0.0188122	-0.379471	0.886787	-0.673937	0.471571	0.206293	-0.121208	-0.615174	0.220637	0.323633	0.00917668
	ENSMUSG00000028444	Cntfr	0.246993	0.770317	0.70977	0.433555	0.833201	0.225037	-0.51227	0.0622866	0.268949	-0.3547	0.672755	-0.247	-0.197322	0.510123	-0.0725048
	ENSMUSG00000048481	Mypop	0.000985101	0.234177	-0.422125	0.532884	-0.503731	0.623001	-0.443745	-0.398021	-0.0216351	0.227335	-0.15492	-0.120293	0.670974	0.0236053	0.754427
	ENSMUSG00000021701	Plk2	-0.0787942	0.0234362	-0.165056	0.0074673	-0.44128	-0.455468	0.341601	-0.302989	0.501762	-0.669532	-0.404534	0.499203	0.460669	0.024788	-0.417904
	ENSMUSG00000047787	Flrt1	0.222116	0.785394	0.178101	-0.00361084	-0.24076	-0.107404	0.818285	0.500612	-0.930615	0.488314	-0.299746	0.688235	0.266132	0.486228	-0.538441
	ENSMUSG00000038172	Ttc39b	0.360598	0.228301	0.324531	0.396665	-0.123128	0.746006	0.623257	-0.0220304	0.322989	0.718312	0.0107552	0.461537	0.698364	0.837024	-0.287657
	ENSMUSG00000025997	Ikzf2	0.276549	0.0362779	0.748317	0.369993	0.174696	0.335657	-0.00569845	-0.0276499	0.563667	0.561943	-0.060196	0.217441	0.647403	0.754023	-0.423559
	ENSMUSG00000029379	Cxcl3	0.178718	0.879938	0.0851937	-0.459825	0.22803	-0.0996174	-0.0357264	0.344744	0.129405	0.308225	0.453025	-0.597958	0.25197	0.759974	-0.131322
	ENSMUSG00000050150	Slc9b1	0.091273	0.695781	0.358011	-0.011143	0.10636	0.0242882	0.255289	0.0761863	0.746571	0.117225	-0.05891	-0.271006	-0.123729	0.775137	0.0725048
	ENSMUSG00000023206	Il15ra	0.301517	-0.718602	0.336048	0.512932	0.494167	0.388185	0.313449	0.289585	-0.468228	0.862323	-0.181422	0.216878	0.0566194	0.861385	-0.148032
	ENSMUSG00000039206	Daglb	0.268448	0.220302	0.416618	0.597098	-0.201024	0.278265	0.31078	0.258631	0.355858	-0.0357863	-0.00727548	0.293941	-0.081877	0.676469	0.114418
	ENSMUSG00000024101	Washc1	0.00348379	0.162703	-0.235587	-0.0357705	0.125531	-0.300368	-0.23833	0.398132	0.442013	-0.126901	0.0243891	0.137929	-0.379751	-0.0174215	0.547898
	ENSMUSG00000027466	Rbck1	0.111677	-0.917591	0.207472	0.173469	0.168216	-0.418316	0.224437	0.0751374	0.298911	-0.0465059	-0.437065	0.408039	0.148216	0.0210497	0.0266706
	ENSMUSG00000020305	Asb3	0.144553	-0.0553476	0.483958	0.0832626	0.143376	0.437623	0.478017	-0.179202	0.497967	0.404903	0.227417	-0.390991	0.107967	-0.235066	0.14573
	ENSMUSG00000027500	Stmn2	0.267996	0.692101	0.291309	0.197465	-0.809302	0.356219	0.263363	0.401828	0.0408311	-0.519707	0.267996	-0.161008	0.407479	0.650581	NA
	ENSMUSG00000037035	Inhbb	0.151787	0.924252	-0.424458	0.2702	-0.396338	0.393815	0.775464	0.26845	0.111545	0.851862	-0.20168	-0.0730216	0.192028	-0.26015	-0.538441
	ENSMUSG00000024256	Adcyap1	0.00880278	0.534292	0.202885	-0.289016	-0.194235	-0.0175828	0.448418	0.413914	-0.0329182	0.540159	-0.0636676	-0.521503	0.0351883	0.448314	-0.0725048
	ENSMUSG00000073565	Prr16	0.224665	0.862941	0.144017	0.495108	-0.864997	0.277808	0.56084	0.333378	-0.177228	-0.718674	0.171521	0.062494	0.569349	0.422914	-0.0725048
	ENSMUSG00000034810	Scn7a	0.223217	0.69139	0.396208	-0.0388146	0.251391	0.234155	0.476976	0.137838	0.103493	-0.845303	0.00299597	-0.158901	0.508111	0.212279	0.255088
	ENSMUSG00000073771	Btbd19	0.239835	0.778055	0.0541665	-0.285079	0.43706	0.296814	0.0946471	-0.356521	0.210868	0.623466	-0.558988	0.333542	0.268802	0.605996	-0.347346
	ENSMUSG00000079184	Mphosph8	0.00531406	0.366054	0.03241	-0.219786	0.0976961	-0.179774	0.000369529	0.225659	-0.440057	-0.0193381	0.293839	-0.0286494	0.13731	-0.314338	0.0102586
	ENSMUSG00000037447	Arid5a	0.204543	-0.0571242	0.0724159	-0.525224	-0.215816	0.186456	0.705364	0.7346	0.22263	0.752235	0.0913828	-0.513205	0.604907	0.407591	0.235483
	ENSMUSG00000040455	Usp45	-0.0844426	-0.832852	0.429592	-0.176781	-0.208153	0.285541	0.0543894	-0.264783	-0.463228	0.200867	0.00789561	-0.418983	0.0312335	-0.446111	0.0774738
	ENSMUSG00000078451	Ppil6	-0.083156	0.0535235	-0.0938072	0.0505005	-0.117861	-0.180139	0.0289501	-0.215785	0.305155	0.808417	-0.27727	-0.187119	0.721034	-0.170199	-0.0725048
	ENSMUSG00000053852	Adgrg4	0.153002	0.666245	0.254464	0.106282	-0.299879	-0.0807493	0.390241	0.53693	0.133341	0.172663	0.0565994	-0.409393	0.426718	0.407655	-0.0725048
	ENSMUSG00000021265	Slc25a29	0.0716081	0.281566	0.394351	-0.214106	-0.263547	0.4142	-0.103527	0.295146	0.0598669	-0.364956	-0.704263	0.364834	0.0850832	-0.241625	0.0833494
	ENSMUSG00000014245	Pigl	0.0894305	-0.216889	0.676553	0.315414	0.326587	-0.879142	-0.506746	-0.574943	-0.429433	0.0626098	0.127684	0.243977	0.0142671	0.468485	0.116251
	ENSMUSG00000063765	Chadl	-0.00742755	0.271172	-0.391141	-0.108042	0.136514	-0.126951	0.299998	0.244875	-0.788383	0.698887	-0.195203	0.0798219	-0.0747268	-0.111837	0.0598717
	ENSMUSG00000043342	Hoxd9	-0.0807679	0.0703406	-0.167026	-0.110767	0.291354	-0.0507686	-0.0470006	-0.221374	NA	-0.171589	0.361226	-0.301797	-0.520364	0.323698	NA
	ENSMUSG00000032782	Cntrob	-0.0916966	-0.148354	-0.109959	-0.188831	0.0356868	0.526581	-0.578966	0.210637	0.152672	-0.119508	0.0273612	-0.104221	0.111026	-0.0791726	-0.45096
	ENSMUSG00000015980	Lrrc27	0.0798689	0.112981	-0.0659393	0.359995	-0.123367	-0.293191	-0.260912	0.265339	0.481474	0.340458	0.388693	-0.332398	-0.20248	0.0467567	0.21391
	ENSMUSG00000016409	Nkap	0.160906	-0.410142	-0.525886	0.48894	-0.00649581	0.13088	0.089048	-0.468917	-0.411811	0.457816	0.449031	0.190932	0.215306	0.226022	0.303317
	ENSMUSG00000058317	Ube2e2	0.367527	0.921406	-0.0498652	0.493911	0.255006	0.0192826	0.0142967	0.396355	-0.195261	-0.245043	0.486655	0.677923	0.3387	0.418431	0.459155
	ENSMUSG00000042743	Sgtb	0.0493529	0.760585	0.60562	0.0601865	-0.282875	-0.0786215	0.124548	-0.0935167	-0.219021	0.234056	0.0537529	-0.433358	0.0449528	-0.0677531	0.31626
	ENSMUSG00000032475	Nck1	-0.41451	-0.420002	0.253715	-0.484155	-0.282345	-0.409019	-0.504044	-0.600078	0.488106	-0.576656	-0.0727765	-0.808684	-0.290144	0.178807	-0.549306
	ENSMUSG00000040415	Dtx3	-0.168639	-0.678535	-0.433973	0.67313	0.0789393	-0.195683	-0.364157	-0.686583	0.239833	-0.141596	-0.331296	-0.678219	0.637781	0.408444	0.268944
	ENSMUSG00000055235	Wdr86	-0.0146632	-0.0283835	-0.367692	0.177193	-0.00740029	-0.0102811	-0.278037	0.314451	0.153592	-0.426174	0.553455	-0.0190452	0.60319	-0.310718	-0.537325
	ENSMUSG00000005823	Gpr108	0.112472	-0.784731	-0.05099	0.273101	0.167712	-0.506137	0.0732919	-0.207126	-0.300085	0.151652	-0.130499	0.558563	0.496541	0.485632	0.431627
	ENSMUSG00000008932	Slc1a7	0.162798	0.465004	0.395117	0.0911372	0.718932	0.0799243	0.314525	0.014986	0.618035	-0.0888056	-0.754608	-0.517608	0.23446	0.297351	0.011412
	ENSMUSG00000060429	Sntb1	0.111785	0.470678	0.518222	0.389238	-0.464486	-0.496516	-0.148725	-0.731332	0.00873434	0.317604	-0.275438	0.13081	0.281219	0.096018	0.127552
	ENSMUSG00000041642	Kif21b	0.171592	0.879845	0.311123	-0.362618	0.158402	-0.0727364	0.781613	0.556116	0.745812	0.505262	0.124882	-0.685582	-0.600083	-0.313823	0.184783
	ENSMUSG00000029275	Gfi1	0.0701942	0.420406	0.0126985	0.0456883	0.405596	0.43249	0.223074	0.0666463	0.48345	0.785825	-0.56712	-0.297473	-0.679058	0.0737421	-0.0496357
	ENSMUSG00000040537	Adam22	0.267894	0.630962	0.373641	0.283972	-0.631659	0.868575	0.303639	0.606087	0.251815	0.110143	-0.106501	-0.201962	0.352056	0.132312	-0.286342
	ENSMUSG00000047996	Prrg1	0.16176	0.518891	0.492656	-0.0742835	0.184335	0.398716	0.0306941	-0.149883	0.139185	-0.549894	0.397012	-0.35548	0.190495	0.264798	-0.201701
	ENSMUSG00000006235	Epor	0.226813	-0.210964	-0.157602	0.465102	0.40683	0.194303	0.259324	0.102282	0.330735	0.321312	0.595447	-0.534952	0.513092	-0.256716	0.021461
	ENSMUSG00000032913	Lrig2	0.127711	-0.193321	0.365359	0.102391	0.26763	0.216647	0.129012	0.308014	0.318469	-0.140355	0.168617	0.0306986	-0.227004	-0.457273	0.126411
	ENSMUSG00000063954	H2ac19	-0.108787	-0.387092	-0.106127	0.374031	-0.260757	-0.478553	0.223724	0.0551953	-0.176607	-0.0567731	0.581062	0.0670978	-0.111446	-0.274455	-0.258298
	ENSMUSG00000051041	Olfml1	0.149609	0.756769	-0.822053	0.0655451	0.714197	-0.464497	0.233672	-0.253559	0.652219	-0.328384	0.38049	-0.427165	0.571526	0.4024	-0.0725048
	ENSMUSG00000022817	Itgb5	0.375197	0.793701	0.322267	0.500725	0.923099	-0.40709	0.371601	0.904791	0.691697	-0.588344	0.378793	0.103431	-0.630145	0.764636	0.184743
	ENSMUSG00000046808	Atp10d	0.185049	0.208245	0.54873	-0.273894	-0.109963	0.18267	-0.0994976	-0.198906	0.308207	0.640058	-0.248375	0.187428	0.470235	0.0429084	0.532321
	ENSMUSG00000050783	Htr1f	0.227871	0.689944	0.427303	0.242994	0.146016	0.372868	-0.114945	0.384691	0.212749	-0.104877	0.714585	-0.364734	0.000181729	0.897171	-0.0725048
	ENSMUSG00000040125	Gpr26	0.146383	0.822694	0.196066	0.13447	-0.904487	0.378284	-0.179742	0.501703	-0.0161601	-0.0614652	0.158297	-0.382943	0.333367	-0.354503	0.196928
	ENSMUSG00000027641	Rbl1	0.0982785	0.519916	-0.124232	0.0135818	0.503414	0.173112	-0.0405631	0.368534	0.126399	0.404278	-0.0161814	-0.0515356	0.640485	0.0701584	-0.205591
	ENSMUSG00000046785	Epm2aip1	0.00142401	-0.130244	0.0685673	0.852373	0.0202736	0.410894	0.432903	-0.288602	-0.574241	-0.0174256	-0.481965	0.071827	0.582841	-0.455172	-0.200684
	ENSMUSG00000047261	Gap43	-0.289164	-0.669237	0.298136	-0.309537	-0.784023	-0.26879	0.227582	-0.399172	0.202915	-0.398966	-0.689247	-0.49505	0.316038	0.364623	-0.0725048
	ENSMUSG00000059540	Tcea2	0.149912	-0.561075	0.102978	0.284325	-0.00918644	0.279587	0.00310819	0.806455	0.5437	-0.313637	-0.172511	0.319436	0.450805	0.196845	-0.331933
	ENSMUSG00000042320	Prox2	0.0233112	-0.0149206	0.614188	-0.303418	0.0252545	0.378931	-0.0616861	0.483725	0.419411	-0.348609	-0.247357	0.205089	0.0213678	-0.29841	0.301806
	ENSMUSG00000071176	Arhgef10	-0.13567	0.733019	-0.159342	0.092094	0.280942	-0.342433	-0.622008	-0.556776	-0.163491	-0.779215	-0.574218	-0.111997	0.50846	-0.0495869	0.0932371
	ENSMUSG00000035262	Amh	0.27573	NA	-0.379292	0.4905	0.207053	NA	0.313206	-0.0240737	NA	0.359552	NA	0.27573	0.341394	-0.833892	NA
	ENSMUSG00000039741	Bahcc1	0.028797	0.630618	0.187376	-0.0895589	-0.00406527	-0.490331	0.532524	-0.240888	0.719447	-0.615432	0.0616592	0.352699	0.659892	-0.0931336	-0.316105
	ENSMUSG00000029373	Pf4	0.299901	0.841303	0.537109	0.796729	0.635779	0.579981	0.062693	-0.318464	-0.0871402	0.614116	-0.0925547	-0.432082	0.600892	-0.549053	-0.111969
	ENSMUSG00000027560	Dok5	-0.193714	-0.0320692	-0.344693	-0.10202	-0.715352	0.00563367	0.371663	-0.657502	0.0416241	-0.23394	0.363869	-0.465626	-0.193714	-0.261077	NA
	ENSMUSG00000026240	Cops7b	-0.410883	-0.440858	0.302586	-0.455712	-0.751168	-0.414105	-0.40766	-0.452828	-0.884324	0.0301418	-0.182419	-0.393491	0.554961	-0.49097	-0.350823
	ENSMUSG00000036216	Leap2	-0.0946627	0.175666	0.0381865	-0.144941	-0.471787	-0.0443847	0.462171	0.0471901	-0.381315	0.0470371	-0.520106	-0.148774	-0.262683	-0.176105	0.0725048
	ENSMUSG00000026956	Uap1l1	0.421921	0.82612	0.386213	0.783616	0.645092	0.566593	0.162253	0.363153	0.135421	0.725016	0.457629	-0.874264	-0.350593	0.515726	0.0475145
	ENSMUSG00000035954	Dock4	-0.0619992	0.358363	0.404814	0.0803182	-0.291317	-0.170856	-0.15611	0.321789	-0.0999996	-0.766133	-0.21643	-0.371892	0.364539	0.881383	-0.0239988
	ENSMUSG00000022020	Naa16	-0.0825045	-0.191003	0.29003	-0.374353	0.0259937	-0.287052	0.173562	0.156629	0.325263	0.0620929	-0.399814	-0.468199	0.458308	-0.57111	-0.440452
	ENSMUSG00000031987	Egln1	-0.04763	-0.524771	0.392431	-0.117945	-0.324382	0.243274	-0.0330484	0.018229	0.579651	-0.481337	-0.372768	0.200034	0.674117	-0.0622117	-0.0692991
	ENSMUSG00000025272	Tro	-0.103106	-0.388277	0.0557625	-0.330831	-0.3598	-0.254018	0.283641	0.365226	0.23432	-0.554259	-0.330502	-0.484198	0.10131	0.0985413	0.0478059
	ENSMUSG00000051079	Rgs13	0.07078	0.527838	0.0302945	-0.239469	-0.710952	0.111266	0.282277	0.798758	-0.0913946	-0.0227145	0.519564	-0.237645	-0.0886383	0.267939	0.420295
	ENSMUSG00000032120	C2cd2l	-0.0435623	-0.0170097	-0.099446	0.210153	-0.080688	-0.722313	-0.0642632	0.522834	0.284357	-0.169139	-0.0228615	-0.122366	-0.329402	0.307851	0.561365
	ENSMUSG00000025078	Nhlrc2	-0.117835	0.635377	-0.71952	0.228519	-0.258424	-0.0900805	-0.173653	-0.681907	0.643699	-0.790961	-0.231256	-0.0576741	-0.0217248	-0.145589	-0.0712903
	ENSMUSG00000074676	Foxs1	-0.282051	-0.292219	-0.757293	0.137766	-0.282051	-0.107664	-0.198427	-0.389841	-0.00256364	-0.610506	-0.738769	-0.782052	0.24938	-0.0969882	NA
	ENSMUSG00000029636	Wasf3	-0.148396	0.719625	0.237076	-0.203164	-0.133822	-0.198646	-0.731349	0.111695	0.366328	-0.689405	-0.162971	-0.243131	0.582724	0.69976	-0.38687
	ENSMUSG00000030427	Lilra6	0.329219	0.759303	0.325251	-0.134474	0.333186	0.384427	-0.150692	0.313885	0.680904	0.730737	0.295738	-0.396046	-0.253373	0.627686	0.620209
	ENSMUSG00000006019	Dhx34	0.0340564	0.746136	-0.472905	-0.275594	0.846537	0.0280824	0.385294	-0.0993588	0.0876029	-0.132928	-0.378603	-0.257631	0.147823	0.332886	0.0400305
	ENSMUSG00000058589	Anks1b	0.166595	0.772386	0.251684	-0.0964879	-0.852098	0.0391323	-0.0461742	0.709008	-0.0127454	0.340009	0.359845	-0.443243	0.842749	0.706204	0.0815059
	ENSMUSG00000019428	Fkbp8	0.0104688	0.413448	-0.280295	0.809236	0.0601024	-0.0391648	-0.308833	0.207352	0.74464	-0.0601271	-0.525206	-0.0585866	-0.358614	0.207235	0.324549
	ENSMUSG00000051497	Kcnj16	0.0841872	0.637204	0.163853	0.035633	0.497799	0.0841872	-0.031438	0.527514	0.0455472	-0.155886	0.050817	0.043866	0.667677	0.651217	NA
	ENSMUSG00000022160	Mettl3	-0.120293	-0.382754	-0.427473	-0.0977372	0.0686437	0.0470243	0.025687	-0.291688	-0.142849	0.284079	-0.297916	0.353807	0.16282	-0.460104	-0.575071
	ENSMUSG00000049047	Armcx3	-0.368764	-0.550139	-0.430832	0.573451	-0.202757	-0.939052	-0.306696	-0.680789	-0.283962	-0.921298	-0.553113	-0.823764	0.210747	0.328804	0.15962
	ENSMUSG00000001909	Trmt1	0.00542778	-0.0756586	0.678667	0.1731	0.176662	-0.550613	-0.296591	0.844421	-0.346644	0.322197	-0.369674	0.549121	0.0865142	-0.475645	-0.714419
	ENSMUSG00000022375	Lrrc6	0.447354	0.684752	0.411159	-0.137984	0.521568	0.122668	0.307834	0.620234	-0.15949	0.488468	0.483548	-0.380554	0.700929	0.659265	-0.0725048
	ENSMUSG00000013495	Tmem175	-0.00509967	0.275723	-0.0958528	0.593297	0.537367	0.0654851	-0.12824	0.398505	-0.704031	-0.0756845	-0.094799	0.275756	-0.405782	0.47841	-0.428805
	ENSMUSG00000060183	Cxcl11	0.019548	0.132787	-0.344112	-0.3957	0.00305996	-0.0823568	0.136066	-0.227772	0.584021	0.0360361	0.352702	-0.194615	0.136482	0.171041	-0.0725048
	ENSMUSG00000030889	Vwa3a	0.209709	-0.610615	0.28639	-0.314531	0.568027	0.302727	-0.020606	-0.420672	0.133029	0.812433	0.310014	-0.331707	0.367787	0.448413	-0.0725048
	ENSMUSG00000035473	Galm	0.177638	0.729868	0.294716	0.186056	0.24623	0.147767	-0.252893	0.283307	0.272048	0.169221	0.688994	-0.305877	-0.224979	0.126826	0.0774213
	ENSMUSG00000057069	Ero1b	0.100606	0.791972	0.441491	0.060487	-0.551022	0.264184	-0.174883	0.348811	-0.499939	0.756425	-0.00170051	0.0781216	-0.0298892	0.518947	0.12309
	ENSMUSG00000102627	Snurf		NA	NA	NA	NA	NA	NA	NA	NA	NA	NA	NA	NA	NA	NA
	ENSMUSG00000031565	Fgfr1	0.353233	0.813763	-0.27962	0.52051	0.646213	0.546288	-0.133205	0.105298	0.645471	-0.566231	0.396923	-0.166788	0.188536	0.419738	0.309542
	ENSMUSG00000019888	Mgat4c	0.0544183	0.0865844	0.540315	-0.284584	-0.629117	0.0489229	0.186552	0.433445	0.0599137	-0.122397	-0.584214	-0.452474	-0.636354	0.725648	0.0725048
	ENSMUSG00000023118	Sympk	0.0956544	0.567116	0.379784	-0.371136	0.482224	0.0554821	0.089175	0.840174	0.102134	-0.109609	0.123194	0.2625	-0.0206124	-0.185376	-0.0554564
	ENSMUSG00000000901	Mmp11	-0.294616	-0.900885	0.364791	-0.665738	0.0893179	-0.310649	-0.278582	-0.03865	-0.379878	0.0625844	-0.0146914	-0.819249	-0.678481	0.180474	-0.502275
	ENSMUSG00000018595	Glra4	0.163073	-0.158907	0.31509	0.123516	0.444443	-0.0865834	0.202629	0.574418	0.426507	0.25811	-0.308304	-0.136082	0.686951	-0.325234	-0.759607
	ENSMUSG00000070637	Srarp	0.0144414	NA	0.194843	0.202351	0.38682	0.280176	NA	-0.334186	NA	-0.773782	NA	-0.533602	-0.160193	0.0174709	0.011412
	ENSMUSG00000029055	Plch2	-0.0224283	0.530699	0.610886	0.0276481	-0.54679	0.255033	0.529871	-0.273782	0.470308	-0.763455	-0.300275	-0.0888069	0.0419108	-0.144616	-0.0725048
	ENSMUSG00000047842	Diras2	0.324274	0.340946	0.637522	0.600475	-0.223665	0.411322	0.200467	-0.189144	0.448112	0.469141	-0.0370592	0.0220867	-0.00965674	0.374535	0.307603
	ENSMUSG00000038533	Cbfa2t2	-0.0374801	-0.624498	-0.143111	0.0984013	-0.177943	-0.215955	0.388246	0.00286902	0.0670658	-0.115427	-0.0778292	-0.143346	0.28703	0.0287431	0.0788458
	ENSMUSG00000039158	Akna	0.445192	0.861593	0.439062	-0.343458	0.580203	0.450225	0.825642	0.0894317	0.776431	0.75394	0.475704	-0.480649	0.440159	-0.11398	0.396193
	ENSMUSG00000035109	Shc4	0.0942853	0.938981	0.35329	0.0921338	-0.191618	-0.302832	0.259889	0.0964368	0.281873	-0.361256	0.0643108	-0.090716	0.305568	0.00879795	0.446252
	ENSMUSG00000030814	Bcl7c	-0.174305	0.332822	-0.413181	0.0359686	0.116597	-0.387521	-0.293537	-0.248208	-0.444935	0.302518	0.365136	0.808556	-0.372791	-0.100401	-0.575362
	ENSMUSG00000020228	Helb	-0.214936	-0.354024	-0.111317	-0.18747	0.648182	-0.338027	-0.515957	-0.490981	0.611247	0.11054	-0.598027	-0.111194	0.271529	-0.546123	-0.242402
	ENSMUSG00000040812	Agbl2	0.212846	0.365421	0.163167	0.189623	0.789954	-0.0714103	0.0358025	0.569017	0.148138	0.707754	0.371118	-0.292719	0.452755	0.23607	0.0725048
	ENSMUSG00000019945	Cabcoco1	0.133913	0.264917	0.429985	0.051779	0.0553841	0.47375	-0.273981	-0.232884	0.341011	0.155018	0.604007	-0.584912	0.112808	0.244145	-0.0725048
	ENSMUSG00000031842	Pde4c	0.133638	0.578129	-0.123123	-0.677943	-0.0840446	0.458007	-0.657544	0.117704	0.690344	-0.0486181	0.415261	0.149571	0.152148	0.449114	-0.433379
	ENSMUSG00000025420	Katnal2	0.363462	0.62079	0.470829	-0.316317	0.401441	-0.581839	0.304115	0.789107	0.496851	0.325483	0.708127	-0.308065	-0.224225	0.622058	-0.0725048
	ENSMUSG00000011008	Mcoln2	0.299044	0.795795	0.366903	0.224514	0.661895	0.231185	-0.015196	0.203478	0.47247	0.757898	0.618205	-0.360414	-0.1668	0.669106	-0.20981
	ENSMUSG00000073643	Wdfy1	-0.00957138	0.177202	0.372862	0.722349	-0.15073	0.113648	-0.454412	-0.00405929	-0.415087	-0.240883	0.488201	-0.497204	-0.293125	0.168239	-0.0150835
	ENSMUSG00000007867	Ift43	0.200238	0.437559	0.161931	0.509118	0.250389	-0.418211	0.441757	0.0478415	0.238545	-0.0410085	-0.396486	0.339261	-0.219284	-0.107661	0.260375
	ENSMUSG00000074785	Plxnc1	0.226573	0.785811	0.155837	-0.125956	0.253504	0.400139	0.728395	0.0455587	-0.502566	0.889779	-0.0556077	-0.372717	0.38844	0.199643	0.454356
	ENSMUSG00000029534	St7	0.24556	0.717309	0.377641	0.393956	-0.5482	0.175995	-0.149577	0.542917	-0.0239983	0.166522	0.173879	-0.207135	0.315126	0.434093	0.707623
	ENSMUSG00000015355	Cd48	0.394688	0.892614	0.141692	-0.129341	0.630057	0.433278	0.823277	-0.410687	0.839967	0.463346	0.356098	-0.756519	0.629297	0.115558	0.0532073
	ENSMUSG00000036013	Fam122c	0.122085	0.250228	-0.347016	0.184988	-0.344393	0.059183	-0.0513983	0.344744	-0.146613	0.46372	0.220082	-0.351188	0.348666	0.274036	-0.0725048
	ENSMUSG00000017740	Slc12a5	0.153431	0.841348	0.504117	-0.126303	-0.154011	0.649125	0.651672	0.132879	0.173983	-0.214151	0.407228	-0.176801	0.381003	-0.252946	-0.0243062
	ENSMUSG00000040367	Lrrd1	0.0957892	0.735927	0.489858	0.0330428	-0.145267	0.180179	0.00277275	0.158536	0.434664	0.174938	-0.336411	-0.355331	-0.109429	-0.00328118	0.312113
	ENSMUSG00000021260	Hhipl1	0.198926	0.754675	0.0424157	-0.228735	0.823668	0.308308	0.0913175	0.406495	0.636419	0.306535	-0.0371199	-0.698128	0.0851323	0.317502	0.0725048
	ENSMUSG00000056755	Grm7	0.224957	0.739827	0.618584	-0.426832	-0.627451	0.544433	0.268294	0.547915	-0.0148515	0.181619	0.446939	-0.373488	-0.159356	0.346078	0.0725048
	ENSMUSG00000039384	Dusp10	0.168018	0.53848	0.150162	0.264155	0.293974	0.414738	0.710223	-0.878521	0.185873	0.442483	0.0477956	-0.332361	-0.285536	-0.156505	0.0683111
	ENSMUSG00000037674	Rfx7	0.045487	0.409161	0.344512	-0.749841	-0.261315	-0.0405316	0.0851845	-0.291651	0.0768019	0.388684	-0.187935	0.304172	0.37302	-0.265319	0.014172
	ENSMUSG00000026035	Ppil3	-0.00577906	0.450247	0.340368	-0.381987	0.671578	-0.346476	0.16419	0.222544	0.106836	-0.341148	0.392525	-0.213754	-0.118394	-0.261362	-0.180818
	ENSMUSG00000026960	Arl6ip6	-0.159109	-0.526961	-0.405525	-0.249993	-0.643341	-0.29727	0.0653503	-0.055932	-0.290097	0.217652	-0.0682255	0.0648878	0.300958	-0.549722	0.00414584
	ENSMUSG00000033965	Slc16a2	-0.244434	-0.822781	0.519373	0.530081	-0.271655	0.59516	-0.709158	-0.758398	-0.348978	-0.889892	-0.272979	-0.217213	0.382056	-0.162683	0.670802
	ENSMUSG00000064666	Snora52		NA	NA	NA	NA	NA	NA	NA	NA	NA	NA	NA	NA	NA	NA
	ENSMUSG00000102758	Naaladl2	0.506278	0.592647	0.574369	-0.0241725	0.514936	0.269542	0.916224	0.226124	0.586378	0.341141	0.497621	-0.485957	0.526623	0.648743	-0.0725048
	ENSMUSG00000034903	Cobll1	0.179324	0.761434	0.301726	-0.33039	0.380952	0.553379	0.153824	0.204823	0.30048	-0.170713	-0.276321	-0.0155905	0.410757	-0.177025	0.122619
	ENSMUSG00000027347	Rasgrp1	0.168617	0.772385	0.773661	-0.339757	-0.596427	0.394868	0.114791	-0.528099	-0.00343567	0.471102	0.222442	0.706181	0.689796	-0.382286	-0.430567
	ENSMUSG00000032253	Phip	0.19015	0.195067	0.670444	-0.379133	-0.0645863	0.442758	0.120541	0.440873	0.422042	0.35332	0.0780823	-0.374458	0.185234	-0.50487	0.449942
	ENSMUSG00000070469	Adamtsl3	0.0507349	-0.000106667	0.418767	0.0272713	0.565432	0.610609	-0.282558	-0.195141	0.741168	-0.77981	-0.246539	-0.0358595	0.474608	0.556808	0.0741985
	ENSMUSG00000025978	Rftn2	-0.427802	-0.54808	-0.394436	-0.249168	0.517929	-0.451767	-0.429574	-0.619048	0.408399	-0.726535	0.0243865	-0.426031	0.37694	-0.631393	-0.728781
	ENSMUSG00000035186	Ubd	0.475796	0.969145	0.805973	0.659758	0.741561	0.475796	0.391484	NA	0.0367303	0.816373	-0.231633	-0.204532	0.428567	0.78703	-0.0725048
	ENSMUSG00000062729	Ppox	-0.0988129	-0.710617	-0.191269	0.362077	-0.0734054	-0.138495	0.288661	0.595066	0.221398	-0.444394	-0.12422	0.241943	0.228591	-0.179856	-0.317315
	ENSMUSG00000048031	Fcrl5	0.379694	0.826173	0.492768	0.556887	0.616345	0.182026	0.386282	0.451931	-0.0456867	0.373105	0.355451	-0.312658	-0.0791972	0.831652	-0.360211
	ENSMUSG00000047109	Cldn14	-0.0869435	0.857113	0.0685641	-0.158404	-0.205784	-0.214294	-0.101382	0.385514	-0.742271	0.0846362	0.343631	-0.203288	-0.107924	-0.00280716	-0.0725048
	ENSMUSG00000015247	Nipsnap3b	0.080181	0.73147	-0.0330492	0.735369	0.344701	0.0297592	-0.506212	-0.110538	-0.0457412	0.553741	-0.163729	0.130603	-0.455384	0.346525	0.477864
	ENSMUSG00000039701	Usp53	0.322969	0.654947	0.706943	-0.0670991	0.473511	0.370508	0.112185	-0.353982	0.129439	-0.0434265	0.386338	0.27543	0.58526	0.0993294	0.482772
	ENSMUSG00000045790	Ccdc149	0.209801	0.810463	-0.339466	0.196241	0.642998	0.22336	0.380117	-0.435499	-0.650242	-0.205643	0.172587	-0.586408	0.517	0.64336	0.249143
	ENSMUSG00000034738	Nostrin	0.0515851	0.626713	-0.235207	0.0994156	0.329493	0.209425	0.208406	-0.141541	-0.134083	-0.838987	0.302269	-0.307181	-0.61972	0.00375462	0.434071
	ENSMUSG00000041954	Tnfrsf18	0.213521	-0.295816	0.396068	0.0429577	-0.0973345	0.545466	0.111724	-0.295256	0.287016	0.368788	0.273561	0.494295	0.0239335	0.502938	0.15348
	ENSMUSG00000024535	Snx24	0.248758	0.48874	0.233858	0.515788	0.656527	0.0903816	-0.565942	0.0814292	0.132633	-0.788009	0.263658	-0.515957	0.305721	0.562293	0.285743
	ENSMUSG00000002006	Pdzd4	0.0352519	0.540939	0.307518	0.119415	-0.408932	0.00432049	-0.513098	0.300644	0.282224	0.0661833	-0.563707	-0.416292	-0.167763	-0.0889845	0.288205
	ENSMUSG00000048583	Igf2	0.257991	-0.185456	0.706193	0.396796	-0.0516555	-0.21143	0.292074	-0.512558	NA	0.577077	0.605526	0.223909	0.437329	0.217401	NA
	ENSMUSG00000033420	Antxr1	0.0213414	-0.142903	-0.440386	0.23544	0.830695	0.069172	0.0255896	-0.670772	-0.148487	-0.851294	0.363792	-0.828731	0.436132	0.430502	0.0170932
	ENSMUSG00000063689	H2ac21	0.274748	NA	0.416557	0.0163992	-0.253405	0.299836	NA	NA	NA	0.217459	0.605526	0.419086	0.315501	0.0466917	0.24966
	ENSMUSG00000032997	Chpf	-0.185309	0.41954	-0.689432	0.625203	-0.266306	-0.717063	-0.233432	-0.85796	0.868069	0.420391	-0.687677	-0.865569	-0.137186	0.900357	0.0858582
	ENSMUSG00000024777	Ppp2r5b	-0.247472	0.164661	-0.419726	0.24795	-0.675221	-0.0400278	-0.357818	-0.466098	-0.267958	-0.309181	-0.593928	0.0672898	-0.226986	-0.0940057	0.016091
	ENSMUSG00000021508	Cxcl14	0.292991	0.115865	0.887743	0.869899	0.0295675	0.869183	0.761864	-0.050021	0.280946	-0.96092	0.241544	-0.109058	0.793068	0.354647	0.305036
	ENSMUSG00000018379	Srsf1	-0.0850245	0.302677	-0.488279	-0.246453	0.342235	-0.307139	-0.0092023	0.438548	-0.160847	-0.21196	-0.240819	0.41997	0.435985	-0.578463	0.0510002
	ENSMUSG00000034120	Srsf2	-0.0477774	-0.269933	-0.307396	-0.218689	0.206918	0.123135	-0.428867	0.349786	0.67418	0.165977	-0.347432	0.309237	0.133413	-0.242705	-0.475893
	ENSMUSG00000042390	Gatad2b	0.109538	0.135595	0.319246	-0.0332489	0.0737728	-0.411516	0.731211	0.480739	0.0834808	0.228778	0.264873	-0.431175	0.144378	-0.284807	-0.791039
	ENSMUSG00000031132	Cd40lg	0.263192	0.603532	-0.00860781	0.804284	0.419494	0.181639	0.569679	0.344744	0.425719	0.0634055	0.0240737	0.420114	-0.0135574	-0.482998	-0.644084
	ENSMUSG00000095407	Tmem200c	-0.0725048	0.351936	-0.233769	0.202428	-0.139763	0.481455	-0.53823	-0.0366692	NA	-0.137997	-0.761608	-0.0149884	0.448361	-0.578884	-0.0725048
	ENSMUSG00000039840	Epg5	0.144521	0.632857	0.620919	0.206677	0.398024	-0.186171	-0.445249	0.251887	0.948469	0.173335	0.0781889	-0.16495	-0.0742138	-0.250797	0.115708
	ENSMUSG00000021499	Catsper3	0.273877	0.919208	0.314013	-0.262325	0.722664	-0.285667	0.233742	0.494548	0.51841	-0.104915	-0.166042	-0.425897	0.452308	0.458532	-0.0725048
	ENSMUSG00000037913	Tmem156	0.327946	0.803115	0.487055	0.57386	-0.210405	0.141494	0.121077	0.439839	0.270597	0.717543	0.385294	0.0635695	0.493101	-0.152773	0.0354509
	ENSMUSG00000028476	Reck	0.0396715	0.235406	-0.478585	-0.13974	0.782874	0.075183	-0.641909	-0.454919	0.508029	-0.784069	0.051119	0.028224	0.415438	0.183389	-0.250101
	ENSMUSG00000009640	Dmap1	0.0104943	0.161817	0.173542	0.0975787	0.233035	-0.156315	0.472927	-0.0336053	-0.171304	-0.458082	-0.283186	0.0545939	0.390153	-0.150382	-0.238235
	ENSMUSG00000046982	Tshz1	0.0631069	-0.827917	0.167805	0.207718	0.286833	-0.394757	0.571691	0.0472071	-0.603762	-0.0751001	0.579164	0.0790068	0.226594	-0.777817	-0.441798
	ENSMUSG00000050545	Fam228b	0.0965002	0.11575	0.0982641	0.15705	-0.266111	-0.441331	0.674489	0.676835	-0.128071	0.632402	0.0947363	-0.292651	0.38361	-0.185623	-0.0262051
	ENSMUSG00000042203	Tbc1d22b	-0.293832	-0.510729	0.401188	-0.668045	-0.674347	-0.546092	-0.748361	0.0253799	-0.0871525	-0.172441	-0.509571	0.694151	-0.135874	-0.0536388	-0.415224
	ENSMUSG00000030022	Adamts9	0.053983	-0.654017	-0.155521	0.280797	0.431745	0.102903	-0.65594	0.0492543	0.170066	-0.435663	-0.369657	-0.64778	0.524455	0.0587118	0.179163
	ENSMUSG00000059474	Mbtd1	-0.029095	-0.0539769	0.595661	0.195867	-0.213932	0.325147	-0.058386	0.181982	-0.00421306	0.0777969	-0.134465	-0.0659259	0.0666015	-0.69421	-0.238401
	ENSMUSG00000021391	Cenpp	-0.137792	-0.349583	-0.435008	0.0421412	-0.113056	0.226901	-0.162529	-0.230685	0.352689	-0.0963087	-0.0687731	-0.512888	0.26822	-0.183946	-0.429961
	ENSMUSG00000042138	Msantd2	-0.0523712	0.147883	-0.163597	0.202169	-0.60556	0.0820207	0.246008	-0.163134	-0.309357	-0.306365	-0.380469	-0.439329	0.06646	0.0583918	0.159221
	ENSMUSG00000018809	Smyd4	0.358956	0.824089	0.690489	-0.0977051	0.163402	0.428218	0.68496	0.351626	0.366285	0.59581	0.195394	0.0225701	0.584579	0.338343	-0.375573
	ENSMUSG00000024442	Dele1	-0.177885	-0.044599	-0.211313	-0.144457	-0.11439	-0.482791	-0.42355	-0.536653	0.512642	-0.607863	0.292296	-0.324394	0.1012	-0.310882	0.0275552
	ENSMUSG00000032596	Uba7	0.189163	0.182465	0.0626082	0.084461	0.596002	0.335271	0.495484	-0.588884	0.202394	0.195862	0.36362	-0.548665	-0.276307	-0.112402	0.28498
	ENSMUSG00000070509	Rgma	0.0288589	-0.603703	0.414601	0.404481	0.652347	-0.413142	0.267843	-0.306237	0.775534	-0.359458	-0.31224	-0.191058	0.336613	-0.014787	0.0725048
	ENSMUSG00000037697	Ddhd1	-0.149234	0.455009	0.443306	-0.231141	-0.23166	0.263702	-0.383967	-0.342434	-0.334743	0.319296	-0.486038	-0.135255	-0.163213	0.0616454	0.635479
	ENSMUSG00000078937	Cpt1b	0.220979	-0.472956	0.305203	-0.0454371	0.284821	0.458551	0.313129	0.245519	-0.460719	NA	-0.605526	0.276041	0.196439	-0.0891924	NA
	ENSMUSG00000042102	Dmgdh	0.23256	0.783025	-0.12429	0.014054	0.500857	0.220195	-0.0188565	0.283888	0.587564	0.244926	-0.512882	-0.249434	0.626634	0.255005	-0.0725048
	ENSMUSG00000025423	Pias2	-0.073022	-0.361358	0.342462	0.323038	-0.349896	0.456092	-0.561862	0.632924	-0.128581	-0.583422	0.365723	-0.243101	0.387379	-0.0174631	-0.391567
	ENSMUSG00000048537	Phldb1	0.153004	0.814904	-0.136221	0.31024	0.165829	-0.3791	0.245531	-0.565709	0.640966	-0.849093	-0.00579366	-0.00911396	0.286881	0.140179	0.416581
	ENSMUSG00000037306	Man1c1	0.24614	0.870044	-0.50681	-0.237906	0.256229	-0.400221	0.269962	-0.343351	0.225389	-0.135217	0.568336	0.570914	0.366327	0.535477	0.236052
	ENSMUSG00000042289	Hsd3b7	-0.0557262	-0.368155	-0.286088	-0.0330631	-0.00555415	0.2503	-0.517304	-0.315552	-0.33457	0.0434518	-0.138413	-0.0389476	-0.00546137	0.342691	-0.0725048
	ENSMUSG00000028860	Sytl1	0.373038	0.0631836	0.219859	-0.290757	0.65214	0.30206	0.561884	0.246455	0.888095	0.82652	0.162185	0.444016	0.681771	0.456769	-0.372961
	ENSMUSG00000023022	Lima1	0.474248	0.844535	-0.0298071	0.724535	0.535126	0.259013	0.679415	-0.113042	0.507423	0.561062	0.150056	-0.661182	-0.290233	0.632362	0.441074
	ENSMUSG00000046714	Foxc2	0.0779128	0.31879	-0.246833	-0.583667	0.39721	0.138327	0.0174984	-0.310117	0.319217	-0.100032	0.38599	-0.711551	0.2969	0.308733	-0.0725048
	ENSMUSG00000037966	Ninj1	0.240515	0.399944	0.674351	0.619703	0.195695	0.614095	0.0415186	0.140162	-0.372461	0.285335	-0.311151	-0.378921	0.652316	0.743125	0.0709881
	ENSMUSG00000021760	Gpx8	-0.502316	-0.915529	-0.574533	0.0771308	-0.543583	-0.295255	-0.463965	-0.78846	0.200751	-0.540667	-0.566216	-0.894414	0.328756	-0.342726	0.333025
	ENSMUSG00000038351	Sgsm2	0.263693	0.751395	0.373267	0.244421	0.157844	-0.165924	0.46639	0.296855	0.399487	-0.103775	-0.017053	0.282964	0.238057	0.439807	-0.0797149
	ENSMUSG00000055963	Triqk	0.124467	0.235267	0.252031	0.0677475	0.109573	0.173984	0.0330236	0.270947	0.478226	-0.0604086	0.0264727	-0.58136	0.133299	0.115634	0.153089
	ENSMUSG00000057265	Bbof1	0.277332	-0.521826	0.39705	0.259249	0.89276	0.295415	0.196469	0.952074	0.436039	0.622469	-0.0321474	0.203728	0.342169	0.0353334	0.135226
	ENSMUSG00000020213	Glipr1l1	0.305461	0.618233	0.491708	-0.227439	0.317056	0.293867	-0.191366	0.0452156	0.324832	0.321056	0.379913	-0.387091	-0.656338	0.390108	-0.0725048
	ENSMUSG00000033122	Hsd17b3	0.137344	0.372346	0.0772401	0.488029	0.613191	0.125848	0.14884	0.444203	-0.0668426	-0.0532002	0.330747	-0.353793	-0.189876	0.779208	-0.0725048
	ENSMUSG00000062590	Armc9	0.0393406	0.482111	0.255986	0.049788	0.154384	-0.122476	-0.34295	-0.481551	0.0288931	0.169187	0.107269	-0.0167273	0.319116	-0.034328	-0.239581
	ENSMUSG00000016624	Phf21b	0.274081	0.644479	0.282978	-0.353707	0.453217	0.516496	-0.237396	-0.13049	0.593455	-0.203548	-0.304245	-0.0480825	0.464633	0.338776	0.265183
	ENSMUSG00000060780	Lrrtm1	0.124912	0.427016	0.338994	0.0230668	-0.555853	-0.229481	-0.369207	0.427718	0.298746	0.47962	0.226758	-0.132138	0.30236	-0.310005	-0.0725048
	ENSMUSG00000032503	Arpp21	0.10307	0.561987	0.0552542	-0.0795279	-0.892449	0.167281	-0.0894714	-0.564595	0.699047	-0.0577579	0.192867	-0.546525	0.304794	0.423035	0.150886
	ENSMUSG00000036151	Tm6sf2	0.18063	0.470858	0.184231	-0.292016	-0.0664757	0.222035	0.708449	-0.498512	0.888809	0.44606	-0.568285	0.177029	-0.460738	-0.336937	0.336704
	ENSMUSG00000019471	Cdc37	-0.275754	-0.455949	-0.299396	0.0575765	-0.352976	0.178732	0.510634	-0.272051	-0.279711	-0.279458	0.271356	0.218038	0.0828998	-0.291277	-0.444626
	ENSMUSG00000031444	F10	0.35781	0.830446	0.373845	0.746005	0.341774	0.44382	0.414016	0.139497	-0.528259	0.701172	-0.0970232	-0.0620598	-0.820345	-0.229052	0.492739
	ENSMUSG00000033080	Vsx1	0.0725048	0.787004	0.188131	0.142942	0.23591	-0.085693	0.102561	0.344744	0.0725048	-0.0732942	-0.170389	-0.115395	NA	-0.534242	-0.0725048
	ENSMUSG00000033186	Mzt1	0.00391823	-0.0629065	-0.00860242	0.49406	0.0164389	0.0966375	0.485977	0.412885	-0.0108573	0.417533	0.734108	-0.095738	-0.389321	-0.272027	-0.0770847
	ENSMUSG00000014503	Pkd2l2	-0.0397503	0.345082	-0.022599	0.364413	-0.279138	-0.0908018	-0.324078	-0.1401	0.354582	0.458639	-0.0928206	-0.223026	0.304775	-0.0569015	0.686093
	ENSMUSG00000034731	Dgkh	-0.128127	-0.119995	0.404967	-0.433067	-0.59678	-0.330199	-0.355406	-0.00723219	-0.136258	-0.859209	0.107068	-0.267972	0.371163	0.606006	0.343528
	ENSMUSG00000032547	Ryk	0.0654716	0.143768	0.0113546	0.597107	0.604687	0.00621523	0.274434	-0.0291901	-0.265887	-0.425286	-0.282713	0.872526	-0.215824	0.119589	0.416464
	ENSMUSG00000017943	Gdap1l1	0.0858794	-0.0183825	0.045189	-0.0967699	-0.496245	0.201747	-0.0736403	0.143459	0.272767	0.227389	-0.809851	-0.44186	0.358566	0.12657	0.24966
	ENSMUSG00000000982	Ccl3	0.277747	0.820297	0.618345	-0.282458	0.664409	0.274891	0.462171	0.267639	0.313492	0.701977	0.280604	-0.635344	0.1615	0.256123	-0.0428089
	ENSMUSG00000033027	Klrc3	0.133917	0.272053	0.24139	-0.191646	-0.0584547	-0.0444199	0.227161	0.37186	0.11092	0.0540422	0.405752	-0.462096	0.531326	0.140162	0.127671
	ENSMUSG00000015094	Npdc1	-0.0515884	0.871465	-0.338632	0.193251	-0.28002	0.220331	0.318651	-0.832681	-0.00532157	-0.0978553	-0.686556	-0.631033	-0.684421	0.170314	0.439801
	ENSMUSG00000061524	Zic2	0.232322	-0.471582	-0.0805886	0.401472	0.320355	0.70342	0.305203	NA	NA	0.159442	0.555815	0.0662499	0.143297	0.333426	-0.0725048
	ENSMUSG00000094152	Slc6a16	-0.0705134	0.680947	0.566371	-0.0685221	0.175624	-0.122801	-0.202315	-0.0240737	-0.343904	0.477946	-0.271952	-0.28015	0.0793655	-0.174478	-0.0725048
	ENSMUSG00000075256	Cerkl	0.608181	0.815727	0.447513	0.342676	0.853515	0.441224	0.686141	0.656297	0.308558	0.596953	0.646677	-0.194112	0.619409	-0.214164	0.781995
	ENSMUSG00000021815	Mss51	0.167499	0.00855089	0.782093	0.366479	-0.117698	-0.217368	0.183286	0.975389	0.519273	0.182085	0.249704	-0.146364	-0.429383	0.152913	-0.153026
	ENSMUSG00000026840	Lamc3	0.0807526	0.180031	-0.0516841	-0.0309043	0.108161	0.132456	-0.483713	0.0786208	0.454142	-0.376609	0.0828843	-0.426537	0.47508	0.282232	-0.0725048
	ENSMUSG00000055799	Tcf7l1	-0.303237	0.811702	-0.198349	-0.538318	-0.440338	-0.675815	0.0319984	-0.00970003	0.266644	-0.701492	-0.47903	-0.486265	0.336379	0.187118	-0.408125
	ENSMUSG00000030111	A2m	0.202433	0.791506	-0.520312	-0.18151	0.488444	0.18091	-0.392607	0.484365	-0.100516	0.0898941	0.241259	-0.281498	0.223956	0.761062	0.238434
	ENSMUSG00000053228	Ceacam3	0.118319	0.751516	0.168122	0.262809	0.266829	-0.00867741	0.0685152	0.58048	0.00493612	-0.0703367	-0.062168	-0.169917	0.550307	0.383389	-0.0725048
	ENSMUSG00000025626	Phf6	0.00794781	0.427022	-0.104216	-0.295033	-0.118865	0.628123	-0.0240228	0.953138	0.508522	0.383597	-0.349897	0.525015	-0.225644	-0.229284	0.0399184
	ENSMUSG00000032228	Tcf12	-0.236196	0.405712	0.214297	-0.608991	-0.279787	-0.192606	-0.390794	-0.773439	-0.495297	-0.808703	-0.111377	-0.140288	0.422886	0.305565	-0.379818
	ENSMUSG00000022223	Sdr39u1	0.156752	-0.53224	0.688331	0.433992	-0.0600445	0.347842	0.0762504	-0.358654	0.0902757	0.353099	0.0753905	0.282132	-0.174985	0.223228	0.280608
	ENSMUSG00000026349	Ccnt2	-0.172943	-0.654161	-0.0284831	-0.344596	-0.0749926	0.0443203	-0.393726	-0.374335	-0.0788665	-0.391926	-0.267019	0.321647	0.360766	-0.489492	-0.0343947
	ENSMUSG00000071424	Grid2	0.243305	0.701963	0.511796	-0.0374016	-0.500857	0.367476	0.236862	0.25917	0.458635	0.242359	-0.242039	-0.44147	0.24425	0.280968	0.120937
	ENSMUSG00000023216	Epb42	0.0451308	0.91723	-0.224955	0.0356875	0.519632	-0.612013	0.0545741	0.268395	0.424806	0.359715	-0.519684	-0.321064	0.237825	-0.186174	-0.345884
	ENSMUSG00000047293	Gpr15	0.167354	0.744219	0.0944052	-0.0216688	-0.129264	-0.346569	0.249521	-0.160193	0.240302	0.773787	0.0406262	-0.192153	0.489435	0.736302	0.708501
	ENSMUSG00000057137	Tmem140	-0.0325349	-0.328183	0.606549	0.682669	0.276677	0.678858	-0.185673	0.0456837	-0.361666	-0.371448	0.577747	-0.684792	-0.409964	0.849255	-0.110753
	ENSMUSG00000021819	Zswim8	-0.163063	0.564432	-0.291346	-0.230883	0.473205	-0.197043	-0.0810195	0.471491	0.265445	-0.703381	-0.167238	-0.216906	0.174813	-0.331252	-0.158888
	ENSMUSG00000046101	Mcmdc2	-0.128022	0.175541	0.241261	-0.0761289	-0.107217	-0.00847849	-0.242895	-0.154964	-0.297616	0.54519	-0.0376835	-0.477886	-0.228	-0.148827	-0.257093
	ENSMUSG00000085715	Tsix	0.148195	0.555493	0.356145	0.0414923	0.153151	0.538709	0.14324	0.103426	0.219011	0.0557799	0.29585	-0.305599	0.195984	-0.268025	0.0725048
	ENSMUSG00000035632	Cnot3	-0.179471	-0.624063	0.191172	-0.183561	-0.17538	-0.105092	-0.545237	-0.109123	0.503188	-0.465526	-0.886317	-0.241331	-0.0642743	-0.566502	0.181064
	ENSMUSG00000027364	Usp50	0.0695189	-0.253984	0.121478	-0.788807	0.01756	0.168115	-0.609723	0.199137	0.312949	0.162634	-0.335886	-0.172098	0.312942	-0.538765	0.249188
	ENSMUSG00000032558	Nphp3	0.223665	0.891724	-0.0226181	0.320141	0.121525	0.168583	0.351884	0.506982	0.300225	0.643451	0.184363	-0.0293363	0.168843	-0.540966	0.262966
	ENSMUSG00000038930	Rccd1	0.033277	0.00254998	-0.374756	-0.0697894	0.774179	0.21222	-0.39544	0.124319	-0.0977939	0.357221	0.0565772	0.386384	0.00997676	0.00482389	0.202223
	ENSMUSG00000015957	Wnt11	0.104477	0.626706	0.0860123	0.122942	0.227533	0.66136	-0.796976	-0.375673	-0.0240737	0.573688	-0.049648	0.25957	-0.246762	0.298018	-0.0725048
	ENSMUSG00000046031	Calhm6	0.455859	0.0437381	0.5922	0.4209	0.711145	0.137625	0.767142	0.490818	0.570175	0.605067	0.212709	-0.65339	-0.297965	0.767666	-0.149418
	ENSMUSG00000028037	Ifi44	-0.04816	-0.642351	0.20372	-0.196738	0.335431	0.100418	-0.823383	-0.322398	0.191465	-0.463724	0.142124	-0.573042	-0.35611	0.133358	0.13618
	ENSMUSG00000026828	Galnt5	0.0924375	0.323111	-0.362484	-0.0713537	0.458582	0.111741	0.216251	0.000515455	0.442164	0.353411	-0.0405622	-0.386003	-0.109236	0.523989	0.0731336
	ENSMUSG00000103770	Pcdha9	0.0637696	-0.00472366	-0.0372516	0.499122	-0.111908	0.121834	0.100186	NA	0.0637696	0.0345144	0.725033	-0.131155	0.569335	0.460781	-0.0725048
	ENSMUSG00000017969	Ptgis	0.0114321	-0.159258	-0.131875	0.144661	0.45729	0.130768	0.842953	-0.66492	0.496146	0.370299	-0.107904	-0.536474	0.670014	-0.201261	-0.768822
	ENSMUSG00000020092	Pald1	-0.267114	-0.544648	-0.244879	0.255795	0.430106	-0.485897	-0.440663	-0.289349	-0.392726	-0.846888	-0.233523	-0.460495	0.35767	-0.125343	-0.156772
	ENSMUSG00000041375	Ccdc9	0.226239	0.685831	0.201277	0.208781	0.330773	-0.337434	-0.0417179	-0.0970963	0.30887	-0.106515	-0.149886	0.243698	0.361	0.294711	0.349318
	ENSMUSG00000015536	Mocs2	-0.137503	0.724233	0.348959	0.405541	-0.333822	-0.286127	-0.0403213	-0.831111	-0.395366	-0.626695	-0.0912589	0.259739	-0.297045	-0.117565	-0.157441
	ENSMUSG00000023186	Vwa5a	0.258504	0.103643	0.383836	0.416717	0.775771	-0.150131	0.444302	0.133171	0.722839	0.667624	0.0997423	-0.682266	-0.219948	0.67517	-0.398403
	ENSMUSG00000040797	Iqsec3	-0.00960821	-0.448564	0.326792	-0.17423	0.649535	-0.181135	0.00672603	0.0967073	-0.147723	-0.187485	0.211723	-0.0259424	0.374274	0.482486	-0.0725048
	ENSMUSG00000031283	Chrdl1	0.329842	-0.629215	0.866531	0.549375	-0.126425	0.593877	-0.0697778	-0.15905	0.663833	0.393467	0.530822	-0.444653	0.266217	0.890072	-0.0725048
	ENSMUSG00000026728	Vim	0.109943	0.864666	-0.681252	-0.545857	0.596016	-0.187055	0.5322	-0.715331	0.774559	-0.208133	-0.13291	-0.302939	0.378824	0.352796	0.433228
	ENSMUSG00000031673	Cdh11	-0.272112	0.00227949	-0.453509	0.514842	-0.771391	-0.383028	-0.368887	-0.222469	0.686779	-0.520573	0.485253	-0.606523	0.448681	-0.321755	-0.100333
	ENSMUSG00000041423	Paqr6	0.0730834	-0.415661	-0.188007	0.380127	-0.0563915	0.182484	0.151219	-0.0677842	0.0839173	-0.384583	0.161187	-0.0349467	0.413576	0.0622496	0.118772
	ENSMUSG00000031610	Scrg1	-0.142026	-0.142026	-0.202806	0.134844	-0.242895	0.41047	0.235428	NA	-0.392891	-0.34527	0.616009	-0.132948	-0.160193	-0.232347	0.18825
	ENSMUSG00000027333	Smox	-0.421997	-0.684099	-0.559609	0.111179	-0.411755	-0.44016	0.0041027	-0.632051	-0.432238	-0.365127	0.102391	-0.489191	-0.811024	-0.21841	-0.0444243
	ENSMUSG00000038685	Rtel1	0.254196	0.675267	-0.0709456	-0.659578	0.419994	0.317204	0.196368	0.337707	0.270788	0.256052	-0.542518	-0.0601141	0.272903	0.252341	-0.0540323
	ENSMUSG00000049404	Rarres1	0.390099	0.43374	-0.121204	0.284791	0.701264	-0.151045	0.346458	-0.738392	-0.428244	0.51464	0.700278	0.609054	0.439022	0.921046	-0.0725048
	ENSMUSG00000020614	Fam20a	0.0160954	0.509587	0.0413257	0.480118	-0.455158	-0.606582	0.450633	-0.53171	-0.109026	-0.73399	-0.00913483	-0.221846	0.44649	0.614649	0.277371
	ENSMUSG00000032633	Flcn	-0.0813783	-0.872967	0.0841016	0.244266	0.357795	-0.277405	-0.248019	-0.0602995	-0.140375	-0.530878	0.292168	-0.62855	0.268314	0.0348501	-0.102457
	ENSMUSG00000026826	Nr4a2	0.228071	0.612312	-0.652964	0.0130677	-0.508952	-0.637166	0.301062	0.15508	0.48433	0.330244	-0.29359	0.637644	0.420964	-0.101238	0.430219
	ENSMUSG00000032053	Pou2af1	0.520879	0.957302	-0.460467	-0.669131	0.575938	0.336441	0.935161	0.350849	0.523669	0.716774	0.518089	-0.148039	0.790605	0.700427	-0.242734
	ENSMUSG00000027739	Rab33b	-0.284654	-0.0368334	-0.677595	-0.744782	0.440334	-0.393147	-0.510734	0.590976	-0.522287	-0.241572	0.443546	-0.327735	-0.0016061	-0.377793	0.138425
	ENSMUSG00000006731	B4galnt1	0.121507	0.757218	0.00545441	0.748923	-0.230319	0.650458	0.903548	-0.545485	0.0846365	0.755157	-0.428947	0.164354	-0.331556	-0.0195704	0.158378
	ENSMUSG00000101355	H3c10	0.129154	NA	0.00592421	-0.307612	0.424952	NA	NA	0.147417	NA	NA	NA	0.266335	-0.790552	0.208624	0.110892
	ENSMUSG00000040268	Plekha1	-0.198206	0.137939	-0.188941	-0.207471	-0.809258	-0.505724	-0.777812	0.745716	0.111765	-0.769878	-0.0201054	0.150329	-0.444204	0.252423	-0.360245
	ENSMUSG00000046207	Pik3r6	0.0739384	-0.0824873	0.394706	0.070165	0.593736	-0.23031	0.0777118	-0.417503	-0.235635	0.605287	-0.0866595	-0.447792	0.647688	0.808429	0.286986
	ENSMUSG00000020868	Xylt2	-0.203386	-0.52814	-0.428977	0.295618	0.0340967	-0.664815	-0.0589415	0.498613	0.425479	-0.558153	0.381477	-0.210294	-0.326033	-0.196478	-0.297504
	ENSMUSG00000004263	Atn1	-0.0866288	0.250665	-0.648391	-0.430616	0.277495	-0.596765	0.416202	0.167366	-0.191687	0.00741488	0.218741	-0.195006	-0.53234	-0.0703859	-0.102872
	ENSMUSG00000018387	Shroom1	0.0680985	0.791418	-0.176623	-0.235404	0.101494	0.757264	0.613784	0.0661949	0.0700022	0.462243	-0.517966	0.0504744	-0.71712	0.596531	-0.0725048
	ENSMUSG00000024529	Lox	-0.29944	0.548218	-0.49133	0.182989	0.16558	-0.270448	-0.364427	-0.854464	-0.328432	-0.857672	-0.100041	-0.76356	-0.243268	-0.432793	-0.0725048
	ENSMUSG00000030161	Gabarapl1	0.379663	0.389574	0.369753	0.722808	0.35196	0.351591	0.467903	0.599912	-0.488137	-0.0814815	0.529743	-0.176237	0.672966	0.759179	-0.0984739
	ENSMUSG00000005952	Trpv1	0.0946791	-0.74897	0.728569	0.0997409	0.593126	-0.224451	0.0896173	0.899631	-0.554482	0.354394	0.111329	-0.439036	0.0728082	0.520654	0.0725048
	ENSMUSG00000037411	Serpine1	0.304917	0.689259	0.770975	0.375107	0.234728	0.629017	0.732769	0.133692	0.755563	-0.277158	0.109786	-0.0437727	0.443693	0.224788	0.189931
	ENSMUSG00000072934	Trpc5os	0.125584	0.271951	0.629963	-0.28229	0.264804	-0.0261422	0.0284289	0.421681	0.0739991	-0.0661589	-0.250454	-0.405604	0.177168	0.315379	0.280549
	ENSMUSG00000019874	Fabp7	-0.208303	-0.221005	-0.219592	0.266755	-0.74241	-0.197068	-0.00372678	-0.332869	0.531193	-0.29987	0.503517	-0.394233	-0.219539	-0.159053	-0.0725048
	ENSMUSG00000022893	Adamts1	0.00541943	0.727772	0.183484	0.221533	-0.246284	0.716472	0.0833436	-0.362734	-0.541552	-0.63859	-0.347477	-0.40269	0.593338	0.233575	-0.0725048
	ENSMUSG00000044701	Il27	0.128219	0.631731	-0.0543232	-0.134082	0.796325	-0.273599	0.108806	0.417341	0.147632	0.420838	-0.150532	-0.252143	-0.182186	0.331479	0.371833
	ENSMUSG00000033307	Mif	0.0766192	0.0750831	0.232086	0.26787	0.270804	0.420215	-0.058359	-0.394458	-0.0780659	-0.204637	-0.212053	0.693412	-0.0468848	0.0781553	0.249966
	ENSMUSG00000042499	Hoxd11	0.0805146	0.4758	-0.102393	-0.458872	0.334405	0.311894	-0.161758	-0.257206	0.0725048	0.479603	0.201061	-0.534118	0.22886	0.0885245	-0.0725048
	ENSMUSG00000041440	Gk5	0.144997	0.440127	0.165222	0.152598	0.327508	-0.216034	0.137396	-0.113121	0.261646	0.224079	-0.677859	0.394044	-0.411559	-0.00301864	-0.151124
	ENSMUSG00000000078	Klf6	0.373964	0.550092	0.246348	0.423953	0.540954	-0.485485	0.538749	-0.502613	0.608486	0.856602	0.0924749	0.323974	-0.175856	0.153001	0.814335
	ENSMUSG00000034560	Washc4	-0.0589556	0.163499	0.474139	-0.0173094	-0.0720814	0.246708	-0.0893844	-0.274595	-0.243009	0.051602	-0.237899	-0.283735	0.100189	-0.551715	-0.0458298
	ENSMUSG00000023236	Scg5	0.0627257	-0.0018688	0.0220065	0.139114	0.164589	0.0384602	0.817439	0.391556	0.101948	0.0212374	0.0627257	0.00726869	0.731978	-0.0348237	NA
	ENSMUSG00000024383	Map3k2	0.106166	-0.0231615	0.123585	0.184599	0.469905	-0.209817	0.053944	0.238239	0.039973	0.0887464	-0.306252	0.078068	0.132994	0.408698	0.549448
	ENSMUSG00000020776	Fbf1	-0.0728328	0.219863	-0.599655	0.361418	0.448336	-0.457248	-0.553537	-0.791689	0.526732	-0.152067	-0.21564	0.00640133	0.361904	-0.216197	0.0181249
	ENSMUSG00000033501	Crygs	0.0631985	0.3661	-0.60013	0.136339	0.669338	-0.0152223	0.326834	-0.309036	-0.259533	0.521573	0.342835	-0.00994225	-0.228238	-0.0208483	0.24966
	ENSMUSG00000035678	Tnfsf9	0.0292204	0.563262	-0.142407	-0.120057	0.105227	0.597185	0.307704	0.0267321	0.157286	-0.275806	-0.265468	-0.269215	-0.019631	0.351231	0.0317087
	ENSMUSG00000020253	Ppm1m	-0.231333	-0.597947	-0.546242	-0.514118	0.230941	0.320552	0.654648	-0.71564	0.517915	-0.453033	-0.0840779	-0.378588	0.494172	0.113316	-0.39971
	ENSMUSG00000103409	Lsmem2	-0.0277875	0.0287985	-0.28789	-0.150306	0.42262	0.427383	-0.26003	-0.248103	0.258405	0.0940193	-0.0843735	0.511078	0.222743	-0.312242	-0.376929
	ENSMUSG00000030034	Ino80b	0.161159	0.46337	0.0919777	-0.607464	0.342098	-0.037551	0.0963334	0.245072	0.307982	0.705202	0.37049	0.225985	-0.734006	-0.512055	-0.32493
	ENSMUSG00000022261	Sdc2	-0.0420614	-0.0300804	-0.34498	0.321194	-0.0540424	0.295966	-0.0055437	-0.812911	-0.494742	-0.933987	-0.0878656	-0.612967	0.309049	0.35563	0.868134
	ENSMUSG00000033987	Dnah17	0.221429	0.111371	0.41942	0.180757	0.4086	0.54239	-0.108004	0.466286	-0.0626062	0.0803488	-0.0302178	0.2621	0.824208	0.0121469	0.35064
	ENSMUSG00000029594	Rbm19	0.134372	0.649531	0.342528	-0.52786	0.0491544	0.907249	-0.249658	0.288497	0.26457	0.0968757	-0.481418	0.260728	0.171868	-0.17019	-0.50311
	ENSMUSG00000001105	Ift20	-0.376934	-0.476389	-0.650891	0.234778	0.251885	-0.22977	-0.406221	-0.360067	-0.393801	-0.436373	-0.419193	-0.183161	-0.525682	0.164957	-0.142379
	ENSMUSG00000032948	Lipi	0.232723	0.415484	0.246395	0.243553	-0.638356	0.070854	0.221894	0.579676	0.277937	0.450097	-0.166468	-0.636597	-0.483948	0.513742	-0.0725048
	ENSMUSG00000036390	Gadd45a	0.0915879	0.743682	0.0336513	0.229117	-0.165863	0.0889968	0.542263	0.357767	0.768957	-0.230077	-0.181876	0.0941789	-0.526848	-0.273586	0.461651
	ENSMUSG00000022801	Lrch3	0.0913002	-0.447334	-0.513296	0.203932	-0.154711	0.0707467	0.185284	-0.363794	-0.174824	0.111854	0.343713	-0.20598	0.355052	0.125031	0.707666
	ENSMUSG00000026589	Sec16b	-0.288341	0.60275	-0.452377	-0.529256	0.729271	0.348536	0.583039	-0.513058	-0.186881	-0.596495	-0.0146154	-0.77763	-0.389802	0.541071	-0.557467
	ENSMUSG00000032420	Nt5e	-0.0488754	-0.810279	-0.343928	0.446421	0.311417	-0.440689	-0.449628	-0.274159	-0.346896	0.704532	0.710623	0.178819	-0.294508	0.881042	0.176408
	ENSMUSG00000059149	Mfsd4a	0.212685	0.1648	0.26057	0.703481	0.0957792	0.675972	0.748576	0.863701	-0.210845	0.305611	0.0438561	-0.175899	-0.459123	0.305774	-0.24013
	ENSMUSG00000018669	Cdk5rap3	0.207253	0.515177	-0.356188	0.34623	0.555428	0.232886	-0.361875	0.35218	0.187126	0.196292	-0.368958	0.218215	-0.43474	0.49765	-0.433096
	ENSMUSG00000015189	Casd1	-0.322215	-0.451358	-0.0957427	0.171356	-0.406194	-0.696773	-0.57548	0.129728	-0.298336	-0.882213	0.324694	-0.346095	0.197378	-0.647557	-0.090221
	ENSMUSG00000055200	Sertad3	-0.1664	-0.490028	-0.300733	-0.215114	0.141144	-0.117687	0.128547	-0.404824	-0.521491	-0.460989	0.0828357	0.540859	-0.438873	0.447484	0.0199324
	ENSMUSG00000041577	Prelp	0.106156	0.941399	0.58834	0.313497	0.893341	0.058446	0.153867	-0.187464	0.0170686	-0.821814	-0.117622	-0.437626	0.553918	-0.109316	0.355012
	ENSMUSG00000037542	Aldh8a1	0.21113	0.800317	0.227647	0.451377	-0.194923	0.194612	-0.467753	0.56633	0.00615694	0.167382	0.34394	-0.290718	0.256038	0.674446	-0.0725048
	ENSMUSG00000062078	Qki	0.31912	-0.71888	0.529251	0.245431	-0.598851	0.322231	0.431221	-0.12892	0.539994	-0.660647	0.316009	-0.292459	0.470987	0.406078	0.722162
	ENSMUSG00000019368	Sec14l4	0.1852	-0.492192	0.665254	-0.103277	0.577327	0.64842	0.119644	-0.219065	0.610895	-0.282531	0.250755	0.574167	0.56866	0.00364852	-0.0725048
	ENSMUSG00000039543	Cfap70	0.170459	0.795056	0.465854	0.0562122	0.0126638	0.128594	-0.203536	0.585735	0.212324	0.919992	-0.202509	-0.291886	0.513137	0.396033	-0.187821
	ENSMUSG00000006289	Osgep	0.0155143	-0.877146	-0.268373	0.0318323	0.319094	-0.530261	0.275903	0.769778	-0.0655323	-0.000803676	0.346731	0.172765	0.2664	-0.399973	-0.0599705
	ENSMUSG00000025920	Stau2	0.153904	0.0687716	0.590048	0.147712	-0.267828	0.823842	0.160096	0.626889	0.53516	-0.186798	0.392623	-0.2283	-0.150455	0.663088	-0.108864
	ENSMUSG00000038034	Igsf8	0.0987974	-0.604658	0.602659	-0.523011	0.462159	-0.0130608	0.574155	-0.693227	0.210656	0.572867	-0.313342	-0.410503	0.625675	0.736762	-0.148685
	ENSMUSG00000024268	Celf4	0.252571	0.824678	0.214147	-0.415806	-0.151822	0.290994	0.447149	0.817508	-0.0103069	0.00475613	0.822553	-0.419227	0.310048	0.476227	0.0938854
	ENSMUSG00000006310	Zbtb32	0.421082	0.907225	0.75211	0.67026	0.215833	-0.106701	0.299095	-0.0849147	-0.0622054	0.838367	-0.13513	0.108083	0.54307	0.843034	0.555602
	ENSMUSG00000048503	Tlcd5	-0.0338636	0.161065	0.0257646	-0.261395	-0.0733772	0.757133	-0.787018	-0.116109	0.451116	-0.674752	-0.34986	-0.176497	0.294413	0.399108	0.00565008
	ENSMUSG00000019256	Ahr	0.0600069	-0.438639	0.473879	0.467188	-0.115158	0.345468	-0.276429	-0.149303	0.197271	-0.407684	-0.537706	0.492787	0.599794	0.118288	0.00172545
	ENSMUSG00000046768	Rhoj	-0.344436	-0.563161	-0.0169633	0.525703	0.380169	-0.776707	-0.226444	-0.581301	-0.61297	-0.726347	0.0317831	-0.745902	0.322993	-0.462427	-0.0583835
	ENSMUSG00000034487	Poglut3	-0.131462	-0.126436	-0.316472	0.647627	0.599214	-0.435441	-0.136489	-0.308817	0.906235	-0.735958	-0.018123	-0.711311	0.128837	0.67487	-0.152695
	ENSMUSG00000040752	Myh6	0.140222	0.830457	0.45743	0.359752	0.544356	-0.392189	-0.297728	0.157763	-0.143651	-0.26453	0.322517	-0.248516	0.359704	0.122681	-0.651464
	ENSMUSG00000031595	Pdgfrl	-0.261026	-0.817382	-0.650546	-0.421867	0.630525	-0.100184	0.0578699	-0.789021	0.367409	-0.735774	0.0380996	-0.839457	-0.425984	-0.0441541	-0.0725048
	ENSMUSG00000031133	Arhgef6	0.362526	0.716674	0.0438755	0.113186	0.524737	0.724926	0.742581	-0.850971	0.635	0.340978	0.384073	-0.694022	0.594137	0.165837	-0.219871
	ENSMUSG00000027203	Dut	-0.13882	-0.694145	-0.1009	0.316211	-0.542471	-0.466735	-0.666548	-0.0268163	-0.500365	0.141121	-0.176739	0.206778	0.085157	-0.449254	0.093271
	ENSMUSG00000040563	Plppr2	0.257328	0.659372	-0.283525	0.467921	-0.686379	0.383016	0.511801	-0.466642	0.143456	-0.405035	0.209331	-0.178836	0.568571	0.500841	0.305326
	ENSMUSG00000065124	Snora65		NA	NA	NA	NA	NA	NA	NA	NA	NA	NA	NA	NA	NA	NA
	ENSMUSG00000042684	Npl	0.337547	0.335839	0.339256	0.393009	-0.0956714	0.0499501	0.856109	0.224482	-0.0599285	0.427557	0.30292	0.395876	0.790539	0.216889	0.476467
	ENSMUSG00000034164	Emid1	-0.685042	-0.831017	-0.568294	-0.773943	-0.674192	-0.695892	-0.666605	-0.80917	0.318931	-0.97768	-0.135165	-0.815894	0.135438	-0.319749	-0.740449
	ENSMUSG00000024313	Mep1b	0.0380863	0.788354	0.383796	0.0523856	0.338256	-0.127298	-0.784487	0.086873	0.0948629	0.023787	0.0640596	-0.320108	-0.38348	-0.028768	-0.0725048
	ENSMUSG00000030059	Tmf1	-0.188544	-0.55809	-0.332518	-0.0450816	0.112328	0.684081	-0.338063	0.723182	-0.106746	-0.347525	-0.528818	-0.234647	-0.448741	-0.0938668	-0.142441
	ENSMUSG00000027073	Prg2	0.503177	0.829032	-0.282125	-0.51272	0.527618	0.568696	0.67031	0.311003	0.241387	0.779255	0.478735	-0.311708	0.753992	0.653119	0.24966
	ENSMUSG00000108367	Erfl	-0.0795006	-0.396044	0.405619	-0.0268894	-0.210782	0.154118	-0.104714	-0.464717	0.251376	-0.0148986	-0.0864965	-0.125967	0.522744	-0.269347	-0.0725048
	ENSMUSG00000028600	Podn	0.159371	0.168635	0.77184	0.735412	0.226025	-0.404304	0.0746933	-0.353459	0.422013	-0.716053	0.476372	-0.571625	0.150108	0.458357	-0.0725048
	ENSMUSG00000030895	Hpx	0.136489	0.743211	0.199342	-0.456085	0.297783	0.172713	0.383245	0.228486	0.100265	-0.0536065	-0.481189	-0.144053	0.189139	-0.317985	-0.0725048
	ENSMUSG00000047767	Atg16l2	0.0346611	0.0180512	0.0512711	-0.613663	0.594896	0.42559	0.445811	-0.22564	-0.164266	0.440499	0.0543271	-0.445562	0.710562	-0.346856	-0.0745306
	ENSMUSG00000024673	Ms4a1	0.320013	0.888658	0.705223	-0.405582	0.358856	0.281171	0.795255	0.710917	0.704777	0.606669	0.0989639	-0.293534	0.054518	-0.285808	-0.0994418
	ENSMUSG00000003559	As3mt	0.446621	-0.207876	0.471997	0.818109	0.792688	-0.341965	0.463265	0.429976	0.765327	-0.285613	0.720365	-0.701325	-0.349982	0.732718	0.326552
	ENSMUSG00000031399	Fam3a	0.105534	0.36153	-0.108383	-0.0435187	0.0423737	-0.266603	0.17143	0.597054	0.116158	-0.292443	0.199862	0.094911	-0.289841	0.254412	0.366685
	ENSMUSG00000090210	Itga10	0.0173047	0.0534814	-0.47139	-0.321906	-0.0118215	0.340235	0.0593644	-0.00778384	-0.233272	-0.258769	-0.449397	0.0423932	0.0986295	0.783382	0.316866
	ENSMUSG00000030839	Sergef	0.299264	0.600758	0.282487	-0.0230824	-0.0499806	0.331138	0.765559	-0.341049	-0.00848096	0.267365	-0.222688	0.529553	0.31604	0.441487	0.434713
	ENSMUSG00000004105	Angptl2	0.185672	0.154893	-0.68535	0.216451	0.551724	0.148819	0.225608	-0.601132	0.612602	-0.101184	-0.429645	-0.652288	0.28825	0.541737	0.249049
	ENSMUSG00000071005	Ccl19	0.440633	0.463667	0.81127	0.381447	0.774116	0.374987	0.91206	0.38099	0.72042	0.716569	-0.452784	0.42067	0.440633	0.067317	NA
	ENSMUSG00000025731	Mettl26	-0.112737	-0.26346	0.222619	0.0324392	-0.0773553	0.329273	-0.501396	-0.601069	-0.682859	-0.554847	0.0308161	0.26568	0.00148343	-0.344402	-0.148118
	ENSMUSG00000041378	Cldn5	-0.392076	-0.393951	0.435353	0.588146	-0.918151	-0.425091	-0.147402	-0.402338	-0.390201	-0.707009	-0.468772	-0.539692	0.350343	-0.0899166	-0.375975
	ENSMUSG00000047940	Stpg2	0.18558	0.681153	0.204055	0.167105	0.476118	-0.069573	-0.187309	0.322654	0.14858	0.285523	0.456516	-0.398489	0.369838	0.102527	-0.0725048
	ENSMUSG00000049521	Cdc42ep1	0.0503581	0.723892	-0.0526369	0.441295	0.591938	-0.0400967	-0.314655	-0.758828	0.109137	-0.847919	-0.00842051	0.857343	0.459897	0.191888	-0.283759
	ENSMUSG00000021281	Tnfaip2	-0.00921932	0.961213	-0.0215205	-0.0509851	0.647687	-0.78045	-0.181939	-0.514959	0.00308185	0.78485	0.370029	-0.846261	0.487183	-0.125498	0.891254
	ENSMUSG00000032525	Nktr	-0.225866	-0.253504	-0.167506	-0.198229	-0.284721	0.217604	0.615928	0.828967	0.354756	-0.260932	-0.41343	-0.477208	0.181495	-0.256824	-0.255831
	ENSMUSG00000029761	Cald1	0.139324	0.742339	0.000985306	0.569296	0.458728	-0.0979033	0.515653	-0.742459	0.177556	-0.661928	-0.0643941	-0.580392	0.402513	0.135668	0.14298
	ENSMUSG00000017756	Slc12a7	-0.0255342	-0.651585	-0.123719	0.375619	0.332467	0.299905	0.583383	-0.282346	0.0704968	0.412249	0.597309	-0.121565	-0.261229	-0.61737	-0.389919
	ENSMUSG00000054901	Arhgef33	0.25963	0.894779	0.144923	0.238858	-0.470046	0.391223	0.0499613	0.727923	0.196961	0.245625	0.709684	-0.341094	0.46227	0.630866	0.273635
	ENSMUSG00000036949	Slc39a12	0.0519888	0.721722	-0.240867	-0.0798447	-0.288267	0.345171	0.157722	-0.163721	0.76723	0.243084	-0.0537444	-0.420682	0.474239	0.244055	-0.0725048
	ENSMUSG00000031870	Pgr	0.156459	0.294363	0.414117	0.00509313	-0.0300392	0.537051	0.414703	0.181022	0.131896	0.0654792	-0.0428455	-0.343843	0.181029	0.472981	-0.0725048
	ENSMUSG00000099083	Atf7	0.0864779	-0.461558	0.10552	-0.512628	0.574583	-0.390518	0.30976	-0.497632	0.614236	-0.539623	-0.0443725	0.227581	0.325887	0.0889502	0.0840055
	ENSMUSG00000039405	Prss23	0.028881	0.120235	0.588197	0.537244	0.358639	-0.53288	-0.551315	-0.607107	-0.265146	0.812278	-0.361927	-0.0624729	0.578555	0.361776	-0.078823
	ENSMUSG00000015804	Med28	-0.229087	-0.281389	-0.351821	0.101814	-0.586179	-0.714094	0.648784	-0.122749	-0.162554	-0.34348	-0.176785	0.150312	-0.35548	0.07165	-0.610607
	ENSMUSG00000045975	C2cd2	-0.115474	-0.510557	0.674044	-0.0653529	-0.621096	-0.786897	-0.175759	-0.472497	-0.42142	-0.165595	-0.0442761	0.0405367	0.172334	0.258211	-0.030295
	ENSMUSG00000036972	Zic4	0.301149	0.716996	0.424253	-0.195846	0.192155	-0.22925	-0.120975	0.52601	0.470069	-0.211464	0.410142	-0.38432	0.46779	0.641378	-0.0725048
	ENSMUSG00000034652	Cd300a	0.485227	0.550157	0.543033	0.141735	-0.0152939	-0.310344	0.769711	-0.0993046	0.42742	0.75875	0.0706684	-0.66435	0.659614	0.692474	0.633344
	ENSMUSG00000032259	Drd2	0.0680817	0.590188	0.107345	-0.266393	0.035813	-0.792964	-0.225298	0.380649	0.370512	0.41325	0.324397	-0.233817	0.00177334	0.0998401	0.0363233
	ENSMUSG00000038692	Hoxb4	0.0341466	-0.434555	0.437751	-0.321596	-0.449644	0.0926656	0.231822	-0.296798	0.217561	0.368854	-0.15033	-0.108202	0.528544	-0.0077638	0.076057
	ENSMUSG00000050711	Scg2	0.0901148	0.449046	-0.00948729	0.260203	-0.129833	-0.134788	-0.0770728	0.265958	0.395631	0.272578	0.456233	-0.0925159	0.189717	-0.0655593	-0.0725048
	ENSMUSG00000073433	Arhgdig	0.110877	0.0502693	-0.0937175	0.171485	-0.656487	0.46875	-0.134302	0.432415	-0.170901	0.599235	-0.0798932	0.288591	0.180386	-0.481469	0.215364
	ENSMUSG00002076601	Scarna13	-0.117746	-0.609048	0.337184	0.0939955	-0.363588	0.147107	-0.637033	-0.415536	0.208624	-0.148494	0.616009	-0.0869969	0.357074	-0.34299	-0.354683
	ENSMUSG00000025321	Itgb8	0.277371	0.367927	0.335411	0.00357189	-0.335569	0.00584275	0.461948	0.275854	0.332538	-0.0198115	-0.122817	-0.580858	0.512873	0.911476	0.278889
	ENSMUSG00000021111	Papola	-0.39095	-0.827545	-0.465271	-0.63687	-0.369067	0.065283	-0.631974	-0.705839	-0.412833	-0.444793	-0.055981	0.133685	-0.24613	-0.246416	-0.0148228
	ENSMUSG00000028411	Aptx	0.170362	0.638627	0.128165	-0.253671	0.164254	0.740516	0.47691	-0.473991	0.584644	0.0307904	0.176471	0.0840736	0.423152	0.320712	0.162674
	ENSMUSG00000039899	Fgl2	0.533335	-0.741234	0.689213	0.557607	0.512321	-0.628027	0.772513	-0.476003	0.55435	0.667158	-0.216789	-0.90626	-0.0152355	0.812803	0.603083
	ENSMUSG00000032000	Birc3	0.357942	0.689316	0.447847	-0.147	0.05982	0.268037	0.820592	0.589891	0.567465	0.674636	0.511975	-0.182147	0.235623	0.147084	-0.187288
	ENSMUSG00000000409	Lck	0.515997	0.797971	0.635054	0.577076	0.209562	0.499668	0.888924	0.553849	0.54162	0.532325	0.0454896	0.397536	-0.0217746	-0.42846	-0.66449
	ENSMUSG00000022249	Ttc23l	0.243621	0.80007	0.31622	0.26787	0.143148	0.387654	-0.105475	0.414911	0.824248	-0.137326	-0.193473	-0.242527	0.219373	0.525827	-0.0725048
	ENSMUSG00000070002	Ell	0.0750745	-0.275921	-0.384475	0.598095	-0.204271	0.574051	-0.0473522	-0.0501588	0.552657	0.0629808	0.35309	0.130685	0.0871683	-0.135565	0.842615
	ENSMUSG00000038793	Lefty1	0.311679	0.875579	-0.166553	0.231537	0.549292	0.307421	0.315936	0.269369	0.841324	0.547484	0.197842	0.291178	0.570889	0.371671	0.113588
	ENSMUSG00000054387	Mdm4	0.0459366	-0.436564	0.342392	-0.0644958	0.0544093	-0.00230393	0.383932	0.00809443	0.112526	0.454406	-0.296349	0.197236	0.477052	-0.313234	0.0374639
	ENSMUSG00000027715	Ccna2	-0.300904	-0.39409	-0.347496	-0.438433	0.157501	-0.434077	-0.713465	-0.7599	0.0427677	0.281398	-0.254313	0.226634	0.0276212	-0.201954	-0.531704
	ENSMUSG00000020640	Itsn2	0.258523	0.249988	0.368826	-0.0630592	0.682191	0.267057	0.722902	-0.00544841	0.204898	0.331057	-0.205382	0.375162	0.400367	0.0112038	0.0505688
	ENSMUSG00000070044	Fam149a	0.293618	0.983609	-0.365766	0.306706	0.280531	0.784786	0.554768	-0.397257	0.116535	0.673411	0.0389998	0.0231864	0.574385	0.669438	0.24966
	ENSMUSG00000024617	Camk2a	0.245958	-0.015939	0.39882	-0.438622	-0.570987	0.274699	0.305279	-0.40917	0.217217	0.326763	0.420935	-0.672343	0.640542	0.535518	-0.245235
	ENSMUSG00000022386	Trmu	0.0326664	-0.553608	0.0336091	-0.281302	-0.0424827	-0.109083	0.440828	-0.349291	-0.200803	0.0317237	0.109344	0.210342	0.392689	0.480656	0.0839589
	ENSMUSG00000051177	Plcb1	0.0911896	0.479555	-0.0416666	0.139661	-0.394262	0.406138	-0.780524	0.188459	0.169423	-0.0552134	-0.236351	-0.412628	0.375579	0.0427179	0.322708
	ENSMUSG00000031907	Zfp90	0.142341	0.827199	0.340938	0.217721	0.481194	0.0524404	0.323678	0.123563	0.705235	-0.271366	-0.376078	-0.517658	0.161119	-0.229402	-0.0545385
	ENSMUSG00000071722	Spin4	-0.0725836	0.550898	-0.380685	-0.00422515	-0.301876	0.581793	-0.0389292	-0.168633	-0.108953	-0.464508	0.168771	-0.632892	0.0551772	-0.0726625	-0.0725048
	ENSMUSG00000070705	Eid2b	-0.00116836	-0.7137	-0.0196458	0.227027	-0.346748	-0.473056	0.0173091	0.245901	0.86039	-0.582832	-0.36564	-0.435728	0.253412	0.0501042	0.457795
	ENSMUSG00000022129	Dct	0.225756	0.789216	0.379242	-0.00500844	0.617836	0.515368	-0.236927	0.753061	-0.0300252	0.252304	0.199208	0.299132	0.0758989	-0.187173	-0.0725048
	ENSMUSG00000026519	Tmem63a	0.440062	0.633026	-0.260981	0.656979	0.580165	-0.238852	-0.288389	0.395189	0.778201	-0.185723	-0.788255	0.543999	0.484935	0.689317	-0.310953
	ENSMUSG00000024824	Rad9a	0.0191328	-0.788067	-0.57327	0.62243	-0.342396	-0.667252	-0.0192851	-0.803813	0.165603	0.0917652	0.650445	0.165795	0.0575508	-0.159091	0.356254
	ENSMUSG00000047759	Hs3st3a1	0.166296	0.775904	0.0576566	-0.560646	0.930897	0.504088	-0.250038	-0.299723	-0.349914	0.584101	0.725033	0.274935	0.701786	-0.390349	-0.0725048
	ENSMUSG00000022849	Hspbap1	0.148474	0.701063	0.522789	-0.549915	0.313711	-0.00896097	0.573727	0.347194	-0.268446	0.24323	-0.0719372	-0.0868292	0.157411	-0.279802	0.139537
	ENSMUSG00000037190	Cyb561d2	-0.131505	0.336636	-0.196355	0.624679	-0.0422762	-0.213243	0.221078	-0.0804179	-0.4537	-0.429166	-0.236619	-0.182591	-0.543441	0.459563	0.480529
	ENSMUSG00000006651	Aplp1	0.236041	0.447914	-0.747476	0.851691	0.161788	0.528646	0.315848	0.310295	-0.511653	-0.760946	-0.2924	-0.371203	-0.378406	0.813111	0.344171
	ENSMUSG00000055553	Kxd1	0.221762	-0.318288	0.482327	0.507395	0.245783	0.505104	0.311403	0.120892	0.698041	0.475874	0.0146541	0.197741	-0.25645	0.0210344	0.156522
	ENSMUSG00000054659	Pm20d2	0.250381	0.215739	0.320342	0.087909	0.269555	0.254202	0.248468	-0.342824	0.900444	0.252294	0.293417	0.014883	0.0463378	0.401756	0.011412
	ENSMUSG00000039096	Rsad1	0.34686	0.569651	0.200052	0.532503	0.529798	0.0568945	0.24799	-0.0377429	0.768943	0.281282	0.355769	0.525414	0.938971	0.337951	0.0404245
	ENSMUSG00000020773	Trim47	-0.218437	-0.606273	-0.0711994	0.679935	-0.494641	-0.348758	0.0977637	-0.618626	-0.262555	-0.405655	-0.238619	0.210818	0.45312	-0.198254	-0.169971
	ENSMUSG00000029049	Morn1	0.0577676	0.364286	0.0348827	-0.0847348	0.371141	-0.368236	0.377986	-0.129369	-0.243258	0.0806524	0.341893	-0.549126	0.6086	0.798057	-0.189003
	ENSMUSG00000060591	Ifitm2	0.106219	0.274269	0.222508	0.114901	0.208785	-0.397602	0.54424	-0.521548	-0.272808	-0.673522	-0.0548421	0.0975364	-0.126709	0.152323	0.264954
	ENSMUSG00000044250	Pced1b	0.214815	0.563601	-0.04505	-0.24193	0.245432	0.740002	0.3699	-0.0188145	0.886544	-0.188976	-0.120868	0.184199	0.66273	0.359861	-0.228859
	ENSMUSG00000029843	Slc13a4	0.218203	0.802297	0.381882	-0.487691	0.609039	0.562414	-0.477085	-0.307587	0.174312	0.335937	-0.250761	0.129407	0.262095	0.477985	-0.0725048
	ENSMUSG00000037236	Matr3	0.212641	-0.264801	0.546079	-0.400982	0.368497	0.0812338	0.598424	0.57365	0.344048	-0.323406	0.37454	-0.460212	0.509439	-0.0203533	-0.281148
	ENSMUSG00000029304	Spp1	0.461761	0.753621	0.0683233	0.851806	0.701196	-0.145688	0.668692	0.0802855	-0.590255	0.750012	0.369072	-0.58475	0.554451	0.763938	0.348714
	ENSMUSG00000043243	Niban3	-0.0816855	0.044836	-0.760062	-0.754858	-0.420457	-0.0490119	0.631667	0.673821	0.825234	0.223242	-0.114359	-0.187154	0.207811	-0.24652	-0.150584
	ENSMUSG00000030825	Hsd17b14	0.173142	0.367934	0.44926	-0.319537	0.3401	0.0167024	0.759486	-0.0498922	0.476876	0.217362	0.0240737	0.128921	-0.197582	0.772748	-0.0976239
	ENSMUSG00000052911	Lamb2	-0.0533562	0.140098	-0.26397	0.436006	0.227854	-0.260579	-0.0856755	-0.127703	-0.0210369	-0.859491	0.0337668	-0.418746	0.426737	0.171224	-0.760103
	ENSMUSG00000018102	H2bc4	-0.0132751	0.388272	0.431199	0.132126	0.106415	-0.400049	0.288994	-0.428428	-0.326826	0.131738	-0.398888	-0.576438	-0.258657	4.58701e-05	-0.026596
	ENSMUSG00000033981	Gria2	0.0982852	0.325341	0.470361	0.0265783	-0.239423	0.287779	0.211741	0.0644881	0.0190353	0.124066	0.0347063	-0.364845	0.426576	0.675336	0.0725048
	ENSMUSG00000028369	Svep1	0.219932	0.471907	0.386263	0.0266848	0.391925	0.14309	0.459629	-0.457689	0.366503	-0.88213	-0.0461697	-0.49713	0.435046	-0.620067	0.296775
	ENSMUSG00000034463	Scara3	0.105707	0.647063	-0.436544	0.461054	0.525605	0.157248	0.0541662	-0.355857	-0.0465425	0.165653	0.0465873	-0.474109	0.300168	0.564508	-0.0725048
	ENSMUSG00000053560	Ier2	-0.00958178	0.502531	0.082896	-0.301768	-0.336848	0.091177	0.671718	-0.379661	0.386488	-0.117916	-0.0460231	0.384144	0.0268596	-0.551658	-0.18608
	ENSMUSG00000056427	Slit3	0.0268341	0.923773	-0.205634	0.144907	-0.225433	0.748075	0.309211	0.0607885	-0.109101	-0.778171	-0.390016	-0.00712034	0.426682	0.641178	-0.393959
	ENSMUSG00000059714	Flot1	0.476074	0.851245	0.457205	-0.0897716	0.332673	0.525596	0.746222	0.82563	0.494942	0.368826	0.594464	-0.525938	0.440143	0.752634	0.377269
	ENSMUSG00000040167	Ikzf5	0.00785853	-0.21675	0.177919	-0.55446	-0.0419617	0.460739	0.00237816	0.369923	-0.148757	0.232945	0.595325	0.0133389	0.1219	-0.0523119	-0.124401
	ENSMUSG00000026110	Mgat4a	-0.0615274	-0.161101	0.629971	0.00467259	-0.356474	-0.209404	-0.17211	0.0723098	0.479766	0.594106	-0.127727	-0.642614	-0.521026	0.923586	0.0696766
	ENSMUSG00000028295	Smim8	-0.120121	-0.155645	-0.223947	0.107041	0.243292	-0.48153	0.0651535	-0.267979	0.315013	-0.0126886	0.806016	-0.214183	-0.0845979	-0.182645	-0.274082
	ENSMUSG00000119320	Snora70		NA	NA	NA	NA	NA	NA	NA	NA	NA	NA	NA	NA	NA	NA
	ENSMUSG00000042451	Mybph	-0.133435	-0.712396	0.514023	-0.375633	-0.194365	0.4601	-0.444933	-0.444846	-0.0246266	0.303618	-0.364042	-0.812158	0.64607	0.218023	-0.0725048
	ENSMUSG00000019768	Esr1	0.11023	-0.820479	0.410158	0.0944642	0.223844	-0.0123524	-0.184572	-0.364052	0.473382	0.125995	0.240781	-0.537998	0.799047	0.532065	-0.0982106
	ENSMUSG00000028785	Hpca	0.099849	-0.403965	-0.348439	-0.265133	-0.661175	0.480574	0.780502	0.344744	0.34659	0.130654	0.0690437	0.5296	-0.745879	-0.151635	0.24966
	ENSMUSG00000062939	Stat4	0.321032	0.678693	0.278931	0.0289514	-0.366605	0.0510512	0.420526	0.394899	0.363134	0.420645	0.587927	-0.394706	0.437636	0.101759	0.229909
	ENSMUSG00000027201	Myef2	0.0935187	0.552589	0.223803	0.382608	-0.268149	0.503326	-0.558975	-0.157749	0.318228	-0.549019	0.161123	-0.311721	0.48655	-0.176116	0.0259145
	ENSMUSG00000036292	Gramd1c	0.212552	0.66216	0.216713	0.208392	0.478575	0.359395	0.152697	-0.423051	-0.000494102	0.246545	-0.019048	0.492294	-0.465967	0.180253	0.330654
	ENSMUSG00000032818	Loxhd1	0.260048	0.753116	0.274561	0.326536	-0.0988922	-0.157454	0.0816353	0.598343	0.284013	0.245535	0.680329	-0.124582	0.391392	0.194866	0.211139
	ENSMUSG00000037580	Gch1	-0.16462	-0.733716	-0.24559	-0.507588	0.181658	-0.214049	0.437329	-0.529404	0.19952	0.491671	0.210759	0.0195654	-0.441126	-0.378616	-0.115191
	ENSMUSG00000052837	Junb	0.547091	0.610234	0.704914	0.546875	-0.110892	0.685999	0.765615	-0.0687529	0.746489	0.780243	0.547308	0.51624	0.078711	0.419622	0.225207
	ENSMUSG00000057751	Megf6	0.0213272	0.272048	-0.018904	0.0615583	0.492114	-0.208226	-0.192871	-0.495256	-0.324734	-0.765993	0.198666	0.428828	0.194626	0.284355	-0.0725048
	ENSMUSG00000031520	Vegfc	-0.0120899	0.466986	0.126877	0.373351	-0.722007	-0.0249928	-0.0359637	-0.104557	0.263723	-0.0286353	0.212479	-0.444007	0.179018	-0.437376	0.000813121
	ENSMUSG00000048234	Rnf149	0.0496761	-0.0301835	-0.0082672	-0.303612	0.39007	-0.144204	-0.586333	0.107619	-0.07522	0.751761	-0.100085	0.499752	0.453373	0.413132	0.473916
	ENSMUSG00000021594	Srd5a1	-0.001235	-0.287598	0.0226113	0.767938	-0.729643	0.0779141	0.23394	-0.412187	-0.620842	-0.251032	-0.258404	0.808122	-0.0250813	0.156953	0.393838
	ENSMUSG00000030315	Vgll4	-0.160391	-0.574205	-0.353056	-0.285839	-0.00977638	-0.644506	0.491508	0.497713	-0.338537	-0.627409	-0.034943	-0.330826	0.455507	0.336112	0.0442705
	ENSMUSG00000046223	Plaur	0.313559	0.341009	-0.0986644	-0.099008	0.28611	0.425642	0.550138	0.143402	0.525069	0.103632	-0.0999864	-0.426262	0.842136	0.448391	0.690431
	ENSMUSG00000040569	Slc26a7	0.253765	0.718745	0.219714	0.0845701	0.49313	0.287816	0.208961	-0.0740756	-0.0574606	0.083859	0.349371	0.397188	0.829499	0.622347	-0.0725048
	ENSMUSG00000058486	Wdr91	0.225029	0.147905	0.196684	0.763038	0.219267	-0.387414	0.423119	0.230791	-0.633671	0.110044	0.267961	-0.717218	0.525985	0.54783	0.248196
	ENSMUSG00000028957	Per3	0.515948	0.501114	0.530782	0.7212	0.834308	0.136405	0.296174	0.410264	0.547912	0.192639	0.546571	0.598493	0.414678	0.735805	0.267863
	ENSMUSG00000055214	Pld5	0.174787	0.803519	0.195762	0.265701	-0.133885	-0.479337	-0.124232	0.920352	0.262738	-0.0285305	0.153812	-0.187269	0.588522	0.591507	0.0251451
	ENSMUSG00000071470	Ccnb1ip1	0.049277	0.745192	0.202965	0.252773	-0.0507695	-0.241279	-0.32295	0.380226	0.149323	-0.25347	-0.118003	-0.136059	0.836923	0.64762	-0.0725048
	ENSMUSG00000063239	Grm4	0.110694	0.274872	0.0721979	0.247016	-0.637987	0.663936	-0.129625	0.160353	0.173081	0.652703	0.110523	-0.109694	-0.146289	0.110864	-0.0725048
	ENSMUSG00000039787	Cercam	-0.233892	0.0464069	-0.627783	0.41004	-0.253448	-0.654289	0.493795	-0.748033	-0.214335	-0.360259	-0.316838	-0.653149	0.555123	-0.116335	0.513387
	ENSMUSG00000026858	Miga2	-0.138641	-0.481515	-0.114312	0.320977	0.360972	-0.32459	-0.847479	-0.16297	0.656192	-0.644942	-0.537119	0.540875	-0.31433	0.631907	0.0171837
	ENSMUSG00000090877	Hspa1b	-0.215359	-0.035325	0.0254581	0.191692	-0.20456	-0.210792	-0.243077	-0.219926	-0.375468	-0.350144	-0.548949	0.500305	-0.550698	-0.138913	-0.493603
	ENSMUSG00000034551	Hdx	0.177275	0.22489	0.37828	0.21433	-0.401827	0.319447	0.140221	0.316198	0.0833879	-0.277217	-0.319912	-0.261125	0.29433	0.643557	-0.0725048
	ENSMUSG00000036281	Snapc4	0.347043	0.489994	0.446424	-0.0508598	0.346007	-0.515837	0.508643	0.568449	0.449007	0.679629	-0.0334651	-0.237845	0.248803	0.348079	0.286935
	ENSMUSG00000017718	Afmid	0.141472	0.495807	0.0113087	0.413541	0.72925	-0.0896038	-0.17593	-0.0862657	0.343567	0.23369	-0.139311	0.0492535	-0.0513404	0.439114	0.368676
	ENSMUSG00000002763	Pex6	-0.32281	-0.627959	-0.661444	-0.354999	0.0372682	0.204529	-0.321944	-0.105736	-0.377827	-0.0924171	0.356517	-0.460078	-0.420765	-0.323676	0.428918
	ENSMUSG00000038658	Ric1	-0.0463662	-0.272213	0.0901466	-0.0752855	-0.126908	0.260781	0.107231	-0.0174469	-0.45685	-0.476576	0.363434	-0.503503	0.549103	0.213403	-0.769296
	ENSMUSG00000036907	C1ql2	0.164941	0.147417	-0.205643	0.0725048	0.815999	0.383222	0.302209	0.232703	0.164941	0.154827	NA	0.134248	-0.312724	0.193263	0.277952
	ENSMUSG00000056579	Tug1	0.105806	-0.483969	0.275279	0.280207	-0.446994	0.103912	0.0800902	-0.48547	0.0958222	0.1077	0.123789	0.3268	0.146752	-0.257003	0.523119
	ENSMUSG00000040410	Fbxl4	0.21786	0.908096	0.432487	0.191712	0.439665	-0.119284	-0.00338632	0.931013	0.463856	-0.602724	0.0736304	-0.346855	0.520214	0.244008	0.16841
	ENSMUSG00000040913	Fbxw4	0.295156	0.359169	-0.133138	0.263769	0.316385	-0.108884	0.630955	0.110665	0.861099	0.490816	0.102455	-0.32551	0.514618	0.334095	0.273926
	ENSMUSG00000035898	Uba6	-0.0305315	-0.219932	0.474362	0.0413998	-0.300199	0.450041	-0.303938	-0.232349	0.143524	0.130612	-0.102463	-0.494089	0.0998305	-0.230045	0.25422
	ENSMUSG00000017300	Tnnc2	0.170315	0.573591	0.730563	0.31935	-0.0493422	0.260375	-0.181428	-0.422964	-0.708398	0.58385	-0.462557	-0.564178	0.345978	0.0802556	0.292586
	ENSMUSG00000054237	Fra10ac1	-0.0383847	0.0468657	0.495782	-0.181863	0.223808	0.0834057	0.409145	0.393216	-0.349447	-0.0776375	-0.24371	-0.322857	-0.0508449	-0.0259244	-0.290885
	ENSMUSG00000026854	Usp20	0.263574	0.463854	0.0714879	-0.272887	0.193667	0.293385	-0.216525	0.50497	0.709545	0.618048	-0.491482	0.287083	0.756412	0.240065	0.189803
	ENSMUSG00000064202	Spata6l	0.283904	0.857686	0.0199218	-0.305167	-0.126383	0.424456	0.244995	0.624343	-0.156563	0.490981	0.322812	-0.506471	0.747478	0.486123	-0.110738
	ENSMUSG00000020715	Ern1	0.0560101	0.642924	0.453908	-0.329447	-0.356745	0.0399799	0.496168	-0.137995	-0.714896	0.706612	-0.257349	0.0720403	0.119065	0.720696	-0.104924
	ENSMUSG00000042200	Cdrt4	0.24155	0.601432	0.593032	0.233441	0.370117	-0.569948	-0.0823168	0.283651	-0.785131	0.10735	0.18961	-0.29555	0.282926	0.507383	0.24966
	ENSMUSG00000051777	Iqcj	0.27232	NA	-0.408876	0.21689	0.365343	0.359084	0.467126	0.327708	0.22946	0.300487	-0.447697	0.27232	0.319361	0.123646	-0.0725048
	ENSMUSG00000035211	Xrra1	0.265785	0.841736	0.355335	-0.318444	-0.382911	0.176236	-0.165212	0.402876	0.427456	0.803273	-0.383966	-0.145038	0.407316	0.684779	-0.0725048
	ENSMUSG00000062980	Cped1	0.380249	0.500594	0.380492	0.179591	0.65145	0.67451	0.663897	0.545316	-0.330239	-0.103539	0.050229	-0.369871	0.495391	0.380005	-0.0409141
	ENSMUSG00000024409	Psors1c2	0.0879035	-0.0240737	0.249025	0.0879035	0.345787	0.0638257	-0.315576	0.164941	0.305844	-0.342712	-0.447697	0.711315	0.260375	-0.160193	NA
	ENSMUSG00000035860	Cdhr3	0.201257	0.730346	0.41558	-0.657874	0.503002	-0.100379	0.499589	0.611436	-0.0766189	0.907175	-0.103918	-0.221383	0.33001	-0.0298479	0.0725048
	ENSMUSG00000059816	Shisal2a	0.231138	0.138538	0.3921	-0.190712	0.262779	-0.106828	0.250905	-0.0462139	0.305203	0.211372	0.567884	-0.169976	0.260375	0.340862	-0.0725048
	ENSMUSG00000021789	Sftpa1	0.158469	0.542136	0.398736	-0.251196	0.7285	-0.143879	0.134673	0.182265	-0.248721	-0.655079	0.081282	-0.193291	0.54999	0.295058	0.277952
	ENSMUSG00000039850	Endov	0.126184	0.394981	-0.0030851	0.0155212	0.196129	0.6783	0.301811	0.0562401	-0.0428151	-0.330829	0.396381	-0.0710726	0.521018	0.380768	-0.0638282
	ENSMUSG00000020214	Glipr1l2	0.12894	0.838107	0.137742	0.346725	0.120714	-0.117309	-0.0581919	0.595163	0.191302	-0.400074	-0.149155	-0.352752	0.137166	0.562998	-0.0725048
	ENSMUSG00000058587	Tmod3	-0.0735885	-0.0767836	0.36378	0.259033	-0.410286	-0.0797171	-0.434863	-0.366504	0.0532346	-0.568279	-0.0703934	0.270973	-0.238728	0.0111344	0.260755
	ENSMUSG00000036377	Cracd	0.0361087	0.491812	0.0934155	0.464337	-0.647568	0.65062	0.324749	-0.240392	0.0540675	0.01815	-0.0673573	-0.172986	-0.147929	-0.127907	0.148519
	ENSMUSG00000041617	Ccdc74a	-0.168844	-0.160006	-0.0956957	-0.477152	-0.434469	0.212365	-0.274938	-0.395294	-0.236988	0.6793	-0.242489	-0.0302935	0.0283262	-0.177683	0.406438
	ENSMUSG00000026475	Rgs16	0.293892	0.35389	-0.232135	0.235603	0.267596	0.320188	0.655395	-0.677574	0.383751	0.728866	-0.101488	-0.288433	0.777714	0.616153	-0.0505877
	ENSMUSG00000085396	Firre	-0.0534406	0.293966	0.323947	-0.082258	-0.152425	0.0345241	-0.344044	-0.426545	-0.10598	-0.128105	-0.38466	0.807104	0.623318	0.142855	-0.0246232
	ENSMUSG00000060441	Trim5	0.33524	0.644261	0.849816	0.115003	0.567526	0.11871	0.670139	-0.189756	0.480929	0.494257	-0.328962	-0.210422	0.39367	0.27681	0.242101
	ENSMUSG00000038742	Angptl6	0.151983	-0.111525	0.211039	0.18829	0.165246	0.129151	0.670374	0.138719	-0.00573248	0.411261	-0.224684	0.114947	0.317299	0.802979	-0.371584
	ENSMUSG00000014542	Clec4f	0.099432	0.150905	0.0479588	-0.355249	0.189676	0.566316	0.526808	0.344744	-0.191128	0.245646	-0.477624	-0.109369	0.0425581	0.350879	-0.0725048
	ENSMUSG00000025133	Ints4	-0.027385	-0.36284	0.290339	-0.347626	0.00855424	0.555665	0.225743	0.780054	-0.116099	0.813572	0.0533257	-0.144022	-0.412119	-0.0633243	-0.255204
	ENSMUSG00000055401	Fbxo6	0.242568	0.433854	0.622527	-0.128172	0.23113	-0.212791	0.644164	0.253791	-0.4919	0.221797	0.231346	0.299862	-0.331191	0.595817	0.512918
	ENSMUSG00000022617	Chkb	-0.14597	-0.555244	0.414174	0.319617	0.388325	-0.256185	-0.0609562	0.221032	-0.438961	-0.230984	-0.819119	0.136768	-0.794231	-0.639849	0.252028
	ENSMUSG00000001260	Gabrg1	0.226874	0.22149	0.582244	0.0349145	0.232257	-0.0967552	0.289991	0.439135	0.344452	-0.0240845	0.00529985	-0.258736	0.645294	0.568435	-0.0725048
	ENSMUSG00000042371	Slc5a10	0.0199798	0.333719	-0.474585	-0.426123	0.686061	0.157928	-0.549088	0.771199	-0.597641	0.0259027	-0.191493	0.491976	-0.172059	0.285398	0.0140569
	ENSMUSG00000015452	Ager	0.0841285	-0.135675	0.388565	0.152717	-0.154054	-0.165283	0.522958	0.144183	0.2463	-0.103458	0.0240737	-0.0780112	0.157494	-0.50843	0.311102
	ENSMUSG00000017754	Pltp	0.552469	0.867032	0.372418	0.601146	0.503793	0.690025	0.783281	-0.480967	0.854062	-0.0171095	0.413629	-0.472983	0.632825	0.781807	0.476439
	ENSMUSG00000024936	Kcnk7	0.189441	-0.014118	0.0697283	0.217993	0.356024	-0.0625236	0.210182	0.303468	0.195115	-0.440235	0.156515	0.624687	0.530456	0.183768	0.0725048
	ENSMUSG00000039652	Cpeb3	0.255434	0.871352	0.187836	0.0687441	0.34181	-0.181282	0.323032	0.040394	0.386865	0.637096	-0.232107	-0.0690274	0.686039	0.499377	-0.600192
	ENSMUSG00000037161	Mgarp	0.337386	0.374324	0.16184	0.171167	0.613732	0.562733	0.729841	0.334869	0.339904	0.829219	-0.203091	-0.248106	0.567351	0.243849	-0.0392871
	ENSMUSG00000008540	Mgst1	0.435489	-0.518844	0.529061	0.00797557	0.829825	0.528528	0.742811	0.897801	-0.4122	0.289946	0.142396	0.255182	0.651823	0.607714	0.34245
	ENSMUSG00000042215	Bag2	-0.223409	-0.556279	-0.344954	0.538468	-0.235771	0.342261	-0.753825	-0.412579	0.332758	0.340917	0.375653	-0.444649	0.230408	-0.211048	-0.332108
	ENSMUSG00000030798	Cd37	0.192083	0.847313	0.201116	-0.86391	0.49657	0.803756	0.913804	0.183051	0.688573	0.667401	-0.108585	-0.466415	-0.132937	0.174013	-0.0759371
	ENSMUSG00000019906	Lin7a	-0.0196246	0.157484	0.565718	0.320599	-0.595761	0.0073604	-0.0466096	-0.494282	-0.728642	-0.276603	0.0525532	-0.548868	0.420753	0.215121	-0.0725048
	ENSMUSG00000023249	Parp3	0.589836	0.735714	0.562953	0.119553	0.818905	0.891698	0.838581	-0.437411	0.979857	0.443925	0.616718	-0.549732	0.947266	-0.257601	-0.432015
	ENSMUSG00000027087	Itgav	0.0335788	-0.116156	0.0449266	-0.0620336	0.477001	-0.115904	0.36107	-0.166131	-0.482258	0.219348	0.255497	-0.239211	0.412271	0.0222311	0.664792
	ENSMUSG00000001761	Smo	-0.345881	0.686015	-0.614967	0.246041	0.825144	-0.537227	-0.421439	-0.409504	-0.450428	-0.786583	-0.282259	0.0635703	0.267239	-0.26921	-0.623319
	ENSMUSG00000025735	Rhbdl1	-0.0668425	0.418827	-0.686904	-0.0391013	0.0884241	-0.441923	-0.210791	0.705459	-0.260805	0.149902	-0.091845	-0.04184	-0.307942	-0.217379	0.280993
	ENSMUSG00000053552	Ebf4	0.187573	0.433544	0.287599	0.0633526	0.506009	0.230739	-0.0877857	0.00485176	0.547192	0.263644	0.144406	-0.216909	0.234742	0.111991	-0.0725048
	ENSMUSG00000018476	Kdm6b	-0.21157	-0.10823	-0.202107	0.0141093	-0.78893	-0.615305	0.485529	-0.620968	-0.578839	-0.757439	-0.357174	-0.129882	0.289529	0.189078	-0.221033
	ENSMUSG00000089661	Mia	-0.0701058	NA	0.0232875	-0.220636	0.206056	-0.307497	NA	-0.116138	-0.0240737	0.230135	0.605526	-0.722601	NA	-0.181868	NA
	ENSMUSG00000061815	Rufy4	0.289636	0.777129	0.39942	0.122547	0.504978	-0.243086	0.769162	0.444249	0.211281	-0.387371	-0.225367	0.137506	0.473312	-0.576646	0.367991
	ENSMUSG00000028675	Pnrc2	-0.355846	-0.867713	-0.577868	-0.284938	-0.334799	-0.530738	-0.354826	-0.0364815	-0.236012	0.0334445	-0.395431	0.110143	-0.410912	-0.356866	-0.447014
	ENSMUSG00000042190	Cmklr1	0.252861	0.363736	0.556741	0.840632	0.554003	-0.18367	0.291226	0.0420055	0.214495	-0.628561	-0.688667	-0.0738644	0.565382	0.323633	-0.0932221
	ENSMUSG00000056260	Lrif1	0.266474	0.441215	0.513759	-0.0490991	-0.0073285	0.275679	0.319092	0.471369	0.530651	0.256481	0.191956	-0.019423	-0.226535	0.257269	0.33119
	ENSMUSG00000027636	Sla2	-0.135937	-0.673887	0.0136633	0.373499	-0.268524	-0.097468	-0.744404	0.0887333	0.575208	0.135152	-0.726632	-0.174407	0.129832	-0.472454	-0.423195
	ENSMUSG00000020590	Snx13	0.0529064	-0.514326	0.403217	-0.0503147	-0.550545	0.394209	-0.10786	0.634211	0.0936071	0.503337	0.626859	-0.13411	-0.22185	0.0122056	0.5822
	ENSMUSG00000011158	Brf1	-0.158096	-0.177492	-0.480812	-0.152427	0.289589	0.274099	-0.508233	-0.150237	-0.163764	-0.708387	-0.488496	0.138588	0.151097	0.0154758	-0.413747
	ENSMUSG00000029027	Dffb	-0.156	-0.318762	0.156092	0.394774	0.0583032	-0.304153	-0.20719	-0.104809	-0.579322	0.332496	0.254104	0.25457	-0.412074	-0.810762	-0.22573
	ENSMUSG00000037907	Ankrd13b	-0.264454	-0.43158	-0.0250475	-0.349625	-0.503128	0.0918296	-0.162837	0.629112	-0.179283	-0.655225	-0.582089	-0.0567912	0.641245	-0.664485	-0.872502
	ENSMUSG00000027981	Rnpc3	-0.00191576	-0.29485	0.497681	-0.37465	-0.340333	0.119619	-0.306027	-0.00333039	0.0971614	0.275584	0.18584	-0.352468	0.141528	-0.053231	-0.000501122
	ENSMUSG00000040247	Tbc1d10c	0.168956	0.892462	0.335981	-0.316592	0.479553	-0.167781	0.506967	0.24181	0.808707	0.491596	-0.137119	-0.0808515	0.0961014	-0.0824849	-0.157461
	ENSMUSG00000035992	Fnip1	0.191235	-0.0368179	0.582964	0.282494	-0.106511	0.381558	-0.00209527	0.0999768	0.567774	-0.064998	0.3819	-0.177762	0.34844	0.568547	-0.0495178
	ENSMUSG00000028332	Hemgn	0.127477	0.180178	-0.252729	0.360957	0.515344	-0.0259428	0.342793	0.47951	-0.403641	0.248836	0.0747763	-0.0634171	0.52359	-0.249344	-0.642273
	ENSMUSG00000022742	Cpox	-0.0755401	0.300653	-0.287387	-0.0520332	0.414153	-0.187734	-0.099047	-0.0149607	-0.56202	0.0747363	-0.743092	0.426372	0.0276994	-0.244228	-0.154579
	ENSMUSG00000022324	Matn2	0.00175164	0.0174825	-0.0139793	-0.0326021	0.531539	-0.116606	0.137426	-0.87455	0.111963	-0.236836	0.27263	-0.317736	0.229115	0.627133	-0.61951
	ENSMUSG00000038836	Agbl3	0.208202	0.223253	0.601367	0.00617071	0.391805	0.148792	0.104314	0.316167	-0.0909125	0.27988	0.193151	-0.285536	0.580856	0.625434	0.15141
	ENSMUSG00000023571	C1qtnf12	0.0369557	-0.679854	-0.395349	0.44024	-0.200679	0.207937	0.403465	-0.0781172	0.152029	0.15378	0.408731	-0.656447	-0.399826	-0.333817	0.257952
	ENSMUSG00000029404	Arl6ip4	0.02197	-0.553025	0.025983	0.10534	-0.0278852	-0.436832	0.791999	-0.353041	0.0179571	-0.153253	0.141922	0.350801	0.258726	0.178477	-0.266679
	ENSMUSG00000025880	Smad7	0.0578843	0.805926	0.084308	-0.326087	-0.0122756	0.296014	0.0844022	0.347282	0.677707	-0.0883018	0.697092	0.0314607	-0.533065	-0.386126	-0.318501
	ENSMUSG00000032009	Sesn3	0.0032944	0.54066	0.187522	-0.706963	0.439051	0.340964	-0.0335726	-0.313299	-0.369051	0.0401614	0.244499	-0.553596	0.304312	-0.409685	-0.46732
	ENSMUSG00000021893	Capn7	0.0246191	0.109977	-0.104854	0.203122	-0.0607387	0.238078	-0.662774	-0.341216	-0.127448	0.398739	0.161829	-0.161318	0.406882	-0.373904	0.506863
	ENSMUSG00000028373	Astn2	0.0683169	0.310902	0.513574	0.0583701	0.209602	-0.172296	0.384677	-0.134944	0.500207	-0.0594444	-0.0504469	-0.254873	0.0782638	0.666576	-0.0725048
	ENSMUSG00000024406	Pou5f1	0.0778372	0.344744	0.295834	0.309636	0.47465	0.0347019	NA	NA	-0.0177549	0.301086	-0.306794	0.120972	-0.160193	-0.571765	-0.0725048
	ENSMUSG00000044976	Wdr72	-0.032862	0.67144	-0.00720479	-0.169356	0.299008	-0.177887	-0.343573	0.217912	-0.0585193	-0.0587755	0.117682	-0.524254	0.317182	0.460502	-0.0725048
	ENSMUSG00000103800	Pcdha8	0.439968	0.796836	0.373756	0.571022	0.860298	-0.0276148	0.0488383	0.480337	0.149734	0.432829	0.637986	-0.402649	0.520816	0.447106	-0.0725048
[truncated: 53,362 more rows]
