# Supplementary material for: Increased ectodysplasin-A2-receptor EDA2R is a ubiquitous hallmark of aging and mediates parainflammatory responses
Source: Nat Commun. 2025 Feb 23;16:1898. doi: 10.1038/s41467-025-56918-3 (PMC11847917; doi:10.1038/s41467-025-56918-3)
Supplement: Supplementary file 6 — Supplementary Data 4 [file 41467_2025_56918_MOESM6_ESM.xlsx]

## Sheet: Correlations with age (rat)
	Supplementary Data 4. - Reported are Pearson's correlation coefficients between gene-expression and chronological age of rats across 11 different tissues.
			rat
	ENSEMBL_ID	SYMBOL	MEDIAN CORRELATION	adrenal	brain	heart	kidney	liver	lung	muscle	spleen	thymus	testes	uterus
	ENSRNOG00000013018	Eda2r	0.53827	0.53827	0.835798	-0.478342	0.772988	0.751399	0.241028	0.868638	0.473754	0.862867	0.506936	0.329843
	ENSRNOG00000059837	Cdkn2a	0.498098	-0.367635	0.498098	0.621975	0.55703	0.437795	0.676986	0.311136	0.853365	0.48158	0.35984	0.646464
	ENSRNOG00000047450	Lmo3	-0.383049	-0.498698	-0.383049	-0.018789	-0.182474	-0.60135	-0.748841	-0.0155754	0.310411	0.299712	-0.542558	-0.721409
	ENSRNOG00000016627	Eya4	-0.201684	-0.925851	0.102887	0.302121	-0.573302	-0.201684	-0.820334	-0.0349206	-0.438337	0.729869	-0.00148634	-0.879604
	ENSRNOG00000011913	Cp	0.657073	0.191431	0.764198	0.748701	0.830848	0.934561	-0.528782	0.0282175	0.657073	0.961359	-0.0820435	0.37764
	ENSRNOG00000019142	Fas	0.467227	0.870923	0.814561	0.612229	0.830606	0.22199	0.416804	0.00871471	0.351781	-0.799253	0.813117	0.467227
	ENSRNOG00000012478	Shox2	0.0340455	0.218563	0.258721	0.219467	-0.625016	0.0340455	0.0769348	-0.902901	-0.369604	0.727086	-0.454387	-0.663238
	ENSRNOG00000013413	Rorb	-0.236865	0.794879	-0.524651	0.37674	-0.441728	0.381085	-0.236865	-0.506378	-0.473639	0.284946	-0.475166	0.336951
	ENSRNOG00000056783	Cd69	0.666818	0.729598	0.549157	0.83777	0.898409	0.338627	0.8515	0.666818	0.479495	-0.716911	0.557694	0.867426
	ENSRNOG00000025371	Spry1	-0.371138	0.199715	-0.614521	-0.576005	-0.782003	-0.291008	-0.830728	-0.939457	-0.208924	0.715288	0.315279	-0.371138
	ENSRNOG00000014071	Ddb2	0.143364	0.85411	0.428952	0.247066	-0.37886	-0.298574	0.55643	0.694461	0.143364	-0.814283	0.12756	-0.455404
	ENSRNOG00000014011	Dll4	-0.11747	0.483595	-0.504009	0.0243201	-0.687765	-0.11747	0.733726	-0.410495	-0.556508	0.70426	0.558503	-0.280158
	ENSRNOG00000007468	Ifng	0.354107	0.618336	-0.0933063	0.608205	0.439043	0.354107	0.776296	0.342562	0.413304	0.325487	0.240161	0.208823
	ENSRNOG00000043388	Irf3	0.190285	0.361801	-0.162254	-0.568973	0.190285	0.277767	0.160254	-0.726413	0.215416	-0.637188	0.709396	0.705533
	ENSRNOG00000061739	Klrk1	0.741501	0.839265	0.741501	0.839372	0.854185	0.440611	0.792477	0.636145	0.508287	0.85128	0.741128	0.62391
	ENSRNOG00000026040	Prss53	-0.137048	0.301606	0.532991	-0.440584	0.0905061	0.589345	-0.137048	-0.336236	-0.14677	0.395661	-0.198063	-0.466043
	ENSRNOG00000009032	Ttll3	-0.196525	-0.304039	0.572558	-0.196525	-0.250654	-0.494151	0.136882	-0.453684	0.000668367	0.651346	-0.0813071	-0.658876
	ENSRNOG00000023708	Tmem176a	0.67809	0.888689	0.67809	0.731796	0.864627	0.344722	0.188059	-0.101981	0.642822	0.970302	0.980452	0.551678
	ENSRNOG00000006398	Abcb5	0.0103348	-0.244608	0.00195375	0.2941	0.419717	0.0103348	0.104191	0.149228	0.113369	-0.274512	-0.20108	-0.120794
	ENSRNOG00000060269	Vwce	-0.0545355	-0.312048	-0.564418	0.393517	0.0992341	0.685175	-0.179842	-0.0545355	-0.167026	0.0633266	0.675462	-0.384305
	ENSRNOG00000014979	Themis	0.0183818	0.171107	-0.0738866	0.0183818	0.791644	0.388708	-0.0403556	0.116143	-0.232604	-0.752434	0.591337	-0.236375
	ENSRNOG00000060246	Klrd1	0.777767	0.712045	0.482624	0.796704	0.842037	0.402398	0.88211	0.777767	0.559272	0.93825	0.365023	0.920028
	ENSRNOG00000049336	Lime1	0.137448	0.456716	0.298824	0.0353575	0.0414633	0.0853107	0.714757	0.137448	0.661652	-0.481677	0.220155	-0.0370109
	ENSRNOG00000027742	Adamtsl2	-0.549208	-0.549208	-0.806472	-0.319852	0.545357	-0.715821	-0.73615	-0.733726	0.18318	0.451786	-0.65587	-0.417239
	ENSRNOG00000013820	Tnfrsf14	0.436571	0.624045	-0.0685351	0.672229	0.656218	0.30889	0.38662	-0.295686	-0.490465	0.436571	0.672715	0.490266
	ENSRNOG00000060290	Snord87	0	0	0	0	0	0	0	0	0	0
	ENSRNOG00000011120	Radx	0.0386433	0.855007	0.149847	0.315544	0.669093	0.42775	-0.0512405	-0.238932	-0.0573459	0.0386433	-0.910084	-0.404288
	ENSRNOG00000047098	Hbb	0.438545	0.438545	0.0259237	0.521267	0.740451	0.551279	-0.309345	0.240735	0.230814	0.819121	0.891796	-0.00568892
	ENSRNOG00000013925	Nox4	-0.2708	0.677514	-0.596732	-0.748107	0.264824	0.111577	-0.2708	-0.52337	-0.329366	0.90182	-0.0984876	-0.523035
	ENSRNOG00000009151	Mipol1	0.387227	0.854905	0.827027	0.857775	0.387227	-0.447902	0.519009	0.732897	-0.318638	-0.173598	0.0996462	-0.256016
	ENSRNOG00000020139	Khdc4	-0.0691788	-0.34208	0.364998	-0.786212	-0.581554	-0.0691788	-0.112837	0.497836	0.0241697	-0.831842	0.37578	0.25282
	ENSRNOG00000020349	Rab3il1	-0.0665325	0.589025	0.179724	-0.0665325	-0.550341	-0.5615	-0.841323	-0.693834	-0.326017	0.863863	0.00951139	0.519381
	ENSRNOG00000046000	Clasrp	0.0743529	-0.399604	0.0793222	0.200993	-0.550459	-0.133492	0.197507	0.372258	0.278036	-0.523105	0.0743529	-0.539689
	ENSRNOG00000017927	Drd4	-0.229675	0.175337	0.0323065	-0.527527	-0.229675	0.151145	-0.407075	-0.309363	0.145198	-0.152127	-0.244899	-0.268313
	ENSRNOG00000002784	Pou3f4	-0.0144401	-0.0416004	-0.381799	-0.0287102	0.340631	0.160647	-0.0144401	0.0375327	-0.0337315	-0.0269239	0.299178	0.325782
	ENSRNOG00000008380	Asic3	-0.202111	-0.263621	0.190259	0.164871	0.118028	0.257824	-0.33823	-0.230863	0.2527	-0.249288	-0.417642	-0.202111
	ENSRNOG00000043007	Rcn3	-0.553285	-0.627833	0.869779	-0.612232	-0.331337	-0.743253	-0.817054	-0.956588	0.502096	0.822061	-0.553285	0.269567
	ENSRNOG00000011750	Fam180a	-0.0662457	-0.786717	-0.384723	0.390612	0.531548	-0.0662457	-0.887036	-0.608317	0.394883	0.819643	-0.753543	0.41382
	ENSRNOG00000019467	Fer1l4	-0.248706	-0.0396448	0.2753	0.0556422	-0.297056	-0.206085	-0.26168	-0.248706	-0.564131	-0.643375	-0.398319	-0.184371
	ENSRNOG00000013141	Eno2	0	0	-0.0549488	0	0.260784	-0.259109	0	0.0592701	0	0		0.368805
	ENSRNOG00000017220	Tcirg1	0.590012	0.68778	0.805801	0.727759	0.49064	0.590012	0.809332	-0.253234	0.523123	0.903456	0.452155	0.588071
	ENSRNOG00000008465	Tmem176b	0.654119	0.822282	0.654119	0.68933	0.771591	0.614362	-0.275126	-0.155816	0.6396	0.958321	0.946176	0.435851
	ENSRNOG00000019942	Fbxo17	0.0285478	0.38879	0.283809	0.222475	-0.0727446	-0.0260552	0.0340888	-0.572503	0.339808	0.0285478	-0.0496802	-0.0771845
	ENSRNOG00000009971	Plekha8	-0.467681	0.0699195	0.227155	-0.699164	-0.807623	0.144376	-0.794056	-0.467681	0.309259	-0.141262	-0.675517	-0.675947
	ENSRNOG00000004772	Cytip	0.49882	0.829152	0.252938	0.747974	0.808002	0.569252	0.775322	0.117424	0.0424603	-0.77458	-0.781796	0.49882
	ENSRNOG00000027468	Slc6a15	-0.205378	-0.336174	-0.535185	-0.205378	0.0178018	0.152801	0.277316	0.136537	-0.321073	-0.572814	-0.496124	0.859523
	ENSRNOG00000021745	Bhlhe22	0.308928	0.521194	-0.6378	0.582349	0.506037	0.10334	0.136481	-0.472085	0.744249	0.908373	0.308928	-0.102072
	ENSRNOG00000004610	Lum	-0.532905	-0.532905	-0.394761	-0.0484725	-0.455122	-0.845434	-0.874073	-0.949364	-0.449946	0.780232	-0.62646	-0.627356
	ENSRNOG00000006441	Zbtb25	0.344518	0.347665	0.6169	0.441411	0.304022	0.344518	0.530843	0.581206	-0.202691	-0.707688	0.143682	-0.296587
	ENSRNOG00000020010	Kctd13	0.229562	0.459273	0.0905389	0.68605	0.282272	0.140287	0.229562	0.217942	0.653032	0.571037	-0.142834	-0.219623
	ENSRNOG00000005695	Mgp	0.0441184	-0.65247	0.256004	0.372893	0.483217	-0.641491	-0.324126	-0.939047	-0.349738	0.793433	0.351681	0.0441184
	ENSRNOG00000048726	Clec2d	0.233922	0.0446355	0.0298519	0.203985	0.233922	0.254197	0.31795	-0.103842	0.227443	0.281551	0.632745	0.557385
	ENSRNOG00000023465	Depp1	0.151075	0.37052	0.050049	0.151075	-0.642234	0.0179089	0.800944	-0.333934	0.769719	0.829851	0.280397	0.0680173
	ENSRNOG00000022622	Slc38a6	-0.0351521	0.370895	-0.21808	-0.695389	0.215531	-0.715659	-0.0351521	-0.573721	0.736522	0.0824863	0.302646	-0.204832
	ENSRNOG00000025111	Nfkbid	-0.33791	-0.496276	-0.460028	0.606183	-0.237838	0.229783	0.477954	-0.392107	-0.33791	-0.543623	-0.410137	0.384015
	ENSRNOG00000004753	Napb	0.298119	0.367537	-0.0914598	0.431297	0.264133	0.32993	-0.322277	0.863909	0.145665	-0.720614	0.333207	0.298119
	ENSRNOG00000007027	Hgf	0.0556554	0.699954	-0.44065	0.757735	0.648892	-0.713565	-0.598837	-0.692547	0.17393	0.0556554	0.377031	-0.264736
	ENSRNOG00000051507	Azin2	0.186754	0.712855	0.186754	-0.236483	0.530199	-0.385063	0.420534	0.0280723	0.649035	0.527271	0.0674506	-0.463167
	ENSRNOG00000004425	Klhdc1	0.393475	0.480265	0.487461	0.799017	0.393475	0.263251	-0.17794	0.933884	-0.234436	0.848444	-0.0103718	-0.590382
	ENSRNOG00000023679	Prdm5	-0.717547	-0.891614	0.888355	-0.795454	-0.717547	-0.679279	-0.894282	-0.958939	-0.764088	-0.593215	-0.672942	-0.0941013
	ENSRNOG00000013294	Sh2d2a	0.544657	0.659357	0.308609	0.804813	0.790594	0.395923	0.804054	0.196828	0.544657	-0.772563	0.192491	0.726414
	ENSRNOG00000015160	Gem	0.00492718	-0.591371	0.00492718	-0.438975	0.547879	-0.509605	-0.667688	-0.559882	0.159553	0.879128	0.819946	0.413285
	ENSRNOG00000014424	Kiaa1755	-0.592708	-0.722251	0.517514	0.0189392	0.615795	-0.592708	-0.874854	-0.961056	-0.700917	0.899276	-0.862317	-0.198611
	ENSRNOG00000020587	Efemp2	-0.1797	0.378747	0.387353	-0.1797	-0.287087	-0.390545	-0.668871	-0.864593	-0.769931	0.744187	0.338487	0.275319
	ENSRNOG00000010045	Clec4a	0.479554	0.894766	-0.19533	0.479554	0.723624	-0.0264059	0.174215	-0.550153	0.812486	0.75344	0.847315	0.183119
	ENSRNOG00000007133	Plxnb2	0.208495	0.387099	0.208495	-0.497963	0.446815	-0.379276	0.427447	0.0359097	0.190706	0.887415	0.903745	-0.611772
	ENSRNOG00000017462	Spata5	-0.0812207	0.526732	0.222104	-0.447567	-0.4701	-0.130023	0.143847	-0.0366838	0.241675	-0.637579	-0.735671	-0.0812207
	ENSRNOG00000032970	Gpr174	0.550979	0.695653	0.159952	0.810391	0.866842	0.545107	0.759393	0.157062	0.338527	-0.536237	0.550979	0.844712
	ENSRNOG00000020300	Lsp1	0.347493	0.842053	0.868638	0.297804	0.808109	0.413998	0.70531	0.314232	0.347493	-0.385422	-0.238766	-0.0905894
	ENSRNOG00000010326	Col20a1	-0.373324	-0.631851	-0.611995	-0.708563	-0.179451	-0.177661	-0.0819001	-0.823197	-0.373324	0.893818	0.68714	-0.646395
	ENSRNOG00000008376	Slc2a3	0.0472631	0.169146	0.190555	0.223422	0.047102	0.205446	0.0472631	0.0860914	-0.255704	-0.726094	0.0171221	-0.289819
	ENSRNOG00000004783	Fam171b	0.206747	0.461083	0.206747	-0.211495	0.41344	-0.350237	-0.785141	-0.908974	0.882905	0.799872	0.31762	-0.0114892
	ENSRNOG00000019161	Cpeb1	0.855782	0.923534	0.852362	0.962487	0.916181	0.651098	0.92133	0.855782	0.952658	0.82687	-0.964563	0.446063
	ENSRNOG00000031081	Stat2	0.531346	0.627126	0.80639	0.659723	0.606516	0.531346	0.707996	-0.337422	0.334421	0.348706	0.494095	0.309025
	ENSRNOG00000011973	Il7	0.437417	0.679542	-0.0677919	0.75498	0.921506	0.780993	0.590703	0.437417	0.141937	-0.18258	0.284591	0.0115971
	ENSRNOG00000012946	Mov10	0.111039	-0.116586	0.111039	0.765467	0.195769	-0.104772	0.645706	-0.645963	0.130365	0.790791	-0.288435	-0.843795
	ENSRNOG00000040201	Atp6ap1l	-0.295691	-0.204462	-0.399772	-0.906698	-0.0330044	0.749524	-0.500069	-0.606392	-0.183607	0.257587	-0.446191	-0.295691
	ENSRNOG00000006395	Tldc2	-0.0152495	-0.124283	-0.0152495	-0.213492	0.0130208	0.107197	0.190985	-0.200341	-0.040958	0.593401	-0.539852	0.437296
	ENSRNOG00000018336	Eps8l2	0.550578	-0.0374851	0.711185	0.653295	-0.310118	-0.229177	0.550578	0.786886	0.463695	0.696525	0.612771	0.546431
	ENSRNOG00000058275	Spef2	0.0799982	-0.659771	0.505473	0.0112318	0.0799982	0.267046	0.698666	-0.0924658	0.339636	0.182822	0.0113706	-0.119436
	ENSRNOG00000061361	Snord46	0.0208396	0.0140443	0.0812222	-0.296247	-0.2663	0.278054	0.190259	-0.2272	0.124001	-0.562846	0.412095	0.0208396
	ENSRNOG00000016289	Bmpr1b	0.0749013	0.0749013	0.400866	-0.221048	-0.685855	0.163068	-0.155123	0.950597	0.147822	0.692571	-0.764111	-0.586065
	ENSRNOG00000020867	Numbl	-0.462479	-0.715054	-0.796898	-0.293449	-0.462479	-0.282981	-0.825842	-0.931731	-0.288397	0.790877	-0.60753	-0.279362
	ENSRNOG00000056983	Trex2	-0.0810913	-0.239089	0.28763	0.0277623	0.193817	0.0379292	-0.0810913	-0.277838	-0.150876	0.069748	-0.749455	-0.126571
	ENSRNOG00000043150	Arfgap1	-0.370055	-0.729074	-0.370055	-0.6928	-0.626052	0.39989	-0.44108	0.849383	0.0906085	-0.397564	0.446147	-0.0633859
	ENSRNOG00000019196	Xpnpep3	-0.0130902	-0.35161	-0.358744	0.584675	0.384708	-0.519159	0.0923179	0.808291	-0.0130902	0.0469462	-0.0686942	-0.0605097
	ENSRNOG00000011971	C1s	0.813	0.900124	0.675673	0.874565	0.893194	0.896496	0.516804	0.709908	0.700959	0.975854	0.411137	0.813
	ENSRNOG00000007152	Bhlhe40	0.775139	-0.0660875	0.828587	0.46246	0.775139	0.5551	0.933306	0.875341	0.822474	0.871399	0.652617	0.552585
	ENSRNOG00000024846	Ier5l	-0.38884	-0.397934	-0.225272	-0.38884	-0.489458	-0.209519	-0.500893	-0.814306	0.00150428	0.840623	-0.680443	0.294285
	ENSRNOG00000011278	Stk3	-0.205301	-0.777497	0.872302	-0.597368	-0.205301	0.109079	-0.692248	-0.808864	0.735943	0.8102	0.351945	-0.231448
	ENSRNOG00000010661	Gzmk	0.772188	0.827676	0.590173	0.776755	0.771015	0.530841	0.919958	0.487426	0.772188	0.812798	0.328026	0.837236
	ENSRNOG00000007003	Mei1	-0.643384	-0.85544	0.245498	-0.186968	-0.637457	-0.647845	-0.211775	-0.394425	-0.643384	-0.827006	-0.837819	-0.731587
	ENSRNOG00000007178	Cd8a	0.526704	0.523718	0.526704	0.671817	0.867009	0.547546	0.842414	0.460427	0.520262	-0.774293	0.315889	0.53459
	ENSRNOG00000006789	Ddit3	0.634589	0.708678	0.673036	0.794681	0.423044	0.271791	0.680132	0.634589	0.572544	0.731093	0.334309	-0.00925009
	ENSRNOG00000031475	Col16a1	-0.542995	-0.860555	0.612171	-0.79407	-0.65339	-0.534026	-0.89554	-0.982572	-0.491787	0.646214	-0.542995	0.226427
	ENSRNOG00000009298	Fbxo44	0.60901	0.215676	0.614519	0.722162	0.515403	0.789612	0.481417	0.60901	0.67781	0.906334	0.237161	0.0136475
	ENSRNOG00000004534	Spdya	0.266326	0.283	0.0562118	0.80806	0.265415	0.531004	-0.51955	0.911586	-0.050811	0.266326	-0.297485	0.399306
	ENSRNOG00000020871	Ltbp4	-0.360387	-0.828629	0.13482	0.190711	-0.185399	-0.360387	0.0578261	-0.65303	-0.551129	0.841976	-0.632045	-0.538282
	ENSRNOG00000059640	Ccl28	0.195606	-0.559937	-0.0142993	0.258667	0.816028	-0.0161211	0.224745	-0.142157	0.195606	0.710061	-0.0668388	0.3569
	ENSRNOG00000011261	Ttc14	-0.0243784	0.403221	0.396268	-0.674264	0.154447	-0.308708	-0.19613	-0.326672	0.258068	-0.758654	-0.0243784	0.194428
	ENSRNOG00000008560	Ccdc30	0.120017	0.216633	-0.0552347	0.120017	0.573386	0.183099	0.557577	-0.0999821	-0.21842	0.660219	0.0266824	-0.570835
	ENSRNOG00000055675	Snord94	0.254151	0.507617	0.254151	-0.0186816	0.0742163	0.466095	0.247158	0.226597	0.326799	0.21459	0.532757	0.315155
	ENSRNOG00000058388	Zfp36	0.54464	0.76835	0.372417	0.694433	0.604614	0.195995	0.814559	0.504228	0.54464	0.479651	0.336021	0.746822
	ENSRNOG00000010529	Thbs2	-0.645543	-0.190319	-0.0280193	-0.645543	-0.551007	-0.750582	-0.892134	-0.956399	-0.903601	0.693182	-0.760375	-0.47101
	ENSRNOG00000024705	Rarres2	0.119902	-0.277745	-0.0656633	0.23904	0.580144	0.119902	-0.083324	-0.892786	0.136908	0.937907	-0.47749	0.211636
	ENSRNOG00000025454	Rrm2b	0.716918	0.83811	0.251264	0.85804	0.688479	0.796965	0.716918	0.850667	0.567874	0.768713	0.512212	0.389015
	ENSRNOG00000055962	Bgn	-0.206494	-0.741333	0.00152075	-0.0432764	-0.121615	-0.665766	-0.651715	-0.922487	-0.535051	0.813652	-0.206494	0.389093
	ENSRNOG00000027030	Adm	0.471721	0.849359	0.0801553	0.802048	0.727294	-0.349886	-0.147639	0.570804	0.470171	0.471721	0.668646	0.276867
	ENSRNOG00000017564	Mib2	0.364124	0.364124	-0.461604	0.870308	0.225912	-0.398962	-0.0818827	0.839956	0.547208	0.845273	0.577489	-0.166222
	ENSRNOG00000017804	Septin1	0.518329	0.603544	0.440947	0.795874	0.788073	0.518329	0.867796	-0.669018	0.417102	-0.793716	0.412995	0.673843
	ENSRNOG00000021102	Scn1b	0.824242	0.833269	0.640753	0.824242	0.73784	0.484741	0.250099	0.843597	0.943447	0.936145	0.177352	0.874982
	ENSRNOG00000006631	Sema3e	-0.0828661	0.222543	-0.0877576	0.590729	0.637667	-0.470583	0.355533	-0.260547	-0.280436	0.641528	-0.351305	-0.0828661
	ENSRNOG00000020620	Ppp1r32	0.0748682	0.0999578	-0.191129	0.10661	0.650635	0.0918562	0.606729	0.0748682	-0.0742979	0.0725623	0.0250345	-0.376627
	ENSRNOG00000006527	Slc6a1	-0.238316	-0.156193	-0.703532	-0.106726	-0.515496	0.33098	-0.413115	0.201476	-0.192938	-0.408033	-0.846221	-0.238316
	ENSRNOG00000033051	Slc22a15	-0.237485	-0.457295	0.572096	-0.761738	0.594063	-0.237485	0.154813	-0.814468	-0.446613	0.309772	-0.187695	-0.351179
	ENSRNOG00000001807	Sspn	0.144322	0.32441	-0.560992	-0.393052	0.146071	0.0550794	-0.616447	0.288976	0.466951	0.94394	-0.114275	0.144322
	ENSRNOG00000006076	Steap2	0.569794	0.441733	0.569794	0.816208	0.719423	-0.490115	0.218853	-0.65632	0.84831	0.799209	-0.461514	0.64605
	ENSRNOG00000020505	Map4k1	0.365414	0.707907	0.135669	0.795804	0.361921	0.365414	0.824175	0.398207	-0.133007	-0.518592	0.44425	0.350201
	ENSRNOG00000017392	Fgf2	0.584312	0.547088	0.69913	0.899325	0.585102	-0.0796032	0.584312	0.396654	0.586675	0.794564	0.245338	0.00764197
	ENSRNOG00000016434	Prkd2	-0.361543	-0.290167	-0.361543	-0.405096	-0.479191	-0.0644987	0.22569	-0.745642	-0.201919	-0.717661	0.582433	-0.421089
	ENSRNOG00000016143	P3h3	-0.709131	-0.86261	-0.673153	-0.769473	-0.709131	-0.122069	-0.886215	-0.759616	0.161379	-0.775601	-0.479518	-0.482269
	ENSRNOG00000054212	Pde1a	-0.0701319	0.792773	0.179834	0.423951	0.383816	-0.395674	-0.831852	-0.823927	-0.378286	0.866011	-0.180752	-0.0701319
	ENSRNOG00000021644	Slc15a3	0.366653	0.729279	-0.0905609	0.366653	0.672544	-0.122331	0.540037	-0.629228	0.333952	-0.0409748	0.564509	0.418334
	ENSRNOG00000011964	Abcd4	0.156925	-0.161608	-0.127975	0.156925	0.37468	0.338029	0.115703	0.326983	0.032349	0.738537	0.344009	-0.403628
	ENSRNOG00000033176	Zrsr2	-0.245124	-0.426099	0.0499599	-0.245124	0.135248	-0.269493	-0.445698	0.0754265	-0.180162	-0.694779	-0.0571108	-0.386368
	ENSRNOG00000060460	Clec1a	0.528392	0.85056	0.179756	-0.38188	0.528392	-0.670355	-0.292878	-0.220025	0.59964	0.9104	0.730683	0.735952
	ENSRNOG00000015442	Sfxn3	-0.0925178	0.798155	-0.585753	-0.241388	-0.152682	-0.283716	0.220477	0.238849	-0.0925178	0.954693	-0.485841	-0.0694411
	ENSRNOG00000000167	Alas2	-0.131132	-0.131132	-0.550768	-0.00894301	0.149738	0.0634706	-0.758752	-0.427501	-0.220619	0.710815	0.115512	-0.343717
	ENSRNOG00000027595	Tfap2e	0.00389601	-0.27604	0.0462019	0.608634	-0.382839	0.00389601	0.228071	-0.451178	0.0531468	-0.25784	-0.0570506	0.449107
	ENSRNOG00000032240	Gbp5	0.713268	0.887932	0.558371	0.849533	0.694497	0.466291	0.827791	0.713268	0.75201	-0.477492	0.840139	0.581185
	ENSRNOG00000018666	Gpsm1	-0.556963	-0.389401	-0.247582	0.654254	-0.671471	-0.242955	-0.668087	-0.952283	-0.556963	0.567333	-0.681128	-0.860712
	ENSRNOG00000005670	Art4	-0.243574	0.0410548	0.607544	-0.808508	0.680567	-0.768194	0.228025	-0.243574	-0.660639	-0.751617	0.859979	-0.480594
	ENSRNOG00000005018	Scn2a	-0.140859	0.720503	-0.579223	-0.275014	-0.140859	0.0526527	-0.521108	0.098857	0.225886	-0.598788	-0.281181	0.240928
	ENSRNOG00000022636	Alpk1	0.793093	0.691422	0.724994	0.804345	0.802098	0.854878	0.793093	0.905441	0.730156	0.937285	0.495835	0.296117
	ENSRNOG00000030467	Ube2l6	0.255322	0.571766	0.3821	0.231534	0.255322	0.696834	0.488798	-0.655035	0.254342	-0.127602	0.253386	0.336178
	ENSRNOG00000006314	Zbp1	0.629447	0.86411	0.599287	0.834517	0.830499	0.629447	0.830638	0.408501	0.773703	0.516812	0.547092	0.412181
	ENSRNOG00000003613	Mid1	0.0231428	0.605589	-0.131206	-0.148905	-0.355245	-0.337407	-0.151656	0.0712931	0.0231428	0.887404	0.127495	0.117269
	ENSRNOG00000055648	Haus7	-0.496887	-0.638377	0.750932	-0.574863	-0.170746	-0.379485	-0.581642	-0.710152	-0.496887	-0.648781	-0.367247	-0.38036
	ENSRNOG00000046468	Ptgfr	0.228998	-0.211205	0.258887	0.736252	0.79917	-0.441841	-0.0524761	-0.586812	0.390178	0.769515	-0.727244	0.228998
	ENSRNOG00000052300	Snord35b	0.00667161	-0.160212	0.00899648	0.264215	0.117505	0.123375	0.00667161	-0.172622	-0.288773	-0.624027	-0.0668104	0.20356
	ENSRNOG00000050224	Stambpl1	-0.130601	-0.356122	-0.0666993	0.00736501	0.45078	-0.637769	-0.130601	-0.819427	-0.711072	-0.746419	0.353341	-0.121936
	ENSRNOG00000007728	Gsdmd	0.25224	-0.774466	0.25224	0.394467	-0.164485	0.0915034	0.279178	-0.808039	0.473389	-0.663306	0.694094	0.254819
	ENSRNOG00000039955	Samd3	0.582269	0.582269	-0.0741372	0.348552	0.472588	0.793105	0.763361	0.175417	0.704857	0.903187	-0.282694	0.764659
	ENSRNOG00000017899	Akr7a3	0.0858841	0.0858841	0.692826	-0.0585753	0.370042	0.324703	-0.23452	0.00212504	-0.452975	0.467154	0.195831	-0.220468
	ENSRNOG00000016136	Pdcd1lg2	0.12046	-0.151661	0.12046	0.21706	-0.0945505	0.468196	0.41936	-0.454795	0.510319	0.692249	0.0872597	0.00652698
	ENSRNOG00000031263	Haao	-0.267173	-0.425815	-0.267173	0.183402	0.425712	-0.401955	0.0314182	-0.406124	0.304764	0.264712	-0.372805	-0.579455
	ENSRNOG00000012094	Ltbp2	-0.277777	-0.277777	-0.105911	-0.0490217	0.604391	-0.677334	-0.82298	-0.807468	-0.664851	0.861451	-0.743078	0.483455
	ENSRNOG00000049020	Tceal6	0	0.423093	-0.0428518	-0.117198	0.238418	-0.245309	0.133369	-0.283445	0.423496	0	-0.71449	0.88665
	ENSRNOG00000027990	Crip1	0.0147456	0.279528	-0.153311	0.416432	0.216165	-0.213599	0.612921	-0.861631	0.478327	-0.636697	-0.163935	0.0147456
	ENSRNOG00000008638	Angptl3	-0.169493	-0.457282	0.0621883	-0.750532	0.142401	-0.212831	-0.163589	-0.576865	-0.169493	0.370023	-0.0639317	-0.494303
	ENSRNOG00000031974	Pcdh10	-0.00797978	-0.749045	-0.517825	0.356968	-0.738434	0.156563	-0.74512	0.0269523	-0.00797978	0.346308	0.204132	-0.694515
	ENSRNOG00000006090	Ucn	-0.0275093	-0.39708	-0.129995	0.751248	-0.143645	-0.0275093	-0.00996776	0.817858	0.0342831	-0.403005	-0.475212	0.0879589
	ENSRNOG00000010666	Ccn5	0.707385	0.809789	0.707385	0.824773	0.626098	0.531092	0.880246	0.505291	0.670326	0.72747	0.924914	0.117642
	ENSRNOG00000046357	Adh4	-0.169893	-0.25138	-0.441286	-0.169893	-0.0238646	0.402252	-0.549418	0.329878	-0.464412	-0.904919	0.208515	0.428002
	ENSRNOG00000005003	Ptprn2	0.0260633	0.726821	-0.685213	-0.0571598	0.643128	-0.368054	0.28823	0.519593	0.0260633	0.196961	-0.00457433	-0.51727
	ENSRNOG00000053764	Snord33	0	0	0	0	0	0	0	0	0	0
	ENSRNOG00000010889	Fbxw7	0.157166	0.339494	-0.62282	-0.0462677	0.379837	0.157166	0.316395	-0.919933	0.360307	0.245282	-0.101677	-0.0693175
	ENSRNOG00000005281	Stx16	-0.436228	-0.436228	0.753584	-0.682662	-0.293547	-0.328616	-0.54259	-0.518449	-0.0397466	-0.636382	0.807997	-0.613019
	ENSRNOG00000037060	Odf3b	-0.0156184	-0.153373	0.475319	0.400102	-0.0156184	-0.75586	-0.0144555	-0.159794	0.239718	0.722974	-0.29278	-0.548896
	ENSRNOG00000004589	Galnt16	-0.442482	-0.163278	0.36009	-0.547536	-0.779372	-0.493	-0.517772	-0.694462	-0.442482	0.754227	-0.274358	-0.3398
	ENSRNOG00000012562	Grin3b	-0.0578993	-0.0357226	0.327211	0.213458	-0.662162	-0.114005	-0.0578993	-0.334551	-0.407613	0.506557	0.0463874	-0.557785
	ENSRNOG00000008102	Dph7	-0.039086	0.0901042	0.117331	-0.0834641	-0.302027	-0.039086	-0.0645406	-0.166689	0.0688271	-0.740203	0.00607826	0.136929
	ENSRNOG00000029582	Lrch2	-0.731978	-0.361773	-0.736826	-0.958541	-0.84195	-0.248664	-0.731978	-0.907149	-0.362706	0.186557	-0.88137	-0.144427
	ENSRNOG00000036876	Faap20	0.264046	0.395975	0.203201	-0.405111	0.644015	0.539994	-0.112563	-0.433065	0.263885	0.264046	0.298069	0.606785
	ENSRNOG00000030022	Myo3b	0.123489	-0.152404	-0.000398814	0.525035	0.835287	0.123489	0.864992	0.859183	-0.151831	0.162309	-0.66388	-0.619491
	ENSRNOG00000014240	Trmt11	0.0935855	0.306564	0.735649	-0.372023	0.577087	-0.514739	0.485654	0.452869	-0.222836	-0.875304	0.0826406	0.0935855
	ENSRNOG00000021176	Mtmr11	-0.0117485	0.318234	0.70831	0.39794	-0.0874626	-0.448776	-0.838206	-0.693308	-0.0849874	0.836812	-0.0117485	0.525788
	ENSRNOG00000029366	Prrt2	-0.480697	-0.300862	0.505681	0.207332	-0.658264	0.0170093	-0.510372	-0.299619	-0.525646	-0.853959	-0.76487	-0.480697
	ENSRNOG00000046566	Tub	-0.246129	0.687713	-0.434932	0.331195	-0.246129	-0.0143398	-0.464696	-0.757984	-0.0434753	0.360386	-0.952715	-0.378391
	ENSRNOG00000015310	Lrrc32	-0.149105	-0.358902	0.147111	-0.149105	-0.51115	-0.675124	0.777772	-0.742464	-0.677209	0.817581	-0.0541652	-0.127199
	ENSRNOG00000008782	Pnisr	-0.0448836	-0.0409985	0.585888	-0.463804	-0.278273	0.107956	-0.184454	0.836695	0.0668688	-0.662144	-0.0448836	-0.352619
	ENSRNOG00000027592	Rerg	-0.177845	0.595936	0.282111	-0.177845	-0.71908	-0.791597	-0.550151	-0.742058	-0.352942	0.830396	0.739745	0.315127
	ENSRNOG00000050539	Fbln5	-0.708563	-0.921013	-0.273419	-0.708563	-0.828065	-0.62731	-0.881407	-0.933004	-0.839481	0.624203	-0.607251	0.0726125
	ENSRNOG00000009355	Ogfr	0.233662	-0.0290434	-0.809732	0.445195	0.167888	0.626041	0.726312	0.763671	0.592515	-0.869065	0.151043	0.233662
	ENSRNOG00000026857	Kif7	-0.541816	-0.48386	-0.453365	-0.440646	-0.541816	-0.262443	-0.711615	-0.846171	-0.217201	-0.743525	-0.84248	-0.689666
	ENSRNOG00000005781	Wnt16	-0.152954	-0.158427	-0.152954	-0.339868	-0.00756318	-0.0177962	-0.126469	0.940935	-0.275754	0.0923082	-0.749005	-0.689284
	ENSRNOG00000012337	Pde1c	0.369957	0.369957	0.139952	0.895526	0.823446	0.331803	0.484128	-0.385562	0.724743	0.855139	-0.170274	-0.272518
	ENSRNOG00000009771	Cdh10	-0.265107	-0.265107	-0.81117	-0.406252	-0.408786	0.203284	-0.236152	-0.0658884	-0.0466789	-0.0618433	-0.406261	-0.441698
	ENSRNOG00000005767	Tulp3	-0.195767	-0.523874	0.322458	0.52336	-0.195767	0.784293	-0.407859	-0.782731	-0.22476	0.510657	-0.424865	0.17061
	ENSRNOG00000015036	Ccn2	0.455909	-0.628196	0.436393	0.734746	0.762308	0.270079	0.58259	0.455909	0.840783	0.837737	0.364871	0.272633
	ENSRNOG00000016593	Pde6c	0.034127	-0.0861528	0.279574	0.241929	0.222847	0.456429	-0.0981528	0.275921	-0.189191	-0.869711	-0.344673	0.034127
	ENSRNOG00000008257	Mfap2	-0.80097	-0.80097	-0.307835	-0.886587	-0.838465	-0.625774	-0.914633	-0.960731	-0.784173	0.522981	-0.860893	-0.563884
	ENSRNOG00000055259	Phldb3	0.214	0.73429	0.214	0.784749	-0.0381692	0.773034	0.697849	-0.737885	0.162202	-0.562303	0.201558	0.658109
	ENSRNOG00000024931	Ccdc88b	0.574238	0.865846	0.789373	0.873034	0.866581	0.574238	0.899221	0.438912	0.189473	-0.588699	0.0828371	0.410022
	ENSRNOG00000011156	Clstn3	-0.209796	0.396761	-0.475678	0.0458615	-0.879382	0.303076	-0.259503	0.100013	-0.701422	0.693685	-0.299711	-0.209796
	ENSRNOG00000019244	Mxra8	-0.324081	-0.588062	-0.253729	-0.116497	0.184167	-0.632976	-0.873641	-0.858901	-0.587678	0.910203	-0.324081	0.420909
	ENSRNOG00000018052	Cnksr3	-0.228379	0.582347	-0.466347	-0.717784	-0.0629141	0.383552	0.237408	-0.636792	0.0611415	-0.808789	-0.85966	-0.228379
	ENSRNOG00000008713	Slc41a2	0.549275	0.848218	-0.243481	0.442513	0.654427	0.724825	0.188466	-0.807154	0.868516	0.870816	0.256734	0.549275
	ENSRNOG00000011796	C1r	0.752437	0.779491	0.752437	0.909831	0.906751	0.745517	0.193261	0.163188	0.71797	0.958195	0.689354	0.80262
	ENSRNOG00000004284	Btg1	0.111365	0.663496	0.120427	-0.462828	0.111365	-0.51242	0.561476	-0.712431	-0.122985	-0.775029	0.268176	0.399724
	ENSRNOG00000009782	Efcab7	-0.0707976	0.280821	0.519034	0.231159	0.0940083	-0.218162	-0.139099	-0.549596	0.0438791	-0.51223	-0.0707976	-0.292149
	ENSRNOG00000031743	Gbp2	0.623653	0.860205	0.621319	0.785582	0.638988	0.407659	0.761048	0.322504	0.739338	0.389418	0.623653	0.332204
	ENSRNOG00000060349	Fam3c	-0.201384	-0.574896	-0.781353	0.149627	-0.599543	0.0477165	-0.201384	-0.896712	0.643601	0.478985	0.213028	-0.252543
	ENSRNOG00000007666	Cacnb4	0.313517	0.247518	0.342316	0.313517	0.0998833	0.423117	0.55775	-0.599823	0.666361	0.797252	-0.551808	-0.824751
	ENSRNOG00000011683	Fes	0.20468	0.841621	0.20468	-0.611342	0.150062	-0.0304037	0.699203	-0.696186	0.0103368	0.944622	0.621668	0.376863
	ENSRNOG00000048961	Bhlhe41	0.864785	0.916345	0.769619	0.790231	0.889963	0.687378	0.864785	0.911249	0.704973	0.866538	0.870153	0.751588
	ENSRNOG00000045649	Arrdc3	0.249609	0.659989	0.875981	0.303788	-0.707688	0.622623	-0.0786806	-0.221154	0.249609	0.251097	-0.334624	-0.0302662
	ENSRNOG00000005621	Gxylt2	-0.2612	-0.013777	-0.37459	-0.2612	-0.400554	0.0973445	-0.890545	-0.0979339	-0.206679	0.80833	-0.365615	-0.628748
	ENSRNOG00000007249	Cdkn1b	-0.0713094	-0.7939	-0.0506781	-0.666211	-0.0713094	0.0458917	-0.386997	0.00629702	-0.521952	-0.828317	0.111106	0.170993
	ENSRNOG00000008632	Invs	0.194606	0.194606	-0.390537	-0.140359	0.250681	0.339288	-0.274956	-0.459545	0.664331	0.709763	0.51267	-0.180313
	ENSRNOG00000030530	Gzmm	0.699954	0.849762	0.424385	0.715779	0.699954	0.62213	0.916912	0.582692	0.637569	0.738835	0.626314	0.763244
	ENSRNOG00000007447	Pla2g4b	-0.241977	0.670138	0.494678	-0.536909	-0.325097	-0.0496804	-0.355982	-0.241977	0.285138	-0.270085	0.19307	-0.331302
	ENSRNOG00000021106	Gramd1a	-0.0425399	-0.0425399	-0.667188	0.0781105	-0.383708	-0.382597	-0.0225403	0.801007	-0.151495	-0.588333	0.492807	0.10827
	ENSRNOG00000014350	Ccn1	0.521769	0.31244	-0.215685	0.521769	0.37762	0.678543	0.7326	0.515117	0.851842	0.857877	0.145917	0.815773
	ENSRNOG00000008049	Max	0.402927	0.0461368	0.461448	0.792703	0.402927	-0.256433	0.68148	0.394498	-0.162088	0.133699	0.602486	0.549685
	ENSRNOG00000021242	Adam33	-0.515081	-0.638039	0.611311	-0.657586	-0.632723	-0.729825	-0.515081	-0.896399	-0.440625	0.806099	-0.418353	-0.419089
	ENSRNOG00000010797	Esm1	0.66783	0.952035	0.0467666	0.71474	0.647762	0.590338	0.645727	0.66783	0.814651	0.707718	0.754569	-0.712941
	ENSRNOG00000005124	Plekhh2	-0.538546	-0.555946	0.195196	0.247654	-0.745863	-0.876249	-0.538546	-0.939831	-0.870066	0.848156	-0.245513	-0.512346
	ENSRNOG00000051490	Plcg1	-0.455198	-0.718488	-0.139462	-0.78428	-0.578655	-0.287915	-0.31582	-0.920904	-0.472349	-0.0835292	0.0535972	-0.455198
	ENSRNOG00000048506	Inpp5b	0.106797	0.500915	0.349375	-0.511909	-0.0595718	-0.114712	0.106797	-0.10283	0.678255	0.723605	0.337125	-0.107789
	ENSRNOG00000025629	Prpf3	0.246224	0.603182	0.246224	0.578566	0.268614	-0.073402	0.417024	0.865203	-0.00158286	-0.855561	-0.520663	-0.0949804
	ENSRNOG00000006767	Cst7	0.662335	0.368174	0.43017	0.833272	0.144815	0.0412508	0.864965	0.95719	0.7305	0.662335	0.774962	0.192731
	ENSRNOG00000011946	Ptn	-0.731511	-0.186533	-0.861701	-0.796898	-0.880204	-0.4051	-0.89593	-0.942098	-0.529312	0.635648	-0.731511	0.227611
	ENSRNOG00000009037	Sulf1	-0.0120294	-0.37616	-0.0120294	0.244455	0.204535	-0.269559	-0.884885	-0.896882	0.533854	0.868553	-0.883673	0.323739
	ENSRNOG00000010378	Slc4a5	-0.0856676	0.861677	0.427197	-0.0932673	-0.522773	-0.217393	0.801216	-0.0856676	0.150759	-0.771289	0.196886	-0.186625
	ENSRNOG00000007830	Apold1	-0.411313	0.314619	-0.411313	-0.641643	-0.806881	-0.694389	0.17049	-0.754456	-0.612239	-0.243745	0.499229	0.28271
	ENSRNOG00000031168	Arhgap15	0.711622	0.760165	0.711622	0.807817	0.919493	0.609719	0.7452	0.856146	0.162313	-0.709626	0.68591	0.572459
	ENSRNOG00000029321	Ccser1	0.566757	0.850887	-0.223232	0.575197	0.595678	0.292738	-0.685702	-0.714495	0.678398	-0.538835	0.61862	0.566757
	ENSRNOG00000017560	Mdk	-0.305767	-0.0697063	0.0971502	-0.317085	-0.716975	-0.305767	-0.817056	-0.838368	-0.640944	-0.168736	-0.268976	0.0104446
	ENSRNOG00000013261	Vax2	0.117044	0.389948	0.358784	0.117044	-0.231053	-0.430854	0.0279538	-0.19473	0.177563	0.147616	0.102049	0.125165
	ENSRNOG00000020346	Best1	0.0352454	0.306862	0.482271	-0.275446	-0.336862	-0.717375	0.485031	0.134906	0.481354	-0.348262	0.0352454	-0.0445286
	ENSRNOG00000033064	Edil3	-0.0387012	-0.348754	0.796989	-0.624119	-0.715697	-0.0784144	0.552654	-0.0167062	-0.0387012	-0.383848	0.0157462	0.212835
	ENSRNOG00000017016	Ubqlnl	0.0196784	-0.039378	0.0623604	0.0642182	-0.0655892	0.0964469	-0.109634	-0.080805	0.277606	0.0196784	0.0829394	-0.16135
	ENSRNOG00000008196	Parp12	0.665048	0.673132	0.389182	0.616815	0.808702	0.552582	0.71765	0.665048	0.745251	0.840198	0.141055	0.239259
	ENSRNOG00000006588	Meox2	-0.464502	-0.369232	0.139038	-0.464502	-0.828035	0.207033	-0.915833	-0.945096	-0.0331977	0.87073	-0.626985	-0.465155
	ENSRNOG00000015134	Map3k12	-0.493309	-0.164442	-0.63297	-0.842003	-0.491093	-0.455407	-0.493309	-0.573839	-0.527198	-0.874172	-0.0389516	-0.483944
	ENSRNOG00000033733	Ccdc81	0.106161	-0.233383	0.255192	-0.332337	-0.560291	0.368272	0.857747	-0.386782	0.426971	0.370279	0.106161	-0.344128
	ENSRNOG00000011341	Rictor	0.486798	0.776888	0.486798	0.510184	0.667891	-0.312066	0.543852	0.865935	0.451566	-0.80314	0.275127	0.313359
	ENSRNOG00000005513	Srsf5	0.0946108	0.0946108	0.713579	-0.0561704	0.484266	-0.183297	-0.315858	0.774215	-0.0212748	-0.872977	0.809407	0.230804
	ENSRNOG00000010275	Slc17a9	0.340343	0.256013	0.2162	0.351632	0.718551	0.340343	-0.277718	-0.652331	-0.426919	0.923428	0.853406	0.597228
	ENSRNOG00000019614	Ptpn22	0.775896	0.775896	0.95014	0.810804	0.869713	0.569772	0.82847	0.277477	0.251286	-0.598357	0.538411	0.845
	ENSRNOG00000003435	Mcf2	-0.205507	-0.487043	0.492278	-0.269291	-0.579474	-0.108867	-0.0561386	-0.278661	0.147597	0.301635	-0.205507	-0.563313
	ENSRNOG00000026277	Zc3h6	0.541579	0.43436	0.791374	0.658421	0.440759	0.541579	0.635973	0.893914	0.468396	0.584242	-0.340472	0.0585289
	ENSRNOG00000021221	Pced1a	-0.203605	0.412976	-0.517904	0.0483677	-0.21798	-0.422579	0.177572	-0.476481	0.30826	-0.385347	-0.203605	-0.1564
	ENSRNOG00000011631	Fst	-0.00529427	-0.635243	0.138164	0.351829	0.690736	-0.643636	-0.677136	-0.917924	-0.00529427	0.902511	0.696677	-0.0889314
	ENSRNOG00000014385	Wnt2b	-0.129014	-0.249195	0.192196	0.284132	0.422057	-0.592549	-0.129014	-0.235663	-0.0535536	0.717328	-0.335406	-0.159193
	ENSRNOG00000028751	Nxf3	0.0496364	0.13214	-0.201269	0.00139933	0.0496364	0.0636579	0.0980572	0.41039	0.267723	-0.210092	-0.386686	-0.541952
	ENSRNOG00000054517	Snora33	0.119691	0.124292	0.119691	-0.155468	0.029944	0.165955	-0.0429965	0.214672	0.0969857	-0.374917	0.683615	0.502299
	ENSRNOG00000004109	Zfpm2	-0.466441	-0.0761062	-0.0542524	-0.442077	-0.466441	-0.719135	-0.804257	-0.349143	-0.629954	0.813337	-0.591664	-0.636267
	ENSRNOG00000020942	Plekha4	-0.198976	-0.607977	0.0527286	0.666464	-0.0546683	-0.198976	-0.373224	-0.934031	-0.420937	0.840446	-0.288652	0.464208
	ENSRNOG00000033445	Ccdc171	0.621426	0.621426	0.788282	0.900255	0.753151	0.7759	0.313489	-0.183914	-0.0787263	0.873743	-0.0634434	0.116945
	ENSRNOG00000005271	Rapgef5	-0.0709813	0.313501	-0.467429	-0.138328	-0.0709813	-0.757707	0.45262	-0.91135	0.614092	0.37957	-0.303881	0.779291
	ENSRNOG00000049179	Pidd1	0	0.0621964	0.260784	0.0621964	0	0	0	-0.229675	-0.406992	0.0269689	-0.324809
	ENSRNOG00000017980	Itgal	0.704055	0.834623	0.631644	0.704055	0.870186	0.375989	0.845366	0.274515	0.668766	-0.73117	0.723986	0.7385
	ENSRNOG00000012141	Xrcc3	-0.209413	-0.209413	0.125203	-0.087114	-0.342963	-0.180839	0.26967	-0.0547469	-0.251719	-0.509464	-0.72316	-0.620088
	ENSRNOG00000022356	Zc2hc1a	0.442389	0.686471	-0.375623	0.538806	0.807215	0.442389	0.233415	-0.297661	0.659468	0.564547	-0.133716	0.361636
	ENSRNOG00000007175	Mier1	0.0588938	0.687741	0.508128	-0.0184035	0.15681	-0.056529	0.356119	0.515604	-0.345874	-0.849407	-0.158948	0.0588938
	ENSRNOG00000002708	Phf8	-0.0345526	0.081016	-0.477522	-0.764173	-0.24283	0.0595171	0.000858584	0.0454587	0.0155469	-0.775955	-0.797203	-0.0345526
	ENSRNOG00000058646	Zfp36l1	0.241301	0.719842	-0.0889366	0.295138	-0.00393312	-0.571646	0.256966	0.5056	-0.289228	0.776234	0.241301	0.061389
	ENSRNOG00000007334	Ly6h	-0.615169	-0.415465	-0.70828	-0.692587	-0.690142	0.0687055	-0.615169	-0.155415	-0.779188	0.233458	-0.336692	-0.784849
	ENSRNOG00000013912	Slc30a7	0.0760559	0.577931	-0.0199495	-0.312389	0.151553	0.463614	-0.0471209	-0.783348	0.476071	0.0760559	0.0535429	0.341677
	ENSRNOG00000026293	Jun	0.710239	0.715872	-0.0998021	0.601443	0.606052	0.819101	0.644009	0.712624	0.766362	0.841024	0.280852	0.710239
	ENSRNOG00000010050	Stard9	-0.752368	-0.109932	0.0298093	-0.919046	-0.856543	-0.722691	-0.80118	-0.953487	-0.752368	0.865544	-0.75288	-0.562676
	ENSRNOG00000057756	Osbpl2	0.321006	0.208247	0.493523	0.445311	0.321006	-0.184614	0.482395	0.578987	-0.170219	-0.582792	0.165496	0.409241
	ENSRNOG00000005650	Pgf	-0.114025	0.522579	0.209143	-0.173624	-0.703423	0.186341	-0.274672	-0.650548	-0.114025	0.82865	-0.476278	0.430575
	ENSRNOG00000010760	E2f5	-0.505603	-0.826147	-0.440392	-0.505603	-0.727861	-0.188431	-0.596669	-0.373858	-0.333837	-0.696629	-0.901044	-0.0736237
	ENSRNOG00000060846	Morc4	-0.739362	-0.781344	0.194659	-0.785248	0.340686	-0.732069	-0.915529	-0.926648	-0.782495	0.631418	-0.739362	-0.718198
	ENSRNOG00000008613	Gatad1	0.410758	-0.204171	-0.115832	0.820571	0.54164	0.593242	0.513631	0.761994	-0.18403	-0.520776	-0.0431681	0.410758
	ENSRNOG00000008247	Ikbip	-0.263087	-0.245254	0.403116	-0.614389	-0.517554	-0.263087	-0.818796	-0.918955	0.205224	0.664455	-0.343175	0.123419
	ENSRNOG00000008416	Gimap5	0.0869008	0.376169	-0.0847526	-0.643005	-0.281757	0.0869008	0.677563	-0.773013	0.515596	-0.752174	0.635476	0.770662
	ENSRNOG00000013953	Ntrk1	0.274856	0.474648	0.0681946	0.399354	0.274856	0.698279	0.819143	-0.178746	0.243083	0.165759	-0.947673	0.421879
	ENSRNOG00000017550	Fbln7	-0.106091	-0.381229	-0.315467	0.117276	-0.0591526	-0.0146473	-0.741952	-0.902468	-0.175856	0.583165	-0.0162978	-0.106091
	ENSRNOG00000054561	Isg20	0.246833	0.867338	-0.227948	0.386935	0.652873	0.246833	0.605726	-0.0126029	0.205499	-0.697857	0.188011	0.579049
	ENSRNOG00000013078	Zcchc7	0.129913	0.294331	0.57257	-0.487226	-0.134224	-0.142775	0.129913	-0.263684	0.270919	-0.124382	0.653553	0.44314
	ENSRNOG00000010094	Kcnmb2	-0.29616	0.743945	-0.422153	-0.537374	0.167581	-0.512824	-0.799705	-0.478511	0.72046	0.130782	0.105254	-0.29616
	ENSRNOG00000013573	Atp6v1b1	-0.0277453	0.232388	-0.0277453	0.313231	-0.213794	0.0415947	-0.205224	-0.0785151	-0.176938	0.740623	0.44634	-0.317602
	ENSRNOG00000018533	Iffo1	0.205327	0.414406	0.10225	0.194692	0.205327	-0.429432	0.349115	-0.376934	0.217061	0.538326	0.22541	-0.26742
	ENSRNOG00000024961	Usp35	0.0592543	0.552462	0.322667	-0.284362	-0.139211	0.400573	-0.543199	-0.101988	0.282261	0.675705	-0.172917	0.0592543
	ENSRNOG00000017485	Cd72	0.533732	0.840008	0.57212	0.623293	0.879311	0.40773	0.533732	-0.317901	-0.267554	0.903331	0.46967	0.104998
	ENSRNOG00000017749	Nkg7	0.6917	0.788279	0.405181	0.802633	0.768922	0.5032	0.887487	0.643411	0.590892	0.6917	-0.00372589	0.786577
	ENSRNOG00000037897	Rps19	0	0	0.164298	-0.129069	0.0310482	-0.192497	0.245302	-0.229675	0.0874046	-0.233438
	ENSRNOG00000022101	Crabp2	-0.19343	0.0858694	-0.364321	-0.19343	-0.45165	-0.353853	-0.135295	-0.664887	-0.0651979	-0.0762825	0.730236	-0.270625
	ENSRNOG00000011562	Slitrk2	0.0723849	0.410829	-0.511656	0.150946	-0.0583727	0.40067	-0.477754	-0.546352	0.0723849	0.672059	-0.805206	0.33498
	ENSRNOG00000021079	Fxyd1	-0.0491638	-0.482645	0.594629	-0.0491638	-0.759399	0.25578	-0.69117	-0.390534	0.0649203	0.899767	-0.478339	0.338694
	ENSRNOG00000011758	Fkbp7	-0.193718	-0.131405	0.563724	0.129591	-0.528654	-0.510655	-0.784507	-0.929732	-0.193718	0.87166	-0.289869	0.0270895
	ENSRNOG00000021410	Negr1	0.52713	0.742201	-0.325786	0.837074	-0.555627	-0.789257	0.52713	0.690172	-0.119981	0.917829	0.791652	-0.721229
	ENSRNOG00000018131	Slc16a4	-0.337315	-0.846414	0.358351	-0.711514	0.239219	-0.496709	-0.318169	-0.147836	-0.337315	-0.740153	-0.0563476	-0.753801
	ENSRNOG00000050650	Ttc16	-0.106076	-0.734069	0.450698	-0.0184781	-0.587966	-0.106076	-0.111925	-0.124987	-0.0311219	0.11155	-0.0473244	-0.786624
	ENSRNOG00000021097	Hpn	0.194547	-0.51573	0.148494	0.295865	0.702448	0.302937	0.194547	0.716936	-0.187303	0.779238	0.180415	0.0166975
	ENSRNOG00000011794	Tcea3	0.168772	0.0697961	-0.15315	0.267235	0.571491	0.0342351	-0.182454	0.899182	0.168772	0.846665	0.485733	-0.796925
	ENSRNOG00000019508	Wars2	0.128832	-0.0944295	0.261258	0.149682	0.561248	0.128832	-0.201709	0.364932	-0.406569	0.607394	-0.136422	-0.143931
	ENSRNOG00000018194	Srrm1	-0.365258	-0.00674125	0.483321	-0.38536	-0.352419	-0.483611	-0.000853039	-0.148478	-0.410739	-0.365258	-0.60203	-0.680909
	ENSRNOG00000048043	F2r	-0.360012	0.3119	-0.459842	-0.320659	0.543567	-0.435398	-0.675572	-0.868212	-0.494043	0.46909	0.72239	-0.360012
	ENSRNOG00000007907	Tmem178a	0.108809	0.108809	0.633086	-0.345486	0.644617	-0.657845	-0.92169	-0.25717	0.250897	0.867462	0.755489	-0.419871
	ENSRNOG00000060008	Cog7	0.556112	0.733947	0.556112	0.329842	0.579805	0.209186	0.457389	0.585823	-0.246191	0.0570095	0.698783	0.63262
	ENSRNOG00000017897	Adam8	0.262315	-0.102508	-0.362258	0.262315	0.179975	0.558525	0.657991	-0.495621	0.579419	0.404491	0.660503	-0.636263
	ENSRNOG00000011616	Slc26a5	0.0338815	0.0597504	-0.295461	0.570887	0.021209	0.257634	-0.371099	0.109696	0.0338815	0.0196302	-0.108119	0.538219
	ENSRNOG00000004564	Lrriq1	0.0114546	0.78398	0.442983	-0.0666174	-0.862653	0.344741	0.539579	0.0114546	-0.118792	0.253477	-0.0823098	-0.483522
	ENSRNOG00000037124	Fam227b	0.118707	0.518477	0.374003	0.492193	0.42709	0.475692	-0.533347	-0.431943	0.118707	-0.436542	-0.0225329	-0.605493
	ENSRNOG00000014333	Vcam1	0.57043	0.880053	-0.707826	0.787596	0.453954	-0.36032	-0.0658542	-0.654885	0.703927	0.687269	0.80798	0.57043
	ENSRNOG00000010436	Zbtb17	-0.0211518	-0.0211518	-0.483369	-0.39059	-0.537319	0.874174	0.389346	0.887352	0.0422869	-0.845233	-0.277831	0.145053
	ENSRNOG00000058618	Dcst2	0.163981	-0.77669	0.029791	-0.0431923	0.163981	0.445274	0.621395	0.80023	-0.0526617	0.811352	0.040288	0.636092
	ENSRNOG00000013529	Stk4	-0.209938	-0.209938	-0.595283	0.3105	0.63674	0.790711	0.473039	0.738831	-0.37381	-0.807803	-0.917013	-0.325036
	ENSRNOG00000018163	Ipcef1	0.606442	0.643299	0.0756161	0.606442	0.7563	0.629841	0.755078	0.474427	0.0650592	-0.528617	0.199911	0.696654
	ENSRNOG00000012471	Thbs4	-0.104937	-0.165931	-0.104937	0.57028	0.298167	0.407156	-0.446774	-0.380415	0.463862	0.668817	-0.895164	-0.459228
	ENSRNOG00000005470	Atxn3	0.00593567	0.823366	0.382353	-0.359777	0.0103092	-0.27671	0.326868	-0.150666	-0.17881	-0.839806	0.00593567	0.298833
	ENSRNOG00000016112	Cd274	0.727553	0.817209	0.727553	0.835625	0.882507	0.789373	0.912964	0.134754	0.535523	-0.385697	0.72236	0.691855
	ENSRNOG00000039473	Ccdc152	0.601331	0.601331	0.284152	0.76955	0.442808	0.038957	0.624554	0.282476	0.7076	0.947094	0.887927	0.221154
	ENSRNOG00000006102	Pole4	0.271947	-0.551162	0.4981	0.633256	0.271947	0.52349	0.0234891	0.0439013	0.293364	-0.32386	0.52233	-0.404751
	ENSRNOG00000008609	Capn3	-0.0438694	-0.198942	0.392622	-0.0438694	0.148307	0.0119345	-0.128104	0.831589	-0.801435	-0.590227	0.16462	-0.184876
	ENSRNOG00000005931	Cpq	0.742273	0.742273	0.702487	0.91466	0.540418	0.125923	0.383678	-0.0844146	0.762429	0.948577	0.744912	0.911249
	ENSRNOG00000049326	Tmem234	0.10637	0.10637	-0.428155	-0.0648714	0.0184541	0.377832	0.347955	0.253028	0.506144	0.0374099	-0.0662781	0.44307
	ENSRNOG00000012756	Slc25a43	0.601886	0.369258	0.515085	0.635776	0.775175	-0.110708	0.748562	-0.533251	0.601886	0.798161	0.571065	0.645855
	ENSRNOG00000018691	Ccnl2	-0.311064	0.331253	-0.310134	-0.775733	-0.361125	-0.190959	-0.604445	-0.311064	-0.317962	-0.697508	0.300617	-0.111812
	ENSRNOG00000005908	Dmtf1	0.0763338	0.53361	-0.504026	-0.638234	0.255545	0.234229	0.0763338	-0.277987	0.141348	-0.754484	-0.158573	0.21996
	ENSRNOG00000021101	Sema6c	-0.604899	-0.604899	-0.543071	-0.57172	-0.635288	-0.664717	-0.683142	-0.0231478	-0.333177	0.500191	-0.921067	-0.75385
	ENSRNOG00000010605	Gsc	-0.27937	-0.27937	-0.364303	0.0279166	-0.331497	-0.307284	-0.17652	0.0814209	0.209593	0.544608	-0.549556	-0.600378
	ENSRNOG00000039865	Vnn3	0.106029	-0.659182	0.150884	0.106029	-0.0915347	-0.454085	0.45715	-0.264648	-0.0701685	0.68106	0.352171	0.14369
	ENSRNOG00000008765	Zfhx4	0.0169385	0.771074	0.163674	-0.320245	0.0169385	-0.664594	0.46801	-0.000144901	0.308374	0.878781	-0.376342	-0.0754738
	ENSRNOG00000003954	Il2rg	0.454118	0.654955	-0.56989	0.122055	0.711283	0.269129	0.653797	-0.588807	0.454118	-0.730196	0.606348	0.844435
	ENSRNOG00000029945	Cuzd1	-0.00863293	0.199811	0.190116	-0.00863293	-0.180953	-0.259097	-0.124506	-0.222153	0.168613	0.70808	-0.0609462	0.322617
	ENSRNOG00000015550	Ptgds	0.133327	0.0155142	0.598467	-0.08574	0.81517	0.268026	0.133327	0.0597924	0.261465	0.145407	-0.0639613	-0.561085
	ENSRNOG00000023216	Ccdc17	0.17716	0.195606	0.458414	-0.28826	0.360229	-0.379598	0.17716	-0.0652962	0.262565	0.628829	-0.0453587	-0.48361
	ENSRNOG00000019607	Bglap	-0.401137	-0.430435	-0.389637	-0.144696	-0.53987	-0.33572	-0.538675	-0.401137	-0.541222	-0.300251	-0.0833404	-0.582533
	ENSRNOG00000005391	Prex2	-0.240419	-0.240419	0.534118	0.147095	-0.80598	-0.134169	-0.773169	-0.527335	-0.609083	0.93088	0.646411	-0.29535
	ENSRNOG00000017105	Dpyd	0.253421	-0.859593	0.302088	-0.0366573	0.831668	0.360429	-0.567279	0.253421	-0.755975	0.905197	0.836833	-0.173186
	ENSRNOG00000023561	Ano2	0.197218	-0.140588	0.418744	0.599481	0.197218	-0.465661	0.699046	0.274868	-0.138525	0.684222	-0.0140701	-0.502111
	ENSRNOG00000014443	Pde5a	-0.518883	-0.811871	0.697002	-0.826225	-0.472228	-0.280301	-0.854972	-0.878979	-0.8538	0.601029	-0.500851	-0.518883
	ENSRNOG00000019118	Slc13a3	0.067685	-0.527253	-0.16245	0.25292	0.453723	-0.874814	0.123446	0.0600781	0.319537	0.485661	0.067685	-0.389664
	ENSRNOG00000009742	Rad52	-0.337582	-0.337582	0.102449	-0.361352	-0.432861	-0.0919897	-0.662413	0.613145	-0.536148	-0.859242	0.545542	0.140615
	ENSRNOG00000019311	Nfkb2	0.60712	0.837127	0.242508	0.60712	0.764729	0.557262	0.695551	0.870316	0.288774	0.76338	0.48963	0.521419
	ENSRNOG00000042118	Cplane1	-0.339229	-0.328019	0.0272857	-0.325937	-0.328695	-0.339229	-0.520387	-0.886201	-0.346931	0.631923	-0.741677	-0.560348
	ENSRNOG00000013589	Cxcl12	-0.388199	-0.690193	-0.530721	0.678188	-0.388199	-0.516127	-0.498125	0.090082	-0.778265	0.759132	0.781243	-0.208143
	ENSRNOG00000046662	Ints6l	-0.228482	0.231044	0.61949	-0.640705	-0.0752432	-0.228482	0.185384	-0.581182	-0.303418	-0.215798	-0.474507	-0.42978
	ENSRNOG00000056870	Gdi1	0.289606	0.635131	-0.457478	0.825179	0.258286	0.462143	0.156855	0.488468	0.0268905	0.289606	-0.0325545	0.579498
	ENSRNOG00000008334	Crocc	-0.226614	-0.226614	0.219224	-0.176009	-0.0210391	-0.139921	-0.343871	-0.902761	-0.294906	0.761657	-0.822732	-0.552464
	ENSRNOG00000007568	Spata6	-0.0854691	-0.0790375	0.178234	-0.603809	-0.506242	-0.0484379	-0.719206	-0.645368	-0.0854691	0.520668	0.0412933	-0.833498
	ENSRNOG00000000138	Glis1	0.222451	0.589935	0.326843	0.251886	-0.200777	0.222451	-0.0959733	0.145866	0.498743	0.228417	-0.723087	-0.712035
	ENSRNOG00000016617	Wwtr1	-0.369645	-0.848518	-0.0256979	-0.5182	-0.719386	-0.163702	-0.705189	-0.369645	-0.525686	0.879925	-0.099248	-0.0115592
	ENSRNOG00000059903	Thbs3	-0.707511	-0.724214	-0.707511	-0.650373	-0.610177	-0.724171	-0.870145	-0.971124	-0.686299	0.525045	-0.890188	0.213476
	ENSRNOG00000002904	Arr3	0.284242	0.388048	0.650951	0.301375	-0.087824	-0.0651887	0.161604	-0.467501	0.451059	0.284242	0.551561	-0.31625
	ENSRNOG00000017123	B2m	0.845242	0.779167	0.866172	0.845242	0.837483	0.788826	0.899935	0.85845	0.730406	0.951152	0.91521	0.692614
	ENSRNOG00000023064	Catsper2	0.0829032	0.485792	-0.116407	0.57182	0.589536	-0.102619	0.0829032	-0.313419	0.150522	0.212316	0.00351439	-0.290615
	ENSRNOG00000015420	Stxbp1	-0.0574332	0.611377	-0.126604	0.428138	-0.0574332	-0.136756	0.129184	-0.231081	-0.172829	0.192317	-0.707173	0.642696
	ENSRNOG00000025793	Usp31	-0.277347	-0.38556	0.026304	-0.81754	-0.396399	0.474842	-0.645163	-0.0509025	-0.277347	0.0449168	-0.832584	0.43861
	ENSRNOG00000009932	Mctp2	0.575591	0.854685	0.758857	0.91969	-0.460393	0.850624	0.575591	0.506978	0.365805	0.80816	-0.0989026	-0.4782
	ENSRNOG00000004273	Ifitm1	0.416893	0.792084	0.335377	0.809294	-0.172851	-0.254839	0.791969	-0.267812	0.695872	0.810731	0.416893	0.111064
	ENSRNOG00000011530	Mindy4	-0.172473	-0.618035	0.414514	0.679084	0.512497	-0.222006	-0.782518	0.553171	-0.461851	0.612365	-0.186687	-0.172473
	ENSRNOG00000056915	Ptprq	-0.125206	-0.125206	-0.373922	-0.427244	-0.419773	0.0554554	-0.410213	0.733663	0.354625	-0.00631023	-0.650167	-0.0582179
	ENSRNOG00000014166	Smoc2	0.0374375	-0.540525	0.315543	-0.909054	-0.72291	-0.709543	0.603982	0.0374375	0.249057	0.809048	0.0303745	0.360351
	ENSRNOG00000008129	Pla2r1	0.391388	0.829541	0.256608	0.0870187	0.391388	-0.695769	-0.396875	0.392971	0.470162	0.622939	-0.745825	0.571612
	ENSRNOG00000009620	Cybrd1	-0.591563	-0.653235	0.338925	-0.0282194	-0.591563	-0.624873	0.32467	-0.909791	-0.174301	0.507486	-0.620038	-0.752755
	ENSRNOG00000006615	Mtap	-0.0669138	0.434815	0.93823	-0.533398	0.301585	0.443598	-0.415995	-0.0713032	-0.048022	-0.795995	-0.0669138	-0.610367
	ENSRNOG00000017414	Irf7	0.692495	0.692413	0.661172	0.633155	0.71708	0.73152	0.731012	0.200207	0.749435	0.692495	0.850664	0.39106
	ENSRNOG00000016636	Lpin3	0.438048	0.184799	0.663152	-0.847535	0.631806	0.438048	-0.216769	-0.898323	0.284972	0.829829	0.943633	0.797701
	ENSRNOG00000042758	Tmem243	0.66058	0.717926	0.660791	0.649819	0.560945	0.719348	0.763452	0.66058	-0.0612127	0.857963	0.37152	0.297863
	ENSRNOG00000050386	Pfn4	-0.174665	-0.31135	-0.198204	-0.174665	0.151642	0.224586	0.0390666	-0.341542	0.196194	-0.43411	-0.0350985	-0.499741
	ENSRNOG00000025350	Ppp1r13l	0.0381634	0.013167	0.531009	0.625747	0.177398	-0.137985	0.0381634	0.237907	-0.111926	0.813123	-0.336995	-0.0440731
	ENSRNOG00000013011	Dnajb4	0.645271	0.665897	0.337907	0.84238	0.701595	0.415932	0.645271	0.893268	0.216193	0.325571	0.00801014	0.777194
	ENSRNOG00000020617	Mus81	-0.516631	-0.688275	-0.440865	-0.827379	-0.670123	-0.380767	-0.525607	0.0609585	-0.516631	-0.8555	-0.0252783	0.074324
	ENSRNOG00000015334	Fcho2	0.251043	0.768297	0.0916967	-0.17173	0.549449	0.0234994	0.276945	0.251043	0.166959	0.796712	0.236086	0.322309
	ENSRNOG00000019667	Ppfibp2	0.292415	0.635412	0.650728	-0.628418	0.252503	-0.0398345	0.0329419	0.784057	0.372727	0.951264	0.292415	-0.0369847
	ENSRNOG00000012609	Trdn	0.138418	-0.1348	0.167323	0.306348	-0.197713	-0.0936786	-0.309233	0.813853	0.570146	0.240756	0.138418	-0.0246386
	ENSRNOG00000021166	Ecm1	0.513184	0.735999	-0.188046	0.229585	0.717704	-0.322873	0.427239	0.0205804	0.813606	0.792682	0.859754	0.513184
	ENSRNOG00000009533	Erich3	0.155782	0.394168	0.523533	-0.162213	0.00611711	0.223032	0.821124	0.0403145	0.294186	0.155782	0.0379266	-0.354367
	ENSRNOG00000008025	Bend5	-0.370815	0.53169	-0.471046	-0.00552587	0.406432	-0.370815	-0.688331	-0.75182	-0.169052	0.307281	-0.500813	-0.719697
	ENSRNOG00000021016	Ntn5	0.0997115	0.608595	-0.0902238	0.176179	-0.303589	0.223987	-0.0446636	-0.0892938	0.0997115	0.208858	0.741163	-0.488668
	ENSRNOG00000004679	Fign	-0.53129	-0.526247	-0.105498	0.103344	-0.657263	0.40198	-0.811448	-0.575656	-0.798913	0.822104	-0.737045	-0.53129
	ENSRNOG00000009593	Dtwd1	-0.149942	-0.107469	0.431425	-0.44506	-0.149942	-0.0332516	-0.710206	0.201321	-0.338866	-0.700486	0.175905	-0.768884
	ENSRNOG00000018659	Csf1	0.80721	0.796404	0.883119	0.862254	0.857776	0.334795	0.831137	0.00945514	0.80721	0.896621	0.60143	0.802303
	ENSRNOG00000028749	Atxn7l2	-0.24535	0.76999	-0.351698	-0.359818	-0.452365	0.186387	-0.146251	0.476643	-0.24535	-0.811934	-0.682622	0.0560487
	ENSRNOG00000005039	Tfpi	-0.480398	-0.699515	0.146944	-0.56723	-0.204806	-0.771655	-0.480398	-0.796831	-0.418566	0.745368	-0.823138	0.173118
	ENSRNOG00000007842	Aup1	0.431095	0.587795	0.307055	0.431095	0.577137	0.223106	0.651147	0.838985	0.189728	-0.213976	0.207162	0.781157
	ENSRNOG00000012278	Fgf10	-0.234289	0.0427582	0.00902995	-0.287183	0.653608	-0.254289	-0.849542	-0.869578	-0.234289	0.796248	-0.668868	0.264888
	ENSRNOG00000057702	Insrr	-0.0613425	-0.311135	-0.0613425	-0.0408353	0.239868	0.0790648	0.889084	-0.751412	-0.230611	-0.680095	-0.952386	0.389564
	ENSRNOG00000011586	Ccnl1	0.13583	0.210208	0.274604	-0.772791	-0.416978	0.219436	0.142513	-0.700977	0.124325	-0.748182	0.396592	0.13583
	ENSRNOG00000007041	Abcg2	-0.20275	0.414142	0.686645	-0.20275	0.117387	-0.875899	-0.768449	-0.548242	-0.580271	-0.11915	-0.414945	0.85966
	ENSRNOG00000060464	Plxna3	-0.427356	-0.0471792	-0.610198	0.542531	-0.594504	-0.407139	-0.774531	-0.793298	-0.4299	0.789311	-0.0146089	-0.427356
	ENSRNOG00000017243	Bnip3	0.601178	0.601178	-0.193618	0.645269	0.54256	-0.317138	-0.128422	0.688019	0.737408	0.778876	0.665394	-0.108948
	ENSRNOG00000018421	Aen	0.654618	0.825277	-0.190711	-0.373392	0.93071	0.883722	0.853046	0.654618	0.1332	0.620941	0.331086	0.696129
	ENSRNOG00000022162	Pbx3	-0.276695	-0.858109	0.190345	-0.201988	0.124883	-0.607965	-0.75147	-0.849601	-0.276695	0.655937	-0.74809	0.105822
	ENSRNOG00000007637	Acer2	0.605378	0.919161	0.914871	0.756934	-0.252428	-0.60634	0.65541	0.605378	0.500764	0.924852	0.0241533	-0.581633
	ENSRNOG00000026419	Fam24b	0.0710463	-0.139155	0.0710463	0.314895	0.0375918	0.202861	-0.0561371	-0.240324	0.0774688	0.0837214	0.0748041	0.044559
	ENSRNOG00000010263	Cldn11	-0.668457	-0.575714	-0.788704	-0.610924	-0.668457	0.13623	-0.866993	-0.736451	-0.394833	0.884613	-0.827481	-0.758192
	ENSRNOG00000061182	Gabre	-0.33307	-0.1484	-0.420022	0.715902	-0.497921	-0.0167716	0.818818	-0.33307	-0.686747	0.808797	-0.43899	-0.705455
	ENSRNOG00000026644	Glipr1	0.57193	0.785116	0.57193	0.661904	0.838028	0.35862	0.845261	0.552858	0.716129	-0.779392	-0.0852925	0.408608
	ENSRNOG00000059500	Cdkn1c	-0.594566	0.180613	-0.594566	-0.532663	-0.631465	-0.525364	-0.660505	-0.919888	-0.518443	0.514043	-0.608818	-0.773763
	ENSRNOG00000018441	Ggt7	0.140132	0.664164	-0.141063	0.140132	0.564351	0.0726952	0.356907	0.0965217	0.291483	-0.60091	-0.0599224	0.744937
	ENSRNOG00000011981	Slc39a13	0.319785	0.319785	0.467054	0.208905	0.453367	0.208702	-0.222413	-0.503924	0.619153	0.733122	0.00329849	0.567437
	ENSRNOG00000006063	Phf21a	0.0986276	-0.368912	0.825823	0.266559	0.511889	-0.11524	-0.455628	-0.0853773	0.374678	-0.148488	0.215331	0.0986276
	ENSRNOG00000015986	Rassf8	-0.0731991	-0.448797	0.748178	0.821588	0.307395	-0.409533	-0.937793	0.760181	-0.733752	0.861718	-0.0977401	-0.0731991
	ENSRNOG00000005070	Spopl	0.155001	0.155001	0.677975	-0.257823	-0.105517	-0.0138067	-0.461193	0.865416	0.449727	-0.573602	0.647717	0.404895
	ENSRNOG00000043416	Bcl3	0.406204	-0.252006	0.490444	0.499018	0.406204	0.287944	0.695104	-0.548102	-0.307375	0.808979	0.570219	0.322242
	ENSRNOG00000014018	St8sia1	0.291976	0.409217	0.559835	0.835163	0.846838	0.291976	0.557356	0.0768532	0.21463	-0.761467	0.0769683	-0.0338445
	ENSRNOG00000018749	Best4	-0.160643	-0.192449	0.427321	-0.160643	-0.31475	-0.082835	-0.0340468	-0.129124	-0.398418	-0.63346	0.253249	-0.253978
	ENSRNOG00000033706	Klk14	-0.0444155	-0.174358	0.107194	0.132684	-0.278205	-0.246498	-0.451773	-0.0393299	0.118031	-0.443106	-0.0444155	0.818776
	ENSRNOG00000011101	Twist1	0.0881458	0.0881458	0.0161317	-0.807042	0.408011	0.350706	-0.699231	-0.787107	0.546311	0.852185	0.570639	0.0730546
	ENSRNOG00000056337	Crtc2	-0.0313799	-0.10519	-0.0313799	0.203875	-0.245015	-0.427854	0.480509	0.240756	-0.270535	0.498825	0.120637	-0.412629
	ENSRNOG00000047816	Ccs	0.280609	0.760578	-0.13472	0.210426	0.280609	0.535039	-0.153998	0.625529	-0.153523	-0.571561	0.646237	0.3513
	ENSRNOG00000014550	Plcxd3	0.15111	0.802985	-0.267355	0.733841	-0.652728	-0.162298	-0.307403	0.0813956	0.66122	0.901719	0.790909	0.15111
	ENSRNOG00000020385	Fads3	-0.128945	0.72699	-0.667487	-0.337929	-0.322608	0.169989	0.556515	-0.870574	0.368436	0.903766	-0.839444	-0.128945
	ENSRNOG00000053728	Prkg1	-0.500794	-0.500794	0.259372	-0.583305	-0.798648	-0.415955	-0.88474	-0.531823	-0.856937	0.823031	-0.456041	-0.263091
	ENSRNOG00000008291	Thumpd2	-0.341683	-0.572769	0.323834	-0.374753	-0.473891	-0.0566594	-0.619787	-0.230566	-0.341683	0.421345	0.161069	-0.466365
	ENSRNOG00000007759	Foxd2	0.157506	-0.560945	0.270866	0.157506	-0.462679	0.298862	-0.375934	-0.124285	0.248935	0.347929	-0.312352	0.217622
	ENSRNOG00000018570	C1qtnf3	-0.566742	0.274705	-0.506646	-0.764826	-0.372074	0.0676498	-0.928933	-0.935482	-0.566742	-0.0956084	-0.900282	-0.571814
	ENSRNOG00000043128	Armcx4	-0.666111	-0.736735	-0.450443	-0.855187	-0.828491	-0.666111	-0.808813	-0.928391	-0.655417	0.655867	-0.0166766	-0.351654
	ENSRNOG00000054548	Srpk3	-0.288394	-0.288394	0.409179	0.16113	-0.306274	-0.413495	-0.314431	-0.345561	0.792637	0.930659	-0.363697	0.827916
	ENSRNOG00000013657	Stmn3	-0.0690223	0.543528	-0.657729	-0.135272	0.0868357	0.155954	-0.447987	0.312813	-0.0872949	0.810459	-0.261488	-0.0690223
	ENSRNOG00000058271	Chpt1	0.110071	-0.841611	0.0827134	0.379794	0.332355	-0.135073	0.110071	0.733545	0.515922	0.911413	-0.0508512	-0.00838715
	ENSRNOG00000014486	Rfx3	-0.56858	-0.571433	-0.768637	-0.369642	-0.56858	-0.446553	-0.258474	0.562609	-0.619513	-0.714309	-0.163508	-0.577075
	ENSRNOG00000013969	Ahi1	0.488599	0.894153	-0.0563464	0.787092	0.874434	0.351271	0.580069	0.762559	0.488599	-0.806961	-0.562925	0.485946
	ENSRNOG00000046862	Armcx1	-0.150678	-0.150678	0.47994	-0.553277	-0.506853	-0.378984	-0.540364	-0.669252	0.0618668	0.191631	0.211767	0.48744
	ENSRNOG00000012062	Npc2	0.830407	0.830407	0.952994	0.80421	0.608816	0.913893	0.840505	0.404469	0.863252	0.786688	0.857921	0.721929
	ENSRNOG00000060821	Rnf114	0.628485	0.67043	-0.448963	0.629208	0.581765	0.794622	0.628485	0.900437	0.720729	-0.123414	0.451705	0.217216
	ENSRNOG00000011059	Ttbk2	0.0948221	0.575721	0.474387	0.454489	-0.308979	0.207161	-0.485895	0.867886	0.0948221	-0.694255	-0.0692772	-0.584129
	ENSRNOG00000061607	Lmbr1l	-0.305668	0.612083	0.314298	-0.308935	-0.596614	0.432283	-0.248451	-0.55988	-0.221231	-0.772905	-0.3264	-0.305668
	ENSRNOG00000004692	A1bg	0.218239	0.297838	0.000998701	0.345738	0.218239	0.862989	0.257331	0.53166	0.142258	0.126537	-0.0609552	0.0693518
	ENSRNOG00000005655	Cpa6	0.136225	0.247575	0.230267	0.15534	-0.310593	-0.396724	-0.592133	0.136225	0.128804	0.441427	-0.0105773	0.515143
	ENSRNOG00000019219	Vamp1	0.0647542	-0.605841	0.616564	0.935742	0.0778439	0.0647542	0.54655	0.69631	-0.181249	-0.76003	0.00386847	-0.544988
	ENSRNOG00000026600	Caps2	-0.0557277	-0.426817	-0.0694689	-0.0931907	0.809349	0.245092	0.55522	-0.00328317	-0.0557277	-0.335528	0.0257144	-0.214586
	ENSRNOG00000021334	Lag3	-0.0263825	0.0217196	-0.0759225	-0.0263825	0.0420582	0.460499	0.497244	-0.476141	0.355595	-0.758745	-0.372022	-0.501218
	ENSRNOG00000043311	Birc7	-0.113105	-0.256851	0.941761	0.00887998	-0.113105	0.26235	-0.707478	0.198158	-0.322791	0.00392991	-0.239681	-0.819033
	ENSRNOG00000056087	Erich2	0.524908	0.864558	0.44085	0.616992	0.524908	0.420218	0.600535	-0.0208952	0.673814	0.607778	-0.0815317	-0.000586102
	ENSRNOG00000019685	Gdpd3	-0.342317	-0.107857	-0.14649	-0.425836	-0.493739	-0.436903	-0.226605	-0.194588	-0.342317	0.275397	-0.739172	-0.44876
	ENSRNOG00000020813	Ltbp3	-0.440481	0.147441	0.64553	-0.0259604	-0.441103	-0.522696	-0.830567	-0.47836	-0.525491	0.850826	-0.0349162	-0.440481
	ENSRNOG00000018406	Wipf1	0.295274	0.641682	0.270082	0.319432	0.657285	-0.164928	0.68678	-0.84212	0.302102	-0.0939952	0.295274	-0.0141099
	ENSRNOG00000009390	Edn2	0.0857835	0.0857835	-0.0790817	0.133744	-0.229675	0	-0.0990447	0.430866	-0.0464782	0.30847	0.368805	0.127584
	ENSRNOG00000026128	Cpne8	0.269629	0.701606	-0.895314	0.0283791	0.269629	-0.143974	0.788354	-0.440677	0.373682	0.845723	-0.276258	0.579806
	ENSRNOG00000008445	Dact1	-0.463703	-0.771941	-0.607368	-0.463703	-0.662597	0.0869409	-0.930848	-0.923306	-0.378338	0.0765572	-0.445554	-0.319525
	ENSRNOG00000010262	Hdc	-0.157751	-0.272101	-0.124893	-0.157751	-0.16225	-0.157791	0.812098	-0.912161	0.765569	0.771948	0.75744	-0.788697
	ENSRNOG00000058973	Atad2b	-0.73278	-0.742662	-0.431546	-0.81339	-0.788935	-0.126966	-0.657283	-0.755763	-0.273372	-0.73278	-0.808254	-0.482821
	ENSRNOG00000004390	Alx1	-0.043936	0.103612	-0.043936	-0.38638	-0.804851	-0.0562833	-0.256358	0.326848	0.0750254	0.385291	-0.246341	0.538889
	ENSRNOG00000042787	Fam229a	-0.143258	-0.576204	-0.0866073	0.263698	-0.33428	-0.0441079	-0.211846	-0.143258	-0.20565	-0.167379	0.0106039	0.401305
	ENSRNOG00000014845	Strc	0.210467	-0.117629	0.296009	0.205119	-0.014403	0.392064	0.381833	0.380212	0.184219	0.258479	-0.0559975	0.210467
	ENSRNOG00000053400	Cfi	0.192795	-0.524123	-0.231214	-0.487898	0.579743	0.581592	0.29555	0.192795	-0.0787075	0.675027	-0.640373	0.330498
	ENSRNOG00000019712	Ints11	-0.467577	0.600248	-0.467577	-0.544621	-0.463679	-0.770445	-0.479275	-0.29029	-0.539118	-0.872279	-0.160623	0.350735
	ENSRNOG00000028225	Tnni3k	0.478756	0.525493	0.00383716	0.130124	0.068773	0.478756	0.522384	0.362864	0.695604	0.705798	0.046187	0.581453
	ENSRNOG00000009662	Rspo4	0.114559	0.578426	0.201635	0.314876	0.114559	0.133338	-0.771822	-0.118094	-0.0536552	0.50967	-0.579572	0.0259579
	ENSRNOG00000013323	Rnf217	0.00196544	0.730366	-0.165339	0.0774887	-0.00586007	0.58295	-0.208914	0.880783	0.00196544	0.643211	-0.366039	-0.110386
	ENSRNOG00000008720	Wbp1	0	0.260784	0	0	0	0	0	0	0.0621964	0.260784
	ENSRNOG00000060335	Strn3	0.0267841	0.410272	-0.168922	0.422884	-0.482867	0.183394	-0.543749	0.854898	0.0267841	-0.587997	-0.110255	0.242461
	ENSRNOG00000029141	Trabd2b	0.158442	0.380473	0.144564	0.780523	0.168665	-0.0776135	-0.851045	-0.804812	0.441144	0.791008	-0.00681182	0.158442
	ENSRNOG00000019986	Pot1	-0.24906	-0.0379011	-0.109332	-0.543371	-0.357446	-0.213226	-0.191818	-0.405998	-0.115779	-0.816454	-0.319455	-0.24906
	ENSRNOG00000055567	Fmnl2	0.256933	0.918451	0.00635327	0.39144	-0.504363	-0.489113	0.256933	-0.269299	0.807418	0.827971	0.518022	-0.631749
	ENSRNOG00000019039	Inpp5e	-0.192316	-0.679856	0.333214	-0.192316	-0.185782	-0.497831	-0.556964	0.357448	-0.364073	-0.764339	-0.0198475	0.0581945
	ENSRNOG00000003359	Ogt	-0.525773	-0.811779	0.289101	-0.843372	-0.814254	-0.296371	-0.695697	0.300406	-0.525773	-0.730836	0.244637	-0.436092
	ENSRNOG00000017108	Syngr1	0.328794	0.439989	-0.684069	0.558705	0.328794	-0.317123	0.69148	0.792831	-0.369301	-0.778981	0.293541	0.525145
	ENSRNOG00000018686	Atxn2l	-0.222981	-0.385012	-0.132575	-0.405817	-0.207839	-0.0301034	0.346114	-0.596047	-0.250675	-0.574471	-0.222981	-0.206893
	ENSRNOG00000025108	Ankrd35	0.235886	-0.408297	0.867782	0.505516	0.151873	-0.286232	-0.0305737	0.57974	0.235886	0.664857	0.453316	-0.423172
	ENSRNOG00000021015	Sbsn	0.0268759	0.859827	0.164196	0.3462	0.346496	-0.185616	-0.297784	-0.26416	0.403432	-0.323135	-0.145378	0.0268759
	ENSRNOG00000014633	Vps28	0.609231	0.486062	0.0164189	0.613595	0.528247	-0.119406	0.525249	0.868261	0.669138	0.813478	0.609231	0.749371
	ENSRNOG00000007326	Prepl	0.538625	0.838624	0.583727	0.898042	0.571741	0.101166	-0.0236613	-0.196225	0.0696476	0.538625	0.815975	-0.262895
	ENSRNOG00000016756	Ptgir	0.259712	0.259712	0.373058	0.255952	0.718681	0.218265	0.660378	-0.534067	-0.17151	0.877783	0.247856	0.277025
	ENSRNOG00000007031	Trim9	-0.125615	-0.125615	-0.784064	-0.279646	-0.490228	0.010574	-0.00192305	0.214556	0.744275	-0.858291	-0.387475	0.685168
	ENSRNOG00000006114	Cfap69	0.129221	0.0140335	0.22145	0.145544	0.772366	0.129221	-0.0751985	0.159175	-0.0769261	0.679493	-0.0172194	-0.498752
	ENSRNOG00000008176	Nppa	0.0607454	0.0521537	0.22131	0.489027	-0.0120571	0.0607454	-0.231358	0.281282	0.134161	-0.0071695	0.0452482	0.690168
	ENSRNOG00000013076	Csnk1e	-0.341316	-0.080126	-0.608787	-0.341316	-0.545954	-0.791385	-0.564909	0.642946	-0.358904	0.0150546	-0.214117	-0.14573
	ENSRNOG00000001577	Hoxd3	-0.133728	0.422298	-0.0555002	-0.307963	-0.69833	-0.182039	-0.186113	-0.133728	-0.0551859	0.639064	0.207358	-0.711108
	ENSRNOG00000021104	Emp3	0.20586	-0.133426	0.295155	0.48954	-0.0770574	-0.0674586	0.464945	-0.782994	0.20586	-0.676816	0.772019	0.486999
	ENSRNOG00000004650	Begain	0.0955943	0.359802	-0.624456	0.328389	-0.172508	0.0955943	0.440616	-0.514374	0.713263	0.21553	-0.652728	-0.556807
	ENSRNOG00000015560	Emsy	0.0944908	0.476485	0.257667	0.247147	-0.399556	0.0678453	-0.402853	0.45323	0.139919	-0.662941	-0.354154	0.0944908
	ENSRNOG00000042276	Trappc2	-0.198052	0.427966	-0.0764482	-0.173755	-0.403753	-0.397622	-0.664313	0.19464	-0.25588	-0.735063	-0.198052	0.057303
	ENSRNOG00000057923	Snora23	0.0960096	0.60921	0.0960096	-0.531458	-0.136149	0.0769338	-0.0386865	0.322198	0.243829	-0.484737	0.735243	0.688548
	ENSRNOG00000013220	Arhgap45	0.723118	0.790264	0.774972	0.881184	0.926024	0.375255	0.85463	0.723118	0.273005	-0.767777	0.479396	0.600891
	ENSRNOG00000006553	Bnc2	0.48264	-0.602586	0.48264	0.813484	0.558107	-0.211083	-0.839023	0.877127	-0.00764908	0.779805	-0.0969847	0.666499
	ENSRNOG00000010090	Ccdc174	0.124488	0.124488	0.700363	0.090142	-0.371318	-0.139619	0.408224	0.707193	0.380701	-0.762729	-0.197779	0.197723
	ENSRNOG00000017309	Rsrp1	-0.25576	-0.25576	0.234769	0.0236948	-0.537259	-0.586535	-0.356218	-0.0449271	-0.414362	0.0643008	0.356373	-0.607807
	ENSRNOG00000034198	Tceal9	0.166588	0.528193	0.396979	0.166588	-0.501808	-0.643849	-0.402298	-0.868742	-0.0541759	0.238816	0.648104	0.178082
	ENSRNOG00000008693	Tssk3	-0.395171	-0.425676	0.0969718	-0.410286	-0.323832	-0.177741	-0.45667	0.125396	-0.525414	-0.395171	0.0171442	-0.425454
	ENSRNOG00000019596	Smg9	-0.174802	-0.198507	0.0699289	-0.343761	-0.276766	-0.0793546	-0.0949126	0.125162	-0.508468	-0.81329	-0.0507681	-0.174802
	ENSRNOG00000027096	Ctsw	0.685987	0.685987	0.273695	0.822087	0.881707	0.608926	0.844598	0.319172	-0.299185	0.743827	0.311896	0.820997
	ENSRNOG00000033835	Dnm1	0.0253992	0.737228	0.151913	0.0253992	-0.242497	0.137801	-0.823198	-0.729057	0.0761852	0.861223	-0.514156	-0.00918207
	ENSRNOG00000005814	Katnbl1	-0.353735	-0.126486	-0.0661628	-0.711391	-0.353735	-0.264684	-0.573733	-0.623292	-0.177429	-0.891927	-0.574421	-0.0226441
	ENSRNOG00000016687	Ssc5d	-0.59332	-0.653405	0.256597	-0.556816	-0.660631	-0.40159	-0.892975	-0.91079	-0.59332	0.660573	-0.893159	0.332186
	ENSRNOG00000051680	Ccdc186	0.0282973	0.399891	0.12858	0.526925	0.332546	0.0282973	-0.486744	0.521799	-0.0642068	-0.72603	-0.248894	-0.00336414
	ENSRNOG00000021817	Irak2	0.688342	0.774477	0.656807	0.888043	0.564293	0.63356	0.852542	0.688342	0.572751	0.939392	0.3739	0.770769
	ENSRNOG00000060010	Ss18l1	-0.21726	-0.304549	-0.52755	-0.233268	0.30062	0.281059	0.108216	-0.263545	0.361498	-0.636571	0.31983	-0.21726
	ENSRNOG00000009726	Grip2	-0.643335	-0.849761	0.63278	-0.811114	-0.77757	-0.538214	-0.643335	-0.826822	-0.153807	0.568918	-0.381373	-0.871627
	ENSRNOG00000004317	Vipr2	-0.428797	-0.627146	0.493037	0.531864	0.185951	-0.111293	-0.835294	-0.428797	-0.727712	-0.77642	0.565993	-0.651988
	ENSRNOG00000018532	Pcgf5	0.681546	0.681546	0.842538	0.550037	0.718148	0.813596	0.759683	0.850708	-0.426814	-0.91317	-0.367677	0.382235
	ENSRNOG00000015912	Ptdss2	-0.249847	-0.379651	-0.168297	0.199662	-0.262989	0.154532	-0.641582	0.740907	-0.37299	0.714165	-0.249847	-0.642708
	ENSRNOG00000020325	Calhm2	-0.0293284	0.275803	0.607972	-0.317375	-0.205535	-0.127199	-0.579406	-0.707855	0.393925	0.951629	-0.0293284	0.574147
	ENSRNOG00000018745	Sgsm3	0.519224	0.883997	-0.218611	0.734831	0.308715	-0.611132	0.528318	0.953838	0.118051	0.667252	-0.554435	0.519224
	ENSRNOG00000012630	Rhoc	-0.268747	-0.757049	-0.878594	-0.762223	0.445512	-0.191281	-0.770657	-0.931409	-0.268747	0.866982	0.07984	0.163047
	ENSRNOG00000021067	Fxyd7	-0.200585	-0.571435	-0.818613	-0.154539	-0.200585	-0.1219	-0.676412	-0.854271	-0.268077	0.816382	-0.0203331	-0.176321
	ENSRNOG00000054508	Foxp2	0.0148037	-0.744217	-0.782176	0.0148037	0.304298	-0.926899	-0.732022	0.963969	0.158895	0.804266	-0.698188	0.344818
	ENSRNOG00000009549	Fbxo3	0.133837	0.587868	-0.102627	-0.101374	0.335058	0.542298	-0.225412	0.867881	-0.289201	0.0705215	0.170719	0.133837
	ENSRNOG00000046763	Adss1	0.336915	0.336915	0.742524	0.342198	-0.15959	0.0820255	-0.0608661	0.743095	0.486822	0.866044	-0.0723495	0.135515
	ENSRNOG00000047019	Bbip1	-0.0247631	0.470361	-0.490781	0.0459732	0.242232	0.00307897	-0.0980167	-0.0545617	0.0169287	-0.787395	-0.0247631	-0.319494
	ENSRNOG00000005679	Fap	-0.359837	-0.569553	-0.760653	-0.803822	-0.359837	0.000887967	-0.855561	-0.938664	0.236767	0.670726	-0.0997467	0.152933
	ENSRNOG00000012122	Clvs2	0.389532	0.871001	-0.0398126	0.103687	0.389532	-0.0427963	0.60548	0.484029	0.884831	0.255907	-0.266012	0.941345
	ENSRNOG00000020165	Ahsp	-0.345073	-0.19506	-0.612197	-0.268801	-0.178224	-0.191926	-0.80999	-0.436043	-0.352605	0.670903	-0.507353	-0.345073
	ENSRNOG00000059876	Fsd1l	-0.265035	0.309083	-0.477563	-0.228174	0.699366	0.127929	-0.652459	-0.445746	-0.265035	0.507149	-0.529684	-0.758622
	ENSRNOG00000059891	Mrgbp	0	-0.0934306	0.359597	-0.243115	0.206454	0	-0.0807596	0.098112	0.0236693	-0.0868301	-0.126471	0.231253
	ENSRNOG00000010477	Pomt1	-0.186855	-0.250728	-0.303623	-0.186855	0.0450326	-0.357106	-0.157989	0.0142201	-0.253616	-0.0382772	-0.079854	-0.379844
	ENSRNOG00000051915	Spred3	0.0149199	0.479487	-0.746526	0.0032994	0.0149199	0.141597	-0.243014	-0.697076	0.021947	0.707429	-0.0338942	0.702748
	ENSRNOG00000006037	Snap25	0.0487927	0.585976	0.512816	-0.209663	-0.418451	0.15706	0.0487927	0.351135	0.00207452	0.64217	-0.333843	-0.1307
	ENSRNOG00000021155	Ctsk	-0.335762	0.0240567	-0.335762	-0.533031	-0.550891	-0.537463	-0.0384796	-0.951993	0.143389	0.849416	-0.411112	0.687001
	ENSRNOG00000030932	Zfp14	0.00125908	-0.0127879	0.263803	0.165371	-0.0255559	-0.141882	-0.305628	0.116935	0.0937183	0.00125908	0.186475	-0.125327
	ENSRNOG00000033579	Glt8d2	-0.0457239	0.0920613	0.673392	0.00242328	0.129007	-0.0457239	-0.667876	-0.907154	-0.143539	0.773722	-0.111151	-0.279468
	ENSRNOG00000015078	Ifitm3	0.399208	0.290066	0.433041	0.552127	0.399208	0.367691	0.417259	-0.725024	0.356732	0.920164	-0.0892212	0.689767
	ENSRNOG00000050277	Uckl1	0.190237	0.245461	0.190237	0.614936	-0.141476	0.0717535	0.289741	0.943297	0.0848995	-0.46014	-0.514424	0.459387
	ENSRNOG00000021313	Prh1	-0.12711	-0.0206686	-0.198609	-0.225762	0.347651	-0.229675	-0.0987968	-0.266606	-0.0933063	-0.155424		0.301063
	ENSRNOG00000020922	Hspb6	0.0647648	-0.290295	0.286722	0.897543	0.0759351	-0.148873	0.0647648	0.634141	-0.0495234	0.0294708	0.0580149	0.414878
	ENSRNOG00000001517	Pdk1	-0.17979	-0.426346	-0.182982	0.664391	-0.87164	0.7281	-0.17979	0.839423	-0.265271	0.754334	0.762118	-0.788619
	ENSRNOG00000023664	Lepr	0.725179	0.725179	0.650435	0.848772	0.954545	-0.232975	0.912862	-0.0937736	0.820298	0.919737	0.0435531	0.720176
	ENSRNOG00000012563	Arhgap29	-0.324289	-0.205623	-0.240321	-0.749187	-0.734837	-0.324289	0.263039	-0.960838	0.2389	0.905138	-0.368255	-0.449522
	ENSRNOG00000019388	Egfl7	0.036502	0.0548553	-0.462444	-0.764183	-0.876341	-0.779544	0.0996001	-0.91552	0.036502	0.849612	0.54902	0.164613
	ENSRNOG00000050668	Or56b1	0	0	-0.145777	0	-0.160208	-0.254253	-0.16572	0.0276	0.232124	0.260784	0.0879589
	ENSRNOG00000009491	Phc3	0.143763	-0.0895948	0.112891	0.466362	-0.00985888	-0.00964398	0.483206	0.331856	0.143763	0.670283	0.409228	-0.329983
	ENSRNOG00000005151	Dync2li1	0.305456	0.629119	0.118714	0.662435	0.78948	-0.424506	-0.184313	0.393427	0.305456	0.707767	0.00631244	0.049582
	ENSRNOG00000018488	Cd40	-0.0230348	-0.501753	-0.0230348	0.351284	-0.661099	-0.282271	-0.610482	-0.792555	0.0182291	0.785834	0.903678	0.623014
	ENSRNOG00000001597	Atf2	-0.0100847	0.296697	-0.188136	0.153164	0.000178265	-0.0100847	-0.269089	0.618896	-0.410447	0.198467	-0.175409	-0.156888
	ENSRNOG00000019555	Arap1	0.211378	0.211378	0.330945	0.281727	-0.247343	0.540398	-0.713508	-0.448781	0.227376	0.822452	-0.052461	-0.0941143
	ENSRNOG00000012611	Lpxn	0.554484	0.684245	-0.0270515	0.776463	0.891793	-0.0222239	0.690392	0.597937	0.0643161	-0.704118	0.198721	0.554484
	ENSRNOG00000001700	Whrn	-0.292685	-0.292685	0.378594	0.235143	-0.419498	-0.344965	0.0947474	-0.414252	-0.168706	-0.658627	-0.0315245	-0.460983
	ENSRNOG00000028085	Tmem255a	-0.65937	-0.0498563	0.441437	-0.768401	-0.65937	-0.188599	-0.765583	-0.703347	-0.718483	-0.585011	-0.779721	0.0440934
	ENSRNOG00000025781	Sec31b	0.0416993	-0.186781	0.726054	-0.432692	-0.307447	-0.316909	0.0813194	0.815681	0.0416993	0.82063	-0.0278951	0.578241
	ENSRNOG00000012017	Otulin	0.564059	-0.0421168	0.658996	0.776574	0.414962	0.539497	0.676261	0.727432	0.368963	0.0369735	0.659064	0.564059
	ENSRNOG00000009700	Dync1i1	-0.254104	0.736781	-0.634335	-0.232445	-0.254104	0.159154	-0.30177	-0.345137	-0.520006	-0.822591	0.476692	0.453865
	ENSRNOG00000010265	Ada	0.0290563	-0.499294	0.198304	0.0290563	0.331826	0.0545108	0.0190901	-0.524605	0.834301	-0.835948	0.922989	-0.186009
	ENSRNOG00000052256	Dact3	-0.634836	-0.634836	0.119707	-0.742798	-0.66094	-0.384809	-0.875887	-0.823369	-0.6725	0.792444	-0.588722	0.595833
	ENSRNOG00000013190	Rnaset2	0.666001	0.447549	0.82921	0.842838	0.802837	0.666001	0.598309	0.653313	0.640086	0.85208	0.7769	0.467487
	ENSRNOG00000048914	Traf1	0.740952	0.649304	0.270541	0.785391	0.894419	0.740952	0.800169	-0.134686	0.773678	-0.541082	0.742564	0.0499951
	ENSRNOG00000043151	Cntln	-0.129266	-0.229821	0.810071	-0.189442	-0.0607077	0.697073	-0.275109	-0.847071	-0.129266	0.305928	-0.0136929	-0.546316
	ENSRNOG00000008929	Aebp2	-0.157246	-0.157709	0.33334	-0.423641	0.0807103	-0.643113	0.192571	0.00134273	-0.157246	-0.482679	-0.127469	-0.741628
	ENSRNOG00000010514	Cachd1	-0.570543	-0.48646	-0.308431	-0.516775	-0.570543	-0.878857	-0.696477	-0.840712	-0.131875	0.886113	-0.687362	-0.580921
	ENSRNOG00000023521	Map3k10	0.225269	0.533165	-0.303844	0.703102	0.225269	0.0912753	0.216193	0.840835	0.529749	0.756021	-0.0567541	-0.237377
	ENSRNOG00000031440	Nova1	-0.286732	-0.463164	-0.538423	0.249323	0.484036	0.680118	-0.557092	-0.776325	0.426036	0.894704	-0.286732	-0.541385
	ENSRNOG00000007964	Tp53inp1	0.479572	0.51829	0.284207	0.477997	0.320762	0.687191	0.442522	0.824031	0.615162	-0.714962	0.566184	0.479572
	ENSRNOG00000039530	Ccl27	-0.10637	0.165748	-0.524746	-0.358963	-0.0176385	-0.502827	-0.42752	0.219147	-0.10637	0.639131	-0.00689563	-0.3441
	ENSRNOG00000007516	Smtnl1	-0.170392	0.0228174	-0.137052	-0.301574	-0.170392	-0.139738	-0.361286	-0.0657327	0.0632729	-0.231471	-0.199476	-0.224988
	ENSRNOG00000003955	Spata7	0.0722495	0.61077	0.209903	-0.217476	0.304686	0.0722495	-0.599944	0.769149	-0.01848	0.50828	0.0648153	-0.674846
	ENSRNOG00000053991	P3h1	-0.712137	-0.849153	-0.220159	-0.81172	-0.835994	-0.527691	-0.85735	-0.913898	-0.712137	0.604884	-0.425625	-0.139859
	ENSRNOG00000012067	Fam111a	-0.759007	-0.857969	-0.646969	-0.778903	-0.789644	-0.637154	-0.308728	-0.891878	-0.390921	-0.855972	-0.349573	-0.759007
	ENSRNOG00000027550	Mzf1	-0.639427	-0.440176	-0.533479	-0.639427	-0.691563	-0.44961	-0.869817	-0.663483	-0.185181	0.745751	-0.695793	-0.768117
	ENSRNOG00000009263	Ifi27	0.688102	0.635024	0.732756	0.221074	0.626163	0.688102	0.715376	0.385304	0.726051	0.886699	0.739973	0.433842
	ENSRNOG00000057464	Fmr1	-0.585508	-0.146421	-0.21631	-0.759191	-0.585508	-0.599353	-0.588273	-0.578896	-0.386093	-0.874297	-0.227099	-0.815788
	ENSRNOG00000051199	Fsip2	-0.0239889	0.0411771	-0.0317281	-0.00453515	-0.0858737	0.111989	0.060938	-0.0239889	0.127748	-0.161445	-0.0329071	-0.242518
	ENSRNOG00000008345	Clcn6	0.178154	0.445343	0.178154	0.299419	-0.360686	0.382079	0.65359	-0.466188	0.281218	-0.720124	-0.872198	-0.599181
	ENSRNOG00000050469	Gng11	0	0	0	-0.0138284	-0.229675	0	0	0	0	0
	ENSRNOG00000049052	Sgk3	-0.20393	-0.839198	0.816629	0.648741	-0.288049	-0.619349	-0.133473	-0.527287	-0.20393	-0.858306	0.430218	0.929347
	ENSRNOG00000036585	Cfap43	0.0811866	0.377478	0.176252	0.0811866	-0.391654	0.0886411	0.559692	-0.339077	0.0652263	0.08147	-0.0636429	-0.547284
	ENSRNOG00000023530	Or9q1	0.0501919	0.260784	-0.296352	0.197912	0.0621964	0.0501919	0.0388888	-0.23862	-0.104907	0.103093	0.120084	-0.148163
	ENSRNOG00000024677	Arhgap33	-0.570507	-0.570507	-0.723608	-0.655802	-0.657512	0.735471	-0.14098	-0.468489	-0.429667	-0.770198	-0.424774	-0.784901
	ENSRNOG00000014856	Etnk1	0.393183	0.776653	0.0782695	0.487332	-0.2841	0.393183	0.748847	0.716926	0.433238	-0.713521	0.246239	-0.302184
	ENSRNOG00000060939	Gstm2	0.0298701	0.23996	0.222758	0.0177603	-0.356246	0.0641748	-0.272012	0.0298701	0.0498966	-0.153761	-0.44682	0.328626
	ENSRNOG00000030776	Sytl2	0	0.260784	0	0.381177	-0.00856531	0	-0.405107	0	0	0
	ENSRNOG00000018991	Gsn	0.484581	0.449726	-0.00337006	0.810983	0.484581	0.0118064	0.505037	0.430182	0.862888	0.980103	0.520455	0.0441354
	ENSRNOG00000013364	Hey2	-0.343523	0.161232	-0.797024	-0.615753	-0.804752	-0.343523	0.0230351	-0.442003	0.0157661	0.853856	-0.258926	-0.665506
	ENSRNOG00000025805	Ms4a14	0.26276	0.414386	0.0556289	0.512662	0.290284	0.26276	-0.229072	-0.229909	0.452927	0.644292	0.0938681	0.163474
	ENSRNOG00000006357	Sgip1	0.149212	0.333332	-0.54796	0.751521	-0.0135983	-0.290633	-0.546326	0.541835	0.657596	0.149212	-0.0807804	0.352632
	ENSRNOG00000031136	Ntng1	-0.177512	-0.204284	0.533104	0.708788	-0.612843	-0.66419	-0.217903	0.738495	-0.0473035	0.83309	-0.472211	-0.177512
	ENSRNOG00000019862	Pinlyp	-0.0167232	-0.0167232	-0.0689129	0.253293	0.306133	0.119303	-0.172659	-0.0311233	-0.0565394	0.305856	-0.20524	0.625212
	ENSRNOG00000061373	Loxl3	-0.570408	0.878443	0.0872544	-0.570408	-0.589658	-0.642581	-0.879506	-0.960923	-0.656276	0.710052	-0.441737	0.15576
	ENSRNOG00000022417	Prickle3	0.0889747	-0.217644	0.0889747	-0.0370893	-0.343808	-0.434588	0.425406	0.375048	0.0791744	0.763969	0.362236	0.314804
	ENSRNOG00000022321	Hapln3	0.0507597	0.392565	-0.19605	0.194246	-0.119952	-0.728336	0.211051	-0.676349	0.0507597	0.353152	0.0899192	-0.151808
	ENSRNOG00000016334	Ptbp3	-0.015557	-0.015557	0.0534509	-0.436747	-0.604939	-0.507021	0.575968	-0.861703	0.058557	-0.781334	0.206879	0.232142
	ENSRNOG00000019435	Psd	0.0436546	0.777426	-0.618245	-0.373485	-0.0900333	0.0436546	-0.372716	-0.294734	0.223313	0.848067	0.21235	0.321868
	ENSRNOG00000009425	Fgf7	0.551731	-0.813218	0.410338	0.589358	0.825142	0.551731	-0.484533	0.756845	0.776763	0.864246	0.044171	-0.180783
	ENSRNOG00000056151	Rasgrf2	0.725682	0.78514	0.242328	0.725682	0.733876	0.556793	0.79213	0.629155	0.550262	0.910732	0.293376	0.906959
	ENSRNOG00000004578	Cthrc1	-0.672491	-0.465228	-0.679147	-0.735449	-0.4941	-0.672491	-0.794286	-0.903701	-0.382431	-0.407251	-0.46801	-0.842217
	ENSRNOG00000032394	Tymp	-0.306689	-0.731386	-0.306689	-0.0334586	-0.530863	-0.302058	0.0474687	0.502294	-0.293686	-0.804898	-0.536782	-0.528127
	ENSRNOG00000021087	Lgi4	-0.188559	-0.611448	0.629842	0.699874	-0.188559	-0.099263	-0.522643	-0.904467	0.422938	0.821123	-0.672744	-0.677507
	ENSRNOG00000042576	Tcp11l1	0.279507	0.686499	0.31761	0.717355	0.685678	-0.840248	-0.0716461	0.151316	0.404339	0.279507	0.091681	0.21653
	ENSRNOG00000004696	Arhgap5	-0.495011	-0.797707	0.321705	-0.530126	0.0676927	-0.826379	-0.495011	0.119742	-0.555813	0.843609	-0.120056	-0.640875
	ENSRNOG00000010775	Arrdc4	0.225977	-0.582441	-0.462962	-0.430543	0.436263	0.281531	0.256322	0.806287	-0.0165941	0.914242	0.225977	-0.295593
	ENSRNOG00000039110	Lsmem1	0.234764	0.148515	0.408306	-0.577687	0.481031	0.097845	-0.151578	0.87529	0.338599	0.234764	0.153004	0.589589
	ENSRNOG00000015541	Gnb3	-0.528547	0.185143	0.198835	0.445367	-0.646012	-0.268453	-0.648752	-0.818283	-0.426853	-0.700856	-0.528547	-0.56045
	ENSRNOG00000029191	Gbp7	0.552651	0.770941	0.0488268	0.805465	0.630959	0.243414	0.727401	0.359422	0.607757	-0.800504	0.552651	0.121291
	ENSRNOG00000010208	Timp1	0.116469	0.109314	-0.371106	0.561068	0.232123	-0.308318	-0.394126	-0.853053	0.116469	0.838638	0.678241	0.54681
	ENSRNOG00000004328	Deptor	0.596469	-0.235306	0.596469	0.629854	0.705137	-0.453406	0.370734	0.613031	0.435465	0.901332	0.980882	-0.236005
	ENSRNOG00000014783	Pgghg	0.0926941	-0.181982	0.625013	0.169775	0.712543	-0.462086	0.0926941	-0.834061	0.252955	-0.107729	0.332009	0.0078681
	ENSRNOG00000020876	Bax	-0.224947	-0.128808	-0.623584	-0.462262	-0.443963	0.435455	0.188722	-0.605571	0.117368	-0.678253	-0.224947	0.442545
	ENSRNOG00000004521	Prpf39	-0.518679	0.122439	0.419575	-0.771723	-0.669228	-0.450547	-0.698583	-0.518679	-0.604152	-0.762959	0.0797559	0.00661026
	ENSRNOG00000014490	Bdh2	0.274627	0.753907	0.274627	0.47553	0.311859	0.8488	-0.824195	-0.159156	-0.367828	-0.112496	0.301178	0.141932
	ENSRNOG00000017295	Sh3glb2	-0.0502382	-0.616401	0.157082	-0.647412	0.17679	-0.0502382	-0.183906	-0.606525	0.520839	0.609032	0.123874	-0.295499
	ENSRNOG00000007814	Kdm3a	-0.158257	-0.393639	0.404131	0.137718	-0.203314	-0.551976	-0.103786	0.740771	-0.353601	-0.82015	-0.158257	0.0928291
	ENSRNOG00000022635	Dlg2	0.160816	0.160816	-0.826224	0.297481	0.779463	-0.103959	-0.209432	0.151313	0.358119	0.652579	-0.110247	0.252944
	ENSRNOG00000012036	Pcsk5	-0.419505	-0.419505	-0.303365	-0.639296	-0.822351	0.585935	-0.969023	-0.937968	-0.897203	0.85817	0.089698	0.180842
	ENSRNOG00000005766	Tbc1d20	0.140057	0.180035	-0.291525	-0.650259	-0.204023	0.242382	0.564858	-0.64648	0.297935	-0.637609	0.140057	0.220671
	ENSRNOG00000010308	Nr2f2	-0.604165	-0.725534	-0.0791711	-0.204808	-0.604165	-0.746251	-0.803979	-0.359257	-0.651674	0.871037	-0.236187	-0.666812
	ENSRNOG00000036598	Tbc1d12	-0.0597606	0.43839	-0.0597606	-0.259391	-0.301187	-0.219613	-0.114206	-0.205079	0.305662	0.796547	0.0117888	-0.0456493
	ENSRNOG00000014795	Nr2f1	-0.475884	-0.670459	-0.362381	0.165697	-0.650533	-0.475884	-0.840927	-0.312099	-0.548477	0.885885	-0.590181	-0.132552
	ENSRNOG00000046683	Lilrb3	0.724841	0.854539	0.666096	0.639726	0.757373	0.308458	0.509331	0.724841	0.795995	0.814974	0.857755	-0.0111796
	ENSRNOG00000013282	Mctp1	0.418547	0.89086	0.636641	-0.679824	0.0115202	0.485861	0.0821645	0.418547	-0.636794	0.899911	0.0498351	0.923238
	ENSRNOG00000011508	Zc3h12b	-0.110738	0.471424	-0.110738	0.350899	-0.115013	0.0242364	-0.304709	0.200106	-0.429511	-0.613156	-0.173416	0.182774
	ENSRNOG00000009760	Palm	-0.587062	-0.438686	-0.587062	0.0568514	-0.556934	-0.607141	-0.753403	-0.784428	-0.681093	0.756804	-0.860576	-0.255871
	ENSRNOG00000014322	Kazn	0.0411375	0.720108	-0.471947	-0.602096	-0.728818	0.117567	0.0411375	-0.693587	0.0414738	0.769842	0.295434	-0.396818
	ENSRNOG00000020466	Apba3	0.236694	-0.71836	0.114294	0.236694	0.0946341	0.245322	-0.167229	0.769063	-0.483747	0.632657	0.300683	0.560255
	ENSRNOG00000005468	Rbm28	-0.0342696	-0.0342696	0.0487293	-0.211136	0.825617	-0.280814	0.105211	0.426087	0.0444373	-0.663314	-0.118489	-0.063028
	ENSRNOG00000018858	Myct1	-0.648548	-0.153613	-0.424611	-0.698824	-0.752968	-0.77865	-0.648548	-0.776334	-0.817476	0.813118	0.331182	0.645621
	ENSRNOG00000006340	Memo1	-0.304004	0.686233	-0.304004	-0.149339	-0.479344	-0.523099	-0.691428	0.492768	-0.605521	-0.89109	-0.191838	0.364019
	ENSRNOG00000010905	Dlx5	-0.0936752	-0.461267	-0.000874487	-0.188846	-0.102779	-0.0936752	-0.0130695	0.17076	-0.247392	0.314818	-0.222368	0.344236
	ENSRNOG00000050828	Vkorc1	0.199435	0.657005	0.482898	-0.34141	0.199435	0.744073	-0.367295	-0.833676	0.125833	0.810978	0.235223	0.0601513
	ENSRNOG00000011559	Cnn3	-0.195807	0.784336	0.0431687	-0.708235	-0.052575	-0.408828	-0.744926	-0.960756	-0.654205	-0.195807	0.0102375	0.298323
	ENSRNOG00000024266	Haus5	0.281594	0.752371	0.680516	0.34744	0.281594	-0.0414552	0.551985	0.684783	-0.127524	-0.859665	-0.607592	-0.108527
	ENSRNOG00000024135	Zmat1	0.288641	0.288641	0.867667	0.595269	0.591754	-0.276201	0.259899	0.040246	0.414056	0.690046	-0.317393	-0.602176
	ENSRNOG00000015609	Wdr27	0.310575	0.149791	0.669948	-0.0201676	0.810826	0.660074	0.310575	0.0359176	0.362352	0.559314	-0.203664	-0.551208
	ENSRNOG00000023657	Gprin3	0.509455	0.509455	-0.750296	0.643677	0.765885	0.810609	0.0763181	0.69492	0.117743	0.434402	0.768142	-0.28427
	ENSRNOG00000059984	Dll1	-0.592301	-0.606695	-0.570851	-0.592301	-0.62902	-0.732217	0.376438	-0.848008	0.390892	0.803472	0.476619	-0.727084
	ENSRNOG00000021103	Nrxn2	-0.0531446	-0.00284928	-0.518952	0.403935	-0.661454	-0.419807	0.847007	-0.0531446	0.00359202	0.831211	-0.722708	-0.791373
	ENSRNOG00000003908	Cep128	-0.378781	-0.600854	0.41776	0.298404	-0.478724	-0.183824	0.128183	-0.686606	-0.378781	-0.860719	-0.0759873	-0.477099
	ENSRNOG00000026315	Taf7l	-0.11006	0.405297	-0.176067	-0.267865	-0.30596	0.213666	-0.0183381	-0.512009	-0.0236366	-0.0710359	-0.900288	-0.11006
	ENSRNOG00000039994	Upf3b	0.0196675	-0.213893	0.48492	0.23284	-0.186226	-0.264102	0.170236	0.657431	-0.0345242	-0.780519	0.446469	0.0196675
	ENSRNOG00000007250	Six4	0.271837	0.0138852	0.868213	0.854831	0.565152	-0.204743	0.271837	0.924173	0.223394	0.870988	-0.749928	-0.304833
	ENSRNOG00000013656	Lpar1	-0.187901	-0.187901	0.279295	0.801136	-0.745404	-0.0346299	-0.853587	-0.955471	0.20095	-0.264558	-0.844732	0.442751
	ENSRNOG00000049517	Tnfaip3	0.750319	0.76584	-0.364658	0.848378	0.773544	0.474648	0.758889	0.838658	0.750319	-0.562932	0.530591	0.0328116
	ENSRNOG00000006744	Acyp1	0.185372	-0.340737	0.0271191	0.706168	0.185372	0.389045	0.21409	0.682698	-0.400983	-0.700293	0.143322	0.386293
	ENSRNOG00000003812	Nlgn3	-0.409284	-0.480431	-0.78489	-0.285001	-0.409284	-0.0842253	-0.701465	-0.719323	-0.119541	0.659283	-0.551559	-0.237352
	ENSRNOG00000058545	Arhgap4	0.494838	0.854996	-0.443226	0.842802	0.79529	0.0762159	0.819473	-0.00339313	-0.030244	-0.760633	0.494838	0.551704
	ENSRNOG00000009156	Tra2a	-0.542348	0.394634	-0.804819	-0.542348	-0.664228	-0.340354	-0.674119	-0.345495	-0.567602	-0.838396	-0.348058	-0.332005
	ENSRNOG00000038165	Pjvk	-0.0204074	-0.0854196	0.0198528	0.27889	0.231705	-0.0204074	-0.417075	-0.0793318	-0.0576606	0.152624	-0.517188	0.67834
	ENSRNOG00000003848	Med12	-0.02853	-0.29316	0.175388	-0.311869	-0.386062	0.586762	0.338123	-0.02853	-0.288695	0.565186	0.0290206	-0.773038
	ENSRNOG00000060031	Snord35a	0	0	0	0	0	0	0	0	0	0
	ENSRNOG00000017283	Kcnt1	0.122139	0.88888	0.448164	-0.0113414	-0.213019	0.122139	-0.766029	0.527362	-0.493192	0.696044	0.673554	-0.243263
	ENSRNOG00000039559	Fam219a	0.308288	0.522144	-0.39266	0.265746	-0.163895	-0.0365877	0.515304	0.61748	0.442457	0.844641	0.0431158	0.308288
	ENSRNOG00000012764	Agap3	0.255205	-0.622049	0.255205	0.519142	-0.207833	0.85112	0.315185	0.494328	-0.00345895	0.476202	-0.185803	-0.466979
	ENSRNOG00000020726	Sipa1	-0.215221	-0.215221	-0.279489	-0.427116	-0.481024	-0.272774	0.491049	-0.911687	0.119588	0.334163	0.259811	-0.128978
	ENSRNOG00000054217	Runx3	0.598806	0.704043	0.44452	0.802536	0.8223	0.567205	0.776671	0.0898644	0.531299	0.756594	-0.0709361	0.598806
	ENSRNOG00000006645	Ryr3	0.0969269	0.0969269	-0.236779	-0.861156	-0.413731	0.273186	0.723927	0.170515	-0.977192	0.874951	-0.442611	0.614698
	ENSRNOG00000007091	Ly6e	0.379896	-0.680623	0.257857	0.627935	-0.240417	0.379896	0.51201	-0.246391	0.420044	-0.636612	0.472041	0.426567
	ENSRNOG00000029651	Rdh16	0.0193079	-0.178693	0.447319	0.0193079	-0.580223	-0.177657	0.697667	-0.160645	0.513086	0.880154	0.312387	-0.315109
	ENSRNOG00000037839	P2ry10	0.685961	0.701212	0.207493	0.732055	0.908413	0.407438	0.685961	0.207637	0.0546092	-0.817761	0.714048	0.723396
	ENSRNOG00000061862	Zbtb10	-0.011086	0.197242	-0.370329	-0.0771671	-0.011086	0.0607393	-0.481402	0.154422	0.572006	0.907139	-0.730938	-0.0680063
	ENSRNOG00000010824	Parp8	0.101451	0.398671	-0.675661	0.358737	-0.185083	-0.134893	-0.462505	0.101451	0.782224	0.47934	0.601536	-0.606832
	ENSRNOG00000014002	St7l	-0.0678844	-0.00534436	-0.217612	-0.623231	-0.184165	-0.0415549	-0.410895	0.652348	0.355406	0.731284	-0.33622	-0.0678844
	ENSRNOG00000006718	Rbm33	-0.219619	-0.483551	0.151252	-0.0395081	-0.184625	-0.284611	0.13779	0.778158	-0.219619	-0.486727	-0.501231	-0.373599
	ENSRNOG00000060919	Snord72	-0.0303443	-0.210676	-0.219201	-0.00118182	-0.246175	0.028133	0.0273736	-0.198184	-0.0303443	-0.586026	0.0237747	0.409137
	ENSRNOG00000010791	Ripor3	-0.669259	-0.862651	0.741374	0.421773	0.585538	-0.849392	-0.568798	-0.873334	-0.669259	0.75493	-0.785323	-0.775113
	ENSRNOG00000005135	Bclaf3	-0.119724	-0.0283862	0.308514	-0.119724	0.276329	0.0615241	-0.0432612	-0.634437	-0.344482	-0.618176	-0.437456	-0.4122
	ENSRNOG00000025120	Gli1	-0.462812	-0.70012	0.47296	-0.462812	-0.778769	-0.285729	-0.852601	-0.888725	0.108401	0.00383284	-0.777907	-0.0777326
	ENSRNOG00000009884	Lgals1	-0.212684	0.675205	0.52761	-0.0436261	-0.628962	-0.412009	-0.443629	-0.773746	-0.225272	0.877417	-0.212684	0.440991
	ENSRNOG00000010278	Il6	0.392412	0.392412	0.0215296	0.34128	0.577599	-0.242824	0.66105	0.280406	0.519913	0.602416	0.328039	0.415578
	ENSRNOG00000043035	Fbxl13	-0.0252086	0.479642	0.199967	-0.264047	-0.0252086	0.300801	0.590733	-0.506999	-0.0523299	0.52053	-0.0405428	-0.512044
	ENSRNOG00000005451	Dnah11	0.196317	0.476204	0.738831	-0.3568	0.18363	0.483733	0.649093	-0.842606	0.196317	0.863978	-0.888831	-0.384915
	ENSRNOG00000025141	Kiz	-0.00903863	0.653097	0.784216	0.605102	0.464803	-0.085224	-0.0850141	0.84993	-0.00903863	-0.638717	-0.0188585	-0.21936
	ENSRNOG00000000001	Arsj	0.0436137	-0.272279	0.174507	-0.0697925	0.0672884	0.0436137	-0.85409	-0.771026	0.479269	0.699453	-0.616055	0.265991
	ENSRNOG00000009664	Ankrd42	-0.113211	0.7412	0.552039	-0.147885	0.040786	0.229166	-0.113211	-0.274926	-0.376359	-0.773319	-0.0352146	-0.117533
	ENSRNOG00000027921	Rlf	-0.462797	-0.0998484	0.0450553	-0.697459	-0.462797	-0.472999	0.616856	-0.0813152	-0.0599492	-0.809196	-0.970548	-0.492385
	ENSRNOG00000001811	Fgfr1op2	0.260258	0.571286	0.260258	0.409753	-0.341842	0.132048	0.271242	0.824395	0.0546663	-0.828725	-0.111164	0.686052
	ENSRNOG00000007478	Cry2	0.273625	0.672719	0.132458	0.725983	0.273625	0.0106991	0.298831	0.625173	-0.417395	0.306505	-0.373205	-0.506345
	ENSRNOG00000058439	Fam50a	0.0369616	0.050764	0.189278	-0.158701	-0.0844109	0.141495	-0.137909	0.176683	0.120004	0.0369616	-0.11179	-0.232432
	ENSRNOG00000013692	Abhd18	-0.335226	-0.458613	-0.0506208	0.1523	0.0128883	-0.335226	-0.350323	0.571937	-0.696308	-0.722838	-0.0413134	-0.496658
	ENSRNOG00000009462	Ccdc90b	0.23179	0.738731	0.70521	0.577323	0.23179	-0.101815	-0.378781	0.46497	0.245417	0.165675	0.0772664	0.0510343
	ENSRNOG00000005348	Pamr1	-0.389655	-0.574545	0.124153	-0.78395	0.752684	-0.389655	-0.896731	-0.946797	-0.132304	0.574699	-0.486049	0.0545938
	ENSRNOG00000020182	Mvp	0.756602	0.786702	0.756602	0.856292	0.683411	0.718519	0.86891	-0.100738	0.640852	0.954811	0.922482	0.743855
	ENSRNOG00000016302	Cnnm1	0.314068	0.945745	0.314068	0.406993	0.857798	0.169033	-0.0260297	0.18378	0.25117	0.565201	-0.0369382	0.388221
	ENSRNOG00000017044	Ccdc183	0.00978426	-0.335234	0.666442	0.0107237	0.444884	0.0466163	-0.731908	-0.336808	-0.071025	0.496578	0.00978426	-0.720461
	ENSRNOG00000053599	Pogz	-0.43074	-0.700418	-0.00876756	-0.551744	-0.540476	-0.368087	-0.405333	-0.33127	-0.43074	-0.707394	-0.329789	-0.644452
	ENSRNOG00000017510	Mfge8	0.259308	0.722634	-0.179553	0.734754	0.208772	-0.775259	0.169943	-0.570662	0.512453	0.259308	0.699346	0.354913
	ENSRNOG00000010816	Kcnk15	-0.230601	-0.0928082	-0.822658	0.263587	-0.391802	0.184762	0.198513	0.115786	-0.230601	-0.422572	-0.599441	-0.23991
	ENSRNOG00000018054	F2rl2	-0.0368305	-0.576448	-0.0368305	0.707749	0.518452	-0.426758	0.795317	-0.100147	-0.695018	0.415457	0.804169	-0.710504
	ENSRNOG00000017348	Il2	0.297087	0.297087	-0.115531	0.341868	0.673277	-0.178309	-0.131667	-0.138935	0.344654	0.741686	-0.620827	0.434718
	ENSRNOG00000007706	Prkaa2	0.264842	-0.364161	-0.535515	0.636606	0.207202	0.254446	0.264842	0.83954	0.0670189	0.898149	0.391999	0.875341
	ENSRNOG00000020533	Htra1	0.543362	0.662352	0.543362	-0.0191675	0.620179	0.394786	-0.822424	-0.881985	0.546398	0.93527	0.552504	0.418967
	ENSRNOG00000022141	Ctdspl2	-0.486423	-0.360116	0.00534855	-0.791348	-0.644133	-0.573397	-0.318854	-0.870382	-0.0778418	-0.879656	-0.256271	-0.486423
	ENSRNOG00000058891	Cys1	0.436993	0.745056	0.372089	0.463239	0.629048	0.436993	-0.200412	0.539666	0.288502	0.785705	-0.34988	-0.385269
	ENSRNOG00000058870	Mroh7	-0.0257223	-0.24328	0.815407	0.0175178	0.0718092	-0.369875	-0.503123	-0.0610736	-0.0190362	0.73561	-0.0257223	-0.233921
	ENSRNOG00000018067	Smn1	-0.287767	-0.253227	-0.303094	-0.287767	-0.482875	0.122112	0.0509319	0.701728	-0.578312	-0.868079	-0.853501	0.0597012
	ENSRNOG00000010111	Exoc3l4	-0.3748	-0.54251	0.324714	0.231973	0.524404	-0.420994	-0.897929	-0.396868	-0.335697	-0.458521	-0.3748	-0.0172002
	ENSRNOG00000020746	Lin7b	-0.303279	-0.303279	-0.815081	-0.274162	0.0927617	0.327368	-0.504736	-0.637098	0.132721	0.323795	-0.752205	-0.433178
	ENSRNOG00000012324	Soga3	0.530407	0.407945	-0.592114	0.694487	0.912142	0.420475	0.85023	0.284493	0.8332	0.835037	0.530407	-0.207397
	ENSRNOG00000006983	Nr2c1	-0.45615	-0.715286	0.245562	-0.45615	-0.519306	-0.106064	-0.79147	0.502302	-0.64958	0.444176	-0.0751757	-0.622004
	ENSRNOG00000019302	Stx4	-0.182339	-0.0516341	0.222751	-0.639221	-0.5557	-0.210141	-0.0321934	0.564126	-0.398781	-0.501106	0.171146	-0.182339
	ENSRNOG00000015140	Trmt13	-0.301567	-0.160482	0.645914	-0.545112	-0.437191	-0.400884	0.00954434	-0.301567	0.0032121	-0.574575	-0.0108155	-0.575269
	ENSRNOG00000014061	Dusp5	0.0380546	-0.116879	-0.439193	0.645409	0.652437	-0.084542	0.65998	0.639609	-0.0437736	0.106991	0.0380546	-0.54804
	ENSRNOG00000017976	Slco2b1	0.190558	0.458994	0.00135898	0.110287	-0.448036	0.102749	0.190558	-0.348782	0.469134	0.688111	0.627001	0.518242
	ENSRNOG00000019203	Eya2	0.809047	-0.106194	0.363948	0.954888	0.815062	0.218055	0.86005	0.853099	0.893751	0.809047	0.367989	0.603727
	ENSRNOG00000014021	Matn4	-0.130699	0.843639	-0.752396	-0.013726	-0.595717	0.448129	-0.505391	-0.851155	-0.130699	0.807944	-0.743639	-0.0168016
	ENSRNOG00000027540	Fam102b	-0.120363	0.273827	-0.152657	0.416654	-0.173566	-0.351365	-0.120363	-0.550562	0.761868	-0.126336	-0.00309645	-0.0109673
	ENSRNOG00000016038	Mgmt	0.823506	0.949467	0.742732	0.511873	0.868445	0.862424	0.912547	0.82153	0.855024	0.823506	0.606573	0.050595
	ENSRNOG00000016187	Tmem67	-0.342324	-0.278827	-0.286253	-0.591176	0.333456	-0.342324	-0.44299	-0.732334	-0.39239	0.809291	-0.152164	-0.641373
	ENSRNOG00000014879	Ttc7a	0.466388	-0.573126	0.466388	0.858957	0.772844	0.384829	0.809076	-0.0267006	0.0123234	0.339673	0.526365	0.814554
	ENSRNOG00000007607	Nr4a1	0.545204	0.545204	-0.233251	0.669904	0.557448	-0.00493732	0.816109	0.850455	0.121828	-0.453304	-0.0935624	0.691478
	ENSRNOG00000009903	Serpini2	-0.215108	0.25743	-0.215108	-0.225542	-0.0496714	-0.531241	0.497813	-0.284033	-0.0949317	0.47166	-0.464992	-0.481779
	ENSRNOG00000060021	Txlnb	0.0240703	0.0224082	0.0943545	0.716718	-0.0798828	-0.145956	-0.183607	0.920627	0.0240703	0.0897265	-0.150337	0.0782488
	ENSRNOG00000006717	Ankrd26	-0.0840909	-0.583082	0.413554	-0.582693	-0.619683	-0.274363	0.106244	0.0680524	0.0442745	-0.807628	0.0789147	-0.0840909
	ENSRNOG00000022640	Siglec8	0.74512	0.913448	0.367861	0.718855	0.836867	0.767897	0.838889	0.74512	0.482653	0.690252	0.76527	0.380305
	ENSRNOG00000008936	Map3k6	0.518303	0.151296	0.697056	0.789755	0.764345	0.108403	0.793717	-0.071255	-0.134098	0.760254	-0.378041	0.518303
	ENSRNOG00000026039	Tspan32	0.148592	0.371909	-0.0467232	0.674773	0.65723	0.212234	0.68639	-0.187366	-0.141605	-0.596713	0.148592	-0.134806
	ENSRNOG00000019582	Mthfd1l	0.0634034	0.17389	0.780851	0.432731	0.0634034	-0.0622083	0.330836	-0.617166	-0.794228	-0.819106	-0.880483	0.290786
	ENSRNOG00000010827	Ptbp2	-0.461529	-0.183344	-0.501388	-0.849457	-0.715629	-0.39878	-0.735278	0.542987	-0.285836	-0.872408	-0.390935	-0.461529
	ENSRNOG00000004635	Kera	-0.206688	-0.0143909	-0.103796	-0.506462	-0.0377465	-0.206688	-0.526885	-0.753521	0.0772631	-0.165664	-0.514535	-0.736243
	ENSRNOG00000018598	Ankrd1	0.138429	-0.200343	0.131781	0.879119	-0.393691	0.138429	0.552878	0.383526	-0.371921	0.429621	-0.152626	0.562394
	ENSRNOG00000013547	Slc6a12	0.133402	0.25515	-0.166176	0.133402	0.359542	-0.526907	0.406202	-0.296315	-0.508737	0.274182	0.544152	-0.10323
	ENSRNOG00000013938	Tshz3	-0.387442	0.333579	-0.359388	-0.387442	-0.579515	-0.473378	-0.805877	-0.658961	-0.770668	0.1249	-0.379091	-0.274757
	ENSRNOG00000010841	Col8a2	-0.683365	-0.874949	0.309553	0.518387	-0.683365	-0.658111	0.0683456	-0.747386	-0.871615	0.406217	-0.741347	-0.738395
	ENSRNOG00000048309	Uqcc1	0.412221	0.204468	0.412221	0.684391	0.20388	-0.218188	0.205529	0.720057	0.561342	0.80331	0.617209	0.0966853
	ENSRNOG00000051291	Dnhd1	0.166109	-0.241807	0.760874	0.594488	0.564436	0.689813	0.166109	-0.497933	-0.078441	-0.552181	0.0424133	0.292905
	ENSRNOG00000007030	Epha7	-0.521911	-0.515656	-0.426159	-0.690122	-0.930182	-0.066712	-0.933271	-0.503299	-0.844894	0.219757	-0.766723	-0.521911
	ENSRNOG00000009656	Rspo1	0.509241	-0.167274	0.191926	0.694575	0.257436	0.118063	0.797031	0.509241	0.587692	0.781224	-0.135699	0.562237
	ENSRNOG00000014768	Glis3	-0.120877	-0.192922	0.514184	-0.107968	0.371023	-0.160167	-0.120877	-0.638256	0.532389	0.858623	-0.455649	-0.330792
	ENSRNOG00000018019	Hspa12a	-0.487314	-0.686486	-0.328704	-0.903919	-0.497753	-0.462263	0.330369	-0.791292	-0.165724	-0.0238536	-0.584165	-0.487314
	ENSRNOG00000016544	Arhgef28	0.182064	0.494073	-0.301424	-0.507435	0.544201	-0.274966	0.5057	-0.501479	0.0612632	0.873184	0.96372	0.182064
	ENSRNOG00000020150	Il18bp	0.756115	0.756115	0.315403	0.76761	0.671531	0.622301	0.800038	0.775944	0.506981	0.216214	0.770874	0.756806
	ENSRNOG00000018997	Myh7b	0.269708	0.269708	0.761873	-0.117646	0.537372	0.400908	-0.220742	0.927465	-0.376672	0.777885	0.226035	-0.500549
	ENSRNOG00000012808	Tmem259	0.0146038	-0.692168	-0.423405	0.365461	0.0146038	0.316649	0.066725	0.784095	-0.148383	0.516435	-0.0753793	-0.0798778
	ENSRNOG00000013770	Folh1	0.115437	0.115437	0.574264	0.240639	0.381868	-0.641419	-0.71901	0.0376119	0.118571	0.662019	0.0418984	-0.239996
	ENSRNOG00000019423	Dvl1	0.055119	-0.22588	-0.0878227	-0.327052	0.286151	0.00251854	0.144583	0.707103	0.0198748	0.658211	0.055119	0.461397
	ENSRNOG00000010348	Cacna1f	0.101374	-0.524064	-0.0498528	0.186965	0.295175	0.0472222	-0.0994048	-0.140754	0.187312	0.53143	0.101374	0.297077
	ENSRNOG00000033573	Sgk2	-0.0941927	-0.612469	-0.686499	-0.328002	-0.116303	0.443487	0.00519856	0.24005	-0.0186385	0.409467	-0.0941927	-0.295659
	ENSRNOG00000021156	Vegfb	0.395848	0.304741	0.395848	0.616253	0.0748616	0.733937	0.474771	0.686712	0.132309	0.856132	0.195277	-0.23678
	ENSRNOG00000033567	Musk	0.36465	0.0960478	0.41862	-0.101631	-0.577502	0.806143	-0.252605	-0.809155	0.652215	0.39378	0.36465	0.612926
	ENSRNOG00000008902	Pon1	-0.319088	-0.541848	0.159464	-0.679615	-0.319088	0.189063	0.0771289	-0.344191	-0.289021	0.65029	-0.888689	-0.67722
	ENSRNOG00000014029	Klhl13	-0.590125	0.12653	-0.760475	-0.777471	-0.594854	-0.590125	-0.862461	-0.977535	0.598467	0.555392	0.0121133	-0.289215
	ENSRNOG00000057616	Ptch2	-0.510335	0.542401	0.299321	-0.440948	-0.651437	-0.477342	-0.724694	-0.851279	-0.726309	0.712905	-0.918359	-0.510335
	ENSRNOG00000012730	Lrrk1	0.342938	-0.516505	0.342938	0.44692	0.0501567	-0.423471	0.579671	-0.725566	0.661996	0.959605	0.69813	0.104887
	ENSRNOG00000031834	Nkain4	-0.493704	-0.508523	-0.2161	-0.0651354	-0.331826	-0.228616	-0.885371	-0.493704	-0.725284	0.823745	-0.572126	-0.877862
	ENSRNOG00000015347	Trim45	-0.0325685	0.239093	0.465529	0.484626	-0.427335	-0.0325685	-0.830734	0.905922	0.167631	-0.855042	-0.189594	-0.294133
	ENSRNOG00000011008	Bet1	0.202021	0.355216	0.200815	-0.316745	0.26878	0.479755	-0.331378	-0.420839	0.202021	0.0929528	0.690424	0.227953
	ENSRNOG00000010819	Hspa4l	0.763704	0.826643	0.403932	0.930747	0.740091	0.909675	0.763704	0.858887	0.829328	-0.0129487	-0.0833908	0.564841
	ENSRNOG00000028930	Dab2	0.0441452	0.655403	-0.506931	-0.527334	0.52691	-0.729576	0.37776	-0.924754	0.0441452	0.82237	0.509731	-0.284175
	ENSRNOG00000021086	Dtx4	-0.688733	-0.59273	-0.811827	-0.710868	-0.640523	-0.564287	-0.913558	-0.919238	-0.554088	0.72177	-0.852588	-0.688733
	ENSRNOG00000014059	Odf2l	-0.376748	-0.376748	0.272553	0.520941	0.049744	-0.259805	-0.392334	0.197495	-0.377516	-0.761551	-0.47824	-0.696068
	ENSRNOG00000008759	Csf3r	0.517811	0.543998	0.618444	0.551666	0.614571	0.420591	0.622503	0.162206	0.329411	0.517811	-0.137301	0.255252
	ENSRNOG00000056216	Casp7	0.447051	-0.277609	0.00105691	0.561362	0.484112	0.625951	0.447051	0.860118	0.397793	0.605103	0.0906087	0.0995394
	ENSRNOG00000028247	Ankrd13d	0.210431	0.827374	-0.658436	0.766058	0.208104	0.514724	0.707255	0.193153	-0.228575	-0.755328	0.238451	0.210431
	ENSRNOG00000060744	Snora44	-0.0773155	-0.185988	-0.15968	-0.412139	-0.228077	-0.0773155	-0.0672616	0.028651	-0.110462	0.356121	0.306968	-0.0251801
	ENSRNOG00000022777	Six1	-0.172084	-0.27595	0.22662	-0.172084	-0.613536	-0.293958	0.0222713	0.841965	-0.0493481	0.796132	-0.38223	-0.848761
	ENSRNOG00000020736	Nadsyn1	0.687682	0.768157	0.770885	0.687682	0.220647	0.347264	0.703304	0.707041	0.681095	0.766935	0.243109	0.179183
	ENSRNOG00000023508	Mfsd2b	-0.0827904	0.00376996	0.17315	-0.128441	-0.0827904	0.486106	-0.418236	-0.0365474	-0.356272	-0.047855	-0.363689	-0.0936276
	ENSRNOG00000042620	Marveld1	-0.117156	-0.396051	0.121019	-0.409298	-0.599657	-0.108344	0.347724	-0.929984	-0.416339	0.872671	0.292886	-0.117156
	ENSRNOG00000021814	Tnfrsf25	-0.349033	-0.679415	-0.198918	0.147727	-0.133326	0.603144	0.165763	-0.579086	-0.349033	-0.871912	-0.496974	-0.528117
	ENSRNOG00000017647	Zc3h8	0.0939781	0.132973	-0.0777624	0.728223	0.360114	0.0939781	-0.226268	0.168964	-0.187598	0.264279	-0.280383	-0.496944
	ENSRNOG00000018642	Leng8	-0.286286	-0.256909	0.240962	-0.445084	-0.326914	-0.586906	0.0733178	-0.093051	-0.286286	-0.490394	-0.067017	-0.538283
	ENSRNOG00000021213	Lix1l	-0.121711	-0.121711	0.381921	0.10592	-0.515573	0.472311	-0.764876	-0.0719774	-0.442169	0.705317	-0.782509	-0.333319
	ENSRNOG00000019771	Tbx6	-0.35911	-0.572101	-0.172101	-0.349811	-0.102228	-0.35911	-0.491867	-0.411543	-0.625356	-0.679399	-0.170065	-0.156068
	ENSRNOG00000029922	Tpk1	-0.3167	-0.3167	-0.529653	-0.726481	-0.130747	-0.709423	-0.687442	-0.15216	0.249852	0.869504	0.296671	-0.746103
	ENSRNOG00000019584	Dlk1	-0.320618	0.581625	0.298521	-0.628567	-0.571847	-0.320618	0.762011	-0.812951	-0.261833	-0.115423	-0.883012	-0.791793
	ENSRNOG00000028768	Gbp4	0.682623	0.811398	0.107256	0.682623	0.571734	0.338161	0.829489	0.339128	0.778243	0.785736	0.842791	0.242353
	ENSRNOG00000047783	Tmem200a	0.157277	-0.379889	0.157277	0.216626	-0.389876	0.174454	-0.761936	-0.200718	-0.861725	0.758512	0.825835	0.407419
	ENSRNOG00000047307	Cntfr	0.0416579	0.637371	0.0416579	0.66327	-0.0837415	0.0620587	-0.45897	-0.276958	0.0442533	0.793163	-0.661535	-0.669504
	ENSRNOG00000014132	Mypop	0.429555	0.794955	0.314473	0.75689	0.429555	0.145208	-0.421958	0.860787	0.531341	0.451141	-0.206235	-0.00969878
	ENSRNOG00000011951	Plk2	0.114808	0.114808	-0.691542	-0.57717	-0.766212	0.70781	-0.70918	-0.957714	0.65282	0.736338	0.307249	0.417059
	ENSRNOG00000022428	Flrt1	0.07596	0.428791	-0.288503	0.07596	-0.281824	-0.259265	0.578342	0.513281	0.179952	0.75301	-0.444334	-0.273581
	ENSRNOG00000042603	Ttc39b	0.781966	0.869995	0.565334	0.753067	0.781966	0.820557	0.815452	0.712503	0.914079	0.907671	0.0542896	0.314926
	ENSRNOG00000006695	Rbck1	0.404382	0.619023	0.0568034	0.588918	0.10464	0.267941	0.785887	0.709491	0.125321	-0.901434	0.590518	0.404382
	ENSRNOG00000011705	Stmn2	-0.0185926	0.268085	-0.801898	-0.137676	0.449555	0.0810999	-0.0867496	0.898301	-0.0998638	0.848623	-0.473315	-0.0185926
	ENSRNOG00000029342	Scn7a	-0.624812	-0.662613	0.574238	0.642042	-0.376278	-0.624812	-0.938662	-0.831175	-0.847426	0.815904	-0.798325	-0.566649
	ENSRNOG00000042163	Btbd19	-0.132901	0.611668	0.376122	-0.186512	-0.496336	-0.549999	-0.171917	-0.748013	0.0800473	0.714607	-0.0545269	-0.132901
	ENSRNOG00000008688	Usp45	0.312843	0.84613	0.312843	0.151552	0.212103	0.450089	-0.473501	0.611763	-0.390811	0.438832	0.560403	0.0281045
	ENSRNOG00000004351	Slc25a29	0.0117188	0.399924	-0.155269	0.59993	0.189639	-0.652577	-0.0685546	0.0737037	0.151629	-0.124925	0.0117188	-0.289516
	ENSRNOG00000001580	Hoxd9	0.0733935	0.0733935	-0.0247198	0.116086	0.439233	-0.0406464	-0.205679	0.721109	0.531598	0.776062	-0.827384	-0.120693
	ENSRNOG00000017538	Lrrc27	0.0897572	-0.334316	0.0897572	0.17522	0.168037	0.186958	-0.653646	-0.37367	0.857757	0.315727	-0.00408479	-0.43869
	ENSRNOG00000053813	Nkap	0.227126	-0.224415	-0.164475	0.517508	0.294096	0.264355	0.227126	0.870719	0.00152554	-0.639545	0.397745	-0.647707
	ENSRNOG00000011937	Sgtb	-0.108564	0.54827	-0.126191	-0.112997	-0.338602	0.879209	-0.692112	0.83336	0.0468363	0.6449	-0.624451	-0.108564
	ENSRNOG00000005129	Dtx3	-0.545744	0.728432	-0.545744	-0.850447	-0.642377	-0.49837	-0.837243	-0.604364	-0.284414	-0.759334	-0.279941	0.237273
	ENSRNOG00000057645	Micb	-0.212642	-0.526558	-0.116344	0.213921	-0.616451	-0.180776	-0.245222	-0.212642	-0.3521	0.77456	0.00749935	-0.613886
	ENSRNOG00000011644	Slc1a7	0.0323483	0.333297	-0.282638	0.750633	-0.233763	0.0942097	-0.0861321	-0.0387328	0.346329	0.847546	0.0323483	-0.544606
	ENSRNOG00000004821	Sntb1	-0.182091	-0.944282	-0.252015	-0.65998	-0.254775	-0.182091	0.860784	0.0226672	0.701905	0.941275	0.830244	-0.787804
	ENSRNOG00000042478	Adam22	0.3294	0.422605	-0.420492	0.562843	0.524645	-0.613223	0.108629	0.487407	0.3294	0.73274	-0.729302	-0.58392
	ENSRNOG00000026044	Prrg1	-0.188386	0.131892	0.571384	-0.0437299	-0.188386	-0.204584	-0.326264	-0.315316	-0.334896	0.873462	0.10116	-0.399371
	ENSRNOG00000019957	Lrig2	-0.432322	0.762337	0.673902	-0.455787	-0.52997	-0.494414	-0.432322	0.0736146	-0.141007	-0.790818	-0.470527	-0.107021
	ENSRNOG00000056562	Olfml1	-0.538074	-0.538074	0.735918	-0.66031	-0.514181	-0.715251	-0.820368	-0.929251	-0.732985	0.89017	0.257584	-0.197619
	ENSRNOG00000013886	Fyb1	0.66941	0.926816	0.497632	0.861256	0.907426	0.300632	0.870321	0.642799	0.713004	-0.536454	0.66941	0.498827
	ENSRNOG00000047057	Gpr26	-0.0217104	-0.229433	-0.770074	-0.0583851	-0.0111571	0.361632	-0.00685496	0.166188	0.0233164	-0.0217104	-0.315835	-0.371532
	ENSRNOG00000006921	Rbl1	-0.623794	-0.647438	0.438117	-0.589438	-0.755494	-0.427273	0.147727	-0.85813	-0.406689	-0.868602	-0.708118	-0.623794
	ENSRNOG00000016288	Tcea2	0.175951	0.48692	-0.28917	0.192637	-0.459772	0.216826	0.049446	-0.118366	0.175951	0.241858	-0.0619333	0.239045
	ENSRNOG00000005054	Prox2	0.083262	-0.00595712	0.426175	-0.112823	-0.297758	0.083262	0.420629	0.51863	0.555815	-0.863007	-0.18434	0.339113
	ENSRNOG00000019377	Amh	-0.128294	-0.0341732	0.224328	0.0130387	-0.432992	-0.0780552	-0.152247	0.690565	-0.128294	-0.406859	-0.910365	-0.503221
	ENSRNOG00000013196	Dok5	-0.226015	-0.422623	-0.800322	-0.138988	0.11901	0.00206935	-0.550482	-0.953378	-0.142645	-0.84693	-0.136753	-0.226015
	ENSRNOG00000012960	Uap1l1	0.689871	0.902084	0.922312	0.440183	0.140765	0.0988434	0.716401	-0.215765	0.840258	0.880264	0.689871	0.242884
	ENSRNOG00000004823	Dock4	0.480497	0.814063	0.233776	0.0882521	0.480497	-0.491639	-0.495147	0.715675	0.689592	0.929268	0.924635	0.0422746
	ENSRNOG00000016948	Nhlrc2	0.304079	0.383173	0.554555	0.60488	0.539827	-0.335742	0.477002	-0.0219498	0.0690903	-0.527922	0.304079	0.211139
	ENSRNOG00000008529	Foxs1	-0.697649	-0.697649	-0.686927	-0.856475	-0.704293	-0.440005	-0.808044	-0.906663	-0.831801	0.833887	0.513629	0.170687
	ENSRNOG00000047575	Dhx34	0.091151	0.479398	0.415171	0.628734	-0.086126	-0.0369412	0.421055	0.091151	-0.111094	-0.00633513	0.853936	-0.706783
	ENSRNOG00000025730	Armcx3	-0.489805	0.687353	-0.364513	-0.661441	-0.842369	0.492006	-0.917907	-0.642232	-0.610917	0.333782	-0.489805	0.186875
	ENSRNOG00000025110	Vwa3a	-0.207919	-0.852177	-0.761738	0.350115	-0.139124	-0.0979959	0.677668	-0.569547	-0.557023	0.0201055	-0.207919	-0.586436
	ENSRNOG00000007023	Galm	0.587332	0.587332	0.847398	0.796346	0.452293	0.281441	0.167422	0.885447	0.867347	0.903866	0.56092	0.243292
	ENSRNOG00000004149	Mgat4c	-0.145847	0.795921	-0.696705	-0.145847	-0.461632	0.0911569	-0.179356	-0.136679	-0.761915	-0.0428405	-0.0129844	-0.719068
	ENSRNOG00000014353	Sympk	-0.209145	-0.56537	0.29591	0.436833	-0.267465	-0.25404	0.760621	0.755445	-0.277601	0.654973	-0.209145	-0.663342
	ENSRNOG00000002391	Glra4	-0.0674929	0.413914	0.38447	-0.68342	-0.335869	0.506541	-0.431222	-0.489216	-0.0674929	0.243413	-0.00385557	-0.359468
	ENSRNOG00000054155	Srarp	-0.0289278	-0.0289278	0.0860878	-0.174943	-0.244894	0.425082	0.104441	0.191593	-0.349603	-0.00376487	-0.623484	-0.516038
	ENSRNOG00000014226	Plch2	-0.106711	0.227586	0.164728	-0.13083	-0.693626	0.0956888	-0.384847	-0.106711	-0.735236	0.704503	-0.652321	0.278831
	ENSRNOG00000016352	Cbfa2t2	-0.365406	-0.542514	-0.00968608	-0.262732	-0.365406	-0.740715	-0.45434	0.0509673	-0.0809496	0.0756073	-0.416507	-0.485761
	ENSRNOG00000008005	Akna	0.393555	0.782133	-0.232389	0.861973	0.840913	0.527384	0.788624	-0.281244	0.393555	-0.611402	-0.00938371	0.162429
	ENSRNOG00000037134	Shc4	-0.509126	-0.509126	0.18227	-0.00149537	-0.590552	0.0186588	-0.583535	-0.788068	0.0138336	0.404008	-0.8272	-0.513461
	ENSRNOG00000015441	Il4r	0.388606	-0.577768	0.443329	0.78482	0.560394	0.34169	0.0174815	0.687915	-0.0821607	-0.850145	0.707738	0.388606
	ENSRNOG00000018916	Bcl7c	-0.128113	-0.748943	0.314743	-0.00191608	0.21597	0.275632	-0.128113	-0.244488	0.443974	-0.870749	-0.147029	-0.140777
	ENSRNOG00000008467	Agbl2	0.298097	-0.0757099	0.690101	0.305651	-0.12544	0.298097	0.34018	-0.153814	0.584992	0.347749	-0.0306808	-0.658266
	ENSRNOG00000015089	Mcoln2	0.546135	0.546135	0.473823	0.539933	0.441168	0.837799	0.887467	0.454615	-0.0281807	0.87689	0.756527	0.759344
	ENSRNOG00000010194	Ift43	0.0903645	-0.222363	0.679938	-0.279183	-0.0786821	0.0975589	-0.192525	0.671155	0.363054	0.748754	-0.0807033	0.0903645
	ENSRNOG00000007970	Plxnc1	0.128415	0.571774	-0.436379	0.128415	0.50365	0.473115	0.395532	-0.775724	-0.322769	0.6202	-0.872699	-0.340128
	ENSRNOG00000056243	ST7	0.00326734	-0.764681	-0.765886	-0.237234	0.286524	-0.422316	0.740569	0.551272	0.361339	-0.67216	0.237111	0.00326734
	ENSRNOG00000018111	Slc12a5	0.0650262	-0.604624	0.177105	-0.145805	-0.651723	-0.0993303	0.186906	0.200232	0.0650262	0.389555	0.903423	-0.531
	ENSRNOG00000026196	Lrrd1	0.0125005	-0.30253	0.0125005	0.631338	0.093595	0.237604	0.123559	-0.19172	-0.0276918	-0.0149894	-0.00999447	0.289946
	ENSRNOG00000028390	Hhipl1	0.289683	-0.666063	0.0809148	0.55533	0.289683	0.821661	-0.00184168	-0.0979229	0.666777	0.600977	0.255567	0.702989
	ENSRNOG00000005662	Grm7	-0.0215189	0.817193	-0.701174	0.00827325	-0.473649	0.0920811	-0.575305	0.129786	-0.0215189	-0.267102	0.550922	-0.468024
	ENSRNOG00000005074	Arl6ip6	-0.424825	-0.424825	-0.115673	-0.809016	-0.659862	-0.156408	-0.410571	-0.71634	-0.299101	-0.915102	-0.0104676	-0.655359
	ENSRNOG00000002832	Slc16a2	-0.292446	-0.838158	-0.318678	0.0411856	-0.292446	-0.312081	-0.0760393	-0.62673	0.0569936	0.901017	0.135906	-0.561703
	ENSRNOG00000027016	Cobll1	0.377176	-0.160936	0.411204	0.484797	0.456728	-0.666477	0.377176	-0.646943	0.193172	0.809532	0.670784	-0.352267
	ENSRNOG00000005404	Rasgrp1	0.297817	0.297817	0.25638	0.777542	0.681561	0.402426	0.778547	0.376603	-0.718099	-0.725013	-0.677203	0.239535
	ENSRNOG00000010840	Adamtsl3	0.0842468	-0.316778	-0.782395	0.499156	0.832974	0.0842468	-0.50493	-0.925024	0.905236	0.894818	0.824553	-0.495359
	ENSRNOG00000043414	Fcrl5	0.498069	0.282714	-0.0717312	0.278599	0.635674	0.532082	0.876287	0.275883	0.382118	0.947445	0.498069	0.603524
	ENSRNOG00000010332	Nipsnap3b	-0.238671	0.568979	-0.700186	-0.623191	0.269453	-0.238671	-0.0314855	-0.831329	-0.430723	-0.687937	0.716659	-0.219259
	ENSRNOG00000014660	Usp53	0.211188	0.0306941	0.3271	0.705056	0.211188	-0.251752	-0.406684	0.82414	-0.0303904	0.619296	-0.464489	0.562888
	ENSRNOG00000006611	Nostrin	-0.510393	-0.240383	-0.510393	-0.69147	0.161857	-0.707069	-0.285188	-0.68069	0.699713	-0.796866	0.655499	-0.716123
	ENSRNOG00000022012	Tnfrsf18	0.471708	0.541783	0.14296	0.789756	0.429755	0.471708	0.700884	0.308847	0.205651	-0.696078	0.606419	0.722859
	ENSRNOG00000056174	Pdzd4	0.0668826	0.436621	-0.441906	0.0104143	-0.531604	0.788047	0.0668826	0.00602862	0.42349	0.156896	-0.854332	0.783486
	ENSRNOG00000020369	Igf2	-0.695526	-0.600272	-0.811864	-0.880429	-0.697451	-0.679784	-0.583849	-0.748455	-0.259149	-0.203792	-0.831016	-0.695526
	ENSRNOG00000008678	Antxr1	-0.712104	-0.88299	-0.325251	-0.712104	-0.737301	-0.792642	-0.899555	-0.959089	-0.583626	0.826119	9.81824e-05	0.138499
	ENSRNOG00000021025	Ppp2r5b	0.0477414	0.809009	-0.625589	0.664889	0.0477414	0.713974	-0.230723	0.709657	-0.357393	0.87646	0.0409646	-0.0858066
	ENSRNOG00000015553	Gatad2b	-0.376303	-0.140521	0.146336	-0.18378	-0.348382	-0.545674	-0.376303	0.548278	-0.402673	-0.610825	-0.707523	-0.629824
	ENSRNOG00000000871	Cd40lg	0.356878	0.38218	-0.107246	0.583201	0.798742	0.0368037	0.266776	0.356878	-0.100726	-0.619333	0.522621	0.547768
	ENSRNOG00000014863	Reck	0.114773	0.190186	0.237266	0.466379	-0.437281	-0.726587	-0.508856	-0.857357	0.26633	0.813321	-0.219064	0.114773
	ENSRNOG00000019407	Dmap1	-0.208931	-0.430969	0.0383454	-0.173867	-0.10723	-0.208931	-0.589316	0.420808	0.233059	-0.720708	-0.752526	-0.429674
	ENSRNOG00000049615	Fam228b	-0.0115153	-0.0186253	0.0675962	0.134048	0.391696	-0.205315	0.186618	-0.242534	0.336183	-0.100826	-0.0115153	-0.74691
	ENSRNOG00000023257	Adamts9	-0.872172	-0.901144	-0.125848	-0.872172	-0.937688	-0.920165	-0.877173	-0.958296	-0.842887	0.821671	-0.76901	0.230447
	ENSRNOG00000037455	Fam9b	0.139734	0.21719	-0.0935049	0.16915	0.139734	0.107019	0.208573	-0.171966	0.109836	0.231753	-0.952277	0.160621
	ENSRNOG00000013300	Atp5if1	0.148708	0.820969	-0.622646	0.827868	0.415515	-0.460503	-0.121402	0.768241	-0.368323	-0.616775	0.148708	0.506302
	ENSRNOG00000012874	Rgma	-0.227342	-0.623835	-0.460635	0.0956288	-0.269705	0.77212	-0.227342	0.484878	-0.54579	0.910429	-0.775843	0.323064
	ENSRNOG00000023588	Dmgdh	-0.118	-0.492859	-0.888722	-0.559894	0.1327	0.0164533	-0.118	-0.233393	0.0319047	0.201684	0.493208	-0.680148
	ENSRNOG00000017087	Man1c1	0.0532322	-0.120046	0.356168	0.41303	-0.252716	-0.70175	-0.11332	-0.897047	0.0532322	0.886488	0.453777	0.315998
	ENSRNOG00000019080	Hsd3b7	0.126375	0.652506	0.196802	-0.055373	-0.0278207	0.0353889	0.0967392	-0.374904	0.126375	0.909227	0.493554	0.474371
	ENSRNOG00000008600	Sytl1	0.711798	0.711798	0.627378	0.797297	0.902303	0.230277	0.889892	-0.195948	0.47227	-0.547027	0.907898	0.754788
	ENSRNOG00000010461	Gpx8	-0.561204	-0.817725	-0.326048	-0.663377	-0.561204	-0.578659	-0.851257	-0.929337	-0.411069	0.549728	0.0291406	0.477459
	ENSRNOG00000039924	Triqk	-0.417592	0.128578	-0.192726	-0.782955	-0.519644	-0.417592	-0.761821	-0.881596	-0.636738	0.58639	-0.0936404	-0.368929
	ENSRNOG00000011376	Bbof1	0.181933	-0.230524	0.268385	0.312533	0.23292	-0.339897	0.181933	0.227791	-0.341822	0.295799	0.0797935	-0.480178
	ENSRNOG00000026634	Glipr1l1	-0.0222661	-0.000395006	-0.138985	-0.0222661	0.313901	0.128583	-0.386583	-0.153986	0.292064	-0.0342297	0.0458062	-0.446326
	ENSRNOG00000006093	LRRTM1	-0.328328	-0.145912	-0.880898	-0.486347	-0.435282	0.324597	-0.883063	-0.328328	0.722406	0.282507	-0.915399	0.756048
	ENSRNOG00000042220	Vsx1	0.293778	0.0840849	0.327042	0.458127	0.570315	0.353418	0.270142	-0.108603	0.0828915	0.28181	0.595486	0.293778
	ENSRNOG00000008790	Gdap1l1	0.0244295	0.422394	-0.701063	-0.07439	-0.118779	0.0659887	-0.178807	0.0523981	0.181049	-0.0358491	0.210779	0.0244295
	ENSRNOG00000025220	Slc6a16	0.459105	0.558138	0.267581	0.629853	0.505053	0.305147	0.618921	0.0552611	0.459105	0.907051	-0.0909768	-0.276751
	ENSRNOG00000059507	Lamc3	-0.399348	-0.870418	-0.573653	-0.0679656	-0.900873	0.255277	-0.566357	-0.206557	-0.377532	0.820637	-0.722125	-0.399348
	ENSRNOG00000014753	Tcf7l1	-0.337172	-0.588189	-0.204839	-0.337172	-0.663436	0.0143507	-0.159313	-0.543176	-0.534531	0.768744	-0.178708	-0.595074
	ENSRNOG00000028896	A2m	0	0.0621964	-0.229675	0	0	-0.330321	0	0	0	0	-0.350394	-0.0649943
	ENSRNOG00000027607	Ceacam3	0.0332227	0	-0.109104	0.116047	0.262994	-0.0524143	0.0332227	0.244286	0.0870807	-0.148151	0.00481933	0.368805
	ENSRNOG00000002276	Phf6	0.0669912	0.827532	0.165598	0.377047	0.0579875	-0.250195	0.248822	-0.317692	0.24114	-0.832316	0.0669912	-0.553624
	ENSRNOG00000006174	Grid2	-0.332714	0.468639	-0.332714	-0.451725	0.235548	0.00419206	-0.766631	-0.581241	-0.580616	-0.12433	-0.410976	0.921854
	ENSRNOG00000011649	Epb42	-0.294987	-0.30431	-0.139685	-0.294987	-0.28681	-0.208572	-0.745852	-0.503132	-0.410415	0.276639	-0.077514	-0.616234
	ENSRNOG00000026965	Tmem140	0.546201	0.53407	0.656735	0.719301	-0.0829406	0.162804	0.479733	0.658313	0.546201	0.809684	0.84669	0.194103
	ENSRNOG00000021702	Mcmdc2	-0.323033	-0.724202	-0.0425404	-0.116014	-0.190386	-0.470847	-0.464126	-0.323033	-0.48346	-0.738453	-0.252645	0.0286659
	ENSRNOG00000053234	Cnot3	-0.358853	-0.602538	-0.0458584	-0.215524	-0.521797	0.0218671	0.00898597	-0.446336	-0.31864	-0.541392	-0.663195	-0.358853
	ENSRNOG00000011401	Usp50	0.0184922	0.177546	0.265347	0.443449	-0.201243	-0.180388	-0.165842	-0.0815578	0.0184922	0.208156	0.0437944	-0.117761
	ENSRNOG00000042059	Rccd1	-0.151813	-0.151813	-0.054798	-0.258279	0.034248	0.282666	-0.387732	-0.125509	-0.451412	-0.480333	-0.688982	0.160866
	ENSRNOG00000015982	Wnt11	-0.0371725	-0.345232	0.189711	0.775821	-0.770985	0.145147	-0.799478	0.267678	-0.28885	0.908879	-0.666317	-0.0371725
	ENSRNOG00000022218	Ifi44	0.595016	0.753712	0.404711	0.595016	0.60068	0.721666	0.700369	0.279643	0.781789	-0.5744	0.398073	0.306978
	ENSRNOG00000004645	Galnt5	-0.269309	-0.487117	0.676109	-0.269309	-0.730311	-0.186348	-0.812376	-0.011415	-0.215492	-0.478287	-0.641808	0.131366
	ENSRNOG00000008245	Ptgis	-0.161545	-0.519508	0.318181	0.0416934	-0.161545	-0.236258	0.181933	-0.760795	-0.266372	0.714677	-0.865392	0.832696
	ENSRNOG00000048848	Ccdc9	-0.0744591	0.206542	0.560117	-0.0883696	0.0111458	-0.168023	-0.368193	-0.0744591	-0.128638	0.0512463	0.837331	-0.535836
	ENSRNOG00000056325	Mocs2	0.337674	-0.685535	0.00113503	0.337674	0.249236	0.0449028	0.307314	0.531073	0.834955	0.830362	0.811793	0.378782
	ENSRNOG00000014083	Iqsec3	-0.145849	0.62409	0.0254051	0.149267	-0.236418	-0.267128	-0.350082	-0.0879674	-0.623097	0.662537	-0.520148	-0.145849
	ENSRNOG00000004330	Chrdl1	0.0637922	0.815195	-0.674344	0.0637922	0.865463	-0.0173405	0.5438	-0.399345	0.406741	0.902684	-0.746928	-0.880691
	ENSRNOG00000026059	Paqr6	-0.415913	-0.0795622	0.662856	-0.446809	-0.826408	-0.212131	-0.728044	-0.874026	-0.626083	0.855565	0.213323	-0.415913
	ENSRNOG00000021255	Smox	0.0303656	0.54076	0.0528865	-0.746786	-0.222682	0.544626	0.153451	0.0303656	-0.517354	-0.61333	-0.128496	0.159295
	ENSRNOG00000027513	Rtel1	-0.302843	-0.302843	-0.393167	-0.844377	-0.646522	-0.169034	-0.434238	0.332456	-0.280789	-0.83492	-0.0404343	0.209095
	ENSRNOG00000037853	Rarres1	0.512368	0.848233	-0.0870755	0.843017	0.460827	0.512368	0.620252	0.00998174	0.854795	0.260958	0.881235	-0.181106
	ENSRNOG00000005600	Nr4a2	0.253069	0.266863	-0.494878	0.239237	-0.536669	0.529567	0.253069	-0.419343	0.281912	0.813027	0.343206	-0.487613
	ENSRNOG00000013035	Rab33b	-0.412864	0.686388	-0.790459	-0.812776	-0.533598	0.0910456	-0.520388	-0.412864	-0.205826	-0.452542	-0.00168709	0.0350689
	ENSRNOG00000004839	B4galnt1	-0.235469	0.449986	-0.235469	-0.336357	0.101824	-0.446127	0.732218	-0.599527	-0.201022	-0.729914	-0.719942	-0.0778556
	ENSRNOG00000020497	Plekha1	-0.265222	-0.177178	-0.886968	-0.893217	0.0423339	-0.567672	-0.152336	-0.828048	0.440108	-0.796337	-0.265222	0.339095
	ENSRNOG00000060594	Atn1	0.0621964	0	0.260784	0.0181718	0.0621964	0	0.0621964	0	0	0.0621964	0.368805	0.0879589
	ENSRNOG00000053362	Gabarapl1	0.761548	0.761548	0.646345	0.898008	0.68696	0.42861	0.727875	0.892592	0.909471	0.892274	0.916508	0.446714
	ENSRNOG00000019170	Il27	0.17513	0.433204	0.312261	0.203485	0.17513	-0.150855	0.450373	-0.171157	-0.00347838	-0.283048	0.49826	-0.35645
	ENSRNOG00000007542	Scg5	-0.114683	0.835405	0.320236	-0.114683	0.224878	-0.160825	-0.80691	0.342429	-0.249795	-0.646522	0.12224	-0.121627
	ENSRNOG00000008873	Ino80b	0	0	0.0621964	0	0.260784	0	-0.229675	0	0	0	0.0879589
	ENSRNOG00000004936	Sdc2	-0.00740963	0.16958	0.669392	-0.00740963	-0.138744	-0.0625152	-0.590522	-0.414064	-0.0523584	0.924937	0.0867877	0.634191
	ENSRNOG00000005615	Gadd45a	0.00746717	0.00746717	-0.887538	0.703474	0.131587	0.340017	-0.0838152	-0.242288	-0.361421	-0.819846	0.0959311	0.477021
	ENSRNOG00000047453	Casd1	-0.545419	-0.923522	-0.601567	-0.760225	-0.377252	0.293081	-0.904116	-0.339294	-0.166124	-0.772841	0.116526	-0.545419
	ENSRNOG00000037690	Sertad3	-0.11131	0.471324	0.0605891	-0.435787	0.392089	0.402238	-0.273297	-0.460978	-0.441657	-0.768129	-0.11131	0.122683
	ENSRNOG00000014907	Aldh8a1	-0.391803	-0.488328	-0.0864994	-0.424788	0.543014	-0.0494988	-0.0867262	-0.416933	-0.391803	0.194828	-0.651609	-0.741974
	ENSRNOG00000042458	Stau2	0.306558	0.202953	0.579759	0.857512	0.0191251	0.306558	0.430882	0.883926	0.033313	0.784736	0.232395	0.0363566
	ENSRNOG00000042465	Zbtb32	0.224583	0.072708	-0.110906	0.574759	0.224583	-0.112048	0.548035	0.320825	0.343802	0.333032	-0.18017	-0.260539
	ENSRNOG00000004342	Ahr	-0.649585	-0.311775	-0.686444	0.588231	0.403067	-0.946303	-0.914001	-0.897726	-0.649585	-0.766448	-0.0920358	-0.00448123
	ENSRNOG00000021919	Rhoj	-0.639213	0.612314	-0.626851	-0.639213	-0.772944	-0.749588	-0.783146	-0.814369	-0.642941	0.838195	-0.178251	0.832795
	ENSRNOG00000016330	Rbm12b	0.00737476	-0.385512	0.343983	0.0690028	0.00737476	-0.242191	0.0799743	0.0986416	0.103685	-0.280207	-0.0622746	-0.267061
	ENSRNOG00000000869	Arhgef6	0.382698	-0.105819	0.710188	0.749052	0.697178	0.190805	0.61789	-0.32445	0.578039	-0.756733	0.382698	-0.253287
	ENSRNOG00000007221	Dut	-0.372441	-0.757104	0.343834	-0.561054	0.0262415	-0.459806	0.0602024	-0.000675778	-0.372441	-0.898586	-0.140968	-0.698748
	ENSRNOG00000054973	Snora65	-0.183138	-0.517397	0.126089	-0.644952	-0.570849	0.092363	-0.183138	-0.41009	-0.0564144	-0.579434	0.292217	0.280441
	ENSRNOG00000056462	Tmf1	0.530859	0.595464	-0.411382	0.624812	0.618267	0.692173	-0.104181	0.88219	-0.00526988	-0.630669	-0.0444619	0.530859
	ENSRNOG00000008394	Prg2	-0.260493	-0.436769	-0.0646461	-0.546293	0.0550867	-0.260493	0.306089	-0.446894	-0.754665	-0.43302	-0.175015	-0.135801
	ENSRNOG00000018257	Hpx	-0.0598213	0.326359	-0.00761564	-0.590604	-0.314786	0.834168	-0.123386	-0.438829	-0.0598213	0.585236	0.575812	-0.653744
	ENSRNOG00000019413	Atg16l2	0.288269	0.288269	0.333878	0.154313	0.289627	-0.312671	0.564773	-0.350525	0.365772	0.461626	0.278006	0.162067
	ENSRNOG00000020945	Ms4a1	-0.0436609	-0.0436609	0.0436455	0.128517	0.599111	-0.634547	-0.196453	-0.173846	-0.203875	0.900541	-0.0124787	-0.653631
	ENSRNOG00000020081	As3mt	0.361383	-0.58678	0.789165	-0.705868	0.403176	-0.843082	-0.178354	0.367445	0.361383	0.882593	0.452039	-0.370012
	ENSRNOG00000060623	Fam3a	0.0718055	0.658628	0.0718055	-0.265492	0.437744	0.0238409	-0.0865024	0.304286	-0.20708	-0.332786	0.329136	0.23314
	ENSRNOG00000021217	Itga10	-0.262465	-0.635284	0.148661	-0.00908027	-0.410306	0.0250448	-0.774617	-0.76753	0.107387	0.323395	-0.881031	-0.262465
	ENSRNOG00000011488	Sergef	0.612751	0.851328	0.775458	0.751395	0.569286	0.440604	0.883518	-0.66966	0.583249	-0.353665	0.838029	0.612751
	ENSRNOG00000016678	Angptl2	-0.663265	-0.847173	0.182681	-0.717498	-0.0766834	-0.663265	-0.861563	-0.957954	-0.395096	0.854326	-0.67621	-0.00228955
	ENSRNOG00000015668	Ccl19	0.384993	0.631798	0.40318	0.577662	0.94324	0.295479	-0.339344	-0.610348	-0.420727	0.384993	0.775882	-0.198026
	ENSRNOG00000023457	Stpg2	-0.124656	-0.165242	0.306137	-0.394938	0.296975	-0.0400921	-0.245036	-0.250113	-0.0714577	0.0926687	-0.124656	-0.229033
	ENSRNOG00000010165	Tnfaip2	0.561265	0.360449	0.646056	0.821324	0.56889	0.427483	0.561265	-0.489945	0.825254	0.747127	0.175701	-0.32629
	ENSRNOG00000010233	Cald1	0.0242388	-0.107824	0.703375	-0.231197	0.0209723	0.428101	-0.390704	-0.906062	0.155711	0.90015	0.0242388	0.546585
	ENSRNOG00000016372	Slc12a7	0.453442	-0.100327	0.170349	0.614747	0.57146	0.599748	0.82363	-0.269109	0.848393	-0.491484	0.453442	0.0210665
	ENSRNOG00000007061	Arhgef33	-0.411785	0.172067	0.0946434	-0.639845	-0.48559	0.060311	-0.496356	-0.338966	-0.286274	-0.679281	-0.411785	-0.448134
	ENSRNOG00000017307	Prss23	0.436844	-0.380543	0.686025	0.436844	-0.777824	-0.628042	0.33045	0.824615	0.744048	0.86039	0.653061	-0.433405
	ENSRNOG00000006569	Itgb8	0.183191	-0.410257	0.0214304	0.881865	0.66892	0.183191	-0.0884436	-0.83822	0.507971	0.902884	-0.0309397	0.341241
	ENSRNOG00000004827	Papola	-0.456195	0.365992	0.382451	-0.832879	0.021014	-0.563033	-0.161685	-0.498971	-0.456195	-0.814974	-0.642781	-0.149139
	ENSRNOG00000006582	Aptx	0.0244833	0.17266	0.199539	0.0244833	-0.518305	-0.271645	-0.0923512	0.249133	0.284002	-0.310937	-0.0447749	0.0571126
	ENSRNOG00000012881	Fgl2	0.645331	0.872059	0.839117	0.815923	0.820692	0.460901	0.645331	-0.526781	0.106722	0.917972	-0.351046	0.380139
	ENSRNOG00000009705	Lck	0.367908	0.413884	-0.235876	0.600945	0.782439	0.507125	0.830596	0.0816	0.339511	-0.789177	0.0125661	0.367908
	ENSRNOG00000055986	Ttc23l	-0.0600088	-0.0600088	0.035226	0.0167648	-0.0700722	0.178047	-0.181973	-0.110625	-0.071601	0.314531	0.0113151	-0.200655
	ENSRNOG00000015423	Ccna2	-0.796662	-0.846393	-0.378718	-0.796662	-0.832639	-0.626828	-0.333236	-0.825234	-0.392999	-0.858843	-0.853916	-0.722101
	ENSRNOG00000046741	Itsn2	0.53148	0.767291	0.626448	0.145176	0.658602	-0.308241	0.81547	0.53148	0.116564	-0.19532	0.158035	0.605994
	ENSRNOG00000004810	Plcb1	-0.195119	0.0951538	-0.656366	0.663246	-0.198269	-0.794894	-0.826665	-0.785651	-0.195119	0.870122	0.84432	0.317534
	ENSRNOG00000038169	Spin4	-0.57081	-0.90199	-0.447146	-0.57081	-0.713792	-0.532088	-0.896111	-0.667964	-0.730686	0.417889	-0.239216	-0.499098
	ENSRNOG00000018729	Rad9a	-0.110282	0.728613	0.535661	-0.15613	-0.110282	-0.12306	0.203521	-0.718177	-0.439282	-0.786854	0.0633734	0.0333516
	ENSRNOG00000020851	Aplp1	0.388347	0.680879	0.388347	-0.244691	0.0512905	0.7639	-0.534724	-0.188932	0.557368	0.772029	0.0294476	0.459646
	ENSRNOG00000007755	Pm20d2	-0.101253	-0.494883	-0.650303	0.386141	0.625026	0.374026	-0.101253	0.686989	-0.554486	0.84669	-0.401459	-0.581613
	ENSRNOG00000021765	Gli4	-0.212791	-0.222834	0.389795	-0.440205	-0.411119	-0.150377	-0.212791	0.398321	-0.290417	-0.116058	-0.825765	-0.148223
	ENSRNOG00000014642	Morn1	-0.200121	0.411783	0.161039	-0.620626	0.309119	-0.292962	-0.222858	0.390494	-0.475332	-0.200121	-0.0272317	-0.528239
	ENSRNOG00000014936	Ifitm2	0.0939373	-0.376808	0.0939373	0.0229603	0.135493	-0.403603	-0.338754	-0.870206	0.447007	0.815895	0.517879	0.75904
	ENSRNOG00000022807	Pced1b	-0.100361	-0.711076	0.206523	0.314061	-0.35289	0.289045	-0.3395	-0.520073	-0.100361	0.781188	0.435255	-0.102024
	ENSRNOG00000011184	Slc13a4	-0.438806	-0.582938	0.13636	-0.456119	-0.190343	-0.868724	0.208887	-0.438806	-0.199996	0.300674	-0.480799	-0.749864
	ENSRNOG00000020949	Hsd17b14	-0.11298	-0.332468	0.428525	0.361022	0.284471	-0.659925	-0.11298	-0.279316	-0.160802	0.522936	0.0951356	-0.456348
	ENSRNOG00000054204	Gria2	-0.342618	0.674759	-0.342618	0.0501457	-0.715367	-0.563653	-0.695834	0.0313161	-0.916194	0.599265	0.648053	-0.857794
	ENSRNOG00000033110	Svep1	-0.127128	0.392847	0.673887	-0.493462	0.827956	-0.224278	-0.127128	-0.939283	-0.808003	0.868673	-0.727196	0.286782
	ENSRNOG00000025651	Ikzf5	0.118477	0.0755807	0.118477	0.540034	0.304474	0.348045	0.0855339	0.862	-0.159992	-0.631904	-0.202629	0.200274
	ENSRNOG00000023035	Smim8	0.205064	0.225731	0.296449	0.205064	0.257002	0.160276	0.161414	0.7665	-0.0927215	0.0785906	0.0457204	0.242316
	ENSRNOG00000019358	Esr1	0.75808	0.85259	0.493616	0.75808	0.209592	0.912205	-0.0265557	-0.191725	0.760111	0.845822	0.793544	-0.0494167
	ENSRNOG00000006979	Hpca	-0.123961	-0.254734	0.166837	-0.123961	-0.396391	0.222888	-0.281739	0.439099	0.0242765	-0.07776	-0.232669	-0.341264
	ENSRNOG00000005258	Myef2	-0.745738	0.497762	-0.666196	-0.822712	-0.775898	-0.237991	-0.745738	-0.956448	-0.662642	-0.868936	-0.733909	-0.774746
	ENSRNOG00000000156	Megf6	-0.660816	-0.660816	-0.647145	-0.699736	-0.675425	-0.573262	-0.0708115	-0.495866	-0.672807	0.328306	-0.72782	-0.719991
	ENSRNOG00000017601	Srd5a1	0.0597912	0.0597912	-0.273267	-0.516868	-0.107329	0.749527	0.350995	-0.439224	0.448687	0.688838	0.522135	-0.568921
	ENSRNOG00000007822	Vgll4	0.0592157	-0.280553	0.163368	-0.549366	-0.529328	0.0194762	0.0592157	0.318569	0.373203	0.726334	0.579753	-0.217757
	ENSRNOG00000037931	Plaur	0.298974	0.298974	-0.318593	-0.122817	0.503527	-0.235197	0.797378	-0.582505	0.182906	0.865719	0.517151	0.49085
	ENSRNOG00000006096	Slc26a7	-0.272486	-0.272486	-0.762383	-0.129012	-0.408302	-0.0832771	-0.0157302	-0.855139	-0.0955817	0.783103	-0.900603	-0.898199
	ENSRNOG00000010421	Wdr91	0.175131	0.126524	0.175131	0.613794	0.467333	0.176177	0.655911	-0.0369872	-0.350937	-0.334976	0.207281	0.131909
	ENSRNOG00000018413	Per3	0.271514	0.400502	0.684799	0.0485841	-0.032358	0.271514	0.379878	0.652144	0.176994	0.866649	-0.564355	-0.179215
	ENSRNOG00000026604	Cercam	-0.32123	-0.230949	0.644203	-0.686345	-0.32123	-0.0744566	-0.722248	-0.972548	-0.0808121	0.484385	-0.569998	-0.322702
	ENSRNOG00000017513	Miga2	-0.0707659	-0.86998	0.135626	-0.484933	-0.175579	-0.0536843	-0.0707659	0.373584	-0.47435	0.787421	0.533045	-0.16422
	ENSRNOG00000037799	Hdx	-0.425597	-0.0059106	0.212967	-0.613743	-0.550392	-0.166661	-0.84896	-0.871245	-0.425597	0.493533	-0.762616	0.621581
	ENSRNOG00000018845	Snapc4	-0.237318	0.0024383	0.300206	0.336552	-0.558212	-0.379394	-0.473174	0.0260741	-0.413598	-0.316481	-0.180769	-0.237318
	ENSRNOG00000016172	Ric1	-0.620334	-0.620334	-0.596739	-0.877645	-0.898121	-0.10544	-0.815995	-0.668143	-0.0353258	-0.802061	-0.091403	0.438128
	ENSRNOG00000005641	Fbxl4	0.457904	0.310704	0.457904	0.649983	0.495697	-0.000123687	0.204415	0.896227	0.551602	0.832089	0.277273	-0.0886243
	ENSRNOG00000046211	Fbxw4	0.380273	0.380273	0.52975	-0.0193519	0.00246123	0.10366	0.85071	0.712699	0.403748	0.248808	0.523941	0.138109
	ENSRNOG00000015155	Tnnc2	-0.0562522	0.300269	0.442438	-0.520319	-0.0911282	-0.0463458	-0.40142	0.571596	0.186676	-0.365103	-0.532108	-0.0562522
	ENSRNOG00000015235	Fra10ac1	0.280901	0.416566	0.365398	0.148569	0.46323	-0.541667	0.280901	0.418738	0.361413	-0.701599	-0.384163	0.25753
	ENSRNOG00000007710	Usp20	0.23517	0.91237	0.331485	0.748026	0.482924	0.197422	0.275253	0.183681	0.228282	-0.84564	-0.127747	0.23517
	ENSRNOG00000015137	Spata6l	0.176927	0.0191876	0.500579	0.683964	0.577599	0.176927	-0.00767989	-0.0618175	0.501842	0.880096	-0.000802489	-0.372402
	ENSRNOG00000026503	Xrra1	0.147368	0.147368	0.27364	0.323553	0.143312	0.294675	0.598312	-0.204585	0.340673	-0.592707	-0.0193314	-0.0916313
	ENSRNOG00000021840	Cped1	0.255794	-0.309292	0.493797	0.777073	-0.566309	0.255794	-0.225535	0.839676	0.664238	0.933695	-0.469988	-0.00645442
	ENSRNOG00000047455	Cdhr3	0.0812605	-0.0507031	0.397125	0.434293	0.0812605	0.0498491	0.749181	0.952028	0.0702119	0.163355	-0.310879	-0.510736
	ENSRNOG00000030641	Shisal2a	-0.507554	0.351272	-0.488404	-0.525513	-0.669608	-0.515651	-0.869647	-0.507554	-0.257198	-0.134151	-0.249905	-0.561543
	ENSRNOG00000017191	Trim5	0.553646	0.70884	0.464378	0.647834	0.748152	0.533416	0.60245	0.682882	0.404277	-0.579032	0.349616	0.553646
	ENSRNOG00000013137	Clec4f	-0.202777	-0.319493	-0.068357	-0.0722946	-0.240939	0.84309	0.00772944	-0.202777	-0.018264	-0.274962	-0.498778	-0.620641
	ENSRNOG00000012552	Ints4	-0.27704	-0.73664	0.474432	-0.196703	-0.27704	0.692421	-0.341852	0.842012	-0.383969	-0.78011	-0.0661381	-0.755673
	ENSRNOG00000009217	Fbxo6	0.629133	0.043787	0.542099	0.0207793	0.52209	0.846413	0.687824	0.767258	0.629133	0.769023	0.942954	0.569471
	ENSRNOG00000011404	Chkb	0.0258698	-0.106616	-0.191306	-0.622133	-0.292463	-0.489664	0.328752	0.665147	0.440796	0.844512	0.0258698	0.554008
	ENSRNOG00000016488	Pltp	0.718372	0.805759	0.411494	0.895125	-0.62315	0.205721	0.78519	0.718372	0.718859	0.264886	0.648853	0.755676
	ENSRNOG00000020784	Kcnk7	0.417517	0.467838	0.297417	0.504687	0.238299	0.417517	0.703422	-0.544921	0.515809	0.321344	0.574951	0.0118089
	ENSRNOG00000020689	Cpeb3	0.426299	0.697924	0.66922	0.498508	0.426299	-0.282651	0.336665	0.897904	0.204372	0.884992	-0.0116658	0.403364
	ENSRNOG00000011923	Mgarp	0.333928	0.333928	0.355105	0.0689342	0.0795471	-0.353052	0.426763	0.388691	0.550726	0.309984	0.853624	-0.49697
	ENSRNOG00000007743	Mgst1	0.292444	-0.181213	0.689979	0.70298	0.292444	-0.194432	0.256488	-0.473804	0.762514	0.966238	0.938438	-0.799618
	ENSRNOG00000020699	Cd37	0.406934	0.82998	0.546875	0.767884	0.778423	0.406934	0.874715	0.348118	-0.094418	0.40263	0.34174	0.362482
	ENSRNOG00000004527	Lin7a	0.209575	0.29667	0.0750245	0.209575	0.472238	-0.0043442	-0.142446	-0.275388	0.578267	0.672	0.00866627	0.611479
	ENSRNOG00000004912	Itgav	0.698082	0.426301	0.702443	0.80258	0.90131	0.873169	-0.643732	0.155678	-0.298449	0.849478	0.583193	0.698082
	ENSRNOG00000008332	Smo	-0.538529	-0.669954	-0.314094	-0.707554	-0.68038	-0.538529	-0.912381	-0.855955	-0.537502	0.825053	-0.374258	-0.0935367
	ENSRNOG00000007408	Ebf4	-0.519273	-0.814461	-0.337699	-0.580125	-0.658884	-0.0647984	-0.636384	-0.519273	-0.629076	0.770871	-0.486303	-0.393839
	ENSRNOG00000001499	Mia	-0.279609	-0.941065	0.115155	-0.4474	0.101706	-0.214856	-0.375922	-0.375267	-0.279609	0.644981	-0.309995	0.016442
	ENSRNOG00000017784	Lrif1	0.487016	0.776844	0.608956	0.355977	0.487016	0.00546932	0.362326	0.775558	0.516848	-0.583952	0.0763748	0.660105
	ENSRNOG00000020337	Sla2	0.206637	0.047144	0.0974753	0.764559	0.547382	0.18077	0.74794	0.520647	0.206637	-0.724067	-0.173554	0.644911
	ENSRNOG00000004186	Snx13	0.228309	0.576579	0.0585916	0.413708	0.506155	-0.0187325	-0.134702	0.855545	0.550087	0.228309	-0.000929623	0.0427445
	ENSRNOG00000014595	Brf1	-0.371154	-0.162269	-0.0212732	-0.285181	-0.65616	-0.560236	-0.324954	-0.396712	-0.371154	-0.816948	-0.233025	-0.627625
	ENSRNOG00000025030	Dffb	-0.0399512	-0.717348	0.167775	-0.408245	-0.364508	0.504096	-0.0399512	-0.226652	0.211396	0.374288	0.0407091	-0.488529
	ENSRNOG00000017310	Rnpc3	-0.501344	-0.542629	0.00690669	-0.619197	-0.607509	-0.353663	-0.583318	0.576577	-0.229863	-0.743036	-0.501344	-0.0809652
	ENSRNOG00000021510	Tbc1d10c	0.519717	0.607656	0.291463	0.376248	0.87549	0.519717	0.832454	0.664616	0.430249	-0.704928	0.257441	0.889798
	ENSRNOG00000009436	Hemgn	-0.173201	-0.190635	-0.173201	0.0321975	-0.0478827	0.244787	-0.687667	-0.392594	-0.329349	0.520357	0.0332793	-0.518868
	ENSRNOG00000010397	Agbl3	-0.105699	-0.717002	0.631067	-0.0260592	0.1625	-0.0735881	-0.0664472	-0.803316	-0.24498	-0.68565	-0.105699	-0.413418
	ENSRNOG00000019864	C1qtnf12	-0.386554	-0.762771	0.467226	-0.117898	-0.0876675	-0.322787	-0.451668	-0.580736	-0.386554	-0.400062	0.670399	-0.503901
	ENSRNOG00000060105	Astn2	-0.176461	0.666224	0.237367	-0.229142	-0.780936	-0.826975	-0.86743	-0.0770901	-0.0646276	0.861024	-0.176461	-0.600363
	ENSRNOG00000000095	Gpr89b	0.186803	0.186803	-0.435643	0.000878521	0.414341	0.197519	0.0403184	0.308005	-0.338555	0.549172	-0.0532816	0.225127
	ENSRNOG00000020426	Erf	-0.313479	-0.548002	-0.740753	-0.380695	-0.313479	0.719917	-0.161422	-0.725992	-0.235813	0.339395	-0.728587	-0.259147
	ENSRNOG00000027357	Sox17	-0.217103	-0.188865	-0.433125	0.337452	-0.819882	-0.410583	-0.217103	-0.368712	-0.676474	0.842584	0.121736	0.117639
	ENSRNOG00000019424	Aspdh	-0.204223	-0.489705	-0.492747	0.691802	0.359083	-0.240309	-0.0359874	-0.204223	-0.0158658	0.178029	-0.269324	-0.691379
	ENSRNOG00000012750	Pabpc1l	-0.313766	-0.529049	-0.0728665	-0.314891	-0.224515	0.0505685	-0.217391	-0.0664874	-0.313766	-0.379987	-0.740209	-0.53814
	ENSRNOG00000015450	Ppp1r16a	0.0941553	0.255781	0.0941553	-0.110371	0.483348	-0.175772	0.106304	0.683342	-0.272881	0.542909	-0.211162	-0.290515
	ENSRNOG00000021105	Gabpb2	-0.345754	-0.639939	0.639379	0.138658	-0.442081	-0.345754	0.428336	-0.443808	-0.552358	-0.721577	0.00632769	-0.221818
	ENSRNOG00000012645	Mecom	-0.497982	-0.497982	-0.700548	-0.783352	-0.401467	-0.567277	-0.331903	-0.831388	-0.592457	0.801029	0.43499	0.615607
	ENSRNOG00000021669	Mybl1	-0.189411	-0.605471	0.615345	0.179096	-0.189411	0.742264	-0.0697483	-0.699896	0.0203827	-0.887231	-0.307301	-0.681594
	ENSRNOG00000049425	Fam167b	-0.422008	-0.10578	0.160441	-0.422008	-0.829758	-0.530952	0.113202	-0.659987	-0.803652	0.5741	0.660478	-0.448492
	ENSRNOG00000004706	Vit	-0.156484	-0.725138	0.040394	0.0618818	0.114761	-0.156484	-0.61632	-0.549321	-0.403428	0.706543	-0.752073	0.192171
	ENSRNOG00000005927	Cpsf6	-0.548425	-0.477952	-0.20794	-0.844273	-0.734583	-0.349489	-0.693916	-0.636576	-0.175047	-0.825343	-0.498479	-0.548425
	ENSRNOG00000016343	Dkk3	0.300174	0.886509	0.675025	0.101111	-0.492176	0.348786	-0.831446	-0.149889	0.65943	0.649524	-0.823696	0.300174
	ENSRNOG00000013641	Myo7a	0.294906	0.294906	-0.0618781	0.46075	0.360598	-0.665592	0.652524	-0.336693	0.640038	0.682941	0.137091	0.0293074
	ENSRNOG00000001820	Med21	-0.0864879	0.322385	-0.418101	0.0646248	-0.260936	-0.0596907	-0.293788	0.587477	-0.0864879	-0.861627	-0.4331	0.612137
	ENSRNOG00000028083	Tmem35b	-0.179866	0.23224	-0.120551	-0.236988	-0.447636	-0.179866	-0.187203	-0.412624	0.475052	-0.345569	-0.0318469	-0.176237
	ENSRNOG00000021147	Bad	-0.0618038	-0.508876	-0.681421	-0.707072	-0.0618038	-0.0128052	-0.612039	-0.599078	0.307203	0.186254	0.314233	0.463472
	ENSRNOG00000025377	Ankdd1b	0.137395	0.602077	0.488468	0.432225	0.564349	-0.43548	0.34295	-0.210165	-0.26271	0.131991	-0.44322	0.137395
	ENSRNOG00000023812	Raver2	-0.427717	-0.66738	-0.122542	0.562325	-0.241332	-0.216815	-0.920494	-0.855105	-0.427717	-0.625685	0.672847	-0.584543
	ENSRNOG00000030253	Tafa3	0.533491	0.375279	0.117831	0.691436	0.533491	0.446484	0.823098	0.473936	0.672772	0.88722	0.230921	0.831161
	ENSRNOG00000010023	Slc33a1	0.324381	0.542317	0.324381	0.258781	0.38853	0.606906	0.157128	-0.0295421	0.343338	-0.583684	0.272589	0.612099
	ENSRNOG00000031533	Dcaf12l2	-0.0355564	-0.54896	-0.422184	0.116768	0.295547	-0.0355564	-0.105356	0.0193397	0.123211	-0.017582	-0.124375	-0.373359
	ENSRNOG00000013974	Fahd2a	0.613354	0.613354	-0.359143	0.497958	0.712112	0.747559	-0.535792	0.666952	-0.00323293	0.673426	0.841552	-0.119813
	ENSRNOG00000042950	Slc5a9	0.0852247	-0.19378	-0.135692	-0.0825785	0.305584	0.0526725	0.0852247	0.20803	0.475083	0.091122	-0.626449	0.510114
	ENSRNOG00000022586	Cdk9	-0.215307	-0.402824	0.0620211	0.306364	-0.120527	-0.236407	0.439259	0.813182	-0.215307	-0.86079	-0.699013	-0.554635
	ENSRNOG00000014867	Synpo2	0.4894	0.67143	0.504659	0.875312	0.428606	0.1915	0.0100361	0.772057	-0.439785	0.872892	-0.387289	0.4894
	ENSRNOG00000026748	Dennd2a	-0.663149	-0.829155	-0.367109	-0.705242	-0.663149	-0.279844	-0.908184	-0.923864	-0.659776	0.815295	-0.801355	-0.625789
	ENSRNOG00000020573	Efna1	0.242782	-0.301661	0.299191	-0.526138	-0.618086	0.55098	0.40525	0.52072	-0.591115	0.854407	0.0186704	0.242782
	ENSRNOG00000011216	Tbl1xr1	0.13694	-0.576336	-0.415278	0.611883	0.13694	-0.153744	-0.121626	0.835704	0.148652	-0.670864	0.913714	0.287778
	ENSRNOG00000013380	Rhov	0.390158	0.269613	-0.482062	0.538171	0.779232	0.429581	0.762729	-0.0083177	0.390158	0.721826	-0.175987	0.214035
	ENSRNOG00000048676	Pip5kl1	-0.0468742	-0.0468742	0.213505	0.467985	-0.386267	0.157969	-0.227092	0.513238	0.0754552	-0.348587	-0.047303	-0.246012
	ENSRNOG00000007006	Slc3a1	0.18822	0.793795	0.478891	0.799069	0.577476	0.18822	-0.2275	-0.1796	-0.158037	-0.00548378	0.0682252	0.356929
	ENSRNOG00000013945	Itpkc	0.248687	0.0506835	0.803127	0.419871	0.201947	0.217471	0.0426968	0.275408	0.248687	0.883465	0.125489	0.447497
	ENSRNOG00000006062	Hs1bp3	0.531358	0.648873	0.815314	0.531358	0.546676	0.586295	0.275358	0.0871146	0.39578	0.779394	0.137763	0.308682
	ENSRNOG00000061603	Asxl1	-0.141152	-0.0983505	-0.141152	-0.138989	-0.313863	-0.434031	0.303505	0.344024	-0.481683	-0.36812	-0.139062	-0.537904
	ENSRNOG00000004498	Scin	0.691094	0.69671	0.353941	0.691094	0.831813	0.544346	0.791942	0.250062	0.759753	0.85937	0.00894446	0.255483
	ENSRNOG00000012427	Veph1	0.15775	0.34861	-0.112168	0.714945	-0.370604	0.0156255	0.623343	-0.348644	0.15775	0.70759	0.379406	0.0096116
	ENSRNOG00000019902	Folr1	0.351281	-0.486915	-0.0946814	0.0866668	0.426757	0.0569999	0.655308	0.351281	0.417217	-0.153796	0.776699	0.436114
	ENSRNOG00000003956	Arhgap6	0.419579	0.415664	0.684047	0.636206	0.320275	-0.086368	-0.575797	0.683253	-0.2698	0.883122	0.549739	0.419579
	ENSRNOG00000057031	Six3	0.100639	0	-0.171463	-0.231212	0.260784	0.16011	0.155548	-0.0196191	0.207748	0.0457295		0.538219
	ENSRNOG00000006697	Pip4p2	-0.273472	-0.593904	0.379463	-0.372626	-0.273472	-0.499969	-0.786086	-0.52978	0.18568	0.87743	0.362367	-0.125898
	ENSRNOG00000013887	Adra2b	-0.131026	-0.643456	0.0397844	-0.647771	0.493689	-0.825555	-0.931891	-0.366261	-0.131026	0.199597	0.633592	-0.0819945
	ENSRNOG00000010825	Snapc3	-0.220955	-0.164923	-0.220955	-0.449651	-0.610288	0.300176	-0.728283	-0.617395	0.229255	-0.807091	0.238421	-0.193374
	ENSRNOG00000037645	Tceal7	-0.257358	0.240796	-0.519231	0.00224229	-0.257358	-0.170994	-0.457416	-0.712856	0.114016	-0.613246	0.0791488	-0.270372
	ENSRNOG00000010522	Tlr4	0.602052	0.729952	0.695495	0.729777	0.840332	-0.243534	0.157178	-0.537296	0.602052	0.947052	0.560662	0.294352
	ENSRNOG00000009096	Pon3	-0.0105826	-0.312389	0.385239	0.603283	-0.264943	0.508423	-0.0105826	-0.90812	-0.441562	0.923461	0.84133	-0.353965
	ENSRNOG00000032002	Hapln1	-0.600309	-0.828516	-0.902179	-0.600309	-0.933947	0.112161	-0.79363	-0.579814	-0.416796	0.140773	-0.368288	-0.806735
	ENSRNOG00000012728	Nkx2-2	0.0173627	0.268679	-0.281132	0.607488	-0.0767955	-0.0233515	0.188892	-0.241178	0.134672	0.0173627	0.00315745	0.126409
	ENSRNOG00000023803	Cmya5	0.318302	0.106183	0.448463	0.77472	0.283328	0.795792	-0.123689	0.850272	0.318302	-0.0197485	0.703	-0.426417
	ENSRNOG00000019740	Hdgfl3	-0.245683	0.136456	-0.245683	-0.794133	-0.156055	-0.1095	-0.652254	-0.862848	-0.358715	-0.692311	-0.107053	0.403833
	ENSRNOG00000033883	Stard8	-0.514651	-0.569854	-0.362818	-0.701786	-0.514651	-0.82971	-0.13975	-0.85696	-0.389672	0.82926	0.431428	-0.621883
	ENSRNOG00000059615	Exoc6b	0.326429	0.809952	0.483105	0.470971	-0.110216	0.107606	-0.101081	0.365798	-0.0216246	0.867013	-0.0430611	0.326429
	ENSRNOG00000011250	Inmt	0.726949	0.818549	0.66005	0.748959	-0.251535	0.188662	0.872196	0.867224	0.57448	0.975987	0.726949	0.248884
	ENSRNOG00000005289	Prkd3	-0.442233	-0.123507	-0.265583	-0.547806	-0.525254	-0.744158	0.3052	-0.612936	0.579432	-0.771743	-0.442233	0.450532
	ENSRNOG00000007151	Cdk14	-0.505273	-0.713093	-0.101686	-0.303422	0.744626	-0.763584	0.0122183	-0.887138	-0.760134	0.887088	-0.505273	-0.574379
	ENSRNOG00000019716	Ntf3	-0.336493	-0.530413	-0.540948	-0.710763	0.456608	0.785158	-0.336493	-0.344903	-0.0129297	0.862429	0.326877	-0.678654
	ENSRNOG00000017539	Mmp9	0.28434	-0.25644	0.472946	0.680477	-0.928263	0.336547	0.776844	-0.303868	0.250572	-0.801758	0.28434	0.798277
	ENSRNOG00000013515	Ptpru	0.267245	0.606721	-0.352546	0.496657	-0.579227	0.267245	0.816092	-0.205173	-0.283224	0.822212	-0.522761	0.611948
	ENSRNOG00000060626	Polk	0.611594	0.752099	0.787773	0.611594	0.747273	0.0936654	0.915093	0.503428	0.815297	-0.289668	-0.0235585	0.452705
	ENSRNOG00000007804	C1galt1	0.560135	-0.161386	-0.379863	0.804445	0.640205	0.547809	0.560135	0.788496	-0.288102	0.601989	0.0356543	0.842711
	ENSRNOG00000042771	Apol3	0.33733	0.423281	0.124072	-0.206906	-0.251962	0.682752	0.549987	-0.660124	0.470365	-0.55029	0.33733	0.601157
	ENSRNOG00000013442	Ciz1	0.14112	0.00842709	-0.449221	0.248348	0.111229	-0.207004	0.284746	0.773207	0.14112	0.383269	0.306687	0.12438
	ENSRNOG00000003984	Apln	-0.681563	-0.681563	-0.718228	-0.80462	-0.790273	0.0654434	0.271281	-0.93228	0.540773	0.716617	0.865318	-0.712015
	ENSRNOG00000011070	Gnb4	-0.614421	-0.614421	-0.910484	-0.818953	-0.537237	-0.525341	-0.86537	-0.915657	-0.409911	-0.267851	-0.605328	-0.832105
	ENSRNOG00000015644	Ugcg	0.4367	0.753004	-0.151159	0.742677	0.4367	0.100252	0.736852	-0.314865	0.467441	0.792394	-0.567263	0.203785
	ENSRNOG00000031058	Was	0.248514	0.868698	0.0563922	0.781404	0.875416	0.226025	0.832544	0.213718	0.158911	-0.823405	0.480642	0.248514
	ENSRNOG00000009221	Cdcp2	-0.0402674	-0.0553625	0.135367	0.260784	-0.319337	-0.337918	0.400764	-0.0402674	0.290729	-0.289443	-0.162847	0.274415
	ENSRNOG00000012665	Nmrk1	0.695271	0.695271	0.836883	0.724866	0.356018	0.246337	-0.208073	0.866821	0.696213	0.174731	0.903445	-0.444288
	ENSRNOG00000018985	Grk2	0.429642	0.689409	0.395783	0.429642	0.574165	0.221535	0.857974	0.779835	0.227265	-0.807971	0.196103	0.472435
	ENSRNOG00000009595	Zbtb48	0.0451484	0.0451484	0.223436	-0.547325	-0.475796	0.248299	0.702668	0.297259	0.180433	-0.840531	-0.14392	-0.405754
	ENSRNOG00000010747	Dap	0.252306	0.922795	0.20678	0.0001649	0.534737	-0.254124	-0.0774416	-0.812962	0.252306	0.872007	0.705529	0.377827
	ENSRNOG00000009447	Fam221a	-0.223395	-0.223395	0.253512	-0.207797	-0.530621	-0.205297	-0.439003	-0.0460081	-0.659215	-0.831993	-0.266186	0.739678
	ENSRNOG00000016362	Gpr4	0.00975228	0.0660673	-0.40864	0.107701	-0.337388	-0.241055	0.470694	-0.324701	-0.46755	0.81737	0.00975228	0.679015
	ENSRNOG00000006699	Mlh3	0.440092	0.289156	-0.120609	0.788071	0.536947	0.618925	0.428522	0.883973	0.481687	-0.796213	-0.0728817	0.440092
	ENSRNOG00000024818	Eva1b	-0.697752	0.486734	-0.524181	-0.724403	-0.781769	-0.462929	-0.712578	-0.884131	-0.433399	-0.737177	0.417711	-0.697752
	ENSRNOG00000027767	Slc38a5	-0.501539	-0.084973	-0.697892	-0.69928	-0.333417	-0.222352	-0.935063	-0.501539	-0.216075	0.803841	-0.513714	-0.622289
	ENSRNOG00000009197	Asb4	-0.371348	-0.83411	-0.561106	-0.712649	-0.408203	-0.0111727	-0.442985	0.665512	-0.0433148	-0.371348	0.103469	0.662774
	ENSRNOG00000028650	Inf2	0.371925	0.912391	0.371925	0.185769	0.191484	0.871241	0.84222	-0.717258	0.181849	0.846522	-0.357525	0.67222
	ENSRNOG00000021232	Ddrgk1	0.598906	0.701293	0.598906	0.815684	0.486782	0.171748	0.254452	0.871135	0.617356	0.775049	0.443864	0.0380612
	ENSRNOG00000017456	Vstm2b	-0.160288	-0.177219	-0.663254	-0.160288	0.621186	0.0127839	-0.267715	-0.406618	0.375162	-0.146283	-0.79339	-0.141504
	ENSRNOG00000020358	Ptov1	-0.512004	-0.6257	-0.511853	-0.441145	-0.77615	-0.359036	-0.729122	0.65193	-0.512004	-0.53057	-0.0983873	-0.776366
	ENSRNOG00000021938	Lrrtm4	0.0506729	-0.066483	-0.632007	0.395578	0.0506729	-0.130199	0.1648	-0.672557	0.443978	0.101819	-0.758764	0.42683
	ENSRNOG00000021247	Spef1	-0.398538	-0.398538	-0.647675	0.645968	-0.488301	-0.435414	0.374738	-0.665152	-0.581003	0.679637	-0.274732	-0.219267
	ENSRNOG00000052694	Scml1	-0.0407958	-0.0760311	-0.194959	-0.501813	0.0334973	-0.0407958	0.0716439	0.00424602	-0.0251644	0.41076	-0.452274	-0.275796
	ENSRNOG00000010415	Atxn7l1	0.0421484	0.0421484	-0.187577	0.725009	-0.0814449	-0.0828605	0.219878	0.778235	0.351541	-0.375686	0.086376	-0.0714645
	ENSRNOG00000049994	Ifi44l	0.714259	0.825967	0.476911	0.714259	0.877165	0.781425	0.732473	0.268566	0.721996	-0.654701	0.538299	0.425109
	ENSRNOG00000006670	Rai2	0.583646	0.583646	0.186533	0.945391	0.843523	-0.396656	0.206663	0.762616	0.00588341	0.853475	0.502819	0.692747
	ENSRNOG00000049714	Asap3	-0.686717	-0.706606	-0.686717	-0.141351	-0.479275	-0.726285	-0.706005	-0.857312	-0.555088	0.863545	0.241291	-0.732785
	ENSRNOG00000018878	Ssh3	0.567694	0.614993	0.604215	0.817901	-0.0733632	0.459391	0.472363	0.567694	0.69532	0.926837	-0.0411881	0.189184
	ENSRNOG00000028319	Cryz	0.498611	0.524256	0.539576	0.627227	0.498611	0.479858	-0.22675	0.630884	-0.61823	0.422449	0.750334	0.218892
	ENSRNOG00000025075	Relt	0.338945	0.338945	0.353446	0.582536	0.685246	-0.0530231	0.409663	0.657372	-0.601291	-0.803585	-0.689896	0.0372545
	ENSRNOG00000020621	Dcst1	-0.00898645	-0.674463	0.679523	0.38817	-0.456605	0.432129	0.195953	-0.243538	-0.00898645	0.737909	-0.0389249	-0.332101
	ENSRNOG00000019509	Fbxl15	0.159741	0.562573	0.200531	0.419987	0.159741	-0.0717732	-0.0663092	0.312809	0.0313936	0.12732	0.14501	0.256398
	ENSRNOG00000026845	Fam81b	0.0556832	0.0556832	0.231213	-0.475172	-0.0734718	0.186056	0.781284	0.218303	0.173794	0.00581464	-0.038174	-0.49828
	ENSRNOG00000007099	S100pbp	-0.323814	0.228716	-0.0923044	-0.786869	-0.323814	-0.0916019	-0.409889	-0.746495	0.368874	-0.751618	-0.919343	-0.268047
	ENSRNOG00000013176	Far1	-0.180542	0.595466	-0.488678	-0.292172	0.320158	-0.0603409	0.0459284	-0.874345	-0.180542	-0.729288	-0.389394	0.348799
	ENSRNOG00000036675	Btbd16	0.241933	0.43671	-0.0864848	0.32762	-0.134514	0.129093	0.480099	-0.15763	0.67378	0.279296	0.241933	-0.669842
	ENSRNOG00000031656	Ccnh	-0.0637924	0.504477	-0.620802	-0.477395	0.111573	0.123388	-0.671102	0.475618	-0.0637924	-0.716038	-0.216652	0.37368
	ENSRNOG00000021433	Arhgef39	-0.645494	-0.161901	-0.489687	-0.785188	-0.770061	-0.645494	-0.59041	-0.32751	-0.504839	-0.858621	-0.673604	-0.856377
	ENSRNOG00000009990	Zranb2	-0.205768	-0.558702	-0.205768	-0.563062	-0.435676	0.0314524	-0.279988	0.770694	-0.0444829	-0.86949	0.2177	0.12923
	ENSRNOG00000053172	Ssr4	0.183859	-0.00776447	-0.623346	-0.203983	0.214544	0.141118	0.183859	0.603833	0.628956	-0.12872	0.62978	0.54138
	ENSRNOG00000007340	Dcp1b	-0.0226332	-0.100612	0.556526	-0.579965	-0.446048	0.448264	0.083675	0.43151	0.216751	-0.736447	-0.0226332	-0.271117
	ENSRNOG00000032539	Spag8	0.208706	-0.492917	0.233363	0.208706	0.248161	-0.17115	0.326004	0.316639	0.154577	0.518334	-0.120985	-0.552376
	ENSRNOG00000014634	Gtpbp1	0.255897	0.207713	0.255897	0.272958	-0.140826	0.331546	0.723229	0.874863	-0.212676	-0.202137	-0.56253	0.8052
	ENSRNOG00000016748	Poll	0.368443	-0.120219	-0.106847	0.492036	0.0711015	0.355321	0.0913466	0.726412	0.553063	0.874412	0.376445	0.368443
	ENSRNOG00000004148	Cdk17	0.0328065	0.329101	-0.363949	-0.720428	-0.507149	0.0328065	0.348878	-0.886	0.371085	0.854749	-0.89258	0.148204
	ENSRNOG00000015830	Ano9	0.0299247	0.139556	0.338759	0.311909	0.0983193	0.119936	0.0101306	-0.312292	-0.113863	-0.80258	-0.108719	0.0299247
	ENSRNOG00000018321	Sytl3	0.564304	0.761108	0.106999	0.741711	0.606382	0.564304	0.812845	-0.292252	0.660981	-0.308179	0.190865	0.056262
	ENSRNOG00000017494	Acp6	-0.311977	-0.67467	0.233108	-0.197237	-0.12112	-0.588895	-0.536606	0.729684	-0.311977	-0.801951	-0.469425	-0.0492521
	ENSRNOG00000011588	Rnf146	0.159649	0.427133	0.266428	-0.0933143	0.0703613	0.159649	-0.0895511	0.823017	0.54506	-0.742501	0.0654086	0.471128
	ENSRNOG00000055790	Nup210l	-0.15778	-0.117065	0.264356	-0.0835214	-0.051761	0.253813	-0.584362	-0.15778	-0.978029	-0.523144	-0.309642	-0.22653
	ENSRNOG00000010603	Gzma	0.67333	0.662853	0.758045	0.745366	0.772229	0.307822	0.918275	0.67333	0.810836	0.441785	0.0200522	0.599498
	ENSRNOG00000022307	Acap3	-0.313119	0.678377	-0.824876	-0.25439	-0.313119	-0.806959	-0.354429	-0.614095	-0.153208	-0.627896	-0.0439635	0.33214
	ENSRNOG00000024497	U2af1l4	0.420974	0.282851	0.521791	0.617035	0.420974	0.469267	0.0671221	0.648309	0.314928	-0.443685	-0.0760487	0.749681
	ENSRNOG00000021614	Kmt2e	0.107256	0.345727	0.50052	-0.00248558	-0.171566	0.121152	0.476953	0.0515395	-0.117057	0.393755	0.107256	-0.368188
	ENSRNOG00000051854	Enpep	0.0365936	-0.293652	-0.140384	0.0365936	0.24159	0.667737	-0.636142	0.23659	-0.184188	0.901137	0.436448	-0.447509
	ENSRNOG00000050997	Ifrd1	0.193086	0.0958568	0.519765	-0.491614	-0.0191256	-0.347081	0.502253	0.414671	0.0733029	0.480097	0.64848	0.193086
	ENSRNOG00000008536	Actc1	0.00628432	-0.129134	-0.161638	0.00628432	-0.210773	0.0219123	-0.307381	-0.777062	0.290343	0.257347	0.284174	0.206225
	ENSRNOG00000032414	Tmem161b	-0.019196	0.48991	0.149688	-0.337277	0.211512	-0.406202	-0.341317	-0.0222885	0.0751738	-0.019196	-0.105202	0.27372
	ENSRNOG00000025672	Tex11	-0.0387869	0.111513	0.114939	-0.168895	-0.0387869	0.0736112	0.17975	-0.237981	0.103929	-0.0727791	-0.93474	-0.0849159
	ENSRNOG00000020652	Tgfb1	0.101671	0.412517	0.167019	0.703914	0.101671	-0.0472031	0.572728	-0.509624	-0.183347	0.326474	-0.0763445	-0.0405191
	ENSRNOG00000056038	Ehbp1l1	0.279622	0.351717	-0.148025	0.825925	0.279622	0.0673888	0.701464	0.139092	-0.0299421	0.875967	0.175561	0.476914
	ENSRNOG00000014713	Csgalnact2	0.10018	0.10018	0.369222	0.276157	-0.295008	-0.548776	0.216632	0.531025	-0.362385	-0.00241169	-0.0889547	0.316665
	ENSRNOG00000021096	Tmem143	0.292648	-0.0499884	0.300115	0.767438	0.292648	-0.0121947	-0.06165	0.884337	0.02472	0.839943	0.513752	-0.605002
	ENSRNOG00000020424	Plpp4	0.0450859	0.00923506	-0.214706	-0.0731077	-0.751434	-0.628311	0.861581	0.577772	0.444738	0.730314	0.0450859	0.124266
	ENSRNOG00000048433	Tshz2	-0.270013	0.282839	-0.406232	0.0207205	-0.583344	-0.272468	0.173268	-0.679356	-0.505956	0.856915	0.222847	-0.270013
	ENSRNOG00000008030	Shc2	0.722034	0.807121	-0.497417	0.722034	-0.435267	-0.0871284	0.772172	0.904042	0.8278	0.807926	-0.886051	0.326303
	ENSRNOG00000018847	Stx5	0.0210248	0.327613	-0.526417	-0.720298	0.104851	0.182436	-0.411107	-0.70854	0.0210248	-0.875137	0.0430087	0.761402
	ENSRNOG00000013577	Kdelr3	-0.74778	0.414053	-0.74778	-0.866098	-0.876794	-0.714073	-0.865448	-0.96587	-0.385937	-0.331377	-0.77964	0.0937255
	ENSRNOG00000061328	Pag1	-0.376484	0.160203	-0.376484	-0.338395	-0.725699	0.0804303	-0.704645	-0.496428	0.248586	-0.665587	-0.631541	-0.170577
	ENSRNOG00000047124	Atp2a1	0.060097	0.134539	0.0979633	-0.433652	0.114825	0.060097	-0.229918	0.795018	0.122114	-0.189797	0.0293384	-0.390677
	ENSRNOG00000020583	Fcgrt	0.111716	-0.29895	0.178206	0.111716	-0.0911451	-0.12785	-0.343492	-0.863669	0.746966	0.910712	0.377526	0.222409
	ENSRNOG00000013745	Ctrc	0.160823	0.295834	-0.0937464	0.332796	0.241589	-0.444443	0.553599	-0.368993	0.103887	0.586199	0.160823	-0.0688864
	ENSRNOG00000010513	Tfpi2	0.0665909	0.515467	0.0665909	0.0777341	-0.237656	-0.60583	-0.673677	-0.796433	0.601931	0.836162	-0.552626	0.329516
	ENSRNOG00000009049	Usp11	-0.0819346	0.684067	-0.374047	0.207765	-0.0762881	-0.0819346	-0.139286	-0.167825	0.638602	-0.773694	0.320988	-0.529045
	ENSRNOG00000049181	Sh2b1	-0.105378	-0.545647	-0.105378	0.413097	-0.389075	-0.17241	0.372204	0.175314	-0.0664593	0.802277	-0.205505	-0.739868
	ENSRNOG00000009821	Slitrk3	-0.0868584	-0.284857	-0.568484	-0.0868584	0.0812538	-0.171254	0.135076	-0.160303	0.262587	-0.0794345	-0.391094	0.130679
	ENSRNOG00000047319	Caprin2	-0.269484	0.766336	0.649049	-0.00857173	0.290694	-0.495361	-0.645862	-0.216834	-0.567239	-0.619485	-0.922019	-0.269484
	ENSRNOG00000013877	Ttc23	-0.161299	0.140729	0.143823	-0.165293	-0.590451	-0.5285	-0.668606	-0.161299	-0.226373	0.887804	-0.00517934	0.231961
	ENSRNOG00000016846	Pik3cd	0.354909	0.58987	0.0783381	0.854745	0.914053	0.385219	0.794304	-0.0670392	0.354909	-0.33231	0.340286	0.218187
	ENSRNOG00000016456	Il33	0.67961	0.340979	0.636996	0.898549	0.877368	0.491987	0.781968	0.67961	0.525348	0.926523	0.581488	0.806711
	ENSRNOG00000050553	Atp6v1c2	-0.141043	-0.270898	0.282351	-0.19257	-0.239673	0.17332	0.777146	-0.303816	-0.155446	0.622611	-0.141043	0.487828
	ENSRNOG00000008466	Lbx2	0	0	0	0	0	0	0	0	0	0
	ENSRNOG00000024280	Ccdc170	0.150573	0.633229	0.150573	-0.317993	-0.196267	0.324916	0.486789	-0.438897	-0.650832	0.842327	0.340873	-0.676278
	ENSRNOG00000014258	Rab32	0.448096	-0.511941	0.463849	0.448096	0.5821	-0.0213728	-0.0682447	-0.658324	0.852092	0.893769	0.614942	0.160676
	ENSRNOG00000049676	St6galnac5	0.00608781	-0.622023	-0.463654	0.189245	-0.120293	0.0220164	0.00608781	0.413134	-0.260938	0.216796	-0.146173	0.189062
	ENSRNOG00000057762	Snord14a	-0.00624186	0.037491	-0.151846	-0.318464	0.101194	0.138702	-0.00624186	-0.07591	0.200124	-0.739967	-0.23088	0.324687
	ENSRNOG00000043513	Cyp4x1	-0.0169523	-0.103863	-0.604267	-0.0169523	0.751831	0.232694	0.0231627	-0.126862	-0.300725	-0.297481	0.356302	0.57303
	ENSRNOG00000033881	Insyn2a	-0.4002	-0.103132	0.485375	-0.829925	-0.652364	-0.4002	-0.769509	-0.466557	-0.537693	0.823393	-0.0676417	-0.31482
	ENSRNOG00000024628	Wdr49	-0.0449968	-0.0149403	-0.0449968	0.308131	-0.501727	-0.0164261	0.707955	0.174139	-0.306128	-0.0510012	-0.0885814	-0.566649
	ENSRNOG00000020849	Hcst	0.776575	0.776575	0.163944	0.697697	0.811281	0.334034	0.864422	-0.070718	0.823046	0.795392	0.491591	0.932636
	ENSRNOG00000007044	L3mbtl1	-0.25548	-0.112678	-0.620213	0.277479	0.0451125	-0.393347	-0.426855	-0.141509	-0.772592	0.542153	-0.496631	-0.25548
	ENSRNOG00000007500	Top1mt	0.0153134	0.127402	0.459626	-0.212665	-0.617473	-0.0427293	0.0153134	0.427952	0.0379184	0.612123	-0.119674	-0.211111
	ENSRNOG00000004519	Atg2b	0.157288	-0.0478003	0.10974	0.157288	0.432242	0.55554	0.354253	0.830595	-0.406717	0.41058	-0.112104	-0.249628
	ENSRNOG00000029333	Echdc2	0.409369	-0.146888	0.157589	0.581831	0.543718	-0.453545	0.11887	0.855704	0.409369	0.895397	0.554992	-0.456423
	ENSRNOG00000023116	Agmo	0.222165	-0.104411	0.708664	0.676675	0.222165	0.0584747	0.360539	-0.01974	0.45776	0.923529	-0.0274206	-0.844371
	ENSRNOG00000019754	Gdap2	-0.130874	0.662506	-0.387935	-0.249508	-0.130874	0.0677696	-0.635794	0.226876	0.129095	-0.717161	-0.8826	0.666783
	ENSRNOG00000007258	Sbspon	-0.514965	-0.19963	-0.538998	-0.699143	0.035048	0.371448	-0.557284	-0.659677	-0.630973	0.752615	-0.235302	-0.514965
	ENSRNOG00000020451	Cd81	0.39416	0.800232	-0.465559	-0.661857	-0.568734	0.758577	-0.904998	-0.919723	0.617794	0.39416	0.598661	0.548073
	ENSRNOG00000004257	Ctps2	0.434302	0.771977	0.586548	-0.471049	0.663762	0.677888	0.172676	-0.874504	0.246141	0.672502	0.434302	-0.0290188
	ENSRNOG00000028384	Npepl1	0.197367	0.15614	0.398055	0.251342	0.197367	-0.0398552	0.0250055	0.823148	-0.124963	0.519235	0.338005	-0.278788
	ENSRNOG00000060137	Gpr173	-0.581775	-0.377488	-0.581775	-0.814581	-0.704109	-0.124919	-0.82913	-0.855271	-0.656051	0.506083	-0.510951	-0.320148
	ENSRNOG00000058329	Prrx2	-0.484924	-0.0243028	-0.247759	-0.484924	-0.808106	-0.389965	-0.887385	-0.77617	0.525784	0.769277	-0.794805	-0.724036
	ENSRNOG00000020763	Snrnp70	-0.155273	0.154001	0.364353	-0.206203	-0.155273	-0.639939	-0.0960193	-0.340544	-0.141314	-0.634392	0.413169	-0.196205
	ENSRNOG00000028992	Acan	-0.559854	-0.347103	-0.559854	-0.785521	-0.35395	-0.383148	-0.704679	-0.854004	-0.476901	-0.576675	-0.7602	-0.360114
	ENSRNOG00000004639	Traf6	0.173861	0.834319	0.581486	0.0497306	0.173861	0.534886	0.516819	0.137017	-0.276952	-0.772713	0.342619	-0.190219
	ENSRNOG00000011875	Slc2a2	-0.210789	-0.461239	-0.0672595	-0.343754	0.215066	0.789126	-0.111143	-0.298823	-0.210789	0.233879	-0.713331	-0.577486
	ENSRNOG00000043088	Ceacam19	-0.102103	0.146849	-0.0342004	-0.177369	-0.102103	0.186698	0.0136414	-0.150034	-0.329335	-0.123324	-0.555656	-0.0125864
	ENSRNOG00000010891	Lrrcc1	-0.435273	-0.727651	0.587608	-0.618191	-0.311756	-0.418996	-0.338532	-0.75531	-0.493832	-0.84584	-0.0298737	-0.435273
	ENSRNOG00000009433	Mcub	-0.217243	0.568155	-0.258851	-0.217243	0.42962	-0.239437	0.626302	-0.223122	0.584198	-0.44298	-0.777087	0.69698
	ENSRNOG00000046983	Adat2	0.0795638	-0.400636	0.0795638	0.390708	0.120871	-0.153335	0.463141	-0.0257389	0.196082	-0.490079	0.598426	-0.277072
	ENSRNOG00000022343	Alms1	-0.346171	-0.346171	0.0944353	-0.679435	-0.608611	-0.267752	0.151781	-0.90682	-0.104592	-0.860707	-0.298729	-0.605233
	ENSRNOG00000047891	Foxg1	-0.1787	-0.197254	-0.245108	-0.1787	0.672913	0.221293	-0.32701	0.294403	-0.211196	0.65729	0.0718071	-0.533959
	ENSRNOG00000010284	St3gal5	-0.112427	0.716279	-0.651813	0.670306	-0.108659	-0.324926	0.609579	-0.689936	-0.195876	0.931781	-0.770647	-0.112427
	ENSRNOG00000009403	Dcaf17	-0.562773	-0.562773	-0.629273	-0.633559	-0.822008	0.054921	-0.462611	-0.159614	0.216018	-0.753606	-0.229694	-0.812127
	ENSRNOG00000057347	Cebpb	0.587531	-0.638484	0.439633	0.666314	0.0359598	0.587531	0.466343	0.835157	0.610999	0.905112	0.712288	0.428789
	ENSRNOG00000047663	Gata1	-0.0249974	-0.229675	0.0520203	-0.0249974	0	0.083841	-0.0362486	-0.322171	-0.396546	0.357871	-0.192364	0.0879589
	ENSRNOG00000022178	Dcdc1	-0.170677	0.198312	-0.29038	-0.562243	-0.170677	-0.204069	0.573049	-0.480199	-0.0303951	0.235916	-0.553634	0.1025
	ENSRNOG00000007291	Terf1	-0.264102	-0.425679	0.424979	-0.264102	-0.568288	-0.0266136	-0.10132	-0.0730135	-0.163849	-0.817623	-0.79576	-0.776915
	ENSRNOG00000007147	Cyp46a1	0.113742	-0.853313	-0.118248	0.362464	-0.200192	0.35315	0.113742	0.398183	-0.0158804	0.817272	0.21889	0.104051
	ENSRNOG00000025167	Sema4b	0.196117	-0.43841	-0.0399669	-0.179145	0.666332	0.419326	0.532844	0.00190299	-0.319875	0.68753	0.196117	0.213368
	ENSRNOG00000007567	Rem1	-0.553192	-0.439158	0.221681	-0.871034	-0.706011	-0.667365	-0.876974	-0.892708	-0.542324	0.871931	-0.553192	0.155349
	ENSRNOG00000019965	Tgfb1i1	-0.704294	-0.751578	-0.673374	-0.805616	-0.731695	-0.596002	-0.820429	-0.783788	-0.642148	0.503138	-0.704294	0.362493
	ENSRNOG00000007197	Nr1h4	-0.129898	-0.679447	0.0883183	-0.228684	0.544132	-0.129898	-0.307809	-0.486698	-0.112344	0.699413	0.309217	-0.710173
	ENSRNOG00000004699	Fibin	0.116345	0.116345	0.591407	0.012234	0.766835	-0.128523	-0.814549	-0.604795	0.210861	0.692384	-0.355636	0.735592
	ENSRNOG00000005021	Orc4	0.0541474	0.37407	0.0549561	-0.332114	0.0698051	0.0547472	-0.537992	-0.465737	0.0541474	-0.786676	0.132959	-0.308695
	ENSRNOG00000025608	Lrat	0.0925494	0.940061	0.258392	0.0362749	0.240789	-0.94795	-0.13114	-0.475422	0.0925494	0.879745	-0.363857	0.718359
	ENSRNOG00000045831	Lmod2	0	0	0	0.260784	0	0	-0.0866869	0	0	0
	ENSRNOG00000007546	Asns	-0.170213	-0.484706	0.410706	0.0751984	0.600985	-0.568001	-0.170213	-0.852063	-0.479146	0.950741	-0.446001	0.415907
	ENSRNOG00000005981	Nt5c3a	-0.390537	-0.390537	-0.0949103	0.332024	0.329132	-0.794972	-0.426384	0.520361	-0.583943	-0.701609	-0.416653	-0.256605
	ENSRNOG00000054765	Renbp	0.695527	0.813636	0.901889	0.695527	0.573495	-0.0759422	0.723266	-0.53798	0.769257	0.853147	0.5348	0.307471
	ENSRNOG00000045843	Rusc2	0.158658	0.815596	-0.179224	0.784401	0.0311801	-0.515615	0.400971	0.91586	0.0267319	0.871704	-0.23494	0.158658
	ENSRNOG00000031494	Armh1	0.0383693	-0.00259965	0.0488908	-0.0957586	0.35751	0.0514127	-0.0503061	0.135043	0.384128	0.0383693	-0.0602501	-0.679357
	ENSRNOG00000026840	Thap3	0.429919	0.51342	0.499395	0.244905	0.431249	0.508241	0.429919	0.541503	0.382708	0.0581476	0.166277	0.35258
	ENSRNOG00000013760	Wfdc5	0.0820676	0.286791	0.0820676	0.280017	-0.0600119	-0.166703	-0.0889264	-0.360144	0.260784	0.0848384	-0.0672997	0.127081
	ENSRNOG00000029798	Lrrc4c	-0.48546	0.148006	-0.598742	-0.704089	-0.857177	-0.851584	-0.814535	-0.48546	0.470632	0.372852	0.719057	-0.371363
	ENSRNOG00000019005	Pde8a	0.709228	0.609665	0.874762	0.74269	0.548693	0.389632	0.709228	0.745621	0.454866	0.89451	0.403763	0.885422
	ENSRNOG00000020130	Arhgef1	0.295761	0.313038	0.365521	0.738883	0.0840547	-0.396761	0.756372	0.474229	-0.00500661	-0.3523	0.295761	-0.732276
	ENSRNOG00000055597	Hdac7	-0.308079	-0.308079	0.258104	-0.531918	-0.570788	-0.599442	0.0938231	-0.841235	-0.300716	-0.721115	0.326399	-0.213778
	ENSRNOG00000015675	Nell1	-0.274452	-0.190578	-0.462145	-0.746536	0.735856	0.354731	-0.858821	-0.759975	0.106888	0.365508	-0.274452	-0.3159
	ENSRNOG00000006636	Otud6b	-0.181284	-0.346429	-0.610252	0.216635	0.442834	-0.183237	-0.204739	0.659367	-0.181284	-0.59265	0.111311	0.465147
	ENSRNOG00000014476	Evl	0.0837443	0.257595	-0.634583	0.0837443	0.293565	0.211336	0.301388	-0.697109	0.29456	-0.693936	-0.097577	-0.474507
	ENSRNOG00000003611	Dynlt3	0.466935	0.37493	0.170638	0.518601	0.466935	0.0810342	0.446489	0.71891	0.450738	0.824906	0.898372	0.815312
	ENSRNOG00000047229	Trim68	0.67688	-0.521603	0.751959	0.778512	0.75516	0.237667	0.659458	0.67688	0.803549	0.81113	0.223429	0.230173
	ENSRNOG00000033119	Plcb4	0.058666	-0.700957	0.558426	-0.208715	-0.419343	-0.526834	0.708324	-0.852199	0.058666	0.881412	0.428046	0.20263
	ENSRNOG00000012640	Dpp7	-0.328046	-0.0340699	-0.637876	-0.625078	0.0518123	-0.511608	-0.475662	-0.393192	0.523945	-0.328046	0.555037	0.498847
	ENSRNOG00000033787	Adamtsl5	0.612275	-0.486173	0.626502	0.83518	0.696919	-0.0742405	0.487316	0.65868	0.612275	0.847147	-0.119376	-0.283335
	ENSRNOG00000009045	Alg6	-0.0511507	0.475335	-0.0184685	-0.0511507	0.120959	-0.35109	-0.454144	0.169401	0.238654	-0.198565	-0.169066	-0.610281
	ENSRNOG00000003472	Atp11c	-0.299539	-0.639516	0.193667	-0.299539	-0.210414	0.521149	-0.271352	-0.636964	-0.309716	-0.686933	-0.12736	-0.437604
	ENSRNOG00000037196	Spag17	-0.028806	-0.028806	-0.0484993	0.059524	0.034259	0.26389	0.584288	-0.0835007	0.26017	-0.244637	-0.0608863	-0.206777
	ENSRNOG00000016584	Mamdc4	-0.463609	-0.43234	-0.0979347	-0.53693	-0.448594	-0.463609	-0.578397	-0.423751	-0.47663	-0.555924	-0.626458	-0.362384
	ENSRNOG00000056297	Fmnl3	-0.275338	-0.275338	-0.063005	-0.593172	-0.606352	-0.397817	-0.25941	-0.945499	0.0305523	0.623714	0.67945	-0.645237
	ENSRNOG00000007270	Il12rb2	0.42689	0.253004	0.31037	0.463625	0.391862	0.229399	0.78964	0.847216	0.48616	-0.164132	0.42689	0.56047
	ENSRNOG00000009347	Arhgap25	0.528257	0.828273	0.134888	0.78332	0.666397	0.161815	0.835425	-0.716882	0.528257	-0.271136	0.531672	0.292151
	ENSRNOG00000022707	Pmp2	-0.239629	-0.56842	-0.645433	-0.396586	-0.114372	0.0708644	-0.838204	-0.948808	0.11962	-0.239629	-0.163686	-0.105912
	ENSRNOG00000050426	Dnah3	0.0140335	-0.0518414	-0.107946	0.00562747	0.171759	0.135037	0.689925	0.0140335	0.102683	0.224865	-0.0263939	-0.507269
	ENSRNOG00000011509	Agk	0.0770004	-0.27149	-0.796046	0.349808	0.418037	-0.476955	0.466157	-0.186723	0.0770004	-0.806331	0.381806	0.118667
	ENSRNOG00000018599	Gga2	0.343294	0.784913	0.215448	0.915016	-0.0646013	0.579362	0.361886	-0.534542	-0.143183	0.860087	-0.537823	0.343294
	ENSRNOG00000023373	Sec24b	-0.0901429	-0.597089	0.247676	-0.0606417	-0.332891	-0.576901	0.114145	0.0496182	-0.0901429	0.00791656	-0.246423	-0.423853
	ENSRNOG00000005058	Lpcat4	0.233559	0.331645	-0.191532	-0.0608649	0.511352	0.284133	0.697066	-0.373537	0.233559	-0.130225	-0.332382	0.352406
	ENSRNOG00000009576	Xpa	0.401623	-0.147066	0.264088	0.675521	0.643109	0.576124	0.401623	0.798315	0.22095	-0.312468	0.794171	0.293117
	ENSRNOG00000021099	Lysmd1	-0.634611	-0.483923	-0.894203	-0.719569	-0.663356	-0.0317858	-0.748445	0.413268	-0.415581	-0.86059	-0.634611	-0.369157
	ENSRNOG00000060842	Snord12b	-0.0211064	0.070152	-0.229765	-0.536042	-0.0211064	1.89005e-05	0.0981418	-0.100103	0.173439	-0.813013	-0.14576	0.317506
	ENSRNOG00000015812	Tm4sf1	0.509635	0.677866	0.710709	-0.167333	-0.390387	0.135913	-0.508109	-0.677721	0.509635	0.893638	0.796791	0.541044
	ENSRNOG00000043370	Fubp1	-0.609276	-0.0604108	-0.42775	-0.738013	-0.624099	-0.518935	-0.653617	-0.609276	-0.427678	-0.844211	-0.805627	-0.296486
	ENSRNOG00000003803	Zdhhc17	-0.0299269	0.718667	0.406733	-0.840497	-0.632459	0.0493448	-0.695286	-0.0299269	0.30918	-0.770471	-0.132497	0.109773
	ENSRNOG00000015658	Sorbs1	0.0508873	-0.146571	-0.0280579	0.723306	0.368437	0.322566	-0.0667095	0.830161	-0.194848	0.871492	-0.508599	0.0508873
	ENSRNOG00000004937	Csmd3	-0.149018	-0.945685	-0.677475	-0.149018	-0.0244958	0.315436	-0.307148	0.021672	0.0892023	0.218425	-0.184276	-0.821238
	ENSRNOG00000053583	Mapk3	-0.197552	0.317401	-0.291351	-0.356813	-0.0531987	-0.55482	0.00203047	-0.911546	-0.111725	0.559386	-0.692567	-0.197552
	ENSRNOG00000026086	Calhm3	0.0911818	0.0911818	0.0682804	0.0621964	0	0.0727223	0.49516	0.260784	0.312957	0.232173	0.0313534	0.290614
	ENSRNOG00000015736	Dhrs3	0.132651	0.132651	0.663062	0.571119	0.0335924	-0.296072	0.0703504	-0.730142	0.646898	0.8153	0.717033	-0.469245
	ENSRNOG00000007127	Bbs5	-0.046158	0.283452	-0.0179225	-0.046158	0.588153	-0.195896	-0.62771	0.551912	-0.0714978	-0.359251	-0.0889871	0.792877
	ENSRNOG00000010805	Fabp4	-0.18153	-0.18153	0.196752	-0.250689	-0.659561	-0.202583	-0.123703	-0.504441	0.762633	0.947874	-0.123577	-0.868732
	ENSRNOG00000010417	Nol4l	-0.444775	-0.765633	-0.502216	-0.384997	-0.660557	-0.444775	-0.197549	-0.717935	-0.384025	0.897319	-0.300348	-0.542802
	ENSRNOG00000058944	Snora71c	-0.0419097	0.00253332	-0.361052	-0.253952	-0.193963	-0.126549	-0.0419097	0.00907971	0.310272	-0.0700642	0.629499	0.175027
	ENSRNOG00000016838	Pla2g5	0.0269508	0.26451	-0.0832118	-0.838809	0.453332	0.291735	-0.176539	-0.392234	0.593991	0.0269508	0.510806	-0.629975
	ENSRNOG00000058386	Golt1b	0.11218	0.28667	-0.188462	0.165236	0.11218	0.273633	-0.0877156	-0.59019	0.444565	-0.821197	-0.806172	0.299818
	ENSRNOG00000016751	Slc25a28	0.562319	0.212442	0.720116	0.562319	0.604607	0.347661	0.73915	0.931934	0.387895	-0.887738	0.909857	0.456891
	ENSRNOG00000017311	Me3	0.508878	0.508878	0.636356	0.49828	-0.0338377	0.880871	0.310962	0.638739	0.447333	0.885734	0.922413	-0.323571
	ENSRNOG00000009730	Cyp7b1	0.112461	0.677831	0.48785	0.24541	0.377513	-0.608176	-0.663453	-0.531627	0.112461	0.940768	0.0543092	-0.676827
	ENSRNOG00000012019	B3galnt1	0.522445	0.929457	-0.558941	-0.196814	0.666178	0.339799	0.522445	-0.854616	0.757023	0.894779	-0.334763	0.685183
	ENSRNOG00000031174	Arnt	-0.0351084	0.574416	0.400142	-0.170708	-0.479981	-0.301885	-0.0351084	0.59533	-0.189552	0.727754	0.61855	-0.40285
	ENSRNOG00000007393	Ndrg1	0.687365	0.6476	0.803069	0.856448	0.137652	-0.0526092	0.839205	-0.504743	0.904377	0.813588	0.687365	0.630805
	ENSRNOG00000025997	Mrrf	0.441246	-0.516338	0.08378	0.708764	0.564601	0.29511	0.0266327	0.652349	0.587359	0.705172	0.175466	0.441246
	ENSRNOG00000014193	Lig1	-0.313054	-0.0752348	0.379892	-0.324007	-0.313054	-0.377252	0.127434	-0.243331	-0.235037	-0.885135	-0.416839	-0.390866
	ENSRNOG00000014276	Plce1	-0.094487	-0.094487	-0.600124	0.690223	-0.267848	0.572353	0.076459	-0.65573	0.0872121	0.907872	-0.249438	-0.432544
	ENSRNOG00000007078	Ccn4	-0.500715	-0.845798	-0.176168	-0.500715	-0.238738	-0.145158	-0.785611	-0.923751	-0.621516	-0.00650541	-0.652237	0.00182329
	ENSRNOG00000007102	Acss1	0.432827	-0.271796	0.432827	0.459791	0.484304	0.391599	0.535177	0.943872	-0.189435	0.454029	0.308608	0.0098519
	ENSRNOG00000011133	Trpc4	-0.242543	-0.696687	-0.690749	-0.242543	0.0841356	0.139283	-0.763384	-0.415554	-0.021626	0.134274	-0.800011	0.609183
	ENSRNOG00000016700	Tcf21	-0.648587	-0.648587	0.352982	-0.674968	-0.729752	-0.688519	-0.82988	-0.156301	-0.427306	0.409222	-0.749829	-0.435762
	ENSRNOG00000056135	Tsc22d3	0.505617	0.687201	0.268006	0.505617	-0.0765696	-0.397649	0.191434	0.701769	0.552852	0.925261	-0.500058	0.564319
	ENSRNOG00000060107	Dnajb14	0.0916057	0.434681	-0.341973	-0.0888276	0.404568	0.484204	0.0916057	-0.417059	-0.0430122	0.839723	0.614633	-0.15794
	ENSRNOG00000015340	Dnajc25	0.115774	-0.252343	-0.463221	0.307554	0.0970716	0.37303	-0.453755	0.115774	0.428906	0.857708	-0.0981015	0.147925
	ENSRNOG00000015902	Cpxm2	0.707836	-0.340184	-0.282542	0.913188	0.707836	0.757675	0.908909	-0.113277	0.800726	0.867221	0.187119	-0.5933
	ENSRNOG00000020993	Ms4a2	0.221657	0.221657	-0.0765581	-0.36541	0.61045	0.478018	0.280004	-0.74549	-0.485231	0.788925	0.799489	-0.706261
	ENSRNOG00000014445	Hp1bp3	-0.266061	-0.279341	0.765205	-0.266061	-0.163434	-0.0388846	-0.643841	0.632291	-0.405795	-0.866116	0.172409	-0.387848
	ENSRNOG00000004372	Cbln4	0.00584107	-0.0873968	-0.510994	-0.0216898	0.314864	-0.0711714	0.00584107	0.250512	0.357614	0.365122	-0.282428	0.0986966
	ENSRNOG00000014805	Wrap73	-0.23968	-0.0532803	-0.75218	-0.45139	-0.0778119	-0.23968	-0.0329011	-0.0175065	-0.439402	-0.824438	-0.391754	0.667148
	ENSRNOG00000019319	Fchsd2	0.397135	0.645043	-0.402462	0.563446	0.337327	-0.587256	0.70244	-0.7853	0.397135	0.621585	0.425515	-0.149452
	ENSRNOG00000057813	Ift172	0.476146	0.548896	0.306753	0.476146	0.509482	0.111936	-0.139795	0.750126	0.695168	0.684214	-0.151046	-0.595064
	ENSRNOG00000017609	Cnga4	0.0468015	-0.463509	0.19639	0.784408	-0.383575	0.340711	-0.0422694	0.205775	0.0468015	0.196855	-0.189013	-0.453283
	ENSRNOG00000022044	Cabp4	-0.190083	-0.197924	-0.625853	-0.190083	0.124448	-0.10261	-0.226441	-0.422294	0.0271001	0.654725	-0.188338	-0.663933
	ENSRNOG00000005724	Map3k7	0.0491419	0.115139	-0.0121513	-0.157483	0.29711	0.0837795	0.0491419	-0.330114	0.0158184	0.211833	0.0521357	-0.0646124
	ENSRNOG00000056493	Mybpc1	0.0836334	0.392633	0.322547	-0.444346	-0.590913	-0.10177	-0.41718	0.307692	0.116619	0.379703	-0.285797	0.0836334
	ENSRNOG00000012819	Gdnf	-0.193523	-0.252471	-0.184834	-0.310572	-0.286157	0.397975	-0.430148	-0.419052	-0.0242271	0.399806	0.458974	-0.193523
	ENSRNOG00000015816	Bbs7	0.00941246	0.721874	0.709713	-0.396901	0.463657	-0.444792	-0.410647	-0.434464	-0.380722	0.83016	0.219345	0.00941246
	ENSRNOG00000013865	Zmym6	0.450769	0.53594	0.716945	0.566881	0.439077	0.199467	0.447811	0.622293	0.450769	0.893922	-0.834981	0.149945
	ENSRNOG00000049743	Gstm5	-0.0815572	0.599488	-0.0815572	-0.162584	-0.516708	-0.13664	-0.61623	0.334801	-0.244634	0.72418	0.0897058	-0.0671519
	ENSRNOG00000009899	Skil	0.298285	-0.194251	-0.603243	0.609644	0.716582	-0.369167	0.436356	-0.667958	0.298285	0.584168	-0.821602	0.306728
	ENSRNOG00000014916	Lats1	-0.450564	0.291386	-0.307032	-0.732036	-0.583898	-0.20081	-0.536972	-0.717724	0.0930842	-0.150203	-0.489452	-0.450564
	ENSRNOG00000015678	Spata1	-0.211892	-0.0134554	0.225316	-0.333147	-0.358377	-0.0444018	-0.731946	0.0139643	-0.211892	-0.796689	-0.0671125	-0.622967
	ENSRNOG00000020479	Pik3c2a	-0.06723	0.785979	0.356351	-0.764748	-0.06723	0.553957	-0.594052	-0.730237	0.365679	-0.632916	-0.815576	0.226524
	ENSRNOG00000031598	Atp8b4	0.716194	0.835353	0.579892	0.850337	0.880808	0.66249	0.904518	0.829434	0.716194	0.0036324	0.090223	0.63452
	ENSRNOG00000018798	Bcan	-0.223356	-0.696851	-0.872887	-0.424219	0.0474797	-0.223356	-0.623693	0.0398603	0.420584	0.764548	0.5149	-0.831242
	ENSRNOG00000013135	Ptpn12	-0.519364	-0.288085	-0.53515	-0.6386	-0.61322	-0.597772	0.296964	-0.926823	0.208213	0.848438	-0.519364	-0.141505
	ENSRNOG00000021161	Fermt3	0.422862	0.874313	0.164686	0.878482	0.861214	0.132795	0.859945	-0.0962571	-0.398948	-0.809939	0.75446	0.422862
	ENSRNOG00000004784	Ndufaf5	0.124013	0.124013	0.0939854	0.278551	0.319061	-0.0628991	0.0224619	0.402955	0.212052	-0.70505	-0.350163	0.712374
	ENSRNOG00000058983	Gata5	-0.157487	0.196665	0.0551151	-0.242705	-0.301661	-0.157487	-0.92775	0.00893318	-0.310548	0.605212	-0.134861	-0.58357
	ENSRNOG00000005159	Fam135b	0.0597212	0.824484	-0.0414461	-0.416574	-0.189988	0.108429	-0.200288	-0.287379	0.0622368	0.295591	0.0597212	0.0613823
	ENSRNOG00000016097	Kyat1	-0.300812	0.799006	0.133163	-0.506599	0.402569	-0.715515	-0.300812	0.470514	0.588301	-0.747906	-0.821175	-0.418007
	ENSRNOG00000006338	Lrp6	-0.202824	-0.133947	0.607372	-0.202824	-0.746749	0.15626	-0.52011	-0.51057	-0.401699	0.73746	-0.0665287	-0.432462
	ENSRNOG00000053828	Ppp1r12c	-0.433079	-0.454253	0.252327	0.147743	-0.799783	0.372601	-0.433079	-0.799059	-0.275805	-0.648919	-0.580082	0.855587
	ENSRNOG00000012454	Trmt10b	-0.28886	-0.472983	-0.477888	0.288861	-0.28886	-0.519531	0.10386	0.294282	0.233299	-0.86515	-0.461023	0.386864
	ENSRNOG00000018337	Caly	0.0402887	0.817598	-0.0989443	0.026585	0.318426	0.192231	0.0402887	0.239647	0.308048	-0.330613	-0.0917275	-0.11806
	ENSRNOG00000002387	Tceal1	0.323224	0.529337	0.23497	0.323224	0.0596936	-0.594558	-0.812439	0.690895	0.230651	0.756013	0.461462	0.549427
	ENSRNOG00000014710	Prom2	0.419361	0.254069	0.630616	0.58683	0.656904	-0.143231	0.147253	0.696749	0.0649929	0.896339	-0.832635	0.419361
	ENSRNOG00000036913	Resf1	0.248258	0.778336	0.349908	-0.19307	0.101592	0.696427	0.803674	-0.391675	0.248258	-0.236295	0.0361479	0.592172
	ENSRNOG00000004574	Ofd1	0.270026	0.615482	0.523429	0.270026	0.691288	0.259007	0.527857	-0.407498	0.124675	-0.881684	-0.661901	0.699315
	ENSRNOG00000053550	Itga1	-0.202731	-0.202731	-0.110458	-0.219785	0.317265	-0.336276	-0.367924	-0.847909	-0.446486	0.902122	0.419897	-0.13594
	ENSRNOG00000048371	Fam185a	0.101838	-0.0262566	-0.259325	0.101838	0.613656	-0.0239431	0.413864	0.0372371	0.212929	0.379745	-0.181605	0.398208
	ENSRNOG00000015850	Rbp7	-0.287788	-0.192999	0.244277	-0.302848	-0.708684	-0.0833841	-0.394522	-0.668664	-0.287788	0.741476	0.000218881	-0.768413
	ENSRNOG00000020271	Tial1	-0.344351	0.144816	-0.0972002	-0.74013	-0.640781	-0.344351	-0.570844	-0.237258	-0.254019	-0.807046	-0.284853	-0.540735
	ENSRNOG00000007859	Cep83	-0.355056	-0.27326	0.244179	-0.0261144	-0.4851	0.397254	-0.459679	0.650453	-0.552865	-0.652371	-0.355056	-0.547323
	ENSRNOG00000007427	Entpd6	0.541022	0.541022	0.0647044	0.69956	0.701196	0.348458	0.627798	0.917716	0.491135	0.709994	-0.341535	0.313429
	ENSRNOG00000017887	Mutyh	-0.353383	0.172098	0.150225	-0.37773	-0.353383	-0.348154	0.375674	-0.855825	-0.458053	-0.831091	0.129869	-0.531824
	ENSRNOG00000053430	Slco4a1	0.302243	0.302243	-0.102223	0.679791	-0.634893	0.246986	0.54342	-0.699562	0.302831	0.507561	-0.171613	0.720702
	ENSRNOG00000011589	Camk2d	0.10244	0.88225	0.0255904	-0.643918	-0.337078	0.10244	0.106963	-0.649561	0.477458	0.342348	0.444881	-0.472248
	ENSRNOG00000000091	Smad9	0.194399	0.230634	0.215956	0.396615	0.148163	0.260784	0.194399	0.260784	0.0879571	0.156734	0.0879589	-0.303211
	ENSRNOG00000017509	Eed	0.22373	-0.717115	0.273232	0.22373	-0.46411	0.466266	0.538329	0.704359	0.314703	-0.797295	-0.778065	-0.145244
	ENSRNOG00000013791	Enpp3	0.0664565	-0.0996403	-0.349671	-0.881875	0.0664565	0.535737	0.543265	-0.949232	0.870022	0.850262	-0.0565551	0.135019
	ENSRNOG00000014840	Gna14	0.408073	0.658244	0.624929	-0.0215417	0.650473	-0.442371	0.408073	0.567239	0.0714246	0.727466	-0.906151	-0.294249
	ENSRNOG00000010556	Intu	-0.0933032	-0.00972352	0.179154	0.0535512	0.437365	-0.0933032	-0.164061	-0.278225	-0.526529	0.373302	-0.405268	-0.449039
	ENSRNOG00000046492	Nemp1	-0.322116	-0.0476677	0.294834	-0.593207	-0.487112	-0.277635	0.115404	-0.609011	-0.322116	-0.804432	-0.317458	-0.54805
	ENSRNOG00000053502	Arhgef17	-0.541251	0.871593	0.489918	-0.63271	-0.541251	-0.576906	-0.804802	0.195018	-0.568032	0.794711	0.0797337	-0.566339
	ENSRNOG00000010695	Pdgfc	0.36468	-0.188151	-0.0862619	-0.240259	0.36468	0.360627	0.812705	-0.771271	0.736247	0.912714	0.566914	0.495908
	ENSRNOG00000037908	Prg3	-0.329661	-0.460052	-0.0993351	-0.0733437	-0.329661	-0.463541	0.219922	-0.5145	-0.729653	-0.444308	0.0604505	0.000248872
	ENSRNOG00000017319	Mertk	0.834469	0.834469	0.781525	0.883373	0.857224	-0.128236	0.881569	-0.0319242	0.897619	0.966513	-0.460898	0.558994
	ENSRNOG00000007490	Gabrr2	0.0798224	-0.158796	-0.33763	0.818102	-0.445518	0.196041	0.649446	0.833044	0.0798224	-0.817769	0.625427	0.0148484
	ENSRNOG00000052968	Hnrnpa3	-0.273744	-0.561165	-0.101683	-0.273744	0.324957	-0.426414	0.0419692	-0.411784	-0.170214	-0.671643	-0.665111	0.0771223
	ENSRNOG00000005564	Ubn2	-0.299881	-0.299881	0.612459	-0.382351	-0.392826	-0.125526	-0.629117	0.82319	-0.680578	-0.103138	-0.292679	-0.579932
	ENSRNOG00000050761	Serpina10	-0.0614999	-0.189974	0.0621964	-0.135414	0.228451	0.592827	-0.0614999	-0.406173	0.280499	0.102723	-0.156586	-0.199836
	ENSRNOG00000004229	Tac3	-0.222879	0.0627449	-0.353647	0.252734	-0.233909	-0.168694	-0.222879	-0.818029	0.792831	-0.380452	-0.2512	0.0335346
	ENSRNOG00000024762	Frmd7	-0.267763	0.0615371	0.105857	-0.109348	0.0331032	0.0762977	-0.557698	-0.542983	-0.368208	-0.671743	-0.756188	-0.267763
	ENSRNOG00000032951	Jsrp1	-0.108458	-0.0564928	-0.108458	-0.156434	-0.0941294	-0.098094	-0.267483	0.82063	-0.479884	0.508133	-0.133853	-0.677294
	ENSRNOG00000017659	Hs3st2	0.0845191	0.293792	-0.520004	0.56255	0.652559	0.0180544	-0.00294089	0.353485	-0.544573	0.123539	0.0845191	-0.506921
	ENSRNOG00000018915	Tagap	0.737493	0.921573	0.171958	0.827361	0.901809	0.737493	0.857207	0.567984	0.163484	-0.239121	0.296035	0.920945
	ENSRNOG00000053691	Lama5	-0.50447	-0.50447	0.245833	-0.633266	-0.628523	-0.459485	-0.816865	-0.844178	-0.617184	0.562706	0.256058	-0.419039
	ENSRNOG00000008246	Emilin1	-0.566159	-0.784023	-0.304572	-0.566159	-0.588225	-0.716662	-0.901583	-0.920633	0.0631051	0.750795	-0.495588	-0.206442
	ENSRNOG00000019260	Ceacam20	0.0539939	0.0544561	0.18027	-0.0933063	0.156831	-0.0181763	0.0778997	0.0539939	-0.0230267	0.0678818	-0.46044	-0.461078
	ENSRNOG00000027026	Jazf1	-0.380994	-0.126278	-0.768212	-0.493697	-0.294212	-0.124961	-0.380994	-0.712526	-0.720784	-0.719064	-0.108268	0.676532
	ENSRNOG00000047931	Tmsb4x	0.516453	0.854895	-0.651531	0.575417	0.516351	0.75844	0.845945	-0.733724	0.612305	-0.524092	0.343558	0.516453
	ENSRNOG00000049402	Nbl1	0.122251	0.175265	0.624439	-0.0776372	-0.409459	-0.45575	0.122251	-0.163791	0.757945	0.936298	-0.162519	0.796356
	ENSRNOG00000012512	Nexn	-0.526589	-0.815869	0.570229	-0.500467	-0.759114	-0.526589	-0.885049	-0.0884939	-0.853267	-0.35599	-0.739615	0.277206
	ENSRNOG00000009448	Papln	-0.720798	-0.884152	-0.168979	-0.965104	-0.641268	-0.720798	-0.803608	-0.917677	-0.763931	0.792156	-0.611064	-0.410759
	ENSRNOG00000017137	Eef1akmt2	-0.241515	0.338177	0.522211	-0.359417	-0.100079	-0.3669	-0.104922	-0.641016	-0.413459	-0.669513	0.329274	-0.241515
	ENSRNOG00000047941	Krtcap3	0.260189	0.335844	0.401819	-0.177154	0.630767	-0.130649	0.267634	-0.11758	0.224643	0.260189	-0.113305	0.585041
	ENSRNOG00000005530	Rps6kl1	0.174987	0.19561	-0.445918	0.174987	-0.658609	-0.515266	-0.0343788	-0.598865	0.555914	0.841998	0.394579	0.384913
	ENSRNOG00000040120	Bhmt2	-0.221456	-0.410024	-0.221456	-0.555609	0.390423	0.476945	-0.118434	-0.223292	-0.23626	0.358978	-0.212061	-0.635283
	ENSRNOG00000023296	Wtip	-0.435166	-0.276033	-0.152851	-0.756584	-0.741492	-0.535208	-0.434497	-0.89141	0.00226758	0.796552	-0.435166	-0.708605
	ENSRNOG00000008034	Tmeff1	-0.66894	-0.277938	-0.81037	-0.888695	-0.87437	0.135344	-0.552175	-0.89596	-0.622423	0.782877	-0.66894	-0.824728
	ENSRNOG00000058906	Ptprh	-0.156684	-0.156684	-0.0936711	0.767176	-0.346502	-0.533206	0.271356	-0.2203	-0.365354	0.541371	-0.868688	0.256838
	ENSRNOG00000007422	Vav2	-0.0951005	-0.0951005	-0.369192	-0.731899	0.181975	-0.0719556	-0.785213	-0.813401	-0.00831308	0.924777	-0.501188	0.133238
	ENSRNOG00000005697	Slc6a11	-0.0327222	-0.137232	-0.414691	-0.0492798	-0.030587	0.152992	-0.0327222	0.0701407	-0.339111	-0.0300773	0.0125603	-0.183109
	ENSRNOG00000042592	Rgs10	0.285261	0.847378	-0.459773	0.0857579	0.796755	0.329266	0.285261	-0.6508	-0.688061	-0.833091	0.421786	0.727329
	ENSRNOG00000055939	Zcchc18	0.131988	0.821627	-0.489279	0.581229	0.131988	0.166249	-0.112125	0.210138	0.28299	-0.583529	-0.205057	-0.120585
	ENSRNOG00000013535	Cdh6	-0.619045	0.141992	-0.80813	-0.619045	0.206152	-0.577997	-0.730676	-0.911886	-0.561046	0.839049	-0.949275	-0.765216
	ENSRNOG00000033134	Mef2c	-0.403711	-0.727427	-0.85568	0.586001	-0.658192	-0.481562	-0.403711	0.566005	-0.312118	0.975534	0.616086	-0.49287
	ENSRNOG00000038916	Dram1	0.48967	0.757878	-0.461058	0.414948	0.54487	-0.0552983	0.518227	-0.677314	0.48967	0.82121	0.00888812	0.702105
	ENSRNOG00000006709	Pzp	-0.211554	-0.567882	-0.0615235	-0.700386	0.657178	0.264227	-0.183749	-0.54896	-0.211554	0.440034	-0.785986	-0.672585
	ENSRNOG00000019050	Ifit1	-0.117417	0.269125	-0.117417	-0.584933	-0.209181	-0.236312	0.663964	0.0544404	-0.297095	-0.443305	0.3422	0.182349
	ENSRNOG00000008658	Mitf	0.555703	0.846589	0.647145	0.555703	-0.337741	0.521981	0.69304	0.914201	0.544342	0.861479	-0.180495	0.283746
	ENSRNOG00000002413	Gpc4	-0.414596	-0.156491	0.197626	-0.414596	0.590679	-0.720083	-0.552913	-0.687962	-0.720794	0.819491	0.970935	-0.783551
	ENSRNOG00000019147	Stom	0.162725	0.659439	0.162725	-0.0611299	0.633681	0.371275	0.340196	-0.783183	-0.28238	0.863687	-0.333673	-0.71521
	ENSRNOG00000009114	Fam110b	-0.498396	0.375461	-0.756338	-0.776019	-0.426226	0.437225	-0.790642	-0.694035	-0.118944	0.642041	-0.689394	-0.498396
	ENSRNOG00000010463	Cpa4	-0.0499129	0.0541402	0.281184	-0.0499129	-0.40202	0.251628	-0.393429	-0.751442	-0.339604	0.012186	0.200581	-0.735714
	ENSRNOG00000033940	Adgrl4	0.187266	0.647866	-0.829558	-0.755614	-0.529716	-0.683073	0.333175	-0.853287	0.187266	0.858749	0.863109	0.681892
	ENSRNOG00000011648	Aqp1	0.501352	0.837312	0.294862	0.126476	0.501352	0.552989	-0.095198	0.56853	-0.39006	0.957242	0.224934	0.875289
	ENSRNOG00000007765	Frzb	0.149067	0.558134	0.149067	-0.467033	0.886248	0.0235649	-0.0514298	-0.606146	0.484218	0.508015	-0.592407	0.841698
	ENSRNOG00000015294	Paxx	-0.0660581	-0.156579	-0.118707	-0.0927741	0.105942	0.302507	0.0743251	-0.135299	-0.0660581	0.0840496	-0.272941	0.31573
	ENSRNOG00000007603	Gabrr1	0.163006	-0.113141	-0.107784	0.163006	0.203231	-0.317793	0.404309	0.831425	0.65475	0.495696	-0.350295	0.147513
	ENSRNOG00000038044	Tsc22d2	-0.400523	-0.40676	0.299837	-0.457057	-0.489428	-0.0481233	-0.400523	0.604006	-0.505286	0.211521	-0.362348	-0.508922
	ENSRNOG00000003587	Vegfd	0.117669	0.0101117	0.242517	0.63085	-0.541947	-0.676193	-0.594235	0.351511	-0.768669	0.63482	0.323999	0.117669
	ENSRNOG00000057996	Phactr3	0.0996489	0.420721	-0.251329	0.0665121	-0.0120058	0.0996489	0.467493	0.520775	0.637935	-0.0591512	-0.178355	0.641268
	ENSRNOG00000028996	Krt1	-0.414867	-0.479592	-0.278195	-0.414867	-0.214025	-0.419543	-0.608591	-0.552144	0.268019	0.210052	-0.492319	-0.356258
	ENSRNOG00000020380	Lgals7	-0.0287183	-0.020725	0.264164	0.13095	-0.243679	-0.161903	-0.15124	-0.493405	0.0262381	0.113681	-0.599051	-0.0287183
	ENSRNOG00000020706	Kcnn3	0.359905	0.359905	-0.658815	-0.639035	-0.616895	-0.00249847	0.643417	0.625921	0.610404	0.905494	-0.398986	0.538088
	ENSRNOG00000049277	Syne4	0	0	0	0	-0.229675	0	0.260784	0	0	0
	ENSRNOG00000017706	Slc66a1	-0.168609	-0.678865	-0.147865	-0.303966	-0.407572	0.105232	-0.433808	0.70199	-0.168609	-0.524711	-0.0764699	0.0919383
	ENSRNOG00000008880	Nrk	-0.758472	-0.866587	0.184492	-0.91782	-0.758472	-0.639525	-0.95187	-0.960079	-0.852103	-0.352529	-0.724569	-0.666247
	ENSRNOG00000052407	Btk	0.582078	0.881182	0.372435	0.749571	0.843956	0.310366	0.764799	0.0391309	-0.43434	0.84238	0.582078	0.355619
	ENSRNOG00000017253	Ccdc107	0	0	0	0	0	0	0	0	0	0
	ENSRNOG00000018557	Cdh22	0.115374	0.38345	0.288287	0.945671	-0.282212	0.115374	-0.9135	-0.108422	0.64574	0.469789	0.0948454	0.00280422
	ENSRNOG00000008931	Slc25a21	0.185253	0.442181	0.185253	0.405297	0.262934	-0.887268	-0.375082	-0.359	-0.420506	0.840568	0.906039	-0.684994
	ENSRNOG00000019141	Ch25h	0.80554	0.840132	0.841965	0.724243	0.862563	0.408808	0.958149	0.142672	0.80554	0.890782	0.533084	0.76861
	ENSRNOG00000020164	Ifitm10	0.616295	0.632412	0.558308	0.817599	0.442256	0.187075	0.567945	0.827994	0.616295	0.758609	0.652696	0.476277
	ENSRNOG00000050877	Cetn3	-0.00826552	-0.00826552	-0.229675	-0.229675	-0.0933063	0	0	0	0	-0.23602	0.0879589	-0.324809
	ENSRNOG00000016284	Dmrt3	-0.111915	-0.229675	-0.134808	-0.272178	-0.00945373	-0.0966978	0.100611	-0.111915	-0.171176	0.245199	-0.742724	-0.0248205
	ENSRNOG00000017429	Lat	0.435991	0.457142	0.219888	0.649681	0.86791	0.435991	0.754166	0.208768	0.422476	-0.748687	0.282342	0.461654
	ENSRNOG00000015677	Cda	0	0	0	0	0	0	0	0	0	0
	ENSRNOG00000006264	Itfg2	-0.223268	0.0510604	0.620684	-0.580975	-0.442269	-0.272698	-0.130993	-0.223268	-0.157431	-0.10961	-0.247791	-0.321882
	ENSRNOG00000004763	Sirpa	0.439421	0.25938	-0.0414812	0.888393	0.514247	0.455726	0.728614	-0.149522	0.439421	0.938863	0.106873	0.100132
	ENSRNOG00000000098	Rnf115	0.311827	0.666155	-0.688796	-0.381443	0.311827	0.60497	0.563492	0.0148731	0.36437	-0.793731	0.596226	0.249121
	ENSRNOG00000007793	Pnrc1	-0.187788	-0.160438	0.366317	0.354422	-0.135158	-0.525171	-0.44008	0.882668	-0.32799	-0.791641	-0.434176	-0.187788
	ENSRNOG00000019491	Stard10	0.653165	0.757238	0.566768	0.735754	0.501237	-0.246128	0.530359	0.940467	0.73149	0.863053	-0.0825096	0.653165
	ENSRNOG00000036918	Etfbkmt	-0.0664514	-0.521719	0.241873	0.678111	-0.270705	-0.286001	-0.0664514	-0.174077	-0.64783	0.789617	0.40426	0.532557
	ENSRNOG00000015670	Stx7	0.375456	0.375456	-0.508365	0.593538	0.460362	-0.0928696	0.527116	0.475262	0.0971159	0.905446	-0.118588	0.124369
	ENSRNOG00000021027	Dbp	0.679092	0.648638	0.695211	0.594103	0.570505	0.679092	0.585277	0.722672	0.734198	0.807741	0.6867	0.412822
	ENSRNOG00000016733	Rab13	-0.0608855	0.0603675	0.724091	-0.596868	-0.464804	-0.5799	-0.585024	-0.864838	-0.0608855	0.87538	0.963923	0.141475
	ENSRNOG00000005359	Csrnp3	-0.175879	-0.762329	-0.67158	-0.0210745	0.223522	-0.175879	0.234579	-0.285751	-0.288544	0.227966	0.888911	-0.71519
	ENSRNOG00000027410	Ccdc125	-0.075605	-0.247705	-0.075605	-0.673006	-0.00176104	-0.348604	-0.083241	-0.785069	0.0948395	0.881183	0.512086	0.0260049
	ENSRNOG00000046727	Abcc2	-0.113862	-0.412169	0.218811	-0.304231	0.655394	0.552647	-0.113862	-0.0409172	-0.106523	-0.824268	-0.737407	-0.551174
	ENSRNOG00000019730	Inppl1	0.127165	-0.783238	-0.52488	0.717043	-0.191408	0.428223	0.228349	0.127165	0.287351	0.939511	-0.00376199	-0.445838
	ENSRNOG00000014263	Or2k2	-0.149127	-0.0301109	-0.239231	0.178061	-0.0928353	-0.149127	-0.473741	-0.276952	-0.175762	0.120214	-0.195447	0.188488
	ENSRNOG00000039305	Ezhip	-0.0744765	0.54347	-0.296969	-0.0744765	0.0979388	0.173989	0.14	-0.0948564	0.272411	-0.252252	-0.979835	-0.471124
	ENSRNOG00000015773	Il21r	0.502731	0.527672	0.523287	0.851524	0.775701	0.218475	0.531032	0.174501	-0.513197	-0.746662	0.502731	0.203041
	ENSRNOG00000014903	Zfyve27	0.280954	-0.502087	-0.749074	0.753697	-0.202109	0.727908	0.656962	0.721024	0.218864	-0.582378	0.358709	0.280954
	ENSRNOG00000021261	Rassf2	-0.0896354	0.241221	-0.0896354	-0.025281	0.74729	0.205358	-0.00984401	-0.65129	-0.366508	-0.61892	-0.848608	-0.203053
	ENSRNOG00000004205	Pkdcc	-0.466015	-0.746139	0.0190224	-0.662223	-0.805387	-0.0660528	-0.532068	0.226423	-0.817783	0.209997	-0.466015	0.0214044
	ENSRNOG00000025278	Scai	-0.663046	-0.663046	-0.655579	-0.902501	-0.750146	-0.623223	-0.798738	-0.745272	-0.207046	-0.745887	-0.606406	-0.0782403
	ENSRNOG00000024139	Miip	-0.0992855	0.183567	-0.15629	0.0563288	-0.229345	-0.133069	0.0652147	-0.226104	-0.164467	-0.00825884	-0.0992855	0.0438493
	ENSRNOG00000018350	Shtn1	0.771309	0.964805	-0.116665	0.911016	0.930135	0.751047	0.771309	-0.71002	0.837066	0.682654	0.166497	0.778145
	ENSRNOG00000006583	Hpgds	-0.035436	0.495008	-0.458502	0.314378	-0.190336	-0.389694	0.291073	-0.707053	0.643321	0.920115	-0.628635	-0.035436
	ENSRNOG00000008015	Fos	0.68529	0.775588	-0.456693	0.796533	0.600659	0.461825	0.816762	0.420249	0.866748	0.68529	0.600725	0.786709
	ENSRNOG00000033020	Lcn1	0	-0.0933063	0	0	-0.229675	0	0	0	0	0.119795	-0.0328565	0.39363
	ENSRNOG00000011112	Fam161b	0.0368474	0.0368474	0.206161	0.684695	-0.106263	-0.183493	0.388071	0.803005	-0.334071	-0.858623	0.207027	-0.426174
	ENSRNOG00000052140	Ogg1	-0.434437	-0.0794394	-0.306919	-0.434437	-0.435442	-0.472104	-0.115121	-0.467056	-0.234357	-0.81115	-0.707839	-0.00717456
	ENSRNOG00000004676	Pak3	-0.649425	-0.843375	-0.649425	-0.660948	-0.144343	-0.0831402	-0.754285	-0.880956	-0.403728	0.492372	0.00638534	-0.721587
	ENSRNOG00000008934	Tmem65	0.133631	0.769419	-0.680891	-0.390901	0.133631	0.537924	-0.674577	0.729835	0.626778	0.679821	-0.0678128	-0.478808
	ENSRNOG00000038102	Elmod3	0.344356	0.537386	0.202261	0.713456	0.59027	0.257395	-0.0598737	0.53431	0.344356	0.544672	0.0734258	-0.114829
	ENSRNOG00000010484	Zdhhc21	-0.329743	-0.630682	-0.771432	-0.24954	-0.00509054	-0.329743	0.717801	-0.82499	0.145044	-0.742864	-0.722222	-0.0633252
	ENSRNOG00000039730	Orai3	0.503637	0.493572	-0.122491	0.597567	0.299632	0.464361	0.503637	0.550658	0.66558	0.854618	-0.138616	0.575823
	ENSRNOG00000028008	Slc5a12	-0.0199991	-0.108983	0.134129	-0.344184	-0.174402	0.00403084	0.0743619	0.394543	-0.118633	-0.392545	-0.0199991	0.218053
	ENSRNOG00000022386	Opalin	-0.0469973	-0.230547	0.603532	-0.283233	-0.125867	0.170481	0.0409664	0.336975	0.266277	-0.910156	-0.134094	-0.0469973
	ENSRNOG00000025384	Slc2a10	-0.651132	-0.886381	-0.740078	-0.770983	-0.616333	-0.40276	-0.233292	-0.921589	-0.651132	0.838881	-0.826929	-0.647918
	ENSRNOG00000017406	Atrnl1	-0.647085	-0.955233	0.357611	-0.647085	-0.482888	-0.707042	-0.587832	-0.938033	-0.284445	0.147149	-0.663174	-0.935407
	ENSRNOG00000057589	Rnf11	0.419099	0.713331	-0.0316413	0.427826	0.363793	0.419099	-0.483872	0.750667	-0.3342	0.82087	0.279391	0.661944
	ENSRNOG00000019851	Cox6a2	0.121016	0.112397	-0.708767	0.657163	-0.0561523	0.0610577	-0.116818	0.588938	0.402252	0.173866	0.121016	0.612202
	ENSRNOG00000060530	Cdc34	0.499903	-0.494145	-0.0348275	0.714005	0.499903	0.643964	0.626114	0.851153	0.340496	-0.18482	-0.0675724	0.679677
	ENSRNOG00000014969	Lzts2	-0.377935	-0.415911	0.473517	-0.309379	-0.464877	-0.609505	-0.622959	-0.377935	-0.431302	0.833692	-0.141453	0.00246042
	ENSRNOG00000010495	Ttc17	0.0421162	-0.214015	0.349302	-0.170933	0.0421162	-0.0549741	-0.547798	0.703367	0.458814	-0.615134	0.235078	0.264861
	ENSRNOG00000010381	Mknk1	0.0604964	0.714839	0.549342	0.0604964	0.0510074	-0.0978228	-0.130785	0.0557506	-0.100972	0.241123	0.640079	0.622238
	ENSRNOG00000025416	Dpy19l4	0.102993	0.613432	0.716673	-0.218791	0.344851	-0.219438	-0.0187407	0.78225	0.102993	0.620182	-0.205445	0.0147214
	ENSRNOG00000056223	Tfb1m	0.188455	-0.472066	-0.110395	0.199694	0.223581	-0.636929	0.423116	0.188455	0.588944	0.476322	-0.365586	0.154533
	ENSRNOG00000006238	Traf2	0.34155	-0.184872	0.53626	-0.125652	0.589439	0.348378	0.577799	0.862943	0.234743	-0.745369	-0.152396	0.34155
	ENSRNOG00000011411	Adgrg6	0.672934	0.928638	0.781487	0.406242	0.475191	-0.516328	-0.925257	-0.86252	0.672934	0.855139	0.682486	0.750138
	ENSRNOG00000010795	Cnot4	0.0633099	0.738778	0.0633099	0.184231	-0.0786559	0.0870964	-0.28048	0.811373	0.0573431	-0.680465	-0.210616	0.280739
	ENSRNOG00000052506	Ak3	0.528187	-0.507012	0.37078	0.820232	0.576344	0.478959	0.815895	0.140923	0.934054	0.876008	0.528187	0.426974
	ENSRNOG00000045771	Chl1	0.198589	-0.34414	-0.743516	0.721188	0.425641	0.198589	-0.941496	-0.364246	0.687454	0.845065	0.278152	-0.21338
	ENSRNOG00000030572	Smc5	-0.333067	-0.302739	-0.313526	-0.823044	-0.76258	0.314315	-0.628593	-0.651917	-0.25538	-0.846571	-0.333067	-0.0609033
	ENSRNOG00000036980	Zgrf1	-0.614604	-0.0326657	0.708642	-0.664311	-0.614604	-0.380676	-0.021328	-0.693523	-0.379202	-0.833068	-0.655825	-0.646022
	ENSRNOG00000005154	Alkal2	-0.271639	-0.387284	-0.271639	-0.200976	-0.641499	-0.294897	-0.179236	-0.49925	-0.152978	-0.237967	-0.503531	-0.19974
	ENSRNOG00000027582	Dpysl4	-0.297251	-0.337442	-0.879882	-0.439564	-0.0969055	-0.0175833	-0.611122	-0.750707	-0.297251	0.689629	0.0767991	0.622813
	ENSRNOG00000001581	Hoxd10	0.0218189	0.0218189	-0.0197548	-0.178083	-0.565906	0.169003	0.24161	0.0324529	-0.0241772	0.308975	-0.703258	0.0862893
	ENSRNOG00000007597	Rhpn1	0.481322	0.733407	0.648342	0.315049	0.362209	0.512191	0.452277	-0.828318	0.689362	0.883884	-0.207487	0.481322
	ENSRNOG00000005561	Brinp1	0.0616775	0.102695	-0.823976	-0.440574	0.151005	0.233039	-0.894898	-0.0475623	-0.233106	0.509453	0.0616775	0.61622
	ENSRNOG00000012294	Heph	-0.105488	-0.0713262	0.118238	-0.692485	-0.625933	-0.527174	-0.159143	-0.67806	0.388646	0.891686	0.264224	-0.105488
	ENSRNOG00000011672	Tph1	-0.0146511	0.249353	0.112	-0.0146511	-0.72029	0.0389935	0.167451	-0.260384	-0.111683	-0.285766	0.57624	-0.518801
	ENSRNOG00000019138	Clec11a	-0.506111	-0.789905	0.271255	0.0628682	-0.685229	-0.506111	-0.921903	-0.847089	-0.46513	-0.260773	-0.930766	-0.266211
	ENSRNOG00000023226	S100a10	-0.0643223	0.628017	-0.596495	-0.438573	0.191498	-0.0643223	0.39429	-0.889823	0.290611	-0.628913	-0.106014	0.521852
	ENSRNOG00000022570	Pus7l	0.171283	-0.0364373	-0.0536425	0.524312	0.390018	0.171283	0.513691	-0.335901	-0.0294269	0.518228	-0.224039	0.398154
	ENSRNOG00000007390	Nfkbia	0.728095	0.783485	0.473611	0.720457	0.878823	0.383315	0.847689	0.728095	0.653864	0.78758	0.340127	0.823105
	ENSRNOG00000009269	Cga	-0.102688	-0.381903	0.443047	0.250615	0.501902	-0.235536	0.153162	-0.333676	-0.211983	-0.199361	-0.102688	0.148141
	ENSRNOG00000013177	Map3k1	0.0534124	0.0770891	-0.247019	-0.252491	-0.218721	0.527407	0.544095	0.0534124	-0.379601	0.531733	0.140688	-0.69812
	ENSRNOG00000004773	Yaf2	0.0313379	-0.0571078	-0.460399	0.806119	-0.179965	0.0345943	-0.334647	0.761161	0.0313379	0.701793	-0.237464	0.400048
	ENSRNOG00000022732	Tmem126b	0.299964	0.705619	0.0972871	-0.0589704	0.395498	0.379656	0.0722131	0.305287	0.160883	0.299964	-0.105839	0.541164
	ENSRNOG00000022166	Ammecr1	-0.417071	-0.720075	-0.340333	-0.765263	-0.417071	-0.316228	0.159556	-0.745268	-0.328573	-0.825608	-0.467232	0.641589
	ENSRNOG00000008907	Fggy	0.536536	0.245191	0.767247	0.73369	0.301235	0.391295	0.230154	0.922579	0.688834	0.884229	0.536536	0.248918
	ENSRNOG00000004499	Gpr135	-0.255307	-0.298798	-0.255307	-0.324956	-0.0490871	-0.198149	-0.747473	-0.192046	-0.426134	0.651146	-0.360569	-0.197122
	ENSRNOG00000030418	Tmem47	-0.471776	-0.885672	-0.384566	-0.739134	0.285489	-0.471776	-0.57941	-0.823471	-0.531692	0.921739	0.269913	0.633184
	ENSRNOG00000026344	Togaram2	0.31738	-0.540399	0.51352	0.759488	0.12545	0.245483	0.619364	0.31738	0.382553	0.739459	-0.746812	-0.627761
	ENSRNOG00000011254	Fam76a	0.349218	0.550289	0.322072	0.532126	0.349218	0.387473	0.645477	0.663041	0.254916	-0.740396	-0.122639	0.18012
	ENSRNOG00000005801	Stx17	0.39175	-0.0413468	0.331031	0.433775	0.39175	0.609704	0.644395	-0.529368	0.653318	0.74665	0.357156	-0.236885
	ENSRNOG00000009563	Krt2	-0.401147	-0.531677	-0.172185	-0.633923	-0.251971	-0.770937	-0.401147	-0.723076	-0.286824	0.515462	-0.471979	-0.0567547
	ENSRNOG00000014726	Acsm4	-0.170785	-0.212815	0.43273	-0.271292	0.0281682	-0.101099	-0.295995	0.289082	-0.170785	-0.564144	0.0270136	-0.394967
	ENSRNOG00000009740	Slco1c1	-0.27014	-0.27014	-0.903244	-0.369133	-0.406784	0.124804	-0.549224	0.0330898	-0.213156	-0.199344	-0.299782	-0.227806
	ENSRNOG00000009465	Sfrp2	-0.460254	0.37846	-0.564151	0.562409	-0.485214	-0.29214	-0.460254	-0.876573	0.0890213	0.239154	-0.534184	-0.55846
	ENSRNOG00000013767	Ccdc61	-0.170811	0.14154	-0.151723	-0.170811	-0.625788	0.297662	-0.116235	-0.409266	0.629568	-0.730632	-0.281988	-0.467765
	ENSRNOG00000016973	Tmem242	0.158949	0.0917665	-0.564112	0.787304	0.355612	-0.0263052	-0.275287	0.515981	0.190257	0.596065	-0.162239	0.158949
	ENSRNOG00000007062	Rin3	0.419512	0.454602	-0.111055	0.592564	0.414268	0.508635	0.775758	-0.626742	0.176361	0.419512	0.518325	-0.0747372
	ENSRNOG00000026133	Ly6d	-0.105714	-0.570955	0.168386	0.140344	0.186114	-0.158721	0.0404332	-0.400254	-0.105714	-0.647747	0.347333	-0.387859
	ENSRNOG00000016926	Plekhs1	0.212697	-0.0576379	-0.151153	0.212697	0.331321	0.454023	0.776232	-0.105886	0.710488	0.745907	-0.330081	0.11583
	ENSRNOG00000004927	Supt7l	-0.0848933	-0.44287	0.107739	-0.108544	0.25843	-0.213551	0.0815559	0.454532	-0.148872	-0.772883	0.136017	-0.0848933
	ENSRNOG00000018664	Klk7	-0.0467781	0	0.176776	-0.339023	0	0.0801184	-0.0467781	-0.354449	-0.224594	-0.70626	0.264937	-0.288073
	ENSRNOG00000014030	Synm	0.660683	0.326331	0.750709	0.778805	0.889028	0.57472	0.660683	0.884691	0.638925	0.947782	-0.0282763	0.484517
	ENSRNOG00000018327	Fank1	-0.0671651	-0.433619	0.0275747	-0.0391111	-0.663336	0.254407	0.290785	-0.326232	-0.0671651	-0.704176	-0.00699658	-0.820848
	ENSRNOG00000009795	Nfib	0.0624882	0.0624882	-0.489169	0.210415	0.772254	-0.378843	-0.581057	0.877715	-0.30933	0.860011	0.441927	-0.584138
	ENSRNOG00000028685	Shf	-0.578345	-0.127386	-0.0559486	-0.590521	-0.677549	0.356844	-0.110059	-0.578345	0.0637252	-0.710028	-0.732446	-0.713367
	ENSRNOG00000012858	Odf3	-0.223708	-0.409336	0.214187	0.0604184	-0.223708	-0.255625	-0.460992	-0.257808	-0.107212	-0.0107287	0.0295727	-0.347532
	ENSRNOG00000042634	Serpina12	0.0352251	0.0834824	0.0261365	-0.0933063	-0.12193	-0.142476	0.0577191	0.493995	0.109355	0.119127	0.0352251	-0.169019
	ENSRNOG00000004666	Prr5l	-0.169862	0.583359	0.648578	-0.05722	-0.171895	-0.339266	-0.500017	-0.831323	0.538881	0.707471	-0.169862	-0.330741
	ENSRNOG00000016484	Gstk1	0.269016	0.723577	0.177697	0.590186	0.576115	0.269016	-0.0573896	0.722505	0.235395	0.264972	0.632623	0.1329
	ENSRNOG00000005905	Pde4b	0.0344824	0.695144	0.0344824	-0.335659	0.743956	-0.056099	0.317628	-0.0763464	0.237377	0.0227922	-0.821637	0.794898
	ENSRNOG00000019339	Ttll11	0.442183	-0.136153	0.423618	0.827546	0.500852	0.204786	0.540984	0.853047	0.442183	0.717719	0.24383	-0.659574
	ENSRNOG00000009058	Spata21	-0.155915	-0.430741	0.0923111	-0.0842264	-0.174283	-0.00661363	-0.155915	-0.215072	-0.427317	-0.0570573	0.0325361	-0.627628
	ENSRNOG00000021052	Patl1	-0.387883	-0.387883	0.16716	-0.584663	-0.581809	-0.491218	-0.0111666	-0.00458269	-0.221202	-0.27059	-0.950134	-0.569179
	ENSRNOG00000042717	Ciart	0.578788	0.546169	0.578788	0.725392	0.572434	0.576109	0.613803	0.86673	0.746578	0.69988	-0.219609	0.361511
	ENSRNOG00000018484	Plk3	0.301814	0.840946	-0.860986	0.294487	0.211932	-0.198568	0.88215	-0.725177	0.752166	0.849077	0.301814	0.401449
	ENSRNOG00000004493	Tasp1	0.134074	0.344708	-0.000839176	0.358485	0.0663635	0.0492504	-0.431055	0.751866	0.134074	0.227542	-0.192195	0.338968
	ENSRNOG00000017365	Klhl35	-0.317736	-0.446701	-0.773313	0.178066	-0.319111	0.28773	-0.571783	-0.317736	0.44412	0.433333	-0.534596	-0.194224
	ENSRNOG00000037247	Rras	0.512649	0.512649	0.197663	0.207127	0.529739	0.62105	0.747402	-0.762226	0.423076	0.77236	-0.252072	0.822036
	ENSRNOG00000009358	Osgin2	-0.210821	0.837286	-0.765966	0.0314671	0.505416	-0.210821	0.520051	-0.590339	-0.492514	-0.468184	0.329878	-0.491783
	ENSRNOG00000016611	Hras	-0.20383	-0.763736	-0.735613	-0.366827	-0.20383	0.0827695	-0.320015	0.250737	-0.344083	0.00642284	-0.130197	-0.0387676
	ENSRNOG00000061526	Rsph6a	-0.283363	-0.389094	0.133364	-0.0582058	-0.436283	-0.000263863	-0.283363	-0.266048	-0.361975	-0.320372	0.00125367	-0.505506
	ENSRNOG00000030243	Lrp1b	-0.110141	0.817738	0.449116	-0.415345	0.674859	-0.139261	-0.110141	-0.023464	-0.9557	-0.372949	-0.00756735	-0.45974
	ENSRNOG00000007129	Cd8b	0.399701	0.399701	0.290813	0.573882	0.857598	0.541714	0.554477	0.186463	0.0410463	-0.790222	0.714032	0.197179
	ENSRNOG00000027156	Morn4	0.249079	0.200324	0.342129	0.59041	0.292136	-0.0719716	-0.226313	0.265229	0.249079	0.541895	-0.0753117	-0.344988
	ENSRNOG00000009482	Emx2	0.374449	0.374449	0.0936326	0.495924	0.590859	0.195957	0.601472	0.256612	-0.0957203	0.702607	-0.468222	0.564286
	ENSRNOG00000007472	Setd5	-0.466078	-0.253825	-0.449666	-0.785546	-0.655447	-0.374356	-0.466078	-0.706421	-0.142216	-0.603674	-0.38829	-0.510321
	ENSRNOG00000025061	Spindoc	-0.53723	-0.817976	-0.53723	-0.827096	-0.646348	-0.409398	-0.508996	-0.607503	-0.183901	-0.670386	-0.519196	-0.388794
	ENSRNOG00000016701	Gng8	-0.375132	0.429586	0.752107	0.0697065	-0.394275	-0.47749	-0.827916	-0.544094	-0.375132	0.849794	-0.412183	0.55576
	ENSRNOG00000016267	Chst15	-0.524717	0.8592	0.644082	0.694048	-0.863465	-0.524717	-0.638876	-0.748928	-0.332974	-0.698933	0.895026	-0.781735
	ENSRNOG00000012286	Il20ra	-0.162038	0.634317	-0.263059	0.166	-0.715025	-0.23088	0.265548	0.0833781	-0.471259	-0.162038	0.801594	-0.547444
	ENSRNOG00000007992	Srsf10	-0.649205	-0.8062	-0.0954705	-0.793849	-0.649205	-0.304915	-0.583341	-0.680361	-0.312523	-0.881672	-0.937171	-0.121678
	ENSRNOG00000024433	Fbxl7	-0.542372	-0.452416	-0.494372	-0.567745	-0.737127	-0.408245	-0.75225	-0.892895	-0.542372	0.773464	0.337372	-0.670748
	ENSRNOG00000016714	Nrap	0.106762	0.195543	0.384039	0.935844	-0.151403	-0.0776188	-0.108486	0.844898	0.106762	0.129338	-0.120962	-0.314262
	ENSRNOG00000003715	Srpx2	-0.491491	-0.493317	-0.375437	-0.702894	0.428459	-0.491491	-0.824186	-0.950242	-0.410487	0.25383	-0.543912	-0.177192
	ENSRNOG00000056184	Lrp2	0.427033	0.200543	0.594356	-0.109816	0.607943	0.731456	0.830947	0.227984	0.427033	0.719371	-0.724259	0.232672
	ENSRNOG00000010342	Zfand1	0.0902801	0.592884	0.713881	-0.36908	0.331875	0.498227	-0.280546	-0.477749	0.0902801	0.0409438	0.103437	-0.252116
	ENSRNOG00000062002	Kcna3	0.129545	0.725707	-0.618777	0.473342	0.717569	0.561763	0.4502	-0.518496	-0.449994	0.129545	-0.0960462	0.100113
	ENSRNOG00000007850	Mok	-0.0283319	0.288062	-0.263854	-0.119017	-0.0283319	0.265857	0.222703	-0.262761	0.372353	-0.0898393	-0.0922697	-0.019705
	ENSRNOG00000028616	Pck1	-0.293248	-0.293248	0.218475	0.00623293	0.495514	-0.574115	0.0823888	-0.473139	-0.306781	0.894045	-0.670428	-0.858459
	ENSRNOG00000019854	Napsa	0.547988	0.787542	0.274058	0.230605	0.365519	0.614632	0.458912	0.547988	-0.09846	0.878062	0.853089	0.870109
	ENSRNOG00000020027	Arhgef2	-0.217948	0.581042	-0.579367	-0.40014	-0.35184	0.503242	0.588105	-0.90996	0.449783	-0.288766	-0.0138012	-0.217948
	ENSRNOG00000050035	Sall4	0.0163231	-0.0373544	-0.00389725	0.59682	0.0338058	-0.308092	0.56021	0.724055	0.0163231	0.540274	-0.883133	-0.468413
	ENSRNOG00000016870	Pcif1	-0.312866	0.920724	0.680912	-0.66773	-0.624824	-0.649409	-0.063211	0.666083	-0.312866	-0.58563	0.123891	-0.533474
	ENSRNOG00000006623	Cd302	0.618593	0.330946	0.853387	0.810042	0.739843	0.401465	0.501723	0.460352	0.602744	0.955228	0.86258	0.618593
	ENSRNOG00000016815	Tmem135	-0.219169	-0.85759	-0.219169	-0.726022	0.217976	0.293316	-0.0789055	-0.823294	0.58952	0.785454	-0.225838	-0.766488
	ENSRNOG00000020884	Cd6	0.651369	0.611897	0.651369	0.643765	0.948141	0.413877	0.72935	0.945605	-0.343613	-0.770158	0.803549	0.672534
	ENSRNOG00000012932	Ccdc146	0.352737	0.400208	0.59184	-0.0306633	0.40192	0.173067	0.905322	0.0421518	0.352737	0.600603	-0.0995506	-0.645938
	ENSRNOG00000004158	Hdac9	0.211958	0.856076	-0.734126	-0.654385	0.914909	-0.0595628	0.664088	0.904093	0.211958	0.953798	-0.00393944	-0.121558
	ENSRNOG00000021000	Naaladl1	-0.348053	0.0675638	-0.604481	-0.467944	-0.00582872	-0.0767414	-0.382425	-0.348053	-0.485496	0.108426	0.211107	-0.601066
	ENSRNOG00000029185	Rasa1	-0.286355	0.181921	0.24053	-0.562652	-0.443465	0.124996	-0.488001	-0.286355	0.408824	-0.674185	-0.625354	-0.105059
	ENSRNOG00000004208	Crim1	0.563723	0.848	0.563723	0.720527	0.384037	0.324058	0.816409	0.933983	0.0813581	0.879794	0.270031	-0.305324
	ENSRNOG00000025293	Prss57	-0.076358	-0.076358	-0.125963	0.453161	-0.0109638	0.260784	0.0403352	0.088105	-0.595075	-0.243604	-0.312965	-0.609038
	ENSRNOG00000019964	Taok2	-0.460353	-0.460353	-0.71507	-0.69605	-0.658296	0.10951	-0.254652	-0.880013	0.0718954	-0.629546	0.747975	0.192136
	ENSRNOG00000007590	Eya1	0.371815	0.377849	0.48446	0.720251	-0.257597	0.0947721	-0.897048	0.76111	0.371815	0.476693	-0.136424	-0.650006
	ENSRNOG00000027365	Hoxa4	-0.037618	-0.0821458	-0.075236	0	0.221388	0	0.0578058	-0.2887	-0.0933063	0.455238	-0.302163
	ENSRNOG00000014215	Klf9	0.330394	0.11787	-0.338153	0.485124	0.414165	-0.0602798	0.20635	0.894038	0.330394	0.837451	0.244462	0.54736
	ENSRNOG00000032941	Mab21l1	-0.196969	-0.0677466	-0.468556	-0.632336	-0.196969	-0.282825	-0.711291	0.0318778	-0.090253	0.769439	-0.179365	-0.645269
	ENSRNOG00000022860	Swi5	-0.0866577	0.66177	-0.667148	-0.471399	-0.0657278	0.336484	-0.343912	-0.590635	0.176431	-0.857063	-0.0866577	0.331565
	ENSRNOG00000046959	Mnx1	-0.0345817	-0.229675	-0.186366	-0.0964982	-0.253038	-0.0138724	0.0637114	0.0956803	-0.0345817	-0.480026	0.0699075	0.368805
	ENSRNOG00000026053	Grem1	-0.0591328	-0.0591328	-0.637152	0.238807	-0.152517	-0.552141	-0.146334	-0.639022	0.758993	0.389128	0.348755	0.4732
	ENSRNOG00000002365	Itm2a	-0.805952	-0.690027	-0.912903	-0.852483	-0.539666	-0.431194	-0.58312	-0.953688	0.283204	-0.847858	-0.805952	-0.827483
	ENSRNOG00000026299	Mysm1	-0.0591127	0.333327	0.234312	-0.436976	-0.200004	0.00867596	-0.263162	0.0188632	0.339848	-0.610276	-0.0591127	-0.272345
	ENSRNOG00000061768	Slc43a3	0.767699	0.905026	0.207268	0.866691	0.886595	0.771591	0.842733	0.650066	-0.197679	0.767699	0.417783	0.538525
	ENSRNOG00000011623	Rab3c	-0.0739095	0.79137	-0.362869	0.171179	-0.00393039	-0.156052	-0.465727	0.228977	-0.145139	-0.193425	-0.0739095	0.486796
	ENSRNOG00000051623	Exosc8	0.0470001	0.695069	0.764072	-0.215572	0.0470001	0.10821	0.284874	0.203392	-0.406745	-0.893336	-0.46354	-0.263403
	ENSRNOG00000049985	Gprasp1	-0.090709	0.897289	-0.090709	0.66021	-0.271665	0.109185	-0.31528	-0.113877	0.429628	0.304313	-0.885144	-0.567152
	ENSRNOG00000015505	Mfap5	-0.615573	-0.687402	-0.167455	-0.434069	-0.70069	-0.551612	-0.903949	-0.95104	-0.372125	0.55625	-0.615573	-0.896808
	ENSRNOG00000051620	Tspan9	-0.690669	-0.811142	0.57234	-0.359057	-0.775548	-0.777079	-0.696205	-0.713046	-0.690669	0.800773	-0.122203	-0.660146
	ENSRNOG00000043329	Rnf180	-0.125006	0.606528	-0.198353	-0.0589033	0.0416749	-0.125006	0.0934579	-0.594284	-0.281594	0.561798	-0.930596	-0.719433
	ENSRNOG00000055716	Oscar	0.0148563	0.253127	-0.490194	0.149682	-0.0241457	-0.17313	0.736227	-0.117881	0.474037	0.730084	-0.0929602	0.0148563
	ENSRNOG00000007608	Fezf1	0.116247	-0.2376	-0.134425	0.151995	0.269825	0.116247	0.32512	0.131375	-0.306996	-0.147974	-0.198151	0.689545
	ENSRNOG00000005234	Gxylt1	0.0573	0.0573	0.42163	0.21499	-0.112129	-0.233397	0.619375	-0.249182	0.141009	0.838777	-0.0605826	-0.831216
	ENSRNOG00000006956	Adamtsl1	-0.356925	0.0697665	0.130638	-0.779196	-0.65147	-0.30209	-0.730156	-0.939102	-0.672661	0.816567	-0.356925	0.16803
	ENSRNOG00000012953	Arsa	0.352773	-0.517165	0.727298	0.0715631	-0.0786044	0.655568	0.352773	-0.0439222	0.565686	0.884101	0.197603	0.565367
	ENSRNOG00000050792	Tnfaip6	-0.239853	0.650867	-0.926897	-0.241552	-0.239853	0.494584	-0.872986	-0.935365	-0.109319	0.718309	-0.465523	0.797982
	ENSRNOG00000048363	Dnah5	0.0286075	0.837746	-0.363418	0.49291	0.0286075	-0.4569	0.523216	-0.487599	0.197623	0.488641	-0.765837	-0.684714
	ENSRNOG00000056984	Baz2b	-0.353107	-0.934313	0.505608	-0.666476	-0.253701	-0.460298	-0.527317	0.102096	-0.353107	-0.695072	-0.053858	-0.292021
	ENSRNOG00000021140	Kcnk4	-0.036969	-0.499469	-0.582115	0.180678	0.0076716	0.173681	-0.18601	-0.213172	0.491102	0.367406	-0.036969	-0.211569
	ENSRNOG00000059245	Rad51b	-0.494523	-0.58604	0.17079	-0.570283	-0.494523	-0.321185	0.032612	0.0493073	0.0307219	-0.845661	-0.851335	-0.690786
	ENSRNOG00000014243	Pear1	-0.349863	-0.601715	-0.179172	-0.372266	-0.434931	-0.62659	-0.246379	-0.909762	-0.349863	0.863682	-0.23882	0.0294635
	ENSRNOG00000007947	Fam13a	0.339419	-0.481415	0.741046	-0.163796	0.339419	0.416216	-0.436759	0.635316	0.0512271	0.915319	0.621733	-0.142173
	ENSRNOG00000011292	Col1a2	-0.278898	-0.307738	0.302432	-0.598439	-0.370448	-0.229675	-0.202696	-0.815554	-0.278898	0.119001	-0.313358	-0.138972
	ENSRNOG00000010105	S100a11	-0.0520808	-0.00381774	-0.0520808	-0.592682	-0.245705	-0.0671291	0.312594	-0.863876	-0.296789	0.812591	-0.0512759	0.420881
	ENSRNOG00000007237	Id2	-0.0545218	-0.302532	-0.627644	-0.0545218	-0.529132	0.717864	0.152071	-0.758022	0.572836	0.755138	0.328337	-0.78444
	ENSRNOG00000028872	Rai14	0.336354	0.469502	0.457881	-0.666071	-0.374176	-0.647413	0.336354	0.500907	0.52708	0.689025	0.00513766	0.315314
	ENSRNOG00000014923	Ifitm5	-0.172094	-0.328777	0.143357	-0.0177573	-0.172094	-0.175855	-0.228732	-0.41001	-0.124293	0.477016	0.226594	-0.338461
	ENSRNOG00000009653	Numb	-0.129423	0.039574	0.28317	-0.547447	-0.00943004	-0.412253	-0.145052	-0.129423	-0.16034	0.618547	-0.260271	0.14095
	ENSRNOG00000010454	Ccno	0.0670947	0.000830391	0.0996631	0.0670947	0.525207	0.318554	-0.877599	0.000752615	0.318548	0.18613	-0.142277	-0.573471
	ENSRNOG00000018567	Slc20a1	0.35472	0.730715	0.142249	0.46355	0.532422	0.508238	0.802291	-0.304433	0.35472	-0.750591	-0.757276	0.303451
	ENSRNOG00000033740	Lurap1l	0.252187	0.774987	-0.370024	-0.757125	-0.835983	0.822071	0.274024	-0.833796	0.252187	0.886479	0.0354227	0.308495
	ENSRNOG00000010861	Atad1	0.389809	0.389809	-0.504735	0.589259	0.38901	-0.0809034	0.39125	0.823068	0.51303	-0.519653	0.173456	0.517612
	ENSRNOG00000005853	Tacr1	-0.00833664	-0.00833664	-0.270026	-0.0631919	-0.143028	-0.0446926	-0.260375	0.0698145	0.297972	0.759718	0.188158	0.353603
	ENSRNOG00000012799	Prkaa1	0.417819	0.634926	0.766647	-0.078112	0.417819	0.300908	0.245091	0.595763	-0.234568	0.195351	0.869053	0.535915
	ENSRNOG00000032183	Scmh1	-0.216739	-0.22974	0.437799	-0.159842	-0.0760123	-0.216739	-0.350007	0.11304	-0.399686	-0.824916	0.0452421	-0.370594
	ENSRNOG00000008656	Snca	-0.126558	0.0161953	-0.883109	0.247042	0.166265	0.0736643	-0.768467	-0.867726	-0.126558	0.573992	-0.675113	-0.303564
	ENSRNOG00000049056	Ak1	-0.0371812	0.0342841	-0.516771	0.223926	-0.0371812	-0.41489	-0.532805	-0.435696	-0.220152	0.847355	0.620345	0.00975167
	ENSRNOG00000010753	Aig1	0.359517	-0.648281	0.359517	0.637905	0.348882	-0.563184	0.592757	0.642383	0.685497	0.846824	-0.557243	-0.0279792
	ENSRNOG00000005250	Abcg5	-0.495791	-0.629689	0.539639	-0.495791	-0.510558	-0.942272	-0.219158	-0.685695	-0.362641	0.710705	-0.775336	-0.0567333
	ENSRNOG00000062221	Il1rapl2	-0.339361	-0.582655	-0.339361	-0.420308	-0.588183	-0.123158	-0.0243292	-0.438565	0.364826	0.180427	0.239359	-0.402368
	ENSRNOG00000017396	Marchf5	0.00549386	0.00549386	-0.00270319	0.690976	0.348282	0.149938	-0.188637	0.870519	-0.407981	0.639776	-0.503984	-0.0804136
	ENSRNOG00000049780	Sri	-0.0268909	0.410819	-0.193418	-0.565783	0.461047	-0.889562	0.436986	-0.798165	0.43669	0.269417	-0.0268909	-0.099358
	ENSRNOG00000047473	Dchs2	0	0	0	0	0.0621964	0	0	0	0.260784	-0.0466519
	ENSRNOG00000058039	Acta2	-0.560693	-0.6844	0.198967	-0.560693	-0.622453	-0.530115	-0.4185	-0.754355	-0.646032	0.518261	-0.870154	0.261397
	ENSRNOG00000003354	Pabpc5	0.136791	0.434573	-0.031221	0.616137	0.283479	-0.295058	0.136791	-0.050052	-0.189268	0.544589	0.739826	-0.200825
	ENSRNOG00000028113	Whamm	0.599992	0.599992	0.472918	0.761957	0.581576	0.311608	0.815968	0.907491	0.422254	0.841729	0.640851	0.446123
	ENSRNOG00000014268	Abca2	0.668576	0.737748	0.404158	0.726615	0.569429	0.824399	0.869732	0.668576	0.449488	0.684262	-0.41358	-0.368083
	ENSRNOG00000018627	Plekhb1	0.637237	0.77187	0.801069	0.109284	0.789809	0.637237	-0.492079	0.832858	-0.463312	0.813775	0.522122	-0.570704
	ENSRNOG00000057713	Cav2	-0.39064	-0.439915	-0.279222	-0.900415	-0.756217	0.28975	-0.192676	-0.937972	-0.261603	0.874895	-0.39064	-0.697974
	ENSRNOG00000020643	Bub3	-0.369043	-0.32296	-0.395409	-0.618716	-0.138593	-0.369043	0.033973	-0.0386351	-0.410791	-0.867763	-0.715994	0.0277516
	ENSRNOG00000016571	Ngf	-0.359075	-0.612856	-0.638462	-0.359075	0.697923	-0.365311	0.340612	-0.474401	-0.311696	0.864175	0.438921	-0.558856
	ENSRNOG00000019368	Scnn1a	0.129555	0.129555	0.384927	0.265603	-0.21077	-0.160454	0.721791	0.0357688	-0.0143538	0.806744	-0.503422	0.256284
	ENSRNOG00000018649	Slc35c2	-0.0362668	-0.258213	-0.276323	-0.388819	-0.0362668	0.42675	0.263646	0.523829	-0.0407203	0.0459042	-0.192374	0.0889672
	ENSRNOG00000016831	Serpinh1	-0.872689	-0.951974	-0.543449	-0.889487	-0.858093	-0.872689	-0.935255	-0.965185	-0.953043	0.777695	-0.212364	-0.157796
	ENSRNOG00000030238	Fndc5	-0.26216	-0.613998	-0.150387	0.534799	-0.636967	-0.0158909	-0.33979	0.633606	-0.26216	0.884608	-0.323221	-0.565556
	ENSRNOG00000025209	Plxnd1	-0.68995	-0.783622	-0.37514	-0.822644	-0.755927	-0.675389	-0.68995	-0.920292	-0.491153	0.44303	0.5194	-0.773108
	ENSRNOG00000007657	Col27a1	-0.645943	-0.710435	0.399736	-0.728934	-0.484838	-0.817398	-0.8621	-0.798339	-0.506994	0.811024	-0.198186	-0.645943
	ENSRNOG00000042460	Hmga2	-0.330719	-0.836029	0.0482363	-0.330719	-0.519825	0.0102056	0.0884247	-0.0674647	-0.448641	-0.704213	0.140302	-0.642484
	ENSRNOG00000009867	Tgfb3	-0.485918	-0.0945186	0.311134	0.373168	-0.720946	-0.790529	-0.898753	-0.538777	-0.485918	0.870074	-0.598245	-0.427012
	ENSRNOG00000010347	Styk1	0.430109	0.72161	0.210525	0.760842	0.621237	0.401256	0.763066	-0.284428	0.0210995	0.62354	0.430109	0.185496
	ENSRNOG00000019873	B3gat3	-0.122169	-0.0981805	0.278407	-0.261176	-0.52493	-0.152158	-0.0419875	-0.818994	-0.122169	0.887415	0.294621	-0.2047
	ENSRNOG00000018677	Akt2	-0.0641974	-0.881305	-0.672693	-0.0641974	-0.40397	0.666792	0.522326	0.645979	0.146694	0.756644	-0.410677	-0.753538
	ENSRNOG00000005263	Scaf11	0.229247	0.517468	0.778447	0.245582	0.453842	-0.393371	0.229247	0.924115	-0.135812	-0.868153	0.0364615	0.195011
	ENSRNOG00000020125	Cd79a	0.0884064	0.129178	-0.207211	-0.083374	0.254286	0.0257375	-0.128833	0.0884064	-0.267505	0.943239	0.812028	0.643615
	ENSRNOG00000005990	Wdsub1	-0.223351	-0.0264469	0.495563	-0.377249	-0.465165	-0.553602	-0.541941	0.503335	-0.238734	0.889691	0.412555	-0.223351
	ENSRNOG00000008816	Gpnmb	0.838485	0.838485	0.945878	0.935119	0.730718	0.710535	0.895859	0.46449	0.972913	0.884883	0.794741	0.675563
	ENSRNOG00000009957	Slc25a13	0.190953	0.791726	0.728459	0.190953	0.228787	-0.328146	0.181504	-0.582135	0.210823	-0.788759	0.330944	-0.574291
	ENSRNOG00000030151	Thsd7a	-0.239286	0.156527	-0.485081	-0.443344	-0.559202	-0.239286	0.637708	-0.662712	-0.457475	0.782989	0.00167657	-0.0272475
	ENSRNOG00000009992	Rabggtb	-0.240709	-0.551179	-0.115154	-0.606731	-0.240709	0.565436	-0.0153509	-0.278051	-0.524637	-0.731095	0.229446	0.673623
	ENSRNOG00000019920	Doc2a	-0.152793	0.412972	-0.448448	-0.0587156	-0.158623	-0.0509785	-0.152793	0.296475	-0.19503	-0.406254	-0.855779	0.276847
	ENSRNOG00000008100	Rgs20	0.215893	0.22529	-0.415673	0.215893	0.556568	0.230639	0.18428	-0.000968812	-0.641901	0.488048	0.459784	-0.404385
	ENSRNOG00000007304	Herc3	0.504587	-0.745175	-0.33633	0.504587	0.656746	0.288827	0.7905	0.844974	0.697336	0.838089	0.463116	0.329128
	ENSRNOG00000007680	Fhl5	0.175339	0.175339	0.038954	-0.117338	-0.00940911	0.336608	-0.0553179	0.348322	0.515636	0.5232	0.0258429	0.90614
	ENSRNOG00000025705	Armcx2	-0.793614	-0.814441	-0.728847	-0.80964	-0.793614	-0.602196	-0.96306	-0.931121	-0.867685	0.458878	-0.588686	-0.543928
	ENSRNOG00000047466	Bdnf	0.228212	-0.420806	-0.392828	0.694487	0.489356	0.202165	0.651052	0.716446	-0.617102	-0.0248294	0.616169	0.228212
	ENSRNOG00000015529	Cdca3	-0.724883	-0.870555	-0.498411	-0.732724	-0.830998	-0.527529	-0.308643	-0.785844	-0.405552	-0.86835	-0.278829	-0.724883
	ENSRNOG00000001559	Mtx2	-0.282878	-0.338263	-0.307645	-0.222928	-0.31762	0.252734	-0.401746	-0.282878	-0.0503015	-0.304841	-0.0777187	0.0904832
	ENSRNOG00000039743	Zdhhc11	0.021467	-0.1172	0.218633	-0.201347	-0.156704	0.122379	-0.101447	0.021467	-0.0131181	0.0876565	0.0320965	0.189583
	ENSRNOG00000053787	Mdfic	0.338918	0.356604	-0.0436056	0.429607	0.426545	-0.469062	-0.250925	-0.790484	0.675844	0.918428	0.338918	-0.437325
	ENSRNOG00000020318	Pnkp	-0.146127	-0.680635	-0.45076	-0.237776	-0.112189	-0.146127	0.246621	-0.424368	-0.0891189	-0.81031	0.054023	0.0237123
	ENSRNOG00000048738	Hdac6	-0.259362	-0.71911	-0.259362	-0.394424	0.316515	-0.0660447	-0.372503	-0.0701599	-0.439947	0.0906721	0.102727	-0.678808
	ENSRNOG00000008885	Chst11	0.322237	-0.230997	-0.530373	0.577657	-0.404039	0.400382	0.631319	-0.595017	0.322237	-0.403598	0.567351	0.614704
	ENSRNOG00000005868	Ttc21b	0.0736286	0.65105	0.657878	-0.138156	0.481488	0.677854	-0.40861	-0.226936	-0.772128	0.748393	0.0736286	-0.107123
	ENSRNOG00000017693	Slc2a5	0.788018	0.95732	0.365853	0.788018	0.371265	0.842488	0.450966	0.552484	0.867405	0.862904	0.587584	0.803243
	ENSRNOG00000012956	Tgm2	-0.0587934	-0.601677	0.0928323	-0.46788	-0.0587934	0.585564	-0.876392	-0.876837	0.802213	0.922091	-0.561951	0.159533
	ENSRNOG00000056753	Hectd2	-0.556674	0.366638	-0.754289	-0.596938	-0.556674	0.175171	-0.574437	-0.731007	0.160053	0.464787	-0.583167	0.713944
	ENSRNOG00000017938	Btaf1	0.0448686	0.0448686	-0.0250244	-0.76499	0.135918	0.048201	0.216142	0.706359	-0.394988	-0.834455	-0.258816	0.46124
	ENSRNOG00000021729	Iqub	0.367549	0.126731	0.608859	0.718303	0.367549	0.585904	0.287992	0.783799	0.342387	0.753631	0.091628	-0.49264
	ENSRNOG00000046280	Tceal5	-0.0396873	-0.0396873	0.117519	0.172376	0.0120041	-0.175709	-0.21837	-0.829037	0.199117	-0.170226	0.0600026	-0.175882
	ENSRNOG00000009318	Ttll5	-0.37908	-0.0176542	0.564368	-0.265415	-0.355008	-0.448731	-0.37908	-0.611804	-0.524076	-0.778316	-0.194979	-0.71208
	ENSRNOG00000012262	Depdc7	-0.24149	-0.534132	0.694348	-0.0887781	0.404188	-0.24149	-0.582893	-0.789504	0.530959	-0.120831	-0.845215	-0.536703
	ENSRNOG00000026573	Ophn1	-0.576748	-0.611857	-0.464372	-0.464955	-0.576748	-0.482737	-0.740495	-0.941618	-0.636595	0.915495	0.246415	-0.753636
	ENSRNOG00000020276	Tnni2	-0.0100835	0.216292	-0.050221	-0.530044	-0.0824983	0.0106686	-0.438798	0.319967	0.283763	-0.24419	0.326135	-0.0100835
	ENSRNOG00000019306	Syt12	0.64741	0.783933	-0.161503	0.859098	0.64741	0.335767	0.806294	0.0340741	0.661318	0.795559	0.410007	0.340377
	ENSRNOG00000036703	Itgax	0.7304	0.69796	0.609967	0.777063	0.787217	0.549376	0.882959	0.884102	0.725121	0.828499	0.218593	0.7304
	ENSRNOG00000008412	Gprc5a	-0.0161903	-0.0292763	-0.454793	-0.154428	-0.26713	0.149948	0.324724	-0.0161903	0.397296	0.475135	-0.0909494	0.23966
	ENSRNOG00000049271	Rad51ap2	-0.273563	-0.283078	0.320914	-0.206417	0.0377582	-0.273563	-0.0411711	-0.278545	-0.513483	0.172187	-0.614188	-0.280101
	ENSRNOG00000010932	Matn1	-0.00235776	-0.0756888	0.17386	-0.103756	0.92105	-0.0336279	-0.193094	-0.00235776	-0.026383	0.177824	0.0476217	0.237061
	ENSRNOG00000056610	Cog5	0.299156	-0.640149	0.457987	0.222745	0.299156	-0.321164	0.375094	0.397784	0.41732	-0.773246	0.381771	0.257997
	ENSRNOG00000057147	Praf2	-0.0430271	0.111988	-0.463007	-0.0430271	-0.354879	-0.013556	-0.25685	-0.368107	-0.333911	0.495089	0.190354	0.407229
	ENSRNOG00000013048	Pde7a	0.237118	-0.809125	-0.555712	0.7531	-0.221494	-0.0018268	0.237118	0.949744	0.547093	0.841571	-0.307823	0.446784
	ENSRNOG00000054375	Nhlh2	-0.1571	-0.216525	-0.537623	-0.330277	0.945064	-0.19374	-0.0058254	-0.0359014	-0.1571	-0.11151	-0.410668	0.709613
	ENSRNOG00000011498	Psip1	-0.265077	-0.296469	-0.248323	-0.667713	-0.516932	-0.17037	-0.113313	-0.265077	-0.0331612	-0.854643	-0.219077	-0.65661
	ENSRNOG00000005367	Slc12a1	-0.033457	0.134938	0.108837	-0.033457	-0.192491	0.180324	0.0287103	0.243422	-0.228896	-0.287994	-0.101477	-0.137665
	ENSRNOG00000027747	Ninl	-0.374422	-0.702457	0.213674	-0.494094	0.276754	-0.0840013	-0.869069	-0.658283	-0.374422	0.851016	-0.907565	-0.162231
	ENSRNOG00000022975	Nfam1	0.779872	0.930222	-0.505853	0.784183	0.779872	0.218535	0.845738	0.407258	0.569256	0.873274	0.892822	0.221958
	ENSRNOG00000048342	Tbca	-0.143021	-0.240103	-0.456307	-0.565109	0.184139	0.492292	-0.143021	-0.257359	0.163437	-0.744189	0.0193862	0.0943499
	ENSRNOG00000012826	Creb3l2	0.102731	0.522648	0.520773	0.148267	-0.148421	0.359646	-0.648678	-0.797487	-0.20939	0.879141	0.102731	-0.04748
	ENSRNOG00000046021	Pcsk1n	0.064417	-0.25781	0.0666376	0.260784	0	0	0.124724	0.260784	0	0.0621964		0.368805
	ENSRNOG00000020263	Atp1a3	0.00904804	-0.367573	-0.226912	0.148846	0.217539	0.262626	-0.101992	0.244811	-0.301694	0.00904804	0.557175	-0.0730251
	ENSRNOG00000045743	Etnppl	-0.133748	-0.588694	0.792691	0.388262	0.644094	-0.376473	-0.133748	-0.0962296	-0.177127	-0.517255	-0.0854217	-0.138438
	ENSRNOG00000050994	Cttn	0	-0.165602	0.260784	0	0.260784	0	0	-0.229675	0	0.260784	-0.145409	-0.0037454
	ENSRNOG00000030879	Hbg1	-0.149187	-0.131948	-0.0933063	-0.345272	-0.148947	-0.149427	-0.368024	-0.151939	-0.0954864	-0.174134	0.0879589
	ENSRNOG00000057061	Hoxa13	0	0	0	0.260784	0	0	0	0.111092	0	0	0.0879589
	ENSRNOG00000015972	Ano5	0.155936	0.20152	0.534799	0.762172	0.860109	0.0385276	-0.214141	0.611682	0.155936	0.110952	-0.0792122	-0.184439
	ENSRNOG00000022373	Dennd4b	0.0487399	-0.0030476	-0.052883	0.30247	0.0487399	-0.456047	0.674226	0.807231	-0.42118	0.452325	0.283675	-0.444951
	ENSRNOG00000026474	Cad	-0.450612	-0.450612	-0.143256	-0.411853	-0.627067	-0.628155	0.115785	-0.507652	-0.670278	0.601152	-0.606898	-0.171278
	ENSRNOG00000016327	Mcee	0.251245	-0.522749	0.106008	0.540919	0.158001	0.0407919	-0.220162	0.397323	0.563904	0.854015	0.775315	0.251245
	ENSRNOG00000017057	Tbc1d22a	0.296769	0.296769	0.489626	0.595337	0.088306	-0.116624	0.175375	0.796252	0.545449	0.475753	-0.239058	-0.0515551
	ENSRNOG00000005478	Fkbp9	-0.369173	-0.802767	0.617065	-0.300559	-0.437173	-0.369173	-0.818578	-0.949655	-0.450518	0.8353	0.243733	0.0440827
	ENSRNOG00000012344	Slc7a9	0.0217822	0.0321743	-0.144373	0.0217822	0.436466	0.146529	-0.437411	0.160572	-0.193932	0.234438	-0.295459	-0.410829
	ENSRNOG00000029810	Tspan4	0	0	0	0	0	0	-0.32589	0	0	0	-0.324809
	ENSRNOG00000050072	Jmjd7	0.0328656	0.609202	0.509547	-0.423508	-0.167564	-0.145132	0.0328656	0.17665	0.130474	-0.342666	0.272807	-0.572917
	ENSRNOG00000019340	Cep250	-0.154288	-0.00503123	0.553209	-0.0649216	-0.154288	-0.348156	0.274046	-0.413761	-0.132174	-0.637506	-0.73341	-0.626431
	ENSRNOG00000001501	Snrpa	-0.501468	-0.536788	-0.18105	-0.501468	-0.614002	-0.315281	0.0982247	-0.284873	-0.539653	-0.886913	-0.93131	0.0199166
	ENSRNOG00000007610	Gdf11	-0.385077	-0.385077	-0.437903	0.654775	-0.554139	-0.369488	-0.795558	-0.561312	-0.352652	-0.545275	-0.288829	0.100089
	ENSRNOG00000010077	Smarcd3	-0.280536	-0.423723	-0.640609	-0.467634	-0.280536	-0.181049	-0.619913	0.5523	-0.453621	0.861738	0.021572	-0.200648
	ENSRNOG00000022877	Poldip3	-0.218846	-0.218846	0.0337951	-0.780579	-0.495969	0.206533	-0.204559	-0.804486	-0.127473	-0.87095	-0.561647	0.339614
	ENSRNOG00000010406	Cel	-0.231622	0.285255	-0.1771	-0.203604	-0.231622	-0.598692	-0.206396	-0.509374	-0.23302	0.538941	-0.494354	-0.51178
	ENSRNOG00000060479	Sp3	-0.27824	-0.355431	0.599246	-0.619331	-0.27824	-0.174707	-0.561623	-0.528351	-0.0958797	-0.832229	-0.155776	-0.0388426
	ENSRNOG00000004458	Ston2	-0.406106	-0.733878	-0.299005	-0.528483	0.0433833	-0.633344	0.336232	0.0307498	-0.406106	-0.0689745	-0.800167	-0.915393
	ENSRNOG00000061312	Phf10	-0.704286	-0.742535	-0.078557	-0.811711	-0.793835	-0.568794	-0.704286	0.53385	-0.641655	-0.761968	-0.0406167	-0.794098
	ENSRNOG00000006030	Ptprz1	-0.367678	-0.697997	-0.746955	-0.260428	0.645979	-0.0713551	-0.891251	-0.721953	-0.367678	0.389802	-0.701629	0.059201
	ENSRNOG00000010898	Prok2	0.147174	0.0365319	0.19787	0.17651	-0.189663	0.147174	0.655798	-0.0158686	0.523846	-0.350692	-0.101669	0.354278
	ENSRNOG00000018250	Tnni3	0.0566811	-0.654232	0.0625289	0.528175	-0.388416	-0.0721113	0.0566811	0.0657382	0.0418704	0.318388	-0.0921647	0.166392
	ENSRNOG00000021855	Kcp	-0.658281	-0.75913	-0.198768	-0.865571	-0.910833	-0.658281	-0.389101	-0.869755	-0.655026	0.476345	-0.471113	-0.814506
	ENSRNOG00000009788	Serpina4	-0.216472	-0.482395	-0.109823	-0.52211	-0.156571	0.510577	-0.13138	-0.534421	-0.216472	0.0123377	-0.746615	-0.631565
	ENSRNOG00000005751	Il36rn	-0.0046844	0.349971	0.272193	-0.0046844	-0.348612	-0.258819	-0.0580942	-0.237306	0.187444	0.0707558	0.520432	-0.452764
	ENSRNOG00000010897	Nek6	0.428505	0.428505	-0.112931	-0.000547716	0.871825	0.602432	0.70806	-0.699127	0.663767	0.456953	-0.0477784	0.149206
	ENSRNOG00000060972	Heca	0.466317	0.466317	-0.253172	0.422628	0.734828	0.80084	0.756757	0.911064	0.442688	0.468554	-0.503045	-0.0855045
	ENSRNOG00000013085	Nkain3	-0.1234	-0.524116	-0.459235	-0.279804	-0.683104	-0.0992718	0.0899081	-0.206041	-0.1234	-0.033475	0.45228	-0.00373769
	ENSRNOG00000000168	Gatm	-0.34041	-0.535983	0.784375	-0.698225	0.0748031	-0.745948	0.158173	-0.918066	-0.34041	0.898135	-0.827603	0.629682
	ENSRNOG00000009826	Bche	-0.683155	-0.0107844	-0.683155	0.269608	-0.754961	0.726337	-0.84164	-0.818	-0.781372	0.944727	0.35379	-0.873797
	ENSRNOG00000009411	Chn2	0.296446	0.548482	0.346172	0.78605	-0.317047	-0.0569748	0.15456	-0.67644	0.701987	0.8582	-0.000921808	0.296446
	ENSRNOG00000005335	Galnt13	0.0993367	-0.467741	0.469032	-0.49506	0.486172	0.204085	0.124258	-0.0691091	0.480863	0.0993367	-0.269297	-0.0565953
	ENSRNOG00000038046	Dgat2l6	-0.0179463	-0.225292	-0.25458	0.260337	0.00124392	0.175422	0.201863	-0.380402	-0.0371366	-0.283992		0.495193
	ENSRNOG00000017064	Tdrd1	-0.229101	-0.229101	-0.247622	0.746899	-0.312665	0.194818	0.0579343	-0.488818	0.108677	0.688278	-0.414215	-0.6459
	ENSRNOG00000028659	Szt2	-0.0966588	-0.679376	-0.0966588	0.0473644	-0.152201	-0.0360227	0.590921	0.183177	-0.308211	0.59483	-0.143773	-0.772452
	ENSRNOG00000010007	Srsf4	-0.454895	-0.576122	0.405605	-0.521839	-0.504423	0.129957	-0.0128448	0.0679416	-0.320482	-0.861252	-0.903349	-0.454895
	ENSRNOG00000015807	Pyroxd2	0.238687	-0.76019	0.680836	0.238687	0.344243	0.83846	0.104869	0.0149355	-0.0559608	0.915154	0.284584	-0.145237
	ENSRNOG00000021020	Gpha2	-0.0683809	0.323242	0.237684	-0.0683809	-0.392559	0.133807	0.307175	-0.161728	-0.0705409	-0.481352	0.12654	-0.197919
	ENSRNOG00000049385	Adamtsl4	0.0211075	-0.185753	0.299328	0.0211075	0.275225	-0.597384	-0.0962886	0.156589	-0.244519	0.620385	-0.385263	0.297568
	ENSRNOG00000011028	Cfap61	0.0942138	-0.572578	0.208104	-0.0905717	0.267631	0.0942138	0.743507	-0.264316	0.176864	0.154069	-0.108229	-0.670565
	ENSRNOG00000015664	Tmem8b	-0.217215	-0.321908	-0.180905	-0.125859	-0.53619	-0.277397	-0.710213	-0.0642761	-0.217215	0.476866	-0.118483	-0.707004
	ENSRNOG00000019193	Stx1b	-0.28423	0.0223333	0.0729418	-0.174046	-0.373016	-0.291724	-0.500278	-0.265631	-0.28423	0.606839	-0.784499	-0.55233
	ENSRNOG00000019455	Ap4b1	-0.0709726	-0.254158	-0.592262	0.453889	-0.11303	0.0341697	0.029158	0.773974	-0.0709726	-0.860541	-0.128766	0.190324
	ENSRNOG00000048636	Il2rb	0.71342	0.71342	0.566583	0.79818	0.812788	0.472334	0.871869	0.772949	0.525782	0.629581	-0.171921	0.834202
	ENSRNOG00000007682	Gria3	-0.566495	0.490476	-0.254305	-0.642013	-0.571098	-0.566495	-0.878638	-0.42599	-0.91263	-0.751555	0.755795	-0.424187
	ENSRNOG00000004061	Pnn	-0.234849	-0.262191	0.0348834	-0.249542	-0.237807	-0.483713	0.0835181	-0.199288	-0.234849	-0.690047	-0.0493186	-0.187756
	ENSRNOG00000060689	Parp11	-0.632239	-0.632239	-0.778334	0.202364	-0.286737	-0.530649	-0.65995	-0.809051	-0.118956	-0.647292	-0.272638	-0.759298
	ENSRNOG00000030443	Rab9a	-0.189237	0.137015	-0.441116	-0.375007	-0.277234	0.335316	-0.475668	0.183733	-0.322585	-0.189237	0.0989967	-0.0488744
	ENSRNOG00000019586	Ccdc24	-0.310825	-0.286185	-0.310825	-0.410316	-0.349482	0.500926	0.613737	-0.492377	-0.458308	0.363499	-0.0394534	-0.706744
	ENSRNOG00000008141	Nppb	0.116538	0.203922	0.0270038	0.550208	0.0445431	0.116538	-0.0712743	0.257939	0.187329	-0.482723	-0.16005	0.822091
	ENSRNOG00000009134	Mad2l2	-0.337623	0.331648	-0.450038	-0.600138	-0.337623	0.700834	0.290579	0.386059	0.10775	-0.745952	-0.510999	-0.354425
	ENSRNOG00000030048	Cfap47	-0.127318	0.116931	0.135457	-0.600793	-0.127318	0.262176	0.0835539	-0.714438	-0.147565	0.78605	-0.207697	-0.68482
	ENSRNOG00000027770	Trpm3	-0.00488955	-0.363383	-0.184324	0.595853	0.43966	0.474547	-0.452539	-0.463048	-0.00488955	0.86295	-0.826905	0.373701
	ENSRNOG00000018446	Prap1	-0.176159	-0.320477	-0.56045	-0.222139	-0.415839	0.150532	-0.0107008	-0.176159	0.255996	-0.392074	-0.0107352	0.203602
	ENSRNOG00000060407	Cacna1i	-0.0998612	-0.318106	-0.267095	0.0732488	-0.218045	-0.0303004	0.218901	0.107449	-0.26732	-0.0998612	-0.603872	0.758538
	ENSRNOG00000029866	Dennd6b	0.0552343	0.194425	0.307872	0.0552343	0.211048	-0.0535464	0.091024	0.758803	-0.290458	-0.747803	-0.829285	-0.05065
	ENSRNOG00000032208	Eda	-0.243441	0.226851	0.35656	-0.479344	-0.243441	-0.167762	-0.266941	-0.938557	-0.60595	0.649544	0.419932	-0.399452
	ENSRNOG00000058111	Itga2	0.231619	-0.656673	0.305698	-0.425637	0.231619	0.226031	-0.326861	-0.948622	0.362141	0.770704	0.374708	0.439926
	ENSRNOG00000009409	Fbxo2	0.261399	0.775198	0.31967	0.243491	0.566405	0.261399	0.161252	0.135039	0.616269	0.332384	-0.380504	-0.393424
	ENSRNOG00000010680	Med12l	-0.509292	-0.820858	0.568424	0.403008	-0.624848	-0.204253	-0.485329	-0.702084	-0.509292	-0.711278	-0.0160666	-0.613146
	ENSRNOG00000033564	Cfd	0.562148	0.44318	0.562148	0.786091	-0.295241	0.424971	0.661457	0.0323431	0.706622	0.959167	0.796758	-0.691021
	ENSRNOG00000016301	Dmrt2	0.313935	0.341881	0.0570186	0.313935	0.578778	-0.198599	0.393695	0.0412375	0.701743	0.408478	-0.352554	-0.72747
	ENSRNOG00000052577	Snora54	0.34388	0.553481	0.135341	0.00120637	0.112079	0.559256	0.166279	0.36657	0.449177	0.34388	0.569376	0.309418
	ENSRNOG00000015191	Phc1	-0.632444	-0.781865	-0.263674	-0.749355	-0.721524	-0.319788	-0.632444	0.808818	-0.619972	-0.849333	0.0710031	-0.682717
	ENSRNOG00000006853	Elavl2	-0.260261	-0.294094	-0.570868	-0.180827	-0.260261	0.527285	-0.136007	-0.317828	0.111881	-0.113436	-0.968437	-0.601817
	ENSRNOG00000002862	Clcn5	-0.542915	-0.192565	-0.648145	-0.826729	0.304009	-0.62753	-0.62245	-0.938022	-0.542915	0.775244	-0.274892	0.284088
	ENSRNOG00000028991	Kcnb2	-0.139312	0.0779714	-0.245842	-0.330669	-0.794152	0.132208	-0.738676	0.298228	-0.139312	0.61148	0.377175	-0.656062
	ENSRNOG00000014272	Rpl35	0.429475	-0.332318	0.429475	0.612442	0.772098	0.0808008	0.436932	0.340601	0.329021	-0.750369	0.554429	0.905951
	ENSRNOG00000014153	Lhfpl6	-0.483635	-0.558431	0.267469	-0.360031	-0.483635	-0.745056	-0.847543	-0.861636	0.560623	0.449377	-0.722492	0.48406
	ENSRNOG00000015956	Usp29	-0.239865	-0.800191	-0.681176	-0.706554	-0.365801	-0.203254	-0.179955	-0.0788333	0.243699	-0.151476	-0.239865	-0.683988
	ENSRNOG00000008243	Slc43a1	0.117203	-0.31703	0.135281	0.390931	-0.0755967	-0.161718	0.117203	0.752849	-0.415729	0.802062	-0.36896	0.387381
	ENSRNOG00000022054	Paqr7	0.538643	0.538643	0.389726	0.692392	0.140396	-0.63401	0.585566	0.860259	0.506714	0.750936	0.949609	-0.318527
	ENSRNOG00000046036	Itprip	0.0282019	0.0281337	-0.136837	0.206066	0.283947	0.15729	0.285525	-0.354311	0.0232458	-0.514334	0.544458	0.0282019
	ENSRNOG00000004265	Dipk2b	-0.296015	-0.0421613	-0.619136	-0.296015	-0.368115	-0.109359	-0.796453	-0.59482	-0.698144	0.923764	0.567845	0.0722514
	ENSRNOG00000015821	Cd2	0.60527	0.647714	-0.335465	0.594684	0.889216	0.794158	0.868419	0.60527	0.299103	-0.79057	0.497222	0.88812
	ENSRNOG00000046366	Dmd	-0.341029	-0.550512	0.00878004	-0.681285	-0.477846	-0.526843	-0.385247	0.239018	-0.341029	0.760841	0.157578	0.828366
	ENSRNOG00000017930	Lpcat1	-0.322663	-0.278453	-0.771219	-0.0255909	-0.322663	-0.263882	0.412391	-0.907593	-0.445316	-0.756049	-0.21136	-0.565432
	ENSRNOG00000031312	Tnfrsf1a	0.169262	0.322957	0.169262	0.0743559	0.0253601	0.302553	-0.247105	-0.814125	-0.0801756	0.862867	0.507213	0.677413
	ENSRNOG00000004733	Wdr25	0.136042	0.136042	0.0940429	0.321993	0.231125	0.293895	0.588006	0.118973	0.663884	-0.63027	-0.117873	-0.47688
	ENSRNOG00000004222	S100g	0.0472849	0.123442	0.406069	-0.0645415	-0.7669	-0.0485239	0.924469	0.0472849	0.0147967	0.606992	0.0450672	0.457628
	ENSRNOG00000012556	Isl1	-0.228104	0.707445	-0.550444	-0.304101	0.273537	-0.228104	-0.218557	-0.787144	-0.218341	0.159822	-0.22892	-0.688064
	ENSRNOG00000009414	Creld1	0.660457	0.472257	0.0402333	0.77022	0.392124	0.475756	0.319395	0.848114	0.660457	0.834043	0.763904	0.84039
	ENSRNOG00000017720	Mxd1	-0.376037	-0.555067	-0.109628	0.380459	0.228445	0.0545385	-0.376037	-0.480922	-0.490052	-0.692061	-0.305007	-0.595074
	ENSRNOG00000052017	Dio3	0.481011	-0.16128	-0.197956	0.481011	0.723108	-0.298361	0.652774	0.358262	0.588564	0.706156	-0.192199	0.572498
	ENSRNOG00000005067	Zfp36l2	-0.060989	-0.114648	-0.136803	-0.060989	-0.00515261	0.260441	0.277636	0.0124582	-0.0465523	-0.301068	-0.065893	-0.219715
	ENSRNOG00000012770	Spata9	0.14023	0.156077	0.14023	0.451277	0.28785	0.00218233	-0.0580497	0.565821	-0.430391	0.679156	0.0288275	-0.64507
	ENSRNOG00000058186	Errfi1	-0.0248799	-0.276511	0.32442	-0.647617	0.684349	-0.0248799	-0.137496	-0.0438432	0.173634	0.852118	-0.639963	0.0108391
	ENSRNOG00000023309	Anks6	-0.3118	-0.193703	0.437912	-0.3118	0.0843721	-0.134194	-0.598678	-0.768318	0.507631	-0.767653	-0.651289	-0.548662
	ENSRNOG00000013683	S1pr1	0.052304	-0.121512	-0.164061	0.104749	-0.72825	0.052304	0.4062	-0.397795	-0.271411	0.626947	0.775692	0.133491
	ENSRNOG00000018356	Trim3	0.259288	0.343863	0.00151286	-0.169229	-0.660829	0.259288	0.0477405	0.523368	0.0508719	0.917847	0.304373	0.366499
	ENSRNOG00000030771	Dgkb	-0.205309	0.364009	0.277394	0.65877	-0.427732	-0.205309	-0.383882	-0.360224	0.0169564	0.758529	-0.70748	-0.623703
	ENSRNOG00000019414	Tmem79	0.24758	-0.347756	0.300238	-0.00904727	0.24758	0.502683	0.248128	0.0654029	-0.0858274	0.892543	0.603423	0.124133
	ENSRNOG00000013389	Rgs7bp	0.242661	-0.579609	0.269838	0.242661	-0.0700655	0.35768	0.7664	-0.347801	0.779282	0.640051	-0.548556	0.180671
	ENSRNOG00000004118	Frmpd4	-0.0432884	-0.307951	-0.0432884	-0.224916	-0.123289	0.364043	0.80763	0.0390768	-0.41774	0.640053	-0.260242	0.351896
	ENSRNOG00000016299	Klf4	0.127393	0.518356	-0.0212731	0.582241	0.127393	-0.192785	0.513932	-0.482847	0.0362161	0.88731	-0.213608	0.322024
	ENSRNOG00000012593	Mmel1	0.167882	-0.206479	0.604042	0.291532	0.234929	0.649447	0.562532	0.167882	-0.244112	-0.571077	0.0476996	0.0608546
	ENSRNOG00000058692	Slc26a4	0.204543	0.789018	0.0199824	0.225299	0.68424	0.204543	0.875547	0.0245576	0.360711	0.177111	-0.0310385	-0.0620118
	ENSRNOG00000016791	Chka	0.0265953	0.424458	-0.339018	0.0901393	0.0265953	-0.680825	0.131042	-0.741211	0.169475	0.534036	-0.369259	-0.527233
	ENSRNOG00000003726	Scml2	-0.72256	-0.77125	0.612031	-0.752959	-0.72256	-0.674153	-0.67712	-0.853811	-0.47619	-0.798729	-0.972722	-0.646855
	ENSRNOG00000016910	Ralgps1	-0.0635621	0.623901	-0.256089	-0.101371	0.57497	-0.431596	0.765852	0.886438	0.3543	-0.821017	-0.275567	-0.0635621
	ENSRNOG00000008971	Hnf4g	0.368022	0.503128	0.00744637	0.368022	-0.235295	-0.801873	0.783175	-0.0127701	0.517052	0.32838	0.825543	0.613672
	ENSRNOG00000026691	Coq4	0.092672	0.524214	-0.386361	0.828267	0.251641	-0.0484193	0.00553779	0.445202	-0.175759	0.306515	0.092672	-0.46648
	ENSRNOG00000007329	Frmd6	-0.129059	0.543607	0.634311	-0.702346	-0.486184	-0.621402	-0.770813	-0.879824	-0.129059	0.436429	0.0867432	0.547633
	ENSRNOG00000011557	S100a8	0.0891309	-0.0916944	0.308387	0.362481	-0.270449	0.0891309	0.445976	-0.250005	-0.560352	-0.570117	0.291263	0.369349
	ENSRNOG00000009286	Noxa1	0.189779	0.302677	-0.0456707	-0.250371	-0.189834	0.189779	0.470751	-0.254428	0.434285	0.477275	-0.306428	0.523318
	ENSRNOG00000027855	Ncr1	0.393486	0.0306353	0.0121746	0.532994	0.355374	0.191867	0.744668	0.393486	0.66941	0.442057	0.0142103	0.602304
	ENSRNOG00000042855	Ahdc1	-0.308687	-0.891342	-0.00312759	0.0344383	-0.546364	0.0612207	-0.322492	-0.308687	-0.220893	0.533745	-0.57264	-0.590564
	ENSRNOG00000012697	Spaca9	-0.038821	-0.0500365	-0.038821	0.356224	-0.0861784	0.17627	0.445904	-0.207264	0.0568487	-0.17247	-0.0127064	-0.438779
	ENSRNOG00000017428	Map1b	-0.146695	0.45665	-0.327594	-0.146695	0.463618	-0.0204462	-0.55324	-0.378616	-0.338881	0.745727	-0.151832	0.647543
	ENSRNOG00000016665	Tpra1	0.418475	0.622401	0.388333	0.590881	0.595625	-0.236352	0.0283462	0.418475	-0.0564938	0.571883	0.571191	-0.182501
	ENSRNOG00000015928	Dhx35	-0.273567	-0.0437854	0.639692	-0.0828316	-0.273567	-0.552805	-0.549602	0.721136	-0.453036	0.701941	-0.534248	-0.487257
	ENSRNOG00000013572	Lxn	-0.604869	-0.645087	-0.738673	-0.723068	-0.301986	-0.0421996	-0.739896	-0.921677	0.174787	-0.604869	0.199917	-0.322092
	ENSRNOG00000048118	Ankra2	-0.064082	0.116378	0.0486338	-0.064082	-0.132811	-0.159067	0.245877	-0.209735	-0.109762	-0.238801	0.445993	0.402672
	ENSRNOG00000011280	Mllt3	0.179713	0.803454	0.16781	0.836527	-0.486841	0.719426	0.0992633	0.865841	0.464096	-0.338419	0.179713	-0.460829
	ENSRNOG00000020455	Cst6	-0.290913	0.0730424	-0.332505	-0.290913	0.548724	-0.241569	-0.18885	-0.440461	0.247062	-0.63224	-0.606936	-0.611358
	ENSRNOG00000012071	Or52b4	-0.00382699	0.146591	-0.237803	-0.131097	-0.0933063	0.196119	-0.00382699	0.135962	0.0250963	-0.102219	-0.23619	0.52595
	ENSRNOG00000018454	Apoe	0.678629	-0.660849	0.79572	0.808511	-0.392308	0.0158485	0.140831	0.183355	0.678629	0.935453	0.868077	0.831266
	ENSRNOG00000004218	Klhl28	-0.0145951	0.105151	0.150577	-0.377997	-0.267791	-0.0775828	-0.0145951	0.571734	0.195955	-0.777893	-0.0984618	0.627567
	ENSRNOG00000011202	Chrna4	-0.253712	-0.881001	-0.253712	0.316758	-0.795043	0.221789	-0.640359	-0.59566	0.714715	0.469392	-0.184056	-0.784369
	ENSRNOG00000007874	Tamm41	-0.250195	-0.394755	0.156141	-0.344178	-0.643731	-0.624898	-0.0940748	-0.160705	-0.123754	-0.885709	-0.250195	-0.102535
	ENSRNOG00000015325	Pigf	0.0239065	0.179723	0.127218	-0.543116	0.0239065	0.160689	0.152737	-0.228008	-0.325234	-0.896292	-0.141788	0.41705
	ENSRNOG00000021946	Rbmxl2	-0.114797	-0.129469	0.048566	0.140877	-0.129732	0.209288	-0.114797	-0.327012	0.144506	-0.13306	-0.443984	0.368805
	ENSRNOG00000024349	Cbarp	-0.394763	0.772231	-0.580806	-0.20757	-0.508011	-0.525082	0.0464759	-0.4103	-0.394763	0.126221	-0.00367603	-0.52817
	ENSRNOG00000009862	Olfm1	0.0357097	0.513939	-0.637316	-0.0525976	0.774546	0.149635	0.0357097	-0.392183	0.632044	0.0609081	-0.0111873	-0.0534992
	ENSRNOG00000020938	Ppp1r15a	0.688816	0.711161	0.624571	0.776682	0.707441	0.254256	0.765934	0.4181	-0.345698	0.885038	0.0412634	0.688816
	ENSRNOG00000016737	Tcerg1l	-0.035071	0.460615	-0.372168	-0.104659	0.165255	-0.035071	-0.161744	-0.186708	0.372026	0.575759	-0.114369	0.512902
	ENSRNOG00000030629	Camkmt	0.204917	0.743051	-0.351666	-0.0177926	0.700898	0.420335	0.25871	-0.149352	0.305236	-0.820113	-0.273757	0.204917
	ENSRNOG00000021248	Cdc25b	-0.452856	-0.427633	-0.532245	-0.113245	-0.182675	-0.0895962	-0.561861	-0.597589	-0.452856	-0.590234	-0.844086	0.0734158
	ENSRNOG00000053700	Spx	0.0621964	0.253758	0.05358	0	0.108435	0.328145	0.373161	0.0621964	-0.229675	0.459257	-0.0599569	-0.495917
	ENSRNOG00000015318	Heyl	-0.538338	-0.804891	-0.193201	-0.580883	-0.440148	-0.345503	-0.538338	-0.919371	0.114912	0.847151	-0.648591	-0.581695
	ENSRNOG00000018290	Alx3	0.0328468	0.260784	0.0328468	-0.175528	0.0860045	-0.141733	0.135147	-0.0391871	0.156741	0.425235	-0.856824	-0.600536
	ENSRNOG00000020299	Klc2	0.310657	-0.735531	0.310657	0.689506	0.48453	0.102929	-0.0878638	0.789907	0.278308	0.670888	-0.867782	0.345684
	ENSRNOG00000008749	Col5a1	-0.901942	-0.936805	-0.098694	-0.904897	-0.821998	-0.935396	-0.957479	-0.980738	-0.901942	0.575772	-0.718316	-0.647161
	ENSRNOG00000024563	Ganc	0.157552	-0.136474	0.466571	0.668227	0.584546	-0.188485	0.129771	0.761103	0.434946	-0.482777	0.157552	-0.0328576
	ENSRNOG00000020865	Ano1	-0.433944	-0.704037	0.303292	-0.433944	-0.780037	-0.606238	-0.86071	0.626359	0.701809	0.896386	0.803624	-0.752128
	ENSRNOG00000042470	Eras	0	0	0	0	-0.0933063	0	0	0	0	0
	ENSRNOG00000037620	Mob3c	0.222853	0.602726	0.117563	0.0678811	0.266253	-0.0739415	0.248541	-0.640056	0.222853	0.732639	0.413576	0.0457686
	ENSRNOG00000008409	Myo1f	0.530407	0.530407	0.298887	0.849363	0.803409	0.325602	0.794818	0.186522	0.542049	0.938391	0.474891	0.40914
	ENSRNOG00000052296	Shank3	-0.229667	-0.320385	-0.0639671	0.114684	-0.622537	-0.50032	0.369407	-0.503017	-0.123658	0.820366	-0.229667	-0.547142
	ENSRNOG00000027911	Stkld1	-0.0557405	-0.498056	-0.0140194	-0.0135969	-0.180274	-0.0635686	-0.482646	-0.00943662	-0.0539864	-0.628387	0.0151112	-0.0557405
	ENSRNOG00000007059	Atp1b4	0.115671	0.661298	0.100628	-0.176912	0.492642	-0.029043	-0.660156	-0.7952	0.580241	0.613231	0.115671	0.187705
	ENSRNOG00000054360	Tspan11	-0.72832	-0.72832	-0.807514	-0.749365	-0.721278	-0.459854	-0.50223	-0.978473	-0.737147	0.627655	-0.738107	-0.348338
	ENSRNOG00000015024	Mcoln3	0.469729	0.544104	-0.744047	0.625324	0.092039	0.629381	0.836499	0.0777604	0.275877	0.551164	0.469729	0.204808
	ENSRNOG00000007202	Sema3d	-0.489447	0.548185	-0.891404	-0.75288	-0.489447	-0.791986	-0.405829	-0.897038	0.717947	0.652739	-0.180363	-0.696831
	ENSRNOG00000009094	Nudt4	-0.311539	-0.921402	-0.880434	0.0568269	-0.489469	0.100132	0.472302	0.837412	-0.311539	-0.908059	0.585374	-0.812516
	ENSRNOG00000017914	Cavin3	-0.019953	0.27205	-0.133972	-0.729866	-0.530181	0.574901	-0.62853	-0.831908	-0.019953	0.841151	0.275828	0.717825
	ENSRNOG00000005907	Rad18	-0.328886	-0.412781	0.399584	-0.664895	-0.579405	-0.328886	0.121848	-0.730884	-0.212681	-0.908954	-0.296989	-0.250006
	ENSRNOG00000053780	Tmsb15a	0.0180961	0.0313726	0.07054	0.248253	-0.230642	-0.100917	0.110994	-0.214312	0.0392681	-0.0933063	0.00481958
	ENSRNOG00000013239	Tle4	0.508038	0.313645	-0.14814	0.508038	0.778765	0.637148	0.33118	0.542137	0.63367	0.655196	-0.520602	0.10851
	ENSRNOG00000012939	Abca7	0.504828	0.910887	0.4269	0.512612	0.411871	0.0393949	0.858438	0.668842	-0.420773	0.750215	-0.0922065	0.504828
	ENSRNOG00000022286	Dmrtc1b	0.392236	0.392236	0.528094	0.559336	0.770159	0.0806319	0.310818	0.286015	0.443015	0.691845	-0.151634	0.196992
	ENSRNOG00000005279	Ndufaf7	0.143898	0.524408	-0.240753	0.385893	0.456784	-0.449893	0.109997	0.143898	0.197954	-0.260204	-0.236651	0.514238
	ENSRNOG00000022015	Cntrl	-0.471396	-0.371889	0.764166	-0.490332	0.0527783	-0.58221	0.40863	-0.741259	0.29561	-0.807479	-0.471396	-0.629362
	ENSRNOG00000013463	Kcnj8	-0.667198	-0.439646	-0.7326	-0.795954	-0.763456	-0.748451	-0.667198	-0.784388	0.10394	0.786321	0.684464	-0.0862486
	ENSRNOG00000019199	Cracr2b	0.0302663	0.143601	0.0128151	0.0108248	0.1969	0.0302663	-0.164859	-0.229675	0.00885013	0.748165	0.0570431	0.316665
	ENSRNOG00000058916	Ccdc65	0.0639572	0.223952	-0.546709	0.370273	0.717445	0.0639572	-0.0762424	-0.0573372	-0.431067	0.642047	-0.0128896	0.162611
	ENSRNOG00000005802	Usp24	0.493665	-0.76258	-0.0320277	0.706908	0.756097	0.493665	0.81958	0.882056	-0.240175	0.891786	0.401478	0.296456
	ENSRNOG00000013121	Mier3	-0.566715	0.494672	0.153347	-0.826178	-0.417468	0.30723	-0.703891	-0.726083	-0.349188	-0.790033	-0.681182	-0.566715
	ENSRNOG00000061795	Rbm4b	-0.106302	0.0562025	0.371329	-0.399337	-0.3825	-0.106302	-0.270852	0.163576	0.222193	-0.743671	-0.0710952	-0.645568
	ENSRNOG00000008596	Ttll9	0.155997	0.689762	0.155997	0.609517	0.496887	0.1552	0.359458	-0.456067	-0.414818	0.306629	-0.00717421	-0.710455
	ENSRNOG00000004601	Hao1	-0.394168	-0.492582	-0.25328	-0.551063	-0.0268233	-0.394168	-0.133525	-0.521002	-0.267299	0.190064	-0.568038	-0.660978
	ENSRNOG00000039207	Ccdc71l	0.000151774	0.11417	-0.172852	0.262262	-0.17871	-0.0136451	-0.0163753	0.770358	0.326541	-0.489701	0.000151774	0.350434
	ENSRNOG00000011268	Chd5	0.109143	0.481696	-0.147268	-0.278261	0.889931	0.109143	0.770678	-0.0165006	0.226864	0.0127784	-0.07753	0.290008
	ENSRNOG00000009451	Prpf38a	-0.540248	-0.689277	-0.540248	-0.691761	-0.550415	-0.520183	-0.273562	-0.623444	-0.131687	-0.880284	-0.349189	0.355325
	ENSRNOG00000033744	Rasgrp4	0.332219	0.80498	0.397909	0.37023	-0.172182	-0.364454	0.398416	-0.55009	-0.277015	0.886707	0.332219	-0.570014
	ENSRNOG00000042777	Zfp28	-0.248188	-0.248188	0.45247	-0.215554	-0.645431	-0.0563846	-0.563172	-0.486988	0.0913522	0.0616569	-0.274476	-0.559878
	ENSRNOG00000000129	Phf24	0.172165	-0.515064	-0.044847	0.942638	0.684596	0.467566	0.603015	-0.135762	0.265796	0.0661903	0.172165	-0.0555879
	ENSRNOG00000024204	Ifne	0	0	-0.137256	-0.55376	0.367478	0.226552	0.180753	-0.0484691	0.10365	-0.00246961	-0.538463	0.248863
	ENSRNOG00000026319	Akap9	0.112074	-0.138809	0.253454	-0.504271	-0.0579765	0.171446	0.208039	0.760376	0.47728	-0.78618	0.112074	-0.518065
	ENSRNOG00000024093	Dmrta1	0.269394	-0.112475	0.269394	0.7845	-0.143839	0.727879	0.719782	0.108839	0.415235	0.87416	-0.763876	-0.454939
	ENSRNOG00000004899	Kcns3	-0.0460389	0.392375	-0.0460389	0.125175	0.444285	-0.1437	-0.860313	-0.250121	-0.180279	0.775303	-0.802052	0.541174
	ENSRNOG00000007443	Jag1	-0.18064	-0.263591	-0.387649	-0.18064	-0.823578	-0.13659	-0.0117705	-0.851629	0.238966	0.91612	0.38495	-0.203674
	ENSRNOG00000003759	Galc	0.567091	-0.822747	0.514288	0.79922	0.567091	0.612875	0.808221	-0.672223	0.732636	0.859699	0.145737	-0.249953
	ENSRNOG00000022273	Rfk	0.262368	0.75039	-0.305178	0.571495	0.61334	-0.0328234	-0.107148	0.744689	-0.0910225	0.262368	-0.408748	0.773258
	ENSRNOG00000028640	Siva1	-0.656215	-0.473094	-0.0212934	-0.791693	-0.775899	-0.347191	-0.656215	-0.903081	-0.420486	-0.889245	-0.863717	-0.487881
	ENSRNOG00000012228	Skap2	0.578661	0.268166	0.896233	0.649993	0.825583	0.182617	-0.442244	-0.00619809	0.710513	0.944161	0.578661	0.530405
	ENSRNOG00000020456	Nucb2	0.357597	0.807913	-0.213746	0.178202	0.819155	0.357597	-0.334976	-0.925371	0.498398	-0.180944	0.940609	0.496215
	ENSRNOG00000028092	Cpa2	-0.319935	0.222177	-0.163386	-0.319935	-0.600431	-0.420257	-0.35203	-0.599591	-0.0968482	0.472193	0.714514	-0.666372
	ENSRNOG00000021513	Rtn4rl2	0.272042	-0.0377912	-0.370233	0.664233	0.566277	0.40758	0.272042	-0.179348	0.227958	0.279915	0.0231718	0.439593
	ENSRNOG00000060020	C1ql4	-0.0451646	-0.0430282	-0.0466257	-0.381122	0.124921	-0.0352557	0.206748	0.299488	-0.0451646	-0.2219	-0.238133	-0.0928842
	ENSRNOG00000013179	Tinagl1	-0.181258	-0.693676	0.396295	0.37966	-0.690891	-0.181258	-0.468081	-0.169031	-0.687295	0.824698	0.356148	-0.412098
	ENSRNOG00000018311	Cd19	0.0949531	-0.506571	0.0949531	0.330027	0.580344	-0.577053	0.113185	-0.240955	-0.205881	0.947011	0.747609	-0.483857
	ENSRNOG00000025848	Sspo	0.216488	-0.131784	-0.134832	0.741279	0.413228	-0.140047	0.297676	0.216488	0.145961	0.686284	0.741638	-0.0517143
	ENSRNOG00000005772	Hacd4	0.476295	-0.501981	0.245171	0.783397	-0.553279	0.315947	0.906994	0.158565	0.638292	0.833048	0.703072	0.476295
	ENSRNOG00000037436	Macc1	0.240144	0.0492801	0.160882	0.347315	0.240144	-0.170636	0.609184	0.320879	0.463473	0.656809	-0.214078	0.0595951
	ENSRNOG00000004185	Mon2	0.158611	0.672209	0.139252	-0.376001	0.251787	-0.0631175	-0.677535	-0.395448	0.293205	0.158611	0.163305	0.166544
	ENSRNOG00000047194	Arl13b	-0.250487	0.2626	0.269792	-0.798172	-0.516984	-0.130462	-0.84466	-0.857547	-0.18375	0.248968	-0.250487	-0.571483
	ENSRNOG00000004232	G2e3	-0.652425	-0.652425	0.477098	-0.796881	-0.791561	-0.446753	-0.316991	-0.675028	-0.482061	-0.863939	-0.192261	-0.658355
	ENSRNOG00000054515	Fgd6	0.250475	0.250475	-0.416692	-0.119818	-0.502529	-0.258274	0.656963	0.315671	0.360655	0.885006	-0.197207	0.340527
	ENSRNOG00000027836	Kcnmb3	-0.273775	-0.400552	-0.484312	-0.361242	-0.377126	-0.273775	-0.418265	-0.167696	0.505455	-0.27344	-0.00569673	-0.169256
	ENSRNOG00000004303	Timp3	0.478256	0.21532	0.517697	0.494816	0.227576	0.738331	0.654225	-0.84944	-0.118067	0.866256	0.478256	-0.400643
	ENSRNOG00000020342	Samd11	-0.503828	-0.878492	-0.422322	-0.681043	-0.503828	-0.251396	-0.839051	-0.568926	-0.484281	0.615914	-0.257951	-0.841614
	ENSRNOG00000016837	Ckm	0.0467528	0.291744	-0.0937505	0.181883	-0.0881315	0.0467528	-0.331372	0.696663	0.201883	-0.186814	0.0819285	-0.390842
	ENSRNOG00000024136	Fam151b	-0.205265	-0.765628	-0.00974035	-0.390857	0.183372	-0.293695	-0.437912	-0.205265	-0.100472	0.73388	0.075071	-0.461697
	ENSRNOG00000028504	Socs5	0.227885	-0.802895	0.606353	-0.189691	0.577413	0.363399	0.452998	0.203271	0.43168	-0.0692176	0.227885	-0.181083
	ENSRNOG00000009389	Ripk2	0.435503	0.839178	0.573567	0.405013	0.435503	0.578527	0.744663	0.845114	0.297778	0.104745	0.314661	0.133147
	ENSRNOG00000010053	Calcr	-0.0906148	-0.0906148	-0.495798	-0.106978	-0.265594	-0.101147	-0.078686	-0.769495	0.123547	0.354172	0.000544769	0.356084
	ENSRNOG00000014508	Mgll	-0.115738	-0.115738	-0.514615	-0.709693	0.538021	0.242955	-0.266068	-0.476493	0.310052	0.902905	0.118082	-0.884173
	ENSRNOG00000055079	Ndufaf2	0.182615	0.182615	0.636945	0.325026	0.622427	0.133499	-0.137294	0.576114	0.0993932	0.579704	0.170711	-0.22008
	ENSRNOG00000004923	Map4k5	-0.314148	-0.558436	-0.109957	-0.74578	-0.749465	-0.807174	-0.820459	0.669306	-0.314148	0.945038	-0.216336	0.158138
	ENSRNOG00000016164	Fcrl2	0.388789	-0.194181	-0.449067	-0.231152	0.388789	0.53854	-0.623198	-0.434085	0.529235	0.808035	0.651873	0.685092
	ENSRNOG00000021259	Prnp	0.7481	0.919676	0.621275	0.902801	0.970775	0.172965	0.0821068	0.895465	-0.063291	0.870029	0.0917067	0.7481
	ENSRNOG00000017939	Chn1	-0.617396	-0.670024	-0.0161996	-0.745968	-0.651985	-0.617396	-0.711116	-0.762945	-0.268644	0.566407	-0.405516	-0.339216
	ENSRNOG00000007540	Msc	-0.252421	-0.0510076	-0.392281	-0.346116	0.488383	-0.276646	-0.0909094	-0.675622	-0.252421	0.00416427	0.630995	-0.454291
	ENSRNOG00000010131	Rin2	0.369812	-0.404345	0.891851	0.369812	0.670604	-0.130692	0.56123	-0.186101	0.781778	0.931886	-0.232911	0.253674
	ENSRNOG00000018310	Eno4	0.641467	0.797835	0.73332	0.641467	0.711986	0.349246	0.667285	0.101219	0.485246	0.857631	-0.145522	-0.389841
	ENSRNOG00000004152	Lrp12	-0.40739	0.0874427	-0.233932	-0.0863458	-0.654029	-0.40739	-0.64732	-0.543446	-0.577419	-0.219269	0.139217	-0.439287
	ENSRNOG00000007939	Naprt	0.330003	-0.248869	0.773948	0.170252	0.781623	0.233245	0.362629	0.34497	0.239351	0.908486	0.330003	0.278684
	ENSRNOG00000016980	Qprt	-0.260363	-0.501518	0.138664	-0.838849	-0.000127944	-0.673509	0.0528624	-0.873375	-0.360895	-0.0775051	-0.260363	-0.0434073
	ENSRNOG00000006867	Etv1	0.156542	-0.566227	0.439501	0.315954	0.819618	-0.285707	-0.813601	-0.856341	0.537243	0.886934	-0.508224	0.156542
	ENSRNOG00000036758	Iqck	-0.00034078	0.261145	0.681632	-0.123551	-0.0747242	0.0559672	0.450977	-0.363754	-0.00034078	0.564103	-0.184514	-0.577222
	ENSRNOG00000040110	Foxn2	0.108789	0.331246	0.530223	-0.746902	-0.18871	0.651609	0.0375301	0.675109	0.108789	-0.410946	-0.542056	0.250509
	ENSRNOG00000025460	Tmem71	0.463023	0.751299	-0.679253	-0.26087	0.882546	0.463023	0.732133	0.586006	-0.306127	-0.199487	0.909562	0.138483
	ENSRNOG00000061138	Snord30	-0.326179	-0.521333	-0.188167	-0.368148	-0.542357	-0.323848	-0.268036	-0.50019	-0.326179	-0.811286	0.0379499	0.240413
	ENSRNOG00000019960	Ino80e	0.279178	0.289064	0.27659	0.68345	-0.0632112	0.503495	0.499272	0.72445	0.279178	-0.0498909	0.124709	0.000261403
	ENSRNOG00000005711	Ptprd	-0.307553	-0.953955	-0.74552	0.0710022	0.290042	0.340731	-0.836809	-0.651739	-0.829159	0.897274	0.475658	-0.307553
	ENSRNOG00000024647	Ppp4r2	-0.24548	-0.0510389	-0.382365	-0.433044	-0.0750843	0.254735	-0.221746	0.615002	-0.24548	-0.844398	-0.461925	-0.339941
	ENSRNOG00000019843	St3gal3	0.310854	-0.0393487	0.017713	0.544538	0.310854	0.0956682	0.482998	0.874507	0.708664	0.789957	-0.451412	0.0773355
	ENSRNOG00000043060	Dnajc4	0.336477	0.336477	0.511286	0.107628	0.314393	0.395764	-0.0861574	0.893861	0.658204	0.847732	0.0450432	-0.0489264
	ENSRNOG00000014102	Wdr38	-0.349684	-0.450547	0.182117	-0.349684	0.350198	0.110454	0.180977	-0.629489	-0.527104	-0.792099	0.0200212	-0.542195
	ENSRNOG00000009222	Epha2	0.307711	0.767075	0.0121683	-0.197652	-0.447653	0.452823	-0.316377	-0.672005	0.384916	0.822134	0.569618	0.307711
	ENSRNOG00000007430	Slx4ip	0.223184	0.223184	-0.358547	0.502032	0.548078	-0.0364417	0.268462	-0.642795	0.328807	-0.185828	-0.341862	0.286038
	ENSRNOG00000014479	Cttnbp2nl	0.0800093	-0.149455	0.153424	0.115951	0.0704309	-0.218499	0.0800093	-0.89841	0.631121	0.949653	-0.613495	0.399583
	ENSRNOG00000057740	Ccdc148	0.228779	0.525084	0.800216	-0.143384	0.876232	0.33223	0.228779	-0.217439	0.161351	0.355791	-0.0289988	-0.449075
	ENSRNOG00000029592	Srsf11	-0.447178	0.122498	-0.447178	-0.678174	-0.589617	-0.407534	-0.173432	-0.499629	-0.222756	-0.887245	0.682842	-0.839841
	ENSRNOG00000007440	Dzank1	0.1154	0.627018	0.225436	-0.00962523	0.327358	-0.280366	0.144808	0.1154	-0.169028	0.823845	-0.351792	-0.610613
	ENSRNOG00000008767	Atg4c	0.625004	0.643183	0.760813	0.335277	0.353811	-0.800275	-0.00347955	0.656701	0.831115	0.625004	0.357183	0.768096
	ENSRNOG00000008859	Tank	0.317253	-0.545327	0.697184	0.105546	0.511141	0.317253	0.34216	0.356149	0.159365	-0.662096	0.384422	0.0584933
	ENSRNOG00000021011	Fut2	0.0355829	0.782477	0.320131	-0.0370634	0.0355829	-0.118122	-0.22559	-0.768204	-0.503389	0.266467	0.851245	0.753633
	ENSRNOG00000014686	Kcnd3	0.419684	0.419684	0.364179	0.657345	-0.539996	0.631937	0.58575	-0.224873	0.891273	0.804532	-0.396139	-0.0814476
	ENSRNOG00000057410	Klrb1	0.378029	0.378029	0.0309639	0.462606	0.281449	0.286413	0.556372	0.339972	0.47802	0.452861	0.335835	0.569176
	ENSRNOG00000010219	Ralgds	-0.201073	0.434411	-0.773781	0.516802	-0.58612	-0.201073	-0.352422	-0.890741	0.553879	0.818358	-0.291114	-0.121588
	ENSRNOG00000017399	Acrbp	-0.235748	-0.170087	0.194681	-0.235748	-0.467977	0.232644	-0.410564	-0.0168958	-0.529535	-0.472243	-0.0113421	-0.29314
	ENSRNOG00000017002	Adrb1	0.100665	-0.0517456	-0.237944	0.0170752	0.227767	0.175682	0.100665	-0.062653	0.753876	0.791033	0.0935184	0.354524
	ENSRNOG00000010711	Dicer1	-0.395911	-0.765408	-0.231824	-0.689467	-0.709186	-0.745863	-0.292337	0.694031	-0.395911	0.0478686	-0.351274	-0.668435
	ENSRNOG00000052486	Kcna6	0.227236	0.22252	0.227236	-0.542684	0.476626	0.433217	0.608778	-0.0139667	0.642257	0.516479	-0.685304	-0.714799
	ENSRNOG00000061989	Nkrf	-0.039827	-0.039827	0.0142347	0.116047	0.214356	-0.0619937	0.099842	-0.386633	-0.111395	-0.580713	-0.215668	0.375924
	ENSRNOG00000000024	Hebp1	0.149472	0.485714	-0.464631	-0.159755	-0.648352	0.156676	0.597382	-0.447363	0.149472	0.342552	0.404831	-0.011449
	ENSRNOG00000026764	Pla2g4c	-0.0416347	0.170267	0.0871834	-0.0682233	0.293337	-0.0429812	-0.0416347	-0.125905	-0.702488	-0.64051	0.549117	-0.0160214
	ENSRNOG00000057817	Epb41l1	0.0435561	-0.439624	-0.0455933	0.865448	0.0435561	-0.57194	0.372045	-0.486325	0.514167	0.904366	0.582706	-0.246017
	ENSRNOG00000006296	Six6	0.126386	-0.0236965	0.126386	-0.029969	0.248904	-0.0241988	0.275017	0.340055	0.234372	-0.264977	0.0170928	0.683019
	ENSRNOG00000057945	Fancg	-0.198291	0.123462	0.0665332	-0.089953	-0.00773156	-0.222499	0.581332	-0.425989	-0.394294	-0.704239	-0.198291	-0.488441
	ENSRNOG00000010270	Espn	0.276396	-0.0253318	0.292721	0.276396	0.396553	0.35919	0.368323	-0.290929	0.0116116	0.714059	-0.676799	-0.482715
	ENSRNOG00000021272	Mcm8	-0.240335	0.247804	0.641375	0.230363	-0.424983	-0.366418	-0.00100374	0.107521	-0.240335	-0.928207	-0.671944	-0.538954
	ENSRNOG00000019968	Trim8	0.449143	0.784016	0.0648057	0.648308	0.653916	0.216328	0.546746	0.431408	0.504886	-0.490391	0.449143	-0.643642
	ENSRNOG00000020294	Scgb1d2	0.191771	0.173783	0.330474	0.470395	0.288959	-0.183596	0.10266	0.29781	0.191771	0.538547	0.0858447	0.0610934
	ENSRNOG00000006241	Marchf7	-0.00137598	-0.116383	-0.103943	-0.407569	0.350828	0.359137	-0.170659	0.82952	-0.00137598	-0.879004	0.135511	0.31619
	ENSRNOG00000051480	Fxr1	0.222699	0.226928	0.425478	0.129044	0.384572	0.263712	-0.107912	0.524883	0.222699	-0.759868	0.017989	0.219026
	ENSRNOG00000025216	Alkbh6	0	-0.229675	0	-0.229675	0	0	0	0	0	-0.145621	0.368805
	ENSRNOG00000053122	Scn1a	-0.111605	-0.232765	0.403994	0.127151	-0.111605	-0.17333	-0.270196	0.912951	0.090964	-0.0633243	-0.498777	-0.587198
	ENSRNOG00000010730	Efcab10	0.0199644	-0.378759	0.520852	-0.105854	0.677981	0.327103	0.425155	-0.173476	0.343128	0.0199644	-0.0258753	-0.336841
	ENSRNOG00000030266	Plekhg2	-0.599697	-0.877851	-0.376866	-0.417478	-0.668854	-0.599697	-0.699613	-0.930138	-0.414844	-0.489247	-0.65455	-0.491427
	ENSRNOG00000008169	Slc24a2	0.385116	0.908126	-0.137471	0.317664	0.565982	0.112118	0.708895	0.661783	0.173305	0.672088	0.385116	-0.0702156
	ENSRNOG00000036911	Bicd1	0.637224	0.867463	-0.34811	0.964125	0.637224	0.0983428	0.337624	0.758828	0.106968	0.877861	0.354874	0.690419
	ENSRNOG00000015743	Rfpl4a	-0.11952	-0.368281	0.0443347	-0.0730899	0.0872149	0.0950661	-0.0365442	-0.11952	-0.639821	-0.28295	-0.555782	-0.375334
	ENSRNOG00000017508	Kmt5c	-0.546109	-0.702321	0.068305	-0.301979	-0.546109	-0.718093	0.025879	-0.556501	-0.154303	0.740331	-0.736251	-0.712008
	ENSRNOG00000032574	Scrib	-0.324406	-0.745681	0.186301	0.219325	-0.577129	-0.394618	-0.0813974	0.755868	-0.324406	0.226792	-0.90815	-0.667316
	ENSRNOG00000027900	Glt6d1	-0.0345212	-0.0192226	-0.0778321	-0.0640643	-0.00858188	0.103508	-0.179809	-0.0345212	0.124686	-0.797195	-0.0057325	-0.340302
	ENSRNOG00000013628	Cela2a	-0.017982	0.270727	-0.115767	0.152948	-0.017982	-0.474109	0.0463533	-0.410344	-0.013167	0.547509	-0.126969	-0.35806
	ENSRNOG00000003809	Sat1	0.546286	-0.625687	-0.0434242	0.51995	0.574821	0.737778	0.71182	0.265218	0.546286	0.604958	0.850924	0.190406
	ENSRNOG00000000017	Steap1	-0.112164	-0.561392	0.170095	-0.112164	0.778573	-0.197946	-0.18822	-0.576383	0.253479	0.739115	-0.818325	0.86529
	ENSRNOG00000024501	Rgs3	0.566577	-0.518802	0.629703	-0.487061	-0.625071	0.768933	0.631444	-0.71164	0.566577	0.951218	0.0109405	0.738321
	ENSRNOG00000006804	Ppp1r42	0.110262	0.442392	0.0703759	-0.0106748	0.631496	0.165015	0.110262	-0.322338	0.177557	0.161318	0.00696604	-0.45494
	ENSRNOG00000037331	Cd33	0.546573	0.748898	0.312733	0.725491	0.437084	0.326793	0.868899	-0.504247	0.546573	0.844195	0.763643	0.458253
	ENSRNOG00000014758	Lgi1	-0.2883	-0.2883	-0.125495	-0.129463	-0.510046	-0.0644783	-0.692139	0.969412	-0.768077	0.310972	-0.734656	-0.366306
	ENSRNOG00000053347	Ccdc28a	0.423442	0.16517	0.482865	0.634988	0.492984	0.423442	0.433543	0.637203	0.413261	-0.540384	0.18808	0.0687106
	ENSRNOG00000000151	Ldlrap1	-0.244853	-0.888765	0.747567	-0.21296	-0.420033	-0.032363	-0.259119	-0.244853	-0.271347	0.853653	0.217203	-0.403365
	ENSRNOG00000005660	Fam110c	0.205491	0.316015	0.205491	-0.102607	0.544849	-0.0314243	-0.879621	-0.360769	0.0431134	0.647433	0.577751	0.70786
	ENSRNOG00000012508	Slc39a8	0.0161864	0.841428	-0.238513	0.788147	0.215069	0.0161864	0.882948	-0.487401	-0.0957662	-0.451901	0.804902	-0.260794
	ENSRNOG00000019220	Rhod	0.167127	0.237733	0.167127	-0.232109	0.287312	0.112449	0.110469	-0.596555	-0.186734	0.683464	0.210522	0.574328
	ENSRNOG00000005809	Arhgdib	0.564555	0.687846	0.0579467	0.861325	0.564555	0.269043	0.882676	0.0157293	0.30972	-0.781276	0.566513	0.621787
	ENSRNOG00000010448	Ptbp1	-0.500253	-0.70351	0.151344	-0.622029	-0.500253	-0.410473	-0.0186766	-0.795734	-0.412233	-0.854836	-0.773984	-0.0303622
	ENSRNOG00000038625	Sbk2	0.0452855	-0.815043	0.220312	0.278479	-0.0808536	-0.260498	0.0452855	0.133718	-0.657069	0.72094	0.698485	-0.133266
	ENSRNOG00000050784	Macrod2	0.158848	0.467759	-0.097462	0.158848	0.411466	0.559192	-0.311666	0.447716	-0.0693657	0.453402	-0.461115	-0.128364
	ENSRNOG00000013862	Dusp2	-0.0711724	0.519278	-0.776124	0.594769	-0.247878	0.54806	0.773377	-0.460262	-0.356045	-0.822435	0.0186402	-0.0711724
	ENSRNOG00000006388	Pygl	-0.0215261	-0.377182	0.59314	-0.0215261	0.378996	-0.0254975	0.37433	-0.602171	-0.158857	0.783263	0.611548	-0.738573
	ENSRNOG00000061101	Ripply1	0.105878	0.318985	0.379892	0.105878	0.406642	-0.151037	-0.0134809	-0.416899	0.0572441	0.109663	-0.146191	0.302403
	ENSRNOG00000015076	Cyp26b1	-0.103865	0.801015	-0.536772	-0.0197029	0.0955327	-0.103865	-0.391244	-0.107991	0.153256	0.773612	-0.83257	-0.682957
	ENSRNOG00000012099	Tent2	-0.00820299	0.492223	0.627258	-0.610971	-0.00820299	-0.5493	0.208691	-0.335764	0.447262	-0.829463	0.70446	-0.209488
	ENSRNOG00000016353	Nim1k	0.185304	0.346666	-0.396979	0.640939	0.320067	-0.797528	0.153304	0.185304	-0.0595736	0.469055	-0.18382	0.382247
	ENSRNOG00000060052	Tdrd15	-0.0161619	-0.383891	0.277952	0.0737802	-0.216399	-0.399623	0.0266931	-0.219597	0.0349468	0.177577	-0.0161619	-0.588591
	ENSRNOG00000019240	Ampd2	-0.290239	-0.735561	0.111586	-0.806478	-0.290239	0.0919481	-0.769602	-0.944506	-0.179005	0.463422	0.0511238	-0.655005
	ENSRNOG00000011032	Lhfpl2	-0.827988	-0.521648	-0.790632	-0.83541	-0.679594	-0.827988	-0.939145	-0.958781	-0.921854	0.749874	-0.388293	-0.842898
	ENSRNOG00000047756	Mef2a	-0.324292	0.141469	0.164318	-0.714709	-0.35302	-0.324292	-0.790188	0.93983	0.361859	-0.623781	-0.483207	0.687909
	ENSRNOG00000005059	Med22	0	0.260784	0	0	0	0	0.260784	0	0.260784	0
	ENSRNOG00000014766	Galt	-0.381538	-0.599316	0.183203	-0.381538	-0.62139	-0.749032	-0.54581	-0.383606	0.0509989	0.022389	0.387473	0.148071
	ENSRNOG00000007110	Ankrd6	0.269622	0.24052	0.756794	0.881507	0.269622	0.675575	-0.533758	-0.238323	0.74687	0.000701556	0.382313	-0.226601
	ENSRNOG00000021108	Slc22a12	0.0932656	0.0167713	-0.663826	0.309925	0.251651	0.2205	0.112962	0.0932656	0.0579594	0.200777	0.0502422	-0.418316
	ENSRNOG00000013981	Ptpn5	0.455942	-0.296551	-0.105182	0.629733	0.651962	0.496382	0.459649	0.341974	0.455942	0.609619	0.314463	0.320859
	ENSRNOG00000028566	Pld4	0.7309	0.940189	0.707038	0.733073	0.847855	0.0912572	0.7309	-0.297719	-0.263059	0.904703	0.736274	0.425807
	ENSRNOG00000004841	Akap6	-0.121738	-0.246687	-0.569814	0.166097	-0.494112	0.227154	-0.166918	-0.121738	0.277402	0.607442	0.317289	-0.540985
	ENSRNOG00000019470	Hao2	0.0792323	-0.804819	0.342046	0.0427751	0.433304	-0.294635	0.0792323	0.587965	-0.00425316	0.462369	0.958487	-0.590628
	ENSRNOG00000037356	Dph6	-0.386496	-0.634048	-0.242909	-0.42526	-0.27116	-0.331569	-0.386496	-0.0336677	-0.663711	-0.605425	-0.499662	-0.304716
	ENSRNOG00000013023	Nop53	0.369949	0.26621	0.660571	0.463949	0.369949	0.280088	0.753969	0.62668	0.246329	-0.320462	0.806307	0.343445
	ENSRNOG00000020202	Asrgl1	0.484614	0.698064	-0.181578	0.658542	0.484614	0.114192	-0.120578	0.632336	-0.528347	0.800427	0.069849	0.650445
	ENSRNOG00000014303	Lrp11	0.454623	-0.421591	0.169035	0.58971	0.454623	0.522293	-0.134756	0.663522	-0.0681468	0.713399	0.882879	-0.409501
	ENSRNOG00000017701	Asip	-0.0933063	0.119091	-0.0225525	-0.0933063	-0.0933063	-0.123544	0.0006707	-0.401589	-0.316169	0.0145319	-0.568567	-0.783726
	ENSRNOG00000006735	Cdkn2b	0.567607	0.161896	-0.127371	0.749185	0.567607	0.887727	-0.248496	0.933723	0.829548	0.885594	-0.0254733	-0.0466179
	ENSRNOG00000043332	Foxd1	-0.136311	-0.66539	0.00169455	-0.327513	-0.762397	-0.00186188	0.215783	-0.228676	-0.0367495	0.242833	-0.136311	-0.137498
	ENSRNOG00000011817	Rpl22l1	0.0209114	0.128054	0.0209114	-0.0189431	0.167433	-0.236031	-0.193587	0.0935753	-0.132357	-0.687074	0.289868	0.329216
	ENSRNOG00000011612	Tdo2	-0.101231	-0.276631	0.0544916	-0.234734	-0.026741	0.692961	-0.0525269	-0.101231	-0.00659145	-0.11227	-0.505065	-0.667838
	ENSRNOG00000022289	Aip	0.505443	0.720934	0.376738	0.762743	0.429763	0.0509357	0.489525	0.86395	0.505443	0.543801	0.18309	0.62736
	ENSRNOG00000052368	Clcnka	0.00829256	0.00829256	0.0724389	-0.0214086	-0.0642042	0.181277	0.227523	-0.00705821	-0.105508	0.531544	-0.445162	0.368262
	ENSRNOG00000014652	Aqp8	-0.0778681	-0.406108	0.123522	-0.605621	-0.222674	-0.347761	-0.0778681	-0.46132	0.0405137	0.244487	0.1733	0.669786
	ENSRNOG00000004898	Fshb	-0.0433245	-0.372365	-0.0433245	-0.271828	-0.0737152	0.0924498	0.0476063	-0.311491	-0.0986797	0.00300145	0.0606025	0.368805
	ENSRNOG00000026613	Aadacl3	0.042413	-0.229675	-0.00883828	0.260784	0.0621964	0.134061	0.12317	-0.17904	0	0.219106	0.042413	-0.244316
	ENSRNOG00000003526	Sytl4	0.373341	0.851995	0.485225	0.352294	0.567014	0.658022	0.0977579	0.00187955	0.0933619	0.689596	0.373341	0.16051
	ENSRNOG00000004345	Daam1	-0.729869	-0.231574	-0.828869	-0.761712	-0.0487761	-0.729869	-0.543698	-0.961259	-0.718521	-0.844338	0.540849	-0.872556
	ENSRNOG00000054954	Lilrb2	0.5889	0.768114	0.823601	0.666627	0.734788	0.5889	0.720098	0.486644	0.513022	0.540305	0.56146	0.49098
	ENSRNOG00000037798	Erich4	0.0429885	0.490788	-0.23642	-0.244689	0.374028	-0.352358	0.0470563	-0.212818	-0.227354	0.0429885	0.0823276	0.182398
	ENSRNOG00000018462	Rabep2	0.356187	-0.411468	0.559055	-0.0339205	0.476538	0.356187	0.0640318	0.764787	0.289165	0.79981	0.454153	-0.150621
	ENSRNOG00000008368	Nanog	-0.0572546	-0.0823109	0.222193	0.225652	-0.0100624	-0.0572546	0.161636	-0.108136	-0.2811	-0.107546	-0.441172	-0.0255459
	ENSRNOG00000005730	Pcmtd1	0.612742	0.836858	0.580804	0.778809	0.65402	0.612742	0.618082	0.836389	0.269486	-0.172747	0.421228	0.215792
	ENSRNOG00000059480	Supt20h	-0.645671	-0.69597	-0.0444443	-0.682443	-0.800723	0.0589279	-0.563711	-0.76768	0.0112183	-0.645671	-0.0820628	-0.821838
	ENSRNOG00000009792	Zbbx	0.0175725	-0.0606722	0.509318	0.239992	0.170247	0.106024	0.500938	-0.0856272	0.0175725	0.00507661	0.00985423	-0.640843
	ENSRNOG00000027520	Pls3	-0.0475091	0.598723	0.720612	-0.288473	-0.191861	0.400425	-0.22752	-0.857409	-0.0475091	0.85243	0.420522	-0.467433
	ENSRNOG00000009897	Clcnkb	0.302567	0.386664	0.302567	0.292405	-0.157807	0.351006	0.563498	-0.466451	0.66707	0.684293	-0.448147	0.055358
	ENSRNOG00000011454	Tbck	0.126256	0.604794	-0.744852	-0.11996	0.277665	0.358486	-0.893332	0.668936	0.510753	-0.788397	0.126256	-0.686693
	ENSRNOG00000005874	Tle2	0.29343	0.804889	0.658576	-0.0801957	-0.458854	0.29343	-0.671043	0.700666	-0.66913	0.780299	0.455212	-0.330764
	ENSRNOG00000031437	Slurp2	0.00556263	-0.113283	-0.124856	0.353266	0.475251	-0.21914	0.00556263	0.0844462	0.253022	-0.373168	-0.00719161	0.368805
	ENSRNOG00000042785	Sesn2	-0.249581	-0.740487	-0.253236	0.597942	0.771157	-0.473973	-0.249581	-0.194094	-0.194904	0.793929	-0.884112	-0.715461
	ENSRNOG00000005264	Sav1	-0.145744	-0.296007	0.123827	-0.145744	-0.152509	-0.173309	-0.4565	0.551926	-0.522473	0.694512	-0.0432045	0.600748
	ENSRNOG00000015088	Prune2	0.577088	0.910319	0.626897	0.577088	0.682023	0.170971	-0.899332	0.0623032	0.634996	0.86777	-0.0210321	0.529173
	ENSRNOG00000010183	Gask1b	0.147658	0.0569516	-0.513581	-0.0245109	0.78202	0.147658	0.535201	-0.927224	0.649833	0.848823	0.24069	-0.288203
	ENSRNOG00000020542	Krtcap2	-0.191538	0.508854	-0.746402	-0.523586	0.177899	-0.294898	-0.191538	-0.651694	0.385642	-0.294885	0.709512	0.522545
	ENSRNOG00000016659	Habp2	-0.252984	-0.5398	-0.0262423	0.287391	-0.252984	-0.758163	-0.121751	0.145347	-0.388465	-0.0209758	-0.560486	-0.638089
	ENSRNOG00000020039	Slc5a2	-0.13013	-0.161718	0.042146	-0.349915	0.165379	-0.00802944	-0.501357	-0.651808	-0.13013	-0.107684	-0.559236	-0.0543664
	ENSRNOG00000017613	Tent4a	-0.162707	-0.570162	0.217915	-0.447634	0.0707418	0.415991	0.370213	-0.00642563	-0.162707	-0.595853	-0.921029	-0.705764
	ENSRNOG00000036631	Ptgdr2	-0.111038	0.945114	-0.00560512	-0.101967	-0.679763	-0.345977	-0.642413	-0.326154	0.607699	-0.0697315	-0.111038	-0.17726
	ENSRNOG00000010972	Neurog2	-0.0593983	0.121874	-0.241848	-0.0933063	-0.218977	0.260784	0.195825	-0.0254903	0.24057	-0.42414	-0.473515
	ENSRNOG00000005341	Upp2	0.135232	0.00623354	0.00422126	0.302507	0.757133	0.908359	0.0431771	0.0413641	0.360791	0.135232	-0.262153	0.628071
	ENSRNOG00000002751	Zdhhc15	-0.698923	-0.517382	-0.529316	-0.698923	-0.754323	-0.334254	-0.704448	-0.841452	-0.109034	-0.792105	-0.238595	-0.731412
	ENSRNOG00000021050	Or10v1	0.0169136	0.313004	0.0876636	-0.0840065	0.0338273	0.317347	0.342388	-0.0933063	-0.229675	0	-0.0820069
	ENSRNOG00000029286	Hbe1	-0.118862	0.106471	-0.0901727	-0.330632	0.120058	-0.118862	-0.412136	-0.0253887	-0.169272	-0.131793	-9.66982e-05	-0.220939
	ENSRNOG00000034174	Bpifb4	0.141213	0.141213	0.851474	0.151868	0.359403	0.10217	0.0585494	-0.330311	0.278542	0.587407	-0.463126	0.0215447
	ENSRNOG00000058423	Pnma5	-0.0859596	-0.0859596	0.0072577	-0.214511	-0.476119	0.0423508	-0.0841128	-0.394068	0.309979	-0.165261	-0.960182	0.399792
	ENSRNOG00000009953	Snx16	0.0116683	0.501781	-0.751524	0.0821113	0.0116683	0.347799	-0.181098	0.118747	0.374667	-0.158087	-0.855422	-0.0494653
	ENSRNOG00000053332	Cdh26	0.168777	-0.140872	0.259026	-0.192895	0.365872	-0.114276	0.168777	0.707418	0.903552	0.330201	-0.201728	-0.292007
	ENSRNOG00000027590	Jakmip3	0.49898	0.851655	0.568729	0.65187	0.108554	0.164625	0.49898	0.23549	0.524744	0.716769	0.012042	-0.8278
	ENSRNOG00000026883	Smco2	-0.0148274	0.101513	-0.0730944	0.0666452	-0.0148274	-0.0964099	0.148924	-0.0827481	0.391793	0.125549	-0.0172945	-0.18114
	ENSRNOG00000014347	Slc4a2	-0.363919	-0.826211	0.399208	-0.363919	-0.794536	-0.58378	-0.285203	-0.801865	-0.343166	-0.193245	-0.124147	-0.682351
	ENSRNOG00000013378	Svopl	-0.1843	-0.155015	-0.375712	-0.312669	0.56414	0.207404	-0.1843	-0.208869	0.324817	-0.16226	-0.267406	-0.424141
	ENSRNOG00000017523	H6pd	0.524539	0.524539	0.768933	0.154035	0.831076	-0.388842	0.211454	0.207707	0.151123	0.593631	0.659672	0.756266
	ENSRNOG00000020889	Nucb1	0.514188	0.816996	0.328022	0.822931	0.594199	0.0105376	0.514188	-0.0895092	0.338661	0.8381	0.231949	0.697462
	ENSRNOG00000010546	Gngt1	-0.0753994	-0.229675	0.076138	-0.16026	-0.137726	0.127831	-0.103747	-0.0743164	0.0429041	-0.0632058	-0.0764825
	ENSRNOG00000025074	Fgg	-0.137604	-0.455169	-0.116641	-0.456378	-0.137604	0.215452	0.44486	-0.494559	-0.0164933	0.119133	-0.814772	-0.653893
	ENSRNOG00000010241	Hspb11	-0.00651907	-0.167814	-0.00651907	0.134797	0.0346458	0.024304	0.659178	-0.336359	0.205298	-0.78354	-0.382366	-0.255064
	ENSRNOG00000029663	Il1rapl1	-0.0374115	0.076848	-0.498535	0.202563	0.404675	0.135613	-0.294898	-0.0374115	-0.0398359	0.907356	-0.425317	-0.624504
	ENSRNOG00000011914	Dtnb	-0.224697	-0.224697	0.597465	-0.0666808	-0.50958	-0.389195	0.545946	-0.101962	0.869906	-0.627678	-0.688217	-0.570413
	ENSRNOG00000029941	Grina	0.503246	0.747224	0.312247	0.855897	0.503246	0.014644	0.83568	0.694817	0.278099	0.874702	0.296331	0.468938
	ENSRNOG00000057881	Sppl2b	-0.448367	-0.7639	-0.772959	-0.775346	-0.788479	-0.504621	-0.440181	-0.354209	-0.448367	-0.127109	-0.191745	-0.290543
	ENSRNOG00000042668	Msrb3	0.463677	-0.708904	0.620926	0.80429	-0.60256	0.463677	0.618211	0.666573	-0.56534	0.813865	-0.473821	0.304885
	ENSRNOG00000051969	Snora29	-0.132642	0.0434958	-0.0640366	-0.132642	0.136191	-0.165545	-0.23211	-0.282948	0.261223	-0.142636	-0.212684	0.188981
	ENSRNOG00000026953	Gpr88	0.148445	0.148445	-0.511541	0.586456	-0.371613	0.197146	-0.325587	0.848029	-0.425937	0.889464	0.133676	0.679179
	ENSRNOG00000036622	Glyatl1	-0.428769	-0.526758	-0.055047	-0.445002	0.187501	-0.818458	-0.100248	-0.539207	-0.255605	0.447292	-0.428769	-0.524101
	ENSRNOG00000047427	Cdan1	-0.757631	-0.374297	0.0877616	-0.896906	-0.860696	-0.0351251	-0.764402	-0.757631	-0.788493	-0.840284	-0.733956	-0.531583
	ENSRNOG00000007457	Serping1	0.736649	0.582618	0.907108	0.927186	0.86703	0.736649	0.535266	0.332239	0.763644	0.948815	0.509453	0.464741
	ENSRNOG00000003949	Phka2	-0.664934	-0.680492	0.0832229	-0.422687	-0.524243	-0.707252	-0.202127	-0.703841	-0.756129	-0.744312	-0.664934	-0.55854
	ENSRNOG00000028064	Fhad1	0.263921	0.263921	0.200361	0.378731	0.124332	0.385419	0.817003	-0.161665	0.53947	0.340076	-0.0315495	0.0204163
	ENSRNOG00000025297	Gpr171	0.505829	-0.417627	0.601584	0.837038	0.908269	0.47124	0.7542	-0.196845	0.505829	-0.220116	0.284268	0.638699
	ENSRNOG00000004016	Msl3	0.115541	-0.419285	0.115541	-0.544378	0.36542	0.227023	-0.454661	0.494122	0.210041	-0.840218	0.621493	-0.00253207
	ENSRNOG00000053086	Selenop	0.612188	0.612188	0.44648	0.876856	0.435622	-0.011579	0.732849	0.319205	0.703381	0.954147	0.978068	0.258463
	ENSRNOG00000017822	Oga	0.191579	0.569054	0.586999	0.762457	0.607778	0.191579	0.140692	0.840173	-0.392185	-0.849151	-0.25465	0.172027
	ENSRNOG00000027843	Kir3dl1	0.612154	0.861691	0.404689	0.947799	0.593437	0.0391886	0.86043	0.612154	0.712663	0.587457	-0.0851736	0.688061
	ENSRNOG00000052062	Tut4	-0.621054	-0.665294	0.404877	-0.721739	-0.627522	-0.635042	-0.3941	0.453986	0.088276	-0.621054	0.193892	-0.739535
	ENSRNOG00000055557	Tktl1	0.030407	-0.188898	0.0992464	0.373713	-0.129179	0.030407	0.109536	-0.126786	0.14115	-0.14684	-0.604341	0.777055
	ENSRNOG00000004730	Meis2	0.146594	0.335015	0.146594	0.487827	-0.812415	-0.716356	0.441592	0.46455	-0.350788	0.794262	-0.611743	-0.547972
	ENSRNOG00000046947	Ak5	-0.276082	-0.158914	0.689051	-0.712082	-0.105665	-0.276082	-0.567728	-0.214484	-0.411571	-0.738831	-0.276632	0.389601
	ENSRNOG00000010761	Sftpb	0.0698269	0.100429	0.241406	-0.0339435	-0.258338	0.0698269	0.608657	0.308978	-0.0812113	-0.062299	0.59444	-0.575018
	ENSRNOG00000005479	Slc1a2	0.0253696	-0.234492	-0.638327	0.0253696	0.0442698	0.505761	0.214026	0.262618	-0.0275618	0.753274	-0.135543	-0.223384
	ENSRNOG00000017164	Afap1l2	-0.726105	-0.682808	-0.491385	-0.829924	-0.746269	-0.806354	-0.939765	-0.934623	-0.5631	0.873892	-0.726105	-0.42916
	ENSRNOG00000011617	Dguok	0.513363	-0.0323625	0.635819	0.5415	0.513363	0.502383	0.419465	0.825624	0.60213	0.81982	0.374177	-0.0362748
	ENSRNOG00000008482	Rbms1	-0.517464	-0.488853	-0.517464	-0.582683	-0.767659	-0.867762	-0.423891	-0.548477	-0.626715	0.814099	-0.0295624	-0.344308
	ENSRNOG00000009296	Snapc1	0.116534	0.719886	0.534736	-0.498463	-0.504633	0.116534	0.283069	-0.273309	0.605441	-0.156601	-0.9271	0.157595
	ENSRNOG00000053449	Cracr2a	0.105773	-0.531169	0.105773	0.803162	0.20526	-0.0295094	0.834704	-0.128854	0.260529	-0.688063	-0.119806	0.533592
	ENSRNOG00000021201	Txnip	0.420581	0.0738377	0.642067	-0.142612	0.267706	0.0435507	0.595095	0.791052	0.420581	0.725732	0.783719	0.129717
	ENSRNOG00000011550	Kcnab2	0.57572	0.730594	0.633494	0.763947	0.812251	0.533581	0.814383	0.367989	0.533047	-0.807623	0.0259012	0.57572
	ENSRNOG00000017383	Hikeshi	0.159679	0.0763552	-0.317352	0.125273	0.197163	0.159679	0.117257	0.775399	0.209207	-0.833529	0.431805	0.417052
	ENSRNOG00000009484	Ptcd3	0.310181	-0.273657	0.213363	0.409677	0.589742	-0.268049	0.349534	0.802407	0.273946	-0.0880598	0.310181	0.601493
	ENSRNOG00000002642	Ptges3	0.286306	-0.135771	-0.13485	0.534941	0.634467	0.286306	0.77457	0.853427	0.110182	-0.40233	-0.122514	0.354947
	ENSRNOG00000003345	Dcaf8l1	0	0.0621964	-0.152571	-0.229675	0	-0.155115	0.0890313	0.118298	0.0250963	-0.172015	-0.959579	0.0931247
	ENSRNOG00000025498	Crb2	-0.321078	-0.485267	-0.321078	0.149522	-0.43724	-0.231249	-0.141095	-0.521353	-0.222109	0.747001	-0.643632	-0.517363
	ENSRNOG00000004006	Dnajb9	0.591339	0.869997	0.535932	0.608757	0.59111	0.591339	-0.0871828	0.853975	0.508292	0.955713	-0.102532	0.729993
	ENSRNOG00000005787	Erp27	0.0287252	0.18049	-0.457112	0.0287252	-0.13834	-0.516298	0.307305	-0.485124	0.102672	-0.605603	0.179788	0.390074
	ENSRNOG00000020000	Tmem219	0.309649	0.635008	0.11241	0.453896	0.638714	0.607982	0.309649	-0.451845	0.285463	-0.337661	-0.0187536	0.523421
	ENSRNOG00000016550	Dclk2	-0.527692	-0.829035	-0.527692	-0.237686	-0.558775	-0.511673	-0.538755	-0.852281	-0.250605	0.893758	-0.888608	-0.312808
	ENSRNOG00000014297	Sdc4	0.542971	0.639948	0.542971	0.615801	0.377037	-0.251182	0.447891	0.660175	0.829404	0.892616	0.514368	0.499328
	ENSRNOG00000008177	Pim2	0.378585	0.250118	-0.735937	0.751722	0.567643	0.163963	0.725767	0.629185	0.0441515	0.378585	-0.38078	0.605958
	ENSRNOG00000016054	Tab2	-0.039318	-0.430069	-0.039318	0.665513	-0.346881	-0.16926	0.507493	0.762715	0.139348	-0.168575	0.202727	-0.558363
	ENSRNOG00000052467	Klrc2	0.792377	0.760587	0.668902	0.80453	0.886666	0.412075	0.853659	0.792377	0.754833	0.813898	0.566802	0.910273
	ENSRNOG00000015573	Ctbs	0.0962963	0.350457	-0.318757	0.181895	0.60282	0.24215	-0.0171533	-0.459543	0.0962963	-0.736147	0.873053	0.0913677
	ENSRNOG00000020845	Tyrobp	0.775283	0.894008	0.791609	0.829632	0.830986	0.306517	0.868037	0.343747	0.775283	0.607599	0.645782	0.544493
	ENSRNOG00000024625	Proser3	-0.464454	-0.0706413	-0.0856358	-0.453929	-0.282976	-0.469804	-0.524516	-0.533357	-0.501869	-0.426379	-0.464454	-0.547086
	ENSRNOG00000056200	Snord12c	-0.340507	-0.340507	-0.364158	-0.630126	0.0256992	0.0556549	0.100435	-0.659889	-0.452163	-0.766046	-0.0249073	0.287692
	ENSRNOG00000025736	Tcf23	-0.245284	-0.60889	0.272462	0.241218	-0.55225	-0.245284	-0.357233	-0.736242	0.825551	0.838048	-0.455396	0.44432
	ENSRNOG00000014999	Tnpo1	-0.0346468	0.793636	-0.0346468	-0.475546	0.495693	0.647954	-0.589918	-0.0359249	0.100863	-0.854724	-0.450487	0.0740017
	ENSRNOG00000024115	C6	0.713852	0.713852	0.241547	0.904706	0.640005	0.81602	-0.372036	0.843799	0.65894	0.968243	0.839688	-0.343525
	ENSRNOG00000009542	Kcnh5	-0.0630238	-0.0630238	-0.429932	-0.0276735	-0.077083	0.236341	-0.0621346	-0.0313419	0.251958	-0.499434	-0.148153	-0.319867
	ENSRNOG00000028865	Kprp	-0.13616	-0.165257	-0.216645	-0.13616	-0.0494824	-0.0428355	-0.191315	-0.201521	-0.184101	0.105078	0.129981	0.371932
	ENSRNOG00000042152	Gipc2	0.595022	0.735365	0.742921	0.176819	0.426425	0.0840343	0.733252	-0.529195	0.433708	0.748115	0.595022	0.660919
	ENSRNOG00000014327	Csrp3	0.141555	0.123088	0.141555	0.78054	0.333473	-0.261871	-0.109497	-0.369021	-0.0896123	0.363876	0.161448	0.358325
	ENSRNOG00000010607	Rnf208	-0.00289252	0.723411	-0.00289252	0.581433	-0.517437	0.117067	0.167945	-0.083796	-0.490385	0.323017	-0.765326	-0.649647
	ENSRNOG00000014287	Stk11	0.0935908	0.128577	-0.226794	0.65607	0.307809	0.014726	0.251154	0.929833	-0.486021	-0.397797	0.0922135	0.0935908
	ENSRNOG00000020233	Rabac1	0.671287	0.824661	-0.0568663	0.782933	0.671287	0.359422	0.722592	0.68931	0.769461	0.657736	0.528875	0.602989
	ENSRNOG00000060063	Naa10	-0.106376	-0.49295	-0.566931	-0.25657	0.277003	0.172711	0.460756	-0.106376	-0.209918	-0.83491	0.0880586	0.324963
	ENSRNOG00000008748	Pex2	0.0365234	0.480017	0.106507	-0.447027	-0.0795444	-0.129846	-0.392496	0.321559	0.497637	0.0365234	0.519972	-0.299658
	ENSRNOG00000021062	Fxyd5	0.640797	0.640797	-0.172698	0.656436	0.782905	0.312412	0.747489	-0.276926	0.446638	0.0390517	0.712485	0.695801
	ENSRNOG00000061851	Foxj3	-0.0339981	-0.485688	0.176462	0.772185	-0.236666	-0.286619	0.313914	0.876491	-0.0339981	0.266123	-0.377223	-0.178904
	ENSRNOG00000010981	Gtf3c5	-0.422812	0.34052	-0.0513773	-0.0773574	-0.422812	-0.554598	-0.433615	0.444476	-0.338213	-0.709947	-0.93937	-0.622188
	ENSRNOG00000046874	Snx9	0.0502634	0.00156782	0.612885	0.0502634	-0.0167554	0.12875	-0.621494	0.286848	-0.524777	0.955887	-0.0942533	0.414246
	ENSRNOG00000012149	Gpsm2	-0.760542	-0.890952	-0.755003	-0.836612	-0.40166	-0.760542	-0.652971	-0.803198	-0.439754	-0.878927	-0.917349	0.101201
	ENSRNOG00000046984	St6galnac6	0.412878	0.653159	-0.240205	0.83048	0.187929	0.38616	-0.214109	0.890394	0.412878	0.81948	0.415061	0.345834
	ENSRNOG00000027300	Ttc7b	0.124311	-0.252377	0.31364	0.566708	0.0265295	0.860612	0.358415	0.852083	-0.128648	-0.231909	-0.756827	0.124311
	ENSRNOG00000057806	Trpm7	-0.0231671	-0.0231671	0.453833	-0.573415	0.349681	-0.792098	0.0899663	-0.508125	0.242253	-0.79491	-0.0418207	0.0554246
	ENSRNOG00000057957	Crybg2	-0.00487663	-0.171699	-0.00487663	0.907557	0.697753	-0.0470322	0.588304	-0.104067	0.426415	0.620345	-0.177857	-0.0864417
	ENSRNOG00000011029	Sec11a	-0.221486	-0.258592	-0.561835	-0.570351	0.0078749	0.203316	-0.221486	-0.755773	0.0636561	-0.785581	-0.219747	0.818486
	ENSRNOG00000008116	Plpp3	0.351492	0.577612	0.216884	0.483001	-0.737983	0.746359	-0.521724	0.351492	0.311531	0.922753	0.117002	0.809218
	ENSRNOG00000021704	Atp8b5p	0.582439	0.791155	0.637344	0.820177	0.679121	-0.00231224	0.582439	0.119683	0.489985	0.868302	0.0924868	0.400331
	ENSRNOG00000013890	Crx	-0.0214168	0	-0.110703	0.260784	-0.116872	0.0861672	0.0587618	-0.0298637	-0.0933063	-0.206411	-0.0129698
	ENSRNOG00000007172	Map4k3	-0.610813	-0.804448	0.157647	-0.841949	-0.775199	-0.0676256	-0.80414	0.396867	-0.665077	0.518102	0.335746	-0.610813
	ENSRNOG00000048417	Obp2b	0.0297658	0	-0.133066	0.0297658	0	0	0.133275	0.2492	0.36862	0.482893	-0.0557396	0.148938
[truncated: 30,626 more rows]
