# Supplementary material for: Increased ectodysplasin-A2-receptor EDA2R is a ubiquitous hallmark of aging and mediates parainflammatory responses
Source: Nat Commun. 2025 Feb 23;16:1898. doi: 10.1038/s41467-025-56918-3 (PMC11847917; doi:10.1038/s41467-025-56918-3)
Supplement: Supplementary file 7 — Supplementary Data 5 [file 41467_2025_56918_MOESM7_ESM.xlsx]

## Sheet: HGPS Mouse model -GSE165409
	Supplementary Data 5. - HGPS mouse models compared to aged-matched wild-type counterpart (aortic artery - GSE165409)
										Ranked by	LMNA-G609G MICE (age: 2 months)						WILD-TYPE MICE (age: 2 months)
	ENSEMBL_GENE_ID	SYMBOL	ENTREZ	baseMean	log2FoldChange	lfcSE	stat	pvalue	FDR	# -10xlog10(FDR)	LMNA_02mo_s19	LMNA_02mo_s22	LMNA_02mo_s23	LMNA_02mo_s48	LMNA_02mo_s49	LMNA_02mo_s50	WT_02mo_s41	WT_02mo_s42	WT_02mo_s43	WT_02mo_s44	WT_02mo_s45	WT_02mo_s46
	ENSMUSG00000023067	Cdkn1a	12575	911.532	2.99162	0.131415	22.7646	1.02893e-114	1.75329e-110	1097.56	138.69	110.408	112.438	88.1511	106.552	120.574	17.7002	13.3388	13.0243	12.7284	13.1829	14.3985
	ENSMUSG00000005413	Hmox1	15368	374.532	2.49501	0.128649	19.394	8.67849e-84	7.39408e-80	791.311	51.1819	39.4164	52.4526	37.0241	43.0735	44.3848	7.99362	6.09602	9.19365	6.68641	8.25854	8.66899
	ENSMUSG00000034457	Eda2r	245527	285.696	2.1468	0.118201	18.1622	1.02777e-73	5.83774e-70	692.338	34.4763	30.0733	31.148	30.4103	29.7073	29.3383	5.85247	7.2428	6.96489	7.25033	6.5145	7.67256
	ENSMUSG00000020326	Ccng1	12450	4951.12	1.48964	0.0825075	18.0546	7.26112e-73	3.09324e-69	685.096	488.834	426.698	485.845	424.837	457.3	401.426	173.385	182.881	164.093	142.59	133.111	154.149
	ENSMUSG00000024640	Psat1	107272	286.817	2.40013	0.135826	17.6706	7.05886e-70	2.40566e-66	656.188	34.252	32.701	40.6681	29.5674	31.8023	30.848	8.61218	7.18244	6.61664	4.67243	5.64248	4.78289
	ENSMUSG00000014846	Tppp3	67971	1273.34	-1.68826	0.101441	-16.6428	3.4108e-62	9.68668e-59	580.138	33.4112	33.8272	31.8875	33.0688	42.6126	33.3138	101.3	105.805	109.349	101.424	135.881	110.007
	ENSMUSG00000029304	Spp1	20750	200.674	5.13085	0.335876	15.276	1.10462e-52	2.68896e-49	485.704	26.6841	23.5247	43.672	15.3024	15.9221	34.1693	0.618554	1.3882	0.487542	0.725033	0.718134	0.597862
	ENSMUSG00000029161	Cgref1	68567	368.523	1.77561	0.119699	14.8339	8.84205e-50	1.88336e-46	457.251	42.3245	39.1244	46.0751	34.8195	46.216	35.2764	13.1324	12.6145	13.1636	10.8755	12.2596	8.76864
	ENSMUSG00000050503	Fbxl22	74165	1334.5	-1.57793	0.107078	-14.7364	3.76533e-49	7.12903e-46	451.47	35.5414	26.3193	30.1313	32.0638	36.5789	28.8854	81.4588	115.824	84.8324	99.4101	100.128	79.3163
	ENSMUSG00000004655	Aqp1	11826	9902.27	1.30335	0.0911428	14.3001	2.18421e-46	3.72189e-43	424.292	883.658	1007.27	1089.12	748.555	1093.09	814.628	411.101	385.86	387.387	385.879	359.529	341.877
	ENSMUSG00000003873	Bax	12028	415.569	0.967386	0.0699806	13.8236	1.83539e-43	2.84319e-40	395.462	35.2611	31.116	37.0172	31.6423	32.7241	33.6157	17.605	16.9602	16.4371	17.4008	16.9787	16.5907
	ENSMUSG00000030609	Aen	68048	675.404	1.61796	0.117732	13.7427	5.6299e-43	7.99445e-40	390.972	69.2889	51.1788	62.2037	54.9202	64.694	56.4624	18.9849	21.0041	13.8601	19.3342	21.0311	21.3237
	ENSMUSG00000022385	Gtse1	29870	51.8933	2.97288	0.218444	13.6093	3.52418e-42	4.61938e-39	383.354	7.00737	5.5475	7.53284	5.38179	5.61464	6.89424	0.761297	0.54321	0.557191	0.966711	0.87202	1.04626
	ENSMUSG00000011179	Odc1	18263	3037.44	1.05055	0.0795791	13.2013	8.6193e-40	1.04909e-36	359.792	254.34	248.803	256.532	228.434	275.871	211.86	121.855	126.809	129.408	122.611	98.846	109.01
	ENSMUSG00000031166	Wdr13	73447	1215.34	-0.764123	0.0596338	-12.8136	1.37609e-37	1.56324e-34	338.06	46.2487	42.7115	38.8657	47.2689	45.5456	43.5294	79.9838	75.144	72.5741	78.3841	61.9647	77.2736
	ENSMUSG00000042901	Aida	108909	1682.16	0.876193	0.0684309	12.8041	1.55589e-37	1.65702e-34	337.807	126.637	135.309	130.646	135.939	136.595	110.409	71.9426	73.454	75.2905	69.5226	64.9398	64.5691
	ENSMUSG00000040010	Slc7a5	20539	353.527	1.53252	0.119852	12.7867	1.94557e-37	1.85053e-34	337.327	34.7005	31.9085	31.1018	32.2907	36.5789	33.1628	12.7993	9.11385	11.1438	13.4534	9.89999	12.1565
	ENSMUSG00000032702	Kank1	107351	10128.7	-0.719004	0.0562322	-12.7863	1.95478e-37	1.85053e-34	337.327	344.202	379.774	362.916	378.962	393.36	333.44	593.812	595.72	563.947	641.735	575.071	608.872
	ENSMUSG00000086843	E030013I19Rik	338535	4900.33	-1.56455	0.123915	-12.6261	1.5167e-36	1.36024e-33	328.664	102.308	90.2615	85.634	162.361	134.626	118.913	321.172	359.062	354.513	350.191	304.284	341.728
	ENSMUSG00000042613	Pbxip1	229534	13557.2	-0.850047	0.0681356	-12.4758	1.01159e-35	8.61874e-33	320.646	445.277	426.156	430.527	500.117	521.365	454.567	745.643	795.802	810.783	880.029	840.319	883.59
	ENSMUSG00000071176	Arhgef10	234094	1337.1	-0.790113	0.0636173	-12.4198	2.04121e-35	1.6563e-32	317.809	50.9016	49.8857	45.7978	56.8654	56.5235	52.6881	87.9299	88.2414	90.4739	95.1404	89.7155	84.996
	ENSMUSG00000059187	Tafa1	320265	382.515	-1.65285	0.133455	-12.385	3.15003e-35	2.43985e-32	316.126	5.99831	6.84052	4.99108	5.05758	5.53084	4.73036	15.0356	21.3059	14.487	13.8562	16.8761	21.3736
	ENSMUSG00000023064	Sncg	20618	403.848	2.50228	0.203539	12.2939	9.76824e-35	7.23699e-32	311.404	46.3047	38.1651	52.4988	30.0861	41.4813	34.6725	6.37587	5.06996	8.35787	7.33089	5.95025	9.46614
	ENSMUSG00000009092	Derl3	70377	36.3239	4.09558	0.333668	12.2744	1.243e-34	8.75713e-32	310.576	7.11949	5.00526	6.10021	4.21465	5.27943	3.62325	0.237905	0.482853	0.278596	0.563915	0.205181	0.149465
	ENSMUSG00000027335	Adra1d	11550	353.871	-1.63581	0.133299	-12.2717	1.28479e-34	8.75713e-32	310.576	10.5391	8.17526	8.0874	8.94803	8.96666	7.14586	30.1188	21.9095	29.7401	31.8209	25.8528	20.6761
	ENSMUSG00000061171	Slc38a11	320106	483.066	-1.26871	0.103427	-12.2667	1.36644e-34	8.95542e-32	310.479	13.6784	12.2212	10.3519	15.886	14.4975	15.0969	28.2156	34.1619	35.7995	32.8682	31.7518	32.5336
	ENSMUSG00000026864	Hspa5	14828	18151.3	1.38552	0.113843	12.1704	4.46759e-34	2.76132e-31	305.589	1662.65	1793.68	2096.58	1405.39	1600.67	1427.61	667.42	597.048	558.654	786.5	577.38	611.961
	ENSMUSG00000025089	Gfra1	14585	94.0514	2.35209	0.193283	12.1692	4.53739e-34	2.76132e-31	305.589	12.0527	9.71854	11.5072	10.18	8.88286	15.7008	2.80728	2.71605	2.15912	2.81957	1.1285	1.74376
	ENSMUSG00000001270	Ckb	12709	2499.03	-1.17228	0.0969051	-12.0972	1.09215e-33	6.41735e-31	301.926	68.5041	66.1528	68.3963	64.6463	85.728	81.7245	174.004	141.657	134.353	186.172	178.713	157.287
	ENSMUSG00000030641	Ddias	74041	35.3988	3.23163	0.267801	12.0673	1.57277e-33	8.93336e-31	300.49	4.59684	4.33789	4.62137	5.05758	3.98053	5.13294	0.761297	0.36214	0.348244	0.563915	0.205181	0.647684
	ENSMUSG00000020458	Rtn4	68585	4930.48	0.636663	0.0528929	12.0368	2.27532e-33	1.25069e-30	299.029	359.955	351.911	370.311	340.706	331.305	336.409	239.904	221.992	242.169	218.074	191.844	221.458
	ENSMUSG00000032648	Pygm	19309	1487.99	-1.12613	0.095289	-11.8181	3.14883e-32	1.67675e-29	287.755	43.5018	36.3715	35.4459	48.7927	52.1239	38.2958	82.7911	89.6296	91.9365	94.0932	93.2548	98.1988
	ENSMUSG00000038508	Gdf15	23886	48.9598	3.83916	0.324976	11.8137	3.31666e-32	1.7126e-29	287.663	8.24067	5.63092	8.50332	2.91784	6.70404	8.80652	0.475811	0.482853	0.348244	0.563915	0.359067	0.597862
	ENSMUSG00000014905	Dnajb9	27362	793.511	0.907936	0.0776615	11.6909	1.418e-31	7.10667e-29	281.483	59.8149	60.9807	60.8173	59.5563	59.4984	60.3875	32.0221	31.3251	35.103	32.8682	26.8787	32.982
	ENSMUSG00000025912	Mybl1	17864	323.973	1.5532	0.133076	11.6716	1.78097e-31	8.67078e-29	280.619	34.196	28.9054	32.1648	31.4802	25.9782	21.8402	9.94445	9.53635	12.885	9.42543	8.61761	8.76864
	ENSMUSG00000001020	S100a4	20198	3258.45	1.54954	0.135233	11.4583	2.13594e-30	1.01101e-27	269.952	283.602	325.175	354.644	309.518	347.437	292.578	117.525	75.4458	147.934	116.891	85.3554	106.12
	ENSMUSG00000052609	Plekhg3	263406	4962.81	-1.09399	0.0956953	-11.432	2.89451e-30	1.33304e-27	268.752	148.668	136.393	135.776	169.267	146.106	127.971	293.195	290.074	357.508	340.443	273.814	274.419
	ENSMUSG00000023805	Synj2	20975	1640.32	-0.819117	0.0717113	-11.4224	3.23124e-30	1.44896e-27	268.389	59.4225	56.8514	58.4141	58.8106	59.4146	49.6688	90.0234	113.772	95.9762	109.158	91.9212	99.0956
	ENSMUSG00000105987	AI506816	433855	1077.39	1.18215	0.103537	11.4177	3.41074e-30	1.49023e-27	268.267	98.3835	88.6348	112.346	87.2757	103.117	91.3865	43.6794	41.6461	37.2622	42.4547	49.3461	39.4091
	ENSMUSG00000079105	C7	109828	2429.59	-1.47422	0.129647	-11.3711	5.82813e-30	2.48278e-27	266.051	52.1909	69.3645	51.8518	71.6491	80.9094	50.8765	142.648	167.067	185.057	171.833	171.891	197.444
	ENSMUSG00000072258	Taf1a	21339	472.739	-0.948507	0.0835868	-11.3476	7.62502e-30	3.16903e-27	264.991	12.6133	14.265	13.402	16.6641	17.3467	14.0401	27.1212	29.8765	27.581	28.6791	29.3922	26.9536
	ENSMUSG00000019467	Arhgef25	52666	1404.99	-0.880131	0.077932	-11.2936	1.41179e-29	5.72783e-27	262.42	47.7062	42.5864	44.1803	57.449	53.6323	47.3036	89.0718	88.845	94.1653	90.3069	82.8419	89.3305
	ENSMUSG00000034377	Tulp4	68842	4448	0.742734	0.0661143	11.2341	2.7733e-29	1.099e-26	259.59	357.096	360.379	358.803	321.513	316.179	280.148	198.508	202.617	211.384	210.421	174.507	186.632
	ENSMUSG00000030102	Itpr1	16438	11661.8	-0.918949	0.0820937	-11.1939	4.36765e-29	1.69147e-26	257.717	354.349	408.221	333.848	458.878	438.863	368.263	658.189	832.197	717.314	728.416	754.759	732.53
	ENSMUSG00000028970	Abcb1b	18669	372.778	1.06648	0.0954345	11.175	5.40654e-29	2.04728e-26	256.888	32.0657	25.068	29.4381	34.7223	27.8218	31.0996	13.9413	14.9081	16.4371	14.5007	12.8751	12.9038
	ENSMUSG00000086429	Gt(ROSA)26Sor	14910	150.129	1.44729	0.12998	11.1347	8.50028e-29	3.1488e-26	255.019	13.5102	16.8927	13.5406	17.7988	13.7433	10.9201	5.23392	5.97531	5.36296	5.55859	3.94974	5.53022
	ENSMUSG00000027313	Chac1	69065	55.5518	2.58144	0.233341	11.063	1.89738e-28	6.87902e-26	251.625	7.23161	4.54644	9.56624	5.34937	7.37445	6.69295	1.04678	1.20713	0.766138	0.886151	1.33368	1.39501
	ENSMUSG00000018830	Myh11	17880	150456	-1.16924	0.106132	-11.0168	3.16992e-28	1.12532e-25	249.487	3832.14	3993.74	3397.96	5363.73	5291.88	3904	8566.98	9392.7	9512.02	9977.5	9856.65	10012.7
	ENSMUSG00000041801	Phlda3	27280	947.202	1.5479	0.14094	10.9827	4.63065e-28	1.61033e-25	247.931	90.311	82.3365	104.258	65.6513	78.3116	77.749	36.3044	29.3937	21.8698	23.765	31.3414	26.555
	ENSMUSG00000025283	Sat1	20229	2179.67	0.961527	0.0877945	10.952	6.4985e-28	2.21469e-25	246.547	161.842	153.953	173.717	175.394	166.721	176.684	92.0694	87.8189	88.5237	83.2982	74.8911	87.1882
	ENSMUSG00000024480	Ap3s1	11777	699.095	0.978813	0.0894788	10.9391	7.49751e-28	2.50505e-25	246.012	54.6575	55.9338	60.3551	55.4065	46.4255	57.972	31.4987	28.5487	29.4615	22.9594	27.0326	26.7543
	ENSMUSG00000020048	Hsp90b1	22027	12156.9	0.69419	0.0634721	10.9369	7.67533e-28	2.51515e-25	245.994	895.262	872	944.562	905.794	903.831	809.092	567.309	570.732	512.894	553.12	520.955	543.556
	ENSMUSG00000072966	Gprasp2	245607	258.584	-1.62272	0.148484	-10.9286	8.415e-28	2.7055e-25	245.678	3.69989	3.5871	3.60467	7.81332	4.98613	5.43488	16.7961	15.9945	15.3924	13.2117	14.3114	13.7508
	ENSMUSG00000051506	Wdfy4	545030	247.106	1.63976	0.150565	10.8908	1.27565e-27	4.02539e-25	243.952	27.9734	18.3526	23.7539	18.0906	18.6037	29.2376	7.66056	5.85459	8.07927	6.5253	8.10466	6.92523
	ENSMUSG00000009905	Kdsr	70750	1108.7	0.626806	0.0576987	10.8634	1.72155e-27	5.33369e-25	242.73	79.9401	78.2906	72.879	78.7816	74.792	70.0496	49.9126	48.406	52.0974	48.98	44.9347	48.0282
	ENSMUSG00000036781	Rps27l	67941	1088.08	0.996688	0.0923667	10.7906	3.81483e-27	1.1608e-24	239.352	102.196	80.4595	108.14	80.3053	87.1526	90.531	46.1061	48.7682	43.3913	45.8382	42.8829	45.8859
	ENSMUSG00000004221	Ikbkg	16151	1198.1	0.615654	0.0578036	10.6508	1.72896e-26	5.16869e-24	232.866	80.781	82.5451	77.3618	86.4976	77.8507	77.749	51.9586	54.5624	59.3409	50.3495	44.2165	52.6118
	ENSMUSG00000009687	Fxyd5	18301	823.4	1.77728	0.167132	10.634	2.06974e-26	6.08077e-24	232.16	81.2855	80.2093	110.451	58.7458	87.2364	64.9166	24.9801	20.823	23.8896	22.2343	22.5186	25.4091
	ENSMUSG00000028613	Lrp8	16975	127.507	1.78816	0.16844	10.616	2.51058e-26	7.25091e-24	231.396	13.9587	13.2222	14.1414	10.2124	11.1455	8.95749	2.71212	2.53498	4.45753	4.10852	2.66735	4.23485
	ENSMUSG00000037300	Ttc13	234875	555.233	0.829648	0.0781843	10.6114	2.63642e-26	7.48742e-24	231.257	42.6609	44.1714	49.2176	40.2013	42.864	39.1513	23.6954	27.0398	20.5464	24.8928	24.2114	23.7152
	ENSMUSG00000023232	Serinc2	230779	71.1794	4.60395	0.434165	10.6041	2.85068e-26	7.86738e-24	231.042	7.28767	6.04802	7.71769	2.10733	4.98613	2.4155	0.380649	0.18107	0.139298	0.161118	0.0512953	0.298931
	ENSMUSG00000040118	Cacna2d1	12293	3732.2	-0.830123	0.0782858	-10.6038	2.86254e-26	7.86738e-24	231.042	121.312	138.771	110.959	156.234	130.31	115.843	218.445	234.546	253.94	228.788	195.64	232.269
	ENSMUSG00000001494	Sost	74499	14288.6	-0.774633	0.0731381	-10.5914	3.26792e-26	8.83893e-24	230.536	516.191	466.198	527.668	487.895	497.147	469.413	861.503	847.226	840.105	902.505	786.049	796.302
	ENSMUSG00000044533	Rps2	16898	11891.9	0.691427	0.0653865	10.5744	3.91481e-26	1.04232e-23	229.82	858.712	812.812	926.585	804.026	1015.66	846.784	558.983	528.784	537.898	524.763	535.574	548.09
	ENSMUSG00000029122	Evc	59056	1212.2	-0.782248	0.0744318	-10.5096	7.80216e-26	2.04537e-23	226.892	36.4383	40.8763	41.3151	45.0319	48.4786	43.0764	67.5176	67.4184	71.7384	75.5645	73.6087	79.1669
	ENSMUSG00000034220	Gpc1	14733	919.36	1.03381	0.0985271	10.4927	9.33634e-26	2.41047e-23	226.179	82.4628	69.3645	78.0088	59.07	82.8787	78.5038	35.6858	32.7133	35.4513	37.5406	34.9321	41.6012
	ENSMUSG00000079037	Prnp	19122	2440.89	0.911503	0.0871485	10.4592	1.32983e-25	3.38213e-23	224.708	174.287	163.63	215.772	156.558	165.129	186.396	98.1598	86.7928	98.8318	87.9707	84.6372	103.53
	ENSMUSG00000040918	Slc19a2	116914	248.21	1.09271	0.104839	10.4228	1.95114e-25	4.88933e-23	223.108	22.0312	18.3526	20.5189	21.7217	23.0452	19.626	12.1332	10.8038	9.19365	9.74767	7.02745	9.41632
	ENSMUSG00000028124	Gclm	14630	813.752	0.79854	0.0769532	10.377	3.15673e-25	7.79575e-23	221.081	61.721	65.8609	64.9303	58.454	56.5235	51.2791	35.1148	34.4636	38.5855	33.996	30.2642	32.6333
	ENSMUSG00000039470	Zdhhc2	70546	262.733	0.796197	0.0768967	10.3541	4.00867e-25	9.75825e-23	220.106	20.3494	22.7739	21.6742	22.8564	23.7156	21.186	14.2267	13.7613	12.3279	11.1172	12.1057	12.0071
	ENSMUSG00000026768	Itga8	241226	99201.3	-0.92521	0.0893866	-10.3507	4.15607e-25	9.97456e-23	220.011	3045.12	3392.86	2994.97	4532.6	4106.31	3386.23	6223.04	7293.98	6828.17	6820.55	6286.6	6877.1
	ENSMUSG00000023272	Creld2	76737	633.395	0.959626	0.0929784	10.321	5.66548e-25	1.32599e-22	218.775	50.9576	53.2226	58.3679	45.1292	47.6406	49.0649	29.9285	27.6433	22.9145	27.8735	22.9803	24.2134
	ENSMUSG00000037725	Ckap2	80986	49.3619	2.51387	0.243576	10.3207	5.68059e-25	1.32599e-22	218.775	6.05437	4.83842	6.83963	5.09	5.82414	6.69295	0.85646	0.72428	1.25368	0.886151	1.53886	0.846971
	ENSMUSG00000021950	Anxa8	11752	165.828	2.83841	0.277235	10.2383	1.33554e-24	3.07536e-22	215.121	18.3873	15.2243	27.6358	17.0207	16.383	34.8738	4.04439	2.41427	4.38788	1.7723	2.35958	2.98931
	ENSMUSG00000026238	Ptma	19231	11184.1	0.692857	0.0677555	10.2258	1.51909e-24	3.45137e-22	214.62	809.548	789.705	888.135	807.657	898.551	744.729	506.881	541.821	515.75	510.907	463.043	494.133
	ENSMUSG00000038150	Ormdl3	66612	1698.02	0.844108	0.0825874	10.2208	1.60041e-24	3.58828e-22	214.451	127.534	137.353	139.935	111.883	119.416	142.112	86.8831	68.5048	68.3256	62.0306	69.3512	74.932
	ENSMUSG00000006526	Stimate	69179	3354.61	-1.05148	0.102968	-10.2117	1.75718e-24	3.88861e-22	214.102	109.82	112.618	88.7766	141.58	121.595	111.163	213.972	248.247	266.128	257.064	224.109	199.237
	ENSMUSG00000038583	Pln	18821	68.256	-2.27251	0.222851	-10.1975	2.03536e-24	4.44647e-22	213.52	0.896944	0.83421	0.508351	0.940192	1.42461	0.805167	5.56699	5.37174	4.59683	3.30293	3.53937	3.68681
	ENSMUSG00000034245	Hdac11	232232	478.704	-0.964918	0.0948942	-10.1684	2.74492e-24	5.92068e-22	212.276	11.6042	14.0564	14.2338	14.9134	16.5506	11.4736	25.7414	27.0398	26.7452	27.5513	23.3907	30.3415
	ENSMUSG00000032826	Ank2	109676	3415.63	-0.903351	0.088877	-10.1641	2.8686e-24	6.11012e-22	212.14	101.299	112.869	103.057	133.118	116.734	107.44	188.564	230.985	204.211	194.148	217.338	213.885
	ENSMUSG00000063727	Tnfrsf11b	18383	925.35	1.51988	0.150063	10.1283	4.13819e-24	8.70553e-22	210.602	68.3359	67.0288	87.4364	56.2494	51.4535	58.6766	18.176	24.8669	21.4519	22.7177	18.6202	28.6974
	ENSMUSG00000017817	Jph2	59091	6282.41	-0.915329	0.0903953	-10.1258	4.24299e-24	8.81713e-22	210.547	222.891	212.223	208.193	190.567	240.927	193.844	338.777	424.247	350.125	436.067	428.059	393.891
	ENSMUSG00000058793	Cds2	110911	6729.98	-0.730302	0.0721827	-10.1174	4.62501e-24	9.38743e-22	210.275	251.144	248.636	210.041	290.843	225.298	245.173	361.759	436.318	403.615	426.48	362.093	427.172
	ENSMUSG00000034353	Ramp1	51801	2090.05	-0.939572	0.0928673	-10.1174	4.62761e-24	9.38743e-22	210.275	66.7102	74.3698	68.5349	76.577	97.7114	70.0496	133.846	155.479	124.602	147.907	154.45	146.476
	ENSMUSG00000032194	Kank2	235041	5055.83	-0.783392	0.0774491	-10.1149	4.74384e-24	9.51e-22	210.218	191.498	186.821	170.02	196.565	195.13	182.37	320.03	311.621	328.395	357.602	299	300.077
	ENSMUSG00000027737	Slc7a11	26570	26.408	4.17963	0.414716	10.0783	6.89227e-24	1.36563e-21	208.647	5.3256	4.88013	4.20545	2.72331	2.76542	3.32132	0.142743	0.120713	0.0696489	0.322237	0.256476	0.348753
	ENSMUSG00000021200	Asb2	65256	1796.38	-1.11108	0.110567	-10.0489	9.28567e-24	1.81871e-21	207.402	59.3665	51.4707	43.4871	66.8184	74.1216	59.2301	120.761	126.99	124.114	129.378	141.831	115.138
	ENSMUSG00000066278	Vps37b	330192	360.586	-0.920868	0.0917421	-10.0376	1.0421e-23	2.01788e-21	206.951	10.9876	12.0126	14.4187	12.6115	14.2042	11.4736	24.5994	24.8669	23.2627	26.2623	22.7751	20.975
	ENSMUSG00000057719	Sh3rf2	269016	878.67	-1.37843	0.137437	-10.0295	1.13075e-23	2.16494e-21	206.646	17.8268	24.4841	18.3006	30.9939	26.062	22.4944	63.1877	67.6598	60.5249	65.4946	51.1927	54.1065
	ENSMUSG00000028164	Manba	110173	984.714	-0.702509	0.0701556	-10.0136	1.3285e-23	2.51529e-21	205.994	34.6445	39.4164	36.2778	46.1667	42.9897	43.0261	64.0917	70.4362	68.9524	59.9361	62.3238	65.9143
	ENSMUSG00000002012	Pnck	93843	430.686	-1.19232	0.119157	-10.0063	1.43049e-23	2.67862e-21	205.721	11.6603	10.0105	11.8307	15.1403	16.5506	11.0711	28.9293	26.0137	26.9541	31.7403	27.5969	31.6368
	ENSMUSG00000024302	Dtna	13527	2200.48	-0.871092	0.0870736	-10.0041	1.46232e-23	2.70847e-21	205.673	72.4282	63.9839	61.6491	89.0264	83.2977	72.918	128.326	152.159	131.706	137.112	129.623	124.903
	ENSMUSG00000041696	Rasl12	70784	6228.18	-0.786267	0.0792326	-9.92353	3.28907e-23	6.02643e-21	202.199	205.512	195.622	181.759	256.672	239.041	212.816	329.261	368.658	338.285	383.784	380.406	401.962
	ENSMUSG00000001131	Timp1	21857	532.654	1.68821	0.170383	9.90836	3.82877e-23	6.94066e-21	201.586	58.6938	34.6197	72.7404	44.6429	41.2299	64.9669	17.7002	15.6927	15.6014	16.6758	16.1067	15.7935
	ENSMUSG00000021493	Pdlim7	67399	4715.07	-0.739454	0.0747772	-9.88876	4.65752e-23	8.35413e-21	200.781	168.345	173.14	168.403	174.454	205.605	169.79	301.854	275.528	274.417	317.564	292.332	292.853
	ENSMUSG00000022443	Myh9	17886	8031.49	0.9742	0.0987387	9.86644	5.81938e-23	1.03294e-20	199.859	630.439	635.292	668.25	552.184	596.325	712.623	337.921	251.929	317.32	346.888	320.031	341.778
	ENSMUSG00000001098	Kctd10	330171	9484.9	-0.63251	0.0641855	-9.85441	6.56014e-23	1.15242e-20	199.384	368.868	352.037	311.85	385.09	402.662	328.307	566.738	567.292	568.335	562.867	492.999	546.495
	ENSMUSG00000038239	Hrc	15464	152.688	-1.23957	0.125977	-9.83966	7.59673e-23	1.3209e-20	198.791	3.92413	3.71223	3.78953	4.66854	3.60342	3.42196	9.32589	11.2263	7.31313	8.53928	9.64351	8.17078
	ENSMUSG00000031586	Rbpms	19663	3246.76	-0.802823	0.0816336	-9.83446	7.99927e-23	1.37684e-20	198.611	107.409	111.492	95.5238	145.308	126.539	105.628	188.992	203.583	196.828	213.643	205.848	186.732
	ENSMUSG00000025190	Got1	14718	242.064	1.06632	0.108471	9.83048	8.32187e-23	1.41805e-20	198.483	19.004	17.9772	21.3045	17.6367	17.4724	17.4621	7.66056	9.53635	8.42752	8.37816	8.6689	9.71525
	ENSMUSG00000031636	Pdlim3	53318	5363.78	-1.06118	0.108003	-9.82551	8.74273e-23	1.47436e-20	198.314	160.385	129.177	151.951	184.018	182.14	168.481	265.693	333.893	312.724	344.552	378.764	375.906
	ENSMUSG00000046818	Ddit4l	73284	87.3349	2.2994	0.234046	9.82457	8.82542e-23	1.47436e-20	198.314	11.7163	8.17526	12.108	7.65121	10.1818	8.20264	2.71212	2.47462	2.71631	1.69174	0.820725	1.39501
	ENSMUSG00000047407	Tgif1	21815	228.374	1.13807	0.116124	9.80049	1.12044e-22	1.85363e-20	197.32	17.4343	19.2702	23.8925	17.7015	21.6624	15.6504	9.99203	8.14814	9.89014	7.65313	8.15595	8.27042
	ENSMUSG00000020846	Rflnb	76566	389.081	1.24336	0.127106	9.78209	1.34403e-22	2.20214e-20	196.572	30.7764	36.4967	33.8284	27.3304	29.5816	37.8932	19.08	14.6667	14.2084	10.3116	12.3109	11.5587
	ENSMUSG00000024664	Fads3	60527	2012.34	0.767927	0.0785595	9.7751	1.44017e-22	2.33719e-20	196.313	135.607	136.894	149.779	134.934	151.972	122.738	80.9354	72.9712	77.1013	84.99	87.9201	80.2629
	ENSMUSG00000040354	Mars1	216443	886.319	0.516489	0.0529145	9.76081	1.65817e-22	2.66559e-20	195.742	57.965	59.8963	62.8044	58.8754	60.0431	58.5256	42.823	44.3621	41.3714	41.2463	41.9595	36.7685
	ENSMUSG00000032540	Abhd5	67469	939.758	0.998582	0.102426	9.74934	1.85673e-22	2.95688e-20	195.292	76.6887	78.6243	76.4837	67.629	68.7583	96.2678	44.3456	43.2757	38.4462	32.7876	37.0865	34.8753
	ENSMUSG00000027797	Dclk1	13175	418.745	1.04711	0.10748	9.74232	1.98957e-22	3.13911e-20	195.032	43.7821	34.7448	34.0595	38.2885	33.0174	46.8507	17.7477	19.8573	22.4966	18.0453	14.9269	17.886
	ENSMUSG00000024529	Lox	16948	9072.09	0.856074	0.0882745	9.69787	3.07872e-22	4.77039e-20	193.214	776.473	710.788	713.771	875.254	748.381	945.367	481.996	533.372	423.117	391.598	430.829	356.276
	ENSMUSG00000030591	Psmd8	57296	2927.06	0.738044	0.0761039	9.69784	3.07948e-22	4.77039e-20	193.214	205.008	197.04	246.874	215.985	223.58	200.688	134.226	136.768	123.487	116.569	135.112	120.32
	ENSMUSG00000026655	Fam107b	66540	330.132	1.16434	0.120137	9.69173	3.26953e-22	5.01916e-20	192.994	28.2537	29.7813	33.4587	27.4277	25.4754	31.3009	14.7977	13.5199	11.9796	11.3588	12.6699	13.2526
	ENSMUSG00000029106	Add1	11518	4107.66	-0.467223	0.0482281	-9.68777	3.39867e-22	5.17084e-20	192.864	166.103	169.47	162.441	192.188	189.85	168.683	236.621	235.029	252.268	254.084	220.057	240.49
	ENSMUSG00000035493	Tgfbi	21810	7238.62	-1.12849	0.116693	-9.67059	4.02052e-22	6.0628e-20	192.173	208.764	228.865	186.842	250.156	304.531	214.577	449.974	536.088	498.407	505.187	579.534	448.546
	ENSMUSG00000035357	Pdzrn3	55983	2207.47	-0.596377	0.0617376	-9.65986	4.46492e-22	6.67388e-20	191.756	88.349	78.958	78.1936	99.1092	93.8147	85.7503	123.045	131.034	132.124	139.69	119.467	140.149
	ENSMUSG00000043943	Naalad2	72560	692.053	-0.820716	0.0850397	-9.65097	4.8694e-22	7.21518e-20	191.418	24.722	21.8146	23.1069	29.1784	26.8162	26.7718	43.2512	48.5871	44.0181	40.6824	44.3704	45.7364
	ENSMUSG00000032289	Thsd4	207596	9944.92	-0.786847	0.0817373	-9.62654	6.17751e-22	9.07454e-20	190.422	349.023	380.066	318.967	426.426	416.824	352.361	578.776	633.684	624.96	694.984	634.523	665.32
	ENSMUSG00000026414	Tnnt2	21956	201.833	2.41826	0.252079	9.59326	8.53439e-22	1.24296e-19	189.055	12.2209	13.6393	16.868	6.87313	9.76276	7.64909	1.47501	2.35391	2.22876	1.36951	1.94922	2.98931
	ENSMUSG00000068744	Psrc1	56742	35.3982	2.97949	0.311604	9.56179	1.15734e-21	1.67128e-19	187.77	5.71802	3.17	5.08351	2.20459	4.23193	3.82454	0.523392	0.422496	0.487542	0.402796	0.410362	0.747327
	ENSMUSG00000031028	Tub	22141	2207.61	-1.24891	0.130671	-9.55767	1.20436e-21	1.72457e-19	187.633	53.0318	58.3113	40.4832	82.1533	57.8224	61.6959	144.076	155.901	161.446	148.31	107.72	116.633
	ENSMUSG00000021703	Serinc5	218442	1642.19	-0.84339	0.0884165	-9.53883	1.44459e-21	2.05131e-19	186.88	55.7787	56.9348	47.6001	75.9934	69.2612	64.7656	103.251	115.824	115.408	111.252	103.309	109.558
	ENSMUSG00000029763	Exoc4	20336	2167.45	0.542859	0.0569613	9.53031	1.5682e-21	2.20844e-19	186.559	147.996	123.421	148.854	141.872	145.478	135.419	94.8291	97.0535	96.4637	97.7183	92.1263	95.6081
	ENSMUSG00000064325	Hhip	15245	1228.14	-1.57751	0.165686	-9.52103	1.71474e-21	2.39502e-19	186.207	34.0278	25.4434	26.388	43.184	28.0313	23.8531	68.6119	99.4677	102.036	104.969	80.944	78.4694
	ENSMUSG00000058070	Eml1	68519	4881.92	-0.688176	0.0723698	-9.50915	1.9222e-21	2.66295e-19	185.746	207.699	185.779	171.915	219.389	209.04	176.785	269.261	342.524	311.122	313.617	336.241	294.895
	ENSMUSG00000038178	Slc43a2	215113	280.777	1.12491	0.118323	9.50711	1.96033e-21	2.69388e-19	185.696	20.7418	24.2338	21.7204	19.744	20.6568	24.306	11.467	9.41563	10.0294	7.8948	10.0539	10.612
	ENSMUSG00000027931	Npr1	18160	5479.03	-0.731502	0.0770099	-9.4988	2.12314e-21	2.88417e-19	185.4	186.789	200.878	171.083	227.429	221.15	210.149	319.84	320.977	329.509	336.174	332.855	361.906
	ENSMUSG00000031661	Nkd1	93960	911.049	-1.13993	0.120014	-9.49834	2.13266e-21	2.88417e-19	185.4	23.9932	25.5268	23.4304	25.45	26.6486	22.9473	52.4819	48.2249	53.7689	63.964	55.9119	49.2738
	ENSMUSG00000040811	Eml2	72205	1005.85	-0.930017	0.0979553	-9.4943	2.21701e-21	2.97463e-19	185.266	35.149	28.2797	30.8708	32.0962	36.118	31.7538	62.1885	52.8724	57.1817	70.3282	58.9896	65.1171
	ENSMUSG00000024845	Tmem134	66990	841.395	0.695518	0.0732695	9.49259	2.25363e-21	3.00015e-19	185.229	59.4225	63.2748	70.4297	52.6507	65.113	60.3372	42.3472	37.7832	37.8193	37.9434	37.5994	34.1279
	ENSMUSG00000022032	Scara5	71145	2281.39	-0.953955	0.100835	-9.46052	3.06425e-21	4.04766e-19	183.928	80.3886	81.4606	67.2872	88.994	93.8566	77.0444	162.87	154.332	149.118	147.987	169.839	154.348
	ENSMUSG00000021994	Wnt5a	22418	659.793	-0.91354	0.0966245	-9.45453	3.24472e-21	4.25308e-19	183.713	22.5918	27.3204	23.7539	27.4277	21.5367	18.3679	49.6747	52.0878	45.1325	41.6491	38.0611	37.8148
	ENSMUSG00000021866	Anxa11	11744	2628.9	-0.710993	0.0753125	-9.44057	3.7076e-21	4.8227e-19	183.167	102.083	102.691	92.982	101.962	103.41	84.9955	146.264	146.486	154.063	165.308	178.149	162.818
	ENSMUSG00000039518	Cdsn	386463	78.6639	2.64936	0.281345	9.41675	4.65255e-21	6.00602e-19	182.214	9.86638	6.46513	12.8474	7.00281	7.70965	7.39747	2.33147	1.02606	1.39298	1.04727	0.666839	1.5943
	ENSMUSG00000068196	Col8a1	12837	1171.33	2.78334	0.295939	9.40509	5.19838e-21	6.66018e-19	181.765	180.846	70.3239	134.852	84.9739	63.6884	255.339	19.7937	15.9945	24.0289	16.5146	19.5948	18.0355
	ENSMUSG00000053411	Cbx7	52609	765.943	-0.833941	0.0887048	-9.4013	5.38927e-21	6.82428e-19	181.659	23.4887	20.9387	21.2121	28.303	27.5704	24.2557	44.6786	39.8354	37.6104	46.966	39.959	48.4268
	ENSMUSG00000037062	Sh3glb1	54673	3916.09	0.543388	0.0578013	9.40096	5.40656e-21	6.82428e-19	181.659	256.19	275.623	277.19	255.376	247.798	246.733	195.511	186.743	172.311	166.033	171.993	169.195
	ENSMUSG00000041219	Arhgap11a	228482	66.9565	1.63486	0.173948	9.39853	5.53301e-21	6.93254e-19	181.591	6.5589	6.46513	7.53284	6.8407	5.82414	7.95103	2.42664	2.11248	2.08947	2.25566	1.69274	2.54091
	ENSMUSG00000030533	Unc45a	101869	2385.51	-0.81711	0.0873802	-9.3512	8.66606e-21	1.07788e-18	179.674	85.3218	76.5805	71.1229	78.5546	92.1806	85.3981	130.182	128.801	133.099	149.679	148.141	162.768
	ENSMUSG00000023904	Hcfc1r1	353502	1854.83	-0.532792	0.0569891	-9.34902	8.84652e-21	1.09235e-18	179.616	79.4356	79.3751	80.2732	83.7419	94.4432	86.3039	116.812	118.239	124.184	122.933	124.853	115.487
	ENSMUSG00000025743	Sdc3	20970	552.004	1.30418	0.139583	9.34345	9.32475e-21	1.14312e-18	179.419	53.7045	35.9127	54.0238	37.478	35.8247	56.8649	21.1736	16.5981	16.0192	16.998	19.9026	19.0319
	ENSMUSG00000056612	Ppp1r14b	18938	378.65	1.25452	0.134329	9.33913	9.71297e-21	1.18221e-18	179.273	35.0369	30.5321	35.2149	26.8441	29.833	34.8738	15.8445	12.192	12.6761	12.4061	12.8238	13.9003
	ENSMUSG00000005481	Ddx39a	68278	231.219	1.02004	0.109291	9.33331	1.02617e-20	1.23948e-18	179.068	18.4995	18.5195	22.2288	17.9285	21.411	17.8143	11.8477	9.83813	8.49716	8.53928	8.15595	9.86472
	ENSMUSG00000024359	Hspa9	15526	5262.16	0.802819	0.0860229	9.33262	1.0329e-20	1.23948e-18	179.068	365.168	449.973	459.272	353.285	336.752	373.598	269.119	235.572	213.544	201.881	205.181	207.857
	ENSMUSG00000020184	Mdm2	17246	944.256	0.67625	0.0726253	9.31149	1.26051e-20	1.50204e-18	178.233	78.2584	61.9401	67.3796	65.4892	63.1856	66.9799	39.9681	42.31	41.4411	45.2743	37.4456	43.8432
	ENSMUSG00000018322	Tomm34	67145	586.796	-0.615899	0.0662355	-9.29863	1.42265e-20	1.68346e-18	177.738	23.8811	22.8573	23.1993	24.4774	20.9082	23.3499	36.9229	35.9122	33.2225	37.5406	32.4186	34.8254
	ENSMUSG00000028949	Smarcd3	66993	1815.09	-0.652745	0.0702177	-9.29602	1.45799e-20	1.7134e-18	177.661	71.3631	66.7368	64.1909	74.113	84.1776	63.3566	114.623	108.159	111.647	120.355	110.49	96.5048
	ENSMUSG00000029231	Pdgfra	18595	3480.23	-0.738848	0.0796271	-9.27886	1.713e-20	1.99929e-18	176.991	137.064	133.557	114.102	152.117	146.483	117.756	201.934	253.015	223.364	211.871	215.389	219.316
	ENSMUSG00000007891	Ctsd	13033	19674	0.663072	0.0716426	9.25527	2.13683e-20	2.46159e-18	176.088	1445.43	1318.93	1585.5	1228.44	1361.09	1307.24	884.199	817.47	863.228	837.494	874.379	889.568
	ENSMUSG00000047153	Khnyn	219094	727.935	-0.584704	0.0631795	-9.25464	2.14959e-20	2.46159e-18	176.088	29.1507	27.4872	26.9426	32.3231	30.671	30.3951	48.2948	41.1029	48.0577	47.5299	39.1383	39.9571
	ENSMUSG00000028416	Bag1	12017	2015.77	0.64068	0.069229	9.2545	2.15245e-20	2.46159e-18	176.088	145.809	140.981	162.626	133.734	159.514	131.091	103.013	95.8463	95.5583	84.7483	89.6129	87.5867
	ENSMUSG00000037933	Bicd2	76895	1749.88	0.623724	0.0675302	9.23623	2.55342e-20	2.90069e-18	175.375	122.377	115.997	124.269	112.045	120.798	124.096	77.5096	69.4705	73.4099	75.8868	80.2771	85.6437
	ENSMUSG00000024049	Myom1	17929	7902.71	-0.907279	0.0984537	-9.21529	3.1045e-20	3.50336e-18	174.555	233.486	228.824	230.514	304.946	244.069	227.661	402.631	482.913	459.683	475.138	437.138	469.969
	ENSMUSG00000027895	Kcnc4	99738	308.589	-1.67865	0.182771	-9.18445	4.13633e-20	4.63704e-18	173.338	5.3256	5.79776	4.7138	7.45669	6.24314	5.4852	21.697	15.0288	17.4819	19.6564	18.7741	18.6334
	ENSMUSG00000041762	Gpr155	68526	514.195	-0.922846	0.100577	-9.17549	4.49511e-20	5.00632e-18	173.005	18.4995	17.9355	16.5445	22.6294	21.0339	17.9653	31.0705	44.0603	33.0832	37.5406	30.9824	38.9607
	ENSMUSG00000062762	Ei24	13663	1257.5	0.497514	0.0542722	9.16701	4.86311e-20	5.381e-18	172.691	87.9566	95.0582	84.5711	87.8269	85.309	83.5864	65.0434	67.9012	61.4303	61.8695	54.9373	57.8431
	ENSMUSG00000022358	Fbxo32	67731	3868.35	-1.01171	0.110546	-9.15188	5.59532e-20	6.15125e-18	172.11	118.677	113.786	91.7342	144.563	141.539	99.8911	230.102	242.935	301.371	240.953	183.894	221.558
	ENSMUSG00000046442	Ppm1e	320472	349.256	-1.26829	0.138699	-9.14418	6.00858e-20	6.56322e-18	171.829	9.47397	9.96881	8.0874	13.2275	12.9472	9.91362	23.3147	29.7558	27.7899	25.215	23.801	22.5195
	ENSMUSG00000025823	Pdia4	12304	4145.32	0.78224	0.085803	9.11671	7.74426e-20	8.40523e-18	170.755	330.692	300.941	358.942	290.454	333.065	286.891	179.095	188.796	170.849	192.214	184.92	180.704
	ENSMUSG00000004837	Grap	71520	186.801	1.21989	0.134181	9.09143	9.7741e-20	1.05412e-17	169.771	18.051	17.6852	16.3597	17.3125	18.478	16.3046	9.89687	6.8203	8.21857	6.76697	6.77098	5.9288
	ENSMUSG00000040170	Fmo2	55990	17199.1	-1.1004	0.121089	-9.0875	1.0134e-19	1.08606e-17	169.641	419.546	506.824	386.347	754.066	544.704	497.442	1085.04	1071.45	1261.76	1065.64	969.994	1138.68
	ENSMUSG00000040675	Mthfd1l	270685	145.349	1.20809	0.133033	9.08112	1.07459e-19	1.14443e-17	169.414	13.3981	11.2618	12.4777	11.1526	12.9053	12.3794	4.42504	5.0096	4.87542	7.41145	5.84766	4.28468
	ENSMUSG00000021417	Eci2	23986	1351.86	0.674439	0.0743267	9.07397	1.14753e-19	1.21452e-17	169.156	85.6021	104.568	103.195	89.8045	98.3399	88.6187	65.2337	58.3045	58.3658	53.8136	60.4771	58.0922
	ENSMUSG00000055691	Gja6	414089	199.815	-1.07853	0.118947	-9.06732	1.21979e-19	1.28304e-17	168.918	6.72708	8.3421	5.96157	8.23478	7.41635	6.34069	14.2743	19.8573	12.7457	13.9367	15.4912	14.0498
	ENSMUSG00000026879	Gsn	227753	43474.7	-0.744618	0.0822784	-9.04997	1.43005e-19	1.49497e-17	168.254	1533.05	1737.12	1512.11	1654.41	1927.33	1616.02	2764.98	2633.78	2642.55	2826.66	2945.58	2759.63
	ENSMUSG00000060429	Sntb1	20649	1403.42	-1.04441	0.115656	-9.03037	1.71092e-19	1.77768e-17	167.501	45.0714	46.3821	35.03	47.9498	47.2635	43.8816	77.8902	113.833	80.3052	89.2596	85.3554	96.2059
	ENSMUSG00000037613	Tnfrsf23	79201	79.0447	2.05371	0.227453	9.02916	1.72989e-19	1.7865e-17	167.48	9.75426	9.71854	11.5534	6.64618	5.86604	8.35361	2.66454	1.62963	2.50736	1.85286	2.00052	1.74376
	ENSMUSG00000029777	Gars	353172	1614.5	0.571518	0.0633155	9.02651	1.77242e-19	1.8194e-17	167.401	117.668	117.332	125.332	110.748	110.952	103.615	80.412	82.3264	80.3748	74.8395	76.6865	63.7719
	ENSMUSG00000039115	Itga9	104099	18576.4	-0.855433	0.0948349	-9.02023	1.87695e-19	1.91517e-17	167.178	638.344	651.852	515.375	846.205	769.959	658.929	1144.75	1229.95	1298.95	1288.79	1130.7	1216.1
	ENSMUSG00000026062	Slc9a2	226999	243.699	-0.841511	0.0934098	-9.00881	2.08308e-19	2.11284e-17	166.751	8.91338	8.05012	8.0874	9.17497	9.84656	7.54844	15.1308	18.1673	14.9745	16.9174	13.6445	13.4519
	ENSMUSG00000008393	Carhsp1	52502	2373.28	0.467242	0.0518819	9.00589	2.13928e-19	2.157e-17	166.661	153.602	158.041	157.358	143.298	158.97	141.055	122.759	115.342	105.17	106.902	99.5641	105.473
	ENSMUSG00000062980	Cped1	214642	26002.2	-0.737434	0.0819499	-8.9986	2.28612e-19	2.2915e-17	166.399	890.217	930.478	819.369	1161.4	1048.97	833.298	1406.31	1638.32	1688.99	1594.27	1415.44	1637.44
	ENSMUSG00000010051	Hyal1	15586	2589.91	-0.731293	0.0813168	-8.99315	2.40252e-19	2.39409e-17	166.209	89.7504	93.4732	85.5878	122.29	124.234	106.03	161.538	169.24	175.237	177.15	173.275	165.508
	ENSMUSG00000026304	Rab17	19329	61.9757	-2.55862	0.284541	-8.99209	2.42576e-19	2.39642e-17	166.204	0.896944	0.917631	0.693206	0.907771	1.04751	0.452907	5.66215	5.55281	6.547	4.26964	4.87305	2.14234
	ENSMUSG00000042379	Esm1	71690	156.432	2.58581	0.287575	8.99176	2.43298e-19	2.39642e-17	166.204	16.3692	10.3025	19.0401	19.9385	10.3075	27.7279	5.13876	2.35391	2.64666	1.61118	1.53886	3.73664
	ENSMUSG00000014867	Surf4	20932	5175.9	0.447348	0.0497631	8.98957	2.48204e-19	2.43069e-17	166.143	338.148	342.985	353.72	349.168	369.644	343.806	259.46	277.037	248.507	259.078	244.473	238.497
	ENSMUSG00000033065	Pfkm	18642	1584.3	-0.533702	0.059396	-8.98548	2.57602e-19	2.5083e-17	166.006	64.6921	64.7347	64.5144	75.9934	75.6719	65.4198	104.393	96.0274	96.7423	102.713	97.8201	92.8679
	ENSMUSG00000033059	Pygb	110078	4534.9	-0.545226	0.0608274	-8.96349	3.14573e-19	3.04564e-17	165.163	185.892	169.929	183.653	206.453	204.725	162.543	265.788	270.096	264.387	271.807	274.019	263.607
	ENSMUSG00000035829	Ppp1r26	241289	144.039	-1.07136	0.119634	-8.95533	3.38717e-19	3.24446e-17	164.889	4.14837	4.17105	3.3736	5.73841	4.14813	4.52907	8.8025	8.75171	10.0294	10.3921	8.05336	8.96793
	ENSMUSG00000022500	Litaf	56722	959.016	0.663307	0.074069	8.95527	3.38917e-19	3.24446e-17	164.889	69.401	62.2321	74.4503	72.5893	64.1912	77.6986	47.2956	45.2675	41.65	39.3935	43.9088	45.2382
	ENSMUSG00000043909	Trp53bp1	27223	1008.23	-0.791451	0.0885255	-8.94037	3.87863e-19	3.69228e-17	164.327	33.5793	34.3277	32.6269	46.6205	36.6627	39.3526	62.1409	74.299	62.1965	57.2776	63.0419	63.8716
	ENSMUSG00000044676	Zfp612	234725	164.05	-1.31178	0.147055	-8.92033	4.64903e-19	4.40108e-17	163.564	4.82107	4.71329	3.65088	5.41421	4.31573	3.87487	12.5138	13.2181	10.7956	11.6811	8.87408	9.26686
	ENSMUSG00000030527	Crtc3	70461	1467.28	-0.976972	0.10963	-8.91156	5.03204e-19	4.73735e-17	163.245	51.9667	48.1339	44.0879	54.0448	55.7274	47.0016	89.4049	94.0356	102.384	100.055	98.3844	102.384
	ENSMUSG00000005611	Irag1	17540	6694.38	-0.855264	0.0961529	-8.89483	5.85071e-19	5.47781e-17	162.614	218.182	239.377	194.19	228.694	236.318	183.276	352.576	434.749	376.313	416.894	366.094	385.77
	ENSMUSG00000021242	Npc2	67963	3012.78	0.570571	0.0642092	8.88613	6.32748e-19	5.89182e-17	162.298	214.93	198.959	224.737	199.742	211.219	230.429	158.826	136.104	150.999	131.15	140.19	137.857
	ENSMUSG00000048387	Osr1	23967	1001.03	-1.29308	0.145802	-8.8687	7.40021e-19	6.85323e-17	161.641	26.4598	28.4048	29.623	36.246	28.7855	23.9034	92.2597	70.738	68.8131	75.5645	56.63	58.7897
	ENSMUSG00000032575	Manf	74840	1309.93	0.963804	0.10869	8.86748	7.4817e-19	6.89125e-17	161.617	98.1032	118.541	124.546	86.6597	102.823	94.9091	54.3852	50.7599	51.4009	59.8555	52.116	50.2702
	ENSMUSG00000022836	Mylk	107589	30643.9	-0.715095	0.0811754	-8.80926	1.25975e-18	1.1541e-16	159.378	1052.23	1184.33	1003.35	1179.62	1244.14	947.43	1598.11	1930.93	1706.75	1901.04	1772.66	1842.41
	ENSMUSG00000069682	Gm10275	19897	6062.63	0.768868	0.0878977	8.74731	2.18493e-18	1.99097e-16	157.009	461.029	415.061	486.399	421.562	513.195	457.687	283.726	245.591	261.88	274.707	256.938	280.895
	ENSMUSG00000004791	Pgf	18654	186.59	2.61861	0.300336	8.71894	2.80822e-18	2.53474e-16	155.961	18.8919	14.8072	20.2878	13.3572	14.0366	18.9214	2.33147	1.8107	2.78596	2.81957	2.1544	4.23485
	ENSMUSG00000045679	Pqlc3	217430	450.741	0.938017	0.107585	8.71881	2.81142e-18	2.53474e-16	155.961	37.7277	29.7813	40.8529	33.4903	34.9029	32.5086	18.4615	17.6845	17.8998	17.4008	18.7228	17.9857
	ENSMUSG00000021823	Vcl	22330	14243	-0.734645	0.0842921	-8.71547	2.89559e-18	2.59689e-16	155.855	550.275	496.897	497.814	680.018	593.308	569.253	828.72	980.312	921.733	954.546	984.049	907.604
	ENSMUSG00000019907	Ppp1r12a	17931	13457.2	-0.976014	0.112098	-8.70677	3.12653e-18	2.78933e-16	155.545	411.193	379.023	347.989	625.843	495.429	473.64	819.679	969.508	914.838	920.631	797.283	895.995
	ENSMUSG00000023960	Enpp5	83965	1568.65	-0.748737	0.0861219	-8.69392	3.50148e-18	3.10756e-16	155.076	43.8942	40.7511	40.1135	49.7005	41.3137	40.51	67.5176	71.4622	74.594	66.4614	65.3502	81.0103
	ENSMUSG00000027827	Kcnab1	16497	4933.37	-0.830196	0.0956536	-8.67919	3.9858e-18	3.51907e-16	154.536	162.291	164.882	156.064	239.198	207.825	156.605	304.138	366.787	305.41	318.612	302.899	315.522
	ENSMUSG00000018750	Zbtb4	75580	2959.6	-0.63118	0.0728713	-8.66157	4.65312e-18	4.08707e-16	153.886	112.51	108.489	98.7125	127.25	110.24	113.529	169.389	156.263	182.41	183.997	161.58	175.871
	ENSMUSG00000032366	Tpm1	22003	26511.3	-0.601765	0.0694882	-8.65997	4.71902e-18	4.12369e-16	153.847	1074.65	1025.33	1057.28	1182.7	1282.73	962.427	1589.45	1834.84	1517.16	1748.7	1693.51	1523.4
	ENSMUSG00000031292	Cdkl5	382253	2644.01	-1.02214	0.118107	-8.65438	4.95617e-18	4.30883e-16	153.656	66.1496	73.3688	54.3011	109.419	84.9319	83.9387	146.169	157.531	169.734	173.605	145.32	156.64
	ENSMUSG00000021592	Arsk	77041	477.008	-0.848266	0.0981131	-8.6458	5.34282e-18	4.62141e-16	153.352	17.9389	15.558	14.8346	22.9861	17.221	16.6569	33.0689	33.2565	31.2724	32.0626	26.0067	32.434
	ENSMUSG00000067818	Myl9	98932	56166.7	-0.732773	0.084785	-8.64272	5.48924e-18	4.72407e-16	153.257	2014.7	1959.48	1962.05	2233.7	2825.8	1856.87	3406.66	3568.71	3484.67	3611.15	3596.31	3494.9
	ENSMUSG00000011257	Pabpc4	230721	1116.38	0.528636	0.0612604	8.62933	6.17133e-18	5.2844e-16	152.77	79.2114	76.3719	79.8573	71.3897	86.2308	75.2831	55.9078	52.2688	52.376	54.3775	55.5015	51.4659
	ENSMUSG00000034520	Gjc1	14615	705.481	-0.77052	0.08932	-8.6265	6.32553e-18	5.38936e-16	152.685	22.76	24.3172	23.1069	30.4103	27.9894	27.0737	44.2504	54.5624	43.8788	41.2463	40.2155	39.7578
	ENSMUSG00000057133	Chd6	71389	2681.64	-0.724065	0.0840095	-8.61886	6.76267e-18	5.73313e-16	152.416	91.9367	90.1364	76.4837	109.581	101.943	96.2678	134.988	168.697	145.845	156.929	158.143	161.423
	ENSMUSG00000044548	Dact1	59036	582.764	-0.79293	0.0920316	-8.61585	6.94246e-18	5.83784e-16	152.337	19.1722	20.897	18.6703	23.7966	19.1065	17.8646	39.873	34.9465	33.5708	39.3935	29.8026	28.7472
	ENSMUSG00000026456	Cyb5r1	72017	547.309	0.639481	0.0742254	8.61539	6.97034e-18	5.83784e-16	152.337	42.1003	37.456	42.8401	37.6077	40.3919	33.817	26.0269	24.203	25.7701	24.8928	24.0062	24.2134
	ENSMUSG00000004035	Gstm7	68312	265.069	-0.786696	0.0913191	-8.6148	7.00636e-18	5.83784e-16	152.337	7.45585	8.59236	9.24274	9.46676	9.21806	8.85684	16.2727	15.1495	17.6212	15.2257	12.9777	13.7508
	ENSMUSG00000032845	Alpk2	225638	58.6183	1.78556	0.207273	8.61452	7.02322e-18	5.83784e-16	152.337	6.27861	5.38065	8.4109	4.21465	5.02803	6.24005	1.80808	1.75034	1.60192	1.36951	2.30829	1.29537
	ENSMUSG00000002741	Ykt6	56418	1620.99	0.588739	0.0683736	8.61062	7.26666e-18	6.01087e-16	152.211	118.565	113.119	116.875	111.332	118.075	109.15	72.6087	79.6104	71.808	70.2476	80.0206	78.1206
	ENSMUSG00000030098	Grip2	243547	772.455	-1.40831	0.163581	-8.60927	7.35303e-18	6.05293e-16	152.18	19.1722	18.5612	16.7294	20.587	19.3579	16.5563	49.8174	53.7174	40.8839	53.0885	47.0378	47.5798
	ENSMUSG00000001707	Eef1e1	66143	199.682	0.963852	0.112332	8.5804	9.45432e-18	7.74527e-16	151.11	13.8466	16.142	16.4059	16.6641	15.2517	15.2479	8.08879	8.631	6.89524	7.00865	8.87408	7.87185
	ENSMUSG00000023055	Calcoco1	67488	1299.73	-0.694783	0.0810088	-8.57663	9.76952e-18	7.9652e-16	150.988	46.6411	44.5051	43.4409	49.279	50.2384	46.5991	67.7079	67.5391	71.7384	85.1511	72.5828	85.2451
	ENSMUSG00000046618	Olfml2a	241327	1083.31	-1.21474	0.141704	-8.57244	1.01319e-17	8.1932e-16	150.865	24.3296	26.6113	21.3045	43.573	42.9478	28.8351	72.0378	65.5473	75.9869	80.3175	65.658	71.7932
	ENSMUSG00000027669	Gnb4	14696	3142.65	-0.56137	0.0654866	-8.57228	1.01453e-17	8.1932e-16	150.865	131.122	131.763	121.773	146.248	144.011	115.843	188.707	218.129	196.131	203.009	173.378	179.309
	ENSMUSG00000020914	Top2a	21973	160.295	1.64391	0.191802	8.57085	1.02725e-17	8.25677e-16	150.832	17.8828	11.6789	16.868	13.9084	13.0729	23.5008	5.94764	5.0096	4.87542	4.02796	6.10414	4.63343
	ENSMUSG00000039485	Tspyl4	72480	440.254	-1.09466	0.127866	-8.56101	1.11883e-17	8.95061e-16	150.481	15.0238	11.5955	12.4315	15.6915	12.6958	12.0775	29.643	29.9972	32.735	27.7929	22.5699	25.9572
	ENSMUSG00000027796	Smad9	55994	426.382	-1.10691	0.129337	-8.55831	1.14538e-17	9.1202e-16	150.4	12.5012	11.5538	12.4777	13.0654	10.0561	8.50458	25.9317	27.0398	27.9292	25.9401	22.3134	17.0889
	ENSMUSG00000037852	Cpe	12876	32165.8	-0.840741	0.0983309	-8.55012	1.2296e-17	9.74527e-16	150.112	1011.75	1124.68	953.297	1521.68	1431.52	1131.86	2001.02	2201.57	2092.6	2193.79	2029.5	2195.2
	ENSMUSG00000050315	Synpo2	118449	19045.9	-1.04102	0.12177	-8.54908	1.2407e-17	9.78771e-16	150.093	563.169	595.834	434.224	741.941	614.803	495.379	1073.91	1230.73	1298.12	1218.38	1061.81	1136.58
	ENSMUSG00000028019	Pdgfc	54635	662.236	1.12862	0.132151	8.54038	1.33776e-17	1.05048e-15	149.786	52.247	52.5135	56.6118	37.8994	49.9032	40.208	18.176	20.9437	25.3522	22.7177	22.057	22.1707
	ENSMUSG00000028461	Ccdc107	622404	529.856	-0.710316	0.0832445	-8.53288	1.42744e-17	1.11576e-15	149.524	19.7328	20.4799	21.3045	21.2354	25.643	18.4685	36.685	38.4472	30.5062	30.7736	35.086	34.2276
	ENSMUSG00000037440	Vnn1	22361	141	1.26837	0.148983	8.5135	1.68756e-17	1.31306e-15	148.817	12.333	13.0137	14.9732	13.422	11.0198	10.6181	4.56778	5.61317	4.38788	5.96138	4.97564	5.58004
	ENSMUSG00000021765	Fst	14313	279.632	1.8232	0.214223	8.51076	1.72799e-17	1.33841e-15	148.734	27.9174	16.9345	28.6063	41.0118	21.7881	38.648	8.94525	8.32921	10.1687	8.13648	5.69378	7.7722
	ENSMUSG00000040133	Gpr176	381413	41.4889	2.74498	0.323011	8.4981	1.92714e-17	1.4859e-15	148.28	4.98925	2.62776	6.054	3.5014	3.31012	5.4852	0.85646	0.72428	0.905436	0.322237	0.359067	0.647684
	ENSMUSG00000044550	Tceal3	594844	222.83	-1.02528	0.120802	-8.48729	2.11516e-17	1.62353e-15	147.895	6.39073	8.00841	5.49943	8.65625	10.0561	7.74974	16.8913	15.6927	17.4819	15.8702	13.9523	14.249
	ENSMUSG00000024942	Capn1	12333	840.678	-0.513545	0.0605674	-8.4789	2.27336e-17	1.73713e-15	147.602	34.4763	34.0358	35.9081	35.2734	35.4895	33.968	48.2472	43.0946	51.1223	52.6857	51.9621	48.9748
	ENSMUSG00000030872	Gga2	74105	1337.89	-0.59895	0.0706648	-8.47594	2.3319e-17	1.77391e-15	147.511	51.294	56.8514	50.9275	57.7407	51.663	50.7255	78.3661	89.8107	83.718	77.4174	84.3294	66.5121
	ENSMUSG00000025068	Gsto1	14873	500.102	1.06169	0.125375	8.46812	2.49386e-17	1.88868e-15	147.238	38.961	45.3393	53.4693	29.924	40.4757	36.3332	20.8405	21.487	21.4519	16.998	19.3896	16.3416
	ENSMUSG00000031075	Ano1	101772	2654.2	-0.671221	0.0793677	-8.45711	2.74088e-17	2.06657e-15	146.847	101.243	93.0978	97.3261	99.3685	93.6471	84.0897	128.945	177.086	141.875	144.926	157.938	146.626
	ENSMUSG00000026141	Col19a1	12823	388.436	-1.47404	0.174425	-8.45089	2.89078e-17	2.17e-15	146.635	4.98925	3.37855	3.51224	7.68364	4.52523	5.4852	12.8945	12.1317	11.1438	16.3535	12.157	16.6903
	ENSMUSG00000067369	Trmt2b	215201	711.507	-0.61952	0.073412	-8.43894	3.2022e-17	2.39322e-15	146.21	26.1235	28.3631	30.5935	29.4377	26.9838	24.7589	42.9657	44.7846	46.1772	42.7769	37.5481	39.8574
	ENSMUSG00000034881	Tbxa2r	21390	376.496	-1.00508	0.119577	-8.40529	4.26823e-17	3.17601e-15	144.981	13.2299	9.71854	11.0451	11.4768	14.1623	11.0711	22.4583	23.1166	21.1733	25.6178	25.6476	22.4696
	ENSMUSG00000021477	Ctsl	13039	10152.9	0.746506	0.0888705	8.39993	4.46742e-17	3.30978e-15	144.802	771.148	735.481	902.739	775.399	853.215	727.418	476.096	507.539	466.996	449.601	474.533	443.813
	ENSMUSG00000036766	Dner	227325	31.8152	-2.29696	0.273468	-8.39939	4.48806e-17	3.31067e-15	144.801	0.953003	0.250263	0.785633	0.745669	1.08941	0.704521	2.5218	4.40603	3.76104	4.02796	4.05233	3.1886
	ENSMUSG00000050335	Lgals3	16854	373.202	1.64612	0.196045	8.39665	4.59392e-17	3.37416e-15	144.718	39.8579	31.1577	52.3139	25.7094	35.28	35.0751	11.0388	8.02743	10.8652	11.2783	12.5673	15.4946
	ENSMUSG00000038943	Prc1	233406	75.6011	1.76249	0.209963	8.39429	4.68717e-17	3.42787e-15	144.65	8.63308	5.83947	8.91925	8.16994	6.41074	9.15878	2.7597	2.83676	1.46263	1.61118	2.97513	1.94305
	ENSMUSG00000024253	Dync2li1	213575	252.058	-0.719014	0.0856626	-8.39356	4.71651e-17	3.43459e-15	144.641	9.47397	9.25973	10.3981	11.0554	11.6902	8.95749	16.8913	16.2359	17.8998	16.9174	16.9274	14.8967
	ENSMUSG00000005410	Mcm5	17218	137.83	1.11281	0.132621	8.39092	4.82366e-17	3.49766e-15	144.562	11.4921	9.84368	13.1247	11.2499	14.3718	11.373	6.75651	5.85459	4.80577	4.51132	6.15543	4.48396
	ENSMUSG00000031778	Cx3cl1	20312	421.755	0.817995	0.0976084	8.38038	5.27584e-17	3.80933e-15	144.192	29.5991	21.3558	27.3123	25.8066	26.3553	26.1679	15.1784	10.8038	15.1138	15.5479	14.9782	16.1921
	ENSMUSG00000036854	Hspb6	243912	682.883	-0.849066	0.101474	-8.36733	5.89404e-17	4.23774e-15	143.729	23.2084	27.5706	21.9977	27.5573	33.4364	26.0673	42.5375	45.2071	54.1868	50.269	46.6787	46.982
	ENSMUSG00000018171	Vmp1	75909	782.905	0.62153	0.0742994	8.36521	6.00073e-17	4.29632e-15	143.669	57.2362	53.8065	59.8468	53.0398	55.5598	55.5565	39.302	41.1029	38.7248	30.9347	34.7269	31.2881
	ENSMUSG00000072694	1500011B03Rik	66236	138.542	0.990175	0.118423	8.36136	6.2001e-17	4.42049e-15	143.545	10.3709	11.7206	13.3096	10.9581	11.8578	10.5175	5.75731	6.15638	6.47735	4.67243	4.82176	6.37719
	ENSMUSG00000026483	Niban1	63913	13432.4	-0.584452	0.0700957	-8.33791	7.56155e-17	5.3687e-15	142.701	541.978	484.884	501.973	606.878	582.707	496.285	699.442	846.924	764.327	833.305	776.559	850.458
	ENSMUSG00000030782	Tgfb1i1	21804	2199.07	-0.744814	0.0893769	-8.33341	7.85498e-17	5.55389e-15	142.554	81.5098	77.7484	74.3117	90.5178	94.8622	79.8122	123.283	139.243	132.611	142.67	154.04	135.565
	ENSMUSG00000073889	Il11ra1	16157	4455.92	-0.676342	0.0811696	-8.33245	7.9184e-17	5.5756e-15	142.537	171.316	175.059	156.896	200.034	237.239	178.797	316.462	279.572	286.744	322.881	289.716	278.853
	ENSMUSG00000030224	Strap	20901	1476.29	0.443247	0.0531986	8.33193	7.95363e-17	5.57736e-15	142.536	91.0959	93.7652	92.9358	104.069	99.5131	93.2988	73.8459	75.0836	72.4348	63.6418	66.5813	67.6082
	ENSMUSG00000063229	Ldha	16828	4990.65	0.94862	0.113974	8.32315	8.56582e-17	5.98203e-15	142.232	392.525	468.868	455.667	288.477	339.35	415.517	248.278	210.101	206.718	172.155	205.284	175.423
	ENSMUSG00000030483	Cyp2b10	13088	73.4532	2.94742	0.354192	8.32155	8.6822e-17	6.03856e-15	142.191	6.67102	15.8917	11.461	5.21968	4.14813	6.84392	1.66534	0.663923	1.53228	1.04727	0.564248	1.04626
	ENSMUSG00000042812	Foxf1	15227	142.05	-1.62924	0.195853	-8.31869	8.8942e-17	6.16086e-15	142.104	2.4666	2.66947	2.77282	3.11236	3.47772	2.71744	9.65896	13.2181	6.75594	8.37816	7.43782	7.62274
	ENSMUSG00000007415	Gatad1	67210	1799.7	0.660998	0.0796824	8.29541	1.08212e-16	7.4653e-15	141.27	120.639	129.553	133.881	124.916	140.659	108.094	80.3169	88.7846	74.7333	77.498	77.2507	77.0245
	ENSMUSG00000030403	Vasp	22323	2713.7	-0.519097	0.0627922	-8.2669	1.37483e-16	9.44641e-15	140.247	120.078	99.1041	103.565	118.788	126.455	121.681	157.874	168.757	154.133	165.791	171.942	160.426
	ENSMUSG00000038233	Gask1a	245050	192.939	-1.43435	0.173626	-8.2611	1.44332e-16	9.87718e-15	140.054	4.59684	5.21381	4.52894	7.16491	9.00856	4.78068	16.701	18.4691	15.3228	19.3342	12.6699	12.8042
	ENSMUSG00000073557	Ppp1r12b	329251	17567.6	-0.752582	0.0913247	-8.24073	1.71164e-16	1.16666e-14	139.331	677.137	615.772	484.967	782.726	639.272	617.06	968.799	1201.16	1078.72	1083.12	1023.75	1012.98
	ENSMUSG00000031024	Denn2b	76954	3430.62	-0.89828	0.109055	-8.23691	1.76711e-16	1.19966e-14	139.209	132.692	130.762	111.19	137.592	139.025	98.0794	233.29	276.071	234.16	251.345	221.544	171.536
	ENSMUSG00000020198	Ap3d1	11776	2405.57	-0.338494	0.0411186	-8.23213	1.83912e-16	1.2436e-14	139.053	107.577	106.57	100.931	111.234	108.312	111.012	138.366	135.983	134.144	137.595	137.266	126.398
	ENSMUSG00000030323	Ift122	81896	383.976	-0.733087	0.089097	-8.22796	1.90427e-16	1.28256e-14	138.919	13.286	12.3046	13.4944	16.4696	15.7545	12.1782	21.3163	21.668	21.9394	24.9734	25.8015	22.1707
	ENSMUSG00000028893	Sesn2	230784	196.694	1.37327	0.16699	8.22363	1.97439e-16	1.32455e-14	138.779	18.8358	14.8906	19.0401	13.5517	15.4612	23.6015	6.75651	5.19067	9.05436	6.84753	6.36062	6.22773
	ENSMUSG00000066357	Wdr6	83669	2630.47	-0.685409	0.0833909	-8.21924	2.04799e-16	1.36854e-14	138.637	107.858	93.3481	101.254	114.541	109.569	99.9917	167.581	151.737	170.918	181.903	165.376	161.124
	ENSMUSG00000046186	Cd109	235505	2433.4	1.0348	0.125945	8.21627	2.09937e-16	1.39739e-14	138.547	180.622	161.128	219.931	163.399	169.319	141.307	76.7959	73.5747	96.5334	88.8568	68.1201	97.4016
	ENSMUSG00000025038	Efhc2	74405	145.267	-1.37436	0.168745	-8.14461	3.80513e-16	2.52294e-14	135.981	2.41054	2.7946	2.49554	5.28453	3.89673	3.7239	7.08958	10.321	8.42752	9.66711	9.18186	8.71882
	ENSMUSG00000032571	Pik3r4	75669	829.725	-0.559262	0.0686903	-8.14179	3.89474e-16	2.57234e-14	135.897	33.6354	32.9513	35.9081	40.4931	34.5258	33.4648	52.5295	46.0521	54.1868	49.4634	54.9885	50.8681
	ENSMUSG00000004460	Dnajb11	67838	1406.41	0.579526	0.0711923	8.14028	3.9435e-16	2.59449e-14	135.859	97.0381	106.153	109.989	100.244	106.594	97.7272	75.1781	73.7558	66.7933	72.5033	61.2466	61.5798
	ENSMUSG00000022074	Tnfrsf10b	21933	294.083	0.84958	0.104385	8.13895	3.98724e-16	2.61317e-14	135.828	21.3585	21.8563	20.1492	20.0682	20.154	20.4814	9.51622	10.4417	11.4921	11.8422	13.7984	11.1103
	ENSMUSG00000029752	Asns	27053	222.536	2.1563	0.26524	8.12963	4.30613e-16	2.81136e-14	135.511	24.0493	29.4476	32.0261	19.0956	17.8076	21.8402	10.4678	5.91495	4.73612	2.1751	4.51399	4.38432
	ENSMUSG00000097039	Pvt1	19296	79.8433	1.3308	0.163719	8.12859	4.34302e-16	2.82462e-14	135.49	7.51191	6.88223	8.91925	6.77586	6.32694	4.78068	3.18793	2.83676	3.1342	2.01398	2.2057	2.79002
	ENSMUSG00000043384	Gprasp1	67298	1985.34	-0.817363	0.100623	-8.12303	4.54674e-16	2.94587e-14	135.308	54.9939	54.599	50.5116	89.4803	59.0375	56.6133	107.533	111.298	108.095	107.063	93.46	109.957
	ENSMUSG00000069893	9930111J21Rik1	667214	355.312	1.05983	0.130598	8.11518	4.85066e-16	3.13088e-14	135.043	27.6371	26.7364	22.8296	26.9414	23.1709	26.4196	12.609	11.8903	10.1687	11.7616	12.7725	13.6512
	ENSMUSG00000024521	Pmaip1	58801	20.9706	3.00141	0.370369	8.10382	5.3258e-16	3.42459e-14	134.654	3.02719	2.46092	2.77282	2.20459	2.30452	2.91873	0.142743	0.18107	0.766138	0.241678	0.307772	0.348753
	ENSMUSG00000029189	Sel1l3	231238	629.626	-0.983394	0.121362	-8.10295	5.36402e-16	3.4362e-14	134.639	22.9281	22.6071	21.628	27.8491	26.9838	26.3692	42.9657	61.3827	39.8392	51.6385	47.7559	47.2809
	ENSMUSG00000071317	Bves	23828	427.441	-1.0269	0.126778	-8.09995	5.49801e-16	3.50884e-14	134.548	15.0799	13.9313	13.0785	17.4746	18.4361	12.0775	28.9769	37.1193	27.7203	30.5319	31.3927	26.5052
	ENSMUSG00000020097	Sgpl1	20397	1276.75	0.684847	0.0846571	8.08966	5.98327e-16	3.80429e-14	134.197	96.5336	97.4357	97.8807	85.136	74.5406	98.6833	61.1893	59.6927	55.2316	49.3828	54.7321	59.0388
	ENSMUSG00000048332	Lhfp	108927	6916.64	-0.500611	0.0619363	-8.08267	6.33661e-16	4.01397e-14	133.964	288.928	290.43	284.307	317.914	345.971	283.067	397.778	455.511	424.998	433.409	397.846	430.361
	ENSMUSG00000030249	Abcc9	20928	12222.5	-0.801324	0.0991615	-8.081	6.42367e-16	4.05405e-14	133.921	342.969	360.963	353.073	487.473	402.41	370.327	589.244	659.517	757.85	677.503	555.682	755.747
	ENSMUSG00000027828	Ssr3	67437	6476.11	0.567276	0.0702591	8.07406	6.79973e-16	4.27555e-14	133.69	439.671	434.707	417.079	476.807	435.511	420.801	308.801	307.577	306.943	284.616	252.475	297.187
	ENSMUSG00000031490	Eif4ebp1	13685	594.954	0.896459	0.111074	8.07085	6.98078e-16	4.37325e-14	133.592	49.5562	45.6313	53.0534	36.473	46.0484	49.8197	28.1204	23.5391	24.0289	23.6039	25.3399	24.8113
	ENSMUSG00000058135	Gstm1	14862	5388.83	-0.710386	0.0881407	-8.05968	7.64915e-16	4.77442e-14	133.211	184.266	199.042	176.767	258.423	230.954	202.5	323.789	310.957	386.203	338.671	319.877	348.504
	ENSMUSG00000072964	Bhlhb9	70237	367.937	-0.580615	0.072216	-8.03997	8.98569e-16	5.58818e-14	132.527	14.4072	13.5142	13.9103	17.2152	15.6288	15.9021	23.8857	24.5048	22.7055	21.1871	20.7746	21.4732
	ENSMUSG00000051359	Ncald	52589	1187.37	-0.830444	0.103438	-8.02842	9.87324e-16	6.11782e-14	132.134	44.0624	41.2517	37.3869	50.2516	40.6014	33.6661	62.5691	93.6131	68.6738	70.4893	70.8388	69.6509
	ENSMUSG00000023169	Slc38a1	105727	616.947	-0.97084	0.121069	-8.01892	1.06677e-15	6.58612e-14	131.814	21.0782	25.2766	18.6703	26.7468	25.0564	22.9976	44.3456	57.7009	44.6449	43.6631	43.2932	38.7115
	ENSMUSG00000031066	Usp11	236733	261.447	-0.709028	0.0884771	-8.01369	1.11314e-15	6.84763e-14	131.645	8.63308	7.9667	8.78061	10.4069	8.92476	8.80652	15.6066	14.5459	15.1138	14.259	12.5673	14.8967
	ENSMUSG00000023861	Mpc1	55951	2398.99	1.07488	0.134189	8.01016	1.14563e-15	7.01398e-14	131.54	188.246	250.805	262.309	143.655	168.062	169.286	118.001	94.941	90.8918	79.9953	93.1009	82.206
	ENSMUSG00000079110	Capn3	12335	53.7516	-1.703	0.212613	-8.00986	1.14842e-15	7.01398e-14	131.54	1.34542	1.71013	0.600778	1.2644	1.34081	1.3084	4.42504	5.0096	3.76104	4.02796	4.46269	2.83984
	ENSMUSG00000038437	Mllt6	246198	1684.08	-0.684092	0.0854877	-8.00222	1.22194e-15	7.43637e-14	131.286	55.6666	65.2352	54.2087	66.6563	63.8979	63.2056	106.201	95.1824	97.2995	104.888	87.4585	97.4016
	ENSMUSG00000039242	B3galnt2	97884	2107.26	-0.911198	0.113903	-7.99974	1.24678e-15	7.56053e-14	131.214	70.7464	61.7315	53.3306	101.379	76.0071	80.4161	129.421	169.18	124.811	138.24	127.879	136.362
	ENSMUSG00000037005	Xpnpep2	170745	107.265	-1.18588	0.148332	-7.99475	1.29833e-15	7.84524e-14	131.054	2.97113	2.75289	1.66369	2.62605	3.10062	3.37164	5.23392	6.8203	6.19875	6.1225	6.5658	6.12808
	ENSMUSG00000048578	Mlec	109154	4042.2	0.640536	0.0802169	7.98505	1.40463e-15	8.45754e-14	130.728	297.897	300.399	289.298	253.722	238.538	278.588	196.557	195.857	177.256	182.144	159.323	147.373
	ENSMUSG00000059430	Actg2	11468	3612.69	-1.18083	0.147949	-7.98135	1.44737e-15	8.68424e-14	130.613	83.3037	108.489	104.12	129.357	156.288	92.242	208.976	298.403	233.533	258.917	290.639	222.006
	ENSMUSG00000030168	Adipor2	68465	3080.73	0.849292	0.106425	7.9802	1.46092e-15	8.73477e-14	130.587	256.077	282.255	251.218	201.331	191.694	258.157	164.868	118.782	135.746	111.897	131.008	132.377
	ENSMUSG00000005667	Mthfd2	17768	453.449	1.76222	0.220837	7.97974	1.46642e-15	8.737e-14	130.586	46.8653	38.8325	39.4203	44.9671	52.5848	45.8945	13.1324	12.5542	9.6812	13.9367	13.7984	15.1957
	ENSMUSG00000060843	Ctnna3	216033	557.651	-1.15103	0.144381	-7.97216	1.55919e-15	9.25736e-14	130.335	12.5572	15.9751	10.0284	17.8961	19.5674	16.6066	31.118	37.3004	32.1778	33.7543	34.6756	34.9251
	ENSMUSG00000084383	Gm13370	100046290	104.876	-25.6897	3.22366	-7.96911	1.5982e-15	9.456e-14	130.243	0	0	0	0	0	0	9.18315	0	6.2684	46.5632	0	0
	ENSMUSG00000054978	Kbtbd13	74492	114.837	-1.38707	0.174144	-7.96505	1.65162e-15	9.7383e-14	130.115	2.41054	3.46197	2.63418	4.27949	2.80732	2.56647	7.8033	10.0796	6.05945	8.37816	8.36113	6.82559
	ENSMUSG00000081534	Slc48a1	67739	3120.25	0.580153	0.0728437	7.96435	1.66092e-15	9.75931e-14	130.106	217.509	222.359	233.98	201.849	248.971	180.458	142.838	149.503	150.86	143.959	142.447	137.06
	ENSMUSG00000106847	Peg13	353342	1795.01	-0.714354	0.0897427	-7.96002	1.72013e-15	1.00725e-13	129.969	56.6756	60.6888	55.364	77.582	62.4314	60.7398	97.8267	100.614	106.075	96.5099	88.587	117.231
	ENSMUSG00000057604	Lmcd1	30937	7484.19	-0.822379	0.10334	-7.95802	1.74814e-15	1.02014e-13	129.913	292.011	271.577	368.554	314.316	312.953	262.686	476.81	503.495	536.088	529.113	559.58	583.762
	ENSMUSG00000047669	Msl3l2	73390	103.241	-1.26137	0.158719	-7.94718	1.90813e-15	1.10971e-13	129.548	2.69083	3.12829	2.77282	2.75573	3.05872	1.91227	6.94684	8.32921	6.89524	6.60586	6.05284	4.3345
	ENSMUSG00000037410	Tbc1d2b	67016	2364.29	-0.535412	0.0673863	-7.94541	1.93547e-15	1.12178e-13	129.501	99.1123	85.2562	81.2437	98.9471	92.851	101.401	120.523	138.7	144.243	141.059	119.621	138.754
	ENSMUSG00000049303	Syt12	171180	121.69	2.29349	0.288815	7.94102	2.00519e-15	1.15825e-13	129.362	13.9026	15.2243	15.5278	6.32198	10.4751	16.355	3.04519	3.13854	2.01982	2.1751	2.71865	2.64056
	ENSMUSG00000013698	Pea15a	18611	3859.23	0.69252	0.0872214	7.9398	2.02506e-15	1.16578e-13	129.334	258.096	279.669	307.783	263.545	295.648	219.358	184.091	174.25	158.869	153.707	172.711	153.999
	ENSMUSG00000038764	Ptpn3	545622	549.646	-0.656877	0.0827596	-7.93716	2.06858e-15	1.18682e-13	129.256	19.957	23.191	22.9682	23.3427	22.9613	17.9653	31.7842	36.8779	36.705	36.0905	31.7005	31.587
	ENSMUSG00000028923	Necap2	66147	625.833	0.752591	0.0948425	7.93517	2.10211e-15	1.20201e-13	129.201	42.2124	40.8346	51.5745	38.8396	50.2803	44.1332	28.5487	24.7462	22.4966	24.7317	27.8533	28.8468
	ENSMUSG00000020576	Nbas	71169	1477.42	-0.423535	0.0533802	-7.93431	2.11669e-15	1.2063e-13	129.185	62.674	63.7336	61.3256	73.3998	65.113	64.6147	87.7871	86.6118	90.1953	83.1371	90.1258	82.0565
	ENSMUSG00000032609	Klhdc8b	78267	527.909	-0.926052	0.116728	-7.93344	2.13164e-15	1.21077e-13	129.169	17.2101	14.0981	18.162	18.4796	21.9976	15.4995	29.8809	30.118	27.9292	35.3655	36.6761	38.1137
	ENSMUSG00000024247	Pkdcc	106522	1846.11	-1.00575	0.126859	-7.92812	2.22489e-15	1.25954e-13	128.998	67.495	61.4813	47.8774	65.8458	74.8339	71.358	137.842	141.053	94.235	127.686	146.243	126.547
	ENSMUSG00000048442	Smim5	66528	414.991	-1.50541	0.190164	-7.91636	2.44562e-15	1.37991e-13	128.601	10.9876	12.972	13.0323	10.3097	16.2992	5.33423	32.9737	38.085	37.1229	39.474	25.4425	22.2703
	ENSMUSG00000040836	Gpr161	240888	900.642	-0.688098	0.0869343	-7.91515	2.46957e-15	1.38883e-13	128.574	30.2719	34.9117	30.5935	43.9945	37.5007	32.257	56.5263	63.2537	59.7588	55.0219	47.8585	53.2097
	ENSMUSG00000039601	Rcan2	53901	9485.22	-0.664742	0.0841297	-7.90139	2.75813e-15	1.54473e-13	128.111	339.942	341.317	304.41	459.365	372.033	359.608	535.811	623.846	580.732	579.704	522.853	574.097
	ENSMUSG00000079334	Naa80	56441	841.444	-0.678144	0.0858293	-7.90108	2.76493e-15	1.54473e-13	128.111	31.7854	30.7406	29.3457	36.4081	36.8303	38.1951	56.0505	43.7586	52.3063	53.3302	57.3481	58.989
	ENSMUSG00000020388	Pdlim4	30794	779.066	-0.866396	0.109948	-7.88002	3.27332e-15	1.82279e-13	127.393	30.5522	24.9846	29.7154	31.8044	34.023	30.7473	50.7214	52.5706	58.5747	60.9833	56.6813	49.1741
	ENSMUSG00000031545	Gpat4	102247	1676.15	0.828422	0.105213	7.87374	3.44192e-15	1.91043e-13	127.189	144.016	138.229	140.212	104.491	104.709	147.044	80.9354	78.4636	70.2061	64.3668	70.9414	70.6971
	ENSMUSG00000006920	Ezh1	14055	1167.1	-0.555304	0.0706114	-7.86423	3.71384e-15	2.05467e-13	126.873	48.0986	46.9243	43.0712	58.454	52.6267	43.1268	74.9878	70.2551	73.4796	73.2283	65.145	69.4018
	ENSMUSG00000021719	Rgs7bp	52882	1458.21	-0.588186	0.0748069	-7.86273	3.75862e-15	2.07271e-13	126.835	50.341	52.2632	48.0161	53.8503	51.5373	40.9629	69.3732	80.395	72.5741	75.4034	67.9663	77.2736
	ENSMUSG00000029084	Cd38	12494	110.828	1.18995	0.151418	7.85873	3.88046e-15	2.133e-13	126.71	8.12855	8.96776	7.16313	9.49918	8.50576	10.4169	4.99601	4.52675	3.4128	2.81957	3.89844	3.08895
	ENSMUSG00000063694	Cycs	13063	1372.07	1.28373	0.16341	7.8559	3.96905e-15	2.17468e-13	126.626	100.121	160.419	165.353	87.3081	94.8203	102.307	67.9458	56.7352	42.9734	38.5879	46.7813	38.1635
	ENSMUSG00000053965	Pde5a	242202	5397.92	-0.891886	0.113566	-7.85343	4.04806e-15	2.21087e-13	126.554	142.334	138.062	127.55	215.207	186.247	166.066	252.37	310.414	325.748	295.572	263.709	341.329
	ENSMUSG00000046152	Fut10	171167	402.028	-0.687749	0.0876019	-7.85085	4.1323e-15	2.24966e-13	126.479	16.7616	14.7238	16.5445	19.0308	18.897	14.4427	26.3123	28.7901	29.3918	29.4847	21.8518	25.3593
	ENSMUSG00000026656	Fcgr2b	14130	298.195	1.47567	0.188125	7.8441	4.36054e-15	2.36636e-13	126.259	25.3387	17.0596	28.0979	27.4601	22.5004	41.5164	10.8485	8.44993	8.21857	7.25033	11.7466	10.8612
	ENSMUSG00000032135	Mcam	84004	21717.9	-0.525286	0.0670934	-7.82917	4.91097e-15	2.6566e-13	125.757	957.151	856.567	861.932	920.675	904.166	778.949	1215.7	1367.92	1141.48	1365.24	1298.54	1145.75
	ENSMUSG00000032946	Rasgrp2	19395	458.94	-1.05281	0.134482	-7.82864	4.93176e-15	2.6594e-13	125.752	13.9587	12.388	11.5996	14.4595	15.4193	11.524	30.6898	26.9191	23.8896	31.257	28.4689	22.2703
	ENSMUSG00000050379	Septin6	56526	1323.41	-0.711898	0.0909553	-7.82689	5.00069e-15	2.68807e-13	125.706	46.585	45.7981	42.0545	57.1572	55.0989	38.0945	72.7991	88.4828	74.0368	80.3175	68.2227	78.9676
	ENSMUSG00000029822	Osbpl3	71720	3298.99	-0.790753	0.101225	-7.81181	5.6373e-15	3.02074e-13	125.199	122.993	126.341	112.808	146.248	142.629	109.201	195.939	234.968	223.085	212.596	212.209	223.8
	ENSMUSG00000031227	Magee1	107528	571.748	-0.627769	0.0803798	-7.81004	5.71711e-15	3.05391e-13	125.151	21.4706	19.7291	22.0439	27.0386	23.8832	20.7834	33.6398	35.5501	35.2423	37.0572	30.0077	35.8219
	ENSMUSG00000027692	Tnik	665113	762.615	-0.79038	0.101337	-7.79955	6.21271e-15	3.30827e-13	124.804	28.7583	33.3684	23.7076	34.2684	33.7716	25.5137	44.5835	58.0631	46.7344	55.5859	50.9362	51.9143
	ENSMUSG00000036188	Ankmy2	217473	733.864	-0.668853	0.085851	-7.79086	6.65525e-15	3.53288e-13	124.519	30.1037	28.238	30.7321	29.3729	33.0593	24.0544	44.6311	52.631	48.406	46.8049	45.6528	39.2596
	ENSMUSG00000024538	Ppic	19038	1408.25	0.52832	0.06791	7.7797	7.26956e-15	3.847e-13	124.149	108.25	102.483	108.001	109.678	107.768	118.913	79.0322	86.491	76.5441	69.6032	77.2507	61.9783
	ENSMUSG00000001665	Gstt3	103140	516.282	-0.624182	0.0803035	-7.77278	7.6779e-15	4.05051e-13	123.925	17.7146	20.897	19.5946	22.3052	23.6737	18.4685	29.9761	30.7819	32.2474	33.6738	31.2388	30.2418
	ENSMUSG00000020857	Nme2	18103	3638.59	0.697766	0.0897901	7.77108	7.78203e-15	4.08385e-13	123.889	270.709	252.182	299.65	238.549	287.813	264.045	186.137	163.385	151.556	159.588	167.274	159.28
	ENSMUSG00000062078	Qk	19317	3545.83	0.434116	0.0558639	7.77097	7.78904e-15	4.08385e-13	123.889	218.294	248.803	223.998	231.32	204.85	225.195	178.762	184.088	167.715	153.385	146.91	163.117
	ENSMUSG00000033022	Cdo1	12583	3709.83	1.3527	0.174243	7.76329	8.27532e-15	4.32551e-13	123.64	309.502	337.521	386.809	241.856	214.278	375.409	182.236	102.425	131.01	79.5925	111.465	120.918
	ENSMUSG00000024048	Myl12a	67268	5213.06	0.772218	0.0995578	7.75647	8.73242e-15	4.55047e-13	123.419	396.113	324.591	406.588	434.531	402.368	439.42	222.204	221.026	222.737	229.997	245.499	250.952
	ENSMUSG00000013701	Timm23	53600	797.917	0.807906	0.104167	7.75585	8.77569e-15	4.55908e-13	123.411	59.1983	66.9453	73.8033	51.2242	53.1714	58.7772	42.9657	36.9986	30.2276	30.6931	34.573	30.5408
	ENSMUSG00000021190	Lgmn	19141	2926.68	0.586024	0.0755655	7.75517	8.82241e-15	4.56942e-13	123.401	202.485	181.024	221.826	218.254	219.348	233.951	143.552	145.339	134.701	136.628	144.14	138.704
	ENSMUSG00000015605	Srf	20807	1043.36	-0.638748	0.0823849	-7.75321	8.9597e-15	4.62646e-13	123.348	39.8019	37.3309	37.2483	40.6876	42.3612	48.5617	59.286	61.5034	61.291	68.4753	64.0165	64.868
	ENSMUSG00000004897	Hdgf	15191	1856.54	0.474659	0.0612921	7.74421	9.61809e-15	4.95143e-13	123.053	123.162	134.683	132.772	122.128	138.355	114.636	95.1622	98.0192	88.9416	92.8848	94.4346	77.9711
	ENSMUSG00000063235	Ptpmt1	66461	283.519	0.773759	0.0999508	7.7414	9.83283e-15	5.04673e-13	122.97	19.957	22.5237	26.157	19.4198	22.3747	19.173	14.7501	13.3992	13.0243	11.9228	10.6181	11.6085
	ENSMUSG00000028005	Gucy1b1	54195	4981.17	-0.84231	0.108852	-7.73815	1.00873e-14	5.16181e-13	122.872	153.265	159.459	141.275	253.106	215.996	189.416	309.563	350.129	335.568	352.124	304.386	322.198
	ENSMUSG00000039542	Ncam1	17967	8283.23	-0.720337	0.0931289	-7.73484	1.03532e-14	5.282e-13	122.772	282.706	294.101	246.134	367.939	342.786	271.09	426.993	518.644	507.949	510.262	484.587	494.282
	ENSMUSG00000020325	Fstl3	83554	2079.42	0.64558	0.0835293	7.72878	1.08578e-14	5.51152e-13	122.587	140.035	134.433	147.56	130.395	178.914	149.61	94.3057	91.9835	84.1359	97.5572	97.8714	92.5689
	ENSMUSG00000028614	Ndc1	72787	483.318	0.547878	0.0708891	7.72867	1.08678e-14	5.51152e-13	122.587	31.6733	33.5769	35.3535	34.0414	32.6403	29.8918	25.6462	23.7805	22.0091	19.6564	21.2362	21.2241
	ENSMUSG00000005087	Cd44	12505	1662.37	0.648923	0.0839784	7.72726	1.09888e-14	5.55637e-13	122.552	121.48	106.904	127.596	119.437	108.312	128.173	66.5184	78.524	73.6885	72.9061	78.8921	78.9676
	ENSMUSG00000027248	Pdia3	14827	7691.73	0.45915	0.059431	7.72576	1.11192e-14	5.60565e-13	122.514	532.168	509.911	573.512	526.28	553.754	493.366	379.554	407.347	379.029	390.712	378.97	365.991
	ENSMUSG00000023829	Slc22a1	20517	191.594	-1.40557	0.181995	-7.72312	1.13513e-14	5.70576e-13	122.437	5.10137	5.25552	3.60467	5.21968	4.48333	4.3781	8.70734	16.4774	10.7259	14.984	11.6953	11.2597
	ENSMUSG00000042810	Krba1	77827	344.095	-0.868496	0.112498	-7.7201	1.1624e-14	5.82569e-13	122.347	11.5482	12.5131	12.8936	12.2873	12.6539	10.6181	20.3171	20.7023	23.4717	25.0539	21.2362	20.8753
	ENSMUSG00000078485	Plekhn1	231002	419.788	-0.795115	0.10301	-7.71879	1.17438e-14	5.86845e-13	122.315	15.5844	13.2639	14.0028	13.8111	17.8076	15.6001	24.5994	24.9273	26.8148	27.229	26.571	24.7614
	ENSMUSG00000036095	Dgkb	217480	620.889	-1.13946	0.147645	-7.71755	1.18587e-14	5.90856e-13	122.285	14.4072	18.6446	14.7884	32.0314	19.5674	19.0221	40.4439	46.2332	48.7542	45.9188	39.087	38.4624
	ENSMUSG00000032405	Pias1	56469	1358.18	-0.540971	0.0701215	-7.71477	1.21205e-14	6.02138e-13	122.203	57.6847	53.5563	50.604	69.6066	55.8112	52.0843	83.1242	93.1906	87.9666	79.1092	74.6859	72.3413
	ENSMUSG00000020607	Lratd1	105005	467.268	-1.46113	0.189617	-7.70572	1.3011e-14	6.44497e-13	121.908	12.333	13.8062	10.2132	11.8983	13.9947	11.373	33.8777	39.4129	39.7695	31.3375	29.0331	28.1991
	ENSMUSG00000054200	Ffar4	107221	63.6216	1.6302	0.211887	7.69372	1.42922e-14	7.05912e-13	121.512	5.54984	6.42342	6.00778	3.59866	4.90233	5.58585	2.56938	1.50892	2.15912	0.886151	1.48756	1.54448
	ENSMUSG00000028246	Faxc	76132	305.864	-0.858781	0.111712	-7.68742	1.50128e-14	7.39357e-13	121.311	10.5951	11.0116	8.87303	11.5741	9.59516	8.75619	16.7961	22.7544	19.2927	17.723	15.8502	16.6405
	ENSMUSG00000022797	Tfrc	22042	692.244	1.54018	0.200454	7.68346	1.54852e-14	7.60424e-13	121.189	58.9741	56.4343	110.867	48.2091	55.2246	44.1332	30.0712	26.1948	20.0589	18.2869	17.03	16.6903
	ENSMUSG00000029108	Pcdh7	54216	21888.5	-0.616779	0.0802953	-7.68139	1.57367e-14	7.70557e-13	121.132	810.781	808.558	739.789	1110.14	956.709	889.911	1260.66	1384.64	1365.33	1449.1	1241.09	1368.16
	ENSMUSG00000022840	Adcy5	224129	12340.5	-0.678348	0.0883995	-7.67366	1.67153e-14	8.16129e-13	120.882	446.902	441.839	386.901	460.921	499.158	461.16	617.46	650.343	719.891	794.878	718.339	770.694
	ENSMUSG00000030671	Pde3b	18576	1257.92	1.18363	0.154268	7.67259	1.68554e-14	8.20617e-13	120.859	112.566	121.419	104.767	85.2657	72.9903	140.149	65.7571	40.9218	51.3312	33.8349	44.3704	42.8966
	ENSMUSG00000050947	Amigo1	229715	402.918	-0.546209	0.071195	-7.67201	1.69319e-14	8.21994e-13	120.851	12.5572	14.6404	14.696	15.2376	16.2573	14.9459	20.9357	22.0302	21.3822	22.7177	20.4668	20.975
	ENSMUSG00000036390	Gadd45a	13197	99.7831	1.4726	0.192119	7.66506	1.78752e-14	8.6532e-13	120.628	10.427	9.34315	12.6163	7.39185	9.84656	8.00135	4.80569	3.80247	2.9949	2.25566	4.00103	2.59073
	ENSMUSG00000026255	Efhd1	98363	4433.43	-0.580662	0.0757831	-7.66216	1.82832e-14	8.82568e-13	120.543	171.148	173.891	181.065	174.973	206.191	148.302	240.047	280.055	252.825	276.963	256.066	259.671
	ENSMUSG00000026637	Traf5	22033	374.83	-0.726632	0.0948679	-7.6594	1.86798e-14	8.99164e-13	120.462	15.248	11.9709	14.28	15.497	16.383	12.8827	22.601	23.4787	23.7503	24.6511	24.5191	22.5693
	ENSMUSG00000016319	Slc25a5	11740	3116.92	0.531834	0.0694421	7.65867	1.8787e-14	9.01777e-13	120.449	203.774	222.859	238.463	184.18	211.932	203.204	161.3	155.117	143.686	134.534	147.371	127.046
	ENSMUSG00000031004	Mki67	17345	156.209	1.66042	0.217029	7.65069	1.99904e-14	9.56843e-13	120.192	17.8268	12.4297	17.8385	14.3622	11.1036	20.0285	6.13796	5.49245	5.22367	3.22237	5.386	3.83628
	ENSMUSG00000031960	Aars	234734	2130.33	0.435616	0.0569845	7.64446	2.0982e-14	1.00115e-12	119.995	145.978	136.477	146.913	134.285	144.682	134.513	105.392	108.582	90.8918	109.641	108.49	95.1597
	ENSMUSG00000044749	Abca6	76184	417.534	-0.732501	0.0958251	-7.64415	2.10336e-14	1.00115e-12	119.995	15.4162	16.0585	15.7589	18.1554	18.7713	14.8453	30.4519	28.1865	27.9989	24.7317	26.2632	25.7081
	ENSMUSG00000020922	Lsm12	268490	606.643	0.502782	0.0658522	7.635	2.25815e-14	1.07183e-12	119.699	38.1762	42.3779	42.7015	37.5428	39.8053	39.5035	28.3107	30.2387	27.7899	27.7929	27.5456	26.5052
	ENSMUSG00000075122	Cd80	12519	30.5616	2.63362	0.345006	7.63357	2.28349e-14	1.07966e-12	119.667	4.3726	2.96144	4.15923	3.11236	2.84922	3.17035	0.951622	0.241427	0.557191	0.161118	0.718134	0.54804
	ENSMUSG00000057969	Sema3b	20347	998.801	-0.742444	0.0972632	-7.63335	2.28731e-14	1.07966e-12	119.667	42.1564	35.3288	36.2316	42.6652	54.8475	45.4416	69.0402	71.8847	63.9377	71.7783	74.8911	73.6366
	ENSMUSG00000020265	Sumo3	20610	1646.91	0.569552	0.0746812	7.62645	2.41313e-14	1.1359e-12	119.447	112.286	109.281	103.288	109.97	119.835	97.2239	73.2273	79.4897	76.5441	76.8535	60.3746	70.0993
	ENSMUSG00000020150	Gamt	14431	244.371	-0.779738	0.102442	-7.6115	2.70939e-14	1.27185e-12	118.956	9.0255	7.75815	8.04119	10.1152	11.8159	9.46072	17.2719	14.1235	16.2978	17.1591	14.9782	16.0426
	ENSMUSG00000009185	Ccl8	20307	116.25	3.22598	0.424002	7.60841	2.77481e-14	1.29898e-12	118.864	9.47397	6.96565	13.3096	13.1627	10.0561	29.3383	1.66534	2.11248	1.18403	0.966711	1.17979	1.5943
	ENSMUSG00000024261	Syt4	20983	16.251	3.95309	0.519756	7.60566	2.83464e-14	1.32335e-12	118.783	2.85901	2.16895	4.25166	1.65344	1.80171	1.56001	0.142743	0.18107	0.139298	0.0805592	0	0.348753
	ENSMUSG00000031409	Tceal6	66104	267.832	-1.23246	0.162114	-7.60247	2.9053e-14	1.35263e-12	118.688	3.4196	3.92079	2.3569	5.47905	5.57274	3.52261	11.0864	8.81207	9.33295	8.78095	7.79688	11.0106
	ENSMUSG00000039967	Zfp292	30046	1389.52	-0.503082	0.066191	-7.60045	2.95095e-14	1.37014e-12	118.632	54.9378	59.3123	55.6875	68.7313	58.4509	53.3927	78.033	89.9917	90.1257	85.0705	71.7621	78.8181
	ENSMUSG00000028370	Pappa	18491	115.796	1.48185	0.195076	7.59628	3.04757e-14	1.41116e-12	118.504	11.9966	6.7571	8.4109	12.417	6.36884	12.2788	3.04519	4.22496	3.96999	3.70572	2.82124	2.98931
	ENSMUSG00000020900	Myh10	77579	15602.7	-0.793341	0.104564	-7.58715	3.27014e-14	1.51011e-12	118.21	573.259	596.794	510.246	697.914	671.871	609.26	950.861	1135.79	1002.94	1053.31	1099.51	1036.09
	ENSMUSG00000029019	Nppb	18158	10.7467	7.31123	0.965288	7.57414	3.61518e-14	1.66494e-12	117.786	1.73783	1.83526	3.32739	1.10229	1.80171	0.553553	0	0	0	0	0	0
	ENSMUSG00000043061	Tmem18	211986	1015.19	-0.797002	0.105242	-7.57305	3.64566e-14	1.67445e-12	117.761	33.9717	34.3694	37.5718	43.9621	41.188	32.1564	72.9418	72.1865	69.231	61.3056	52.4238	57.5442
	ENSMUSG00000032112	Trappc4	60409	420.182	0.651736	0.0861519	7.56496	3.87981e-14	1.7772e-12	117.503	27.7492	29.8647	33.9671	27.071	29.5397	25.4634	19.2703	19.978	16.9943	17.4813	17.9021	17.9359
	ENSMUSG00000022040	Ephx2	13850	1120.38	1.3309	0.176088	7.55814	4.08863e-14	1.86784e-12	117.287	102.252	129.511	132.911	77.2578	75.8395	93.802	57.478	32.5926	46.5255	26.0206	48.3202	31.039
	ENSMUSG00000039883	Lrrc17	74511	2614.59	-1.35866	0.179909	-7.55195	4.28801e-14	1.95368e-12	117.091	67.9435	57.7273	65.2076	126.764	109.234	92.5439	231.387	231.106	241.96	241.033	183.432	190.419
	ENSMUSG00000026980	Ly75	17076	861.334	-0.862629	0.114358	-7.5432	4.58582e-14	2.0838e-12	116.811	30.2158	26.6947	28.0517	40.4931	34.8191	25.5137	44.7738	59.2702	59.3409	58.2443	54.6808	58.1919
	ENSMUSG00000062012	Zfp13	22654	111.201	-1.08488	0.143843	-7.54213	4.62374e-14	2.09544e-12	116.787	3.25142	3.62881	2.91146	3.72835	3.60342	3.0697	8.5646	7.18244	6.68629	7.16977	5.74507	7.27398
	ENSMUSG00000031451	Gas6	14456	11560.8	0.564603	0.0748683	7.54128	4.65378e-14	2.10346e-12	116.771	844.753	709.787	800.884	759.578	874.165	836.267	535.573	465.712	545.42	576.482	522.648	587.1
	ENSMUSG00000032890	Rims3	242662	16.9193	2.68877	0.356652	7.53891	4.73905e-14	2.13633e-12	116.703	1.73783	1.66842	1.43263	1.78312	2.13691	1.9626	0.570973	0.36214	0.139298	0.161118	0.102591	0.249109
	ENSMUSG00000038677	Scube3	268935	6919.3	-0.867974	0.115139	-7.53848	4.7548e-14	2.13778e-12	116.7	241.502	230.993	208.054	309.907	272.226	287.344	402.726	469.816	436.072	493.103	509.516	485.015
	ENSMUSG00000021313	Ryr2	20191	1402.51	-0.981377	0.130341	-7.52934	5.09993e-14	2.28692e-12	116.407	41.1473	45.673	37.9415	40.1365	37.2912	32.8106	67.7079	87.7585	74.7333	81.5259	87.1507	61.5299
	ENSMUSG00000032965	Ift57	73916	260.591	-0.716626	0.0953183	-7.51824	5.55175e-14	2.48299e-12	116.05	8.91338	8.92604	10.6754	12.4494	9.67896	9.00781	17.7953	16.3566	18.1087	15.709	14.5166	15.2455
	ENSMUSG00000055239	Kcmf1	74287	1229.85	0.563422	0.0750982	7.50246	6.26297e-14	2.79374e-12	115.538	82.1825	89.177	87.5288	81.6346	89.7923	76.9438	53.957	59.7531	56.4853	52.6857	54.8347	62.4267
	ENSMUSG00000025348	Itga7	16404	4163.75	-0.677582	0.0903742	-7.49752	6.50387e-14	2.89363e-12	115.386	163.356	149.866	155.417	145.438	165.506	172.306	227.057	253.679	213.613	262.945	284.74	265.251
	ENSMUSG00000035376	Hacd2	70757	506.61	1.13878	0.151992	7.49233	6.76607e-14	2.99472e-12	115.236	41.9321	52.4301	41.3151	29.6647	31.3833	57.0662	23.1244	19.5555	20.3375	14.6618	20.0052	16.8398
	ENSMUSG00000023411	Nfatc4	73181	408.569	-0.802159	0.107064	-7.49233	6.76624e-14	2.99472e-12	115.236	14.7435	13.3474	13.4482	15.5618	14.1623	15.6001	24.2188	24.9876	26.0487	29.968	21.6466	23.7152
	ENSMUSG00000022679	Mpv17l	93734	446.871	-0.831097	0.111181	-7.47518	7.70976e-14	3.40348e-12	114.681	16.7056	15.4329	15.8975	17.3125	15.7545	13.0336	26.6454	33.4979	29.6704	27.7124	23.3394	25.6582
	ENSMUSG00000045767	B230219D22Rik	78521	3355.33	-0.587313	0.0785915	-7.47298	7.83983e-14	3.45196e-12	114.619	133.364	134.058	109.989	167.678	129.681	130.286	196.129	221.026	209.574	207.118	170.044	195.75
	ENSMUSG00000004698	Hdac9	79221	1319.9	-0.864511	0.115775	-7.46715	8.19532e-14	3.59918e-12	114.438	42.717	39.625	37.1096	58.7133	55.4341	43.6803	75.0354	93.4321	73.3403	85.3928	80.0719	92.27
	ENSMUSG00000033910	Gucy1a1	60596	6210.11	-0.989481	0.132542	-7.46541	8.30409e-14	3.63758e-12	114.392	192.338	190.825	169.327	268.927	265.648	193.14	383.646	468.609	475.911	422.211	393.691	374.112
	ENSMUSG00000025473	Adam8	11501	27.6336	2.76861	0.371209	7.45836	8.76086e-14	3.82782e-12	114.17	4.03625	1.83526	3.14253	3.24204	1.75981	4.32777	0.713716	0.120713	0.417893	0.402796	0.205181	0.747327
	ENSMUSG00000028212	Ccne2	12448	73.0663	1.7794	0.238622	7.45699	8.85215e-14	3.85782e-12	114.137	6.67102	6.25657	8.13361	8.85077	6.45264	9.25942	1.90324	2.59533	2.57701	1.61118	2.56476	1.89323
	ENSMUSG00000043719	Col6a6	245026	546.946	-1.32887	0.178562	-7.44208	9.91095e-14	4.30823e-12	113.657	14.5193	20.021	10.6292	18.0257	23.7994	13.2853	32.4979	45.9314	50.3561	47.2077	38.5741	35.7222
	ENSMUSG00000024236	Svil	225115	5967.28	-0.685179	0.0921727	-7.43364	1.05649e-13	4.58079e-12	113.391	214.874	210.888	182.544	263.708	237.03	210.35	328.119	350.25	346.851	382.495	346.192	346.61
	ENSMUSG00000040964	Arhgef10l	72754	2482.36	-0.700258	0.0942193	-7.43221	1.06797e-13	4.61883e-12	113.355	102.139	92.1802	91.5494	89.3182	102.656	99.1362	157.398	142.442	136.86	176.505	162.452	153.65
	ENSMUSG00000027536	Chmp4c	66371	1833.09	-0.628993	0.0846601	-7.42964	1.08898e-13	4.69776e-12	113.281	71.5873	71.1164	59.5233	84.1634	74.1216	65.2185	99.159	127.051	114.155	112.863	89.5103	110.604
	ENSMUSG00000042622	Maff	17133	460.317	1.3857	0.186578	7.42691	1.11163e-13	4.78339e-12	113.203	35.7096	34.1192	37.618	30.1186	36.6627	38.5977	11.5622	12.4938	12.3279	13.6951	12.2083	18.2846
	ENSMUSG00000040666	Sh3bgr	50795	1912.14	-0.818952	0.110288	-7.42555	1.12309e-13	4.8205e-12	113.169	67.6632	73.1602	59.3384	86.6922	105.672	72.6663	144.789	149.986	136.373	131.231	128.341	123.807
	ENSMUSG00000042305	Tmem183a	57439	892.873	0.611087	0.0823265	7.42273	1.1473e-13	4.91204e-12	113.087	66.0375	68.1549	62.065	61.923	65.6996	60.5385	46.7722	48.5871	39.0034	41.3269	34.6243	39.8076
	ENSMUSG00000057914	Cacnb2	12296	659.53	-0.776171	0.1046	-7.42036	1.16802e-13	4.98822e-12	113.021	22.4236	20.9387	21.3507	28.0436	26.3972	20.884	32.9737	48.4664	36.7746	39.7157	39.1896	40.6546
	ENSMUSG00000027811	4930579G24Rik	75939	81.2871	1.07009	0.144301	7.41573	1.20955e-13	5.15267e-12	112.88	6.05437	6.00631	6.14642	7.32701	6.82974	7.95103	2.95003	3.25926	3.55209	4.10852	2.76995	2.69038
	ENSMUSG00000049001	Ndnf	68169	272.183	1.14505	0.154624	7.40541	1.30749e-13	5.5468e-12	112.56	25.8993	13.4725	23.8463	18.8038	15.0841	18.3679	8.37427	8.08779	9.82049	9.34487	6.46321	9.71525
	ENSMUSG00000015143	Actn1	109711	25629.6	-0.580286	0.0783609	-7.4053	1.30858e-13	5.5468e-12	112.56	1035.86	1010.02	982.18	1052.72	1128.29	889.307	1312.86	1585.63	1420.63	1540.61	1674.84	1493.01
	ENSMUSG00000025666	Tmem47	192216	4405.94	-0.649752	0.0879552	-7.38731	1.49831e-13	6.33527e-12	111.982	163.973	169.47	145.435	231.547	184.361	160.279	256.605	312.346	276.994	283.407	245.345	265.351
	ENSMUSG00000037894	H2az1	51788	1107.87	0.669296	0.0906271	7.38517	1.52258e-13	6.41437e-12	111.928	80.5007	73.9944	82.7226	77.7117	86.3146	81.1206	54.9562	52.2688	47.1523	45.5965	48.1663	52.4624
	ENSMUSG00000000276	Dgke	56077	375.051	-0.670687	0.0908175	-7.385	1.52454e-13	6.41437e-12	111.928	14.295	15.9751	16.868	14.7837	14.2461	12.5807	25.1704	23.358	25.7004	23.5233	19.3383	23.4163
	ENSMUSG00000063406	Tmed5	73130	861.208	1.03156	0.139726	7.38274	1.55067e-13	6.50825e-12	111.865	67.7193	88.176	78.2398	58.843	44.5819	77.7993	43.0133	35.4293	36.1478	26.4234	28.7254	32.434
	ENSMUSG00000005267	Zfp287	170740	218.362	-0.728561	0.0987134	-7.38056	1.5762e-13	6.59914e-12	111.805	8.96944	6.42342	8.31847	9.07771	8.54766	6.7936	13.3227	14.7874	15.0442	12.1644	10.9259	13.0035
	ENSMUSG00000029467	Atp2a2	11938	17163.9	-0.526977	0.0714123	-7.37935	1.59063e-13	6.64322e-12	111.776	669.4	761.216	660.902	822.117	780.141	666.377	946.959	1108.69	1026.49	1101.97	977.38	1063.3
	ENSMUSG00000049288	Lix1l	280411	2589.28	-0.426712	0.0578294	-7.37881	1.5971e-13	6.65394e-12	111.769	112.735	105.402	101.393	131.076	114.681	103.615	149.976	158.557	152.461	153.143	130.29	147.821
	ENSMUSG00000023050	Map3k12	26404	264.733	-0.745912	0.101137	-7.37526	1.64021e-13	6.81688e-12	111.664	9.36185	8.17526	10.9989	9.66128	9.51136	9.61168	15.8921	16.3566	14.9745	16.273	16.7736	14.9465
	ENSMUSG00000026605	Cenpf	108000	47.2473	1.55848	0.211394	7.3724	1.67579e-13	6.94779e-12	111.582	5.15743	3.21171	5.40701	4.79822	3.89673	6.24005	2.23631	1.3882	1.81087	1.12783	1.48756	1.49465
	ENSMUSG00000039007	Cpq	54381	4152.1	-0.661974	0.0898043	-7.3713	1.68978e-13	6.98882e-12	111.556	137.008	145.82	147.052	183.337	180.967	156.706	239.666	267.32	250.945	242.644	249.244	241.038
	ENSMUSG00000060012	Kif13b	16554	1858.64	-0.456022	0.0618851	-7.36885	1.7211e-13	7.10111e-12	111.487	73.2691	68.1549	69.5517	90.5502	81.0351	83.0329	103.774	103.813	115.199	104.888	104.95	100.69
	ENSMUSG00000024169	Ift140	106633	441.623	-0.488851	0.0663605	-7.36659	1.75053e-13	7.20509e-12	111.424	17.6586	17.3099	18.0234	18.0257	17.0534	18.7705	25.2656	22.9355	25.3522	26.1012	23.2368	25.7579
	ENSMUSG00000036158	Prickle1	106042	528.299	-0.692994	0.0941053	-7.36402	1.78447e-13	7.32706e-12	111.351	19.5085	20.9387	18.9476	28.1733	26.9419	20.0285	35.6858	36.6968	34.0583	40.4407	35.3937	33.9785
	ENSMUSG00000004151	Etv1	14009	397.165	-0.862968	0.117212	-7.36246	1.80548e-13	7.39554e-12	111.31	12.7254	12.3046	9.38139	12.7736	12.7377	10.1652	17.9381	23.358	23.7503	20.2204	17.2865	23.9643
	ENSMUSG00000045098	Kmt5b	225888	1627.89	-0.400277	0.0544576	-7.35026	1.97818e-13	8.08352e-12	110.924	73.3812	75.3291	65.5773	84.9739	73.8283	72.918	95.1622	104.538	101.061	101.827	90.6901	91.5227
	ENSMUSG00000046805	Mpeg1	17476	267.475	1.9647	0.267374	7.34812	2.01016e-13	8.19452e-12	110.865	29.7113	16.3922	25.0941	20.1006	17.9752	36.9874	7.61297	6.03566	6.47735	4.83355	6.30932	5.87897
	ENSMUSG00000044976	Wdr72	546144	12.0546	3.87668	0.527686	7.34657	2.03356e-13	8.27012e-12	110.825	1.12118	1.29303	2.6804	1.45892	2.01121	1.81163	0.0475811	0.241427	0.208947	0.0805592	0.0512953	0.0996436
	ENSMUSG00000033880	Lgals3bp	19039	611.774	1.1034	0.150295	7.34157	2.11097e-13	8.5645e-12	110.673	49.3319	39.7501	46.2599	39.9419	40.6014	58.5759	23.4099	17.1413	20.7554	14.7423	24.4166	25.6084
	ENSMUSG00000024165	Jpt2	52009	479.377	0.646301	0.0880627	7.3391	2.15034e-13	8.7035e-12	110.603	33.5793	30.6572	34.5679	36.0515	36.7884	31.8544	24.076	22.2112	20.6857	22.0732	19.3383	20.6761
	ENSMUSG00000030208	Emp1	13730	3091.31	0.646788	0.088162	7.33636	2.19488e-13	8.86274e-12	110.524	216.556	205.674	218.591	232.357	188.928	251.866	155.495	165.377	130.174	125.753	130.341	126.199
	ENSMUSG00000016758	Bik	12124	206.002	-1.00742	0.137485	-7.32749	2.34501e-13	9.44657e-12	110.247	6.72708	7.00736	7.11691	7.29459	9.30186	6.94457	17.7477	17.0206	17.4122	14.259	10.0539	12.5551
	ENSMUSG00000026110	Mgat4a	269181	4388.44	-0.639562	0.0873138	-7.32486	2.39142e-13	9.6108e-12	110.172	168.121	164.548	139.612	219.097	173.3	168.431	238.714	286.151	277.76	288.08	230.47	272.874
	ENSMUSG00000024914	Drap1	66556	1381.27	0.516645	0.0705776	7.32024	2.47526e-13	9.92434e-12	110.033	82.687	89.7193	98.6201	82.672	104.918	87.8639	67.0418	56.8559	64.077	65.7363	61.4518	63.9214
	ENSMUSG00000031328	Flna	192176	273312	-0.686383	0.0937871	-7.31852	2.50712e-13	1.00285e-11	109.988	9295.81	9396.37	9001.46	11314.8	11907.1	8726.65	13962.3	15921.1	15075.2	16191.2	16233.4	17534.3
	ENSMUSG00000037601	Nme1	18102	420.144	0.863982	0.118123	7.31423	2.58867e-13	1.03304e-11	109.859	32.4582	30.9492	36.2778	28.5624	31.928	32.3577	18.7945	19.5555	16.0192	18.7703	16.0041	15.9928
	ENSMUSG00000019124	Scrn1	69938	1101.64	-0.64679	0.0885345	-7.30551	2.76215e-13	1.0997e-11	109.587	38.4565	41.8356	42.0083	48.5009	51.3278	35.377	62.3312	65.7887	71.6687	72.745	61.2979	66.5121
	ENSMUSG00000038301	Snx10	71982	608.315	0.955365	0.130994	7.29319	3.02699e-13	1.20233e-11	109.2	41.9321	60.939	49.0328	32.6473	37.6683	47.7062	29.0245	23.7202	24.9343	21.5093	18.4663	21.0746
	ENSMUSG00000026663	Atf6	226641	2040.64	0.402854	0.0552441	7.29225	3.04818e-13	1.20793e-11	109.18	123.946	135.643	134.112	139.797	125.366	126.764	98.3977	109.547	97.3692	89.9846	91.8186	102.035
	ENSMUSG00000117310	Ptp4a1	19243	3083.47	1.01168	0.138771	7.29028	3.09313e-13	1.2229e-11	109.126	250.359	296.395	248.584	207.491	168.816	292.477	158.921	126.145	133.726	103.921	95.5631	105.722
	ENSMUSG00000028673	Fuca1	71665	1637.41	0.645093	0.0885175	7.28774	3.15204e-13	1.24331e-11	109.054	120.863	109.865	127.92	101.443	116.944	120.825	75.9394	64.9437	76.3352	72.9866	75.1476	77.0245
	ENSMUSG00000046841	Ckap4	216197	1956.84	0.677625	0.0930657	7.28114	3.31001e-13	1.3026e-11	108.852	155.732	141.148	152.69	128.547	140.911	157.511	86.0266	98.6227	84.902	93.207	96.6916	84.2487
	ENSMUSG00000039354	Smarcal1	54380	551.655	-0.412476	0.056689	-7.27611	3.43578e-13	1.34898e-11	108.7	25.3947	24.2755	23.7076	25.7094	25.7687	22.444	33.3543	33.3772	32.8743	31.0153	31.9057	31.8361
	ENSMUSG00000035045	Zc3h12b	547176	400.053	-0.652574	0.0897139	-7.27394	3.49148e-13	1.3677e-11	108.64	14.5193	15.8083	13.2633	19.8413	16.2154	17.0595	22.5534	28.3676	24.3771	27.0679	22.8264	26.0568
	ENSMUSG00000074968	Ano3	228432	35.6013	1.58791	0.218839	7.25606	3.9853e-13	1.55756e-11	108.076	3.4196	2.16895	3.60467	2.853	2.51402	2.76776	0.951622	1.02606	0.835787	1.28895	0.820725	0.846971
	ENSMUSG00000028603	Scp2	20280	4705.23	0.611931	0.0843867	7.25151	4.12145e-13	1.60708e-11	107.94	323.797	384.612	367.769	287.018	292.129	315.122	254.511	221.69	219.951	197.209	196.615	192.91
	ENSMUSG00000041444	Arhgap32	330914	1079.06	-0.56236	0.0776229	-7.24477	4.33185e-13	1.68527e-11	107.733	44.3987	46.4655	36.7861	53.98	45.8389	43.0261	68.374	70.4362	68.047	60.8222	66.9916	61.5299
	ENSMUSG00000020672	Sntg2	268534	617.373	-0.917204	0.126696	-7.23939	4.50693e-13	1.74842e-11	107.574	20.3494	19.8542	18.2082	31.0263	26.9838	22.3434	45.0117	44.6035	44.7146	45.4354	38.3689	41.9001
	ENSMUSG00000034949	Zfr2	103406	135.731	-1.22813	0.169651	-7.23916	4.51469e-13	1.74842e-11	107.574	3.98019	3.83737	2.95768	3.95529	3.85483	4.78068	10.8485	6.45816	8.91506	9.58655	8.6689	9.66543
	ENSMUSG00000006219	Fblim1	74202	10521.9	-0.743742	0.102904	-7.22754	4.91811e-13	1.90033e-11	107.212	405.531	404.592	377.381	408.011	401.907	316.28	637.634	616.905	715.085	701.187	578.098	595.819
	ENSMUSG00000059921	Unc5c	22253	2762.96	-1.13581	0.157198	-7.22539	4.99664e-13	1.92631e-11	107.153	61.9452	63.8588	57.3974	113.212	90.4627	89.4239	155.733	171.654	181.993	202.043	143.883	179.807
	ENSMUSG00000027639	Samhd1	56045	576.775	0.636638	0.0881434	7.22275	5.09463e-13	1.95965e-11	107.078	37.2792	34.7865	41.4999	44.2863	31.8442	43.2777	24.9801	24.5048	26.7452	23.5233	24.9295	23.8148
	ENSMUSG00000034327	Kctd9	105440	298.95	0.664016	0.0919525	7.22129	5.14968e-13	1.97637e-11	107.041	16.3132	19.7291	18.809	22.0783	17.4305	22.1421	13.2275	11.4074	12.885	12.0839	12.157	11.2597
	ENSMUSG00000015755	Tab2	68652	1198.13	0.355284	0.0492141	7.21916	5.23112e-13	2.00311e-11	106.983	75.1191	75.496	71.0767	78.6843	71.7333	71.5089	55.3368	61.5034	56.4853	55.8275	54.0652	60.5335
	ENSMUSG00000075318	Scn2a	110876	696.413	-0.871629	0.120903	-7.20932	5.62315e-13	2.1484e-11	106.679	22.3675	24.8595	23.8463	29.7943	28.9112	21.9408	43.8222	52.8724	45.2021	47.6911	42.8316	43.2453
	ENSMUSG00000042155	Klhl23	277396	671.294	-0.729738	0.101308	-7.2032	5.88164e-13	2.24213e-11	106.493	25.9553	28.4883	24.9554	32.8419	31.5928	23.2995	43.394	60.6584	46.1076	42.9381	43.4984	38.9607
	ENSMUSG00000028581	Laptm5	16792	645.506	1.06498	0.147855	7.20283	5.89739e-13	2.24312e-11	106.491	57.1241	38.9993	53.5617	41.4009	47.1378	65.0676	27.597	21.668	21.034	19.4953	26.1093	27.4518
	ENSMUSG00000039899	Fgl2	14190	15449.1	-0.660325	0.0917489	-7.19709	6.15103e-13	2.33438e-11	106.318	597.645	655.814	590.473	793.392	843.369	609.159	1021.8	1261.82	1059.92	1069.91	989.999	1005.5
	ENSMUSG00000033420	Antxr1	69538	3307.45	-0.661774	0.0919889	-7.19406	6.28919e-13	2.38151e-11	106.231	130.786	120.71	115.026	166.576	147.698	134.312	212.545	214.326	218.28	218.799	192.357	221.01
	ENSMUSG00000038260	Trpm4	68667	449.427	-0.556147	0.0773704	-7.1881	6.56969e-13	2.48221e-11	106.052	18.3873	18.3109	16.8218	17.8961	20.154	18.9214	27.2164	24.2634	26.8148	28.6791	27.3404	26.7543
	ENSMUSG00000026511	Srp9	27058	900.153	0.593424	0.0825766	7.18635	6.65484e-13	2.50882e-11	106.005	63.2906	60.0214	64.2371	65.781	63.7303	56.2107	46.9625	42.7928	40.8143	38.9101	36.5222	39.5087
	ENSMUSG00000032518	Rpsa	16785	11767.2	0.571001	0.0794953	7.18283	6.82821e-13	2.56849e-11	105.903	834.774	740.278	891.278	719.895	934.669	799.581	575.731	508.565	542.565	552.233	547.321	559.748
	ENSMUSG00000022956	Atp5o	28080	1996.41	0.809825	0.11278	7.18057	6.94195e-13	2.60552e-11	105.841	150.574	181.649	189.615	115.676	145.394	142.414	110.674	91.3196	84.2752	72.6644	87.5611	78.8679
	ENSMUSG00000022111	Uchl3	50933	133.978	1.11715	0.155668	7.17651	7.15114e-13	2.67814e-11	105.722	10.7633	12.972	11.1837	11.185	10.1818	11.4736	6.56619	6.51852	4.52718	4.59188	3.89844	4.88254
	ENSMUSG00000025537	Phkg1	18682	390.406	-0.850651	0.118722	-7.16506	7.7753e-13	2.90551e-11	105.368	13.3981	15.266	13.5406	19.6143	19.6512	14.9962	28.4059	36.5158	26.5362	26.0206	29.9052	25.4091
	ENSMUSG00000041592	Sdk2	237979	83.6213	2.46582	0.344383	7.1601	8.06203e-13	3.00606e-11	105.22	6.8392	5.08868	7.16313	2.62605	3.98053	4.52907	0.570973	0.54321	0.487542	0.725033	1.17979	1.79359
	ENSMUSG00000019796	Lrp11	237253	54.5092	1.32456	0.185072	7.15699	8.24657e-13	3.06529e-11	105.135	5.6059	4.67157	4.02059	3.95529	3.64532	3.47228	1.47501	1.75034	2.08947	1.36951	1.48756	1.84341
	ENSMUSG00000020196	Cabin1	104248	1234.49	-0.654727	0.091483	-7.15682	8.25686e-13	3.06529e-11	105.135	49.6683	40.7511	43.7182	49.6356	41.4394	48.1591	65.1861	71.2208	70.5543	76.4507	74.9937	67.8573
	ENSMUSG00000031740	Mmp2	17390	4004.75	0.788924	0.110251	7.1557	8.32442e-13	3.08366e-11	105.109	341.063	277.416	294.104	302.936	342.744	417.932	180.38	195.797	180.948	169.013	225.443	181.252
	ENSMUSG00000060032	H2aj	232440	117.4	1.15982	0.162369	7.14313	9.12316e-13	3.3722e-11	104.721	10.6512	9.25973	10.4443	7.42427	10.9779	10.4672	4.94843	4.40603	3.55209	4.51132	3.74456	5.032
	ENSMUSG00000024691	Fam111a	107373	238.344	0.93378	0.130749	7.1418	9.21193e-13	3.39765e-11	104.688	19.5085	17.6018	22.7834	20.8463	17.4305	19.173	11.7049	12.5542	9.4026	7.81424	10.8746	8.41989
	ENSMUSG00000049565	Aknad1	329738	388.445	-1.17149	0.164135	-7.13733	9.51637e-13	3.50235e-11	104.556	8.85732	10.2191	8.78061	13.1627	13.2824	10.9201	28.7866	28.1865	23.2627	27.4707	18.0046	20.6761
	ENSMUSG00000022905	Kpna1	16646	2041.29	0.700226	0.0981376	7.13514	9.66858e-13	3.5507e-11	104.497	135.326	140.523	142.107	155.91	147.573	138.791	84.7419	98.8038	75.9869	81.6065	84.7911	98.3483
	ENSMUSG00000061751	Kalrn	545156	3193.86	-0.639592	0.0897809	-7.12392	1.04903e-12	3.84417e-11	104.152	119.013	113.369	100.422	130.2	115.687	115.793	151.451	185.476	183.386	176.827	196.615	176.917
	ENSMUSG00000050627	Gpd1l	333433	1266.97	-0.393175	0.0552421	-7.11731	1.10053e-12	4.02425e-11	103.953	53.5363	53.9317	52.9609	57.9353	54.1352	47.8571	71.4192	71.764	75.9869	71.2143	61.7082	66.263
	ENSMUSG00000020250	Txnrd1	50493	1425.15	0.408544	0.0574673	7.10916	1.16749e-12	4.25998e-11	103.706	91.6565	94.224	92.5661	87.989	87.3202	95.1104	68.5644	69.6515	62.9626	68.8781	67.0942	72.4907
	ENSMUSG00000019984	Med23	70208	739.336	-0.479909	0.0675548	-7.104	1.21196e-12	4.41277e-11	103.553	29.487	34.8283	29.2995	36.5702	35.4895	30.4454	49.3416	48.4664	45.5504	46.3215	41.1388	41.4517
	ENSMUSG00000001333	Sync	68828	1060.65	-0.576011	0.0810974	-7.1027	1.22341e-12	4.44495e-11	103.521	44.9593	44.5051	38.9582	39.5853	46.5093	39.9061	58.6199	63.1934	58.4354	67.9114	65.7606	62.078
	ENSMUSG00000037791	Phf12	268448	473.096	-0.567019	0.0799008	-7.09653	1.27929e-12	4.63812e-11	103.337	19.5085	19.3954	21.0735	19.744	20.8663	18.7201	26.8357	29.1523	29.6008	31.1764	28.315	30.3415
	ENSMUSG00000027195	Hsd17b12	56348	1181.73	0.828197	0.116757	7.09336	1.30893e-12	4.73551e-11	103.246	90.8156	109.115	100.792	70.6116	73.9121	88.2161	56.0981	59.2099	47.8488	41.3269	48.1663	46.135
	ENSMUSG00000043631	Ecm2	407800	5485.08	-0.66635	0.0940346	-7.08621	1.37831e-12	4.97025e-11	103.036	198.112	207.093	198.164	278.848	260.787	191.076	328.262	388.636	351.309	345.921	342.96	339.685
	ENSMUSG00000003476	Crhr2	12922	135.667	-1.07666	0.15194	-7.08608	1.37965e-12	4.97025e-11	103.036	3.58778	3.79565	2.58797	4.11739	3.26822	3.47228	8.46943	6.15638	6.2684	7.81424	7.5917	7.27398
	ENSMUSG00000023886	Smoc2	64074	5171.04	-0.722449	0.101958	-7.08575	1.38297e-12	4.97168e-11	103.035	182.08	192.828	145.527	230.152	212.602	162.593	276.97	323.693	313.211	318.37	314.235	292.603
	ENSMUSG00000050821	Fam131a	78408	340.879	-0.874034	0.123398	-7.08304	1.4103e-12	5.05925e-11	102.959	10.8754	11.8041	13.5406	11.1202	13.1148	11.4736	21.1736	21.3059	21.5912	26.9873	16.6197	23.4661
	ENSMUSG00000016257	Prelid3b	66390	620.929	0.821241	0.11597	7.08147	1.42637e-12	5.10615e-11	102.919	44.623	52.8055	60.3089	38.6127	44.54	41.3151	33.4019	28.0055	24.7254	24.2483	25.8015	22.6191
	ENSMUSG00000020592	Sdc1	20969	1133.24	0.629631	0.0889299	7.08008	1.44074e-12	5.13943e-11	102.891	88.2929	69.1977	81.2899	83.3204	90.6722	98.8343	60.3804	51.786	53.4903	50.6717	55.0398	56.0994
	ENSMUSG00000027782	Kpna4	16649	2264.03	0.654087	0.0923853	7.07999	1.44169e-12	5.13943e-11	102.891	147.94	156.748	141.46	170.953	165.087	156.454	90.1662	99.7695	95.9065	95.0599	98.1279	111.302
	ENSMUSG00000032180	Tmed1	17083	486.659	0.569918	0.0805016	7.07959	1.44583e-12	5.14343e-11	102.887	34.6445	30.4487	34.6141	31.5451	39.4701	32.559	24.7422	24.0219	21.2429	20.7843	21.3388	23.3664
	ENSMUSG00000022186	Oxct1	67041	13111.2	-0.469216	0.0663025	-7.0769	1.47417e-12	5.2333e-11	102.812	543.772	559.213	509.922	674.053	621.213	542.481	753.684	887.423	801.728	799.55	732.189	760.879
	ENSMUSG00000033538	Casp4	12363	135.134	1.01524	0.143702	7.06486	1.60776e-12	5.6957e-11	102.445	11.6042	8.17526	13.5406	11.2499	8.54766	10.0646	5.61457	4.76817	5.9898	4.43076	4.20621	5.87897
	ENSMUSG00000034158	Lrrc58	320184	6858.07	0.414107	0.0586362	7.0623	1.63771e-12	5.78976e-11	102.373	438.998	458.44	376.965	461.796	387.117	445.861	326.406	336.126	336.404	319.981	281.714	312.981
	ENSMUSG00000025130	P4hb	18453	15705	0.411131	0.0582269	7.06085	1.65487e-12	5.8383e-11	102.337	1057.5	994.712	1087.55	1053.76	1192.44	1033.28	791.607	840.647	775.262	813.809	807.388	759.733
	ENSMUSG00000028655	Mfsd2a	76574	69.9735	3.85207	0.545878	7.05664	1.70575e-12	6.00537e-11	102.215	11.6603	20.1045	3.51224	4.53886	7.08115	13.9898	0.190324	0.36214	0.835787	0.805592	1.38497	0.597862
	ENSMUSG00000020089	Ppa1	67895	871.96	1.20188	0.170326	7.05634	1.7094e-12	6.00583e-11	102.214	71.8676	85.6733	80.9202	52.0023	61.0068	113.831	46.8198	38.2661	32.735	23.3622	33.9062	26.5052
	ENSMUSG00000040945	Rcc2	108911	735.424	0.655223	0.092879	7.05459	1.73111e-12	6.06957e-11	102.168	54.4893	51.0536	51.3897	45.3237	55.0989	51.6817	34.5439	31.989	28.765	31.9014	32.0083	35.1244
	ENSMUSG00000029263	Pigg	433931	391.998	-0.609151	0.0863569	-7.05388	1.73996e-12	6.08809e-11	102.155	16.0329	14.4318	13.2171	18.739	16.0478	15.7511	26.5978	23.4787	21.034	23.4427	23.3907	24.4127
	ENSMUSG00000006342	Susd2	71733	795.689	-0.732223	0.103822	-7.05266	1.75533e-12	6.12928e-11	102.126	25.7311	21.3558	26.2032	23.6993	22.0395	24.457	35.8761	33.0151	42.2072	40.6018	38.5741	45.4873
	ENSMUSG00000039765	Cc2d2a	231214	783.966	-0.824472	0.116909	-7.05226	1.76032e-12	6.13411e-11	102.122	28.5901	27.7792	27.2661	37.6725	35.699	26.8221	48.8182	60.417	53.0725	54.2969	52.2186	53.8574
	ENSMUSG00000036052	Dnajb5	56323	1599.56	-0.92535	0.131256	-7.04995	1.78981e-12	6.22415e-11	102.059	51.4061	50.3446	41.084	70.1902	57.0263	63.256	86.6452	102.123	89.4292	111.977	113.978	120.768
	ENSMUSG00000022788	Fgd4	224014	1049.93	-0.614815	0.0872191	-7.04909	1.80094e-12	6.25011e-11	102.041	38.1762	37.164	34.383	51.1594	39.2187	40.2584	56.5263	70.6776	57.8086	64.3668	54.1165	61.6794
	ENSMUSG00000090210	Itga10	213119	142.671	-1.02671	0.145713	-7.04614	1.83946e-12	6.37081e-11	101.958	5.66196	4.42131	3.78953	4.63612	4.48333	6.03875	9.94445	9.71742	11.701	9.18375	9.43833	8.51953
	ENSMUSG00000018593	Sparc	20692	90021.5	0.723369	0.102703	7.0433	1.87739e-12	6.48898e-11	101.878	7218.04	7683.16	7020.93	8172.28	9136.94	8331.17	5001.58	5701.53	4633.04	4383.39	5515.94	3372.14
	ENSMUSG00000021939	Ctsb	13030	17130.7	0.343278	0.0487435	7.04254	1.88768e-12	6.51136e-11	101.863	1075.6	1004.14	1143.47	1062	1092.26	1172.63	868.117	854.469	900.073	802.692	855.144	840.394
	ENSMUSG00000048120	Entpd1	12495	6936.81	-0.64528	0.0917026	-7.03666	1.96907e-12	6.77837e-11	101.689	282.369	254.809	244.471	365.637	348.82	265.705	413.194	518.524	462.956	455.562	439.703	438.432
	ENSMUSG00000010095	Slc3a2	17254	1192.32	0.811829	0.115588	7.0235	2.16385e-12	7.43386e-11	101.288	96.4215	87.592	99.9603	82.9962	84.3033	100.445	48.1045	41.5254	54.8833	50.7523	56.0657	59.6367
	ENSMUSG00000022687	Boc	117606	1636.96	-0.556862	0.0793215	-7.02031	2.21374e-12	7.58998e-11	101.198	67.3269	64.0256	71.354	68.8934	70.7277	62.5011	97.3509	96.3292	97.2995	108.11	91.5621	100.142
	ENSMUSG00000041431	Ccnb1	268697	32.1667	1.98947	0.283436	7.0191	2.23306e-12	7.64082e-11	101.169	4.3726	1.96039	3.74331	3.07994	3.14252	4.62971	1.04678	0.965706	0.835787	0.322237	0.87202	1.04626
	ENSMUSG00000045348	Nyap1	243300	67.9866	-1.16415	0.166068	-7.01008	2.38178e-12	8.13339e-11	100.897	1.90601	1.54329	1.15534	1.62102	1.63411	1.9626	3.14035	3.92318	2.78596	4.02796	3.48808	4.28468
	ENSMUSG00000006464	Bbs1	52028	219.927	-0.653169	0.0931977	-7.00842	2.41019e-12	8.21391e-11	100.855	8.52097	9.30144	7.02449	10.0503	9.34376	8.30329	12.9896	14.3045	14.0691	14.0173	14.414	12.5551
	ENSMUSG00000010362	Rdm1	66599	292.881	-0.57364	0.0818837	-7.00555	2.46013e-12	8.36738e-11	100.774	10.5951	10.5945	11.461	10.9257	13.4081	10.3665	15.8921	15.8134	19.0838	16.1924	16.5171	16.1423
	ENSMUSG00000045915	Ccdc42	276920	256.311	-0.817799	0.116812	-7.00096	2.54217e-12	8.6292e-11	100.64	8.52097	9.84368	9.38139	9.79096	10.517	9.30975	19.8889	19.6763	15.0442	16.7563	16.1067	13.153
	ENSMUSG00000038354	Ankrd35	213121	103.386	-1.02729	0.146762	-6.9997	2.56507e-12	8.68962e-11	100.61	4.20442	3.71223	3.23496	4.21465	4.14813	3.52261	8.08879	8.631	7.93997	8.37816	7.95077	5.77933
	ENSMUSG00000038776	Ephx1	13849	4684.55	0.774361	0.110662	6.99751	2.60551e-12	8.80911e-11	100.551	353.116	282.672	372.483	321.772	368.429	292.578	174.48	174.129	183.943	200.27	218.518	200.632
	ENSMUSG00000050199	Lgr4	107515	1070.93	-0.645897	0.0923392	-6.99483	2.65578e-12	8.96129e-11	100.476	37.7277	43.6292	42.7939	57.0923	44.4143	43.6803	67.5651	76.6529	72.4348	69.6837	60.6823	71.1954
	ENSMUSG00000034951	Cog7	233824	541.421	-0.457867	0.0654791	-6.99257	2.69891e-12	9.08881e-11	100.415	24.2735	21.8563	25.6024	24.0235	22.4585	20.9847	29.5954	30.9629	33.4315	32.9487	30.7772	32.0354
	ENSMUSG00000010311	Optc	269120	634.078	-1.20033	0.171778	-6.98765	2.7953e-12	9.39485e-11	100.271	17.2101	18.8114	13.1247	28.0436	34.4839	19.7266	52.2916	49.8546	54.8137	48.8994	50.9362	42.6475
	ENSMUSG00000025103	Btbd1	83962	1134.01	0.511687	0.0732495	6.98554	2.83771e-12	9.51863e-11	100.214	70.9146	79.8339	75.6981	75.4423	70.0154	77.749	59.7143	60.9602	46.5255	48.1744	46.73	50.8681
	ENSMUSG00000006576	Slc4a3	20536	1094.56	-0.665585	0.0954026	-6.97659	3.02421e-12	1.01243e-10	99.9464	47.1456	36.163	37.5255	42.8922	47.1797	47.3036	62.6167	60.5377	64.9824	72.2616	70.2232	74.4836
	ENSMUSG00000018451	6330403K07Rik	103712	43.3036	-1.46264	0.209708	-6.97467	3.06597e-12	1.0244e-10	99.8953	0.840885	1.45987	0.924274	1.49134	1.80171	1.10711	4.04439	2.95747	4.45753	2.73901	3.69326	3.1886
	ENSMUSG00000028719	Cmpk1	66588	1105.94	0.604463	0.086669	6.97439	3.07208e-12	1.02443e-10	99.8952	80.6689	84.8808	72.7404	82.9314	69.5964	87.6123	59.5239	59.0891	52.3063	47.3688	44.473	49.7222
	ENSMUSG00000024661	Fth1	14319	18455.4	0.547052	0.0785136	6.96761	3.22361e-12	1.07194e-10	99.6983	1150.11	1199.84	1291.77	1088.84	1179.12	1006.16	752.352	775.643	835.16	751.617	754.913	824.9
	ENSMUSG00000030254	Rad18	58186	87.2222	0.979415	0.14057	6.96746	3.22714e-12	1.07194e-10	99.6983	7.06343	6.59026	7.34798	6.03019	6.53644	6.1394	3.71133	3.13854	3.96999	4.3502	2.10311	2.98931
	ENSMUSG00000062580	Timm17a	21854	1203.66	0.650449	0.0933747	6.96601	3.26058e-12	1.08094e-10	99.662	82.0704	92.5973	90.3016	84.9415	90.3789	71.5089	56.907	63.1934	51.4009	46.4827	50.2694	55.2524
	ENSMUSG00000039145	Camk1d	227541	227.584	0.966414	0.138747	6.96531	3.27689e-12	1.08424e-10	99.6488	19.3964	18.9783	17.6536	12.6764	16.1316	12.8324	6.85168	7.30315	7.93997	8.94207	9.43833	9.01775
	ENSMUSG00000031068	Glrx3	30926	1208.35	0.502842	0.0722626	6.95853	3.43844e-12	1.13549e-10	99.4482	79.3235	80.0841	87.9447	74.7939	80.7837	82.3284	66.6611	61.262	54.5351	50.269	56.117	50.9179
	ENSMUSG00000024076	Vit	74199	749.291	-0.739494	0.106278	-6.95811	3.44862e-12	1.13664e-10	99.4438	24.0493	21.898	20.6113	24.8016	25.5173	18.9214	34.7342	34.6447	40.6053	34.9627	37.343	42.1493
	ENSMUSG00000054855	Rnd1	223881	229.904	0.797333	0.114666	6.95353	3.5625e-12	1.17191e-10	99.311	14.8556	13.4308	21.4894	16.891	15.545	16.7072	9.27831	9.23456	9.33295	9.26431	9.48963	9.76507
	ENSMUSG00000040102	Klhl42	232539	1150.67	-0.464238	0.0667788	-6.95188	3.60458e-12	1.18347e-10	99.2684	50.9016	50.8451	45.8902	58.4864	53.8838	49.8197	70.2297	80.0932	71.1812	74.8395	63.8626	64.6687
	ENSMUSG00000062609	Kcnj15	16516	380.238	1.60762	0.231281	6.95093	3.62889e-12	1.18916e-10	99.2476	28.7022	32.993	30.9632	32.161	35.4476	37.3396	12.2759	11.8299	10.4473	9.58655	9.07927	11.1601
	ENSMUSG00000057561	Eif1a	13664	1201.87	0.811252	0.116717	6.9506	3.63724e-12	1.18961e-10	99.246	85.8263	80.1259	77.9163	100.795	78.6887	106.785	50.1505	51.3031	48.8239	45.9188	46.7813	56.0495
	ENSMUSG00000002871	Tpra1	24100	369.248	-0.527679	0.0759276	-6.94977	3.65872e-12	1.19434e-10	99.2287	16.9298	13.9313	15.2967	14.8485	16.8439	16.6569	23.8857	20.8834	22.5662	22.9594	23.0829	21.3237
	ENSMUSG00000063450	Syne2	319565	4152.16	-0.894545	0.128736	-6.94868	3.68729e-12	1.20136e-10	99.2033	124.059	145.194	118.954	176.399	128.927	153.988	250.039	247.1	283.123	257.709	261.452	260.169
	ENSMUSG00000052920	Prkg1	19091	1984.41	-0.685726	0.0987577	-6.94353	3.82431e-12	1.24363e-10	99.0531	78.3144	71.4084	55.8724	100.633	72.8646	76.8935	120.142	136.104	126.691	130.103	104.181	110.256
	ENSMUSG00000027322	Siglec1	20612	183.275	1.11675	0.160867	6.9421	3.86327e-12	1.25391e-10	99.0173	14.6314	9.46828	17.4226	15.5618	12.612	15.6504	6.42345	4.76817	6.68629	6.76697	8.51502	5.72951
	ENSMUSG00000039199	Zdhhc1	70796	414.771	-0.550788	0.0793587	-6.94049	3.90738e-12	1.26581e-10	98.9763	17.3222	16.0168	17.9771	17.7015	19.316	16.8079	26.1696	22.9959	25.2825	25.0539	24.7243	28.1991
	ENSMUSG00000034593	Myo5a	17918	840.028	0.672022	0.0968615	6.93797	3.97773e-12	1.28616e-10	98.9071	58.7498	60.4385	62.6196	55.1795	47.054	61.1927	40.4439	37.24	36.8443	34.2377	30.2129	36.1706
	ENSMUSG00000029622	Arpc1b	11867	4091.99	0.730945	0.105492	6.92889	4.24155e-12	1.36886e-10	98.6364	301.037	279.001	325.021	231.417	327.66	315.525	193.798	157.229	168.341	187.461	168.505	189.273
	ENSMUSG00000024587	Nars	70223	2283	0.432246	0.0624035	6.92664	4.30944e-12	1.38815e-10	98.5756	154.891	141.691	147.422	153.381	151.93	136.375	113.671	114.557	114.503	105.694	103.668	99.4443
	ENSMUSG00000026457	Adipor1	72674	3184.18	0.553071	0.0799209	6.92023	4.50899e-12	1.44968e-10	98.3873	213.473	212.432	244.332	199.775	226.932	202.55	163.441	137.251	138.741	140.979	144.448	153.7
	ENSMUSG00000039257	Vstm2b	58188	124.225	-1.46907	0.21233	-6.91881	4.55453e-12	1.46157e-10	98.3518	3.53172	3.83737	2.3569	4.50644	4.77663	4.78068	13.3227	8.26886	13.7905	11.3588	8.87408	9.91454
	ENSMUSG00000020307	Cdc34	216150	355.935	0.798854	0.115467	6.91848	4.56512e-12	1.46221e-10	98.3499	28.3659	28.0712	31.0094	21.1705	27.6123	26.8221	16.9389	15.7531	12.9547	13.4534	17.8508	15.644
	ENSMUSG00000002265	Peg3	18616	1091.44	-0.518973	0.0750419	-6.91578	4.65285e-12	1.48752e-10	98.2754	54.9378	52.0964	40.6681	54.7581	49.1071	49.2159	70.3724	77.3772	72.0866	73.6311	73.5574	60.7328
	ENSMUSG00000078958	Atp6ap1l	435376	18.7859	-2.40445	0.347803	-6.91325	4.73665e-12	1.51147e-10	98.206	0.224236	0.417105	0.184855	0.486306	0.251402	0.201292	1.66534	1.75034	1.11438	1.36951	1.74404	1.84341
	ENSMUSG00000025499	Hras	15461	726.791	0.730138	0.105732	6.90552	5.00191e-12	1.59313e-10	97.9775	53.0879	53.4311	58.3217	45.194	62.8085	46.8507	30.3567	33.1358	30.0187	31.4987	35.3937	30.6902
	ENSMUSG00000029390	Tmed2	56334	7017.43	0.474925	0.0687867	6.90431	5.04472e-12	1.60377e-10	97.9486	472.858	491.6	473.506	524.984	492.244	438.162	363.186	386.282	357.856	338.429	310.901	310.788
	ENSMUSG00000028128	F3	14066	2080.4	-1.18434	0.171582	-6.90252	5.10896e-12	1.62117e-10	97.9017	50.7894	68.6138	70.5684	79.203	60.504	53.0404	136.938	197.487	141.527	148.31	133.368	106.668
	ENSMUSG00000035606	Ky	16716	299.911	-1.86604	0.270355	-6.90219	5.12068e-12	1.62186e-10	97.8999	6.5589	9.5517	8.0874	7.22975	6.95545	3.22067	26.9309	32.5926	29.0436	29.0819	21.544	12.3558
	ENSMUSG00000032594	Ip6k1	27399	2294.78	-0.340153	0.0492884	-6.90127	5.15391e-12	1.62936e-10	97.8798	98.7199	94.2657	106.985	109.905	110.868	102.659	131.038	132.121	130.313	139.126	117.979	132.725
	ENSMUSG00000042616	Oscp1	230751	139.148	-0.882948	0.127953	-6.90057	5.1796e-12	1.63445e-10	97.8663	5.38166	4.12934	4.3903	5.51147	6.07554	5.4852	7.99362	9.23456	10.5866	9.90878	10.8233	8.17078
	ENSMUSG00000044206	Vsig4	278180	43.1416	2.34019	0.339202	6.89911	5.23306e-12	1.64827e-10	97.8297	5.10137	2.12724	5.68429	4.63612	2.76542	5.0323	0.85646	0.844993	1.04473	0.644474	0.256476	1.29537
	ENSMUSG00000050043	Tmx2	66958	886.8	0.606725	0.0880008	6.89454	5.40387e-12	1.69893e-10	97.6982	60.2634	65.3603	67.9804	57.3517	64.275	47.6055	40.3488	43.2153	39.8392	41.6491	37.6507	34.2774
	ENSMUSG00000002007	Srpk3	56504	213.732	-1.01675	0.147485	-6.89393	5.42703e-12	1.70307e-10	97.6877	7.34373	5.63092	6.054	9.20739	8.88286	6.03875	13.8461	16.6584	13.4422	13.4534	15.9015	13.3024
	ENSMUSG00000053164	Gpr21	338346	147.609	-1.27043	0.184309	-6.89294	5.46508e-12	1.71186e-10	97.6653	5.43772	4.50473	2.72661	5.83567	4.81853	3.7239	11.5146	12.3128	10.7259	12.4061	10.0026	8.02131
	ENSMUSG00000025408	Ddit3	13198	323.901	1.05709	0.153392	6.89141	5.52417e-12	1.72719e-10	97.6266	24.8341	22.7322	32.1185	21.7865	30.7548	23.8028	12.6566	11.347	10.7259	12.0033	11.5414	15.8932
	ENSMUSG00000079481	Nhsl2	100042480	936.853	-0.770575	0.111879	-6.88757	5.67531e-12	1.7712e-10	97.5173	39.0731	36.7887	29.0222	39.7474	35.9504	32.6093	57.0973	64.4609	61.291	61.8695	56.9378	58.989
	ENSMUSG00000020057	Dram1	71712	474.771	0.640801	0.0931164	6.88172	5.91347e-12	1.84215e-10	97.3468	33.6354	29.1973	31.6102	31.2533	29.5816	39.5538	21.9825	19.978	21.6608	18.4481	19.0306	22.4696
	ENSMUSG00000026385	Dbi	13167	2490.47	1.1715	0.170313	6.87851	6.04826e-12	1.8807e-10	97.2568	209.1	254.059	289.621	142.747	158.593	249.35	137.985	97.8984	96.9513	64.2863	97.6662	82.4551
	ENSMUSG00000042826	Fgf11	14166	160.125	-0.831518	0.120892	-6.87821	6.06093e-12	1.88121e-10	97.2556	5.15743	4.12934	4.76001	6.09504	4.56713	5.93811	9.8017	9.11385	9.05436	8.7004	7.18134	10.1636
	ENSMUSG00000031671	Setd6	66083	203.56	-0.690899	0.100506	-6.87418	6.23454e-12	1.93157e-10	97.1409	7.39979	7.13249	8.59575	8.49415	8.00295	6.69295	11.7049	16.2359	12.1886	10.8755	12.2083	11.1103
	ENSMUSG00000060002	Chpt1	212862	5883.22	0.679343	0.0988628	6.87158	6.34965e-12	1.96367e-10	97.0693	419.938	516.376	464.217	366.059	352.675	377.976	303.758	272.45	280.128	224.357	227.7	243.529
	ENSMUSG00000063015	Ccni	12453	7311.04	0.395755	0.0576126	6.86924	6.45443e-12	1.99246e-10	97.0061	450.714	472.58	460.658	499.923	481.811	411.44	347.199	374.634	373.527	338.268	302.642	358.119
	ENSMUSG00000028088	Fmo5	14263	339.202	-0.768474	0.111886	-6.86837	6.49385e-12	2.001e-10	96.9875	12.1087	11.0116	10.4905	12.4819	10.0142	11.373	17.9381	20.0988	25.5611	16.5952	17.1326	16.8896
	ENSMUSG00000006445	Epha2	13836	112.794	1.47518	0.214801	6.86765	6.52658e-12	2.00745e-10	96.9735	9.69821	7.63302	12.2004	6.3544	8.38005	13.1343	3.33068	2.59533	3.69139	3.38349	3.2316	4.18503
	ENSMUSG00000050721	Plekho2	102595	1991.87	-0.394817	0.0575012	-6.86623	6.59203e-12	2.02393e-10	96.938	88.0687	81.9194	92.0115	99.2064	91.2169	86.2032	107.248	121.136	115.478	118.744	120.852	118.227
	ENSMUSG00000073755	5730409E04Rik	230757	511.353	-0.628973	0.0916343	-6.86395	6.69814e-12	2.05281e-10	96.8765	21.4706	19.0617	19.687	21.8514	18.8551	15.8014	33.0689	30.8422	35.0334	29.8069	24.9295	25.9572
	ENSMUSG00000071531	Gprin2	432839	233.352	-0.876574	0.12781	-6.85843	6.96195e-12	2.1278e-10	96.7207	7.73614	7.75815	7.71769	6.90555	8.25435	5.83746	14.4171	15.6324	12.3279	14.3395	11.7466	12.2562
	ENSMUSG00000022474	Pmm1	29858	485.198	0.625106	0.0911458	6.85831	6.96781e-12	2.1278e-10	96.7207	34.252	33.285	40.8529	28.7569	34.6096	29.7912	23.6954	21.0645	20.5464	20.462	22.1083	21.523
	ENSMUSG00000052911	Lamb2	16779	21217.6	-0.714801	0.104278	-6.85479	7.14176e-12	2.17702e-10	96.6214	755.675	689.391	693.668	735.813	844.081	837.122	1112.64	1022.2	1154.29	1342.36	1304.03	1458.68
	ENSMUSG00000024395	Lims2	225341	3934.99	-0.646567	0.0943941	-6.84966	7.40255e-12	2.25249e-10	96.4734	152.649	140.981	134.343	141.191	177.657	161.235	226.962	231.226	194.808	236.28	259.657	258.226
	ENSMUSG00000026014	Raph1	77300	397.791	0.877765	0.128163	6.84881	7.44658e-12	2.26185e-10	96.4554	27.9734	31.3246	31.6102	26.5199	25.1821	27.6776	15.8921	14.0027	17.064	15.7896	14.4653	14.8469
	ENSMUSG00000061603	Akap6	238161	2168.66	-0.657083	0.0959876	-6.8455	7.62066e-12	2.31061e-10	96.3627	93.3943	87.9674	87.6674	88.8319	90.4627	77.9503	110.626	174.25	133.447	134.212	136.907	133.373
	ENSMUSG00000078350	Smim1	68859	373.409	-0.559435	0.0817265	-6.84521	7.6365e-12	2.3113e-10	96.3614	14.4632	13.5976	12.3853	14.8161	16.1735	15.2479	20.0792	22.4527	20.8947	21.6704	20.9798	20.6761
	ENSMUSG00000006998	Psmd2	21762	4308.87	0.302262	0.0441593	6.84482	7.65742e-12	2.31352e-10	96.3573	265.159	263.694	268.918	272.396	279.601	251.816	216.97	227.363	214.449	217.993	211.644	200.632
	ENSMUSG00000027316	Gfra4	14588	191.471	-0.725926	0.106086	-6.84282	7.7651e-12	2.3419e-10	96.3043	6.5589	5.33894	5.86914	6.87313	8.00295	7.74974	12.1808	11.4678	8.77576	12.245	10.5155	10.9608
	ENSMUSG00000009741	Ubp1	22221	812.486	-0.464529	0.0679422	-6.83711	8.08045e-12	2.4327e-10	96.1391	35.4853	35.5373	33.4587	35.4355	33.8554	35.2764	42.5375	46.9575	44.7146	49.2217	49.859	52.2133
	ENSMUSG00000047844	Bex4	406217	74.1035	-1.21599	0.178003	-6.83129	8.41552e-12	2.52527e-10	95.9769	2.41054	2.0021	1.89476	3.66351	3.18442	2.46582	6.47103	7.72565	5.43261	7.08921	4.61658	5.08182
	ENSMUSG00000021830	Txndc16	70561	1009.31	-0.546316	0.0799731	-6.83125	8.41755e-12	2.52527e-10	95.9769	39.6898	38.4988	37.202	50.284	42.3612	44.2842	60.8562	61.9259	65.1914	56.6331	58.7331	61.8787
	ENSMUSG00000028631	Kcnq4	60613	699.703	-0.746004	0.109211	-6.83085	8.44157e-12	2.52802e-10	95.9722	29.1507	23.2745	22.6909	27.7519	32.2213	26.3189	40.5867	47.9835	44.7842	49.705	45.9606	39.5087
	ENSMUSG00000038914	Dido1	23856	1497.5	-0.466917	0.0684456	-6.82173	8.99514e-12	2.68907e-10	95.704	63.627	66.6117	64.3757	70.2226	60.2945	64.1114	85.1226	97.1138	91.24	89.743	89.2025	81.5085
	ENSMUSG00000025795	Rassf3	192678	4770.11	-0.603921	0.0885707	-6.81852	9.19817e-12	2.74495e-10	95.6147	205.793	213.683	161.794	215.952	213.691	176.684	310.8	371.978	312.166	287.194	252.322	259.572
	ENSMUSG00000029364	Wsb2	59043	2012.27	0.528068	0.0774498	6.81821	9.21846e-12	2.7462e-10	95.6127	139.307	132.264	135.776	126.148	146.777	121.631	89.2621	96.9327	86.1557	91.4347	93.1009	94.4123
	ENSMUSG00000092035	Peg10	170676	90.7043	1.297	0.190454	6.81001	9.75892e-12	2.90213e-10	95.3728	7.45585	8.42552	9.47381	6.28956	7.29065	6.54198	2.33147	3.44033	2.92525	2.98069	2.82124	3.83628
	ENSMUSG00000028245	Nsmaf	18201	843.399	-0.481377	0.07074	-6.80488	1.01132e-11	3.00226e-10	95.2255	35.3732	35.2871	32.6269	43.9621	36.8722	36.2829	56.1933	57.4595	47.1523	51.1551	49.1409	44.5905
	ENSMUSG00000020571	Pdia6	71853	3910.86	0.512254	0.0752844	6.80426	1.01571e-11	3.01004e-10	95.2143	276.595	275.706	297.709	256.413	273.483	259.868	207.882	189.882	177.047	211.065	182.252	174.028
	ENSMUSG00000044350	Lacc1	210808	65.7953	1.22523	0.180156	6.80095	1.0393e-11	3.0746e-10	95.1221	4.87713	4.96355	4.85244	5.18726	4.35763	6.49166	2.95003	2.35391	1.46263	1.7723	2.41088	1.89323
	ENSMUSG00000031273	Col4a6	94216	6611.26	-0.737672	0.108512	-6.79807	1.06031e-11	3.12683e-10	95.049	225.694	273.496	209.672	318.855	345.133	288.854	423.995	487.742	436.908	463.699	495.051	436.04
	ENSMUSG00000042793	Lgr6	329252	6058.67	-0.841779	0.123827	-6.79803	1.06063e-11	3.12683e-10	95.049	188.022	223.193	177.507	241.24	229.111	170.746	336.446	365.52	387.875	387.973	353.168	352.738
	ENSMUSG00000071528	Atp5md	66477	722.086	0.806825	0.118785	6.7923	1.10357e-11	3.24782e-10	94.8841	60.2074	62.4823	68.0266	47.3014	46.635	52.0843	39.3971	31.0233	30.5062	31.257	28.1098	31.039
	ENSMUSG00000019978	Epb41l2	13822	2943	-0.364874	0.0537346	-6.7903	1.119e-11	3.28754e-10	94.8313	130.898	141.399	124.315	148.421	133.788	129.028	181.141	178.475	182.202	164.744	170.044	155.992
	ENSMUSG00000020102	Slc16a7	20503	1414.48	-0.636108	0.093756	-6.78472	1.16313e-11	3.4113e-10	94.6708	58.0771	57.9776	48.9865	68.6664	59.2051	54.2985	81.8395	108.883	94.3742	90.5486	82.7906	77.3234
	ENSMUSG00000003814	Calr	12317	14077.6	0.528453	0.0779014	6.78361	1.17208e-11	3.43166e-10	94.645	974.417	963.929	1084.17	925.278	1105.12	907.273	698.776	714.924	635.268	674.281	689.665	686.843
	ENSMUSG00000024921	Smarca2	67155	2644.52	-0.496439	0.0731868	-6.78317	1.17564e-11	3.43618e-10	94.6392	102.756	116.623	94.3222	124.559	118.494	100.294	145.884	149.684	165.973	155.963	144.242	157.287
	ENSMUSG00000032387	Rbpms2	71973	775.251	-0.555843	0.0819609	-6.7818	1.18685e-11	3.46299e-10	94.6055	32.5703	31.7417	29.0222	29.308	33.5621	26.8221	39.5875	47.0782	42.4858	44.227	49.1409	43.9927
	ENSMUSG00000066324	Bpnt2	242291	4881.86	0.548641	0.0809959	6.77368	1.25543e-11	3.65685e-10	94.3689	339.437	347.824	302.469	390.05	321.626	321.564	249.896	256.697	244.398	229.191	180.098	213.686
	ENSMUSG00000031242	2610002M06Rik	67028	456.803	-0.756864	0.111784	-6.77079	1.28081e-11	3.72439e-10	94.2894	16.3132	18.8114	13.1709	22.9861	16.3411	15.3988	28.4535	32.7736	31.8295	28.6791	24.7756	26.7045
	ENSMUSG00000029048	Rer1	67830	1923.65	0.449694	0.0664389	6.76853	1.30099e-11	3.77664e-10	94.2289	121.648	119.417	142.107	128.677	143.299	126.21	96.1614	98.2606	93.5385	92.8848	96.8968	89.7291
	ENSMUSG00000001025	S100a6	20200	7691.92	0.677581	0.100132	6.76686	1.31609e-11	3.81396e-10	94.1862	544.613	515.125	617.508	515.225	606.297	492.964	352.1	281.081	391.009	337.382	309.413	370.076
	ENSMUSG00000026548	Slamf9	98365	253.004	0.83832	0.123934	6.76424	1.34012e-11	3.87703e-10	94.115	18.7237	17.5601	20.6113	22.5322	22.1233	18.9214	11.9904	11.6488	8.98471	12.5672	12.2083	9.46614
	ENSMUSG00000045438	Cox19	68033	328.031	0.590507	0.0873109	6.76326	1.34918e-11	3.89662e-10	94.0931	21.5827	22.8573	25.5562	19.1605	22.8356	22.4944	16.13	15.1495	13.094	13.4534	15.286	15.0462
	ENSMUSG00000018585	Atox1	11927	822.625	0.736764	0.10897	6.76117	1.36877e-11	3.94651e-10	94.0379	62.7861	61.8567	71.2616	44.0593	60.8811	59.4817	40.777	35.1276	32.0385	33.3515	34.8295	38.3628
	ENSMUSG00000041731	Pgm5	226041	8440.61	-0.540325	0.0799347	-6.75958	1.38391e-11	3.98341e-10	93.9975	305.129	319.377	276.635	388.915	361.264	282.815	445.645	442.776	474.727	484.886	422.468	513.862
	ENSMUSG00000026833	Olfm1	56177	523.174	0.557174	0.0824674	6.7563	1.41561e-11	4.06779e-10	93.9064	35.5414	28.8219	35.5846	32.5501	33.0593	34.7228	23.8381	19.7366	22.6359	22.8788	21.6466	23.9643
	ENSMUSG00000027318	Adam33	110751	144.528	-1.22692	0.181637	-6.75476	1.43067e-11	4.10416e-10	93.8678	4.14837	3.50368	2.72661	4.89548	4.69283	5.4852	10.2299	8.81207	9.82049	10.7949	9.02797	10.3629
	ENSMUSG00000053929	Cyhr1	54151	1591.98	-0.321679	0.0476324	-6.75336	1.44455e-11	4.137e-10	93.8331	68.5041	71.8672	69.6441	72.8811	78.1021	70.7038	95.9235	84.4993	91.449	90.0652	83.2522	90.2273
	ENSMUSG00000028007	Snx7	76561	620.959	0.445711	0.0660034	6.75285	1.44971e-11	4.14481e-10	93.825	41.9882	40.4175	41.9621	45.7452	43.0316	44.2842	35.3528	34.7051	30.2973	26.9068	31.8544	27.95
	ENSMUSG00000024164	C3	12266	8464.65	1.0541	0.156128	6.7515	1.46325e-11	4.17651e-10	93.7919	646.416	712.957	553.548	465.589	517.72	873.858	308.659	249.876	381.955	262.704	264.478	335.899
	ENSMUSG00000041477	Dcp1b	319618	165.101	-0.704419	0.104393	-6.74778	1.50121e-11	4.2777e-10	93.6879	6.33467	6.42342	5.08351	6.80828	7.75155	6.34069	11.6574	9.53635	9.2633	10.1505	10.5155	11.3096
	ENSMUSG00000028452	Vcp	269523	8058.5	0.214087	0.0317516	6.74257	1.55604e-11	4.42653e-10	93.5394	482.78	454.102	469.208	501.868	479.088	471.778	402.584	412.658	411.625	413.108	417.133	386.617
	ENSMUSG00000035783	Acta2	11475	257086	-0.600356	0.0890443	-6.74222	1.5598e-11	4.42985e-10	93.5361	10988.9	10037.9	10859.7	11096.3	12807.8	9277.74	14216.5	19178.5	14860.4	16067.5	18337.8	15073
	ENSMUSG00000032115	Hyou1	12282	3423.57	0.527383	0.0782428	6.74035	1.58011e-11	4.48004e-10	93.4872	224.46	247.26	250.432	198.056	211.471	208.387	158.064	146.848	142.641	177.311	144.14	154.398
	ENSMUSG00000053950	Adnp2	240442	953.633	-0.651631	0.0967896	-6.73245	1.66828e-11	4.72217e-10	93.2586	38.3444	42.4196	32.2572	42.4707	35.7828	36.2829	49.3892	58.6063	64.2859	65.4946	56.9378	59.836
	ENSMUSG00000044080	S100a1	20193	799.861	0.804604	0.119599	6.72751	1.72595e-11	4.87732e-10	93.1182	56.8999	70.2405	74.8662	47.6256	51.7049	56.6636	44.0601	29.6955	33.6404	33.0293	33.0342	30.3913
	ENSMUSG00000062590	Armc9	78795	173.844	-0.68939	0.102547	-6.72271	1.78377e-11	5.03237e-10	92.9823	7.39979	7.25763	5.82293	7.22975	7.66775	5.53553	10.7057	12.011	10.0991	10.1505	11.3876	11.0106
	ENSMUSG00000026888	Grb14	50915	852.518	-0.848767	0.126318	-6.71927	1.82634e-11	5.14394e-10	92.887	28.534	31.3246	29.9927	39.1963	37.7521	25.866	65.0434	62.4691	57.5996	53.3302	56.8865	49.2239
	ENSMUSG00000071547	Nt5dc2	70021	65.7084	1.61108	0.239834	6.71751	1.84861e-11	5.19807e-10	92.8416	7.84826	5.00526	6.054	5.31695	5.57274	11.7756	2.5218	1.8107	2.29841	2.49734	2.51347	1.84341
	ENSMUSG00000021770	Samd8	67630	757.908	0.538051	0.0801031	6.71697	1.85537e-11	5.20849e-10	92.8329	45.9684	53.8065	50.6502	54.4987	47.6825	48.1591	33.4495	37.4211	32.6653	31.5792	32.316	37.7649
	ENSMUSG00000022952	Runx1	12394	157.964	1.50319	0.223858	6.71495	1.88135e-11	5.27274e-10	92.7796	14.6314	10.1356	15.343	11.412	7.41635	20.6827	3.94923	3.6214	4.73612	5.80026	4.3601	5.38076
	ENSMUSG00000020444	Guk1	14923	714.534	0.627044	0.0934628	6.70903	1.95926e-11	5.48207e-10	92.6106	45.0154	50.5114	58.6452	45.81	54.8894	47.3539	38.6358	33.3169	30.7848	35.2849	26.9813	29.7436
	ENSMUSG00000046982	Tshz1	110796	1019.23	-0.443801	0.0662191	-6.70201	2.05572e-11	5.73929e-10	92.4114	42.3806	45.381	40.8529	45.0968	45.5037	42.8248	56.6691	57.6406	63.6591	61.7889	50.1155	64.0708
	ENSMUSG00000030562	Nox4	50490	9964.79	-0.703893	0.10503	-6.70185	2.05793e-11	5.73929e-10	92.4114	303.447	315.498	276.081	413.101	358.624	318.494	486.041	541.097	561.509	548.286	449.347	613.456
	ENSMUSG00000024045	Akap8	56399	839.73	-0.436649	0.0651699	-6.70017	2.08183e-11	5.79647e-10	92.3684	33.1869	33.6187	34.383	41.6926	32.4308	33.7667	49.1988	51.6653	45.7593	50.6717	40.2155	44.1421
	ENSMUSG00000040740	Slc25a34	384071	837.101	-1.27573	0.190428	-6.6993	2.09417e-11	5.82132e-10	92.3498	25.619	24.7343	20.103	24.5747	16.0478	19.3743	74.9878	42.31	68.4649	53.1691	39.8564	36.0212
	ENSMUSG00000023015	Racgap1	26934	64.5922	1.46388	0.218644	6.69525	2.15298e-11	5.97506e-10	92.2366	6.27861	5.08868	7.90255	6.41924	4.31573	7.29683	2.42664	1.87106	2.22876	1.12783	3.07772	2.44127
	ENSMUSG00000042688	Mapk6	50772	992.499	0.625996	0.0935106	6.69439	2.1658e-11	6.00085e-10	92.2179	71.1389	77.0393	68.8122	72.8811	69.7221	82.5296	49.4843	53.5967	50.774	46.0799	41.6005	43.1955
	ENSMUSG00000044043	Pcdhb14	93885	239.919	-0.821379	0.122712	-6.69353	2.17843e-11	6.02606e-10	92.1997	7.06343	5.67263	5.86914	8.98045	8.67336	7.59877	13.2751	12.4335	13.6512	12.8895	12.1057	12.6547
	ENSMUSG00000037813	D630003M21Rik	228846	210.368	-1.30977	0.195722	-6.69202	2.2011e-11	6.07889e-10	92.1618	4.20442	8.55065	5.36079	5.96535	8.79906	3.87487	12.2283	16.1756	11.0045	16.0313	17.9021	17.0889
	ENSMUSG00000052062	Pard3b	72823	947	-0.490592	0.0733324	-6.68997	2.23214e-11	6.15463e-10	92.108	36.7186	38.3737	32.7193	46.9772	39.931	41.2648	52.2916	58.1838	57.0424	56.0692	51.7056	53.9072
	ENSMUSG00000022257	Laptm4b	114128	1126.5	-0.518879	0.0775892	-6.68752	2.2698e-11	6.24836e-10	92.0423	43.0533	48.3425	43.8106	57.3193	54.4704	52.8391	63.0925	73.2729	70.3454	76.209	71.4543	71.6936
	ENSMUSG00000019944	Rhobtb1	69288	2097.46	-1.16615	0.174392	-6.68692	2.27918e-11	6.26407e-10	92.0314	62.4497	68.7389	48.8479	84.6821	77.306	66.376	148.834	107.073	198.012	199.142	122.904	132.725
	ENSMUSG00000028479	Gne	50798	1604.68	-0.714252	0.106836	-6.68552	2.30114e-11	6.31423e-10	91.9968	51.4061	45.7564	48.2471	51.1594	53.2133	45.492	68.2313	82.5679	79.9569	79.5925	85.5605	83.601
	ENSMUSG00000027223	Mapk8ip1	19099	371.515	-0.563735	0.0843605	-6.68245	2.34983e-11	6.43747e-10	91.9128	13.1178	14.557	14.3725	16.5668	16.3411	14.5433	22.7913	19.2538	20.6857	21.9121	22.7238	23.765
	ENSMUSG00000074227	Spint2	20733	826.384	-0.551805	0.0825836	-6.68178	2.36065e-11	6.45674e-10	91.8999	36.1581	33.3267	28.0517	35.9218	40.0567	29.9925	46.344	48.7682	53.3511	49.3828	49.7051	48.3272
	ENSMUSG00000090112	Shprh	268281	1154.26	-0.552885	0.082845	-6.67373	2.4939e-11	6.81026e-10	91.6684	48.5471	51.429	42.0083	60.7234	48.5205	44.2339	65.5192	80.3347	72.9224	74.5173	69.1973	67.658
	ENSMUSG00000027472	Pdrg1	68559	515.053	0.690074	0.103441	6.67117	2.53769e-11	6.91875e-10	91.5997	36.2141	31.7	39.2354	29.4377	35.6152	30.4957	24.1712	20.642	19.641	18.6092	20.0565	21.2739
	ENSMUSG00000061048	Cdh3	12560	228.005	-1.75167	0.263144	-6.65669	2.8006e-11	7.62335e-10	91.1785	5.94225	6.04802	3.41982	9.07771	5.02803	4.52907	19.2703	24.8066	18.1087	18.2064	21.8005	11.6085
	ENSMUSG00000035385	Ccl2	20296	28.6733	2.83017	0.425196	6.65614	2.81112e-11	7.63978e-10	91.1692	1.96206	1.83526	3.46603	3.46898	1.29891	5.23359	0.904041	0.301783	0.208947	0.402796	0.205181	0.348753
	ENSMUSG00000026536	Ifi211	381308	100.328	1.44144	0.216636	6.65373	2.8575e-11	7.75347e-10	91.105	7.7922	5.71434	7.34798	12.6115	6.15934	9.41039	3.90165	2.17284	3.1342	2.57789	2.46217	3.53735
	ENSMUSG00000040263	Klhdc4	234825	222.576	0.622382	0.0935588	6.65231	2.8852e-11	7.8162e-10	91.07	18.1631	15.3912	13.9565	15.1403	17.1372	15.6504	12.3711	10.2003	9.75085	10.0699	9.54092	9.3665
	ENSMUSG00000000751	Rpa1	68275	1373.3	0.598647	0.0900257	6.64974	2.9362e-11	7.94173e-10	91.0008	82.4067	98.7704	87.4364	93.3383	98.9684	83.3348	60.428	61.0205	57.3907	58.0026	63.3497	56.2488
	ENSMUSG00000071713	Csf2rb	12983	83.0045	1.4871	0.223791	6.64506	3.03103e-11	8.18522e-10	90.8697	9.41791	6.25657	8.87303	5.18726	4.39953	12.4298	3.14035	2.59533	2.36806	2.49734	2.82124	2.93949
	ENSMUSG00000002835	Chaf1a	27221	72.1416	1.1563	0.174059	6.64314	3.07062e-11	8.27335e-10	90.8232	5.15743	6.33999	7.25555	6.45166	6.36884	6.54198	2.90245	3.25926	3.2735	3.30293	1.69274	2.7402
	ENSMUSG00000026842	Abl1	11350	2256.4	-0.55224	0.083132	-6.64293	3.07504e-11	8.27335e-10	90.8232	91.9928	87.5503	85.2643	96.3859	96.3287	95.7143	121.712	125.844	124.114	143.476	149.269	138.405
	ENSMUSG00000020116	Pno1	66249	416.366	0.670417	0.100924	6.64278	3.07823e-11	8.27335e-10	90.8232	31.8415	26.653	32.858	28.1409	30.252	25.3628	20.222	19.797	16.0192	17.8841	18.4663	16.6405
	ENSMUSG00000028557	Rnf11	29864	4435.3	0.468016	0.070459	6.64239	3.08636e-11	8.28214e-10	90.8186	302.606	306.072	268.733	325.825	279.768	287.294	215.733	226.82	231.513	209.454	185.279	201.629
	ENSMUSG00000021798	Ldb3	24131	1885.7	-0.774613	0.116676	-6.63901	3.15788e-11	8.46072e-10	90.7259	71.1949	59.3123	49.2638	73.5943	69.6802	65.7721	86.8831	108.521	100.016	110.688	129.367	121.266
	ENSMUSG00000029669	Tspan12	269831	413.271	1.15579	0.174205	6.63467	3.25237e-11	8.70023e-10	90.6047	34.5884	47.0077	43.1636	28.9514	26.1458	40.6106	24.647	19.4348	15.9496	11.6811	12.9777	13.9501
	ENSMUSG00000020777	Acox1	11430	2553.82	0.891818	0.134442	6.63346	3.27917e-11	8.75817e-10	90.5759	189.479	250.972	225.708	136.814	150.631	224.39	125.567	105.805	103.986	88.8568	110.131	97.5013
	ENSMUSG00000033595	Lgi3	213469	290.309	0.578082	0.087303	6.62156	3.55435e-11	9.47826e-10	90.2327	12.9496	13.2222	13.8641	14.265	14.288	13.1343	10.0396	8.75171	8.63646	9.34487	7.79688	9.71525
	ENSMUSG00000028328	Tmod1	21916	270.32	-0.809142	0.122276	-6.61736	3.65665e-11	9.73583e-10	90.1163	9.36185	7.63302	7.02449	11.5092	11.2712	8.35361	13.2275	14.727	16.5068	19.1731	16.158	16.2917
	ENSMUSG00000033715	Akr1c14	105387	643.162	-0.730734	0.110434	-6.61692	3.66766e-11	9.74789e-10	90.1109	21.863	22.2734	18.8552	26.4226	24.9726	17.915	37.4939	40.7407	33.0832	38.5073	28.5202	39.708
	ENSMUSG00000059288	Cdyl	12593	477.945	-0.565228	0.0854243	-6.61672	3.67262e-11	9.74789e-10	90.1109	17.4343	20.8552	18.6241	19.8089	21.9976	17.2608	26.3123	30.5405	25.004	32.2237	28.7254	27.8504
	ENSMUSG00000055745	Rtl6	223732	108.99	-1.05528	0.159671	-6.60908	3.86716e-11	1.02483e-09	89.8935	3.58778	3.04487	4.11302	3.59866	3.14252	3.87487	8.8025	7.84636	8.28822	8.45872	5.69378	5.18147
	ENSMUSG00000028494	Plin2	11520	1660.39	1.26824	0.192027	6.60445	3.98992e-11	1.05572e-09	89.7645	139.026	163.213	156.803	85.3953	90.7979	214.124	82.9814	52.2688	54.953	45.5965	58.8357	56.6972
	ENSMUSG00000029860	Zyx	22793	6224.77	-0.633785	0.0961136	-6.59412	4.27795e-11	1.13017e-09	89.4685	230.066	217.395	193.682	276.125	258.231	260.22	350.102	310.595	343.578	397.64	407.9	392.297
	ENSMUSG00000033952	Aspm	12316	40.4065	1.77389	0.269081	6.5924	4.32779e-11	1.14157e-09	89.425	4.09231	3.42026	5.91536	2.82057	3.64532	4.93165	1.23711	1.14678	0.766138	1.12783	1.48756	1.34519
	ENSMUSG00000004127	Trmt10a	108943	83.5295	1.13768	0.172627	6.59039	4.38683e-11	1.15536e-09	89.3728	8.12855	5.83947	7.90255	8.13752	7.33255	5.88779	3.42584	2.59533	3.1342	4.51132	2.71865	3.23842
	ENSMUSG00000029648	Flt1	14254	716.95	0.81792	0.124152	6.58805	4.45654e-11	1.1719e-09	89.3111	44.8472	59.1872	48.5706	42.0817	35.1124	47.1526	26.4075	23.4184	30.2973	26.0206	21.2362	28.6974
	ENSMUSG00000030786	Itgam	16409	355.645	1.12327	0.170567	6.58552	4.53287e-11	1.19014e-09	89.244	32.0657	20.1462	26.8964	29.6971	25.9363	45.2403	16.0348	13.6406	11.2831	11.4394	13.1316	16.0924
	ENSMUSG00000038879	Nipal2	223473	256.497	-0.765103	0.1162	-6.58433	4.56929e-11	1.19786e-09	89.2159	7.62402	9.21802	7.57905	11.1202	11.9416	9.56136	16.7961	14.4856	17.6908	17.1591	15.286	15.1957
	ENSMUSG00000039196	Orm1	18405	140.169	2.09007	0.317927	6.57405	4.89645e-11	1.28165e-09	88.9223	17.2101	20.6467	17.6074	7.35943	8.63146	18.5692	6.99442	1.8107	3.76104	1.69174	4.15492	2.59073
	ENSMUSG00000034487	Poglut3	68304	1597.65	-0.460791	0.0701267	-6.57083	5.00339e-11	1.30651e-09	88.8389	71.251	65.986	66.0394	86.3031	75.4205	70.5025	96.209	105.986	103.986	96.4294	93.1009	98.5974
	ENSMUSG00000032875	Arhgef17	207212	5994.19	-0.72412	0.110204	-6.57073	5.00676e-11	1.30651e-09	88.8389	239.204	220.357	201.03	221.01	216.247	204.009	319.222	342.886	352.772	388.376	361.58	365.244
	ENSMUSG00000020160	Meis1	17268	625.029	-0.602581	0.0917138	-6.57023	5.02376e-11	1.30894e-09	88.8308	24.5538	25.5685	24.1236	29.8916	31.3414	20.0285	38.2076	43.2757	40.1874	37.9434	38.3176	36.6689
	ENSMUSG00000030753	Thap12	72981	2354.31	0.471771	0.0718097	6.56974	5.04025e-11	1.31123e-09	88.8232	161.282	164.673	149.732	162.718	155.743	136.023	113.1	125.904	111.229	110.527	100.026	105.273
	ENSMUSG00000059146	Ntrk3	18213	1968.08	-1.08997	0.165983	-6.56678	5.14144e-11	1.33552e-09	88.7435	53.8166	64.7347	51.1124	71.9409	54.3028	51.6314	123.378	123.007	132.751	126.236	113.157	115.039
	ENSMUSG00000070733	Fryl	72313	3846.82	-0.715376	0.108965	-6.56518	5.19687e-11	1.34786e-09	88.7035	154.33	142.817	143.031	146.637	155.115	143.018	173.005	277.158	220.23	229.352	265.504	271.479
	ENSMUSG00000075592	Nynrin	277154	872.388	-0.738633	0.112627	-6.55824	5.44454e-11	1.40995e-09	88.5079	30.4961	28.6551	31.3791	36.6999	34.3582	29.1873	50.7214	52.0274	51.1223	56.6331	53.2958	51.715
	ENSMUSG00000090622	A930033H14Rik	320700	58.9986	-1.38993	0.211957	-6.55759	5.46856e-11	1.41403e-09	88.4954	1.17724	1.37645	1.61748	1.68586	2.38832	1.56001	4.37746	3.86282	6.19875	3.78628	4.15492	3.33806
	ENSMUSG00000045103	Dmd	13405	17728.4	-0.671971	0.102483	-6.5569	5.49361e-11	1.41835e-09	88.4822	576.847	656.732	496.751	833.658	721.816	574.084	925.595	1058.66	1077.54	1045.98	975.431	1002.71
	ENSMUSG00000018774	Cd68	12514	181.917	1.04329	0.159161	6.55493	5.56678e-11	1.43507e-09	88.4313	14.8556	10.8447	15.6665	14.0056	13.7852	18.5188	7.47023	7.90672	6.19875	4.99467	7.28393	8.02131
	ENSMUSG00000017778	Cox7c	12867	1451.92	0.567654	0.0866037	6.55462	5.57836e-11	1.4354e-09	88.4303	111.053	109.865	118.353	86.3355	96.7477	102.005	84.1234	62.288	69.9971	62.9973	67.5046	71.1455
	ENSMUSG00000043953	Ccrl2	54199	301.549	-0.988617	0.150832	-6.55444	5.58493e-11	1.4354e-09	88.4303	10.2588	9.34315	7.94876	12.8385	14.2042	10.7188	17.8905	17.4431	23.0538	22.8788	22.1083	24.8611
	ENSMUSG00000014077	Chp1	56398	4029.53	0.383804	0.0585677	6.55316	5.63315e-11	1.44561e-09	88.3995	268.018	262.317	265.359	243.899	240.047	250.961	201.554	200.867	208.529	187.461	174.301	192.013
	ENSMUSG00000056116	H2-T22	15039	863.176	0.517471	0.0790145	6.54906	5.79005e-11	1.48365e-09	88.2867	52.9757	49.9275	57.4437	56.5736	57.0682	65.3192	45.3924	36.5158	41.1625	35.8489	37.7533	38.2133
	ENSMUSG00000030842	Lamtor1	66508	950.888	0.48215	0.0736265	6.54859	5.80825e-11	1.48608e-09	88.2796	64.4678	68.2801	73.3412	61.08	65.3225	57.3178	52.5295	46.0521	43.7395	46.4021	44.9347	43.345
	ENSMUSG00000053581	Zfand2a	100494	792.789	0.596459	0.0910917	6.5479	5.83528e-11	1.49075e-09	88.2659	56.0029	51.3456	62.7582	52.6183	53.4228	45.2907	36.3044	34.1015	33.8494	38.024	29.7513	38.9108
	ENSMUSG00000054942	Miga1	215708	213.998	-0.759121	0.11594	-6.54753	5.84964e-11	1.49218e-09	88.2618	7.39979	6.46513	5.96157	7.42427	9.46946	6.94457	10.8485	13.4595	13.7905	12.4867	9.69481	13.2526
	ENSMUSG00000040990	Sh3kbp1	58194	456.893	0.569404	0.0869683	6.54726	5.86025e-11	1.49266e-09	88.2604	31.7854	32.5342	37.8028	28.9838	26.8581	31.8544	23.4575	20.4609	23.1234	19.0925	19.6974	20.9252
	ENSMUSG00000047242	Taf9b	407786	324.133	-0.601218	0.091899	-6.54216	6.06362e-11	1.54215e-09	88.1187	11.7724	13.7645	12.2466	15.0431	13.45	10.0143	21.126	21.0041	19.0838	19.4148	18.3637	16.4412
	ENSMUSG00000020111	Micu1	216001	656.646	0.489319	0.0748025	6.54149	6.09104e-11	1.54682e-09	88.1056	44.8472	38.9993	46.5834	43.6054	45.378	42.8248	33.1164	31.8683	30.2276	27.6318	33.3419	28.6475
	ENSMUSG00000057766	Ankrd29	225187	144.263	-0.813033	0.124294	-6.5412	6.10273e-11	1.54748e-09	88.1038	4.26048	5.50578	5.08351	6.93797	6.36884	5.4852	9.27831	11.6488	9.95979	9.34487	9.33574	9.46614
	ENSMUSG00000035021	Baz1a	217578	239.611	1.22934	0.187969	6.54014	6.14614e-11	1.55617e-09	88.0794	21.6948	18.0606	16.4059	18.4148	16.8439	29.0867	7.23233	8.57064	6.89524	7.33089	9.7461	10.8612
	ENSMUSG00000023087	Noct	12457	789.667	0.693012	0.106047	6.53494	6.3635e-11	1.60881e-09	87.9349	54.7136	63.5251	55.6413	54.7905	54.6799	72.767	39.1117	35.8518	42.9037	32.4654	37.3943	31.039
	ENSMUSG00000024501	Dpysl3	22240	9235.21	-0.470124	0.071956	-6.53349	6.42552e-11	1.62209e-09	87.8993	404.97	385.697	354.69	474.408	434.422	410.082	545.945	615.517	598.423	582.765	515.672	526.716
	ENSMUSG00000021877	Arf4	11843	3160.96	0.36973	0.0565975	6.53261	6.46315e-11	1.62755e-09	87.8847	196.431	199.96	196.778	225.322	225.13	194.85	158.017	171.292	154.551	157.413	162.298	147.024
	ENSMUSG00000024887	Asah2	54447	772.504	-0.485097	0.0742585	-6.53254	6.46626e-11	1.62755e-09	87.8847	30.9446	31.3246	27.1275	33.004	31.509	31.5022	41.8714	42.1289	48.3363	38.5073	41.1901	45.1386
	ENSMUSG00000059970	Hspa2	15512	1315.56	-0.564137	0.0864591	-6.5249	6.80481e-11	1.71024e-09	87.6694	43.6139	45.6313	49.1252	55.2119	57.6548	56.563	73.4176	62.8916	77.4496	86.1984	75.2502	75.9783
	ENSMUSG00000089715	Cbx6	494448	2736.2	-0.604962	0.0927208	-6.52456	6.82011e-11	1.71156e-09	87.6661	117.948	116.956	94.3684	119.404	114.136	104.873	169.531	167.912	165.764	182.869	154.912	166.305
	ENSMUSG00000046743	Fat4	329628	4005.69	-1.00898	0.154659	-6.52389	6.85081e-11	1.71673e-09	87.653	112.623	118.416	96.8177	155.164	116.902	122.234	221.062	224.225	246.905	258.998	245.858	240.291
	ENSMUSG00000038615	Nfe2l1	18023	6922.43	0.377019	0.057821	6.52045	7.00965e-11	1.75396e-09	87.5598	448.64	470.202	427.708	430.478	440.958	438.565	345.058	320.132	361.408	343.827	307.823	351.493
	ENSMUSG00000022488	Nckap1l	105855	401.098	0.935507	0.143487	6.5198	7.04014e-11	1.759e-09	87.5473	33.299	23.4413	31.8413	30.9291	28.2408	38.8493	20.555	17.5034	13.5119	12.4867	17.3891	15.0462
	ENSMUSG00000026914	Psmd14	59029	1025.07	0.462008	0.0708989	6.51643	7.20014e-11	1.79635e-09	87.4561	65.4208	65.402	67.9804	68.1477	68.046	62.3501	49.1037	48.8285	47.9184	48.6578	46.0119	45.7862
	ENSMUSG00000046768	Rhoj	80837	2398.37	-0.408035	0.0626426	-6.51369	7.33259e-11	1.82671e-09	87.3833	101.186	102.9	96.864	120.02	121.217	110.308	143.885	159.402	144.243	135.903	139.267	136.163
	ENSMUSG00000050777	Tmem37	170706	65.1418	1.82911	0.280901	6.51157	7.43671e-11	1.84995e-09	87.3284	4.76501	8.3421	8.64197	5.38179	5.57274	7.09554	2.85487	1.14678	1.53228	0.966711	2.51347	1.94305
	ENSMUSG00000073643	Wdfy1	69368	832.855	0.81254	0.124802	6.51061	7.48469e-11	1.85917e-09	87.3068	78.9871	70.9078	44.1803	61.3718	77.0965	59.6327	34.5439	31.5665	36.8443	37.2184	40.8823	39.9073
	ENSMUSG00000027947	Il6ra	16194	178.708	1.12219	0.172462	6.50686	7.67359e-11	1.90332e-09	87.2049	13.7905	12.3463	9.84352	13.2599	11.355	21.2363	6.94684	4.82853	6.68629	4.99467	6.5658	7.02488
	ENSMUSG00000033096	Apmap	71881	1396.99	0.664266	0.102168	6.50168	7.94254e-11	1.96716e-09	87.0616	98.1593	126.591	111.93	83.5474	82.0826	112.22	71.7999	66.4526	65.0521	56.472	65.2476	60.2844
	ENSMUSG00000029061	Mmp23	26561	1614.12	-0.522664	0.0804513	-6.49665	8.21255e-11	2.03109e-09	86.9227	72.1479	62.1903	67.7031	76.966	84.471	79.5103	95.067	106.348	105.031	105.452	109.823	108.362
	ENSMUSG00000005580	Adcy9	11515	906.567	-0.515286	0.0793317	-6.49534	8.28475e-11	2.04597e-09	86.891	34.6445	39.625	39.7438	36.3433	42.026	34.7732	48.2948	53.5967	53.9779	54.2969	53.8088	57.9428
	ENSMUSG00000024758	Rtn3	20168	2395.69	0.26939	0.041477	6.49493	8.30746e-11	2.04861e-09	86.8854	139.194	145.695	142.431	152.733	152.224	137.986	123.235	122.886	119.518	117.133	114.337	119.174
	ENSMUSG00000005836	Gata6	14465	1004.14	-0.556657	0.085713	-6.49442	8.33514e-11	2.05247e-09	86.8772	40.9791	40.626	36.7861	50.1868	42.7802	36.4841	69.0877	64.823	56.346	58.7277	53.9626	58.8894
	ENSMUSG00000032715	Trib3	228775	66.1418	1.61988	0.249471	6.49324	8.40073e-11	2.06563e-09	86.8495	7.11949	5.9646	8.91925	5.67357	5.44704	5.68649	2.33147	1.50892	1.74122	1.28895	2.10311	3.33806
	ENSMUSG00000031618	Nr3c2	110784	746.351	-0.866407	0.133484	-6.49074	8.54158e-11	2.09724e-09	86.7835	24.8902	23.0242	20.7037	32.0638	26.5648	21.0853	44.0125	44.6639	48.3363	47.2077	36.0606	47.8788
	ENSMUSG00000023046	Igfbp6	16012	1035.2	-0.776354	0.119618	-6.49029	8.56711e-11	2.10048e-09	86.7768	37.3913	37.164	31.5178	42.5356	37.794	50.172	76.7959	51.2428	62.7537	61.95	73.5061	74.4836
	ENSMUSG00000034161	Scx	20289	147.011	1.25534	0.193463	6.48881	8.65174e-11	2.11818e-09	86.7404	12.389	10.8864	16.6369	8.23478	9.93036	10.4672	5.80489	6.15638	2.36806	3.86684	4.77046	5.33093
	ENSMUSG00000002020	Ltbp2	16997	2976.3	0.922223	0.142146	6.48785	8.70708e-11	2.12867e-09	86.7189	251.312	184.736	251.403	167.095	172.839	294.993	117.811	112.807	96.7423	122.047	125.314	117.579
	ENSMUSG00000015759	Cnih1	12793	1368.48	0.428536	0.0660594	6.48714	8.74825e-11	2.13568e-09	86.7046	89.4702	91.4711	96.6791	87.0164	94.3594	80.2651	70.6103	70.9794	68.6042	64.3668	62.9906	60.4339
	ENSMUSG00000007480	Mc5r	17203	18.1497	3.89206	0.600172	6.48491	8.87825e-11	2.16193e-09	86.6516	3.08324	2.75289	0.924274	1.06987	1.59221	5.88779	0.285487	0.301783	0.278596	0	0.0512953	0.0996436
	ENSMUSG00000032507	Fbxl2	72179	217.777	-0.680994	0.105013	-6.48486	8.88119e-11	2.16193e-09	86.6516	7.39979	6.84052	8.04119	7.55395	7.87725	7.74974	10.8961	13.6406	9.75085	12.0033	12.4648	13.2526
	ENSMUSG00000036218	Pdzrn4	239618	59.5335	-1.86997	0.28876	-6.47588	9.42628e-11	2.29135e-09	86.3991	0.224236	0.542236	0.646992	0.745669	0.586604	0.704521	1.23711	2.7764	1.74122	1.93342	2.61606	2.34163
	ENSMUSG00000021196	Pfkp	56421	3604.25	-0.387479	0.0598405	-6.47521	9.46829e-11	2.29828e-09	86.386	151.247	154.412	149.686	182.105	180.674	175.225	205.693	204.609	228.17	226.774	210.824	212.042
	ENSMUSG00000085148	Mir22hg	100042498	701.778	-0.633542	0.0978612	-6.47389	9.55141e-11	2.31516e-09	86.3542	20.2373	25.7354	25.0478	32.3231	25.9363	26.9731	45.4875	48.1646	38.0283	37.7017	37.8046	33.8788
	ENSMUSG00000044068	Zrsr1	22183	591.824	-0.60842	0.0940245	-6.47087	9.7439e-11	2.35847e-09	86.2737	22.4236	23.483	20.5651	24.834	25.643	20.3808	36.2568	36.0329	35.4513	37.2184	30.7259	32.5336
	ENSMUSG00000036879	Phkb	102093	1404.61	-0.377094	0.0582842	-6.46992	9.80571e-11	2.37006e-09	86.2524	64.1875	59.4374	60.54	71.7463	61.3839	64.2121	87.454	87.0343	89.5685	81.3648	72.4802	74.384
	ENSMUSG00000027272	Ubr1	22222	1381.41	-0.553859	0.085632	-6.4679	9.93768e-11	2.39856e-09	86.2005	54.6575	56.2257	46.1675	68.634	54.8056	55.3049	74.2741	89.5089	86.9218	83.3788	75.0963	79.7647
	ENSMUSG00000029394	Cdk2ap1	13445	940.686	0.465034	0.071964	6.46203	1.03309e-10	2.48994e-09	86.0381	62.1134	55.475	59.893	55.4713	66.7052	57.6198	43.727	45.5693	40.2571	42.5353	45.6528	38.861
	ENSMUSG00000037003	Tns2	209039	2875.9	-0.726602	0.112459	-6.46102	1.04003e-10	2.50312e-09	86.0152	92.8898	94.224	84.2476	92.236	99.4293	102.156	140.888	129.525	157.824	171.672	150.295	175.722
	ENSMUSG00000040943	Tet2	214133	519.043	-0.685262	0.106085	-6.45959	1.0499e-10	2.52332e-09	85.9803	22.7039	21.3558	20.1954	22.7267	17.0534	20.7331	34.0205	34.2826	36.5657	36.2516	27.1865	31.0888
	ENSMUSG00000028402	Mpdz	17475	3696.12	-0.491589	0.0761112	-6.45882	1.05525e-10	2.53259e-09	85.9643	142.334	156.831	132.726	185.542	173.97	144.88	207.073	224.466	225.175	229.755	204.001	214.483
	ENSMUSG00000020923	Ubtf	21429	1408.08	-0.337798	0.0523054	-6.45818	1.05972e-10	2.53976e-09	85.9521	61.9452	61.4813	58.4141	67.8559	67.4594	63.9605	84.504	87.0343	77.7282	81.1231	77.7637	70.2986
	ENSMUSG00000028599	Tnfrsf1b	21938	359.509	0.787272	0.121976	6.4543	1.08724e-10	2.60204e-09	85.8469	30.7203	21.6477	27.451	19.355	19.7769	27.9796	16.0824	12.7956	13.4422	12.4867	14.7217	14.548
	ENSMUSG00000060261	Gtf2i	14886	1668.24	-0.552127	0.0855733	-6.45209	1.10321e-10	2.63656e-09	85.7896	68.7283	72.8265	61.6029	64.4842	67.8784	68.4895	97.0178	95.122	100.225	95.5432	98.8973	100.441
	ENSMUSG00000073489	Ifi204	15951	187.239	1.44222	0.223772	6.44504	1.15566e-10	2.75806e-09	85.594	12.2209	12.972	12.6626	21.9486	14.4975	18.3679	7.23233	4.52675	4.24858	4.26964	6.61709	6.6263
	ENSMUSG00000037206	Islr	26968	3585.96	-0.58056	0.0900946	-6.44389	1.16449e-10	2.77524e-09	85.567	154.555	119.709	138.41	143.752	165.213	154.391	209.357	188.554	206.509	231.124	226.315	234.711
	ENSMUSG00000073616	Cops9	66915	672.253	0.629944	0.0977795	6.4425	1.17522e-10	2.79689e-09	85.5332	45.8563	53.1809	53.5617	41.4657	52.4591	44.9887	33.735	34.2222	28.765	30.9347	30.572	28.8966
	ENSMUSG00000026090	Cracdl	72097	237.311	-0.933199	0.144856	-6.44224	1.17726e-10	2.79784e-09	85.5318	5.3256	5.00526	4.62137	6.28956	5.94984	6.84392	9.99203	9.11385	9.89014	11.3588	11.5414	12.3558
	ENSMUSG00000026442	Nfasc	269116	289.94	1.5642	0.24283	6.44152	1.18279e-10	2.80707e-09	85.5175	6.50284	6.50684	5.77672	5.21968	4.44143	11.6749	1.80808	2.17284	1.88052	1.20839	2.10311	4.03557
	ENSMUSG00000044968	Napepld	242864	1436.62	-0.612901	0.0951852	-6.43904	1.20235e-10	2.84951e-09	85.4523	59.2544	57.2268	44.319	66.0079	63.9817	53.8959	79.2225	96.3292	94.6528	81.4454	79.5077	91.2736
	ENSMUSG00000039168	Dap	223453	1414.44	0.427162	0.066377	6.43539	1.23155e-10	2.91467e-09	85.3541	93.5064	92.3887	95.9859	87.989	100.016	91.3362	70.1821	65.9094	73.6885	69.6032	64.9911	69.8004
	ENSMUSG00000052353	Cemip	80982	27.2287	6.96513	1.08279	6.43258	1.25455e-10	2.96498e-09	85.2798	4.48472	0.667368	4.06681	2.17217	0.502803	10.3162	0	0.0603566	0	0	0.102591	0
	ENSMUSG00000087598	Zfp111	56707	301.624	-0.519761	0.080814	-6.43157	1.26294e-10	2.98067e-09	85.2569	12.9496	11.1367	11.461	14.265	13.6176	13.1343	17.1768	19.3745	20.6161	18.0453	17.9533	16.0924
	ENSMUSG00000031990	Jam3	83964	1799.88	-0.52191	0.0811575	-6.43083	1.26909e-10	2.99105e-09	85.2418	67.495	77.6649	73.1563	89.8369	94.2756	72.6663	107.057	131.034	108.443	114.314	106.54	109.558
	ENSMUSG00000026622	Nek2	18005	19.0132	1.98928	0.309395	6.4296	1.27942e-10	3.01122e-09	85.2126	1.62571	1.2096	2.21826	1.94522	1.96931	2.91873	0.618554	0.603566	0.348244	0.241678	0.666839	0.398574
	ENSMUSG00000030554	Synm	233335	2040.54	0.489026	0.0760722	6.42844	1.28921e-10	3.03008e-09	85.1855	126.637	121.127	104.212	126.667	121.427	117.202	80.983	77.0151	93.6081	86.6817	79.1486	89.1312
	ENSMUSG00000047409	Ctdspl	69274	1495.41	-0.376322	0.0585622	-6.42603	1.30979e-10	3.07264e-09	85.1249	69.9056	64.5678	58.0906	71.0007	62.9342	58.0727	82.6959	81.1193	83.5787	83.701	82.9445	80.8608
	ENSMUSG00000022125	Cln5	211286	505.699	0.608467	0.0946898	6.4259	1.31092e-10	3.07264e-09	85.1249	31.2249	33.1598	43.2098	35.9218	35.3219	31.3009	24.0285	25.1687	20.4071	21.026	23.4419	22.4696
	ENSMUSG00000074671	Tspyl3	241732	93.9845	-0.92209	0.143521	-6.42476	1.32079e-10	3.09152e-09	85.0983	3.64383	2.29408	3.51224	4.11739	3.43582	2.81809	5.85247	7.2428	6.96489	6.1225	5.12953	6.12808
	ENSMUSG00000037822	Smim14	68552	4589.23	-0.446792	0.0695448	-6.42451	1.32296e-10	3.09234e-09	85.0971	183.649	200.836	186.334	233.459	224.879	185.792	281.537	288.686	290.436	276.56	239.344	266.746
	ENSMUSG00000020919	Stat5b	20851	1263.26	-0.406677	0.0633053	-6.42407	1.32682e-10	3.09713e-09	85.0904	55.0499	56.184	56.8429	56.217	60.4621	57.4688	75.987	74.9026	68.8828	81.8482	78.1227	70.3484
	ENSMUSG00000048582	Gja3	14611	9.90099	4.85113	0.755847	6.41814	1.37953e-10	3.21577e-09	84.9272	1.62571	1.45987	2.26447	1.03745	1.25701	0.85549	0.0475811	0.0603566	0	0.161118	0	0.0498218
	ENSMUSG00000021116	Eif2s1	13665	1078.06	0.395237	0.0616112	6.41502	1.40807e-10	3.27781e-09	84.8442	64.9724	64.693	72.9715	70.871	70.1411	63.0547	51.8158	55.7695	51.0526	50.1884	48.5253	49.5727
	ENSMUSG00000005107	Slc2a9	117591	50.2424	1.49815	0.233652	6.41186	1.43751e-10	3.34176e-09	84.7602	5.04531	3.62881	5.63807	4.66854	3.01682	4.02584	1.66534	1.26749	1.25368	1.28895	1.43627	2.09252
	ENSMUSG00000095253	Zfp799	240064	331.05	-0.869324	0.135621	-6.40994	1.45579e-10	3.37965e-09	84.7113	14.9117	11.5955	10.3981	13.4869	9.38566	8.40393	22.4583	24.3841	22.4966	22.2343	16.2093	16.1921
	ENSMUSG00000074165	Zfp788	67607	425.105	-0.664421	0.103662	-6.40952	1.45976e-10	3.38426e-09	84.7054	17.3783	17.4767	16.0362	21.1381	17.4724	13.1846	27.2164	32.834	28.4864	25.6984	24.314	23.4163
	ENSMUSG00000044835	Ankrd45	73844	102.457	-0.87763	0.136969	-6.40752	1.47902e-10	3.42426e-09	84.6543	2.91507	3.25342	2.44933	3.27446	3.14252	2.31486	5.66215	5.25103	5.43261	5.96138	4.10362	5.53022
	ENSMUSG00000020844	Nxn	18230	1406.14	-0.496361	0.0775256	-6.40254	1.52809e-10	3.53307e-09	84.5185	57.2923	57.8525	56.5194	63.7061	70.4344	50.6249	91.3557	79.6707	83.3697	86.8428	83.6113	74.384
	ENSMUSG00000029771	Irf5	27056	130.063	1.11413	0.174101	6.39935	1.56039e-10	3.60285e-09	84.4335	10.9876	7.00736	11.6921	9.66128	9.34376	11.222	4.75811	3.98354	3.83069	3.46405	5.59119	5.4804
	ENSMUSG00000075307	Klhl41	228003	244.832	-1.15369	0.180323	-6.39792	1.5751e-10	3.6319e-09	84.3987	7.51191	6.59026	5.86914	14.1353	10.3075	9.51104	18.0332	20.2195	22.218	20.0592	21.6979	16.6903
	ENSMUSG00000021579	Lrrc14b	432779	77.3365	-1.0073	0.15747	-6.39676	1.58712e-10	3.65466e-09	84.3715	2.85901	2.04381	3.00389	2.62605	3.10062	1.7613	5.80489	5.19067	5.29332	4.3502	4.61658	5.33093
	ENSMUSG00000015085	Entpd2	12496	896.424	-0.861718	0.134883	-6.38862	1.6739e-10	3.84929e-09	84.1462	28.8143	33.5769	25.1403	31.9665	44.8333	41.6674	53.8142	57.4595	60.0373	61.225	72.5828	65.2666
	ENSMUSG00000016528	Mapkapk2	17164	2569.78	0.375904	0.0588785	6.3844	1.72073e-10	3.95165e-09	84.0322	166.551	167.718	159.299	158.892	164.249	169.387	129.135	132.241	109.906	118.019	132.444	130.832
	ENSMUSG00000019768	Esr1	13982	1018.49	-0.662391	0.103771	-6.3832	1.73427e-10	3.97737e-09	84.004	37.5595	38.6239	31.0094	41.0118	38.2549	36.937	55.6223	57.0974	68.3952	58.1638	47.2943	64.1705
	ENSMUSG00000038072	Galnt11	231050	825.158	-0.535074	0.0838452	-6.38169	1.7514e-10	4.01126e-09	83.9672	34.9808	34.6614	34.2906	41.5954	35.3638	33.2132	54.4328	57.9424	52.9332	56.3915	45.4476	41.651
	ENSMUSG00000023150	Ivns1abp	117198	970.631	0.825399	0.129375	6.37991	1.77198e-10	4.05295e-09	83.9223	74.5585	70.2405	78.5633	75.6044	59.7498	95.4123	58.0965	47.38	44.6449	34.4793	37.8559	32.5835
	ENSMUSG00000021998	Lcp1	18826	906.933	1.01747	0.159542	6.37742	1.80095e-10	4.1137e-09	83.8577	77.2493	52.3467	80.7816	69.9956	59.2051	79.4599	41.8238	40.2579	31.5509	23.2011	38.6766	29.7436
	ENSMUSG00000004631	Sgce	20392	1179.95	-0.620886	0.0973679	-6.3767	1.80947e-10	4.12763e-09	83.843	45.0154	41.3768	44.0417	54.7905	55.3503	43.5294	74.6547	74.0576	78.4943	72.1005	70.0694	64.2203
	ENSMUSG00000006958	Chrd	12667	261.816	-0.683143	0.107183	-6.37363	1.84603e-10	4.20538e-09	83.7619	9.36185	10.1356	9.88974	9.98548	9.51136	13.5872	16.4155	15.6927	15.0442	16.9174	16.6197	18.4341
	ENSMUSG00000042523	Dnal1	105000	423.197	-0.627619	0.0984805	-6.37303	1.85326e-10	4.21624e-09	83.7507	17.6025	15.7249	13.3096	20.5221	14.9165	13.4866	23.8381	27.3416	23.1234	27.5513	21.8005	23.217
	ENSMUSG00000058056	Palld	72333	1499.49	0.687845	0.107954	6.37168	1.86972e-10	4.24801e-09	83.7181	115.762	97.102	101.116	84.9739	79.7362	89.2226	52.5295	63.978	52.3063	58.8082	65.9144	55.8502
	ENSMUSG00000040003	Magi2	50791	180.42	-0.702485	0.110302	-6.36873	1.90595e-10	4.32456e-09	83.6406	5.71802	6.67368	5.49943	7.7809	5.86604	7.59877	11.8477	8.69135	10.8652	11.2783	10.0539	10.612
	ENSMUSG00000027203	Dut	110074	244.381	0.807849	0.126864	6.36785	1.91692e-10	4.34365e-09	83.6215	19.5646	19.3537	16.7294	16.3723	18.8551	18.7705	12.5138	10.3813	10.7956	11.4394	6.71968	10.5124
	ENSMUSG00000045160	Bola3	78653	368.738	0.758992	0.119228	6.3659	1.94149e-10	4.39349e-09	83.5719	26.4038	33.0764	34.3368	22.3377	24.4698	22.9473	19.5558	17.5034	15.671	15.1451	14.5166	13.7508
	ENSMUSG00000005124	Ccn4	22402	400.766	0.855246	0.134353	6.36567	1.94445e-10	4.39435e-09	83.5711	34.252	27.6541	28.7911	29.0487	24.9307	38.2958	16.7961	23.6598	17.2033	16.5146	15.0295	11.5088
	ENSMUSG00000087679	Tmem250-ps	109299	1126.76	0.501715	0.0788429	6.36347	1.97242e-10	4.45167e-09	83.5148	73.8858	81.3355	84.2476	62.9604	81.4541	68.6405	53.3384	51.1221	51.4009	55.0219	53.5523	52.7613
	ENSMUSG00000036181	H1f2	50708	2292.04	1.02686	0.161387	6.36271	1.98223e-10	4.46788e-09	83.499	193.74	208.803	234.858	156.299	201.289	148.855	118.715	67.7201	108.583	92.4014	69.8129	101.288
	ENSMUSG00000041515	Irf8	15900	70.1519	1.54023	0.242086	6.36234	1.98709e-10	4.47292e-09	83.4941	5.88619	5.25552	6.70099	3.5014	4.60903	7.24651	2.61696	2.53498	1.81087	1.7723	1.17979	1.44483
	ENSMUSG00000038587	Akap12	83397	2165.55	-0.415506	0.0653102	-6.36204	1.99087e-10	4.47552e-09	83.4916	101.691	101.94	95.2003	123.262	93.27	109.956	146.597	136.828	140.83	133.809	138.6	130.135
	ENSMUSG00000020546	Stxbp4	20913	244.409	-0.745886	0.117246	-6.36169	1.99548e-10	4.47997e-09	83.4872	10.1467	8.63407	7.3942	10.2448	9.80466	7.49812	13.18	19.797	13.5119	15.5479	13.7984	13.7508
	ENSMUSG00000000088	Cox5a	12858	953.659	1.13513	0.178491	6.35958	2.02304e-10	4.53587e-09	83.4334	76.2402	111.325	111.19	50.9	63.6465	71.8612	50.1505	41.8271	36.6353	24.5706	37.9072	29.2952
	ENSMUSG00000062604	Srpk2	20817	1105.23	-0.47171	0.0742391	-6.35393	2.09887e-10	4.6997e-09	83.2793	46.7532	43.1286	46.1675	56.6384	47.7244	40.4093	69.8015	70.7983	60.107	67.0253	60.7849	58.2417
	ENSMUSG00000019989	Enpp3	209558	381.157	-0.86847	0.136687	-6.3537	2.10203e-10	4.7006e-09	83.2785	12.333	14.9741	13.6793	19.4198	17.9333	14.2414	25.9793	32.2908	28.9043	25.2956	30.059	25.2098
	ENSMUSG00000069892	9930111J21Rik2	245240	623.846	0.885035	0.139304	6.35325	2.10809e-10	4.70799e-09	83.2716	45.5199	39.2496	49.957	58.2595	38.6321	46.9513	28.2156	19.3745	30.4366	24.4094	24.0062	23.0675
	ENSMUSG00000046167	Gldn	235379	573.581	0.724348	0.114025	6.35254	2.11791e-10	4.72372e-09	83.2572	43.726	47.5082	44.5962	37.6077	40.3081	35.528	23.8381	26.738	26.8845	23.2816	19.5435	29.4447
	ENSMUSG00000050708	Ftl1	14325	9029.5	0.840462	0.132354	6.3501	2.15169e-10	4.79278e-09	83.1941	714.416	637.253	762.942	481.054	656.452	731.494	422.282	280.658	356.951	349.708	375.635	422.589
	ENSMUSG00000027555	Car13	71934	107.323	1.5739	0.247987	6.34671	2.19969e-10	4.8933e-09	83.104	9.9785	11.6372	14.696	6.54892	5.57274	12.5807	5.32908	2.83676	3.76104	1.85286	4.10362	2.39145
	ENSMUSG00000031355	Arhgap6	11856	461.423	-0.526967	0.0830349	-6.34633	2.20515e-10	4.89778e-09	83.1	20.2373	16.9345	17.7461	23.1482	20.573	19.6763	29.9761	26.7983	28.8346	30.3708	25.6989	27.6511
	ENSMUSG00000066900	Suds3	71954	944.848	0.441305	0.0695388	6.34617	2.20745e-10	4.89778e-09	83.1	57.3484	62.3989	65.8546	58.1946	64.694	55.3049	47.8666	44.1207	41.9983	48.3355	43.7036	40.2062
	ENSMUSG00000030978	Rrm1	20133	600.224	0.414053	0.0652572	6.34495	2.225e-10	4.9303e-09	83.0713	40.5307	36.0379	41.4999	43.7351	37.2912	37.5912	30.7374	29.5747	26.5362	31.9014	30.572	26.9038
	ENSMUSG00000038766	Gabpb2	213054	1194.98	-0.497396	0.0784115	-6.3434	2.24747e-10	4.97363e-09	83.0333	51.9106	51.6376	40.437	59.8481	51.1602	48.8133	72.5136	79.7915	73.8975	73.47	59.1948	67.2594
	ENSMUSG00000027386	Fbln7	70370	1201.01	-0.69733	0.109967	-6.34129	2.27846e-10	5.03566e-09	82.9794	45.1835	37.9565	33.4587	40.6552	38.5064	38.7487	55.4796	61.2016	68.4649	67.6697	55.0398	68.9036
	ENSMUSG00000040848	Sft2d2	108735	4231.48	-0.411394	0.0649667	-6.33238	2.41411e-10	5.32567e-09	82.7363	176.978	182.483	162.719	218.157	200.074	173.363	239.999	260.499	258.537	253.439	216.774	240.141
	ENSMUSG00000025477	Inpp5a	212111	2372.13	-0.436467	0.0689275	-6.33226	2.41593e-10	5.32567e-09	82.7363	99.9532	110.241	99.1746	99.174	110.407	95.6136	124.758	146.244	132.542	147.101	144.55	129.885
	ENSMUSG00000027544	Nfatc2	18019	94.1657	1.38778	0.21934	6.32708	2.49841e-10	5.50039e-09	82.5961	10.1467	7.13249	5.49943	7.42427	7.20685	11.6246	2.7597	3.1989	2.71631	3.22237	3.07772	3.53735
	ENSMUSG00000006273	Atp6v1b2	11966	821.274	0.445781	0.0704688	6.32593	2.51715e-10	5.53449e-09	82.5692	55.4423	57.4353	54.1163	53.4937	46.8864	57.6198	40.4439	41.2839	42.4162	35.1238	35.9067	41.2525
	ENSMUSG00000028108	Ecm1	13601	3193.95	-0.681514	0.107751	-6.32487	2.53447e-10	5.56538e-09	82.5451	116.547	113.619	120.756	105.885	111.664	104.47	157.779	138.458	193.485	193.1	186.664	198.789
	ENSMUSG00000067274	Rplp0	11837	13628.1	0.557257	0.0881115	6.32445	2.54141e-10	5.57343e-09	82.5388	1000.93	856.9	1047.53	815.081	1083.71	935.453	671.893	571.275	642.093	650.435	667.865	665.221
	ENSMUSG00000019731	Slc35e1	270066	1559.05	0.363975	0.0575601	6.3234	2.55874e-10	5.60424e-09	82.5148	95.0761	98.1865	94.4146	99.1416	107.642	103.061	74.0362	79.7311	74.2457	74.195	76.8403	80.9106
	ENSMUSG00000056429	Tgoln1	22134	5373.49	0.347757	0.0550077	6.32196	2.58267e-10	5.64938e-09	82.48	332.43	363.173	327.979	344.888	312.827	330.873	266.978	263.396	292.665	248.042	231.29	266.895
	ENSMUSG00000087141	Plcxd2	433022	88.0324	1.13244	0.179133	6.32176	2.58598e-10	5.64938e-09	82.48	8.52097	6.88223	8.22604	8.59141	8.12865	7.14586	3.80649	5.55281	2.22876	3.70572	2.66735	3.53735
	ENSMUSG00000030649	Anapc15	75430	214.179	0.68669	0.108627	6.32155	2.58953e-10	5.64989e-09	82.4796	14.5753	16.3505	16.1286	13.3572	18.3942	13.6878	8.5646	10.6831	10.0294	8.13648	9.59222	9.91454
	ENSMUSG00000038172	Ttc39b	69863	1101.27	-0.548205	0.0867299	-6.32083	2.60162e-10	5.66901e-09	82.4649	48.491	42.3779	43.0712	55.0174	47.3473	46.0958	66.0426	73.7558	67.6987	70.6504	57.2968	73.9854
	ENSMUSG00000061838	Suclg2	20917	2005.16	-0.407065	0.0644108	-6.31983	2.61856e-10	5.69862e-09	82.4423	80.2765	93.932	86.928	96.321	92.4739	86.0019	112.434	128.439	114.781	113.508	118.338	117.281
	ENSMUSG00000000031	H19	14955	86.4749	2.47199	0.391372	6.31621	2.68051e-10	5.826e-09	82.3463	23.2645	3.50368	7.34798	7.84574	4.48333	19.5756	2.33147	1.20713	2.01982	1.61118	2.46217	2.09252
	ENSMUSG00000034673	Pbx2	18515	377.302	-0.440225	0.0697135	-6.31478	2.70552e-10	5.87286e-09	82.3115	16.4253	17.5184	17.6999	16.5668	17.3048	15.9021	23.7905	24.5048	22.3573	23.1205	20.0565	22.8184
	ENSMUSG00000020644	Id2	15902	1976.86	-1.00407	0.159065	-6.31232	2.74891e-10	5.95946e-09	82.2479	55.2181	55.6418	70.9381	78.6195	62.0124	51.5307	162.537	169.964	132.89	117.375	92.9471	72.3413
	ENSMUSG00000040385	Ppp1ca	19045	3101.36	0.400478	0.063487	6.30803	2.82603e-10	6.11888e-09	82.1333	201.196	198.041	219.284	191.896	219.683	199.933	167.866	160.488	148.561	144.523	164.555	138.704
	ENSMUSG00000031818	Cox4i1	12857	5174.83	0.627491	0.0995292	6.3046	2.88947e-10	6.24829e-09	82.0424	354.685	408.846	447.857	288.542	338.345	355.129	288.008	223.138	226.986	222.021	225.135	227.138
	ENSMUSG00000024059	Clip4	78785	415.964	-0.689912	0.109458	-6.30299	2.91961e-10	6.30548e-09	82.0028	14.4072	14.2233	12.6163	20.0034	17.6819	16.8079	27.9301	26.8587	25.7004	24.9734	22.3647	25.5586
	ENSMUSG00000020143	Dock2	94176	233.019	1.20345	0.190977	6.30152	2.94731e-10	6.35724e-09	81.9673	18.8358	13.0971	15.9437	16.5344	15.2098	27.5267	8.61218	7.36351	8.70611	4.99467	7.23264	9.01775
	ENSMUSG00000029430	Ran	19384	2320.57	0.451232	0.0716098	6.30126	2.95244e-10	6.36025e-09	81.9653	150.518	146.195	150.472	146.411	162.154	146.037	116.859	118.54	109.001	109.48	99.0512	102.234
	ENSMUSG00000068874	Selenbp1	20341	1135.01	-0.372501	0.0591435	-6.29825	3.01016e-10	6.47641e-09	81.8867	46.6971	49.3852	52.1291	53.7206	48.73	50.2726	73.1321	62.4088	63.1715	62.9973	63.5036	61.231
	ENSMUSG00000022231	Sema5a	20356	3178.18	-0.810469	0.128743	-6.29524	3.06924e-10	6.5952e-09	81.8077	109.595	122.545	89.1925	162.718	136.134	125.455	178.857	249.092	223.643	222.021	197.692	222.703
	ENSMUSG00000026207	Speg	11790	1902.9	-0.857224	0.136181	-6.29476	3.07873e-10	6.60725e-09	81.7998	64.2997	63.4834	57.3512	62.3769	69.2193	68.0366	121.189	107.193	106.284	128.25	122.75	105.672
	ENSMUSG00000029580	Actb	11461	113586	-0.288832	0.0459078	-6.29157	3.14264e-10	6.73591e-09	81.716	5514.52	5090.72	5608.4	5323.72	5829.71	5339.72	6699.99	7025.39	6236.71	6828.68	6722.3	6133.11
	ENSMUSG00000027952	Pmvk	68603	345.77	0.700686	0.111398	6.28996	3.17556e-10	6.79793e-09	81.6762	26.2917	25.2766	26.0645	19.2253	21.6205	22.8466	18.1284	14.4856	13.9994	12.0839	13.9523	13.4021
	ENSMUSG00000028476	Reck	53614	2194.09	-0.409427	0.0650968	-6.2895	3.18484e-10	6.80924e-09	81.669	90.9277	94.8914	84.8484	111.364	105.379	91.8897	118.81	127.292	128.92	129.136	126.135	132.127
	ENSMUSG00000058446	Znrf2	387524	1001.83	0.489908	0.0779258	6.28686	3.23953e-10	6.90891e-09	81.6059	63.7391	69.6148	62.0188	61.2097	52.1658	62.6018	45.5827	49.7942	42.8341	44.8715	37.0352	42.6475
	ENSMUSG00000021290	Atp5mpl	70257	614.947	0.74511	0.118519	6.28686	3.23957e-10	6.90891e-09	81.6059	43.8942	51.2205	58.599	36.7972	40.8947	43.781	30.9753	28.3073	23.1234	25.5373	30.3155	24.6618
	ENSMUSG00000022533	Atp13a3	224088	3329.53	0.40943	0.065135	6.28586	3.26033e-10	6.94451e-09	81.5836	208.091	214.225	189.846	226.781	191.945	194.498	141.887	164.291	160.61	157.735	128.649	162.021
	ENSMUSG00000026377	Nifk	67949	504.115	0.49895	0.0794849	6.2773	3.44501e-10	7.32871e-09	81.3497	34.5884	33.1598	34.383	35.0465	36.0342	32.0557	25.6938	28.0055	22.5662	24.7317	21.0311	22.3202
	ENSMUSG00000031881	Cdh16	12556	29.9062	-2.24391	0.357484	-6.27695	3.45278e-10	7.33609e-09	81.3454	0.224236	0.458815	0.73942	0.81051	1.00561	0.754844	2.47422	5.19067	3.2735	1.12783	4.10362	2.69038
	ENSMUSG00000027428	Rbbp9	26450	751.326	-0.515243	0.0820913	-6.27646	3.46364e-10	7.35e-09	81.3371	26.5159	28.4883	28.6987	37.7373	35.2381	28.5331	45.773	47.5007	42.6948	44.3076	41.5492	41.2525
	ENSMUSG00000054196	Cthrc1	68588	90.9011	3.67713	0.586128	6.27358	3.52833e-10	7.47794e-09	81.2622	21.1342	1.75184	8.59575	13.2275	2.55592	31.0493	1.52259	1.02606	0.835787	0.402796	1.64145	0.597862
	ENSMUSG00000006369	Fbln1	14114	2946.72	-0.753385	0.120139	-6.27094	3.58883e-10	7.58558e-09	81.2001	130.393	134.808	93.9063	135.939	171.33	126.059	211.117	200.324	226.846	232.897	234.163	217.821
	ENSMUSG00000036333	Kidins220	77480	5327.92	-0.364414	0.0581121	-6.27089	3.58993e-10	7.58558e-09	81.2001	224.292	234.288	222.011	268.927	260.284	237.424	293.1	318.864	313.35	318.128	292.332	311.137
	ENSMUSG00000022769	Sdf2l1	64136	187.614	1.06323	0.169553	6.27078	3.59247e-10	7.58558e-09	81.2001	16.2571	16.851	19.3173	11.5417	13.4081	16.355	9.5638	5.79424	5.43261	8.78095	7.23264	7.67256
	ENSMUSG00000041203	Trir	68544	572.695	0.472763	0.0754901	6.26258	3.78661e-10	7.98562e-09	80.9769	37.6716	40.1672	41.5923	36.246	40.8947	35.7293	29.8333	30.4801	25.004	26.5845	28.4176	25.6084
	ENSMUSG00000026153	Fam135a	68187	920.273	-0.656075	0.104787	-6.26104	3.82411e-10	8.05474e-09	80.9395	34.1399	34.5363	35.7694	50.5434	45.4618	38.5977	63.9014	61.3827	67.4201	61.4667	54.9373	64.4196
	ENSMUSG00000036469	Marchf1	72925	112.472	1.69045	0.270018	6.26053	3.83674e-10	8.07137e-09	80.9305	10.9876	8.84262	7.30177	11.0229	8.38005	15.8517	4.47262	2.35391	3.2735	2.73901	3.07772	3.1886
	ENSMUSG00000003779	Kif20a	19348	48.4134	1.49197	0.238384	6.25867	3.88265e-10	8.15786e-09	80.8842	4.98925	3.46197	6.10021	4.05255	3.05872	5.78714	1.66534	1.02606	1.53228	1.12783	1.84663	2.2918
	ENSMUSG00000078670	Fam174b	100038347	475.896	-0.8035	0.128387	-6.25841	3.88921e-10	8.1616e-09	80.8822	12.9496	19.4371	15.3892	15.5942	16.8858	11.3227	24.5994	28.1262	30.2276	30.3708	23.2881	22.7686
	ENSMUSG00000108414	Snhg1	83673	191.09	0.784896	0.125429	6.2577	3.9069e-10	8.18862e-09	80.8679	14.295	13.0971	15.9437	13.1951	13.9528	13.1343	8.51702	7.48422	7.24348	9.50599	7.48911	7.97149
	ENSMUSG00000033685	Ucp2	22228	386.198	1.28802	0.205859	6.25683	3.92888e-10	8.22458e-09	80.8489	41.6518	20.5216	27.3123	25.5473	26.7743	44.4352	12.6566	11.1056	12.1886	11.8422	13.029	14.5978
	ENSMUSG00000042918	Mamstr	74490	90.1533	-1.1358	0.181561	-6.25573	3.95669e-10	8.27264e-09	80.8236	2.97113	2.62776	2.21826	3.24204	3.18442	3.7239	6.56619	7.00137	6.33805	9.50599	5.79637	4.28468
	ENSMUSG00000029695	Aass	30956	239.6	-1.13033	0.180709	-6.25499	3.97545e-10	8.29463e-09	80.812	4.93319	4.88013	4.20545	9.20739	8.17055	5.68649	12.4187	14.4856	15.2531	15.3063	10.5155	12.9038
	ENSMUSG00000102758	Naaladl2	635702	298.293	-0.733466	0.117262	-6.25493	3.97694e-10	8.29463e-09	80.812	8.35279	8.63407	8.91925	13.649	9.34376	8.25296	15.3687	16.0549	17.8998	14.259	15.0808	15.8932
	ENSMUSG00000039220	Ppp1r10	52040	893.301	-0.662643	0.105949	-6.25438	3.99088e-10	8.31351e-09	80.8022	37.2232	41.1265	37.9415	34.4305	33.604	35.8299	47.7714	53.0535	72.0866	64.4474	57.1942	51.5158
	ENSMUSG00000002957	Ap2a2	11772	2583.16	0.515101	0.0823749	6.25313	4.02296e-10	8.37012e-09	80.7727	178.268	176.561	169.835	165.766	173.3	197.669	127.327	116.247	118.821	117.616	129.982	126.049
	ENSMUSG00000035722	Abca7	27403	277.002	0.885035	0.141598	6.25035	4.09532e-10	8.51027e-09	80.7006	19.9009	20.9387	23.7539	16.3075	17.6819	22.444	10.8009	9.11385	12.5368	11.3588	10.2591	11.0106
	ENSMUSG00000069792	Wfdc17	100034251	90.8007	1.67276	0.267682	6.24905	4.12956e-10	8.57097e-09	80.6697	7.39979	6.7571	8.50332	9.6937	7.91915	12.3291	3.80649	2.53498	1.81087	2.1751	2.51347	3.38788
	ENSMUSG00000030231	Plekha5	109135	686.659	-0.666107	0.106664	-6.24492	4.24025e-10	8.78341e-09	80.5634	23.8251	25.36	22.6909	30.54	31.4252	24.9602	35.1624	44.0603	46.8041	40.6824	37.702	45.4873
	ENSMUSG00000037731	Themis2	230787	85.5365	1.15583	0.185085	6.24484	4.24222e-10	8.78341e-09	80.5634	5.83014	5.46407	6.10021	7.58637	6.03364	7.29683	4.61537	3.01783	2.92525	1.7723	1.94922	2.64056
	ENSMUSG00000051401	Kctd16	383348	173.787	-1.44056	0.230871	-6.23965	4.38562e-10	9.0693e-09	80.4243	3.30748	5.42236	2.72661	8.1051	6.95545	6.18972	13.513	18.5898	13.094	13.6145	13.6445	15.644
	ENSMUSG00000030516	Tjp1	21872	2254.74	-0.39879	0.0639365	-6.23728	4.45239e-10	9.19266e-09	80.3656	95.02	99.9383	90.0705	112.564	104.164	89.2729	123.568	132.483	131.915	127.122	125.314	132.078
	ENSMUSG00000031554	Adam5	11499	52.1145	-1.1332	0.181686	-6.23715	4.45607e-10	9.19266e-09	80.3656	1.73783	1.71013	1.3402	2.07491	1.71791	1.7613	3.09277	3.56104	4.10928	4.3502	3.33419	4.23485
	ENSMUSG00000041073	Nacad	192950	552.46	-0.749894	0.120298	-6.23365	4.55694e-10	9.38938e-09	80.2736	18.4434	20.3547	18.9938	22.9212	22.1652	20.8337	31.4987	33.4376	26.188	36.0905	40.472	38.014
	ENSMUSG00000004446	Bid	12122	77.4815	0.99837	0.160206	6.23177	4.6119e-10	9.49115e-09	80.2268	6.11043	6.17315	7.20934	5.25211	5.57274	4.32777	3.14035	3.13854	2.36806	3.22237	2.30829	3.03913
	ENSMUSG00000000290	Itgb2	16414	254.873	1.15497	0.1854	6.2296	4.67628e-10	9.61204e-09	80.1718	22.3115	15.3078	19.5946	14.7513	16.5506	30.3447	10.7057	8.02743	8.77576	5.47803	9.89999	9.76507
	ENSMUSG00000041741	Pde3a	54611	10062.8	-0.595784	0.0956486	-6.22888	4.69784e-10	9.64473e-09	80.1571	397.01	397.459	328.117	511.983	411.796	351.657	544.708	603.144	650.242	614.667	556.4	617.193
	ENSMUSG00000053646	Plxnb1	235611	623.777	-0.839108	0.134753	-6.22699	4.75475e-10	9.74982e-09	80.11	21.3585	23.3162	19.1325	21.4947	20.6149	21.6892	35.6858	38.5679	37.1925	38.5073	41.1388	35.224
	ENSMUSG00000028996	Rbp7	63954	22.087	2.22989	0.358173	6.22574	4.7929e-10	9.81622e-09	80.0806	3.69989	2.46092	1.70991	1.9128	2.01121	2.91873	0.85646	0.301783	0.62684	0.241678	0.359067	0.647684
	ENSMUSG00000022018	Rgcc	66214	192.711	1.79931	0.289041	6.22511	4.81212e-10	9.84377e-09	80.0684	22.1994	20.4381	17.515	11.2499	10.936	32.7099	9.18315	3.86282	5.78086	3.14181	6.66839	4.18503
	ENSMUSG00000006301	Tmbim1	69660	3814.02	0.437903	0.0703545	6.22424	4.83905e-10	9.88698e-09	80.0494	242.623	239.752	267.947	243.315	253.329	215.181	176.859	182.096	181.993	180.13	179.585	170.141
	ENSMUSG00000027357	Crls1	66586	440.201	1.07215	0.172284	6.22317	4.87218e-10	9.94276e-09	80.0249	33.8036	47.8002	50.9275	24.6719	28.8274	32.7602	24.3139	20.2195	15.7406	13.2117	15.3886	14.8469
	ENSMUSG00000007867	Ift43	76411	670.288	-0.518464	0.0833164	-6.22284	4.88251e-10	9.9519e-09	80.0209	26.3477	24.4006	28.976	30.151	28.6598	25.4131	34.9721	41.2839	36.0781	38.9907	42.1647	39.1599
	ENSMUSG00000048814	Lonrf2	381338	139.266	-0.954768	0.153444	-6.22226	4.90057e-10	9.97679e-09	80.0101	3.25142	4.12934	2.77282	4.40917	3.98053	3.37164	7.70814	8.51028	8.56681	5.80026	5.84766	6.02844
	ENSMUSG00000028803	Nipal3	74552	359.906	-0.582683	0.0937006	-6.21856	5.0173e-10	1.02022e-08	79.913	11.9966	13.2639	13.8641	15.0755	13.3662	14.1408	22.0776	17.7448	19.9196	19.2537	18.0559	24.1138
	ENSMUSG00000027994	Mcub	66815	92.2377	1.13532	0.182963	6.20522	5.4621e-10	1.10935e-08	79.5493	6.22255	6.00631	8.87303	6.58134	6.07554	8.15232	3.521	3.25926	2.64666	2.49734	3.18031	3.63699
	ENSMUSG00000071342	Lsmem1	380755	15.9944	-2.34118	0.377473	-6.20224	5.56663e-10	1.12923e-08	79.4722	0.280295	0.208552	0.184855	0.162102	0.293302	0.452907	1.04678	0.844993	1.53228	1.28895	1.1285	1.89323
	ENSMUSG00000051154	Commd3	12238	759.939	0.484844	0.0781772	6.20186	5.58001e-10	1.1306e-08	79.4669	54.6015	51.0954	57.4437	49.1817	51.7887	43.6803	41.1576	41.465	34.128	35.8489	34.2653	31.587
	ENSMUSG00000025262	Fam120c	207375	591.88	-0.484051	0.0780629	-6.20078	5.61831e-10	1.13701e-08	79.4424	23.6569	25.3183	22.3674	27.298	23.2966	23.0982	31.5938	32.9547	38.5158	32.1431	31.5466	34.676
	ENSMUSG00000022180	Slc7a8	50934	69.2146	1.45337	0.234416	6.19997	5.64738e-10	1.14153e-08	79.4251	8.91338	5.04697	4.99108	5.73841	4.98613	7.74974	2.28389	1.87106	1.81087	2.01398	2.61606	2.79002
	ENSMUSG00000049107	Ntf3	18205	734.132	-0.919199	0.148291	-6.1986	5.69659e-10	1.15012e-08	79.3926	23.4327	23.5664	23.569	30.6697	37.5426	21.4879	46.915	70.0137	44.436	47.3688	49.5512	42.6475
	ENSMUSG00000020628	Trappc12	217449	731.427	-0.440313	0.0710404	-6.19806	5.71625e-10	1.15272e-08	79.3828	34.4763	31.3663	34.0133	33.9442	28.7017	30.4454	44.7738	42.0686	45.4807	49.1411	39.4461	39.3592
	ENSMUSG00000028517	Plpp3	67916	3521.79	-0.58025	0.093641	-6.19654	5.77189e-10	1.16256e-08	79.3458	149.285	146.279	126.441	146.346	164.542	131.896	193.941	223.32	211.175	214.529	218.723	219.316
	ENSMUSG00000022372	Sla	20491	133.364	1.76374	0.284668	6.19576	5.80027e-10	1.1669e-08	79.3297	17.098	9.05118	7.57905	11.1202	12.0673	17.8646	3.61616	3.50068	3.48244	2.81957	4.25751	4.03557
	ENSMUSG00000026678	Rgs5	19737	33890.3	-1.05663	0.170551	-6.19537	5.81488e-10	1.16846e-08	79.3239	593.384	451.057	482.148	977.961	507.789	667.786	1309.19	1218.96	1494.04	1209.52	952.4	1380.91
	ENSMUSG00000011658	Fuz	70300	271.462	-0.713459	0.115177	-6.19446	5.84854e-10	1.17384e-08	79.3039	11.8284	11.1784	10.814	9.92064	11.8578	11.222	18.747	16.6584	17.9694	17.4008	19.8513	17.7366
	ENSMUSG00000031904	Slc7a6	330836	681.869	0.561212	0.0906111	6.19364	5.87921e-10	1.17861e-08	79.2863	41.4837	48.5093	43.7644	52.2941	45.378	52.8391	37.5415	35.3086	28.4167	28.4374	29.9564	31.2881
	ENSMUSG00000026112	Coa5	76178	1533.33	0.649888	0.104995	6.18973	6.02661e-10	1.20674e-08	79.1839	105.111	122.837	114.98	88.2483	80.4485	93.4497	76.6056	71.6433	64.0073	57.0359	55.5015	58.9392
	ENSMUSG00000068015	Lrch1	380916	872.321	-0.597651	0.0965697	-6.1888	6.06222e-10	1.21244e-08	79.1634	33.4672	30.115	33.3663	34.9492	39.8472	32.8609	39.1592	55.7092	48.7542	51.8801	52.4751	58.3912
	ENSMUSG00000010755	Cars	27267	387.906	0.562752	0.0909468	6.18771	6.10448e-10	1.21947e-08	79.1383	26.2917	24.1921	27.3123	27.7843	27.1933	26.4699	20.7454	20.0384	17.9694	17.6425	16.671	14.0996
	ENSMUSG00000031827	Cotl1	72042	269.16	1.24487	0.201291	6.18444	6.23225e-10	1.24319e-08	79.0546	25.2265	17.5601	24.4471	17.3449	20.8244	34.4209	12.3711	8.08779	9.2633	9.10319	9.48963	10.1636
	ENSMUSG00000026755	Arpc5l	74192	741.138	0.442323	0.0715235	6.1843	6.23784e-10	1.24319e-08	79.0546	47.0335	49.1767	52.3139	47.4959	51.0345	45.8945	38.3028	39.4129	34.6851	31.257	36.2658	33.6795
	ENSMUSG00000000732	Icosl	50723	336.99	-0.804483	0.130157	-6.18085	6.37576e-10	1.26919e-08	78.9647	11.6042	11.5955	11.5072	11.9955	13.2405	10.1652	19.6034	18.107	19.3624	23.5233	19.1331	21.7721
	ENSMUSG00000057101	Zfp180	210135	700.715	0.53476	0.0865852	6.17611	6.57012e-10	1.30636e-08	78.8394	47.8183	45.8398	42.5628	46.3936	49.149	47.4545	31.4035	35.7311	28.9739	29.3236	28.5202	36.8183
	ENSMUSG00000026413	Pkp1	18772	9.32757	5.78825	0.937436	6.17455	6.63524e-10	1.31777e-08	78.8016	1.40147	0.917631	1.84855	0.486306	1.63411	0.754844	0	0	0	0	0	0.0996436
	ENSMUSG00000078429	Ctdsp2	52468	5900.79	-0.350998	0.0568701	-6.17193	6.74621e-10	1.33825e-08	78.7346	268.971	252.056	265.128	290.292	291.752	257.1	338.635	359.122	341.906	348.58	321.827	345.415
	ENSMUSG00000031594	Fgl1	234199	38.3613	4.80221	0.778375	6.16954	6.84902e-10	1.35706e-08	78.674	2.4666	2.7946	5.0373	1.39408	2.55592	20.5318	0.237905	0.422496	0	0.402796	0.153886	0.0498218
	ENSMUSG00000027746	Ufm1	67890	1380.23	0.51944	0.0842064	6.16866	6.88728e-10	1.36306e-08	78.6549	89.9747	89.0519	93.5366	98.9471	95.8678	79.6109	66.6135	73.0315	64.3556	60.5	58.5279	55.9997
	ENSMUSG00000006586	Runx1t1	12395	390.05	-0.540211	0.0876269	-6.16489	7.05308e-10	1.39425e-08	78.5566	15.248	17.4767	15.1119	17.4098	17.4724	14.1911	21.4115	26.9794	24.0985	24.0066	21.2362	22.6191
	ENSMUSG00000024404	Riok3	66878	2013.16	0.400682	0.0650337	6.16114	7.2222e-10	1.42603e-08	78.4587	127.198	124.714	133.465	121.803	120.631	116.951	100.634	95.0617	99.0407	86.1984	84.5859	94.2629
	ENSMUSG00000089857	Zfp882	382019	149.624	-0.902916	0.14656	-6.16072	7.24155e-10	1.4282e-08	78.4521	4.93319	6.54855	5.08351	6.74344	4.73473	4.52907	9.65896	11.6488	9.75085	9.74767	10.4129	9.41632
	ENSMUSG00000001119	Col6a1	12833	12858.3	-0.60078	0.0975333	-6.15974	7.28627e-10	1.43535e-08	78.4304	572.755	525.886	497.814	620.008	712.807	718.109	870.401	893.338	922.221	938.837	1034.11	820.466
	ENSMUSG00000048489	Depp1	213393	81.7821	2.28069	0.370281	6.15934	7.30506e-10	1.43739e-08	78.4242	8.85732	7.34105	14.28	3.0151	4.98613	12.6311	2.28389	1.44856	2.50736	0.805592	1.84663	1.54448
	ENSMUSG00000020330	Hmmr	15366	36.1883	1.74959	0.28408	6.1588	7.33e-10	1.44064e-08	78.4145	3.47566	2.54434	4.3903	2.98268	2.80732	5.4852	1.09437	1.8107	0.766138	0.563915	1.23109	0.846971
	ENSMUSG00000049313	Sorl1	20660	8903.19	-0.682278	0.110829	-6.15614	7.4539e-10	1.4633e-08	78.3467	328.898	367.052	288.189	375.882	365.915	302.542	491.893	528.543	544.236	552.475	539.934	565.776
	ENSMUSG00000029167	Ppargc1a	19017	153.681	1.86939	0.303837	6.15263	7.62095e-10	1.49437e-08	78.2554	25.8432	20.9387	9.28896	7.91058	8.63146	27.426	4.80569	4.88889	5.85051	2.98069	4.25751	4.43414
	ENSMUSG00000039385	Cdh6	12563	847.701	-0.821688	0.133614	-6.1497	7.76312e-10	1.51895e-08	78.1846	30.8885	26.8198	23.2917	49.3439	33.3945	30.6467	53.1957	59.8134	52.4456	60.2583	57.5533	56.4979
	ENSMUSG00000062070	Pgk1	18655	2965.75	0.648269	0.105418	6.14953	7.7711e-10	1.51895e-08	78.1846	197.047	240.628	264.527	169.915	191.023	188.158	163.727	140.872	129.408	118.664	126.648	115.587
	ENSMUSG00000048732	Klhl11	217194	556.949	-0.505927	0.0822712	-6.14949	7.77303e-10	1.51895e-08	78.1846	20.6858	24.2338	19.5022	26.8117	24.9307	25.5641	31.0705	36.0329	33.0136	33.1904	30.8285	35.6724
	ENSMUSG00000022010	Tsc22d1	21807	5038.35	-0.510259	0.0829796	-6.14921	7.7872e-10	1.51998e-08	78.1816	203.662	242.463	214.894	208.334	250.815	204.412	310.514	351.094	339.469	296.216	275.507	301.671
	ENSMUSG00000019432	Ddx39b	53817	1516.36	-0.341337	0.0555377	-6.14604	7.94426e-10	1.54886e-08	78.0999	69.401	69.7399	67.472	80.5323	74.5825	75.8367	88.5484	93.3717	95.0707	97.7989	90.8952	84.7967
	ENSMUSG00000022822	Abcc5	27416	691.844	-0.674752	0.109814	-6.14449	8.02213e-10	1.56225e-08	78.0625	25.9553	22.9825	23.2455	32.1935	24.1765	27.3757	39.3971	43.4568	40.466	40.9241	41.7031	40.6048
	ENSMUSG00000000563	Atp5pb	11950	2555	0.537021	0.0874386	6.14169	8.16467e-10	1.5882e-08	77.991	167.953	197.958	204.08	151.695	169.235	162.543	140.126	135.802	120.284	104.244	117.261	104.476
	ENSMUSG00000036678	Aaas	223921	174.147	0.730899	0.119013	6.14135	8.18214e-10	1.58978e-08	77.9866	13.3981	12.3463	14.5111	11.6389	13.1567	9.91362	9.61138	7.60493	6.96489	6.5253	7.5917	6.32737
	ENSMUSG00000027469	Tpx2	72119	84.2906	0.884328	0.144008	6.14081	8.21031e-10	1.59344e-08	77.9767	7.7922	5.42236	7.16313	7.10007	6.20124	7.09554	3.33068	3.98354	4.73612	4.18908	3.33419	2.59073
	ENSMUSG00000046541	Zfp526	210172	325.216	-0.494821	0.0805883	-6.14011	8.24633e-10	1.59668e-08	77.9678	12.333	14.6404	12.2928	14.7513	14.1623	13.8891	20.3171	19.0123	19.7106	20.9454	17.8508	17.4875
	ENSMUSG00000022884	Eif4a2	13682	5713.66	-0.589262	0.0959712	-6.13999	8.25288e-10	1.59668e-08	77.9678	214.201	221.274	195.992	293.567	237.407	248.797	343.773	364.252	370.811	360.261	307.259	357.073
	ENSMUSG00000041977	Arhgef11	213498	1523.64	-0.380941	0.062043	-6.13994	8.25512e-10	1.59668e-08	77.9678	67.439	64.6095	63.7749	78.4898	66.7471	64.1114	82.9814	90.3539	92.9116	91.5153	77.7124	88.2842
	ENSMUSG00000022517	Mgrn1	17237	1953.94	-0.316905	0.0516185	-6.13936	8.28522e-10	1.60068e-08	77.957	87.396	88.8433	89.8857	89.5451	88.9543	90.7323	114.147	106.107	111.09	111.172	109.875	108.861
	ENSMUSG00000030844	Rgs10	67865	221.569	0.847102	0.138082	6.13477	8.52847e-10	1.64554e-08	77.8369	16.4813	14.6404	20.0568	16.5992	16.8439	16.9085	10.0396	9.71742	9.89014	8.7004	8.51502	9.11739
	ENSMUSG00000021027	Ralgapa1	56784	2335.16	-0.44496	0.0725327	-6.13461	8.53671e-10	1.64554e-08	77.8369	99.7289	98.8122	90.81	118.853	96.4125	91.4368	124.139	141.717	146.611	137.917	132.547	121.814
	ENSMUSG00000028986	Klhl7	52323	1535.84	-0.464206	0.0756769	-6.13405	8.56694e-10	1.6495e-08	77.8265	65.4208	63.5251	60.4938	80.6944	66.7052	58.9282	92.2122	101.278	93.9564	85.1511	83.8165	85.3448
	ENSMUSG00000032577	Mapkapk3	102626	99.3772	1.15782	0.188759	6.13383	8.57863e-10	1.64989e-08	77.8255	6.78314	9.71854	8.31847	5.83567	7.41635	8.35361	4.80569	3.56104	3.48244	1.85286	2.87254	3.8861
	ENSMUSG00000032802	Srxn1	76650	873.318	0.46416	0.0756773	6.13341	8.60161e-10	1.65244e-08	77.8187	60.6558	60.8139	66.6864	52.9749	54.8056	51.2288	43.9173	44.4828	40.675	41.6491	39.6	39.5087
	ENSMUSG00000028657	Ppt1	19063	2539.08	-0.450841	0.0735223	-6.13204	8.67617e-10	1.66489e-08	77.7862	94.2352	89.469	102.225	106.728	108.522	97.4252	128.041	143.045	139.158	134.292	129.315	137.309
	ENSMUSG00000022718	Dgcr8	94223	564.394	-0.526874	0.0859343	-6.13113	8.72564e-10	1.6725e-08	77.7664	22.816	23.483	20.1954	26.4875	23.967	22.595	32.593	39.6543	31.7599	34.0765	30.2129	31.5372
	ENSMUSG00000027470	Mylk2	228785	497.214	-0.84986	0.138639	-6.13	8.78773e-10	1.6825e-08	77.7404	17.8268	19.9376	14.5573	18.6417	24.1346	16.8582	36.2092	36.5761	32.9439	34.2377	31.1875	29.4447
	ENSMUSG00000026773	Pfkfb3	170768	1410.93	0.985926	0.160868	6.1288	8.8545e-10	1.69339e-08	77.7124	117.556	142.108	114.841	71.0331	87.5716	132.601	72.0854	54.2003	58.7837	46.7243	59.2973	43.893
	ENSMUSG00000109143	Gm10046	100043229	60.985	-1.16685	0.190439	-6.12713	8.94778e-10	1.70931e-08	77.6718	1.45753	1.50158	1.61748	2.46395	1.55031	1.40904	4.09197	3.37997	3.96999	5.15579	2.56476	3.58717
	ENSMUSG00000078377	Gm4294	100043209	15.2717	22.2475	3.63238	6.12476	9.08188e-10	1.73298e-08	77.6121	0	0	4.62137	2.98268	0	0	0	0	0	0	0	0
	ENSMUSG00000085162	Gm12295	327946	19.6174	2.24744	0.367256	6.11955	9.38408e-10	1.78864e-08	77.4748	2.69083	2.21066	2.54175	2.04249	1.92741	2.4155	0.42823	0.965706	0.139298	0.483355	0.615543	0.249109
	ENSMUSG00000020937	Plcd3	72469	275.958	-0.713608	0.116663	-6.11681	9.5469e-10	1.81764e-08	77.4049	9.86638	11.5121	13.3096	8.88319	11.6902	8.35361	18.2711	15.0892	16.7157	16.3535	18.2098	18.6334
	ENSMUSG00000029063	Nadk	192185	2030.93	0.469603	0.0767773	6.11643	9.56953e-10	1.81992e-08	77.3995	132.58	151.284	146.729	114.541	124.528	128.273	112.101	99.0452	94.026	91.0319	89.1512	87.5369
	ENSMUSG00000022707	Gbe1	74185	869.042	0.783818	0.128155	6.11618	9.58468e-10	1.82077e-08	77.3975	60.3195	81.6691	76.1602	49.3763	53.7581	61.0921	45.6778	39.3525	37.4711	29.1624	37.3943	31.886
	ENSMUSG00000024208	Uqcc2	67267	405.572	0.856713	0.140155	6.1126	9.80188e-10	1.85822e-08	77.309	33.243	30.8241	38.912	22.7591	30.252	28.0299	19.6034	14.2442	14.1387	16.3535	17.4917	18.7828
	ENSMUSG00000028464	Tpm2	22004	28365.1	-0.504561	0.0825448	-6.11257	9.80366e-10	1.85822e-08	77.309	1148.54	1081.89	1105.99	1176.54	1576.04	1043.5	1653.68	1692.7	1585.14	1762.88	1710.29	1626.63
	ENSMUSG00000027824	Vmn2r1	56544	25.4612	1.83153	0.299727	6.11066	9.92182e-10	1.87853e-08	77.2618	3.1393	2.58605	3.28117	2.59363	1.84361	2.11356	0.523392	0.844993	1.32333	0.805592	0.512953	0.448396
	ENSMUSG00000070972	Dnajc25	72429	365.862	0.419426	0.068657	6.10901	1.00254e-09	1.89604e-08	77.2215	23.3766	23.6081	24.9092	25.3528	25.1821	25.9163	17.4623	20.7627	18.1784	16.998	18.3124	18.185
	ENSMUSG00000045466	Zfp956	101197	93.303	-0.84447	0.138264	-6.10766	1.01103e-09	1.90998e-08	77.1897	3.47566	3.33684	3.65088	3.0151	3.14252	2.66712	6.61377	5.25103	7.03454	6.04194	4.82176	4.73307
	ENSMUSG00000029875	Ccdc184	239650	7.96111	5.79546	0.949497	6.10372	1.0363e-09	1.95554e-08	77.0873	1.40147	0.792499	2.21826	0.486306	1.42461	0.754844	0	0.0603566	0.0696489	0	0	0
	ENSMUSG00000021130	Galnt16	108760	3087.8	-0.644325	0.105582	-6.10259	1.04362e-09	1.96717e-08	77.0616	122.265	107.196	107.632	158.99	160.52	136.325	183.187	221.026	199.196	205.426	212.003	205.366
	ENSMUSG00000037855	Zfp365	216049	765.408	0.577331	0.0946069	6.10242	1.04477e-09	1.96717e-08	77.0616	56.8999	48.6344	53.7466	52.9425	55.476	43.3281	34.4487	34.8258	35.7995	37.46	29.8539	34.6262
	ENSMUSG00000029632	Ndufa4	17992	2078.25	0.73801	0.121076	6.09545	1.09129e-09	2.0525e-08	76.8772	145.529	177.603	208.193	127.023	136.05	147.597	120.761	97.0535	96.7423	74.9201	89.0486	83.8003
	ENSMUSG00000048458	Inka2	109050	629.128	-1.00794	0.165414	-6.09345	1.10501e-09	2.07601e-08	76.8277	21.4706	18.9783	22.1364	22.0783	22.8356	15.2982	42.8706	59.3306	40.8143	38.3462	40.472	24.0639
	ENSMUSG00000035296	Sgcg	24053	3934.75	-0.592845	0.0973019	-6.09284	1.10928e-09	2.08174e-08	76.8157	147.828	160.001	143.771	204.411	213.817	153.636	243.806	258.206	265.014	261.012	262.221	238.696
	ENSMUSG00000082361	Btc	12223	530.298	-1.46623	0.240808	-6.08878	1.13773e-09	2.13277e-08	76.7106	10.1467	8.7592	8.91925	22.7915	11.774	13.2349	37.256	34.1015	44.7146	36.735	24.4679	29.7934
	ENSMUSG00000031700	Gpt2	108682	433.232	0.819135	0.134537	6.08855	1.13937e-09	2.13345e-08	76.7092	40.7549	30.2401	22.4599	29.6971	29.5397	37.4906	20.7454	15.9341	17.2033	16.6758	16.9274	19.1814
	ENSMUSG00000056832	Ttc26	264134	201.363	-0.74504	0.122371	-6.08838	1.1406e-09	2.13345e-08	76.7092	7.23161	6.67368	5.7305	9.33708	8.54766	5.73682	11.8953	12.5542	11.9796	13.4534	10.2591	12.2063
	ENSMUSG00000102252	Snrpn	20646	425.044	-0.536885	0.0881906	-6.08778	1.1449e-09	2.13916e-08	76.6976	15.9208	15.3495	17.0991	16.891	17.2629	14.6943	23.3623	23.1166	25.8397	20.9454	26.1606	20.4269
	ENSMUSG00000025804	Ccr1	12768	69.4043	1.79069	0.294491	6.08063	1.19714e-09	2.23431e-08	76.5086	5.15743	4.3796	6.70099	8.88319	5.19563	7.14586	3.47342	2.59533	0.835787	1.12783	1.59015	1.04626
	ENSMUSG00000034910	Pygo1	72135	604.763	-0.616209	0.101444	-6.0744	1.24452e-09	2.32019e-08	76.3448	23.5448	25.2348	16.868	26.3254	23.7994	22.0415	33.6874	35.7311	34.8941	42.0519	26.93	36.7685
	ENSMUSG00000025969	Nrp2	18187	293.697	1.31738	0.216958	6.07205	1.26287e-09	2.35184e-08	76.2859	23.2645	23.5664	27.2199	17.9285	14.8327	33.1125	15.0356	8.44993	8.84541	5.80026	9.48963	8.12095
	ENSMUSG00000030401	Rtn2	20167	253.526	-0.591644	0.0974403	-6.07187	1.26432e-09	2.35197e-08	76.2857	8.85732	9.71854	10.3981	10.5042	11.9416	9.91362	16.0824	14.8477	12.6064	15.3868	15.2347	17.338
	ENSMUSG00000037443	Cep85	70012	314.243	-0.62092	0.102298	-6.06971	1.28139e-09	2.38113e-08	76.2322	12.1087	11.5121	11.7845	14.2001	12.3187	12.3794	18.6518	20.0384	23.1234	19.3342	15.3886	17.338
	ENSMUSG00000021767	Kat6b	54169	1185.71	-0.440515	0.0725918	-6.06839	1.29201e-09	2.39824e-08	76.2011	50.7894	53.2226	47.0918	60.2371	54.2609	47.6055	66.328	73.2126	76.1262	69.8448	66.6326	69.7007
	ENSMUSG00000042228	Lyn	17096	313.805	1.01708	0.167625	6.06762	1.29818e-09	2.40706e-08	76.1851	24.4417	18.3943	22.7372	22.3377	16.1316	35.528	13.9413	12.3731	10.1687	8.53928	11.6953	11.459
	ENSMUSG00000037224	Zfyve28	231125	85.2432	-0.831121	0.136999	-6.06663	1.30621e-09	2.41934e-08	76.163	2.29842	3.12829	3.00389	3.14478	3.10062	2.96905	5.56699	4.46639	4.45753	6.5253	5.64248	4.73307
	ENSMUSG00000048100	Taf13	99730	304.087	0.556515	0.0917463	6.06581	1.31294e-09	2.42915e-08	76.1455	21.0782	21.4392	18.6241	24.1208	21.2853	19.7266	17.1768	13.7613	15.2531	14.0979	12.4135	12.6547
	ENSMUSG00000029730	Mcm7	17220	265.335	0.64169	0.105945	6.05685	1.38816e-09	2.56553e-08	75.9082	17.9389	16.6008	20.3803	18.6093	21.0339	18.0659	13.7034	11.5281	10.0991	12.8089	11.285	12.1067
	ENSMUSG00000069378	Prdm6	225518	607.271	-0.810988	0.133946	-6.0546	1.40763e-09	2.59871e-08	75.8524	21.4145	22.1066	22.9682	23.829	26.8581	16.7072	36.352	39.5336	39.8392	42.8575	38.6766	35.9215
	ENSMUSG00000022235	Cmbl	69574	106.955	1.2334	0.203755	6.05338	1.41841e-09	2.61576e-08	75.824	9.69821	11.7624	12.0156	6.09504	6.91355	8.85684	5.56699	4.28532	3.96999	2.90013	3.43678	3.1886
	ENSMUSG00000047193	Dync2h1	110350	762.652	-0.660953	0.109282	-6.04814	1.46526e-09	2.69924e-08	75.6876	24.666	26.4027	26.7577	36.5054	30.6291	28.0802	39.1592	49.7339	49.3114	47.9327	44.6782	40.7542
	ENSMUSG00000038932	Tcfl5	277353	7.51253	5.72315	0.946402	6.04728	1.47315e-09	2.71085e-08	75.6689	1.28936	0.458815	1.38641	1.32924	0.879906	1.40904	0.0951622	0	0	0	0	0
	ENSMUSG00000026447	Pik3c2b	240752	388.763	-1.00884	0.166867	-6.0458	1.48669e-09	2.73282e-08	75.6339	12.6133	12.8468	11.3686	12.5143	12.9891	10.4672	22.8389	27.5226	26.5362	25.0539	23.6984	19.9287
	ENSMUSG00000073802	Cdkn2b	12579	49.1912	1.04207	0.172413	6.04402	1.50317e-09	2.76012e-08	75.5907	3.47566	3.37855	3.83574	4.14981	3.26822	3.77422	1.33227	2.05213	1.39298	1.53063	1.84663	2.2918
	ENSMUSG00000031751	Amfr	23802	4529.02	0.288995	0.0478192	6.04348	1.50821e-09	2.7664e-08	75.5808	266.673	258.146	271.506	271.845	283.916	261.73	218.825	229.355	214.449	213.724	209.798	223.55
	ENSMUSG00000021265	Slc25a29	214663	111.777	-0.787178	0.130261	-6.0431	1.51185e-09	2.76798e-08	75.5784	4.87713	3.83737	4.89865	3.63109	4.81853	5.18326	7.13716	9.35528	6.547	7.73368	7.74559	7.7722
	ENSMUSG00000027130	Slc12a6	107723	1336.43	-0.481957	0.079754	-6.04305	1.51232e-09	2.76798e-08	75.5784	63.9633	52.2215	45.7516	67.9207	62.7247	52.6378	76.7959	82.2057	81.6982	84.6677	73.4548	79.2167
	ENSMUSG00000037656	Slc20a2	20516	1349.65	-0.434694	0.0719618	-6.04063	1.53517e-09	2.80679e-08	75.5179	56.5635	53.7231	60.1703	60.1723	66.5376	60.1863	72.7991	83.5939	73.4099	78.3036	84.3807	85.6437
	ENSMUSG00000030510	Cers3	545975	9.8644	3.26183	0.540224	6.03793	1.56108e-09	2.85111e-08	75.4499	1.34542	2.25237	1.47884	1.00503	0.838005	0.85549	0.0475811	0.120713	0	0.161118	0.256476	0.199287
	ENSMUSG00000066150	Slc31a1	20529	338.183	0.523179	0.0867105	6.03363	1.60314e-09	2.92478e-08	75.3391	24.0493	25.9022	21.0272	27.298	23.8413	24.0544	17.605	19.0123	16.0192	16.0313	17.5943	14.6476
	ENSMUSG00000010277	2610507B11Rik	72503	6383.05	0.280868	0.046556	6.03292	1.61028e-09	2.93405e-08	75.3253	379.463	422.611	394.942	385.09	392.187	367.81	337.826	347.533	325.678	316.195	292.999	295.144
	ENSMUSG00000021945	Zmym2	76007	1800.13	-0.510348	0.0845958	-6.03278	1.61166e-09	2.93405e-08	75.3253	65.589	69.448	80.1808	93.8571	79.8619	69.6973	104.107	126.025	105.657	110.769	100.487	101.188
	ENSMUSG00000042078	Svop	68666	4.39424	5.99523	0.994622	6.02765	1.66365e-09	3.02546e-08	75.1921	0.728767	0.583947	1.29398	0.356624	0.460903	0.754844	0	0	0	0	0	0
	ENSMUSG00000026712	Mrc1	17533	2714.15	0.799467	0.132703	6.02448	1.69649e-09	3.0819e-08	75.1118	198.561	170.721	183.931	231.968	196.051	226.655	130.42	136.225	95.5583	95.3016	124.648	105.722
	ENSMUSG00000054545	Ugt1a6a	94284	94.9944	1.03189	0.17134	6.02251	1.71737e-09	3.11651e-08	75.0633	7.90432	4.96355	6.28507	7.10007	6.36884	10.2659	4.09197	2.71605	3.48244	3.14181	4.00103	3.1886
	ENSMUSG00000027963	Extl2	58193	546.944	-0.499435	0.0829315	-6.02225	1.72006e-09	3.11807e-08	75.0611	20.91	22.9408	23.9387	27.2331	27.4447	22.5447	38.3028	37.9643	34.8941	33.7543	26.4171	32.7828
	ENSMUSG00000033453	Adamts15	235130	1586.11	-0.862509	0.143238	-6.0215	1.72808e-09	3.12927e-08	75.0456	74.7827	63.6085	44.0879	56.8978	74.4568	55.3553	111.625	156.625	97.5085	90.2263	108.797	101.935
	ENSMUSG00000000753	Serpinf1	20317	5946.74	-0.606662	0.100759	-6.0209	1.73455e-09	3.13765e-08	75.034	250.864	242.755	204.311	290.39	299.964	287.495	397.873	406.321	365.726	411.658	433.599	361.955
	ENSMUSG00000062822	4833420G17Rik	67392	363.235	-0.55034	0.0914997	-6.01467	1.80257e-09	3.25724e-08	74.8715	13.0057	15.8917	14.8346	19.1929	16.7601	14.2414	22.2204	24.7462	23.8199	23.9261	19.3896	23.0675
	ENSMUSG00000022146	Osmr	18414	1218.98	0.692693	0.11521	6.01244	1.8275e-09	3.29878e-08	74.8165	77.6978	69.448	78.4709	75.4423	69.5126	81.4729	41.6335	48.5871	43.252	46.3215	44.1652	52.9606
	ENSMUSG00000047592	Nxpe5	381680	41.3638	2.04397	0.340135	6.00929	1.86339e-09	3.36002e-08	74.7366	4.6529	3.29513	4.89865	5.44663	3.35202	6.24005	1.18953	0.965706	0.62684	1.04727	1.74404	1.04626
	ENSMUSG00000041959	S100a10	20194	1661.04	0.59569	0.0991406	6.00854	1.87197e-09	3.37192e-08	74.7212	128.824	107.53	125.979	132.437	141.874	130.236	88.3105	88.4225	94.026	69.0392	85.0989	78.2701
	ENSMUSG00000025044	Msr1	20288	128.969	1.10747	0.184337	6.00787	1.87976e-09	3.38238e-08	74.7078	9.58609	9.09289	10.4443	13.1951	9.09236	10.5175	5.80489	4.82853	3.90034	3.38349	4.25751	6.07826
	ENSMUSG00000091931	Gon7	100233175	60.2594	0.992692	0.165241	6.00754	1.88354e-09	3.38561e-08	74.7036	5.10137	5.29723	4.99108	4.37675	4.98613	5.0323	2.23631	2.53498	2.15912	2.09454	2.56476	3.08895
	ENSMUSG00000021476	Habp4	56541	658.757	-0.351878	0.0585797	-6.00682	1.89197e-09	3.39718e-08	74.6888	27.9734	28.6134	28.3752	32.2907	31.1319	27.3757	38.4931	40.8011	36.2174	38.6684	36.83	32.2845
	ENSMUSG00000087543	Gm16576	100504191	118.458	-0.98602	0.164182	-6.00564	1.90576e-09	3.41832e-08	74.6619	5.10137	3.12829	2.63418	5.18726	3.68722	3.52261	7.94604	7.66529	7.80068	8.05592	6.77098	7.47327
	ENSMUSG00000040363	Bcor	71458	1047.56	-0.576348	0.0959812	-6.0048	1.91571e-09	3.43256e-08	74.6438	41.5958	41.6688	40.5294	43.0867	41.5651	36.7358	65.5192	67.2373	53.2118	66.3002	58.1689	52.7613
	ENSMUSG00000031310	Zmym3	56364	464.5	-0.700416	0.116678	-6.00297	1.93736e-09	3.46771e-08	74.5996	16.201	18.0189	17.6536	22.4349	17.8914	16.0027	26.9309	30.2387	32.0385	30.2097	28.4689	26.8041
	ENSMUSG00000036751	Cox6b1	110323	2110.69	0.861265	0.143481	6.00263	1.94145e-09	3.47139e-08	74.595	163.3	197.499	222.473	112.466	141.33	158.467	122.236	94.3978	92.842	67.6697	90.0745	79.0672
	ENSMUSG00000085069	Prdm16os	100042178	768.913	-0.821929	0.136965	-6.00102	1.96079e-09	3.5023e-08	74.5565	27.2447	31.5748	23.9849	28.4651	26.9419	20.5318	50.2456	55.6488	47.4309	51.3162	40.5233	34.3272
	ENSMUSG00000027778	Ift80	68259	405.809	-0.707541	0.117935	-5.99942	1.98029e-09	3.53342e-08	74.5181	16.2571	15.3912	12.1542	19.5495	16.2573	14.342	25.6938	25.5912	27.0238	26.5845	22.7238	24.7614
	ENSMUSG00000025228	Actr1a	54130	3140.06	0.369013	0.0615153	5.99872	1.98874e-09	3.54479e-08	74.5041	189.311	188.698	208.47	198.153	210.046	187.403	157.256	154.875	144.382	146.779	151.834	152.355
	ENSMUSG00000052957	Gas1	14451	988.086	-0.475343	0.0793033	-5.99399	2.04755e-09	3.64534e-08	74.3826	38.4565	39.5415	38.7733	45.2589	44.54	41.6674	57.3352	60.8998	51.8188	61.7889	61.144	49.5727
	ENSMUSG00000028832	Stmn1	16765	129.599	1.20074	0.200329	5.99384	2.04943e-09	3.64534e-08	74.3826	10.6512	9.34315	12.6163	12.5467	11.4388	13.7382	5.85247	4.94924	4.31823	4.18908	5.69378	5.18147
	ENSMUSG00000027715	Ccna2	12428	56.0378	1.44305	0.240778	5.99327	2.05668e-09	3.65442e-08	74.3718	5.83014	4.3796	6.65478	5.25211	3.93863	6.08908	2.42664	2.05213	1.46263	0.725033	2.10311	2.69038
	ENSMUSG00000090290	Tarbp1	212728	226.12	-0.786405	0.131224	-5.99286	2.06185e-09	3.65979e-08	74.3654	9.13762	7.88328	6.42371	10.1476	8.58956	9.00781	11.2767	16.2963	14.0691	14.3395	13.542	17.8362
	ENSMUSG00000031231	Cox7b	66142	1264.25	0.75094	0.125341	5.99117	2.0834e-09	3.69419e-08	74.3248	98.4396	111.492	128.567	77.3227	79.6524	90.3297	77.4144	58.1234	58.2961	47.5299	53.2958	51.9143
	ENSMUSG00000022635	Zcrb1	67197	277.509	0.493731	0.0824423	5.9888	2.11391e-09	3.74439e-08	74.2662	18.2192	19.6039	18.0696	17.8961	18.1009	16.9085	14.0364	14.5459	14.3477	11.9228	10.6694	11.3594
	ENSMUSG00000051223	Bzw1	66882	3974.08	0.410877	0.0686737	5.98303	2.19023e-09	3.87554e-08	74.1167	249.855	258.063	243.777	281.701	258.441	262.535	202.315	218.551	193.554	183.594	173.019	189.273
	ENSMUSG00000040234	Tm7sf3	67623	1591.24	-0.464703	0.0777069	-5.98019	2.22872e-09	3.93913e-08	74.046	71.6995	64.109	59.9854	84.909	82.8787	73.6728	99.2066	106.711	103.08	103.68	94.6911	91.3234
	ENSMUSG00000030247	Kcnj8	16523	948.689	-0.649602	0.108628	-5.98004	2.23079e-09	3.93913e-08	74.046	36.3262	29.531	44.4576	36.3109	30.5453	28.3821	60.3804	57.9424	54.8137	53.4108	44.6269	49.2239
	ENSMUSG00000040998	Npnt	114249	13295.3	-0.616671	0.103169	-5.97727	2.2691e-09	4.00264e-08	73.9765	569.84	696.065	484.274	668.736	673.631	544.947	858.839	1100.18	820.603	915.797	952.092	881.447
	ENSMUSG00000009733	Tfcp2	21422	224.967	-0.538731	0.0901457	-5.97622	2.28374e-09	4.0243e-08	73.9531	9.69821	9.09289	8.0874	10.9257	9.38566	8.5549	15.3211	14.2442	12.7457	11.9228	13.2342	12.7544
	ENSMUSG00000021803	Cdhr1	170677	27.8325	1.50378	0.251645	5.97582	2.2894e-09	4.0301e-08	73.9468	3.36354	2.12724	2.12583	2.43153	2.43022	3.42196	0.808879	1.14678	1.25368	1.20839	0.666839	0.597862
	ENSMUSG00000035051	Dhx57	106794	411.176	-0.546953	0.0916057	-5.97074	2.36181e-09	4.15328e-08	73.8161	17.3783	14.265	16.3134	19.4847	17.0534	16.5563	23.9809	22.2716	26.0487	27.6318	26.1093	20.6761
	ENSMUSG00000023992	Trem2	83433	52.5588	1.44463	0.241977	5.9701	2.37108e-09	4.16528e-08	73.8036	5.49378	2.33579	5.17594	4.47402	3.60342	6.1394	1.37985	1.26749	1.18403	2.25566	2.05181	1.74376
	ENSMUSG00000021375	Kif13a	16553	3499.47	-0.45167	0.0756727	-5.96873	2.39108e-09	4.19609e-08	73.7715	139.138	145.862	129.814	159.379	152.014	141.357	169.198	203.402	189.515	193.745	206.258	212.042
	ENSMUSG00000022090	Pdlim2	213019	748.89	-0.409989	0.0688013	-5.95903	2.53738e-09	4.44824e-08	73.5181	34.8687	27.3204	33.4587	34.7223	33.9392	33.1125	44.1077	41.4046	45.4111	44.6298	42.3186	42.1493
	ENSMUSG00000026321	Tnfrsf11a	21934	929.541	-0.559357	0.0939003	-5.95693	2.57027e-09	4.50128e-08	73.4666	36.0459	31.7417	35.9543	42.1465	33.5621	33.2635	45.1069	57.8216	48.6149	52.3635	57.1942	49.3236
	ENSMUSG00000071014	Ndufb6	230075	787.157	0.761292	0.127809	5.9565	2.57704e-09	4.5085e-08	73.4597	59.6468	68.0715	77.5466	41.5305	55.057	54.6004	44.3456	33.679	29.3918	31.5792	36.6761	33.281
	ENSMUSG00000062563	Cys1	12879	204.77	-0.745273	0.125139	-5.95554	2.59209e-09	4.53018e-08	73.4388	5.6059	8.09184	5.7305	7.61879	8.63146	8.60523	12.8469	12.6749	11.701	12.97	10.4642	13.2028
	ENSMUSG00000046714	Foxc2	14234	437.805	-0.58022	0.0974425	-5.95448	2.60902e-09	4.55509e-08	73.415	13.1178	15.3078	16.868	19.5819	17.9752	16.7575	27.597	25.5309	20.1285	23.9261	24.7756	25.7081
	ENSMUSG00000051367	Six1	20471	152.689	0.756608	0.127183	5.94897	2.69839e-09	4.7063e-08	73.2732	9.9785	10.7196	9.1041	12.1577	12.1511	10.5175	5.37666	5.55281	5.50226	6.76697	6.41191	8.2206
	ENSMUSG00000036564	Ndrg4	234593	695.861	-0.497889	0.0837943	-5.9418	2.81912e-09	4.91184e-08	73.0876	26.0674	25.3183	29.2995	34.009	30.2101	33.3138	39.7778	42.7325	39.282	41.1658	44.0114	42.2987
	ENSMUSG00000052676	Zmat1	215693	107.06	-0.956995	0.161069	-5.94153	2.82366e-09	4.91473e-08	73.085	3.36354	4.04592	3.14253	3.85803	2.93302	2.51615	6.13796	7.2428	7.03454	6.1225	5.23212	6.67612
	ENSMUSG00000022371	Col14a1	12818	9584.81	-0.663317	0.111647	-5.94118	2.82971e-09	4.92024e-08	73.0801	408.894	360.671	339.671	490.164	427.131	485.113	574.304	686.919	728.458	636.901	649.809	660.189
	ENSMUSG00000022685	Parn	74108	627.898	-0.473872	0.0797675	-5.94066	2.83868e-09	4.9308e-08	73.0708	27.7492	24.8177	25.6948	33.0364	29.7911	24.9602	39.1592	41.4046	40.8143	36.0905	37.3943	34.1778
	ENSMUSG00000032718	Mansc1	67729	163.962	-0.726467	0.122299	-5.9401	2.84846e-09	4.94274e-08	73.0603	5.77408	5.00526	5.12972	7.39185	7.50015	4.78068	10.4203	10.9849	10.0991	9.02263	8.77149	9.3665
	ENSMUSG00000035868	Zfp983	73229	155.601	-0.706581	0.119046	-5.93537	2.93181e-09	5.08219e-08	72.9395	5.77408	5.25552	5.26836	6.61376	6.07554	5.98843	10.3251	12.2524	10.0294	8.61984	8.25854	7.37363
	ENSMUSG00000038777	Sema6c	20360	88.7747	-1.06869	0.1801	-5.93387	2.9588e-09	5.12377e-08	72.9041	3.30748	2.25237	2.58797	2.78815	3.89673	2.76776	5.09118	6.27709	5.50226	8.61984	5.4886	5.77933
	ENSMUSG00000003810	Mast2	17776	1291.03	0.523461	0.0882334	5.93268	2.98026e-09	5.1557e-08	72.8771	82.9113	84.7974	83.6006	70.8062	79.8619	75.1322	49.3892	52.2688	55.3709	57.761	56.3735	57.8929
	ENSMUSG00000000148	Brat1	231841	263.321	-0.599595	0.101157	-5.92738	3.0781e-09	5.31956e-08	72.7412	9.9785	10.803	11.9694	9.30466	11.6483	11.9769	17.6526	14.3649	17.3426	17.723	16.0041	15.644
	ENSMUSG00000062380	Tubb3	22152	25.8691	2.52692	0.426344	5.92694	3.08637e-09	5.32844e-08	72.734	3.19536	1.50158	3.83574	1.78312	1.71791	3.22067	0.333068	0.482853	0.487542	0.161118	0.307772	0.797149
	ENSMUSG00000045838	Ccdc9b	214239	1695.77	-0.67122	0.113256	-5.92657	3.09328e-09	5.33496e-08	72.7287	71.5313	69.2811	68.0266	68.3098	66.5795	48.5113	115.765	117.092	99.8765	114.877	93.7678	80.0138
	ENSMUSG00000040138	Ndp	17986	54.3357	-1.51917	0.256389	-5.92524	3.11837e-09	5.37281e-08	72.698	1.12118	1.54329	0.924274	1.7507	1.92741	0.654198	4.37746	3.56104	4.94507	3.62516	2.00052	4.3345
	ENSMUSG00000042942	Greb1l	381157	176.728	-1.22724	0.207253	-5.92145	3.1911e-09	5.49257e-08	72.6022	4.26048	4.25447	4.11302	5.93293	4.56713	5.63617	9.84929	9.41563	14.487	13.0506	10.4129	9.71525
	ENSMUSG00000073062	Zxdb	668166	423.23	-0.441111	0.0745327	-5.91836	3.25166e-09	5.59114e-08	72.525	19.004	16.6842	16.7756	20.6518	17.4305	19.173	25.3131	22.7544	24.9343	25.4567	22.9803	26.2063
	ENSMUSG00000030852	Tacc2	57752	5311.2	-0.784093	0.132508	-5.9173	3.27267e-09	5.6216e-08	72.5014	174.792	187.364	158.143	247.659	223.789	178.445	292.148	341.92	340.235	359.375	339.626	320.304
	ENSMUSG00000038930	Rccd1	269955	93.8197	-0.789807	0.133482	-5.91695	3.27974e-09	5.62807e-08	72.4964	3.30748	3.5871	3.14253	4.18223	3.72912	3.52261	5.47183	6.88066	6.89524	6.5253	5.23212	6.1779
	ENSMUSG00000030317	Timp4	110595	243.208	0.904396	0.152891	5.91528	3.31304e-09	5.6795e-08	72.4569	16.8177	18.0606	13.1709	17.3773	12.2768	19.626	8.65976	9.23456	11.1438	6.84753	7.79688	7.92167
	ENSMUSG00000026496	Parp1	11545	1122.06	-0.295379	0.0499573	-5.91264	3.36672e-09	5.76572e-08	72.3915	54.6575	50.136	56.0572	54.2718	55.3922	56.6133	72.3233	66.6337	67.5594	69.0392	64.0165	58.9392
	ENSMUSG00000068299	Nat8f4	75541	25.2922	1.56473	0.26478	5.90953	3.43089e-09	5.86971e-08	72.3138	2.63477	1.91868	2.63418	2.65847	1.84361	1.86195	0.713716	0.663923	0.835787	0.966711	0.718134	0.697505
	ENSMUSG00000024240	Epc1	13831	763.055	-0.584068	0.0988832	-5.90664	3.49151e-09	5.96459e-08	72.2442	30.1037	29.6144	28.9298	38.3858	33.2269	33.7164	44.2028	50.4581	51.5402	52.3635	43.7036	46.3841
	ENSMUSG00000040747	Cd53	12508	256.305	1.14564	0.193961	5.90656	3.49335e-09	5.96459e-08	72.2442	19.1722	16.8093	19.3173	24.834	18.7713	26.6208	11.8477	11.2263	9.2633	7.00865	8.77149	8.12095
	ENSMUSG00000070639	Lrrc8b	433926	97.3439	0.892614	0.151196	5.90368	3.55491e-09	6.06362e-08	72.1727	7.06343	8.13355	8.17983	8.2672	5.90794	8.50458	4.66295	4.34568	4.45753	2.98069	3.2829	4.73307
	ENSMUSG00000022353	Mtss1	211401	1234.14	-0.699339	0.118482	-5.90249	3.58051e-09	6.10118e-08	72.1459	46.1926	49.8023	43.8106	49.0521	41.3137	49.6184	72.2281	76.7736	76.1959	83.6205	71.8134	70.1989
	ENSMUSG00000019846	Lama4	16775	5475.82	-0.536238	0.0908698	-5.90116	3.6095e-09	6.14444e-08	72.1152	219.471	210.346	211.243	279.594	267.868	268.775	301.379	359.363	331.598	350.755	363.171	383.379
	ENSMUSG00000020038	Cry1	12952	162.407	0.823434	0.139584	5.89919	3.65298e-09	6.21225e-08	72.0675	11.8284	13.7228	13.2633	11.8334	10.7265	12.0272	7.47023	8.99314	6.2684	6.20306	6.5658	5.67969
	ENSMUSG00000043866	Taf10	24075	417.046	0.527607	0.0894689	5.8971	3.69948e-09	6.28506e-08	72.0169	28.7583	29.2391	29.5768	24.4774	31.4671	25.5641	19.4607	19.9177	19.2927	18.4481	20.6207	18.4839
	ENSMUSG00000053963	Stum	381310	3870.35	-0.709627	0.12042	-5.89292	3.79423e-09	6.43961e-08	71.9114	150.238	138.729	115.211	180.42	166.176	137.684	228.342	268.647	265.641	255.05	207.233	216.077
	ENSMUSG00000027637	Rab5if	67388	940.463	0.548223	0.0930656	5.89071	3.8453e-09	6.51472e-08	71.861	61.2164	75.4126	79.8573	57.222	62.18	62.4508	48.9134	50.941	43.4609	41.0852	46.0632	40.1564
	ENSMUSG00000051236	Msrb3	320183	12205.4	-0.386897	0.0656795	-5.89068	3.84613e-09	6.51472e-08	71.861	557.226	537.732	500.587	632.879	565.737	498.399	719.807	821.695	745.382	719.072	602.309	665.022
	ENSMUSG00000042312	S100a13	20196	604.476	0.531301	0.0902306	5.88826	3.90286e-09	6.60424e-08	71.8018	45.632	41.6271	47.7388	37.5428	44.4143	41.7681	34.7342	28.7901	29.6008	27.954	27.9046	28.5479
	ENSMUSG00000045328	Cenpe	229841	33.644	1.55751	0.264523	5.88802	3.90859e-09	6.60738e-08	71.7997	2.69083	3.50368	4.15923	2.43153	2.30452	4.62971	0.808879	1.3882	1.18403	1.36951	1.17979	0.797149
	ENSMUSG00000041220	Elovl6	170439	1120.77	2.35296	0.39963	5.88785	3.91259e-09	6.60759e-08	71.7996	137.513	205.591	144.372	65.165	60.2107	81.6742	40.1109	18.0466	23.611	8.45872	25.186	20.4768
	ENSMUSG00000072294	Klf12	16597	297.386	-0.723076	0.122859	-5.88541	3.97077e-09	6.69919e-08	71.7398	11.6603	12.3046	10.7216	11.3147	9.63706	10.1652	14.4171	19.6159	22.5662	18.5286	17.03	15.8932
	ENSMUSG00000073676	Hspe1	15528	1029.83	0.640272	0.108805	5.88457	3.99083e-09	6.72639e-08	71.7222	69.0647	75.6211	92.1039	71.1304	69.9316	69.6973	48.8658	47.38	46.2469	46.7243	47.243	48.377
	ENSMUSG00000001986	Gria3	53623	155.569	0.724065	0.123062	5.88376	4.01048e-09	6.75282e-08	71.7051	12.6693	11.095	9.84352	11.6065	10.7684	11.3227	6.66135	6.21673	5.71121	7.25033	7.79688	6.6263
	ENSMUSG00000019487	Trip10	106628	981.917	-0.433198	0.0736289	-5.88354	4.0159e-09	6.75528e-08	71.7036	37.8398	37.5394	37.618	41.4981	44.7914	40.1577	52.1489	49.1907	56.137	57.4387	53.7062	52.2133
	ENSMUSG00000058569	Tmed9	67511	1715.36	0.306935	0.052173	5.88302	4.02846e-09	6.76972e-08	71.6943	105.167	111.576	109.896	110.586	118.662	117.806	96.542	91.3196	86.9915	96.1877	91.3056	78.569
	ENSMUSG00000036817	Sun1	77053	2139.58	-0.296625	0.0504341	-5.88143	4.06745e-09	6.82851e-08	71.6567	94.8518	97.1854	93.2593	114.249	108.564	97.1736	124.044	124.154	121.886	130.264	121.262	116.434
	ENSMUSG00000041479	Syt15	319508	844.178	-0.97037	0.165014	-5.88054	4.08928e-09	6.85841e-08	71.6378	32.6263	28.9054	23.3379	40.2337	39.0092	24.8595	63.8062	75.6269	65.0521	63.7223	54.7321	44.9393
	ENSMUSG00000002297	Dbf4	27214	31.1252	1.44155	0.245164	5.87995	4.10388e-09	6.87611e-08	71.6266	3.08324	1.87697	3.00389	2.88542	2.22071	3.37164	1.04678	1.14678	0.835787	0.886151	1.02591	0.996436
	ENSMUSG00000060568	Fam78b	226610	61.9438	-1.01544	0.172794	-5.87662	4.1873e-09	7.009e-08	71.5434	2.1863	2.91973	2.0334	1.94522	2.13691	2.16389	4.75811	4.34568	4.17893	4.51132	4.00103	4.98218
	ENSMUSG00000026932	Nacc2	67991	2947.6	-0.451259	0.0768215	-5.87413	4.25076e-09	7.10824e-08	71.4824	137.232	125.799	106.985	118.302	110.533	115.038	166.867	177.931	156.849	176.827	147.577	143.537
	ENSMUSG00000028953	Abcf2	27407	1092.05	0.426851	0.0727028	5.87118	4.32705e-09	7.22872e-08	71.4094	67.6071	61.2727	67.0561	69.866	71.859	62.803	45.2972	53.476	44.5753	49.8662	50.5772	51.2666
	ENSMUSG00000063410	Stk24	223255	1238.07	-0.325147	0.0553861	-5.87055	4.3435e-09	7.2491e-08	71.3972	56.3953	55.9755	56.8429	63.7061	62.8923	54.0469	72.3708	82.6886	72.992	68.3948	69.7103	68.9534
	ENSMUSG00000029377	Ereg	13874	497.535	0.797375	0.135909	5.86697	4.43835e-09	7.40014e-08	71.3076	34.9808	33.4101	30.8708	36.3757	29.1207	28.1305	15.8445	17.3827	17.4122	19.737	16.7736	22.6689
	ENSMUSG00000021423	Ly86	17084	125.869	1.3999	0.238628	5.86647	4.45166e-09	7.41509e-08	71.2988	10.427	7.67473	10.5367	12.8385	9.51136	15.9021	5.75731	4.94924	2.8556	3.14181	4.77046	3.53735
	ENSMUSG00000021185	Dglucy	217830	218.586	0.677949	0.115582	5.86552	4.47724e-09	7.4504e-08	71.2782	15.9208	17.2681	17.2839	13.9732	15.8383	12.6311	12.7042	8.44993	8.49716	9.58655	9.69481	8.56935
	ENSMUSG00000079084	Ccdc82	66396	1205.5	-0.630201	0.107447	-5.86525	4.48466e-09	7.45548e-08	71.2752	46.8653	38.7908	33.0428	58.0001	44.3724	49.2159	69.0402	72.1262	75.778	67.5892	60.8875	69.1029
	ENSMUSG00000073176	Zfp449	78619	407.971	-0.683853	0.116638	-5.86302	4.54523e-09	7.5488e-08	71.2212	15.9768	15.5163	13.7255	21.6892	16.383	12.3794	25.551	29.8765	23.611	23.6039	25.4425	24.4127
	ENSMUSG00000032419	Tbx18	76365	1711.04	-0.722878	0.123342	-5.86077	4.60721e-09	7.64429e-08	71.1666	58.6377	66.8619	50.8813	87.9241	75.5043	64.9669	96.3041	108.582	112.971	121.322	99.9232	121.914
	ENSMUSG00000018102	H2bc4	68024	932.605	0.769618	0.131365	5.85861	4.6675e-09	7.73679e-08	71.1144	65.9254	59.8128	74.9587	46.2963	70.3087	67.6341	42.0617	31.6872	30.3669	40.4407	30.6746	48.6759
	ENSMUSG00000002803	Btbd6	399566	372.195	-0.509073	0.0869235	-5.85657	4.72526e-09	7.82492e-08	71.0652	15.5283	13.0137	16.2672	17.1504	14.8327	13.1343	21.9825	20.2195	20.5464	24.2483	19.0306	21.2241
	ENSMUSG00000031799	Tpm4	326618	5159.7	0.556187	0.0950508	5.85147	4.87234e-09	8.06064e-08	70.9363	348.687	312.12	371.558	365.151	326.822	356.588	234.099	256.576	225.662	225.244	225.545	236.106
	ENSMUSG00000025393	Atp5b	11947	15014.2	0.698213	0.119348	5.85025	4.90845e-09	8.1125e-08	70.9085	993.477	1297.82	1352.49	820.366	895.744	1035.8	837.142	675.089	623.079	560.209	655.041	576.588
	ENSMUSG00000041117	Ccdc8	434130	267.423	-0.744818	0.127321	-5.84992	4.91806e-09	8.12052e-08	70.9042	10.5391	11.3035	7.62526	12.3846	13.2824	10.2156	17.9857	16.7791	19.2231	20.6232	17.1326	17.1885
	ENSMUSG00000038305	Spats2l	67198	1169.61	-0.604132	0.103275	-5.84976	4.92291e-09	8.12066e-08	70.9041	42.773	41.7939	38.4498	58.2595	52.5848	42.1706	58.5723	72.0055	67.9077	74.1145	69.4025	73.3377
	ENSMUSG00000024997	Prdx3	11757	1396.41	0.684054	0.116951	5.84908	4.94293e-09	8.14579e-08	70.8907	91.6004	121.086	129.214	84.5848	81.2446	90.7323	78.937	61.6241	65.1217	58.4054	53.5523	53.4588
	ENSMUSG00000063873	Slc24a3	94249	1517.26	-0.456936	0.0781299	-5.84842	4.96268e-09	8.17045e-08	70.8775	65.4208	67.279	66.5478	63.4143	69.9735	59.1295	87.3113	87.4568	84.6234	93.0459	83.9191	96.8038
	ENSMUSG00000003031	Cdkn1b	12576	1244.6	-0.484	0.082786	-5.84639	5.02347e-09	8.26254e-08	70.8289	56.059	52.1381	49.957	63.3495	65.9929	58.3243	78.1757	84.9821	88.2451	91.0319	64.7859	73.5868
	ENSMUSG00000052727	Map1b	17755	22458.5	-0.650523	0.111335	-5.84292	5.12929e-09	8.42846e-08	70.7425	770.643	871.791	646.022	1133.68	940.787	860.573	1228.83	1392.55	1463.11	1424.37	1273.97	1331.24
	ENSMUSG00000034424	Gcsh	68133	620.401	0.570983	0.0977573	5.84082	5.19443e-09	8.52727e-08	70.6919	43.0533	42.6281	49.4487	41.8872	40.6014	37.9435	36.4471	32.8944	27.9989	21.751	26.0067	25.5586
	ENSMUSG00000041390	Mdfic	16543	476.331	0.509797	0.0873001	5.8396	5.23266e-09	8.58176e-08	70.6642	31.0567	30.0316	31.7026	30.4428	26.4391	34.9241	24.6946	24.6859	23.1234	20.7843	18.1585	17.4875
	ENSMUSG00000018417	Myo1b	17912	121.371	1.71472	0.293781	5.83673	5.32344e-09	8.72225e-08	70.5937	13.7345	10.5528	8.73439	6.64618	6.87164	22.1421	4.47262	3.68175	3.76104	2.25566	3.53937	3.03913
	ENSMUSG00000003992	Ssbp2	66970	788.056	-0.489636	0.0838929	-5.83644	5.33265e-09	8.72895e-08	70.5904	33.1869	29.4059	29.4844	42.568	36.2437	30.4454	45.7254	47.6817	53.1421	49.2217	43.4471	41.7507
	ENSMUSG00000026721	Rabgap1l	29809	887.46	-0.378657	0.0648925	-5.83514	5.37443e-09	8.78889e-08	70.5607	35.4293	43.0035	39.9287	45.2913	41.9841	39.5538	55.7175	57.2784	52.167	49.3022	52.5264	49.5727
	ENSMUSG00000046861	Hectd3	76608	849.755	-0.376715	0.0645625	-5.83489	5.38255e-09	8.79373e-08	70.5583	36.1581	34.2026	38.3112	36.7972	41.1042	41.0635	48.8182	44.3621	48.0577	51.3968	48.5253	51.6154
	ENSMUSG00000079484	Phyhd1	227696	344.378	-0.527944	0.0904956	-5.83393	5.41381e-09	8.83633e-08	70.5373	13.7345	13.6393	11.8769	14.1029	14.1204	13.7382	19.8413	21.487	20.6857	16.6758	18.6715	18.6832
	ENSMUSG00000100599	1700120C14Rik	73600	58.6915	-1.1027	0.189027	-5.83356	5.42572e-09	8.84729e-08	70.5319	1.96206	1.33474	1.98719	1.65344	1.96931	1.91227	4.71053	4.88889	4.03964	3.30293	3.69326	2.34163
	ENSMUSG00000050088	1600012H06Rik	67912	550.974	0.41965	0.0719392	5.83339	5.43117e-09	8.84773e-08	70.5317	33.3551	33.1598	37.8028	38.1912	36.4532	36.2325	28.5011	30.1783	24.3075	26.7457	25.186	24.7614
	ENSMUSG00000063506	Arhgap22	239027	48.6056	1.53028	0.262443	5.8309	5.51283e-09	8.97217e-08	70.471	4.59684	3.04487	3.83574	2.43153	3.68722	4.32777	1.66534	0.663923	1.39298	0.402796	1.43627	1.74376
	ENSMUSG00000022265	Ank	11732	2431.05	0.540884	0.092796	5.82874	5.58472e-09	9.08049e-08	70.4189	161.674	177.478	179.91	140.056	172.378	130.185	111.768	108.763	113.04	115.441	99.5641	108.213
	ENSMUSG00000030268	Bcat1	12035	98.3045	1.15598	0.198473	5.82438	5.73245e-09	9.31181e-08	70.3097	10.3709	7.71644	10.3057	9.17497	5.94984	13.3356	4.94843	4.76817	3.96999	3.46405	4.82176	3.23842
	ENSMUSG00000040841	Six5	20475	230.093	-0.87609	0.150514	-5.82066	5.86147e-09	9.51233e-08	70.2171	7.39979	8.05012	6.65478	8.36446	9.05046	6.24005	15.4639	16.9602	12.4672	12.4867	14.5679	11.5088
	ENSMUSG00000031555	Adam9	11502	3625.94	0.295704	0.0508177	5.81891	5.92315e-09	9.59915e-08	70.1777	223.283	200.878	212.768	238.679	202.755	236.015	181.617	179.621	182.619	177.472	160.298	180.156
	ENSMUSG00000027942	4933434E20Rik	99650	568.967	0.474821	0.0816007	5.81883	5.92623e-09	9.59915e-08	70.1777	36.0459	36.0796	39.79	40.0068	43.9953	36.2325	27.1688	27.764	26.9541	31.8209	24.2627	28.1493
	ENSMUSG00000051041	Olfml1	244198	453.461	-0.914311	0.157136	-5.81858	5.93487e-09	9.60401e-08	70.1755	15.3041	14.3067	13.8641	26.3578	21.7881	14.493	34.9721	38.749	36.2871	30.2903	30.4181	27.8006
	ENSMUSG00000045136	Tubb2b	73710	127.188	0.82415	0.141682	5.81692	5.99427e-09	9.6852e-08	70.1389	10.5951	7.04907	9.05789	9.5316	8.00295	11.4736	5.75731	4.16461	5.9898	3.54461	5.74507	5.62986
	ENSMUSG00000059498	Fcgr3	14131	523.84	1.24424	0.213902	5.81686	5.99641e-09	9.6852e-08	70.1389	44.7351	30.5321	45.0584	43.4758	46.1322	58.2237	22.601	18.2881	14.278	14.5812	22.6212	19.58
	ENSMUSG00000042682	Selenok	80795	1441.93	0.417044	0.0717156	5.81526	6.05415e-09	9.76919e-08	70.1014	85.8824	98.8539	99.683	101.541	100.77	86.7065	73.941	74.6008	71.1812	68.4753	68.4792	69.5014
	ENSMUSG00000016128	Stard13	243362	1227.34	-0.482262	0.0829564	-5.81344	6.12017e-09	9.86639e-08	70.0584	55.162	58.1027	46.3061	61.2421	55.9788	49.3165	78.7943	70.1948	82.325	74.3562	69.4025	76.8252
	ENSMUSG00000027999	Pla2g12a	66350	273.657	0.72848	0.125385	5.80993	6.2498e-09	1.00658e-07	69.9715	21.4145	22.5237	23.8001	13.9408	19.5674	20.7331	14.3219	11.347	11.4921	11.0366	12.2083	12.4555
	ENSMUSG00000045659	Plekha7	233765	49.8872	1.55165	0.267084	5.80958	6.26292e-09	1.00774e-07	69.9665	3.53172	3.17	4.29788	2.26943	2.51402	3.01938	1.85566	0.784636	1.18403	1.12783	0.718134	0.697505
	ENSMUSG00000022401	Xpnpep3	321003	341.817	0.472881	0.0814026	5.80917	6.27844e-09	1.00929e-07	69.9598	23.3766	22.3151	22.9682	21.8514	18.3104	23.1989	17.3671	16.2963	14.2084	13.9367	15.7989	16.1423
	ENSMUSG00000041075	Fzd7	14369	2228.99	-0.362977	0.0625026	-5.80739	6.34552e-09	1.01911e-07	69.9178	106.12	95.1416	100.792	99.6603	93.1443	86.0523	116.859	126.99	128.293	124.061	116.851	127.594
	ENSMUSG00000024672	Ms4a7	109225	93.9692	1.19923	0.20651	5.80711	6.356e-09	1.01983e-07	69.9147	7.7922	5.88118	8.59575	6.45166	6.91355	9.56136	3.94923	4.28532	2.92525	2.1751	3.43678	2.64056
	ENSMUSG00000047648	Fbxo30	71865	8808.37	-1.05807	0.182222	-5.80646	6.38058e-09	1.02281e-07	69.902	240.942	284.799	268.317	410.54	274.908	285.381	500.886	601.816	830.006	716.01	448.68	542.56
	ENSMUSG00000022136	Dnajc3	100037258	5192.94	0.420726	0.0725279	5.80089	6.59654e-09	1.05644e-07	69.7616	316.117	339.565	318.32	363.076	328.331	336.258	239.761	252.713	240.916	260.206	225.648	263.009
	ENSMUSG00000051748	Wfdc21	66107	20.7137	3.86586	0.66648	5.80042	6.61509e-09	1.05841e-07	69.7534	1.96206	1.45987	2.6804	0.648408	1.42461	9.96395	0.237905	0.18107	0.0696489	0.161118	0.410362	0.149465
	ENSMUSG00000021895	Arhgef3	71704	884.204	-0.564669	0.0973661	-5.79944	6.65363e-09	1.06358e-07	69.7323	33.7475	34.7865	35.9081	45.2265	40.8947	38.95	64.3296	68.4444	47.2219	50.269	53.0906	53.4588
	ENSMUSG00000062825	Actg1	11465	30634.5	-0.290863	0.0501584	-5.7989	6.67529e-09	1.06604e-07	69.7222	1544.93	1337.95	1401.11	1536.47	1483.56	1558.3	1678.33	1940.34	1802.3	1871.47	1792.41	1664.8
	ENSMUSG00000022820	Ndufb4	68194	269.474	0.811768	0.140019	5.79757	6.7284e-09	1.07352e-07	69.6919	21.2464	22.0231	27.4972	16.6641	18.3942	20.5821	16.3679	12.1317	13.094	9.10319	11.4901	9.31668
	ENSMUSG00000029469	Ift81	12589	598.026	-0.709246	0.122352	-5.79678	6.76016e-09	1.07758e-07	69.6755	20.3494	21.898	20.75	33.6848	26.6486	21.7898	38.16	48.7078	37.5408	35.8489	38.4202	36.6689
	ENSMUSG00000058715	Fcer1g	14127	161.625	1.1792	0.20343	5.7966	6.7674e-09	1.07772e-07	69.6749	13.4542	8.71749	13.5868	14.2974	11.6483	15.3485	5.99522	6.09602	5.08437	4.10852	6.71968	5.53022
	ENSMUSG00000040415	Dtx3	80904	630.527	-0.666053	0.114932	-5.79521	6.82368e-09	1.08567e-07	69.643	25.0584	24.4006	27.8207	24.8016	27.0676	24.004	44.5835	34.2826	39.6302	40.4407	38.8818	43.046
	ENSMUSG00000046432	Bex3	12070	430.628	-0.581212	0.10031	-5.79413	6.86769e-09	1.09165e-07	69.6191	15.4162	17.8521	17.2839	18.9659	23.8832	15.9021	28.8817	28.1262	25.979	27.7929	27.9046	23.9145
	ENSMUSG00000016252	Atp5e	67126	1322.07	0.623018	0.107581	5.79114	6.99097e-09	1.11022e-07	69.5459	106.232	100.314	114.841	75.6692	89.7504	97.1233	77.462	57.5199	58.2265	57.8415	62.9393	62.5264
	ENSMUSG00000028931	Kcnab2	16498	58.9456	1.3384	0.23112	5.79092	7.00028e-09	1.11066e-07	69.5442	5.94225	3.46197	5.0373	5.18726	5.06993	7.04521	3.14035	1.20713	1.67157	2.1751	2.10311	2.04269
	ENSMUSG00000033326	Kdm4a	230674	1078.31	-0.372823	0.0644769	-5.78228	7.36965e-09	1.16818e-07	69.3249	44.3987	43.9211	49.5873	55.1795	50.3222	44.5861	63.6159	65.7284	64.2163	63.964	57.9637	55.3022
	ENSMUSG00000029454	Mapkapk5	17165	423.117	0.470617	0.0814264	5.77966	7.4853e-09	1.18541e-07	69.2613	26.3477	28.0712	29.8079	29.5674	28.6598	22.9473	22.3155	21.8491	17.4819	19.5759	17.5943	19.6298
	ENSMUSG00000020283	Pex13	72129	731.24	0.572715	0.0991085	5.77867	7.52944e-09	1.19129e-07	69.2398	48.2668	58.6449	51.4359	50.3813	38.9254	52.6378	40.777	37.3608	31.4117	28.1957	30.4181	32.1849
	ENSMUSG00000033781	Asb13	142688	268.922	-0.483819	0.0837721	-5.77543	7.67576e-09	1.21331e-07	69.1603	10.3149	11.5121	9.61245	11.8334	11.5226	10.4169	14.8929	16.6584	14.8352	16.0313	14.6705	13.8505
	ENSMUSG00000021929	Kpna3	16648	930.704	0.496552	0.085985	5.77487	7.7013e-09	1.21622e-07	69.1499	56.7878	62.6074	61.3256	65.1974	64.7778	56.3114	39.2544	49.251	36.8443	39.9574	43.9088	48.2275
	ENSMUSG00000073418	C4b	12268	3630.44	1.59599	0.276414	5.7739	7.74583e-09	1.22212e-07	69.1289	303.784	242.463	278.715	242.213	225.046	706.887	118.905	78.8861	128.781	96.7516	97.102	135.466
	ENSMUSG00000041028	Ghitm	66092	3288.84	0.681228	0.118125	5.76699	8.07014e-09	1.27211e-07	68.9547	213.024	307.907	273.493	187.714	191.903	211.256	181.807	154.996	144.591	122.369	131.367	125.8
	ENSMUSG00000039640	Mrpl12	56282	308.965	0.714887	0.124004	5.76502	8.16481e-09	1.28584e-07	68.9081	21.9191	26.8198	25.0478	16.7289	22.249	21.2363	17.5098	12.5542	13.2333	12.4061	12.2596	13.0533
	ENSMUSG00000072596	Ear2	13587	28.0529	2.54819	0.442078	5.76412	8.2083e-09	1.2915e-07	68.8891	3.36354	2.96144	1.61748	3.63109	2.38832	4.22713	0.85646	0.301783	0.62684	0.241678	0.410362	0.597862
	ENSMUSG00000026121	Sema4c	20353	302.69	-0.745839	0.129408	-5.76349	8.23916e-09	1.29516e-07	68.8768	10.9315	9.42657	12.3391	9.88822	10.0142	12.782	19.5558	21.4266	19.641	18.2869	14.7217	15.3451
	ENSMUSG00000038025	Phf2	18676	1534.84	-0.625818	0.108595	-5.76285	8.2707e-09	1.29892e-07	68.8642	63.4027	58.2278	47.3691	58.3243	57.8643	64.4134	75.1305	88.3017	79.9569	94.6571	95.204	100.291
	ENSMUSG00000015950	Ncf1	17969	193.542	1.4483	0.251386	5.76125	8.34937e-09	1.31007e-07	68.8271	20.5737	12.6383	13.5406	19.4847	18.6037	22.1924	7.32749	5.55281	4.24858	6.20306	7.84818	7.47327
	ENSMUSG00000020453	Patz1	56218	281.227	-0.729863	0.126746	-5.75846	8.48847e-09	1.33067e-07	68.7593	10.8194	10.5945	9.93595	11.4444	10.1399	8.60523	16.8913	17.0809	17.064	16.8369	15.6451	17.7366
	ENSMUSG00000057406	Nsd2	107823	912.14	0.372454	0.0646819	5.75824	8.49973e-09	1.33121e-07	68.7575	57.9089	62.7326	53.2844	65.9431	60.2107	56.2611	45.8206	50.3374	46.5951	43.9048	43.601	43.046
	ENSMUSG00000034616	Ssh3	245857	523.443	-0.550519	0.0956179	-5.75748	8.53775e-09	1.33593e-07	68.7421	18.7798	18.6446	20.9348	22.824	21.9557	23.6518	32.1648	24.6859	32.8743	35.1238	27.3404	32.1849
	ENSMUSG00000035285	Nat14	269854	108.195	-0.866775	0.150653	-5.75344	8.74437e-09	1.36701e-07	68.6423	3.53172	4.00421	3.23496	3.46898	4.10623	3.67358	5.70973	7.36351	5.85051	6.92809	7.02745	6.92523
	ENSMUSG00000079298	Klrb1b	80782	8.70597	5.46685	0.950299	5.75277	8.77931e-09	1.37121e-07	68.6289	1.2333	0.583947	0.970488	1.10229	0.796105	3.0697	0.0475811	0	0	0	0	0.0996436
	ENSMUSG00000025407	Gli1	14632	142.703	-1.12997	0.196468	-5.75142	8.84978e-09	1.38095e-07	68.5982	3.69989	4.3796	4.62137	5.21968	4.86043	3.67358	10.7057	9.23456	8.91506	10.9561	8.25854	9.56579
	ENSMUSG00000058756	Thra	21833	3550.7	-0.456664	0.0794292	-5.74932	8.96028e-09	1.39692e-07	68.5483	154.611	155.664	140.443	173.611	186.75	152.63	230.721	205.454	225.384	223.632	203.54	222.703
	ENSMUSG00000045983	Eif4g1	208643	6463.5	0.234926	0.0408676	5.74846	9.00604e-09	1.40277e-07	68.5301	374.306	395.958	379.923	373.029	391.809	402.08	331.117	327.797	323.101	326.507	333.112	311.536
	ENSMUSG00000049536	Tceal1	237052	232.925	-0.755258	0.131413	-5.74723	9.07198e-09	1.41106e-07	68.5045	7.23161	7.46618	8.54954	12.9357	9.13426	8.30329	16.5582	15.2702	17.6908	14.9035	12.3109	13.5515
	ENSMUSG00000038816	Ctnnal1	54366	552.711	-0.569479	0.0990909	-5.74704	9.08194e-09	1.41106e-07	68.5045	20.7979	22.6905	21.5356	28.2057	26.1039	21.6892	32.7358	41.5857	35.3816	34.2377	32.2134	31.886
	ENSMUSG00000068240	Gm11808	666586	2233.62	0.57722	0.100438	5.747	9.08413e-09	1.41106e-07	68.5045	164.085	143.568	172.146	135.258	158.174	177.237	112.244	92.7681	106.563	93.6098	121.672	104.427
	ENSMUSG00000041995	Zbed3	72114	132.664	-0.629324	0.109516	-5.74642	9.11552e-09	1.41465e-07	68.4935	5.38166	5.58921	6.00778	5.93293	5.40514	5.28391	8.08879	8.26886	8.07927	10.231	8.00206	9.11739
	ENSMUSG00000036257	Pnpla8	67452	2525.13	0.366914	0.0638576	5.74581	9.14797e-09	1.41839e-07	68.482	157.47	176.394	161.656	162.297	138.69	154.391	133.655	128.318	130.104	122.531	112.542	105.822
	ENSMUSG00000028741	Mrto4	69902	250.947	0.525331	0.0914402	5.74508	9.1876e-09	1.42324e-07	68.4672	18.8358	16.4756	18.3468	15.1079	18.478	16.6066	12.3235	12.0713	10.517	11.6811	12.0031	12.6049
	ENSMUSG00000067235	H2-Q10	15007	81.1836	1.85191	0.322365	5.74476	9.20523e-09	1.42468e-07	68.4628	8.85732	8.13355	6.33128	3.46898	4.23193	7.04521	2.33147	1.08642	1.60192	1.7723	2.1544	1.49465
	ENSMUSG00000048118	Arid4a	238247	544.554	-0.350909	0.0610925	-5.7439	9.25186e-09	1.43041e-07	68.4454	23.8811	23.7333	25.8335	26.6171	27.6961	26.7215	32.2124	33.1358	31.6206	35.3655	31.1875	32.2845
	ENSMUSG00000020709	Adap2	216991	73.3529	1.13167	0.197025	5.74377	9.25906e-09	1.43041e-07	68.4454	5.66196	4.71329	5.91536	5.83567	5.57274	7.69941	2.71212	3.37997	2.08947	3.06125	2.87254	1.94305
	ENSMUSG00000019873	Reep3	28193	3207	0.317081	0.0552119	5.74299	9.30204e-09	1.43528e-07	68.4306	202.037	213.474	196.316	213.65	223.873	182.874	161.538	181.432	171.824	156.929	151.219	158.882
	ENSMUSG00000028556	Dock7	67299	2038.7	-0.578451	0.100725	-5.74289	9.30742e-09	1.43528e-07	68.4306	85.2097	81.252	76.1602	104.815	88.0325	73.0186	105.725	139.182	128.642	121.725	131.367	124.804
	ENSMUSG00000030498	Gas2	14453	62.7292	1.13155	0.197144	5.73972	9.48339e-09	1.46109e-07	68.3532	6.33467	5.38065	6.00778	5.77083	3.64532	6.74328	2.28389	3.25926	2.8556	2.1751	2.51347	2.24198
	ENSMUSG00000033703	Fcsk	234730	248.001	-0.579906	0.101037	-5.73955	9.49299e-09	1.46125e-07	68.3527	10.3709	8.92604	10.5367	9.14255	11.1036	9.76265	14.988	14.0027	14.278	15.7896	14.3627	15.1458
	ENSMUSG00000035933	Cog5	238123	1280.91	-0.451592	0.0786842	-5.7393	9.50698e-09	1.46151e-07	68.352	48.8274	48.9264	48.663	65.6837	56.8168	57.972	76.4152	81.4814	75.1512	69.6032	69.0435	71.7434
	ENSMUSG00000041429	Nthl1	18207	84.4184	-0.84668	0.147525	-5.73921	9.51184e-09	1.46151e-07	68.352	2.29842	2.3775	2.86525	2.65847	3.56152	3.97551	5.42424	5.31138	5.29332	5.15579	5.33471	5.032
	ENSMUSG00000024039	Cbs	12411	63.8007	-0.943182	0.164348	-5.73893	9.52789e-09	1.46266e-07	68.3486	2.24236	2.83631	2.40311	2.13975	2.47212	1.66066	5.47183	4.70782	3.96999	5.15579	3.84715	3.28824
	ENSMUSG00000020186	Csrp2	13008	12659.5	-0.459468	0.0800645	-5.73872	9.53949e-09	1.46312e-07	68.3472	537.045	492.976	497.491	545.668	586.562	524.566	644.153	783.489	627.328	742.756	773.123	763.719
	ENSMUSG00000028465	Tln1	21894	20334.4	-0.571767	0.0996805	-5.73599	9.69432e-09	1.48553e-07	68.2812	777.37	756.253	732.487	813.947	846.679	821.975	1040.46	1098.37	1042.37	1210.81	1297.72	1291.13
	ENSMUSG00000026930	Gpsm1	67839	404.008	-0.608939	0.106173	-5.73535	9.7314e-09	1.48987e-07	68.2685	15.0238	13.8896	15.2505	13.422	17.7657	16.6066	23.6478	23.9012	19.5713	29.6458	22.5699	20.0782
	ENSMUSG00000037736	Limch1	77569	7177.61	-0.565536	0.0986123	-5.73494	9.75481e-09	1.49212e-07	68.262	284.051	307.99	234.488	381.977	373.876	317.588	409.055	549.004	462.329	431.072	474.789	457.314
	ENSMUSG00000035967	Ints6l	236790	293.996	-0.7587	0.132363	-5.73195	9.92836e-09	1.5173e-07	68.1893	9.19367	9.63512	10.3981	11.7362	10.4751	12.8324	16.7485	19.6159	18.1784	18.3675	18.1585	16.8398
	ENSMUSG00000025986	Slc39a10	227059	559.712	0.510383	0.0890514	5.73133	9.96484e-09	1.52151e-07	68.1772	37.6156	43.4206	31.7488	40.104	35.2381	33.8673	26.2648	28.9108	25.0736	26.4234	24.7243	23.4661
	ENSMUSG00000036533	Cdc42ep3	260409	2141.38	-0.521274	0.0909689	-5.73025	1.00286e-08	1.52987e-07	68.1535	90.5353	97.1854	94.3684	106.501	102.949	80.1645	143.076	156.686	145.288	130.264	124.904	115.088
	ENSMUSG00000031939	Taf1d	75316	421.288	0.744702	0.130076	5.72512	1.03362e-08	1.5754e-07	68.0261	27.9734	29.3225	33.7822	32.2583	28.2827	31.2506	17.7477	18.8916	19.641	19.5759	22.5186	10.1636
	ENSMUSG00000020657	Dnajc27	217378	471.098	-0.667326	0.116601	-5.72315	1.04568e-08	1.59235e-07	67.9796	15.5283	18.1024	14.5111	23.1806	17.4305	18.1666	25.9793	29.3333	29.6008	29.0819	25.3912	29.1956
	ENSMUSG00000049119	Fam110b	242297	436.22	-0.638069	0.111507	-5.72225	1.05122e-08	1.59935e-07	67.9606	17.7146	17.2681	14.4187	14.4271	17.3886	14.0401	22.2204	22.9959	21.034	28.518	26.1093	25.9572
	ENSMUSG00000053398	Phgdh	236539	424.015	0.720701	0.125998	5.71994	1.06563e-08	1.61984e-07	67.9053	32.9066	29.0722	35.7232	30.8642	38.213	36.8364	23.6002	19.4952	20.6857	21.026	20.3642	17.5373
	ENSMUSG00000010067	Rassf1	56289	474.838	0.828385	0.144863	5.71842	1.07518e-08	1.6329e-07	67.8704	32.7385	31.3663	36.4164	37.5104	43.5344	36.0816	17.2719	18.5295	19.432	21.026	19.2357	25.7081
	ENSMUSG00000023913	Pla2g7	27226	330.991	1.25289	0.21911	5.71806	1.07747e-08	1.63491e-07	67.8651	24.4417	29.7396	30.8246	28.3679	22.0814	34.0183	15.2735	10.2003	9.4026	8.37816	15.3373	11.7081
	ENSMUSG00000058818	Pirb	18733	158.2	1.30538	0.228379	5.71584	1.09164e-08	1.65494e-07	67.8122	13.286	7.5496	15.2967	13.0006	10.517	23.1486	6.89926	7.66529	4.59683	3.62516	4.97564	5.38076
	ENSMUSG00000074738	Fndc10	230991	88.5936	0.851871	0.149045	5.71552	1.09372e-08	1.65569e-07	67.8102	7.28767	6.04802	6.7472	6.15988	7.29065	6.64263	4.71053	2.59533	3.76104	4.02796	4.00103	2.93949
	ENSMUSG00000048970	C1galt1c1	59048	540.998	0.510747	0.0893624	5.71546	1.09407e-08	1.65569e-07	67.8102	33.299	35.3705	37.5255	41.1091	39.6796	33.2635	27.2164	25.7723	24.9343	26.5845	24.7243	24.2632
	ENSMUSG00000039457	Ppl	19041	283.79	-0.910353	0.159382	-5.71178	1.11798e-08	1.69036e-07	67.7202	9.41791	9.38486	7.25555	10.7312	9.84656	8.95749	15.559	12.3128	20.7554	18.6092	17.3891	18.8825
	ENSMUSG00000025817	Nudt5	53893	368.538	0.583423	0.102169	5.71035	1.12747e-08	1.7032e-07	67.6873	25.1705	26.2776	28.9298	24.2829	23.7994	25.0608	21.2212	20.4609	16.7157	14.259	15.7989	13.2526
	ENSMUSG00000000823	Zfp512b	269401	475.568	-0.576447	0.100956	-5.70991	1.13038e-08	1.70609e-07	67.68	18.4434	20.7301	19.687	20.8463	19.9445	19.5253	30.0237	28.4883	31.9688	30.5319	26.3658	29.1956
	ENSMUSG00000048865	Arhgap30	226652	162.548	0.944875	0.165499	5.70923	1.13486e-08	1.71133e-07	67.6667	11.8284	9.1346	14.8808	13.033	9.67896	17.0092	6.85168	6.27709	6.547	5.96138	7.79688	5.38076
	ENSMUSG00000048279	Sacs	50720	3200.42	-0.704765	0.123464	-5.70828	1.14123e-08	1.71941e-07	67.6462	114.192	142.566	100.006	180.355	136.218	155.85	188.088	260.982	198.081	213.482	233.24	242.034
	ENSMUSG00000073490	Ifi207	226691	165.277	1.23212	0.215961	5.7053	1.16136e-08	1.74819e-07	67.5741	14.4072	10.7613	9.56624	13.9732	13.7433	16.204	5.13876	5.67352	4.66648	5.31691	5.02694	7.22416
	ENSMUSG00000050295	Foxc1	17300	1782.44	-0.508974	0.08923	-5.70406	1.16985e-08	1.75795e-07	67.5499	68.6162	69.1977	68.9971	93.2735	78.4792	57.4688	101.728	108.461	104.404	114.636	91.8699	94.7113
	ENSMUSG00000063524	Eno1	13806	5378.93	0.782592	0.137201	5.70397	1.17048e-08	1.75795e-07	67.5499	374.81	479.128	472.628	255.376	331.096	361.822	254.749	198.332	204.489	197.128	253.245	207.059
	ENSMUSG00000022425	Enpp2	18606	525.487	1.1503	0.20167	5.70384	1.17135e-08	1.75795e-07	67.5499	33.3551	41.2517	46.491	23.2454	26.1039	36.7358	22.601	18.952	15.8799	9.66711	12.0031	13.9999
	ENSMUSG00000026471	Mr1	15064	908.545	-0.635545	0.111426	-5.70375	1.17197e-08	1.75795e-07	67.5499	33.1309	31.8668	29.9465	46.7826	41.2718	32.6093	59.0957	59.9341	58.5747	51.719	51.6544	51.3165
	ENSMUSG00000034566	Atp5h	71679	2453.33	0.480347	0.0842247	5.70316	1.17607e-08	1.76255e-07	67.5386	147.603	172.848	195.623	148.583	163.285	151.875	132.133	124.999	118.612	104.405	111.311	106.619
	ENSMUSG00000053687	Dpep2	319446	28.961	1.92792	0.338089	5.70239	1.18137e-08	1.76894e-07	67.5229	2.91507	1.91868	3.60467	2.95026	2.26261	3.37164	0.85646	0.844993	0.487542	1.12783	0.718134	0.448396
	ENSMUSG00000031762	Mt2	17750	449.541	2.1249	0.372701	5.70136	1.18858e-08	1.77818e-07	67.5002	55.6105	30.3235	25.5562	31.0263	47.5987	102.156	6.94684	6.94101	10.1687	11.3588	12.4135	18.1351
	ENSMUSG00000079419	Ms4a6c	73656	150.977	1.67925	0.294552	5.70101	1.19096e-08	1.78018e-07	67.4954	15.5844	8.59236	10.9527	20.1331	12.0254	18.3176	4.80569	6.03566	3.1342	3.22237	5.12953	4.03557
	ENSMUSG00000026000	Lancl1	14768	595.352	-0.335597	0.0588759	-5.70008	1.19751e-08	1.78839e-07	67.4754	29.3749	25.2766	28.329	29.1459	28.1989	27.7279	36.2092	36.2743	37.1229	32.3848	34.573	33.4304
	ENSMUSG00000017404	Rpl19	19921	6446.53	0.513193	0.090122	5.69443	1.23783e-08	1.84558e-07	67.3387	421.227	396.917	491.76	395.788	490.862	428.5	335.399	290.376	304.157	290.335	286.895	318.361
	ENSMUSG00000084806	Gm15232	627268	13.7802	2.59258	0.455285	5.69441	1.23797e-08	1.84558e-07	67.3387	1.62571	3.08658	1.57127	1.52376	2.30452	0.754844	0.333068	0.241427	0.278596	0.402796	0.0512953	0.498218
	ENSMUSG00000049103	Ccr2	12772	176.36	2.97538	0.522557	5.69388	1.24181e-08	1.84919e-07	67.3302	17.7707	10.3442	20.103	20.6194	8.63146	43.0764	5.32908	2.59533	3.1342	0.644474	1.53886	2.04269
	ENSMUSG00000025742	Prps2	110639	1585.17	-0.551023	0.0967763	-5.69378	1.24256e-08	1.84919e-07	67.3302	62.3376	57.3102	52.0367	82.9962	70.0573	57.972	90.975	96.812	102.523	90.7097	81.7134	93.0173
	ENSMUSG00000115338	Pnp	18950	943.761	0.672943	0.1182	5.69327	1.24629e-08	1.85313e-07	67.321	58.5816	68.2801	74.7276	65.8783	67.1661	68.3386	47.4383	42.5514	37.6801	35.1238	43.8575	43.7934
	ENSMUSG00000111761	9230112J17Rik	100504561	160.666	-0.812981	0.142841	-5.69152	1.25915e-08	1.87061e-07	67.2802	4.6529	5.04697	6.28507	7.7809	6.49454	6.18972	10.2299	9.17421	12.2582	11.2783	8.97667	11.8576
	ENSMUSG00000027533	Fabp5	16592	222.579	1.02121	0.179447	5.69088	1.26389e-08	1.87602e-07	67.2676	22.9281	21.1055	21.397	16.6317	12.2768	21.1356	13.8461	8.44993	10.0991	5.80026	10.6694	7.47327
	ENSMUSG00000036568	Bicral	210982	711.034	-0.491693	0.0864184	-5.68968	1.27275e-08	1.88752e-07	67.2411	29.7113	32.0337	30.9632	30.9615	28.157	25.7654	39.9205	45.3278	42.6948	45.1132	34.9321	40.3557
	ENSMUSG00000062157	Ifnlr1	242700	38.1906	-1.66973	0.293677	-5.68562	1.30338e-08	1.93128e-07	67.1416	0.224236	0.750789	0.970488	0.648408	0.335202	0.402584	2.18873	1.93141	2.22876	1.85286	1.0772	1.49465
	ENSMUSG00000005774	Rfx5	53970	347.996	-0.522727	0.0919547	-5.68462	1.31108e-08	1.94098e-07	67.1198	14.0147	14.4318	14.4187	17.2152	15.0841	10.6181	20.0316	21.9095	20.7554	21.3482	17.8508	20.8753
	ENSMUSG00000018920	Cxcl16	66102	280.49	0.659334	0.116028	5.68252	1.32721e-08	1.96316e-07	67.0704	18.4995	15.2243	21.8591	19.355	20.3216	22.595	13.6082	11.8903	11.91	12.5672	12.1057	11.8576
	ENSMUSG00000039943	Plcb4	18798	7762.06	-0.512844	0.0902864	-5.68019	1.34547e-08	1.98844e-07	67.0149	270.709	317	289.991	384.311	367.298	274.26	435.272	438.672	449.653	480.133	401.232	484.866
	ENSMUSG00000027068	Dhrs9	241452	82.779	2.14501	0.377734	5.67865	1.35765e-08	2.00472e-07	66.9795	7.45585	10.0105	11.2299	6.80828	7.33255	18.4182	3.94923	1.93141	2.57701	0.966711	2.71865	1.5943
	ENSMUSG00000072620	Slfn2	20556	145.457	1.61266	0.284401	5.67037	1.42492e-08	2.10222e-07	66.7732	13.2299	8.55065	11.5072	15.2052	12.2768	16.1537	5.32908	3.80247	3.62174	2.49734	4.87305	4.63343
	ENSMUSG00000022221	Ripk3	56532	31.3056	1.70654	0.300973	5.6701	1.42717e-08	2.10371e-07	66.7701	3.1393	2.46092	3.28117	3.40414	2.30452	4.27745	1.57018	0.965706	0.905436	0.725033	0.87202	0.647684
	ENSMUSG00000060240	Cend1	57754	80.4388	-0.798581	0.140907	-5.66742	1.44964e-08	2.13499e-07	66.706	2.91507	1.96039	2.77282	2.17217	2.55592	2.71744	4.5202	3.92318	4.59683	4.26964	4.15492	4.28468
	ENSMUSG00000001039	B9d1	27078	73.7878	-0.858709	0.15153	-5.66691	1.45393e-08	2.13947e-07	66.6969	2.13024	2.58605	2.77282	3.11236	3.47772	1.91227	5.61457	5.06996	4.17893	3.9474	4.56528	5.43058
	ENSMUSG00000066705	Fxyd6	59095	276.99	1.03131	0.182022	5.66589	1.46267e-08	2.15047e-07	66.6747	25.8993	13.681	19.0863	22.1431	17.6819	31.6028	12.2759	10.5624	8.49716	11.1172	9.69481	10.8612
	ENSMUSG00000035469	Rcbtb1	71330	679.276	-0.453102	0.0800034	-5.66354	1.48285e-08	2.17825e-07	66.6189	28.4219	31.8668	26.0645	37.3807	31.4252	30.3447	45.6778	46.8971	39.9785	44.5492	36.7274	38.8112
	ENSMUSG00000048763	Hoxb3	15410	147.249	-0.861584	0.152167	-5.66208	1.4955e-08	2.19495e-07	66.5858	4.93319	5.13039	4.62137	4.96032	4.35763	4.42842	10.1348	10.3813	9.2633	8.37816	6.10414	7.22416
	ENSMUSG00000052384	Nrros	224109	195.334	0.84025	0.148483	5.65888	1.52361e-08	2.23428e-07	66.5086	13.5663	11.6372	15.1119	14.9458	12.5701	19.324	10.563	8.81207	5.9898	6.04194	8.10466	8.41989
	ENSMUSG00000041324	Inhba	16323	1357.08	-0.593002	0.104822	-5.65723	1.53836e-08	2.25397e-07	66.4705	44.623	49.8023	45.7978	55.9576	42.9897	40.1577	65.3288	76.3511	75.9869	73.7922	56.3222	70.5477
	ENSMUSG00000020661	Dnmt3a	13435	1644.58	-0.613716	0.108551	-5.65369	1.57036e-08	2.29888e-07	66.3848	72.9888	82.5868	58.3679	77.2902	73.3674	76.7425	109.912	129.827	105.866	116.891	113.363	94.6614
	ENSMUSG00000061544	Zfp229	381067	274.073	-0.516461	0.0914281	-5.64882	1.61554e-08	2.36299e-07	66.2654	11.8845	12.7217	12.0618	13.2924	11.5645	11.0207	20.6502	18.8916	17.8998	16.7563	15.2347	13.9003
	ENSMUSG00000020354	Sgcd	24052	2857.2	-0.437919	0.0775429	-5.64744	1.62857e-08	2.38001e-07	66.2342	112.118	116.706	105.552	139.537	134.248	125.556	158.731	166.101	186.729	171.591	145.986	157.038
	ENSMUSG00000008540	Mgst1	56615	1374.5	1.13972	0.201849	5.64641	1.63834e-08	2.39223e-07	66.212	119.013	156.164	136.053	73.0756	75.1272	136.124	78.604	48.7682	58.8533	31.257	51.5005	46.0354
	ENSMUSG00000034203	Chchd4	72170	218.705	0.579929	0.102736	5.64487	1.65308e-08	2.41169e-07	66.1768	14.3511	15.5163	16.5907	13.3572	14.6232	15.9021	10.3251	10.1399	9.33295	8.53928	10.4129	10.8113
	ENSMUSG00000029676	Pot1a	101185	331.479	-0.649864	0.115135	-5.64437	1.65784e-08	2.41497e-07	66.1709	15.0799	13.973	14.28	14.8161	12.612	11.0207	25.789	23.4787	22.9145	22.476	17.0813	16.1423
	ENSMUSG00000034116	Vav1	22324	95.0929	1.14297	0.202499	5.64434	1.65816e-08	2.41497e-07	66.1709	9.08156	4.50473	8.82682	7.13249	6.82974	10.2659	4.90085	3.44033	2.57701	2.73901	3.38549	3.68681
	ENSMUSG00000056671	Prelid2	77619	35.1905	-1.46671	0.259876	-5.64391	1.66231e-08	2.41893e-07	66.1638	0.784826	0.750789	0.600778	1.78312	1.13131	0.805167	2.71212	3.31961	3.1342	3.22237	2.35958	1.74376
	ENSMUSG00000047361	Gm973	381260	24.7051	-1.58456	0.280803	-5.64296	1.67146e-08	2.43018e-07	66.1436	0.728767	0.375394	0.693206	0.972612	0.670404	0.553553	1.57018	2.35391	1.67157	1.85286	2.61606	1.84341
	ENSMUSG00000051890	Klhdc1	271005	131.705	-0.854779	0.151482	-5.64278	1.67327e-08	2.43074e-07	66.1426	5.26955	3.5871	4.43652	5.15484	4.69283	3.97551	9.04041	9.83813	7.24348	9.02263	6.05284	7.57292
	ENSMUSG00000093904	Tomm20	67952	1990.92	0.411159	0.0728785	5.6417	1.68383e-08	2.44399e-07	66.119	125.852	124.548	126.071	131.465	122.097	110.761	98.5404	96.3292	97.9263	87.5679	80.0206	92.5689
	ENSMUSG00000032803	Cdv3	321022	2249.95	0.379824	0.0673558	5.63908	1.70963e-08	2.47933e-07	66.0567	136.896	139.814	133.881	161.94	145.184	152.68	116.859	119.566	107.886	104.808	105.361	108.811
	ENSMUSG00000038068	Rnf144b	218215	298.005	-0.656537	0.116439	-5.63849	1.7155e-08	2.48573e-07	66.0455	10.9876	10.9281	10.9064	11.3796	10.0142	13.4866	17.4147	17.5638	19.432	18.2869	12.1057	21.0746
	ENSMUSG00000004044	Cavin1	19285	15241.9	-0.387997	0.0688293	-5.63709	1.72943e-08	2.50378e-07	66.014	683.808	676.044	647.454	645.231	763.884	693.35	839.997	850.183	900.56	912.011	891.666	935.654
	ENSMUSG00000043832	Clec4a3	73149	78.2034	1.26677	0.224821	5.63459	1.75479e-08	2.53834e-07	65.9545	6.27861	4.29618	5.77672	6.09504	6.66214	9.91362	2.90245	3.44033	2.50736	1.93342	2.61606	2.59073
	ENSMUSG00000037295	Ldlrap1	100017	692.571	0.388131	0.0688895	5.63411	1.75963e-08	2.54318e-07	65.9462	40.9791	41.919	43.5333	43.6054	48.6881	42.7242	36.7326	35.8518	31.2027	31.4181	30.1103	32.7828
	ENSMUSG00000058881	Zfp516	329003	940.102	-0.741336	0.131607	-5.63295	1.77156e-08	2.55757e-07	65.9217	41.4837	31.6583	34.4292	34.2359	32.8079	39.2519	56.8594	58.8477	61.5696	65.978	56.0657	55.3022
	ENSMUSG00000048096	Lmod1	93689	12004.1	-0.515808	0.0915715	-5.63285	1.77259e-08	2.55757e-07	65.9217	527.067	492.392	441.156	501.965	518.893	383.109	660.997	748.845	694.191	721.005	686.28	554.068
	ENSMUSG00000020142	Slc1a4	55963	776.169	0.458061	0.0813321	5.63198	1.78151e-08	2.56826e-07	65.9036	48.7153	51.3873	48.2471	59.9777	59.2889	58.0224	40.6818	39.5939	33.0832	43.5825	36.5222	41.6012
	ENSMUSG00000061451	Tmem151a	381199	15.4573	2.26953	0.40314	5.62963	1.80594e-08	2.60129e-07	65.8481	1.06512	1.25131	1.75612	0.875351	1.08941	0.905813	0.285487	0.0603566	0.417893	0	0.256476	0.348753
	ENSMUSG00000049091	Sephs2	20768	617.023	0.867711	0.154203	5.62706	1.83306e-08	2.63812e-07	65.7871	44.0624	48.4676	60.4475	35.8245	35.9085	61.8972	37.3036	26.7983	24.3771	22.476	23.6984	21.7721
	ENSMUSG00000032010	Usp2	53376	142.389	0.797211	0.141697	5.62617	1.84256e-08	2.64955e-07	65.7683	10.8754	11.8041	8.27226	8.20236	9.30186	11.1214	4.80569	6.51852	4.94507	5.15579	7.18134	5.23129
	ENSMUSG00000049037	Clec4a1	269799	51.6965	1.32177	0.235185	5.62014	1.90805e-08	2.74141e-07	65.6203	4.48472	3.25342	3.09632	4.79822	4.73473	6.44134	2.37905	1.8107	1.67157	1.53063	1.48756	1.69394
	ENSMUSG00000015837	Sqstm1	18412	6421.51	0.424155	0.0754881	5.61884	1.92248e-08	2.75982e-07	65.5912	421.564	377.772	441.249	363.724	428.011	382.706	291.672	265.328	305.828	309.267	285.817	326.333
	ENSMUSG00000001150	Mcm3ap	54387	834.454	-0.417122	0.0742491	-5.61787	1.93326e-08	2.77152e-07	65.5728	38.6807	36.1213	33.6436	37.6725	41.5232	36.0816	43.727	50.2167	51.1919	52.0413	51.1414	47.9784
	ENSMUSG00000033186	Mzt1	76789	711.942	0.399977	0.071198	5.61781	1.93388e-08	2.77152e-07	65.5728	43.1654	44.5885	41.6848	49.506	44.121	42.9758	37.2084	36.8175	33.9887	32.9487	27.802	31.6368
	ENSMUSG00000028048	Gba	14466	809.653	0.569591	0.101434	5.61537	1.96137e-08	2.80855e-07	65.5152	61.8891	49.4269	69.3206	56.3142	58.828	55.003	38.5407	39.775	38.3765	35.7683	41.4466	40.1066
	ENSMUSG00000027004	Frzb	20378	949.392	1.0507	0.18712	5.61511	1.96435e-08	2.80982e-07	65.5132	74.5024	47.0494	86.1886	84.7794	67.0823	95.8149	35.1624	24.8066	48.2667	41.7297	32.7264	35.1244
	ENSMUSG00000056313	Tcim	69068	231.454	1.07726	0.191854	5.61501	1.96555e-08	2.80982e-07	65.5132	27.1326	23.4413	16.3597	14.1353	12.9472	25.6647	12.2283	6.63923	9.2633	7.73368	11.1311	9.11739
	ENSMUSG00000022421	Nptxr	73340	682.343	0.663184	0.118145	5.61329	1.98513e-08	2.83543e-07	65.4738	41.6518	47.2163	42.4704	41.2063	51.244	41.7177	25.0752	26.4362	26.5362	25.8595	26.7248	35.224
	ENSMUSG00000073758	Sh3d21	66938	111.396	-0.948198	0.168938	-5.61269	1.99207e-08	2.84295e-07	65.4623	3.53172	3.50368	3.14253	5.09	4.14813	3.67358	8.27911	8.57064	7.59173	9.10319	6.00155	5.13165
	ENSMUSG00000021613	Hapln1	12950	186.811	-0.873546	0.155687	-5.61092	2.01254e-08	2.86826e-07	65.4238	3.19536	4.33789	2.6804	4.99274	3.60342	2.76776	6.32829	7.18244	6.82559	6.28362	5.79637	7.12452
	ENSMUSG00000039043	Arpin	70420	685.544	-0.373517	0.0665703	-5.61087	2.01317e-08	2.86826e-07	65.4238	28.8704	30.4069	29.1609	34.9492	34.9867	28.986	44.2028	42.2496	40.2571	42.3741	36.2145	36.3699
	ENSMUSG00000025532	Crcp	12909	217.159	0.643154	0.114667	5.60887	2.03647e-08	2.89903e-07	65.3775	13.7345	15.6414	16.2672	12.417	15.0422	12.8827	9.75412	9.05349	10.8652	7.41145	8.41243	9.06757
	ENSMUSG00000024566	Atp9b	50771	1234.29	-0.280592	0.0500494	-5.60631	2.06686e-08	2.93984e-07	65.3168	58.1332	58.8952	55.0405	62.6038	53.8838	56.9153	75.8443	71.7037	67.0719	66.4614	67.8637	67.0103
	ENSMUSG00000045973	Slc25a51	230125	1629.19	0.684568	0.122264	5.59908	2.15489e-08	3.06249e-07	65.1392	119.013	148.781	122.605	90.7447	89.5828	135.218	91.0702	77.1358	71.4598	65.4141	65.5041	66.811
	ENSMUSG00000018796	Acsl1	14081	6972.39	0.993591	0.177465	5.59879	2.15847e-08	3.06503e-07	65.1356	565.803	663.822	684.564	333.606	345.635	714.838	364.186	277.701	285.073	215.496	266.017	249.059
	ENSMUSG00000049744	Arhgap15	76117	52.0512	1.0091	0.180265	5.59787	2.16998e-08	3.07881e-07	65.1162	3.86807	3.75394	3.83574	3.3393	3.51962	5.0323	2.61696	1.99177	2.15912	1.45007	1.43627	1.74376
	ENSMUSG00000056167	Cnot10	78893	800.54	-0.405636	0.0724652	-5.59766	2.17264e-08	3.08002e-07	65.1145	35.8217	32.2422	36.8785	38.094	37.2074	33.3138	47.1529	52.4499	50.2865	46.3215	46.5761	38.3628
	ENSMUSG00000071001	Hrct1	100039781	194.062	1.29092	0.230633	5.5973	2.1771e-08	3.08377e-07	65.1092	16.5374	13.973	14.9732	12.4819	14.3299	17.5124	5.51941	3.6214	5.9898	6.68641	6.5145	7.92167
	ENSMUSG00000026926	Pmpca	66865	789.984	0.390191	0.0697136	5.59706	2.1802e-08	3.0856e-07	65.1066	49.444	55.475	52.2677	50.8676	46.8026	46.0958	43.727	41.6461	38.8641	32.6265	36.3171	34.5763
	ENSMUSG00000026727	Rsu1	20163	2914.46	-0.382829	0.0684047	-5.59653	2.18687e-08	3.09246e-07	65.097	126.021	130.137	129.953	156.072	146.148	120.272	167.152	193.322	176.978	171.43	171.685	165.01
	ENSMUSG00000044217	Aqp5	11830	10.3407	3.72495	0.665852	5.59426	2.21565e-08	3.13058e-07	65.0438	0.784826	0.87592	1.20156	0.486306	0.921806	1.91227	0	0.18107	0.0696489	0	0.102591	0.0996436
	ENSMUSG00000005583	Mef2c	17260	3902.04	-0.537109	0.0960195	-5.59375	2.22215e-08	3.13593e-07	65.0363	149.734	146.154	142.015	210.376	178.621	167.676	226.296	253.739	250.248	249.975	198.718	250.604
	ENSMUSG00000026683	Nuf2	66977	19.0138	1.87421	0.335059	5.59368	2.22313e-08	3.13593e-07	65.0363	2.35448	1.41816	1.80234	1.68586	1.67601	2.86841	0.42823	0.422496	0.696489	0.402796	0.461658	0.747327
	ENSMUSG00000043333	Rhbdl2	230726	7.67831	3.35989	0.60069	5.59338	2.22685e-08	3.13859e-07	65.0326	1.06512	0.87592	0.924274	0.648408	0.754205	0.553553	0	0.120713	0.139298	0	0.102591	0.0996436
	ENSMUSG00000040522	Tlr8	170744	126.26	1.45524	0.260205	5.59268	2.23587e-08	3.1487e-07	65.0187	11.436	6.29828	7.67148	12.028	11.2712	17.2105	4.13955	3.25926	3.34315	2.98069	5.74507	4.13521
	ENSMUSG00000038147	Cd84	12523	132.246	1.3525	0.241889	5.5914	2.25249e-08	3.16907e-07	64.9907	8.35279	7.84157	12.4777	9.23981	6.78784	16.2543	5.47183	3.56104	3.62174	2.65845	3.79585	4.43414
	ENSMUSG00000020895	Tmem107	66910	97.2724	-0.718699	0.128539	-5.59128	2.25406e-08	3.16907e-07	64.9907	3.75595	3.29513	4.25166	4.31191	4.23193	3.82454	7.37507	5.97531	7.66138	5.55859	5.69378	6.37719
	ENSMUSG00000064215	Ifi27	52668	3103.38	0.837078	0.149755	5.58965	2.27524e-08	3.19621e-07	64.9536	216.556	272.411	309.909	161.129	205.186	226.504	186.423	119.989	138.532	99.249	129.674	103.33
	ENSMUSG00000040111	Gramd1b	235283	166.484	1.184	0.211943	5.58643	2.31787e-08	3.25106e-07	64.8797	15.0799	15.7249	12.8012	11.4768	9.05046	24.5073	8.65976	4.82853	8.00962	5.7197	6.36062	5.18147
	ENSMUSG00000020572	Nampt	59027	2080.75	0.571689	0.102336	5.58641	2.3181e-08	3.25106e-07	64.8797	121.816	154.829	144.557	132.243	124.151	129.632	100.539	93.8546	92.0062	82.0093	79.7129	91.3732
	ENSMUSG00000018339	Gpx3	14778	1205.66	1.57217	0.28145	5.58597	2.32395e-08	3.25659e-07	64.8724	113.127	126.55	127.319	67.9532	54.7637	167.223	64.8054	32.7736	44.8539	20.6232	34.0601	24.0639
	ENSMUSG00000047146	Tet1	52463	396.313	-1.26359	0.226214	-5.58582	2.32594e-08	3.25669e-07	64.8722	14.239	15.3912	11.8307	18.7066	15.964	9.2091	34.639	50.1564	39.3516	35.6072	25.5451	18.9821
	ENSMUSG00000042284	Itga1	109700	6156.8	-0.413423	0.0740322	-5.58436	2.34558e-08	3.2815e-07	64.8393	258.656	263.485	247.382	299.662	270.424	231.888	327.596	383.446	328.534	357.038	327.418	350.347
	ENSMUSG00000069171	Nr2f1	13865	52.4909	-1.02417	0.183516	-5.58082	2.39389e-08	3.34633e-07	64.7543	0.840885	1.45987	1.38641	1.49134	1.71791	2.01292	3.14035	3.6214	2.43771	2.90013	2.71865	3.1886
	ENSMUSG00000038717	Atp5l	27425	1911.21	0.581181	0.10415	5.58025	2.40168e-08	3.35447e-07	64.7438	132.58	152.952	166.185	107.992	119.751	136.979	104.345	83.4732	94.3046	85.6344	90.6901	84.0494
	ENSMUSG00000018846	Pank3	211347	3321.61	0.557427	0.0999027	5.5797	2.4093e-08	3.36064e-07	64.7358	230.795	244.006	183.191	243.542	181.721	272.247	157.922	163.325	166.6	147.665	129.264	149.615
	ENSMUSG00000030088	Aldh1l1	107747	444.289	1.43711	0.257562	5.57965	2.41003e-08	3.36064e-07	64.7358	38.7928	44.38	45.6592	24.9313	23.4223	70.0999	23.2196	13.2785	19.0838	10.231	13.7471	11.6085
	ENSMUSG00000043391	2510009E07Rik	72190	1669.15	-0.452802	0.0811562	-5.57939	2.41368e-08	3.36297e-07	64.7328	69.5132	75.8297	63.6825	76.1231	75.211	67.5334	95.4001	107.435	102.523	98.1211	86.1761	92.0209
	ENSMUSG00000051335	Gfod1	328232	559.322	0.777289	0.139323	5.57903	2.41867e-08	3.36717e-07	64.7274	41.0912	38.1651	38.0801	42.8274	38.213	49.6184	19.7462	23.1769	17.6212	21.5899	27.5969	32.7828
	ENSMUSG00000024679	Ms4a6d	68774	142.849	1.59655	0.286394	5.57465	2.48024e-08	3.4472e-07	64.6253	12.9496	8.09184	11.3224	18.5445	12.4863	18.8711	4.99601	4.94924	3.06455	2.57789	5.12953	5.97862
	ENSMUSG00000024219	Anks1	224650	719.489	-0.544503	0.0976752	-5.57463	2.48053e-08	3.4472e-07	64.6253	28.7583	28.7385	27.2199	24.445	28.8693	28.3318	42.1093	46.4142	33.5011	39.5546	41.6005	37.4162
	ENSMUSG00000024953	Prdx5	54683	1393.33	0.565428	0.101431	5.57451	2.48223e-08	3.4472e-07	64.6253	91.0398	97.3523	118.076	72.9783	91.0074	95.2614	75.2257	61.6241	58.3658	57.6804	63.8113	62.9249
	ENSMUSG00000000686	Abhd15	67477	100.771	1.70649	0.306269	5.57187	2.52024e-08	3.49715e-07	64.5629	11.9966	10.2191	9.4276	5.93293	6.66214	15.7511	5.66215	1.87106	4.10928	1.7723	2.82124	2.04269
	ENSMUSG00000028654	Mycl	16918	17.1102	2.13492	0.383396	5.56844	2.57037e-08	3.5638e-07	64.4809	2.91507	1.96039	0.831847	1.4265	1.92741	2.96905	0.475811	0.482853	0.766138	0.161118	0.307772	0.498218
	ENSMUSG00000019066	Rab3d	19340	1818.67	-0.318452	0.0572055	-5.56681	2.59444e-08	3.59425e-07	64.4439	74.0539	72.618	71.9548	83.5474	86.7755	75.9877	99.0638	97.0535	99.7372	95.3016	87.202	97.0031
	ENSMUSG00000029859	Epha1	13835	94.604	-1.2479	0.224186	-5.56636	2.60108e-08	3.60052e-07	64.4363	2.01812	1.96039	1.66369	5.02516	3.35202	3.87487	6.51861	8.38957	6.47735	5.80026	8.10466	6.87541
	ENSMUSG00000021676	Iqgap2	544963	181.122	0.835476	0.150109	5.56578	2.60982e-08	3.60968e-07	64.4253	13.1739	11.9709	14.6035	12.7088	13.869	18.5188	9.23073	8.08779	7.03454	5.39747	9.02797	8.02131
	ENSMUSG00000000126	Wnt9a	216795	233.88	-0.696932	0.125241	-5.56474	2.6254e-08	3.62829e-07	64.403	8.52097	8.3421	7.67148	11.185	9.72086	12.1278	16.0824	18.4691	14.1387	17.9647	13.029	13.2526
	ENSMUSG00000026620	Mark1	226778	2149.33	-0.566386	0.101792	-5.56412	2.63473e-08	3.63823e-07	64.3911	83.8643	71.2832	71.5851	104.685	94.7365	103.565	110.769	137.673	122.512	123.175	139.318	141.743
	ENSMUSG00000013822	Elof1	66126	565.761	0.476739	0.0856843	5.5639	2.63804e-08	3.63986e-07	64.3892	37.8398	37.4143	42.8863	35.2086	42.4869	34.1693	31.0229	27.583	26.188	24.7317	29.5461	24.6618
	ENSMUSG00000014329	Bicc1	83675	1494.16	-0.538848	0.0968508	-5.56369	2.6413e-08	3.6414e-07	64.3873	70.8025	69.448	58.9687	76.7067	72.278	59.834	91.0226	101.942	101.618	99.249	98.7434	94.9604
	ENSMUSG00000024906	Mus81	71711	190.569	-0.500304	0.0899416	-5.56254	2.65872e-08	3.66245e-07	64.3623	9.24973	7.84157	8.36468	7.65121	8.46386	8.5549	11.5146	11.5281	10.3777	12.1644	12.4648	11.8078
	ENSMUSG00000032348	Gsta4	14860	97.4218	1.17529	0.211314	5.56184	2.66951e-08	3.67435e-07	64.3482	6.16649	8.84262	10.6292	4.63612	5.19563	6.69295	4.23472	2.89712	3.48244	2.25566	3.2829	2.34163
	ENSMUSG00000020023	Tmcc3	319880	1476.93	-0.421618	0.0758097	-5.56153	2.67424e-08	3.67789e-07	64.344	67.6071	78.374	67.1948	83.9364	66.8309	66.9295	97.6364	94.096	107.538	99.8129	84.9963	89.2309
	ENSMUSG00000034714	Ttyh2	117160	153.884	0.960291	0.172688	5.56084	2.68484e-08	3.68949e-07	64.3303	11.7724	9.34315	14.6497	9.75854	8.29625	15.2982	6.85168	6.21673	5.50226	4.67243	5.4886	6.32737
	ENSMUSG00000034459	Ifit1	15957	84.5864	1.71262	0.308006	5.56035	2.69231e-08	3.69677e-07	64.3218	4.20442	7.09078	8.22604	9.33708	6.36884	6.84392	3.09277	1.75034	1.25368	2.41678	1.74404	2.44127
	ENSMUSG00000031210	Gpr165	76206	47.5968	-1.55552	0.279964	-5.55615	2.75798e-08	3.78389e-07	64.2206	0.896944	0.87592	1.06292	1.23198	1.42461	0.754844	1.80808	3.80247	2.29841	2.81957	3.74456	3.73664
	ENSMUSG00000031327	Chic1	12212	414.579	-0.711083	0.128031	-5.55398	2.79238e-08	3.82801e-07	64.1703	13.9026	15.3495	12.0156	20.587	16.7182	13.5872	24.8849	26.3758	28.6257	26.3429	18.6202	25.2597
	ENSMUSG00000034403	Pja1	18744	822.065	-0.343452	0.0618493	-5.55305	2.8073e-08	3.84234e-07	64.154	39.1852	35.4122	36.8323	34.9492	35.1962	34.3706	45.5827	47.9835	41.859	42.1325	47.9098	45.3378
	ENSMUSG00000025241	Fyco1	17281	2155.16	-0.7068	0.127281	-5.55305	2.80734e-08	3.84234e-07	64.154	73.8858	83.3793	70.5684	75.9286	72.8646	73.2199	112.434	129.827	134.701	118.583	109.002	123.957
	ENSMUSG00000013033	Adgrl1	330814	1793.15	-0.558659	0.100617	-5.55235	2.81851e-08	3.85453e-07	64.1403	70.8025	78.7911	66.4091	77.3227	76.0071	76.3399	99.4921	105.503	103.22	115.2	113.978	112.797
	ENSMUSG00000023088	Abcc1	17250	3563.98	-0.405304	0.073012	-5.5512	2.83714e-08	3.87689e-07	64.1152	166.719	163.13	163.874	200.293	186.54	167.626	218.492	242.634	232.836	249.734	219.749	213.188
	ENSMUSG00000024400	Wdr33	74320	899.346	-0.308649	0.0556312	-5.54814	2.88731e-08	3.94229e-07	64.0425	41.8761	43.0869	45.197	43.1191	43.1992	43.5797	52.2916	51.9671	50.9133	54.2164	54.1165	55.5513
	ENSMUSG00000026725	Tnn	329278	21.9201	8.33119	1.50209	5.54641	2.91595e-08	3.97821e-07	64.0031	5.21349	0.125131	1.80234	1.9128	0.167601	11.8259	0	0	0	0	0	0
	ENSMUSG00000022228	Zscan26	432731	1212.76	-0.430174	0.0775668	-5.54585	2.92536e-08	3.98786e-07	63.9926	52.5273	50.4697	51.6669	59.7184	52.0401	49.7191	70.3724	72.5487	72.3652	73.6311	59.8103	73.9854
	ENSMUSG00000018340	Anxa6	11749	11426	-0.356302	0.0642832	-5.54269	2.97856e-08	4.05713e-07	63.9178	514.341	528.555	545.137	552.735	635.962	495.027	673.463	743.956	682.141	695.871	735.113	623.62
	ENSMUSG00000027253	Lrp4	228357	379.915	-0.694083	0.125228	-5.54255	2.98102e-08	4.05724e-07	63.9177	12.4451	13.0137	9.93595	14.3298	15.4612	12.1278	17.4147	19.978	21.7305	23.9261	20.5694	20.6262
	ENSMUSG00000053870	Fpgt	75540	595.371	-0.450851	0.0813481	-5.54224	2.98627e-08	4.06114e-07	63.9135	23.3766	23.5664	21.9977	28.4003	24.3441	21.4879	31.689	33.4979	35.2423	30.5319	30.2642	33.0817
	ENSMUSG00000059708	Akap17b	338351	341.432	-0.636554	0.114866	-5.54171	2.99528e-08	4.06429e-07	63.9102	15.0799	13.2222	13.0323	16.3723	15.8383	10.7691	20.8405	25.5309	23.6806	24.0066	16.8249	19.7294
	ENSMUSG00000008318	Relt	320100	29.8088	2.02777	0.36591	5.5417	2.99547e-08	4.06429e-07	63.9102	4.03625	2.33579	3.05011	3.40414	2.26261	3.01938	0.85646	0.905349	0.766138	0.483355	0.410362	0.946614
	ENSMUSG00000032330	Cox7a2	12866	1553.59	0.545467	0.0984299	5.54169	2.99574e-08	4.06429e-07	63.9102	113.239	114.62	133.003	86.4652	101.901	101.048	90.8799	77.6186	72.2956	62.1112	69.7103	70.2986
	ENSMUSG00000066306	Numa1	101706	3163.91	-0.406295	0.0733242	-5.54107	3.00622e-08	4.07358e-07	63.9002	131.683	127.926	134.759	138.338	135.422	136.828	182.378	157.652	177.256	185.367	173.942	180.803
	ENSMUSG00000024924	Vldlr	22359	3649.78	-0.426764	0.0770193	-5.54101	3.00737e-08	4.07358e-07	63.9002	157.133	164.339	140.443	182.008	154.947	150.617	213.496	231.287	216.538	222.102	178.713	204.718
	ENSMUSG00000018042	Cyb5r3	109754	10052.1	0.62773	0.11331	5.53993	3.02585e-08	4.09535e-07	63.8771	696.645	623.363	769.412	554.324	663.281	557.075	393.781	339.325	430.848	435.584	392.204	486.51
	ENSMUSG00000029179	Zcchc4	78796	167.174	-0.550654	0.0994079	-5.53934	3.0362e-08	4.10609e-07	63.8657	5.94225	6.33999	6.46992	8.55899	7.33255	7.14586	11.5146	9.23456	10.7956	9.74767	10.2078	9.46614
	ENSMUSG00000022807	Osbpl11	106326	922.336	0.453309	0.0819016	5.5348	3.11578e-08	4.21038e-07	63.7568	69.2889	60.0631	56.5656	58.9727	55.0989	73.1696	47.0101	46.2935	43.1823	43.7437	41.4466	48.2773
	ENSMUSG00000068747	Sort1	20661	3776.29	-0.32348	0.0584489	-5.5344	3.12295e-08	4.21673e-07	63.7502	170.419	176.602	156.018	169.299	155.45	171.048	206.026	218.25	207.066	195.678	192.973	219.216
	ENSMUSG00000020181	Nav3	260315	131.468	1.10149	0.199055	5.53361	3.13712e-08	4.22931e-07	63.7373	10.0346	8.67578	11.8307	7.06765	6.66214	12.4298	4.56778	3.13854	4.31823	4.67243	3.84715	5.58004
	ENSMUSG00000032374	Plod2	26432	2768.24	0.416094	0.075194	5.5336	3.13723e-08	4.22931e-07	63.7373	191.385	173.808	199.135	203.406	198.942	191.579	134.797	171.534	140.134	146.457	140.652	127.893
	ENSMUSG00000003435	Supt5	20924	2319.29	-0.350176	0.0632848	-5.53334	3.14188e-08	4.23223e-07	63.7343	103.261	99.271	102.872	115.676	109.737	111.818	136.082	125.783	132.82	147.182	138.189	131.978
	ENSMUSG00000002108	Nr1h3	22259	224.045	1.03518	0.187118	5.53223	3.16177e-08	4.2553e-07	63.7107	18.1631	20.1462	17.3764	10.9581	11.4807	21.3873	12.5614	7.36351	7.59173	6.20306	8.20725	6.27755
	ENSMUSG00000022354	Ndufb9	66218	1649.69	0.630551	0.11398	5.53211	3.16401e-08	4.2553e-07	63.7107	114.136	138.103	153.938	93.0466	98.4656	110.962	93.7823	80.8779	71.7384	68.1531	75.1989	65.8644
	ENSMUSG00000039108	Lsm14b	241846	528.096	-0.410859	0.0742807	-5.53116	3.18115e-08	4.27499e-07	63.6907	21.3024	22.6488	20.75	24.834	24.6374	21.9911	28.4059	33.6186	30.4366	30.9347	29.2383	27.5016
	ENSMUSG00000018008	Cyth4	72318	279.709	0.915391	0.16552	5.5304	3.19496e-08	4.29016e-07	63.6753	23.2084	17.9772	28.4677	19.0308	18.059	24.7589	15.9397	12.3128	8.84541	9.66711	11.4901	10.8113
	ENSMUSG00000032690	Oas2	246728	25.0507	2.05802	0.372303	5.52779	3.24283e-08	4.35101e-07	63.6141	2.35448	1.87697	2.54175	3.11236	1.46651	3.67358	0.713716	0.36214	0.905436	1.04727	0.307772	0.348753
	ENSMUSG00000020173	Cobl	12808	260.953	-0.960831	0.173837	-5.52718	3.25418e-08	4.36281e-07	63.6023	9.86638	9.21802	6.7472	14.2001	8.04485	9.15878	15.0832	21.8491	16.7854	17.1591	22.3134	16.9892
	ENSMUSG00000054555	Adam12	11489	129.469	2.29286	0.414977	5.52527	3.2898e-08	4.40709e-07	63.5585	17.3222	14.6404	13.2171	7.52153	5.99174	31.1499	6.85168	3.31961	1.81087	2.01398	2.00052	2.34163
	ENSMUSG00000025151	Maged1	94275	5774.55	-0.28509	0.051645	-5.52019	3.38636e-08	4.53288e-07	63.4363	284.892	264.945	266.468	305.692	296.78	295.849	328.214	342.826	335.986	369.203	364.402	329.521
	ENSMUSG00000000266	Mid2	23947	778.356	-0.431244	0.0781566	-5.51769	3.43485e-08	4.59418e-07	63.3779	34.6445	34.2443	29.623	36.7647	32.5984	30.4454	40.1109	49.5528	49.9383	39.474	39.6513	46.5336
	ENSMUSG00000040591	1110051M20Rik	228356	260.977	-0.636905	0.115457	-5.51637	3.46064e-08	4.62504e-07	63.3488	9.86638	9.38486	12.0618	11.7686	9.72086	7.95103	14.655	15.1495	17.4122	15.4674	16.6197	14.548
	ENSMUSG00000074622	Mafb	16658	210.913	0.958787	0.17392	5.51282	3.53134e-08	4.71478e-07	63.2654	14.4072	12.972	21.5356	12.9033	12.8215	21.7898	10.4678	8.75171	8.28822	5.23635	7.28393	9.01775
	ENSMUSG00000062248	Cks2	66197	40.2962	1.15605	0.209711	5.51261	3.5356e-08	4.71478e-07	63.2654	3.69989	3.46197	3.46603	2.78815	3.31012	4.07616	1.71292	1.68999	2.22876	0.966711	1.23109	1.39501
	ENSMUSG00000066829	Zfp810	235050	457.524	-0.516713	0.0937334	-5.51258	3.53609e-08	4.71478e-07	63.2654	18.3313	21.3141	19.1325	19.6792	18.4361	15.7511	30.8325	31.4458	27.0934	23.6039	23.4419	23.8148
	ENSMUSG00000034525	Ice1	218333	1102.47	-0.418174	0.0758779	-5.51114	3.56508e-08	4.74973e-07	63.2333	48.0426	53.2226	46.3524	54.2069	45.7132	48.2597	68.6119	73.6954	59.4105	64.4474	59.9642	66.0637
	ENSMUSG00000040488	Ltbp4	108075	10057.6	-0.902656	0.163814	-5.51026	3.58314e-08	4.77005e-07	63.2148	331.589	331.306	276.959	301.348	356.529	405.855	559.506	432.576	559.907	688.459	671.404	789.925
	ENSMUSG00000037111	Setd7	73251	4513.51	-0.358708	0.0651151	-5.50883	3.61228e-08	4.80509e-07	63.183	203.774	220.732	175.843	238.484	210.968	208.488	260.411	290.859	282.357	283.407	238.523	246.02
	ENSMUSG00000078302	Foxd1	15229	45.0126	-1.08741	0.197414	-5.50828	3.62362e-08	4.81642e-07	63.1728	1.40147	1.50158	1.3402	1.29682	1.08941	1.45937	3.66374	2.2332	2.57701	2.73901	3.2829	2.39145
	ENSMUSG00000021484	Lman2	66890	3868.36	0.285891	0.051906	5.50786	3.63215e-08	4.824e-07	63.1659	235.784	242.171	240.82	225.678	249.768	232.291	205.836	186.743	194.111	193.02	182.97	198.191
	ENSMUSG00000031373	Car5b	56078	669.887	0.908146	0.164886	5.50772	3.63516e-08	4.82423e-07	63.1657	64.5239	53.306	52.7299	41.336	32.2632	69.1941	34.1632	25.4705	34.3369	21.1065	23.6471	27.2525
	ENSMUSG00000019842	Traf3ip2	103213	231.504	-0.485701	0.0882222	-5.50543	3.68261e-08	4.88339e-07	63.1128	9.30579	9.42657	10.4905	10.3421	11.1455	9.30975	12.8469	12.9163	13.1636	14.984	14.5166	14.9964
	ENSMUSG00000048327	Ckap2l	70466	26.5582	1.34912	0.245063	5.50519	3.68765e-08	4.88628e-07	63.1102	2.52265	1.66842	3.23496	2.43153	1.96931	2.56647	1.09437	1.32785	1.04473	0.644474	0.615543	0.846971
	ENSMUSG00000040339	Fam102b	329739	1747.05	0.463825	0.0842646	5.50438	3.70467e-08	4.90205e-07	63.0962	125.068	114.495	105.044	132.924	100.393	127.418	95.7332	90.7764	85.4592	79.1092	70.6336	85.6935
	ENSMUSG00000006736	Tspan31	67125	1469.4	0.351962	0.0639425	5.50435	3.70531e-08	4.90205e-07	63.0962	89.6383	85.6316	96.4943	99.6603	99.1779	85.9013	76.2249	76.2908	70.624	69.0392	72.2238	68.0068
	ENSMUSG00000029198	Grpel1	17713	959.907	0.568378	0.10328	5.5033	3.72745e-08	4.92752e-07	63.0737	59.7589	78.1655	81.8445	52.9749	57.99	63.4069	51.911	46.8971	42.4162	39.0712	41.344	42.5478
	ENSMUSG00000021457	Syk	20963	302.133	0.846963	0.153937	5.502	3.75508e-08	4.9602e-07	63.045	23.8251	17.3516	21.2121	21.2678	20.4892	32.3577	12.8469	11.5885	11.2831	12.8895	11.644	14.7971
	ENSMUSG00000032295	Man2c1	73744	982.092	-0.435538	0.0792224	-5.49767	3.84845e-08	5.0796e-07	62.9417	39.6337	36.8304	40.2522	43.7675	47.5987	42.5229	56.5263	46.8971	57.321	58.8888	58.887	57.2453
	ENSMUSG00000049580	Tsku	244152	269.352	0.77426	0.140847	5.49716	3.85953e-08	5.09028e-07	62.9326	20.2934	15.266	20.0105	17.6691	21.0758	28.4325	11.5146	11.5885	10.3777	11.1172	13.901	12.3558
	ENSMUSG00000116056	Gm4544	100043600	9.22382	-2.57538	0.468685	-5.4949	3.90931e-08	5.15194e-07	62.8803	0.112118	0.291973	0.0462137	0.194522	0.251402	0.050323	0.904041	1.14678	0.905436	0.966711	0.97461	0.896793
	ENSMUSG00000031666	Rbl2	19651	1881.54	-0.352408	0.0641386	-5.49447	3.91875e-08	5.16039e-07	62.8732	77.0811	83.713	76.0678	97.2288	90.9236	75.3838	113.814	114.798	103.08	104.083	92.5367	105.971
	ENSMUSG00000009293	Ube2g2	22213	748.882	0.573969	0.104487	5.49322	3.94681e-08	5.19333e-07	62.8455	53.6485	44.38	46.5834	46.1667	53.9257	57.7204	33.6874	33.0754	27.1631	37.1378	33.8549	36.2703
	ENSMUSG00000025504	Eps8l2	98845	154.751	-0.981019	0.178633	-5.49182	3.97804e-08	5.22904e-07	62.8158	3.69989	6.29828	5.08351	3.85803	5.57274	3.92519	10.6582	8.57064	9.6812	9.82822	8.92538	8.27042
	ENSMUSG00000018507	Trpv2	22368	514.668	-0.610456	0.111159	-5.49173	3.98009e-08	5.22904e-07	62.8158	19.0601	13.1805	18.809	23.6021	21.6624	20.7834	27.5495	27.9451	30.2276	31.4181	30.6233	29.2952
	ENSMUSG00000031605	Klhl2	77113	414.292	0.529713	0.0964603	5.49152	3.985e-08	5.23146e-07	62.8138	30.8885	31.5331	24.7243	24.7692	23.4223	30.848	20.0792	20.4005	16.9943	17.5619	20.159	18.6334
	ENSMUSG00000040746	Rnf167	70510	1149.88	-0.394826	0.0719074	-5.49075	4.0023e-08	5.25013e-07	62.7983	51.1819	51.3039	47.6926	62.0851	62.0124	46.8003	70.3249	74.0576	68.6042	64.6085	69.6077	71.2452
	ENSMUSG00000052337	Immt	76614	2350.4	0.555648	0.101225	5.48926	4.03625e-08	5.2906e-07	62.765	148.22	184.194	193.404	135.615	135.212	143.471	126.851	117.816	101.757	96.6711	104.181	89.2807
	ENSMUSG00000025555	Farp1	223254	275.138	0.637037	0.116176	5.48336	4.17324e-08	5.46595e-07	62.6233	21.6388	18.728	19.1787	14.8485	15.5869	17.9653	10.2299	11.4074	12.0493	10.7949	11.7466	12.4056
	ENSMUSG00000028034	Fubp1	51886	748.539	0.347826	0.0634678	5.48036	4.24466e-08	5.55523e-07	62.553	48.2107	46.7992	41.8696	55.374	48.6462	51.2288	39.7302	38.9904	37.5408	39.0712	37.4456	35.0746
	ENSMUSG00000050248	Evc2	68525	668.56	-0.475598	0.0868065	-5.47882	4.2816e-08	5.59927e-07	62.5187	27.9174	27.1118	23.9849	26.5523	29.4978	28.1305	36.8278	34.4636	36.2174	39.9574	36.6761	40.6546
	ENSMUSG00000040952	Rps19	20085	4015.45	0.500796	0.0914119	5.47845	4.29058e-08	5.6067e-07	62.5129	308.212	239.043	298.448	251.647	277.254	300.982	206.74	188.494	197.385	195.276	189.844	197.145
	ENSMUSG00000020439	Smtn	29856	9142.14	-0.83738	0.15287	-5.47773	4.30813e-08	5.62533e-07	62.4985	324.189	333.267	273.493	276.319	332.521	289.105	494.32	444.044	501.263	660.908	571.019	565.527
	ENSMUSG00000025786	Zdhhc3	69035	1433.2	0.411212	0.07511	5.4748	4.38005e-08	5.71486e-07	62.4299	93.8988	93.4315	102.594	87.9241	94.6946	84.7942	74.4644	67.2373	67.9077	67.2669	68.6331	70.0993
	ENSMUSG00000029772	Ahcyl2	74340	713.254	0.438035	0.080103	5.4684	4.54123e-08	5.92063e-07	62.2763	46.4168	41.2517	42.5166	39.3259	33.2688	45.6932	33.8302	29.2126	31.6206	28.9208	27.5969	30.4909
	ENSMUSG00000060063	Alox5ap	11690	216.132	1.04905	0.19185	5.46806	4.54995e-08	5.92746e-07	62.2713	18.5555	12.3463	17.6999	17.6367	18.1428	21.9911	9.23073	8.26886	7.38278	7.00865	8.77149	10.064
	ENSMUSG00000031886	Ces2e	234673	11.8212	2.45695	0.449582	5.46495	4.63036e-08	6.02761e-07	62.1986	1.17724	0.83421	1.10913	1.13471	1.00561	1.15743	0.190324	0.241427	0.139298	0.241678	0.0512953	0.298931
	ENSMUSG00000020070	Rufy2	70432	303.561	-0.450258	0.0824248	-5.46265	4.69074e-08	6.09778e-07	62.1483	13.6223	12.8051	15.1581	14.4919	15.2936	12.933	18.3187	21.8491	19.0838	19.8176	17.9533	17.5871
	ENSMUSG00000025825	Iscu	66383	1451.75	0.463419	0.0848344	5.46263	4.69143e-08	6.09778e-07	62.1483	88.1808	96.1844	106.754	80.1432	102.279	83.1335	72.1329	63.6159	66.445	65.8169	66.3248	66.4125
	ENSMUSG00000038236	Hoxa7	15404	400.842	-0.667233	0.122148	-5.46249	4.69501e-08	6.09778e-07	62.1483	15.9768	17.1013	14.7422	15.5618	19.0646	16.204	31.118	27.3416	27.2327	25.8595	21.9544	22.37
	ENSMUSG00000015968	Cacna1d	12289	227.081	-0.874348	0.160081	-5.46191	4.71027e-08	6.11295e-07	62.1375	5.83014	6.46513	5.45322	7.19733	7.33255	7.14586	7.8033	14.4252	10.7259	11.3588	13.0803	14.0996
	ENSMUSG00000019883	Echdc1	52665	791.066	0.881543	0.161466	5.45962	4.77159e-08	6.18781e-07	62.0846	63.5709	83.6295	66.3167	42.7301	44.8752	55.0533	44.7738	31.7476	32.4564	22.7177	29.9052	30.8895
	ENSMUSG00000096146	Kcnj11	16514	51.6044	-1.24249	0.227623	-5.45852	4.80114e-08	6.2214e-07	62.0611	1.2333	1.91868	1.10913	2.52879	1.71791	1.56001	4.56778	4.5871	3.20385	4.18908	4.15492	3.1886
	ENSMUSG00000027276	Jag1	16449	1850.56	-0.430105	0.0788128	-5.45729	4.8345e-08	6.25987e-07	62.0343	79.6038	72.7431	76.2989	97.2936	76.2585	80.6677	107.343	103.029	119.448	122.289	95.4092	98.2486
	ENSMUSG00000057738	Sptan1	20740	16892	-0.350196	0.0641773	-5.45669	4.85098e-08	6.27644e-07	62.0229	681.285	706.701	649.626	854.991	795.225	750.768	896.618	864.005	967.353	931.99	942.448	996.835
	ENSMUSG00000034601	2700049A03Rik	76967	290.312	-0.598381	0.109678	-5.45579	4.87552e-08	6.30092e-07	62.006	11.3239	12.7217	12.4777	14.9134	13.7014	9.05813	17.9857	22.9959	18.8748	19.3342	15.5425	17.338
	ENSMUSG00000031232	Magt1	67075	1549.69	0.490528	0.0899108	5.45573	4.8773e-08	6.30092e-07	62.006	100.121	119.209	108.371	110.002	95.4069	100.042	83.8379	78.8258	75.2208	77.9813	61.6056	70.5975
	ENSMUSG00000075028	Prdm11	100042784	207.151	-0.800407	0.146735	-5.45477	4.9037e-08	6.33024e-07	61.9858	7.34373	7.9667	5.96157	9.30466	7.66775	7.19618	13.7034	11.9506	14.6959	12.6478	15.8502	9.76507
	ENSMUSG00000030748	Il4ra	16190	734.642	0.602059	0.110388	5.45401	4.9247e-08	6.35017e-07	61.9721	54.8257	40.4175	41.9158	46.8799	45.2942	67.8353	36.2092	30.5405	33.919	30.9347	31.5979	30.8397
	ENSMUSG00000053886	Sh2d4a	72281	20.3327	1.71412	0.31429	5.45394	4.9266e-08	6.35017e-07	61.9721	2.4666	1.79355	1.98719	1.45892	1.84361	1.10711	0.808879	0.72428	0.766138	0.241678	0.359067	0.298931
	ENSMUSG00000000682	Cd52	23833	60.6632	2.07911	0.381296	5.45275	4.95967e-08	6.38797e-07	61.9464	5.54984	4.00421	6.14642	4.79822	4.10623	8.85684	2.28389	1.3882	1.53228	0.725033	1.0772	0.846971
	ENSMUSG00000030351	Tspan11	68498	1391.55	-0.631035	0.115762	-5.45116	5.00432e-08	6.4406e-07	61.9107	60.824	52.6386	53.4231	69.866	63.7303	56.7643	84.504	103.391	78.1461	94.4154	102.078	85.1953
	ENSMUSG00000022508	Bcl6	12053	1018.27	0.835442	0.15338	5.44689	5.1257e-08	6.59184e-07	61.8099	66.8223	63.3999	69.7827	73.5943	72.6132	79.9632	53.6239	23.8409	34.6851	36.6544	41.5492	45.9855
	ENSMUSG00000002833	Hdgfl2	15193	505.426	-0.394355	0.0724097	-5.44616	5.14684e-08	6.61404e-07	61.7953	23.2645	20.2296	20.7962	22.3377	23.7156	24.6079	32.593	26.7983	29.6704	30.4514	28.8792	27.3522
	ENSMUSG00000019942	Cdk1	12534	31.6882	1.72349	0.316513	5.44524	5.17342e-08	6.64319e-07	61.7762	3.19536	2.04381	3.46603	4.11739	2.43022	3.87487	0.523392	1.02606	0.766138	0.644474	1.48756	1.19572
	ENSMUSG00000037946	Fgd3	30938	78.459	1.17743	0.216245	5.44492	5.18291e-08	6.65037e-07	61.7715	7.73614	6.79881	8.13361	4.66854	4.94423	7.34715	2.90245	1.87106	3.06455	2.57789	3.48808	3.33806
	ENSMUSG00000099411	2310015D24Rik	70100	178.77	-1.22494	0.225027	-5.44351	5.22396e-08	6.69799e-07	61.7406	4.09231	6.71539	4.20545	9.07771	7.12305	5.0323	16.2727	15.8738	15.8103	14.7423	12.0031	9.8149
	ENSMUSG00000005338	Cadm3	94332	144.307	-0.711388	0.130702	-5.44281	5.24473e-08	6.71907e-07	61.7269	5.54984	5.50578	5.7305	6.38682	6.82974	6.94457	9.75412	10.5624	9.47225	8.37816	10.4129	11.1601
	ENSMUSG00000040327	Cul9	78309	547.178	-0.810796	0.14897	-5.44269	5.24829e-08	6.71907e-07	61.7269	20.0131	16.3505	16.4983	18.5445	18.5618	23.9537	32.6882	23.6598	32.1778	35.4461	35.3425	38.1635
	ENSMUSG00000032412	Atp1b3	11933	3487.99	0.382337	0.0702751	5.44058	5.31086e-08	6.79407e-07	61.6787	219.639	234.079	238.786	234.756	244.656	202.5	175.907	186.442	173.983	182.467	169.89	158.234
	ENSMUSG00000017428	Psmd11	69077	694.14	0.437246	0.0803941	5.43879	5.36438e-08	6.85739e-07	61.6384	44.3987	46.4238	42.1469	42.7301	42.5288	42.1203	30.3567	33.4979	31.2027	32.3042	32.6751	30.6902
	ENSMUSG00000090266	Mettl23	74319	260.391	0.542028	0.0996692	5.43827	5.38018e-08	6.87244e-07	61.6289	17.098	17.6435	21.8591	18.2527	19.8607	16.5059	15.6542	14.0027	11.7707	11.6811	11.4388	11.2099
	ENSMUSG00000029007	Agtrap	11610	727.942	-0.384419	0.0706908	-5.43803	5.38735e-08	6.87644e-07	61.6264	30.3279	28.238	32.1648	36.246	33.3526	29.8415	45.6778	39.2318	41.3714	41.2463	39.9077	38.9607
	ENSMUSG00000054008	Ndst1	15531	2516.7	-0.437824	0.0805225	-5.43729	5.40972e-08	6.89983e-07	61.6116	112.623	116.623	99.2209	114.055	111.748	108.698	144.409	168.636	144.521	164.019	137.728	132.626
	ENSMUSG00000057457	Phex	18675	314.311	-0.732964	0.134813	-5.4369	5.42159e-08	6.90979e-07	61.6054	11.0436	11.3035	8.87303	11.1202	12.0254	9.56136	13.4654	19.978	18.3177	20.5426	16.0554	17.2882
	ENSMUSG00000034919	Ttc22	230576	19.9294	-1.87212	0.344394	-5.43598	5.44947e-08	6.94013e-07	61.5863	0.616649	0.375394	0.323496	0.389045	0.460903	0.150969	1.52259	1.44856	1.25368	1.20839	2.00052	0.896793
	ENSMUSG00000036596	Cpz	242939	167.656	-0.928273	0.170823	-5.43413	5.50634e-08	7.00732e-07	61.5445	6.72708	6.7571	4.85244	8.78593	9.09236	6.54198	12.4187	16.2359	13.3029	14.984	15.1834	8.86828
	ENSMUSG00000068739	Sars	20226	1441.85	0.369123	0.0679439	5.43277	5.54859e-08	7.05582e-07	61.5145	95.7488	84.7974	102.733	84.0337	98.0047	88.6187	75.2257	71.6433	66.5843	70.2476	68.4279	73.0388
	ENSMUSG00000022667	Cd200r1	57781	21.6127	1.71538	0.315923	5.42973	5.64381e-08	7.17155e-07	61.4439	2.1863	1.33474	2.58797	1.94522	1.55031	2.86841	0.666135	0.72428	0.208947	0.886151	0.769429	0.498218
	ENSMUSG00000053134	Supt7l	72195	437.783	-0.353338	0.0650859	-5.42879	5.6738e-08	7.20429e-07	61.4241	20.1252	19.4788	19.7333	22.4025	19.2322	18.5692	26.3599	25.6516	26.0487	26.3429	23.801	23.765
	ENSMUSG00000031755	Bbs2	67378	282.125	-0.582105	0.107261	-5.42701	5.73046e-08	7.27082e-07	61.3842	9.58609	9.25973	10.0284	14.6864	11.2293	10.4672	14.988	15.3306	17.1336	17.1591	16.4658	16.1423
	ENSMUSG00000078716	Tmem8b	242409	217.983	-0.704939	0.129914	-5.42618	5.75739e-08	7.29954e-07	61.367	8.40885	7.88328	6.83963	8.36446	7.50015	7.09554	11.7049	12.4938	12.3279	13.8562	10.6181	13.6014
	ENSMUSG00000020668	Kif3c	16570	699.314	-0.357527	0.0659184	-5.42377	5.83539e-08	7.39294e-07	61.3118	27.581	29.3225	28.5139	33.3282	30.4196	30.2944	36.6374	35.7915	41.2321	37.7017	36.1632	40.7044
	ENSMUSG00000003644	Rps6ka1	20111	109.611	0.941955	0.173694	5.42308	5.85811e-08	7.41621e-07	61.2982	7.73614	6.50684	10.8602	7.81332	7.54205	9.66201	5.80489	3.80247	3.76104	4.59188	3.48808	4.38432
	ENSMUSG00000060073	Psma3	19167	1933.36	0.476151	0.0878169	5.42209	5.89052e-08	7.4517e-07	61.2774	113.463	126.424	143.355	135.29	130.477	120.775	101.871	110.392	85.8074	78.223	93.7165	79.416
	ENSMUSG00000059534	Uqcr10	66152	932.817	0.774822	0.142923	5.42126	5.91811e-08	7.48105e-07	61.2604	75.5115	79.7505	92.2426	44.5132	64.3588	68.2379	53.4811	36.7572	35.8692	35.8489	40.1642	44.5407
	ENSMUSG00000056666	Retsat	67442	568.984	1.08947	0.200989	5.42052	5.9426e-08	7.50644e-07	61.2457	45.4078	66.4031	64.8379	27.4601	34.1068	49.1152	32.9737	23.0562	22.7055	16.273	22.0057	17.7864
	ENSMUSG00000071866	Ppia	268373	13506.7	0.494588	0.0912466	5.42034	5.94859e-08	7.50844e-07	61.2445	846.995	874.419	959.582	826.039	1038.04	762.695	624.978	606.644	643.904	616.52	625.546	619.684
	ENSMUSG00000038271	Iffo1	320678	203.197	-0.661322	0.122013	-5.4201	5.95661e-08	7.51301e-07	61.2419	7.7922	6.38171	9.4276	7.39185	7.91915	7.29683	12.8945	11.347	9.61155	12.97	13.1829	12.2063
	ENSMUSG00000024677	Ms4a6b	69774	249.044	1.49257	0.275477	5.41814	6.02233e-08	7.59028e-07	61.1974	20.7418	14.0147	16.9142	32.777	23.9251	26.2686	8.99283	7.72565	6.96489	6.36418	8.61761	8.51953
	ENSMUSG00000014355	Anapc1	17222	2942.5	-0.259722	0.0479444	-5.41715	6.0556e-08	7.62656e-07	61.1767	135.887	143.609	133.419	164.501	138.899	140.2	169.484	170.749	174.888	169.497	162.811	169.643
	ENSMUSG00000002602	Axl	26362	13202.3	-0.356955	0.0659039	-5.4163	6.08443e-08	7.65721e-07	61.1593	558.235	570.891	524.895	644.907	685.321	560.849	724.517	711.484	767.252	772.805	724.392	796.402
	ENSMUSG00000022901	Cd86	12524	105.142	1.10186	0.203498	5.41459	6.14292e-08	7.72512e-07	61.1209	9.53003	5.79776	7.67148	8.39688	9.51136	7.74974	4.04439	4.34568	2.8556	3.14181	4.25751	3.68681
	ENSMUSG00000021007	Spata7	104871	135.202	-0.696291	0.128621	-5.41351	6.18003e-08	7.76491e-07	61.0986	5.49378	4.83842	6.37749	4.9279	4.73473	4.27745	7.8033	6.57887	10.3777	8.2976	7.643	8.56935
	ENSMUSG00000034780	B3galt1	26877	668.316	-0.703257	0.129913	-5.41328	6.18792e-08	7.76491e-07	61.0986	27.8613	30.115	21.7667	28.8542	25.1821	22.8969	41.348	47.0782	48.2667	43.0186	32.6238	41.2026
	ENSMUSG00000041773	Enc1	13803	271.48	0.917268	0.169448	5.41328	6.18823e-08	7.76491e-07	61.0986	22.76	17.3933	23.9849	20.0034	16.3411	28.8854	14.7977	8.81207	13.5815	10.0699	9.38704	11.3096
	ENSMUSG00000028399	Ptprd	19266	3105.48	-0.590372	0.109075	-5.41256	6.21311e-08	7.79039e-07	61.0844	108.642	109.407	94.8306	143.914	110.282	119.165	159.444	178.414	181.993	160.957	168.556	173.33
	ENSMUSG00000014426	Map3k4	26407	898.136	-0.363834	0.0672908	-5.40689	6.41292e-08	8.03501e-07	60.9501	42.1003	40.8346	38.496	41.9844	44.4143	37.39	54.9562	53.2949	47.7791	54.2164	52.0134	50.7186
	ENSMUSG00000005233	Spc25	66442	16.4013	2.28036	0.421795	5.40633	6.43288e-08	8.0541e-07	60.9398	1.90601	1.62671	2.44933	1.4265	1.34081	2.46582	0.380649	0.36214	0.487542	0.483355	0.512953	0.0996436
	ENSMUSG00000036905	C1qb	12260	1305.66	1.07057	0.198093	5.40438	6.50335e-08	8.13634e-07	60.8957	112.791	78.374	107.216	102.805	109.737	132.198	64.8054	52.0274	34.6851	38.3462	57.4507	55.9997
	ENSMUSG00000026831	1700007K13Rik	69327	3.48798	5.59053	1.03528	5.40003	6.66304e-08	8.33002e-07	60.7935	0.392413	0.542236	1.06292	0.453886	0.586604	0.100646	0	0	0	0	0	0
	ENSMUSG00000024654	Asrgl1	66514	362.897	-0.483781	0.0895932	-5.39976	6.67313e-08	8.33652e-07	60.7901	16.5374	15.2243	14.6497	19.1929	15.126	13.4362	21.7446	24.5048	23.1234	20.2204	18.0559	23.1671
	ENSMUSG00000033207	Mamdc2	71738	326.873	-0.66729	0.123623	-5.39777	6.74743e-08	8.42316e-07	60.7452	9.41791	11.6372	8.64197	11.412	11.4807	11.8259	16.2727	14.6667	17.064	15.3868	16.0554	21.7223
	ENSMUSG00000051146	Camk2n2	73047	19.6908	1.63684	0.303379	5.39537	6.83834e-08	8.53041e-07	60.6903	1.84995	2.21066	2.49554	1.45892	2.05311	1.81163	0.475811	0.905349	0.348244	0.483355	0.769429	0.747327
	ENSMUSG00000030761	Myo7a	17921	207.152	0.82958	0.153774	5.39481	6.85951e-08	8.55055e-07	60.6801	19.004	12.388	13.7717	12.2225	12.193	20.3808	10.3251	7.66529	8.77576	6.60586	8.6689	7.92167
	ENSMUSG00000045639	Zfp629	320683	466.756	-0.361151	0.0669501	-5.39434	6.87769e-08	8.56695e-07	60.6717	20.6858	22.2317	20.75	22.9212	21.5367	19.2737	28.3107	24.3841	27.5113	28.9208	24.7243	28.797
	ENSMUSG00000026288	Inpp5d	16331	337.259	1.09615	0.203272	5.39252	6.94753e-08	8.64762e-07	60.631	30.2158	19.2285	21.5818	26.4875	29.6235	34.3706	14.5122	8.93278	10.7259	10.7949	14.0036	15.5444
	ENSMUSG00000056515	Rab31	106572	1866.61	0.382627	0.0709683	5.39152	6.98641e-08	8.68966e-07	60.61	124.002	113.953	125.285	121.609	117.782	125.254	89.8807	108.159	87.5487	89.4207	83.4574	95.3091
	ENSMUSG00000049532	Sall2	50524	294.026	-0.518857	0.096289	-5.38853	7.10355e-08	8.82892e-07	60.5409	12.2209	13.9313	10.9527	13.1951	13.5757	10.7188	18.3663	18.1673	21.1733	18.2869	15.9015	14.7971
	ENSMUSG00000027282	Mtch2	56428	1838.45	0.609769	0.113183	5.38748	7.14531e-08	8.87435e-07	60.5186	129.44	159.709	165.769	109.192	110.323	114.132	102.442	97.1138	87.1308	75.5645	83.0471	69.352
	ENSMUSG00000029050	Ski	20481	3306.54	-0.528723	0.0981553	-5.3866	7.18042e-08	8.91146e-07	60.5005	139.923	139.23	127.319	136.62	145.143	153.938	180.19	185.657	194.878	228.305	204.36	210.099
	ENSMUSG00000063626	Unc5d	210801	145.62	-0.923115	0.171398	-5.38581	7.21185e-08	8.94135e-07	60.486	6.27861	5.58921	4.06681	5.80325	5.82414	3.32132	8.46943	13.3992	9.124	9.26431	8.82279	9.11739
	ENSMUSG00000028194	Ddah1	69219	82.5488	2.58376	0.479748	5.38566	7.21775e-08	8.94135e-07	60.486	15.8647	2.29408	9.52003	6.87313	2.76542	24.8595	1.61776	0.965706	1.39298	1.61118	2.71865	1.89323
	ENSMUSG00000031722	Hp	15439	4483.68	2.63616	0.489483	5.3856	7.22025e-08	8.94135e-07	60.486	452.004	310.91	442.219	247.757	271.137	1672.43	160.919	66.1509	123.07	43.8242	88.5357	64.1705
	ENSMUSG00000068823	Csde1	229663	19017.4	0.411922	0.0765262	5.38276	7.33529e-08	9.07722e-07	60.4205	1144	1225.75	1127.66	1384.64	1250.43	1116.97	919.647	977.777	984.696	906.291	746.603	872.43
	ENSMUSG00000030654	Arl6ip1	54208	1235.97	0.360447	0.0669734	5.38194	7.36888e-08	9.11218e-07	60.4038	82.7431	78.082	75.1897	75.6692	68.884	77.598	64.9006	63.6159	54.1172	56.5526	54.373	60.1349
	ENSMUSG00000024431	Nr3c1	14815	5743.64	-0.520579	0.0967492	-5.38071	7.41928e-08	9.16784e-07	60.3773	224.572	266.655	221.641	288.574	252.449	213.168	363.139	416.461	359.319	354.783	291.152	305.906
	ENSMUSG00000002111	Spi1	20375	71.5855	1.04413	0.194095	5.37948	7.47009e-08	9.22393e-07	60.3508	6.11043	4.54644	5.91536	4.6037	5.11183	7.39747	3.90165	2.11248	1.81087	2.98069	2.71865	2.54091
	ENSMUSG00000034867	Ankrd27	245886	1154.81	-0.321576	0.0597868	-5.37871	7.50194e-08	9.25655e-07	60.3355	50.4531	48.2173	51.3897	54.6284	55.9369	53.8959	64.0441	71.7037	66.3754	61.3861	65.4528	60.8823
	ENSMUSG00000021091	Serpina3n	20716	1013.68	1.52859	0.284279	5.37707	7.57071e-08	9.33367e-07	60.2995	101.018	51.3873	84.756	94.6676	67.4175	204.512	35.3528	32.4115	36.496	28.5985	30.9311	43.345
	ENSMUSG00000000131	Xpo6	74204	989.019	-0.358055	0.0665906	-5.37696	7.57539e-08	9.33367e-07	60.2995	42.717	39.3747	42.8863	48.5982	43.0316	50.2223	52.2916	59.3909	53.56	59.6944	56.0657	57.9428
	ENSMUSG00000043259	Fam13c	71721	933.688	-0.698455	0.129909	-5.37649	7.59538e-08	9.35154e-07	60.2912	30.9446	35.871	28.5139	43.3137	37.8359	36.3332	52.8626	61.7448	56.0674	55.9081	65.5041	50.0211
	ENSMUSG00000026728	Vim	22352	80554.3	-0.481986	0.0896747	-5.37482	7.66574e-08	9.43135e-07	60.2543	3295.54	2755.85	3335.85	3445.06	3716.05	3584.66	3884.09	4131.05	4646.14	4854.34	5059.72	5219.08
	ENSMUSG00000068921	Dap3	65111	634.494	0.357304	0.0664813	5.37451	7.67917e-08	9.44106e-07	60.2498	35.4293	40.5009	42.2393	37.0241	39.3025	40.8119	30.4995	29.454	31.4813	30.6125	30.9311	29.2952
	ENSMUSG00000032925	Itgbl1	223272	12121.6	-0.468471	0.0871726	-5.37406	7.6983e-08	9.45775e-07	60.2421	485.471	477.835	428.447	664.197	542.315	565.529	697.824	725.426	758.337	757.982	649.963	744.288
	ENSMUSG00000016494	Cd34	12490	4591.27	-0.579695	0.107879	-5.37356	7.71981e-08	9.47734e-07	60.2331	189.76	178.479	186.657	228.758	236.569	187.403	319.174	314.156	277.272	250.056	332.906	293.749
	ENSMUSG00000061723	Tnnt3	21957	13.2795	2.01613	0.375366	5.37112	7.82498e-08	9.59954e-07	60.1775	1.34542	1.50158	1.10913	1.49134	1.00561	1.15743	0.475811	0.241427	0.0696489	0.241678	0.461658	0.298931
	ENSMUSG00000032554	Trf	22041	2706.78	0.691185	0.128701	5.37048	7.85291e-08	9.62688e-07	60.1651	214.986	184.861	171.176	165.863	161.484	225.246	134.084	106.047	112.971	89.5818	115.876	131.38
	ENSMUSG00000028873	Cdca8	52276	12.3833	1.9187	0.357544	5.36633	8.03565e-08	9.84381e-07	60.0684	1.56965	1.04276	1.3402	0.875351	1.42461	1.71098	0.523392	0.301783	0.348244	0.402796	0.153886	0.348753
	ENSMUSG00000026470	Stx6	58244	680.965	0.361181	0.0673106	5.36589	8.05528e-08	9.85943e-07	60.0615	44.1745	46.0067	44.55	40.72	42.1936	40.4093	34.8769	33.4376	34.6851	31.0153	32.0083	33.0817
	ENSMUSG00000020593	Lpin1	14245	1471.23	1.02773	0.191533	5.36578	8.05997e-08	9.85943e-07	60.0615	126.862	146.446	110.405	72.0381	78.2697	138.438	73.8459	47.1385	62.4054	46.8855	51.0388	47.5798
	ENSMUSG00000095115	Itpripl2	319622	3235.37	0.355621	0.0662933	5.36435	8.12421e-08	9.93089e-07	60.0301	197.832	207.51	188.136	211.705	194.711	199.279	159.635	158.617	161.794	155.64	126.34	167.949
	ENSMUSG00000025492	Ifitm3	66141	1654.11	0.575464	0.107289	5.36369	8.15401e-08	9.96016e-07	60.0173	110.436	97.5608	121.819	114.995	118.871	108.496	78.4612	77.7997	72.5045	68.7976	77.302	72.2914
	ENSMUSG00000028484	Psip1	101739	1295.27	-0.456862	0.0852207	-5.36092	8.27973e-08	1.01065e-06	59.954	53.3682	56.9348	48.3396	69.2824	58.6185	49.6688	77.7951	81.8436	79.9569	82.5732	64.3243	71.9925
	ENSMUSG00000079658	Eloc	67923	916.875	0.432903	0.0807621	5.36023	8.31154e-08	1.01381e-06	59.9405	58.0211	61.6064	61.3718	64.9381	61.0906	53.0404	46.5343	52.5706	44.2967	42.9381	38.6766	40.1066
	ENSMUSG00000089929	Bcl2a1b	12045	20.1621	1.98828	0.371101	5.35777	8.42547e-08	1.02697e-06	59.8844	1.17724	1.37645	2.26447	1.03745	1.50841	1.86195	0.761297	0.18107	0.208947	0.322237	0.256476	0.498218
	ENSMUSG00000033540	Idua	15932	437.511	-0.486908	0.0908868	-5.3573	8.44737e-08	1.0289e-06	59.8763	16.3692	19.5622	15.6202	19.9385	21.411	18.2169	23.2196	26.1948	25.979	24.5706	28.5715	25.9073
	ENSMUSG00000038055	Dexi	58239	201.942	-0.496177	0.0926389	-5.35603	8.50701e-08	1.03542e-06	59.8488	8.91338	7.46618	9.33517	8.68867	9.72086	8.80652	12.9896	11.8903	11.4224	14.5812	11.4388	11.8576
	ENSMUSG00000051811	Cox6b2	333182	20.9645	1.82953	0.341602	5.35572	8.52153e-08	1.03608e-06	59.846	2.29842	1.96039	2.26447	1.29682	1.88551	3.0697	0.42823	0.603566	0.835787	0.483355	0.718134	0.498218
	ENSMUSG00000032401	Lctl	235435	54.8385	2.05171	0.383092	5.35566	8.52459e-08	1.03608e-06	59.846	5.15743	4.12934	7.25555	2.43153	2.05311	8.5549	1.80808	0.905349	1.18403	0.644474	1.43627	1.04626
	ENSMUSG00000066755	Tnfsf18	240873	6.39788	4.25234	0.794165	5.35448	8.58049e-08	1.04213e-06	59.8208	0.672708	0.87592	0.73942	0.453886	0.879906	1.91227	0.0951622	0.0603566	0	0.0805592	0.0512953	0
	ENSMUSG00000090137	Uba52	22186	3036.4	0.571085	0.106678	5.35335	8.63427e-08	1.04792e-06	59.7967	235.784	210.346	252.974	161.259	222.909	199.782	167.866	127.292	138.741	141.623	135.112	147.572
	ENSMUSG00000031709	Tbc1d9	71310	912.916	-0.454469	0.0849138	-5.35212	8.6931e-08	1.05431e-06	59.7703	35.149	35.4539	37.202	45.4534	46.0065	39.1009	52.3392	52.0274	51.8884	53.3302	52.7316	61.1314
	ENSMUSG00000022357	Klhl38	268807	150.101	-0.963146	0.18009	-5.34814	8.88631e-08	1.07698e-06	59.6779	5.77408	4.04592	3.32739	6.22472	7.24875	4.22713	10.3251	8.81207	10.4473	9.82822	11.1311	9.06757
	ENSMUSG00000035407	Kank4	242553	483.577	-0.702159	0.13137	-5.34491	9.04628e-08	1.09558e-06	59.6035	19.3964	18.2692	18.4393	15.3673	14.0785	13.2349	26.4551	31.6269	23.8199	24.1678	30.059	23.1671
	ENSMUSG00000042207	Kdm5b	75605	1419.93	-0.403755	0.0755442	-5.34462	9.06053e-08	1.09653e-06	59.5998	61.9452	62.524	54.8557	76.7067	70.7696	73.2199	86.6452	93.3717	88.9416	87.1651	84.1243	84.5974
	ENSMUSG00000015652	Steap1	70358	7.06427	3.00205	0.561801	5.34362	9.11066e-08	1.10181e-06	59.5789	0.56059	0.87592	1.3402	0.907771	1.13131	0.654198	0.190324	0.0603566	0.139298	0	0.0512953	0.199287
	ENSMUSG00000023966	Rsph9	75564	91.2651	-0.765911	0.1435	-5.33738	9.42999e-08	1.13962e-06	59.4324	2.91507	3.29513	3.55846	3.76077	3.93863	2.76776	6.37587	4.88889	4.24858	5.88082	6.00155	6.67612
	ENSMUSG00000028044	Cks1b	54124	176.393	0.574573	0.107661	5.33685	9.45731e-08	1.14154e-06	59.4251	11.38	11.1784	11.8307	11.8659	13.031	12.4298	9.42106	7.90672	8.35787	7.73368	7.5917	6.77577
	ENSMUSG00000031840	Rab3a	19339	293.839	-0.845753	0.158475	-5.33682	9.45926e-08	1.14154e-06	59.4251	9.58609	9.09289	10.6292	7.32701	9.55326	7.74974	12.7042	15.7531	14.0691	19.8981	14.0549	19.58
	ENSMUSG00000055660	Mettl4	76781	651.895	-0.470824	0.0882401	-5.33572	9.51658e-08	1.14765e-06	59.4019	28.478	29.9481	25.5562	32.2907	27.1933	28.3318	40.5867	45.2071	38.3765	43.1797	34.3678	35.1244
	ENSMUSG00000026519	Tmem63a	208795	1391.42	-0.375404	0.0703874	-5.3334	9.63905e-08	1.16141e-06	59.3502	61.3846	57.3936	59.5695	65.1002	70.3087	53.7952	75.083	84.7407	72.7831	77.2563	82.9958	79.5156
	ENSMUSG00000027076	Timm10	30059	150.543	0.692823	0.129905	5.3333	9.64431e-08	1.16141e-06	59.3502	10.7073	13.3056	12.6163	9.49918	9.34376	10.9201	7.51781	6.94101	6.33805	6.5253	6.5658	6.77577
	ENSMUSG00000062184	Hs6st2	50786	195.872	0.585895	0.109869	5.33269	9.67689e-08	1.16451e-06	59.3386	18.4995	12.9303	15.5278	17.734	15.0003	15.4995	10.1824	11.1056	11.0742	9.90878	10.2591	10.2633
	ENSMUSG00000005262	Ufd1	22230	820.864	0.328546	0.0616191	5.33189	9.71972e-08	1.16884e-06	59.3225	54.4893	49.7189	51.2048	53.0398	48.2272	45.039	41.4907	42.0082	38.0979	40.0379	40.7285	35.9215
	ENSMUSG00000039109	F13a1	74145	3505.38	0.765289	0.143572	5.33034	9.80316e-08	1.17804e-06	59.2884	243.801	218.521	256.024	284.003	269.586	243.966	184.948	148.9	123.766	121.322	150.962	154.149
	ENSMUSG00000026987	Baz2b	407823	983.701	-0.392734	0.0736954	-5.32914	9.86767e-08	1.18468e-06	59.264	39.7458	44.7554	40.0211	47.8525	42.9478	44.2842	59.2385	54.2003	61.9875	58.486	50.731	54.0567
	ENSMUSG00000046727	Cystm1	66060	341.681	0.790998	0.148431	5.32906	9.87235e-08	1.18468e-06	59.264	22.3675	20.5633	23.6614	15.9184	25.643	15.9524	10.6582	10.0192	13.4422	10.9561	11.3363	14.5978
	ENSMUSG00000022555	Dgat1	13350	544.091	1.18567	0.222505	5.32875	9.88934e-08	1.18514e-06	59.2623	49.9486	60.6471	52.4064	29.3405	30.2101	63.256	32.831	21.0041	23.1931	13.6145	18.5176	16.3416
	ENSMUSG00000044811	Cd300c2	140497	35.0707	1.55836	0.292449	5.32865	9.89477e-08	1.18514e-06	59.2623	2.91507	2.12724	3.83574	3.04752	2.55592	4.93165	1.37985	1.3882	0.835787	0.725033	1.17979	0.946614
	ENSMUSG00000071657	Bscl2	14705	1002.87	0.479717	0.0900267	5.3286	9.89702e-08	1.18514e-06	59.2623	71.3631	69.9485	72.6018	52.0023	59.1632	77.0948	51.4827	47.38	46.8737	43.8242	48.5253	47.8788
	ENSMUSG00000031393	Mecp2	17257	1663.9	-0.450627	0.0845706	-5.32841	9.90781e-08	1.1856e-06	59.2606	69.6253	70.8661	63.359	84.9415	69.5545	63.1553	87.3589	102.184	101.478	93.207	81.6108	105.074
	ENSMUSG00000091537	Tma7	66167	544.194	0.543777	0.102068	5.32758	9.9529e-08	1.19016e-06	59.244	36.7186	35.3705	44.319	36.1487	38.5902	35.6287	31.0705	27.3416	24.2378	22.9594	26.1606	22.5195
	ENSMUSG00000026074	Map4k4	26921	2660.29	0.319322	0.059943	5.3271	9.97947e-08	1.1925e-06	59.2354	175.128	179.23	149.686	184.894	170.827	191.177	152.64	154.09	141.527	137.273	125.007	126.099
	ENSMUSG00000067928	Zfp760	240034	182.209	-0.77242	0.145034	-5.32578	1.00519e-07	1.20031e-06	59.207	5.49378	6.38171	6.33128	7.48911	7.66775	5.78714	13.8937	12.5542	12.0493	11.2783	7.5917	9.46614
	ENSMUSG00000057894	Zfp329	67230	430.66	-0.642983	0.120743	-5.32522	1.00829e-07	1.20318e-06	59.1967	18.3313	18.4777	15.0657	21.0733	16.2154	14.3924	28.5011	30.1783	30.5759	26.5845	22.3134	22.7686
	ENSMUSG00000069516	Lyz2	17105	5458.3	1.12657	0.211596	5.32414	1.01432e-07	1.20951e-06	59.1739	448.92	317.417	505.948	479.238	450.763	575.141	282.489	243.599	175.237	146.698	210.208	205.316
	ENSMUSG00000066643	Wdr35	74682	662.744	-0.446763	0.0839238	-5.32344	1.01825e-07	1.21296e-06	59.1615	28.5901	27.1118	24.3084	34.3656	28.7855	27.4763	38.3028	42.0082	37.889	36.9767	38.3689	37.1172
	ENSMUSG00000071064	Zfp827	622675	355.294	-0.832693	0.156422	-5.32337	1.01863e-07	1.21296e-06	59.1615	12.5572	15.7666	12.2004	14.2001	15.5031	11.7756	22.5534	27.6433	25.979	24.8122	23.801	20.4269
	ENSMUSG00000024251	Thada	240174	577.509	-0.455535	0.0855757	-5.32319	1.01966e-07	1.21334e-06	59.1602	25.5629	24.4006	20.4727	26.1957	24.6374	21.6892	31.4035	30.4801	35.6602	36.3322	33.0855	27.95
	ENSMUSG00000030790	Adm	11535	347.416	-0.919773	0.172814	-5.32234	1.02443e-07	1.21817e-06	59.1429	14.1269	10.5528	14.4649	17.7664	16.6763	15.5498	22.9817	21.9095	34.2673	35.1238	25.8015	27.0034
	ENSMUSG00000029436	Mmp17	23948	2256.77	-0.436959	0.0821349	-5.32002	1.03758e-07	1.23294e-06	59.0906	100.29	107.905	93.1206	113.244	131.399	102.961	144.932	137.613	138.671	146.296	151.834	150.91
	ENSMUSG00000037940	Inpp4b	234515	68.5633	0.991803	0.186477	5.31862	1.04555e-07	1.24141e-06	59.0608	6.22255	4.08763	4.52894	5.70599	3.43582	5.68649	2.61696	3.1989	2.9949	1.93342	1.89793	2.14234
	ENSMUSG00000022620	Arsa	11883	873.071	-0.383914	0.0721844	-5.31851	1.04618e-07	1.24141e-06	59.0608	43.5578	41.8356	38.0801	41.2388	42.0679	45.039	51.6255	49.1303	54.1868	54.2969	55.7067	60.1349
	ENSMUSG00000038064	Cldn22	75677	79.5949	-1.11345	0.209359	-5.31839	1.0469e-07	1.24141e-06	59.0608	3.47566	3.42026	2.58797	1.7507	1.71791	2.16389	4.99601	5.67352	6.75594	6.20306	4.46269	4.38432
	ENSMUSG00000053460	Ggcx	56316	1880.41	-0.315217	0.0592764	-5.31775	1.05056e-07	1.24489e-06	59.0487	89.8626	87.3001	85.2181	94.084	98.4237	87.2097	105.63	115.221	112.762	110.769	118.646	105.622
	ENSMUSG00000075467	Dnlz	52838	303.217	0.557505	0.104842	5.31759	1.05151e-07	1.24515e-06	59.0478	20.5176	22.1066	24.3546	17.5719	19.6512	20.1292	13.6082	14.4856	13.7208	12.5672	15.4399	13.7508
	ENSMUSG00000021254	Gpatch2l	70373	794.778	-0.377875	0.0710668	-5.31718	1.05388e-07	1.2471e-06	59.041	37.2792	37.6229	30.7321	39.5853	31.8861	34.8235	46.8674	45.0864	44.0181	46.966	43.1906	46.9321
	ENSMUSG00000042772	Smg7	226517	1240.36	-0.42383	0.0797195	-5.31651	1.05776e-07	1.25081e-06	59.0281	58.5816	56.9348	50.6502	61.0476	56.2302	51.581	63.9966	75.7476	65.3307	77.1757	78.9434	83.4017
	ENSMUSG00000034993	Vat1	26949	2123.9	0.51377	0.0966625	5.31509	1.06604e-07	1.25973e-06	58.9972	137.737	124.714	141.784	123.165	149.626	131.695	88.3581	78.4636	90.9615	96.1071	93.6652	112.996
	ENSMUSG00000023931	Efhb	211482	24.5385	-2.03056	0.382113	-5.31404	1.07221e-07	1.26614e-06	58.9752	0.224236	0.291973	0.646992	1.00503	0.502803	0.402584	1.95082	2.7764	2.92525	2.49734	1.1285	1.54448
	ENSMUSG00000037071	Scd1	20249	41959.1	1.93895	0.365272	5.30824	1.10691e-07	1.30621e-06	58.8399	4511.52	5047.8	5218.82	2108.07	2113.87	3773.87	1461.98	622.941	959.414	543.291	1298.39	1025.18
	ENSMUSG00000069270	H2ac6	319164	24.9452	1.49729	0.282152	5.30667	1.11648e-07	1.31645e-06	58.806	2.52265	1.96039	2.95768	1.84796	1.80171	2.16389	0.666135	0.18107	1.04473	0.886151	0.718134	1.1459
	ENSMUSG00000035919	Bbs9	319845	577.871	-0.599066	0.112892	-5.30656	1.11713e-07	1.31645e-06	58.806	18.6676	22.1483	20.3803	28.6272	26.4391	23.2492	35.6858	37.1193	32.3171	36.01	34.0088	34.5763
	ENSMUSG00000023484	Prph	19132	12.7319	3.00121	0.565919	5.30325	1.13756e-07	1.33939e-06	58.7309	1.68177	0.87592	2.0334	0.81051	1.59221	1.15743	0.380649	0	0.348244	0	0	0.249109
	ENSMUSG00000021764	Ndufs4	17993	685.86	0.676258	0.12752	5.30316	1.13817e-07	1.33939e-06	58.7309	45.0714	59.4374	63.6825	42.568	45.5456	44.3345	40.1109	35.5501	31.7599	26.504	29.9052	23.5657
	ENSMUSG00000031791	Tmem38a	74166	349.066	-0.403251	0.0760435	-5.3029	1.13977e-07	1.34035e-06	58.7278	14.239	14.3067	14.049	15.7239	17.6819	14.493	20.3647	19.8573	17.8998	21.5093	19.4409	19.8291
	ENSMUSG00000039680	Mrps6	121022	197.135	0.799649	0.150812	5.30228	1.14364e-07	1.34397e-06	58.7161	11.5482	15.6831	15.6665	11.2823	13.1567	11.0711	7.94604	6.33745	6.96489	7.97536	7.48911	7.97149
	ENSMUSG00000030890	Ilk	16202	4899.24	-0.354122	0.066797	-5.30147	1.14877e-07	1.34895e-06	58.7001	238.979	229.366	231.485	274.763	277.17	223.384	312.037	339.868	307.848	327.232	320.442	263.258
	ENSMUSG00000021388	Aspn	66695	2362.91	0.812011	0.15317	5.30136	1.14945e-07	1.34895e-06	58.7001	208.483	104.193	185.733	209.403	141.958	213.923	102.965	114.678	99.8765	85.6344	98.1279	98.697
	ENSMUSG00000039462	Col10a1	12813	12.677	2.14252	0.404265	5.2998	1.1593e-07	1.35956e-06	58.666	1.62571	1.29303	1.75612	0.713249	0.879906	1.45937	0.333068	0.18107	0.348244	0.241678	0.205181	0.398574
	ENSMUSG00000025487	Psmd13	23997	1325.13	0.342371	0.0646111	5.29895	1.16469e-07	1.36495e-06	58.6488	83.2476	81.5023	83.4158	82.2506	98.3818	80.5167	67.6603	70.6173	67.1415	63.8835	68.4792	60.7826
	ENSMUSG00000058099	Nfam1	74039	136.456	1.03193	0.194778	5.29797	1.17097e-07	1.37136e-06	58.6285	10.427	8.13355	13.3096	11.2175	7.50015	13.8891	5.99522	6.09602	6.33805	4.02796	4.00103	4.83272
	ENSMUSG00000047215	Rpl9	20005	7984.34	0.397084	0.0749547	5.29766	1.17298e-07	1.3719e-06	58.6268	512.155	492.559	556.459	552.184	562.804	491.102	417.952	387.55	408.003	380.723	396.564	393.991
	ENSMUSG00000117869	Snhg4	100503380	95.3225	0.818971	0.154592	5.29765	1.17304e-07	1.3719e-06	58.6268	6.16649	6.46513	6.79342	7.74848	5.53084	7.09554	3.23551	3.68175	4.45753	3.70572	3.69326	3.68681
	ENSMUSG00000021182	Ccdc88c	68339	407.227	-0.72735	0.137316	-5.2969	1.17785e-07	1.37658e-06	58.612	15.0799	15.7666	14.4649	13.7463	16.6344	16.8582	25.3607	19.9177	28.6953	30.0486	24.8269	23.3166
	ENSMUSG00000103409	Lsmem2	434436	220.173	-0.636522	0.12018	-5.29642	1.18096e-07	1.37927e-06	58.6035	8.35279	8.84262	8.59575	8.78593	9.00856	10.3162	13.6082	15.2702	10.0294	13.2117	17.2865	13.3024
	ENSMUSG00000001829	Clpb	20480	617.989	0.526484	0.0994498	5.29396	1.19693e-07	1.39696e-06	58.5482	36.8868	41.5019	45.8902	31.9665	36.8303	39.1513	31.5463	25.1687	25.9094	24.3289	26.9813	25.9073
	ENSMUSG00000027634	Ndrg3	29812	920.251	0.49074	0.0927273	5.2923	1.2079e-07	1.40881e-06	58.5115	56.3393	65.2352	70.3373	53.6882	58.4928	49.4171	44.0125	43.6982	42.0679	39.2323	40.7798	40.0069
	ENSMUSG00000000171	Sdhd	66925	1687.91	0.847551	0.160176	5.29138	1.21395e-07	1.41489e-06	58.4928	113.632	173.307	176.444	90.4205	105.756	113.327	102.061	73.6954	67.9077	55.2636	69.2486	60.384
	ENSMUSG00000054945	Gm9958	791294	10.1785	2.09623	0.39626	5.29004	1.2229e-07	1.42435e-06	58.4638	0.840885	1.41816	1.43263	1.29682	1.17321	0.905813	0.523392	0.241427	0.278596	0.161118	0.205181	0.199287
	ENSMUSG00000029642	Polr1d	20018	855.854	0.448428	0.0847709	5.28989	1.22393e-07	1.42457e-06	58.4632	57.9089	54.5573	61.6953	47.7228	62.6409	56.9153	47.2956	39.6543	39.7695	41.7297	39.3435	40.5051
	ENSMUSG00000029066	Mrpl20	66448	636.614	0.427054	0.0807416	5.28914	1.22893e-07	1.42942e-06	58.4484	38.8489	44.6302	47.3229	38.1588	46.6769	39.9564	33.0213	33.9808	29.949	31.3375	30.9311	29.5443
	ENSMUSG00000033653	Vps8	209018	906.975	-0.289243	0.0546902	-5.28877	1.23144e-07	1.43137e-06	58.4425	42.3245	42.3361	40.6681	46.9772	43.4925	40.359	50.9118	56.3127	55.4405	52.1218	49.3461	47.2311
	ENSMUSG00000030869	Ndufab1	70316	516.728	0.80941	0.153048	5.28861	1.23253e-07	1.43164e-06	58.4416	38.3444	50.9285	51.4821	29.6322	31.5928	34.7732	30.8325	25.4705	22.218	18.2869	21.2875	16.5907
	ENSMUSG00000042104	Uggt2	66435	425.457	-0.592451	0.112069	-5.28648	1.2469e-07	1.44735e-06	58.3943	15.5283	15.4746	15.4816	20.7166	14.1204	15.3485	22.4583	26.0137	27.372	22.1538	21.544	25.1102
	ENSMUSG00000022831	Hcls1	15163	228.124	0.861594	0.162987	5.28627	1.24836e-07	1.44807e-06	58.3921	17.098	14.1399	15.2505	15.4321	16.5506	19.5756	10.9437	8.75171	6.82559	7.65313	10.3616	8.71882
	ENSMUSG00000021022	Ppp2r3c	59032	319.648	0.573664	0.108554	5.28461	1.25976e-07	1.46029e-06	58.3556	21.3585	23.1076	21.6742	23.9911	22.668	19.173	17.3671	15.8134	17.064	14.984	10.7207	12.5053
	ENSMUSG00000026277	Stk25	59041	1468.2	-0.294964	0.055848	-5.28154	1.28102e-07	1.48392e-06	58.2859	63.0664	68.2801	69.7827	75.8962	76.8451	68.9424	92.117	81.4814	90.9615	87.9707	86.5351	76.2772
	ENSMUSG00000055653	Gpc3	14734	1736.14	-0.674298	0.127745	-5.27847	1.30265e-07	1.50796e-06	58.2161	67.6632	58.5615	51.4821	94.8621	62.4314	59.3811	100.729	105.805	103.289	106.096	116.44	90.0778
	ENSMUSG00000003235	Eif2b5	224045	950.01	0.323561	0.0613073	5.27769	1.30822e-07	1.51338e-06	58.2005	59.1422	56.6846	61.0945	61.5988	66.4538	59.8843	51.7682	51.4238	45.6897	45.8382	49.2948	44.9393
	ENSMUSG00000052397	Ezr	22350	266.347	0.655817	0.124273	5.27722	1.31155e-07	1.51545e-06	58.1946	16.8738	17.0179	16.1748	16.275	16.9277	17.915	10.0872	8.02743	13.0243	10.7144	11.0285	10.8113
	ENSMUSG00000026473	Glul	14645	9156.61	0.856517	0.162305	5.27719	1.31179e-07	1.51545e-06	58.1946	711.949	833.084	627.166	522.001	603.448	832.493	387.31	307.276	396.999	367.028	394.769	410.233
	ENSMUSG00000079012	Serpina3m	20717	14.9433	3.41734	0.647628	5.2767	1.3153e-07	1.51848e-06	58.1859	1.12118	1.04276	1.66369	0.77809	1.63411	6.24005	0.190324	0.241427	0.139298	0.241678	0.102591	0.249109
	ENSMUSG00000019966	Kitl	17311	1022.16	-0.504741	0.0956661	-5.27607	1.31983e-07	1.52268e-06	58.1739	36.6065	37.4143	32.3958	39.2935	28.4084	33.4648	52.815	48.9492	47.5702	48.7383	44.3191	49.7222
	ENSMUSG00000040560	Wdr7	104082	1289.4	-0.355496	0.0673861	-5.27551	1.32385e-07	1.52628e-06	58.1637	55.2181	54.891	54.5322	67.1751	62.7247	57.9217	71.2765	77.1358	74.385	72.9061	77.8149	73.4373
	ENSMUSG00000006717	Acot13	66834	264.842	0.616928	0.117009	5.2725	1.34577e-07	1.5505e-06	58.0953	16.6495	21.6895	23.9387	16.3399	18.6037	17.3614	14.6074	13.8217	12.1189	12.0033	12.2596	9.51597
	ENSMUSG00000019320	Noxo1	71893	62.8236	-0.953454	0.180874	-5.27138	1.354e-07	1.55893e-06	58.0717	2.52265	1.83526	1.89476	2.82057	2.63972	2.21421	5.32908	4.52675	4.24858	5.63915	3.59067	3.63699
	ENSMUSG00000031924	Cyb5b	66427	3517.69	0.419924	0.0796919	5.26934	1.36919e-07	1.57535e-06	58.0262	229.113	262.734	234.719	221.593	226.429	191.529	193.941	179.38	183.803	161.118	145.422	152.056
	ENSMUSG00000033917	Gde1	56209	1491.07	0.377248	0.0716345	5.26629	1.39209e-07	1.60063e-06	57.9571	90.6474	106.779	107.308	85.6547	98.5913	94.0536	79.4604	79.7915	78.8425	67.2669	68.7357	71.7932
	ENSMUSG00000005054	Cstb	13014	550.374	0.450261	0.0855165	5.2652	1.40039e-07	1.60908e-06	57.9342	37.1111	32.5759	39.9749	32.2583	37.6683	40.2584	26.8833	27.3416	26.7452	23.6039	26.8274	27.7507
	ENSMUSG00000023764	Sfi1	78887	167.091	-0.672441	0.127759	-5.26337	1.41439e-07	1.62407e-06	57.894	6.22255	6.84052	5.77672	8.04026	6.62024	6.1394	11.9904	11.7092	12.2582	9.98934	9.18186	7.97149
	ENSMUSG00000029156	Sgcb	24051	1999.56	-0.320172	0.0608464	-5.26196	1.42526e-07	1.63255e-06	57.8713	85.49	91.2208	83.2771	99.2389	94.6946	80.0638	110.816	114.074	113.458	106.096	106.745	110.106
	ENSMUSG00000035181	Heatr5a	320487	2312.92	-0.299301	0.0568804	-5.26195	1.42537e-07	1.63255e-06	57.8713	113.463	103.567	100.284	124.981	117.865	118.058	132.18	137.13	137.069	148.632	138.138	134.22
	ENSMUSG00000020399	Havcr2	171285	14.9223	2.69186	0.511572	5.26194	1.42542e-07	1.63255e-06	57.8713	2.35448	0.959341	2.07962	1.06987	0.963706	2.21421	0.190324	0	0.139298	0.563915	0.410362	0.199287
	ENSMUSG00000031821	Gins2	272551	43.1281	0.954177	0.181336	5.26192	1.4256e-07	1.63255e-06	57.8713	3.30748	3.46197	3.46603	3.04752	3.47772	4.02584	1.99841	1.20713	1.32333	1.93342	1.94922	2.09252
	ENSMUSG00000019823	Mical1	171580	1799.13	-0.405514	0.0770706	-5.26159	1.42811e-07	1.63432e-06	57.8666	81.5098	76.2051	84.6173	80.7592	83.6748	71.207	114.813	98.9245	114.503	111.091	105.207	84.4978
	ENSMUSG00000029287	Tgfbr3	21814	2212.51	-0.518927	0.0986313	-5.26129	1.43052e-07	1.63598e-06	57.8622	89.5262	106.237	84.1552	109.808	93.8566	103.716	123.473	161.273	148.631	133.245	125.366	142.49
	ENSMUSG00000024150	Mcfd2	193813	2096.76	0.460642	0.0875711	5.26021	1.43889e-07	1.64445e-06	57.8398	133.645	132.89	146.729	143.298	150.799	125.103	107.2	99.347	102.384	106.58	90.2797	94.9105
	ENSMUSG00000045691	Thtpa	105663	382.18	-0.488086	0.0928127	-5.25882	1.44981e-07	1.65502e-06	57.812	16.5374	16.5591	18.9476	19.1605	17.7657	12.8827	26.5502	22.6941	26.3273	23.6039	20.2103	22.7686
	ENSMUSG00000025001	Hells	15201	38.1117	1.14773	0.21825	5.25879	1.45008e-07	1.65502e-06	57.812	3.64383	2.3775	3.83574	3.40414	3.18442	3.01938	1.7605	1.02606	1.81087	2.01398	1.28238	0.946614
	ENSMUSG00000016427	Ndufa1	54405	756.458	0.666489	0.126754	5.25813	1.45528e-07	1.65984e-06	57.7993	56.2272	68.6972	70.6608	39.5205	49.9032	55.3049	43.4415	38.3868	33.4315	29.7264	36.1119	32.1351
	ENSMUSG00000033565	Rbfox2	93686	3654.18	-0.430217	0.0818256	-5.25773	1.45844e-07	1.66233e-06	57.7928	168.345	156.706	129.999	190.34	160.646	162.442	220.253	233.459	213.335	230.722	187.176	209.451
	ENSMUSG00000059279	Olfr224	258198	97.2464	-1.52144	0.289406	-5.25711	1.46334e-07	1.6668e-06	57.7812	2.13024	1.83526	1.57127	6.5165	4.06433	5.0323	10.0396	11.7092	10.6563	10.0699	9.43833	8.32024
	ENSMUSG00000020689	Itgb3	16416	4293.1	-0.67481	0.128401	-5.25548	1.47641e-07	1.68056e-06	57.7454	182.472	197.374	163.412	181.392	164.919	136.929	284.916	313.915	291.62	271.323	251.501	215.828
	ENSMUSG00000031825	Crispld2	78892	6228.45	-0.557326	0.106108	-5.25244	1.50098e-07	1.70739e-06	57.6767	264.486	259.773	217.158	324.074	351.795	334.547	396.208	438.37	449.096	470.063	398.205	402.909
	ENSMUSG00000026854	Usp20	74270	822.083	-0.506476	0.0964406	-5.25169	1.50714e-07	1.71325e-06	57.6618	35.4853	30.8658	35.7232	34.5926	36.6208	26.5705	43.2036	45.9314	46.5951	49.1411	44.473	51.9641
	ENSMUSG00000029446	Psph	100678	125.649	0.739092	0.140756	5.25087	1.51379e-07	1.71966e-06	57.6456	8.96944	10.9281	11.5996	8.29962	8.92476	8.20264	6.89926	5.25103	6.75594	4.51132	5.84766	4.53378
	ENSMUSG00000033083	Tbc1d4	210789	274.206	1.02866	0.195926	5.25025	1.51889e-07	1.72431e-06	57.6339	25.3947	26.3193	23.8463	15.6915	13.5338	28.8854	15.559	9.47599	10.7956	7.65313	12.2596	9.26686
	ENSMUSG00000045392	Olfr1033	258571	355.477	-0.526745	0.100334	-5.24994	1.52148e-07	1.72609e-06	57.6294	12.0527	13.8479	11.3686	16.4047	12.6539	14.8956	19.7462	18.4088	19.3624	20.0592	20.2103	18.4341
	ENSMUSG00000021033	Gstz1	14874	886.805	1.03312	0.196835	5.24866	1.53207e-07	1.73696e-06	57.6021	71.0267	93.0144	94.7843	51.2891	48.1015	78.4032	52.9102	33.5583	37.1229	26.1817	33.2906	29.7934
	ENSMUSG00000064307	Lrrc51	69358	49.9847	1.09884	0.20948	5.24557	1.55796e-07	1.76514e-06	57.5322	5.04531	3.83737	5.36079	3.92287	5.32133	2.81809	2.37905	1.93141	2.36806	1.93342	1.69274	1.89323
	ENSMUSG00000017146	Brca1	12189	24.6511	1.22842	0.234196	5.24526	1.56063e-07	1.76698e-06	57.5277	1.90601	1.79355	1.70991	2.49637	2.17881	2.76776	0.85646	0.784636	1.11438	0.886151	0.97461	0.846971
	ENSMUSG00000001870	Ltbp1	268977	24801.3	-0.370871	0.0707117	-5.24482	1.56431e-07	1.76998e-06	57.5203	1035.47	1137.07	1062.45	1181.04	1236.1	984.619	1238.49	1535.05	1338.51	1454.58	1460.89	1471.34
	ENSMUSG00000049760	Micos13	224904	509.591	0.578369	0.110284	5.24433	1.56847e-07	1.77351e-06	57.5117	34.7566	39.9169	45.5205	30.9615	31.3833	36.0816	30.0712	22.3923	23.611	22.2343	25.6989	21.2739
	ENSMUSG00000030094	Xpc	22591	585.066	-0.370984	0.0707479	-5.24375	1.57346e-07	1.77796e-06	57.5008	27.9734	24.6926	24.1698	28.919	27.0257	24.6079	33.2116	36.3347	33.7797	35.4461	30.059	33.3806
	ENSMUSG00000027907	S100a11	20195	348.93	0.595963	0.113658	5.24348	1.57574e-07	1.77937e-06	57.4973	30.6082	27.2787	23.3379	24.7368	24.7212	22.8466	13.8461	17.8656	18.8748	14.6618	17.8508	17.4376
	ENSMUSG00000005354	Txn2	56551	983.193	0.461326	0.0880027	5.24218	1.5869e-07	1.79078e-06	57.4696	61.6088	75.9131	70.9843	55.1147	68.1298	56.1101	51.0545	49.7942	46.9434	45.1132	45.7554	41.4019
	ENSMUSG00000028207	Asph	65973	9180.9	-0.423455	0.0807968	-5.24099	1.59721e-07	1.80122e-06	57.4443	417.864	378.189	343.645	488.154	426.335	462.116	535.097	652.938	528.287	556.02	548.552	523.478
	ENSMUSG00000025375	Aatk	11302	256.631	-0.849945	0.162208	-5.23985	1.60709e-07	1.80998e-06	57.4233	8.91338	7.50789	9.70488	6.54892	6.99735	8.05167	15.3211	10.8642	14.5566	16.4341	11.7466	16.2917
	ENSMUSG00000019326	Aoc3	11754	4013.55	-0.703678	0.134294	-5.23985	1.6071e-07	1.80998e-06	57.4233	159.32	203.797	142.338	166.9	185.367	162.946	259.222	300.516	274.417	271.162	303.771	240.241
	ENSMUSG00000033184	Tmed7	66676	3798.28	0.334073	0.063791	5.23698	1.63223e-07	1.83707e-06	57.3587	234.551	245.508	233.703	267.598	245.368	220.767	193.845	213.119	192.161	196.403	162.042	182.697
	ENSMUSG00000050288	Fzd2	57265	753.463	-0.670237	0.127995	-5.23644	1.63702e-07	1.84125e-06	57.3489	31.0006	29.4476	28.2366	24.4774	29.8749	27.0737	42.3948	48.5871	44.2967	47.3688	46.1145	39.9571
	ENSMUSG00000026554	Dcaf8	98193	2695.52	-0.235467	0.0449747	-5.23555	1.64492e-07	1.84891e-06	57.3308	120.807	124.464	124.407	143.168	137.852	126.864	159.349	145.097	157.615	153.224	149.218	143.985
	ENSMUSG00000115219	Eef1akmt4	110599566	60.4198	1.07735	0.205783	5.23538	1.64648e-07	1.84919e-06	57.3302	5.10137	4.25447	6.19264	3.95529	5.61464	6.54198	2.42664	3.50068	1.88052	2.57789	2.1544	2.34163
	ENSMUSG00000041481	Serpina3g	20715	22.6838	2.68054	0.512015	5.23528	1.64734e-07	1.84919e-06	57.3302	3.36354	1.12618	2.12583	2.39911	1.17321	3.32132	0.42823	0.301783	0.696489	0.161118	0.205181	0.298931
	ENSMUSG00000026229	Psmd1	70247	2539.67	0.25721	0.0491357	5.23469	1.65263e-07	1.8539e-06	57.3191	149.902	150.45	153.753	170.077	154.654	138.69	126.804	133.75	129.965	130.667	120.441	120.519
	ENSMUSG00000041238	Rbbp8	225182	262.257	0.530669	0.101397	5.23358	1.66256e-07	1.86381e-06	57.296	15.1359	15.4746	16.4059	22.3052	19.3998	20.1795	11.9429	14.2442	12.2582	12.0839	12.6186	11.7081
	ENSMUSG00000040929	Rfx3	19726	148.686	-0.795371	0.152074	-5.23016	1.69362e-07	1.89738e-06	57.2184	7.45585	6.50684	5.63807	7.55395	5.15373	5.63617	9.27831	11.347	13.6512	12.4061	9.7974	9.11739
	ENSMUSG00000048277	Syngr2	20973	1341.51	-0.32095	0.0613931	-5.22779	1.71551e-07	1.92065e-06	57.1655	61.0482	57.9776	58.8301	61.4042	68.3393	57.3682	76.9386	79.2483	66.8629	72.745	80.9953	74.6829
	ENSMUSG00000031996	Aplp2	11804	17083.6	-0.238901	0.0457001	-5.22757	1.71752e-07	1.92163e-06	57.1633	786.956	819.736	801.531	883.877	858.201	787.303	965.087	978.743	983.094	959.38	930.24	960.863
	ENSMUSG00000025512	Chid1	68038	590.264	0.376567	0.0720398	5.22721	1.72088e-07	1.92413e-06	57.1577	41.0352	37.4977	43.4409	39.4556	40.8109	38.4971	34.8294	33.5583	31.2027	29.0013	29.187	26.2561
	ENSMUSG00000028776	Tinagl1	94242	2867.08	-0.485024	0.092797	-5.22672	1.72548e-07	1.92801e-06	57.1489	141.1	123.171	117.66	129.909	157.336	146.49	204.694	172.439	160.819	200.27	218.364	174.725
	ENSMUSG00000005893	Nr2c2	22026	1860.42	-0.364232	0.069691	-5.22638	1.7286e-07	1.93023e-06	57.1439	79.9962	82.128	71.1229	103.097	84.3033	77.2961	103.584	112.625	115.269	108.03	93.9217	102.733
	ENSMUSG00000033444	Specc1l	74392	3351.12	-0.347695	0.0665471	-5.22479	1.74353e-07	1.94562e-06	57.1094	146.258	146.779	133.511	192.35	166.386	152.73	197.462	214.266	200.658	201.801	184.663	184.939
	ENSMUSG00000001755	Coasy	71743	333.727	0.946595	0.181192	5.22427	1.74843e-07	1.94982e-06	57.1001	26.9644	31.9919	34.9376	17.9933	21.2015	27.426	20.4123	13.3388	12.1886	11.0366	13.8497	12.0071
	ENSMUSG00000041235	Chd7	320790	82.9163	1.13935	0.21824	5.22061	1.78332e-07	1.98743e-06	57.0171	7.56796	6.7571	5.36079	4.50644	3.89673	9.51104	3.90165	2.41427	2.64666	2.09454	2.76995	2.93949
	ENSMUSG00000034614	Pik3ip1	216505	461.267	-0.672981	0.128914	-5.22038	1.78556e-07	1.98837e-06	57.015	16.6495	15.4746	18.8552	18.6093	23.2128	16.3046	29.7382	26.3758	37.5408	28.1957	25.2373	25.8575
	ENSMUSG00000097462	9530026P05Rik	330385	80.0192	-0.862674	0.165254	-5.22028	1.7865e-07	1.98837e-06	57.015	2.07418	2.41921	2.44933	2.98268	2.38832	3.01938	4.32988	5.55281	5.57191	3.30293	3.89844	5.032
	ENSMUSG00000024621	Csf1r	12978	2226.66	0.69214	0.13259	5.22013	1.78795e-07	1.98869e-06	57.0143	167.28	129.761	172.1	154.062	167.392	174.017	111.768	97.0535	79.1211	82.8954	117.005	103.281
	ENSMUSG00000062209	Erbb4	13869	412.779	-0.897816	0.172019	-5.21928	1.79624e-07	1.99651e-06	56.9973	11.5482	10.9699	10.2594	20.2628	10.098	13.8388	20.0316	28.0055	26.3273	20.2204	24.1088	23.217
	ENSMUSG00000050860	Phospho1	237928	182.443	1.23305	0.236254	5.21916	1.79732e-07	1.99651e-06	56.9973	16.2571	20.897	20.0105	9.66128	13.4919	17.2608	9.32589	6.75994	6.547	6.04194	6.71968	5.9288
	ENSMUSG00000029088	Kcnip4	80334	133.244	-1.06418	0.203931	-5.21834	1.80535e-07	2.00412e-06	56.9808	2.85901	3.50368	2.26447	6.64618	3.93863	5.13294	8.99283	7.72565	10.9349	6.36418	7.07875	9.46614
	ENSMUSG00000046387	Pcdhb17	93888	314.563	-0.405905	0.0777885	-5.21807	1.80801e-07	2.00576e-06	56.9772	14.0708	12.68	12.2466	14.1677	15.0841	13.7885	17.9857	19.0727	17.9694	17.8841	18.6202	16.2917
	ENSMUSG00000022013	Dnajc15	66148	457.793	0.751697	0.144084	5.21707	1.81771e-07	2.01521e-06	56.9568	31.2809	43.2121	43.1636	24.4126	25.8106	31.7538	26.0269	21.7887	19.5017	16.273	17.2352	17.2383
	ENSMUSG00000040511	Pvr	52118	360.655	0.604037	0.115788	5.21674	1.82096e-07	2.0175e-06	56.9519	24.2735	24.4423	27.6358	21.7865	21.4948	26.8221	14.2267	15.4513	16.5068	17.2397	15.1834	16.9892
	ENSMUSG00000040562	Gstm2	14863	3044.79	-0.498782	0.0956165	-5.21648	1.82351e-07	2.01867e-06	56.9493	113.576	116.08	114.749	164.307	146.609	124.197	172.529	187.347	198.569	178.761	175.584	178.063
	ENSMUSG00000021340	Gpld1	14756	284.256	-0.871202	0.167015	-5.2163	1.82532e-07	2.01867e-06	56.9493	11.38	11.7624	5.96157	11.2175	8.50576	9.51104	14.7977	19.1331	18.248	17.723	18.9793	16.8398
	ENSMUSG00000062761	Zfp512	269639	523.93	-0.398436	0.0763833	-5.21627	1.82557e-07	2.01867e-06	56.9493	24.666	22.5654	21.4894	26.9738	23.4642	18.3679	32.4027	29.454	31.7599	30.9347	28.2124	27.5016
	ENSMUSG00000044807	Zfp354c	30944	716.809	-0.549716	0.105438	-5.21366	1.85155e-07	2.04607e-06	56.8908	33.3551	25.4851	27.3123	37.1862	34.861	28.2312	43.6319	53.7174	48.406	44.3076	40.9336	39.9073
	ENSMUSG00000038462	Uqcrfs1	66694	1388.1	0.898114	0.172307	5.21228	1.86534e-07	2.05998e-06	56.8614	95.7488	151.493	148.901	78.1007	84.3871	98.2304	91.1654	59.572	52.376	46.5632	54.4243	47.9286
	ENSMUSG00000050310	Rictor	78757	1648.93	-0.331345	0.0635866	-5.21092	1.87903e-07	2.07375e-06	56.8324	72.1479	70.0736	66.9637	87.0812	71.44	69.0934	85.5032	95.967	94.3742	90.1458	82.0725	96.8536
	ENSMUSG00000022750	Klhl22	224023	631.478	-0.363517	0.069767	-5.21045	1.88386e-07	2.07774e-06	56.8241	27.9174	28.0294	29.1146	29.1135	28.4922	26.4699	36.5899	38.085	39.282	32.6265	36.6761	32.6333
	ENSMUSG00000058571	Gpc6	23888	1155.81	-0.710736	0.136425	-5.2097	1.89144e-07	2.08474e-06	56.8095	51.5182	39.2496	41.5923	58.4864	48.1434	55.3553	63.5208	82.3264	93.3992	76.0479	81.0978	80.0636
	ENSMUSG00000034007	Scaper	244891	777	-0.408304	0.0783776	-5.20945	1.89404e-07	2.08625e-06	56.8063	33.0748	32.5759	31.0556	42.6652	39.5958	31.7035	44.3456	49.6131	49.799	45.8382	43.4984	44.6403
	ENSMUSG00000058355	Abce1	24015	2521.94	0.413381	0.0794004	5.20629	1.92658e-07	2.12073e-06	56.7351	163.3	164.548	156.156	183.175	164.375	147.799	123.045	149.866	116.871	114.233	118.338	107.515
	ENSMUSG00000025323	Sp4	20688	606.294	-0.737358	0.141694	-5.20387	1.95184e-07	2.14715e-06	56.6814	21.6948	25.4017	21.0272	28.4651	23.548	18.8208	35.0673	41.6461	44.1574	43.5825	30.2129	35.6226
	ENSMUSG00000006398	Cdc20	107995	47.7039	1.12144	0.215605	5.20137	1.97823e-07	2.17478e-06	56.6259	3.58778	3.67052	5.22215	3.0151	3.89673	4.78068	2.5218	1.93141	1.18403	1.85286	2.10311	1.34519
	ENSMUSG00000090124	Ugt1a7c	394432	59.7751	1.08357	0.208389	5.19973	1.99574e-07	2.19261e-06	56.5904	5.21349	3.79565	4.94487	5.02516	4.06433	6.29037	2.47422	2.47462	2.36806	2.01398	1.89793	2.44127
	ENSMUSG00000046020	Pofut1	140484	1562.78	-0.246465	0.0474126	-5.19829	2.0113e-07	2.20829e-06	56.5594	75.3993	68.1132	74.0806	79.9163	77.4317	74.4277	90.6896	94.5185	85.8771	87.6484	82.3802	87.5867
	ENSMUSG00000027330	Cdc25b	12531	283.698	-0.650241	0.125099	-5.19782	2.0164e-07	2.21246e-06	56.5513	12.1087	9.30144	12.5701	9.5316	9.88846	10.0646	16.9389	17.3224	18.3873	18.9314	15.4912	12.0071
	ENSMUSG00000034160	Ogt	108155	1465.18	-0.62031	0.11935	-5.1974	2.02099e-07	2.21607e-06	56.5442	51.4061	48.843	54.3936	73.4646	55.7693	67.4328	74.5596	84.62	81.6285	96.5905	88.6383	107.366
	ENSMUSG00000005947	Itgae	16407	10.6115	2.81517	0.541707	5.19685	2.02695e-07	2.22117e-06	56.5342	1.62571	0.709078	1.43263	0.875351	1.21511	1.7613	0.333068	0.301783	0.0696489	0.0805592	0.205181	0.0498218
	ENSMUSG00000089665	Fcor	100503924	30.6116	2.08148	0.400557	5.19648	2.03099e-07	2.22417e-06	56.5283	3.69989	3.33684	5.54565	2.07491	1.25701	5.18326	1.37985	0.663923	0.487542	0.161118	1.1285	0.996436
	ENSMUSG00000004069	Dnaja3	83945	901.479	0.622272	0.119777	5.19524	2.0446e-07	2.23764e-06	56.5021	56.5075	80.5012	78.3785	49.7977	52.7524	60.5888	48.3424	43.9396	36.6353	37.1378	40.1129	38.3628
	ENSMUSG00000049871	Nlrc3	268857	23.0801	1.49148	0.287101	5.19497	2.04748e-07	2.23934e-06	56.4988	1.96206	1.87697	2.6804	1.88038	1.75981	1.10711	0.42823	0.422496	1.04473	0.725033	0.615543	0.797149
	ENSMUSG00000063894	Zkscan8	93681	609.755	-0.757678	0.14589	-5.19349	2.06394e-07	2.2559e-06	56.4668	25.1705	26.361	20.1954	27.2656	16.4668	18.1666	41.3004	42.4307	44.8539	35.6072	30.6233	29.9429
	ENSMUSG00000011148	Adssl1	11565	190.998	-0.506739	0.0975913	-5.19246	2.07532e-07	2.26689e-06	56.4457	6.44678	7.79986	8.78061	7.91058	8.63146	7.59877	11.9904	10.9849	10.4473	11.4394	11.3363	10.4128
	ENSMUSG00000037706	Cd81	12520	8565.73	0.305452	0.058837	5.19149	2.08617e-07	2.27728e-06	56.4258	535.532	503.154	562.282	514.058	601.478	492.108	426.802	407.709	432.729	437.034	430.727	439.08
	ENSMUSG00000039968	Rsbn1l	242860	524.12	-0.586883	0.113087	-5.18965	2.10693e-07	2.29847e-06	56.3856	22.5357	20.4799	19.5484	24.4774	15.964	18.7201	29.1672	30.8422	34.3369	32.0626	25.4938	29.644
	ENSMUSG00000089774	Slc5a3	53881	727.756	0.703527	0.135568	5.18948	2.10885e-07	2.29909e-06	56.3844	45.8563	56.8097	39.6976	44.6105	35.3638	39.4029	24.076	23.9616	25.004	27.7124	26.3658	31.9856
	ENSMUSG00000005534	Insr	16337	2311.32	-0.44032	0.084869	-5.18824	2.12296e-07	2.31299e-06	56.3583	99.3926	113.828	93.5366	95.1863	90.3789	98.784	118.001	152.823	126.064	122.369	131.111	144.583
	ENSMUSG00000031819	Emc8	18117	2162.33	-0.560936	0.108147	-5.18681	2.13926e-07	2.32927e-06	56.3278	95.4685	95.7256	74.7738	101.638	96.622	76.2393	141.649	153.125	140.9	144.282	112.542	100.54
	ENSMUSG00000022982	Sod1	20655	2426.83	0.33173	0.0639584	5.18665	2.14113e-07	2.32981e-06	56.3268	148.612	151.201	157.866	131.594	150.548	156.454	131.942	111.117	118.125	117.939	111.619	116.234
	ENSMUSG00000021754	Map3k1	26401	885.67	-0.485348	0.0935924	-5.18576	2.15135e-07	2.33944e-06	56.3089	37.8959	42.211	38.4036	41.8872	39.9729	37.9938	63.949	59.6323	58.7837	57.5193	49.6538	42.6475
	ENSMUSG00000022881	Rfc4	106344	72.5171	0.817844	0.157713	5.18563	2.15282e-07	2.33954e-06	56.3087	6.39073	4.92184	5.86914	5.64115	5.74034	3.97551	3.61616	3.1989	3.62174	2.73901	2.66735	2.49109
	ENSMUSG00000066456	Hmgn3	94353	409.429	-0.35538	0.0685813	-5.18188	2.19655e-07	2.38555e-06	56.2241	18.2752	17.5601	19.4098	19.9385	19.6093	17.4117	22.7438	24.0823	24.5164	26.8262	22.7751	22.1707
	ENSMUSG00000034848	Ttc21b	73668	401.912	-0.528272	0.10195	-5.18169	2.19882e-07	2.38649e-06	56.2224	19.1722	14.8489	14.049	21.5596	18.7713	15.4995	22.9341	26.9794	23.7503	26.2623	24.0062	24.7116
	ENSMUSG00000027684	Mecom	14013	1185.22	-0.393582	0.0759649	-5.18111	2.20573e-07	2.39246e-06	56.2116	51.1819	55.2664	49.4949	62.4741	53.5904	45.341	72.7515	63.797	76.8924	76.0479	63.0419	61.9285
	ENSMUSG00000036676	Tmtc3	237500	1347.2	0.373844	0.0721584	5.18088	2.20844e-07	2.39388e-06	56.209	78.5386	84.3803	82.7226	94.9918	84.7643	74.5283	58.2393	67.9616	63.7287	63.0779	62.4777	66.9107
	ENSMUSG00000032913	Lrig2	269473	868.914	-0.421533	0.0813804	-5.17979	2.22138e-07	2.40638e-06	56.1864	37.5595	36.3298	35.9081	48.6954	36.0342	40.208	51.2924	57.2181	53.2814	54.9414	43.5497	51.9641
	ENSMUSG00000077450	Rab11b	19326	2417.77	-0.22898	0.0442135	-5.17897	2.23119e-07	2.41547e-06	56.17	111.613	117.916	107.17	124.365	115.98	114.183	134.559	133.69	138.601	140.254	124.135	133.174
	ENSMUSG00000049130	C5ar1	12273	148.112	1.05557	0.203834	5.1786	2.23558e-07	2.41869e-06	56.1642	13.2299	9.25973	11.2299	11.6389	10.5589	12.6814	5.2815	4.88889	3.96999	4.10852	7.38652	6.72594
	ENSMUSG00000043687	1190005I06Rik	68918	401.421	-0.725903	0.140204	-5.17746	2.24925e-07	2.43193e-06	56.1405	16.9859	14.3901	15.8975	10.4718	15.1679	16.1033	28.8817	23.0562	21.2429	26.0206	25.9041	20.9252
	ENSMUSG00000035960	Apex1	11792	280.026	0.495303	0.0956913	5.17605	2.26633e-07	2.44746e-06	56.1128	18.1071	18.8531	21.397	20.0358	16.7182	17.0092	14.084	13.037	14.9745	12.4867	11.2337	13.2028
	ENSMUSG00000052632	Asap2	211914	1450.28	-0.60091	0.116095	-5.17604	2.26649e-07	2.44746e-06	56.1128	64.1315	68.1549	58.8763	61.3718	63.856	51.581	83.0766	99.5884	85.8074	90.5486	99.3077	94.6116
	ENSMUSG00000066026	Dhrs3	20148	2611.65	-0.56439	0.10907	-5.17458	2.2843e-07	2.46513e-06	56.0816	111.726	125.799	110.543	102.448	105.672	90.3297	182.711	194.892	147.725	142.187	159.221	124.505
	ENSMUSG00000037890	Wdr19	213081	293.239	-0.54098	0.104553	-5.17422	2.28866e-07	2.46827e-06	56.0761	10.7633	10.6362	11.3686	14.038	13.0729	11.6246	18.3663	17.5638	16.5068	14.5007	17.4404	18.5835
	ENSMUSG00000001435	Col18a1	12822	35902	-0.496005	0.0958664	-5.17392	2.29231e-07	2.47065e-06	56.0719	1600.82	1526.48	1439.7	1358.77	1644.33	1567.46	2033.14	1769.72	1972.67	2416.78	2308.19	2264.1
	ENSMUSG00000020241	Col6a2	12834	9653.69	-0.554441	0.107174	-5.17328	2.30017e-07	2.47756e-06	56.0598	427.113	403.507	377.797	407.719	499.703	517.874	592.052	607.731	631.089	659.377	721.366	619.933
	ENSMUSG00000074656	Eif2s2	67204	1449.87	0.414443	0.0801351	5.1718	2.31854e-07	2.49576e-06	56.028	89.9747	92.8058	95.801	107.052	96.9572	87.3607	72.9894	79.9725	72.7831	62.8362	71.9673	63.6225
	ENSMUSG00000001156	Mxd1	17119	349.145	-0.521161	0.100787	-5.17092	2.3295e-07	2.50597e-06	56.0102	12.6693	14.4318	13.0323	16.891	17.3048	16.9588	17.9857	21.0645	26.1183	23.9261	19.9026	21.4732
	ENSMUSG00000026811	St6galnac6	50935	1806.84	0.286423	0.0554012	5.16999	2.34108e-07	2.51684e-06	55.9914	105.727	107.238	108.972	110.002	130.352	105.326	92.7831	91.6214	95.1404	88.7763	86.5864	88.3839
	ENSMUSG00000027966	Col11a1	12814	44.9765	3.87229	0.749388	5.16728	2.37529e-07	2.55163e-06	55.9318	10.483	1.12618	2.77282	2.10733	0.963706	21.7395	0.237905	0.663923	0.417893	0.483355	0.512953	0.348753
	ENSMUSG00000037712	Fermt2	218952	6304.8	-0.328298	0.0635351	-5.16719	2.37643e-07	2.55163e-06	55.9318	291.283	295.519	275.803	351.307	309.978	263.39	374.987	412.417	384.671	378.064	344.089	332.511
	ENSMUSG00000021943	Gdf10	14560	2714.95	-0.59033	0.11429	-5.16518	2.40205e-07	2.57752e-06	55.888	127.254	112.493	110.312	117.589	107.684	105.829	146.359	165.196	165.764	194.148	187.125	157.138
	ENSMUSG00000028337	Coro2a	107684	27.0828	2.0535	0.397644	5.16416	2.41519e-07	2.58999e-06	55.867	2.69083	0.87592	2.07962	2.46395	1.71791	3.82454	0.904041	0.0603566	0.557191	0.0805592	0.87202	0.647684
	ENSMUSG00000087687	Pet100	100503890	111.51	0.864607	0.167532	5.16084	2.45845e-07	2.63471e-06	55.7927	9.81032	9.00947	11.8769	7.45669	8.04485	9.36007	6.0428	5.67352	4.52718	4.26964	4.15492	5.4804
	ENSMUSG00000055943	Emc7	73024	1886.78	0.354222	0.0686407	5.16052	2.4627e-07	2.63761e-06	55.7879	115.706	114.871	131.062	124.105	124.444	104.37	90.5944	94.5185	96.6727	94.7376	86.7916	91.423
	ENSMUSG00000024713	Pcsk5	18552	1731.56	-0.48934	0.0948901	-5.15691	2.51058e-07	2.68721e-06	55.707	75.1751	83.0456	66.4553	81.3428	82.6692	77.1451	98.3025	124.033	101.061	111.252	113.465	100.391
	ENSMUSG00000028068	Iqgap3	404710	34.9443	1.42907	0.277189	5.15559	2.52837e-07	2.70455e-06	55.6791	3.30748	2.29408	5.26836	2.26943	2.30452	3.97551	1.09437	0.784636	1.18403	1.12783	1.74404	1.1459
	ENSMUSG00000073147	5031425E22Rik	269630	239.723	0.581379	0.112866	5.15104	2.5905e-07	2.76926e-06	55.5764	15.3602	16.6008	18.6703	14.9134	17.4305	18.8208	12.0856	10.2003	12.3975	12.4867	10.8746	9.66543
	ENSMUSG00000054474	Thnsl2	232078	274.249	-0.597385	0.115996	-5.15006	2.60409e-07	2.78205e-06	55.5564	11.0436	10.0105	11.0913	13.1951	12.5701	10.6685	18.2236	15.9341	18.8748	17.2397	13.2855	19.4803
	ENSMUSG00000000628	Hk2	15277	1303.88	0.688785	0.133756	5.14958	2.61069e-07	2.78736e-06	55.5481	81.9022	107.488	83.3696	78.2629	79.3172	118.46	56.3836	52.1481	49.1025	60.0166	65.3502	54.6047
	ENSMUSG00000048503	Tlcd5	235300	308.196	-0.725212	0.140836	-5.14934	2.614e-07	2.78914e-06	55.5453	9.64215	12.8051	10.2594	13.422	12.1092	10.6181	20.3171	21.9698	20.7554	21.1065	13.7984	15.6939
	ENSMUSG00000003228	Grk5	14773	1070.57	0.398903	0.0774986	5.14722	2.64369e-07	2.81906e-06	55.499	61.5528	65.6523	54.717	63.7709	54.3447	59.4817	44.4407	51.2428	46.2469	41.2463	42.216	45.0389
	ENSMUSG00000029591	Ung	22256	17.719	1.67572	0.325757	5.1441	2.68811e-07	2.86463e-06	55.4293	1.40147	1.54329	1.89476	1.36166	2.43022	2.16389	0.570973	0.844993	0.278596	0.644474	0.769429	0.249109
	ENSMUSG00000071723	Gspt2	14853	108.562	-0.701817	0.136465	-5.14285	2.706e-07	2.88189e-06	55.4032	4.70896	4.17105	3.65088	4.11739	4.94423	3.27099	6.70893	6.51852	7.31313	6.60586	6.77098	6.22773
	ENSMUSG00000020664	Dld	13382	1752.25	0.784093	0.152469	5.14263	2.70913e-07	2.88342e-06	55.4009	113.127	178.896	166.138	105.042	96.9991	114.434	104.536	82.2057	74.1761	59.9361	68.1201	59.9356
	ENSMUSG00000014313	Cox6c	12864	2193.08	0.609989	0.118629	5.14199	2.7184e-07	2.89148e-06	55.3888	154.386	176.185	199.412	118.497	137.978	149.862	128.754	110.03	102.662	84.8289	93.8191	90.9746
	ENSMUSG00000048007	Timm8a1	30058	172.762	0.65377	0.127187	5.14023	2.74403e-07	2.91693e-06	55.3507	12.1648	14.8072	11.5534	10.6015	10.4332	12.4298	8.5646	8.32921	6.05945	7.25033	8.61761	6.42701
	ENSMUSG00000086013	Gm15706	100039495	21.0297	1.73214	0.337069	5.13883	2.76452e-07	2.93687e-06	55.3212	1.62571	2.83631	2.95768	1.16713	1.84361	1.56001	0.618554	0.844993	0.766138	0.0805592	0.615543	0.597862
	ENSMUSG00000052565	H1f3	14957	136.816	1.00611	0.195838	5.13748	2.78448e-07	2.95624e-06	55.2926	13.1178	8.88433	13.3096	7.68364	11.6483	12.1278	8.13637	4.34568	6.61664	4.59188	4.82176	4.48396
	ENSMUSG00000027326	Knl1	76464	26.661	1.41534	0.275619	5.13514	2.81935e-07	2.99139e-06	55.2413	3.08324	1.66842	2.44933	1.88038	2.17881	2.36518	0.999203	0.844993	0.557191	0.805592	1.1285	0.647684
	ENSMUSG00000027712	Anxa5	11747	7678.2	0.37	0.0720702	5.13388	2.83822e-07	3.00954e-06	55.215	483.285	460.067	506.78	511.108	581.282	510.325	392.449	411.874	385.228	370.572	398	384.027
	ENSMUSG00000050856	Atp5k	11958	841.576	0.610047	0.118852	5.13282	2.85428e-07	3.02438e-06	55.1936	61.1043	74.5784	76.0216	43.7675	57.0263	55.1036	50.0553	37.9643	41.7893	37.3795	36.4197	36.1706
	ENSMUSG00000003438	Timm50	66525	316.309	0.6843	0.133321	5.13273	2.85576e-07	3.02438e-06	55.1936	24.4417	24.9012	27.8207	17.9285	21.6624	23.7021	16.9389	15.8738	15.2531	11.9228	14.7217	12.0569
	ENSMUSG00000037174	Elf2	69257	1639.89	-0.320429	0.0624553	-5.13054	2.88914e-07	3.05782e-06	55.1459	74.4463	76.9559	72.1858	84.909	88.7448	77.447	93.8775	110.453	102.871	97.7989	93.0496	90.6259
	ENSMUSG00000021686	Ap3b1	11774	1067.5	-0.307646	0.0599853	-5.12869	2.9177e-07	3.08613e-06	55.1059	48.491	49.8023	45.0584	57.5138	50.0708	47.2533	60.7135	65.3059	63.3805	62.6751	57.8611	56.8965
	ENSMUSG00000023043	Krt18	16668	243.927	-0.811794	0.158324	-5.12743	2.93718e-07	3.10481e-06	55.0796	8.80126	8.67578	8.82682	14.8485	11.0617	7.34715	18.747	17.0206	23.402	15.9507	17.3378	11.6583
	ENSMUSG00000031146	Plp2	18824	2065.64	0.367721	0.0717207	5.12712	2.94204e-07	3.10802e-06	55.0752	130.449	125.382	135.591	144.952	150.673	117.353	99.9203	105.081	108.095	107.305	100.847	97.2522
	ENSMUSG00000056216	Cebpg	12611	1121.41	0.42984	0.0838547	5.12601	2.95942e-07	3.12445e-06	55.0523	70.6343	78.7494	64.1909	74.5993	68.3812	82.58	58.5723	58.2441	51.6098	55.6664	47.8072	51.8645
	ENSMUSG00000024151	Msh2	17685	351.217	-0.393784	0.0768463	-5.12431	2.98627e-07	3.15084e-06	55.0157	14.7996	15.6414	16.0362	18.5445	16.0059	14.1408	21.4115	23.1166	21.3822	19.8981	18.3124	20.3771
	ENSMUSG00000031963	Bmper	73230	149.23	1.17942	0.23025	5.12238	3.01708e-07	3.18138e-06	54.9738	15.0799	8.71749	9.33517	12.5791	10.6427	22.8969	6.8041	6.03566	7.52208	3.70572	6.05284	4.53378
	ENSMUSG00000002831	Plin4	57435	13933.4	-0.4504	0.0879465	-5.1213	3.03438e-07	3.19764e-06	54.9517	569.84	554.499	517.27	590.667	532.217	763.751	796.27	733.273	800.544	824.604	809.388	813.341
	ENSMUSG00000028394	Pole3	59001	536.601	0.410803	0.0802283	5.12042	3.04855e-07	3.21059e-06	54.9342	34.1399	34.578	35.8156	36.5054	38.8416	32.0054	27.597	28.7298	26.1183	27.4707	24.9808	23.5657
	ENSMUSG00000029468	P2rx7	18439	290.155	0.505716	0.0987842	5.1194	3.06511e-07	3.22604e-06	54.9133	18.051	17.5184	22.275	19.355	21.5367	18.1666	14.2743	12.192	16.9943	14.3395	12.3109	11.9572
	ENSMUSG00000035238	Kcnk15	241769	3.04988	5.36637	1.04855	5.11792	3.08921e-07	3.24939e-06	54.882	0.56059	0.250263	0.785633	0.324204	0.335202	0.452907	0	0	0	0	0	0
	ENSMUSG00000026039	Sgo2a	68549	56.7954	0.851904	0.166475	5.11731	3.09923e-07	3.25792e-06	54.8706	4.09231	3.21171	5.08351	3.92287	3.51962	4.07616	2.28389	2.2332	2.57701	2.65845	1.53886	1.99287
	ENSMUSG00000001349	Cnn1	12797	23143	-0.403676	0.0788906	-5.11691	3.10584e-07	3.26286e-06	54.864	1053.35	925.431	1046.46	1028.28	1267.02	997.904	1271.22	1352.41	1280.56	1503.88	1475.36	1395.11
	ENSMUSG00000075470	Alg10b	380959	1477.52	0.358828	0.0701276	5.11678	3.10788e-07	3.26299e-06	54.8638	99.4487	98.687	86.0499	100.438	84.2614	90.2794	78.604	78.2222	70.7633	73.3089	60.3746	71.6936
	ENSMUSG00000029438	Bcl7a	77045	255.935	-0.65056	0.127155	-5.11628	3.11628e-07	3.26979e-06	54.8548	11.38	13.0554	10.2594	9.95306	9.80466	9.15878	18.3187	14.9684	16.855	18.9314	15.2347	14.9964
	ENSMUSG00000029804	Herc3	73998	589.794	-0.641909	0.125492	-5.11512	3.13535e-07	3.28778e-06	54.831	19.5646	23.0659	25.0941	26.7144	19.7769	18.9214	37.7318	39.775	35.2423	34.3988	32.2134	27.3024
	ENSMUSG00000028312	Smc2	14211	241.551	0.573017	0.112034	5.11468	3.14267e-07	3.29342e-06	54.8235	14.9117	14.3067	12.6626	17.4746	17.6819	17.4117	10.2775	11.4678	8.63646	12.5672	10.6694	9.51597
	ENSMUSG00000038855	Itpkb	320404	2046.09	-0.505089	0.098799	-5.11229	3.18269e-07	3.33331e-06	54.7712	83.8643	86.2156	86.3734	86.368	91.175	75.2328	109.151	118.058	126.691	127.767	125.93	109.11
	ENSMUSG00000030399	Ckm	12715	52.6161	-1.08329	0.211962	-5.11078	3.20838e-07	3.35816e-06	54.739	1.79389	0.792499	1.3402	0.972612	1.50841	1.05678	2.66454	2.47462	2.29841	3.62516	2.25699	2.2918
	ENSMUSG00000035572	Dcaf10	242418	622.759	0.357085	0.0698903	5.10922	3.23494e-07	3.38388e-06	54.7058	37.3913	43.9211	37.2945	43.1191	38.0035	42.1203	32.7358	36.0933	32.0385	27.6318	27.6995	31.1386
	ENSMUSG00000033542	Arhgef5	54324	1033.63	-0.426371	0.0834568	-5.10888	3.24069e-07	3.38781e-06	54.7008	37.055	40.7929	41.4537	51.2567	43.2411	34.6222	56.8118	63.6159	57.2514	55.3442	50.0642	48.8752
	ENSMUSG00000052942	Glis3	226075	126.818	0.977401	0.191369	5.10743	3.26575e-07	3.41191e-06	54.67	12.2769	8.96776	12.7088	8.52657	7.29065	13.2349	7.042	3.56104	6.47735	6.20306	3.84715	4.73307
	ENSMUSG00000020225	Tmbim4	68212	447.059	0.497915	0.0975378	5.10485	3.31062e-07	3.45668e-06	54.6134	31.2249	28.1546	34.5216	27.8167	28.1989	29.7409	21.126	20.3402	21.6608	19.9787	23.7497	19.1316
	ENSMUSG00000050332	Amer1	72345	509.444	-0.623199	0.122095	-5.10422	3.32165e-07	3.46607e-06	54.6016	19.3964	22.5237	20.2416	26.6171	23.7156	17.0092	34.3535	36.0329	38.7248	35.6877	28.4176	25.5088
	ENSMUSG00000024867	Pip5k1b	18719	341.216	-0.665085	0.13031	-5.10387	3.32777e-07	3.47033e-06	54.5963	10.8754	10.9281	10.5367	13.2275	14.707	10.9201	16.8437	21.3662	15.4621	16.5952	20.7233	20.6761
	ENSMUSG00000020882	Cacnb1	12295	71.3533	-0.748726	0.146752	-5.10199	3.36107e-07	3.5014e-06	54.5576	2.01812	2.87802	2.54175	2.59363	3.01682	2.86841	4.61537	4.64746	3.90034	4.51132	4.61658	4.28468
	ENSMUSG00000028639	Ybx1	22608	7652.4	0.300651	0.0589297	5.10186	3.36324e-07	3.5014e-06	54.5576	449.929	468.701	490.42	504.883	547.72	454.517	397.492	389.18	412.321	373.231	390.562	384.873
	ENSMUSG00000046844	Vat1l	270097	111.494	2.26684	0.444318	5.10184	3.36372e-07	3.5014e-06	54.5576	13.342	14.0981	12.6626	8.00784	6.45264	26.8221	4.42504	2.95747	3.83069	1.36951	2.41088	1.89323
	ENSMUSG00000031129	Slc9a9	331004	216.267	0.5406	0.105999	5.10006	3.39543e-07	3.53225e-06	54.5195	15.6965	13.4725	13.4944	16.6317	14.9584	13.6878	11.7525	9.89849	9.4026	10.231	9.69481	8.96793
	ENSMUSG00000020267	Hint1	15254	1298.68	0.453872	0.0890272	5.09812	3.43039e-07	3.56643e-06	54.4777	86.8354	83.8798	96.1245	80.2081	92.7672	81.02	66.6611	64.2195	55.1619	65.0918	64.1704	61.8787
	ENSMUSG00000032932	Hspa13	110920	1440.91	0.46755	0.0917372	5.09663	3.45759e-07	3.59252e-06	54.446	91.0959	96.3512	92.5199	104.232	91.2588	91.3865	70.1345	72.0658	65.9575	68.5559	57.9637	71.9925
	ENSMUSG00000022887	Masp1	17174	44.7918	1.08872	0.213637	5.09613	3.46675e-07	3.59855e-06	54.4387	3.02719	2.66947	2.72661	3.0151	2.43022	3.62325	1.85566	1.20713	1.60192	1.04727	1.02591	1.34519
	ENSMUSG00000031527	Eri1	67276	353.717	0.507328	0.0995527	5.09608	3.46762e-07	3.59855e-06	54.4387	23.8251	21.5226	21.2583	28.1733	23.7575	22.2931	19.5082	16.5377	14.5566	15.4674	15.4399	16.5408
	ENSMUSG00000020706	Ftsj3	56095	630.258	0.413627	0.0811818	5.09507	3.48609e-07	3.61551e-06	54.4183	38.7368	36.8304	40.5294	42.7949	39.3444	39.9061	28.4535	33.4376	27.3024	29.4041	29.1357	29.4945
	ENSMUSG00000046756	Mrps7	50529	500.206	0.372151	0.0730672	5.09327	3.51943e-07	3.64787e-06	54.3796	32.5142	32.1171	36.1853	28.8542	30.8386	33.2132	27.2164	23.4787	22.8448	25.1345	24.2627	25.16
	ENSMUSG00000024960	Plcb3	18797	1459.29	-0.403258	0.079177	-5.09312	3.52225e-07	3.64858e-06	54.3788	63.1785	57.6439	61.7415	61.1773	67.8784	61.0921	82.3153	75.3854	84.5538	91.5958	81.5082	73.8857
	ENSMUSG00000028937	Acot7	70025	194.198	0.597962	0.117424	5.09232	3.53704e-07	3.65994e-06	54.3653	13.5102	10.3859	13.0323	9.07771	12.2768	10.6685	8.27911	7.30315	6.547	8.13648	7.43782	7.32381
	ENSMUSG00000029359	Tesc	57816	83.0374	0.978067	0.192068	5.0923	3.53752e-07	3.65994e-06	54.3653	2.63477	3.9625	3.83574	2.82057	3.26822	2.26453	2.04599	1.3882	1.18403	1.53063	1.43627	1.79359
	ENSMUSG00000058624	Gda	14544	796.279	0.988149	0.194093	5.09111	3.55975e-07	3.68071e-06	54.3407	58.8059	53.8065	49.31	59.2969	42.6964	86.1529	39.0165	28.0055	29.3918	19.9787	25.9554	32.6831
	ENSMUSG00000048376	F2r	14062	2295.24	0.477707	0.0938465	5.0903	3.57499e-07	3.69422e-06	54.3248	169.747	146.571	184.254	154.58	181.302	153.334	117.954	112.625	122.373	118.825	114.235	118.974
	ENSMUSG00000020770	Unk	217331	250.602	-0.685184	0.13461	-5.09014	3.57794e-07	3.69503e-06	54.3238	10.3149	10.4693	9.84352	10.2448	9.05046	7.95103	17.1768	14.6063	16.9943	16.9174	14.7217	12.2063
	ENSMUSG00000040430	Pitpnc1	71795	149.128	0.819959	0.161098	5.08982	3.58408e-07	3.69914e-06	54.319	10.1467	11.2201	13.3558	9.07771	7.24875	12.3291	7.89846	5.19067	5.57191	6.1225	5.23212	5.58004
	ENSMUSG00000039646	Vasn	246154	5691.51	-0.650244	0.127766	-5.08935	3.59299e-07	3.70541e-06	54.3116	205.849	180.815	194.467	247.757	292.506	262.082	332.782	342.705	275.113	395.143	384.304	416.012
	ENSMUSG00000024099	Ndufv2	72900	1294.99	0.672959	0.132231	5.08927	3.59451e-07	3.70541e-06	54.3116	84.2006	113.786	127.596	73.0432	85.6861	80.1141	73.4652	67.4787	57.8086	51.719	57.2455	45.1884
	ENSMUSG00000024014	Pim1	18712	325.274	0.985195	0.19372	5.08567	3.66322e-07	3.77396e-06	54.232	20.1812	25.9439	33.736	25.1258	22.8775	27.7783	20.7929	13.5802	14.9049	10.3116	9.89999	8.96793
	ENSMUSG00000043962	Thrap3	230753	2648.95	-0.270369	0.0531942	-5.08267	3.72163e-07	3.83182e-06	54.1659	127.422	117.54	117.799	146.702	138.564	124.851	154.639	148.719	155.805	164.582	150.09	150.611
	ENSMUSG00000016552	Foxred2	239554	74.7707	0.871816	0.171607	5.0803	3.76839e-07	3.87762e-06	54.1143	5.94225	5.83947	4.52894	4.7658	5.99174	6.03875	3.23551	3.13854	2.15912	2.57789	3.07772	3.53735
	ENSMUSG00000019782	Rwdd1	66521	751.937	0.397557	0.0782748	5.079	3.79436e-07	3.90198e-06	54.0871	46.6411	47.8836	50.8813	50.5758	54.9732	42.1203	41.4431	41.7064	36.7746	34.6405	33.8549	32.6333
	ENSMUSG00000022037	Clu	12759	13334.2	-0.546702	0.107661	-5.07799	3.81454e-07	3.92037e-06	54.0667	512.267	462.402	469.069	572.415	628.378	708.95	762.439	738.222	793.231	844.583	825.649	883.839
	ENSMUSG00000022450	Ndufa6	67130	867.635	0.456211	0.0898491	5.07752	3.82383e-07	3.92755e-06	54.0588	58.6377	56.5177	66.178	46.3936	57.4872	62.6018	50.1981	39.8957	41.5804	41.0046	37.0865	41.95
	ENSMUSG00000021390	Ogn	18295	28456.5	-0.694779	0.13684	-5.07731	3.82809e-07	3.92956e-06	54.0566	946.22	860.404	799.174	1636.29	1276.41	1156.27	1683.23	1912.16	1936.45	1686.67	1734.4	1723.88
	ENSMUSG00000037266	Rsrp1	27981	874.769	-0.937529	0.184681	-5.07647	3.84508e-07	3.94462e-06	54.0399	34.8687	34.9951	31.7026	27.0386	33.1431	39.8558	42.7278	53.1742	55.4405	74.1145	74.5833	81.2095
	ENSMUSG00000027944	Hax1	23897	640.149	0.399815	0.0787803	5.07507	3.87355e-07	3.97144e-06	54.0105	40.1382	37.6229	44.7349	42.4059	44.6657	38.1448	31.2132	31.8079	31.1331	31.6598	30.059	30.4411
	ENSMUSG00000065990	Aurkaip1	66077	737.186	0.436252	0.0859968	5.07288	3.91835e-07	4.01495e-06	53.9632	48.1547	48.3425	55.8724	43.5406	46.635	45.3913	39.873	32.834	33.919	36.5739	35.8041	32.1849
	ENSMUSG00000038721	Hoxb7	15415	121.209	-0.760918	0.15005	-5.07109	3.9555e-07	4.05058e-06	53.9248	4.09231	4.00421	3.92817	3.82561	5.06993	4.07616	9.75412	6.3978	7.45243	7.49201	5.4373	5.62986
	ENSMUSG00000026853	Crat	12908	1783.5	0.910142	0.179605	5.06746	4.03157e-07	4.12601e-06	53.8447	132.467	180.815	182.59	84.2282	96.7058	130.991	104.393	65.4869	70.9722	60.2583	68.7357	59.3378
	ENSMUSG00000029136	Rbks	71336	16.6408	1.45569	0.287277	5.0672	4.03706e-07	4.12914e-06	53.8414	1.45753	1.2096	1.43263	1.5886	1.21511	1.25807	0.570973	0.54321	0.348244	0.725033	0.307772	0.498218
	ENSMUSG00000026743	Mllt10	17354	606.953	-0.45041	0.0888986	-5.06656	4.05073e-07	4.14064e-06	53.8293	24.3296	25.5685	24.0311	28.6272	30.0844	22.8466	31.7842	39.7147	38.4462	32.5459	34.0088	34.4767
	ENSMUSG00000034269	Setd5	72895	1693.6	-0.396005	0.0781625	-5.06643	4.05346e-07	4.14095e-06	53.829	73.3812	70.9078	72.7404	86.5301	71.4819	81.7245	92.2597	105.322	106.493	104.405	96.3325	91.423
	ENSMUSG00000036792	Mbd5	109241	634.448	-0.388254	0.0766358	-5.06622	4.05789e-07	4.14299e-06	53.8269	28.9264	26.7781	24.863	32.3231	29.6654	30.1938	34.9721	40.7407	38.0979	38.5879	34.7782	37.2667
	ENSMUSG00000062257	Opcml	330908	140.595	-1.11732	0.22069	-5.06286	4.1302e-07	4.21323e-06	53.7539	3.30748	4.58815	3.65088	4.05255	4.39953	1.40904	8.23153	9.05349	7.87032	6.04194	8.20725	6.82559
	ENSMUSG00000020319	Wdpcp	216560	237.519	-0.693904	0.137061	-5.06273	4.13291e-07	4.21323e-06	53.7539	7.68008	8.30039	7.57905	10.7636	11.1455	9.41039	13.4654	15.8134	15.0442	15.7896	15.1834	13.0035
	ENSMUSG00000055923	Aasdh	231326	99.6673	-0.707651	0.139778	-5.06268	4.1341e-07	4.21323e-06	53.7539	5.15743	3.67052	3.6971	3.92287	3.68722	4.62971	7.70814	7.06173	7.31313	6.92809	5.84766	5.18147
	ENSMUSG00000029671	Wnt16	93735	615.69	-0.62096	0.122765	-5.05813	4.23396e-07	4.31001e-06	53.6552	29.9355	25.3183	25.6486	28.8217	22.668	28.5331	46.7722	39.9561	42.2769	41.5686	31.8031	43.1955
	ENSMUSG00000025571	Tnrc6c	217351	1453	-0.480467	0.0949901	-5.05807	4.23516e-07	4.31001e-06	53.6552	59.2544	65.6523	55.78	60.5289	62.2638	62.5011	73.037	85.0425	79.3997	94.3348	84.073	90.1277
	ENSMUSG00000022427	Tomm22	223696	1080.94	0.341856	0.067587	5.058	4.23666e-07	4.31001e-06	53.6552	63.4588	69.0309	74.82	66.8833	75.7976	65.8727	58.2393	58.9684	56.137	54.0552	48.0124	50.7684
	ENSMUSG00000022263	Trio	223435	4263.97	-0.463659	0.0916757	-5.0576	4.24563e-07	4.31408e-06	53.6511	180.846	190.825	163.181	190.6	188.3	182.119	221.728	253.136	232.07	281.313	252.424	256.433
	ENSMUSG00000039167	Adgrl4	170757	180.424	1.12164	0.221774	5.0576	4.24572e-07	4.31408e-06	53.6511	14.4072	17.5601	16.0824	9.04529	6.78784	18.1666	9.04041	5.55281	6.19875	4.02796	6.36062	6.1779
	ENSMUSG00000027996	Sfrp2	20319	4783.88	-0.69701	0.137935	-5.05319	4.34491e-07	4.41224e-06	53.5534	185.499	161.044	162.857	230.639	235.563	214.476	291.101	284.34	324.773	344.955	344.499	318.062
	ENSMUSG00000057342	Sphk2	56632	466.966	-0.533636	0.105614	-5.0527	4.35604e-07	4.41988e-06	53.5459	19.1722	17.6852	20.7962	17.2477	19.7769	22.595	30.6422	23.7202	25.5611	29.4847	26.3658	32.1849
	ENSMUSG00000037640	Zfp60	22718	681.662	-0.503952	0.0997406	-5.05263	4.35763e-07	4.41988e-06	53.5459	28.9264	32.6593	29.7154	34.6898	32.347	23.9034	45.5351	48.6474	48.6149	43.3409	36.7787	34.4767
	ENSMUSG00000025780	Itih5	209378	798.026	0.678615	0.134326	5.05201	4.37174e-07	4.43156e-06	53.5344	49.2759	47.0494	44.6425	42.2438	35.8666	60.2366	33.164	29.9369	31.0634	23.0399	28.2124	27.7009
	ENSMUSG00000074916	Chst14	72136	283.905	-0.437172	0.0865514	-5.05101	4.39481e-07	4.45021e-06	53.5162	11.2118	13.7645	12.4777	13.3896	15.3774	12.9833	17.8429	17.9259	16.9247	17.723	19.6974	16.3914
	ENSMUSG00000027673	Ndufb5	66046	1063.36	0.582418	0.115308	5.05099	4.39537e-07	4.45021e-06	53.5162	68.6723	86.0905	98.1117	59.4266	66.2862	73.0186	64.0917	54.3813	45.4807	44.7909	47.602	43.8432
	ENSMUSG00000058318	Phf21a	192285	472.617	-0.338896	0.0671086	-5.04997	4.41879e-07	4.47127e-06	53.4957	23.8251	20.0627	20.1492	24.6719	22.2909	21.3873	27.1212	29.6955	27.6506	29.7264	25.9554	26.3059
	ENSMUSG00000039195	1110008P14Rik	73737	201.242	1.08583	0.215035	5.04956	4.42836e-07	4.47829e-06	53.4889	13.5663	14.3067	26.0645	8.39688	17.1791	19.626	8.8025	6.69959	7.59173	7.57257	8.20725	7.52309
	ENSMUSG00000070304	Scn2b	72821	104.862	-0.819063	0.162253	-5.04807	4.46305e-07	4.5107e-06	53.4576	2.80295	3.00316	2.6804	2.78815	3.47772	2.71744	4.75811	4.94924	5.50226	5.63915	4.61658	5.23129
	ENSMUSG00000040997	Abhd4	105501	1131.38	0.294567	0.0583879	5.045	4.53515e-07	4.58085e-06	53.3905	72.7646	71.0747	80.5043	69.25	75.2529	63.7592	60.6659	60.0548	58.6444	55.8275	57.2455	57.2951
	ENSMUSG00000029014	Dnajc2	22791	275.227	0.446705	0.0885669	5.0437	4.56606e-07	4.60934e-06	53.3636	17.1541	15.9334	18.6241	19.8737	18.9808	15.8517	14.2267	15.0892	11.91	11.6005	12.6699	11.8576
	ENSMUSG00000028811	Yars	107271	681.079	0.399117	0.0791336	5.04359	4.56881e-07	4.60938e-06	53.3636	44.7351	40.7511	45.3357	42.957	46.7188	40.6609	33.7826	37.1797	28.8346	32.1431	34.0601	30.2917
	ENSMUSG00000029177	Cenpa	12615	37.5794	1.0373	0.205703	5.04272	4.58962e-07	4.62764e-06	53.3464	3.4196	3.33684	3.74331	2.98268	2.63972	3.7239	2.33147	1.26749	2.08947	1.20839	1.38497	1.24555
	ENSMUSG00000042428	Mgat3	17309	90.0098	-0.632962	0.125524	-5.04254	4.59389e-07	4.62921e-06	53.3449	3.19536	3.29513	3.14253	3.37172	3.31012	3.22067	5.90006	5.37174	4.73612	4.99467	4.56528	4.48396
	ENSMUSG00000025757	Hspa4l	18415	1090.66	0.596841	0.118369	5.0422	4.60217e-07	4.63262e-06	53.3417	65.9254	77.8318	75.1435	66.8833	66.1605	62.5011	41.3004	44.1207	46.2469	42.9381	42.7803	54.0567
	ENSMUSG00000059439	Bcas3	192197	612.958	-0.360627	0.0715221	-5.04217	4.60272e-07	4.63262e-06	53.3417	24.6099	27.9877	26.2494	28.7245	29.3721	28.0299	32.4979	34.5843	35.1727	36.5739	35.3937	36.071
	ENSMUSG00000059743	Fdps	110196	859.936	0.66512	0.131941	5.04102	4.63047e-07	4.6578e-06	53.3182	49.1637	67.9881	68.0728	69.0879	65.9091	48.8636	45.8682	35.0068	44.9932	39.474	35.3425	30.8397
	ENSMUSG00000028646	Rragc	54170	1558.44	0.275248	0.0546051	5.0407	4.63844e-07	4.66307e-06	53.3133	87.396	98.8956	96.7715	97.3909	91.5102	92.7955	82.9814	83.5336	73.4099	71.3755	75.4554	75.9284
	ENSMUSG00000007877	Tcap	21393	749.643	-1.61376	0.320206	-5.03976	4.66107e-07	4.68305e-06	53.2947	11.6042	12.6383	11.7383	12.028	29.2883	12.1278	33.8777	31.2647	41.0928	75.484	40.0103	49.3236
	ENSMUSG00000042851	Zc3h6	78751	255.268	-1.035	0.205393	-5.03913	4.67662e-07	4.69591e-06	53.2828	6.61496	8.7592	7.99497	12.3846	6.66214	5.58585	16.9864	15.6324	21.7305	18.6897	10.8746	14.0996
	ENSMUSG00000041697	Cox6a1	12861	2238.67	0.724388	0.143777	5.03828	4.69742e-07	4.71402e-06	53.2661	156.853	183.067	224.183	104.588	153.481	166.217	124.091	91.2592	93.4688	84.8289	103.36	98.2486
	ENSMUSG00000042302	Ehbp1	216565	428.891	-0.52237	0.103756	-5.03462	4.78789e-07	4.80054e-06	53.1871	17.098	17.5601	16.4521	21.0408	16.1316	19.7266	24.647	29.6351	27.6506	28.7596	23.3394	20.4768
	ENSMUSG00000021322	Aoah	27052	71.04	1.06467	0.211477	5.03446	4.79196e-07	4.80054e-06	53.1871	6.39073	3.17	5.59186	5.21968	3.77102	6.54198	2.71212	2.65569	1.11438	2.09454	3.02642	2.69038
	ENSMUSG00000078652	Psme3	19192	647.13	0.379983	0.075478	5.03436	4.79453e-07	4.80054e-06	53.1871	40.8109	40.7929	38.496	36.8296	40.0567	40.1577	33.0213	33.2565	27.4417	28.5985	28.4176	29.7934
	ENSMUSG00000029417	Cxcl9	17329	21.6296	2.5606	0.508627	5.03434	4.79491e-07	4.80054e-06	53.1871	2.85901	1.79355	3.3736	1.13471	1.29891	3.12002	1.18953	0.241427	0.139298	0.0805592	0.410362	0.149465
	ENSMUSG00000109511	Nup62	18226	342.558	0.479506	0.0952774	5.03273	4.83536e-07	4.8382e-06	53.1532	21.1903	23.8167	22.5061	21.2678	26.2715	22.5447	16.0824	16.1756	13.7905	15.3063	18.9793	17.1387
	ENSMUSG00000004085	Map3k20	65964	9369.96	-0.377756	0.0750877	-5.03086	4.88283e-07	4.88283e-06	53.1133	409.175	417.355	370.079	462.477	453.361	374.805	491.084	621.009	543.261	518.479	475.866	554.068
	ENSMUSG00000063160	Numbl	18223	434.365	-0.524127	0.104187	-5.03063	4.88868e-07	4.88581e-06	53.1106	18.9479	16.3922	15.7127	16.502	17.7657	19.5253	23.7905	23.4787	24.5164	27.0679	25.8015	24.6618
	ENSMUSG00000027676	Ccdc39	51938	41.5255	-1.26314	0.251158	-5.02925	4.92391e-07	4.91813e-06	53.082	0.953003	0.917631	0.924274	1.52376	1.00561	1.25807	1.47501	4.22496	2.64666	1.93342	2.41088	3.03913
	ENSMUSG00000045534	Kcna5	16493	35.2089	1.38201	0.274813	5.02892	4.93256e-07	4.92389e-06	53.0769	3.19536	3.75394	2.91146	1.62102	2.43022	5.23359	0.904041	1.26749	1.18403	1.28895	1.33368	1.29537
	ENSMUSG00000072437	Nanos1	332397	41.3809	1.58414	0.315071	5.02789	4.95906e-07	4.94373e-06	53.0595	3.08324	3.42026	4.06681	3.79319	3.18442	4.02584	0.713716	0.844993	0.835787	1.53063	1.0772	2.09252
	ENSMUSG00000039031	Arhgap18	73910	279.53	0.569119	0.113193	5.02787	4.95969e-07	4.94373e-06	53.0595	17.6025	19.6874	19.1787	18.739	15.7545	17.1098	14.2743	12.856	12.8154	8.86151	10.8233	12.4056
	ENSMUSG00000022016	Akap11	219181	2918.63	-0.367912	0.0731754	-5.02781	4.96114e-07	4.94373e-06	53.0595	125.516	132.723	111.699	154.483	122.726	119.316	154.686	182.398	173.774	163.455	146.91	159.828
	ENSMUSG00000056069	Otulinl	223433	63.683	1.22205	0.243086	5.02724	4.97589e-07	4.95553e-06	53.0491	4.48472	3.92079	7.02449	4.73338	4.31573	6.1394	2.5218	1.8107	2.71631	0.966711	2.2057	2.64056
	ENSMUSG00000042569	Dhrs7b	216820	310.443	0.670823	0.133486	5.02541	5.02365e-07	5.00017e-06	53.0101	21.9191	24.5675	26.388	15.1403	19.2741	22.1924	15.9397	12.9163	13.7208	10.5533	15.8502	11.5587
	ENSMUSG00000019732	Calr3	73316	21.5729	1.81477	0.361298	5.02293	5.08902e-07	5.06228e-06	52.9565	2.97113	1.45987	2.17204	1.68586	2.01121	2.76776	0.999203	0.422496	0.835787	0.563915	0.410362	0.448396
	ENSMUSG00000018446	C1qbp	12261	393.564	0.370642	0.0738063	5.02182	5.11845e-07	5.08858e-06	52.934	23.8251	24.2755	27.7282	25.9687	21.83	23.1486	20.8405	18.8313	18.3177	18.3675	18.5689	17.5871
	ENSMUSG00000049502	Dtx3l	209200	518.171	-0.438313	0.0872849	-5.02163	5.12335e-07	5.09049e-06	52.9324	23.2645	21.898	19.6408	27.298	20.2797	23.0982	34.306	31.0233	32.1081	29.8875	28.2124	26.8041
	ENSMUSG00000034075	Zdhhc5	228136	1926.65	0.291654	0.0580836	5.02129	5.13268e-07	5.09528e-06	52.9283	116.939	112.66	121.265	117.621	118.703	109.352	85.8363	96.8724	95.5583	93.5293	95.6144	96.5547
	ENSMUSG00000022564	Grina	66168	1149.08	0.588493	0.117201	5.02123	5.13416e-07	5.09528e-06	52.9283	79.4356	83.6295	83.2771	57.6111	66.1186	97.6769	61.1417	45.3278	54.0475	44.1465	53.501	50.6688
	ENSMUSG00000025195	Dnmbp	71972	514.595	-0.340123	0.0677417	-5.02089	5.14324e-07	5.0999e-06	52.9244	24.3857	21.8146	25.6948	23.6345	24.0927	22.595	29.4527	31.8683	27.0934	29.8875	27.9046	31.9856
	ENSMUSG00000057841	Rpl32	19951	3859.3	0.487443	0.0970843	5.02082	5.14504e-07	5.0999e-06	52.9244	291.787	238.709	288.466	252.912	277.966	269.177	201.268	180.889	196.619	181.419	187.946	197.095
	ENSMUSG00000034667	Xpot	73192	1466.26	0.263	0.0523829	5.02072	5.14779e-07	5.0999e-06	52.9244	89.4141	86.8412	90.9948	92.9493	85.2671	92.9968	81.4588	80.8779	76.5441	69.6032	72.2238	64.6189
	ENSMUSG00000030341	Tnfrsf1a	21937	1264.08	0.445626	0.0887688	5.02008	5.1651e-07	5.11408e-06	52.9123	94.7958	70.9495	87.6674	72.8811	73.9959	95.2614	61.0941	60.5981	57.1817	59.0499	63.0419	59.5371
	ENSMUSG00000023092	Fhl1	14199	28200.8	-0.356803	0.0711112	-5.01754	5.23384e-07	5.17913e-06	52.8574	1338.63	1198.13	1329.61	1546.81	1401.15	1102.78	1758.03	1627.82	1850.85	1748.13	1451.5	1617.66
	ENSMUSG00000029552	Tes	21753	2801.01	-0.521764	0.104046	-5.01476	5.30999e-07	5.25144e-06	52.7972	84.8173	91.4294	82.2142	120.507	108.564	94.3555	129.658	130.551	140.691	143.476	126.392	155.942
	ENSMUSG00000002455	Prpf6	68879	1111.23	-0.295571	0.0589795	-5.01142	5.40288e-07	5.3402e-06	52.7244	46.4729	52.6386	50.0957	56.5088	56.5654	53.3423	66.5659	60.8998	61.1517	64.3668	67.2481	63.8716
	ENSMUSG00000025355	Mmp19	58223	374.16	0.712313	0.142226	5.00832	5.49083e-07	5.42398e-06	52.6568	27.4689	25.6937	24.4008	23.9263	19.6512	38.7487	15.2259	15.2702	18.1087	14.5812	17.3378	16.0924
	ENSMUSG00000070738	Dgkd	227333	1610	0.310399	0.0619874	5.00746	5.51538e-07	5.44508e-06	52.64	97.4866	101.815	98.2504	92.2036	87.9487	96.4691	86.55	77.7393	75.8476	68.8781	73.0445	76.9249
	ENSMUSG00000020589	Cyria	76820	208.828	0.533706	0.106603	5.00649	5.54308e-07	5.46926e-06	52.6207	14.0147	15.5997	12.6163	12.8061	13.5338	13.9898	10.9912	8.81207	10.8652	8.2976	8.87408	8.66899
	ENSMUSG00000030104	Edem1	192193	1989.6	0.330458	0.0660111	5.0061	5.55432e-07	5.47718e-06	52.6144	131.29	126.258	123.853	127.023	108.145	124.398	103.87	101.942	104.334	105.291	81.0466	89.3803
	ENSMUSG00000002365	Snx9	66616	1988.29	0.333474	0.0666284	5.00498	5.58665e-07	5.50588e-06	52.5917	118.845	114.245	127.873	116.649	120.84	109.553	92.4025	102.546	89.0113	88.7763	89.6129	94.8109
	ENSMUSG00000023809	Rps6ka2	20112	310.474	-0.650265	0.129948	-5.00403	5.61445e-07	5.52931e-06	52.5733	13.6784	12.68	11.9694	14.9134	12.0254	11.8259	22.8389	14.1838	21.8001	21.5899	19.1331	20.4269
	ENSMUSG00000024300	Myo1f	17916	157.59	0.940447	0.187941	5.00394	5.61692e-07	5.52931e-06	52.5733	13.1739	9.17631	13.1709	11.8334	11.3969	14.5937	8.27911	6.21673	6.33805	4.75299	6.30932	5.87897
	ENSMUSG00000036242	Armh4	67419	452.719	-0.59274	0.118494	-5.00227	5.66584e-07	5.57425e-06	52.5381	22.5357	17.5184	15.8513	26.8117	21.0758	22.2427	31.118	36.3347	31.2027	29.4041	30.8285	29.4447
	ENSMUSG00000026674	Ddr2	18214	9420.94	-0.429039	0.0857767	-5.00182	5.67918e-07	5.58415e-06	52.5304	394.543	431.203	318.921	470.809	423.654	359.507	492.845	568.077	575.161	535.799	454.425	573.449
	ENSMUSG00000000811	Txnrd3	232223	447.465	-0.435146	0.0870735	-4.99745	5.80921e-07	5.70871e-06	52.4346	19.6767	21.2724	18.9476	27.2331	20.6987	17.2608	30.5946	26.4362	29.1132	28.518	27.4943	26.0568
	ENSMUSG00000071112	Spx	319552	4.8728	4.58892	0.91841	4.9966	5.83512e-07	5.73086e-06	52.4178	0.840885	0.87592	0.554565	1.00503	0.670404	0.301938	0	0	0.0696489	0	0.102591	0
	ENSMUSG00000004730	Adgre1	13733	844.504	0.83795	0.167806	4.99356	5.92756e-07	5.81829e-06	52.352	63.7951	42.8367	67.0099	68.0504	60.8392	78.8057	37.7794	38.9904	27.9292	27.7929	40.1129	38.313
	ENSMUSG00000022181	C6	12274	18.9196	2.39258	0.479164	4.99323	5.93772e-07	5.82492e-06	52.3471	0.953003	1.41816	3.05011	1.88038	1.46651	4.12648	0.380649	0.18107	0.557191	0.161118	0.307772	0.797149
	ENSMUSG00000019929	Dcn	13179	32523.9	-0.488324	0.0978243	-4.99185	5.9803e-07	5.86331e-06	52.3186	1231.84	1219.45	1119.53	1562.27	1502.84	1208.46	1750.27	1850.78	1777.79	1829.5	1843.76	1839.42
	ENSMUSG00000037762	Slc16a9	66859	322.113	-0.614737	0.123158	-4.99146	5.99253e-07	5.87192e-06	52.3122	13.9026	13.2639	10.1208	14.0056	13.7852	10.5678	19.6034	17.3224	26.3969	19.0925	16.8761	16.0426
	ENSMUSG00000019899	Lama2	16773	3890.56	-0.631429	0.126515	-4.99093	6.00903e-07	5.88471e-06	52.3028	141.829	152.243	118.723	174.487	159.179	157.461	186.423	255.309	234.02	229.916	246.576	233.116
	ENSMUSG00000026500	Cox20	66359	207.627	0.569669	0.114147	4.99064	6.01788e-07	5.88999e-06	52.2989	16.9298	15.4746	16.9142	13.033	15.8802	12.4801	11.8001	11.7092	9.2633	8.53928	9.84869	9.26686
	ENSMUSG00000073633	Fbxo36	66153	47.0596	1.02742	0.205896	4.98999	6.0382e-07	5.90649e-06	52.2867	3.36354	4.58815	4.7138	3.85803	4.23193	3.32132	2.33147	1.62963	2.50736	1.36951	1.64145	2.19216
	ENSMUSG00000056501	Cebpb	12608	141.734	1.07371	0.215193	4.98951	6.05318e-07	5.91773e-06	52.2784	12.4451	10.9699	11.6459	5.80325	10.8103	17.1098	6.56619	4.28532	5.50226	3.54461	5.89896	6.42701
	ENSMUSG00000030604	Zfp626	71163	567.388	-0.436773	0.0875418	-4.9893	6.05972e-07	5.92073e-06	52.2762	25.4508	26.361	24.0773	30.7994	23.5061	20.0285	34.8769	38.5679	35.5209	34.2377	28.2637	30.9393
	ENSMUSG00000031934	Panx1	55991	52.8118	1.03264	0.206986	4.98891	6.07221e-07	5.9294e-06	52.2699	4.98925	3.37855	3.51224	5.28453	3.22632	6.08908	2.7597	2.35391	2.29841	2.09454	1.74404	1.5943
	ENSMUSG00000001151	Pcnt	18541	1040.92	-0.485603	0.0973387	-4.9888	6.07555e-07	5.9294e-06	52.2699	45.2396	42.7115	39.4665	48.7603	47.892	48.31	55.9554	56.4938	62.1268	71.5366	63.1445	68.3555
	ENSMUSG00000022579	Gpihbp1	68453	82.7059	1.90509	0.381965	4.98761	6.11317e-07	5.96271e-06	52.2456	9.36185	9.76025	10.4905	4.7658	3.39392	12.1278	4.13955	1.3882	2.8556	0.563915	2.46217	1.79359
	ENSMUSG00000090553	Snrpe	20643	458.237	0.405944	0.081397	4.98721	6.12584e-07	5.97164e-06	52.2391	32.0097	26.4027	32.6731	31.8693	32.2632	31.1499	24.1236	24.9273	23.611	22.8788	21.6979	22.2703
	ENSMUSG00000008855	Hdac5	15184	1572.28	-0.677337	0.135819	-4.98705	6.13085e-07	5.97311e-06	52.238	59.2544	52.2215	59.1536	52.0023	64.275	72.8173	87.2161	78.5843	76.6138	100.699	101.924	123.458
	ENSMUSG00000011382	Dhdh	71755	516.374	0.957371	0.191979	4.98685	6.1371e-07	5.97578e-06	52.2361	33.4112	48.7179	48.3396	24.1532	24.6793	34.0183	28.739	16.8999	19.0141	12.4867	16.1067	16.2917
	ENSMUSG00000033327	Tnxb	81877	8010.7	-0.953399	0.191221	-4.98586	6.1686e-07	6.00302e-06	52.2163	243.128	239.627	194.698	256.218	254.46	325.59	418.999	376.565	528.148	511.873	522.186	540.218
	ENSMUSG00000027809	Etfdh	66841	1581.91	0.945692	0.189702	4.98515	6.19146e-07	6.02183e-06	52.2027	114.809	178.604	183.561	84.293	90.756	104.42	94.1154	71.2208	64.7735	46.4021	62.2212	53.5584
	ENSMUSG00000015653	Steap2	74051	340.461	-0.50058	0.100439	-4.98392	6.23085e-07	6.05669e-06	52.1776	14.6875	14.3067	13.6793	18.8038	16.4249	15.3485	20.6978	25.1687	24.7254	22.7983	18.0559	20.0284
	ENSMUSG00000049327	Kmt5a	67956	1069.57	0.336116	0.0674538	4.98291	6.26346e-07	6.08491e-06	52.1575	59.7589	70.3656	59.8468	61.8257	66.8309	58.0224	50.4835	51.7256	48.7542	48.0133	48.8844	48.2275
	ENSMUSG00000013419	Zfp651	270210	1948.85	-0.444858	0.0892806	-4.98269	6.27051e-07	6.08829e-06	52.155	83.6961	78.2906	76.2526	78.3601	103.284	95.6639	116.716	109.849	106.145	122.369	117.517	122.811
	ENSMUSG00000040751	Lat2	56743	30.8391	1.64877	0.331047	4.98047	6.34289e-07	6.15506e-06	52.1077	2.41054	1.08447	3.65088	2.78815	2.30452	4.07616	1.28469	0.663923	0.835787	1.45007	0.512953	0.498218
	ENSMUSG00000032261	Sh3bgrl2	212531	123.74	1.40307	0.281787	4.9792	6.38486e-07	6.19226e-06	52.0815	6.95132	10.803	10.8602	5.60873	4.86043	11.9769	3.99681	3.56104	3.2735	1.61118	2.61606	4.03557
	ENSMUSG00000074923	Pak6	214230	93.91	-1.21542	0.244129	-4.97862	6.404e-07	6.20729e-06	52.071	2.91507	2.54434	2.91146	1.45892	2.59782	1.66066	5.32908	6.3978	6.19875	5.96138	4.56528	4.08539
	ENSMUSG00000042354	Gnl3	30877	444.355	0.561066	0.112709	4.97799	6.42491e-07	6.22401e-06	52.0593	29.5991	26.1525	28.4677	33.9442	26.8162	31.5022	17.1292	24.9876	17.4819	17.1591	18.9793	22.5195
	ENSMUSG00000033478	Fam160b1	226252	1232.81	-0.347469	0.0698084	-4.97746	6.44227e-07	6.23729e-06	52.05	54.8818	57.4771	51.7594	61.5988	61.0068	57.2172	69.2781	72.3072	73.201	71.2949	71.3004	76.327
	ENSMUSG00000061080	Lsamp	268890	234.165	-0.77937	0.156593	-4.97705	6.45615e-07	6.24717e-06	52.0432	7.45585	10.3442	6.33128	11.3147	11.8997	7.14586	14.7501	21.0645	14.9745	15.7896	13.3368	13.3522
	ENSMUSG00000074472	Zfp872	619310	45.4272	-1.23934	0.249035	-4.97655	6.47263e-07	6.25957e-06	52.0346	1.45753	2.21066	1.52505	1.16713	1.71791	0.654198	3.09277	4.04389	3.1342	3.14181	3.69326	3.38788
	ENSMUSG00000009376	Met	17295	201.103	1.02979	0.207036	4.97397	6.55939e-07	6.33987e-06	51.9792	16.8738	20.6467	17.3301	12.8709	10.7265	18.2169	11.3243	6.27709	10.4473	4.91411	7.95077	6.12808
	ENSMUSG00000002014	Ssr4	20832	1017	0.423012	0.0850519	4.97357	6.57295e-07	6.34938e-06	51.9727	67.3829	63.3582	75.2822	62.312	76.2585	66.4766	53.386	54.0795	51.0526	49.5439	49.7564	46.5834
	ENSMUSG00000029769	Ccdc136	232664	97.2185	-0.7926	0.159401	-4.97237	6.61389e-07	6.38531e-06	51.9482	2.24236	2.87802	3.65088	2.91784	3.51962	2.46582	5.51941	5.55281	4.66648	6.44474	4.20621	4.3345
	ENSMUSG00000030789	Itgax	16411	31.0258	2.53449	0.509872	4.97082	6.66687e-07	6.43282e-06	51.916	5.26955	2.33579	3.78953	2.95026	1.96931	4.17681	0.85646	0.36214	0.417893	0	0.564248	1.19572
	ENSMUSG00000032254	Kif23	71819	36.7313	1.10154	0.22161	4.97064	6.67307e-07	6.43515e-06	51.9144	2.85901	3.00316	4.02059	3.56624	2.68162	3.12002	2.09357	1.14678	1.04473	1.28895	1.79533	1.39501
	ENSMUSG00000024976	Shoc2	56392	1611.88	0.278587	0.0560594	4.9695	6.71246e-07	6.46948e-06	51.8913	95.1321	95.3085	93.9525	107.571	99.7226	89.9774	77.462	84.62	80.5838	79.2703	71.6595	82.206
	ENSMUSG00000022964	Tmem50b	77975	894.59	0.445666	0.0896886	4.96904	6.72867e-07	6.48143e-06	51.8833	65.0284	63.5668	61.2332	57.5462	54.5123	59.4314	51.7206	49.0699	43.6002	46.966	38.9844	33.7792
	ENSMUSG00000029165	Agbl5	231093	45.7066	-0.933919	0.18799	-4.96793	6.76727e-07	6.51493e-06	51.8609	1.73783	1.25131	1.47884	1.62102	1.59221	1.45937	2.90245	2.35391	2.71631	3.22237	3.02642	3.03913
	ENSMUSG00000042429	Adora1	11539	212.564	1.15012	0.231533	4.9674	6.78555e-07	6.52884e-06	51.8516	16.7056	23.5664	23.3379	12.6764	12.8634	17.613	13.2275	6.57887	8.28822	4.59188	7.95077	7.17434
	ENSMUSG00000040552	C3ar1	12267	142.145	0.866346	0.174412	4.96723	6.79146e-07	6.53084e-06	51.8503	10.0906	8.80091	13.1709	12.3522	8.54766	12.1278	8.99283	7.12208	4.73612	4.83355	5.95025	3.73664
	ENSMUSG00000031880	Rrad	56437	1923.4	-1.35062	0.271958	-4.96626	6.82557e-07	6.55994e-06	51.831	47.1456	51.0536	84.4787	62.5065	63.856	52.7385	160.301	157.833	212.568	178.922	113.568	95.907
	ENSMUSG00000010054	Tusc2	80385	451.708	0.399431	0.080431	4.96613	6.83029e-07	6.56077e-06	51.8304	27.7492	27.4872	29.5306	29.6322	30.9224	26.2183	23.2672	21.6077	22.218	21.5899	17.4917	22.9679
	ENSMUSG00000028792	Ak2	11637	646.453	0.746474	0.15033	4.96558	6.84976e-07	6.57577e-06	51.8205	44.7351	56.0172	60.1703	35.6949	40.5595	53.0907	38.9689	25.5309	29.2525	26.0206	27.8533	24.612
	ENSMUSG00000009863	Sdhb	67680	1672.98	0.856214	0.172439	4.96531	6.85912e-07	6.58105e-06	51.817	110.773	159.96	194.19	84.0661	105.337	117.655	100.396	68.5048	67.6987	55.0219	75.7631	57.9428
	ENSMUSG00000039219	Arid4b	94246	959.175	-0.442231	0.0890748	-4.96472	6.88002e-07	6.59739e-06	51.8063	36.8308	41.5436	38.1725	52.4238	45.6294	49.87	52.3392	59.8738	60.8731	60.0166	57.9124	64.9178
	ENSMUSG00000055541	Lair1	52855	76.5613	1.04129	0.209792	4.96344	6.92558e-07	6.63734e-06	51.7801	5.04531	4.54644	7.3942	5.67357	4.35763	6.29037	3.75891	3.07819	2.36806	2.41678	2.61606	1.79359
	ENSMUSG00000018442	Derl2	116891	638.294	0.391544	0.078899	4.9626	6.95558e-07	6.66234e-06	51.7637	39.2413	41.9608	36.971	43.7027	41.607	41.6171	33.2592	32.9547	32.3867	31.7403	28.0072	27.4518
	ENSMUSG00000063760	Rnf217	268291	671.237	-0.473702	0.0954572	-4.96245	6.96082e-07	6.66361e-06	51.7629	27.0765	27.6958	27.035	35.2734	29.6654	25.6144	39.4447	42.4911	44.5753	44.4687	32.4699	34.8753
	ENSMUSG00000005575	Ube2m	22192	891.26	0.401197	0.0808609	4.96157	6.99262e-07	6.6903e-06	51.7455	55.7787	57.6856	68.9509	50.9325	57.7386	54.0469	46.8198	45.4485	37.4711	42.2936	45.6015	41.4517
	ENSMUSG00000032440	Tgfbr2	21813	4245.33	-0.230687	0.0464986	-4.96116	7.0073e-07	6.70058e-06	51.7389	202.093	201.253	200.568	218.74	210.968	213.621	240.475	228.752	234.369	246.672	242.524	256.931
	ENSMUSG00000021282	Eif5	217869	3406.31	0.452197	0.091157	4.96064	7.02621e-07	6.71489e-06	51.7296	213.361	224.903	175.797	249.605	206.526	211.91	157.493	166.343	161.446	142.67	139.113	161.821
	ENSMUSG00000023505	Cdca3	14793	17.8914	1.63984	0.330597	4.96023	7.04096e-07	6.72522e-06	51.7229	1.84995	1.75184	2.54175	1.55618	0.963706	1.9626	0.570973	0.72428	0.62684	0.241678	0.359067	0.797149
	ENSMUSG00000030469	Zfp719	210105	575.906	-0.387386	0.0781112	-4.95941	7.07059e-07	6.74974e-06	51.7071	24.1614	27.6958	26.7115	31.6747	26.2715	23.6015	33.8777	37.24	38.9337	36.8156	29.0844	32.8326
	ENSMUSG00000101389	Ms4a4a	666907	10.3509	2.40515	0.485067	4.95838	7.1084e-07	6.78203e-06	51.6864	1.34542	0.87592	0.878061	1.84796	0.796105	1.66066	0.0951622	0.120713	0.139298	0.241678	0.410362	0.348753
	ENSMUSG00000026526	Fh1	14194	1553.98	0.667819	0.134707	4.95757	7.13785e-07	6.80632e-06	51.6709	98.9441	134.892	152.182	89.3506	94.9879	101.803	92.5452	74.4197	70.1364	58.9693	71.6595	53.9072
	ENSMUSG00000047747	Rnf150	330812	1804.95	0.314688	0.0634789	4.95736	7.14573e-07	6.81003e-06	51.6685	111.389	113.911	100.191	121.901	105.756	100.797	83.5048	98.3209	94.5832	84.5066	77.4559	83.7006
	ENSMUSG00000021990	Spata13	219140	1108.23	-0.348078	0.0702231	-4.95675	7.16834e-07	6.82775e-06	51.6572	49.5001	52.6386	50.7427	48.4037	50.0289	42.3216	66.0426	62.1673	55.1619	72.5033	59.1948	56.4481
	ENSMUSG00000110444	Gm10033	378466	204.798	-0.573676	0.115746	-4.95635	7.18311e-07	6.838e-06	51.6507	8.29673	8.50894	9.52003	8.72109	8.33815	7.04521	13.7509	15.0288	14.0691	13.0506	9.7461	9.3665
	ENSMUSG00000042557	Sin3a	20466	1093.31	-0.333704	0.0673326	-4.95606	7.19373e-07	6.84429e-06	51.6467	46.8653	51.429	46.8145	60.2047	52.8781	45.7939	59.1433	66.3319	64.9824	61.3056	66.6326	61.6296
	ENSMUSG00000039376	Synpo2l	68760	92.116	-1.08711	0.219356	-4.95592	7.19877e-07	6.84526e-06	51.6461	3.36354	2.58605	2.40311	3.07994	4.65093	3.12002	5.23392	8.51028	5.71121	7.65313	7.48911	5.87897
	ENSMUSG00000056900	Usp13	72607	386.804	-0.429871	0.0867684	-4.95424	7.26134e-07	6.9009e-06	51.6109	17.6025	19.1034	14.5111	21.3002	17.3467	15.8014	21.126	24.4444	22.9145	25.1345	23.7497	24.1138
	ENSMUSG00000042817	Flt3	14255	6.68332	3.78286	0.763681	4.95346	7.29057e-07	6.92483e-06	51.5959	1.06512	0.291973	1.47884	0.551147	0.502803	1.61033	0.142743	0.0603566	0.0696489	0	0.0512953	0.0498218
	ENSMUSG00000007216	Zfp775	243372	105.465	-0.733695	0.148148	-4.95245	7.32842e-07	6.95689e-06	51.5758	4.42866	3.29513	3.97438	4.05255	4.10623	4.27745	7.94604	6.75994	7.45243	5.39747	6.05284	6.02844
	ENSMUSG00000031824	6430548M08Rik	234797	239.639	0.634612	0.128161	4.95167	7.35804e-07	6.98112e-06	51.5607	13.1739	12.9303	14.28	9.79096	12.6539	14.2414	7.85088	8.87242	6.82559	8.94207	8.05336	8.61917
	ENSMUSG00000002768	Mea1	17256	565.292	0.472596	0.0954982	4.94874	7.46944e-07	7.08288e-06	51.4979	36.3823	36.9138	42.0545	31.8693	40.0986	34.2196	28.4535	26.6173	26.188	23.2816	25.6989	27.9002
	ENSMUSG00000021133	Susd6	217684	1829.81	0.456082	0.0921662	4.94847	7.47995e-07	7.0889e-06	51.4942	132.411	111.117	103.334	117.362	122.181	117.856	74.2265	81.24	80.5141	89.6624	82.688	99.6436
	ENSMUSG00000078640	Gm11627	100040792	117.3	-0.86816	0.17552	-4.94623	7.56659e-07	7.16702e-06	51.4466	3.64383	5.00526	4.94487	4.47402	5.48894	4.42842	6.94684	11.2263	8.14892	9.18375	7.95077	7.47327
	ENSMUSG00000042129	Rassf4	213391	265.881	0.706103	0.142811	4.94432	7.64109e-07	7.22993e-06	51.4087	23.3766	16.7676	16.9142	23.829	13.7852	25.715	13.7509	14.1235	10.6563	11.1172	11.3363	12.0071
	ENSMUSG00000026553	Copa	12847	8234.43	-0.293917	0.0594455	-4.94431	7.64149e-07	7.22993e-06	51.4087	387.087	370.306	363.841	428.209	425.455	377.372	440.696	515.083	475.423	490.042	485.356	451.485
	ENSMUSG00000036275	9530068E07Rik	213673	5515.44	0.200022	0.0404713	4.94231	7.72004e-07	7.3002e-06	51.3667	333.999	325.217	335.789	357.662	339.225	323.627	291.672	297.739	294.406	299.439	265.556	291.956
	ENSMUSG00000070576	Mn1	433938	825.315	-0.677774	0.137208	-4.93974	7.8226e-07	7.39307e-06	51.3118	31.0567	27.9043	24.1236	29.9565	31.3833	34.9241	38.9213	49.0096	43.3913	55.3442	49.5	47.9286
	ENSMUSG00000036561	Ppp6r2	71474	988.614	-0.251606	0.0509571	-4.93761	7.90853e-07	7.47014e-06	51.2667	47.6501	48.8013	49.2638	47.4959	46.635	42.1203	57.6683	58.0027	57.0424	56.3109	54.0652	50.4197
	ENSMUSG00000026235	Epha4	13838	442.099	-0.672319	0.136187	-4.93674	7.94386e-07	7.49936e-06	51.2498	15.5844	18.1858	16.5907	26.7793	24.7631	15.2479	33.4019	29.9369	28.1382	27.4707	34.5217	31.3877
	ENSMUSG00000001942	Siae	22619	625.739	-0.403302	0.0817223	-4.93503	8.01369e-07	7.56109e-06	51.2142	27.3007	27.1535	26.804	31.0587	32.3889	29.7409	37.8745	40.9218	41.0232	37.7823	33.701	37.8646
	ENSMUSG00000049539	H1f1	80838	53.1797	1.14784	0.232692	4.93285	8.10375e-07	7.64183e-06	51.168	5.38166	3.62881	5.82293	3.69593	4.31573	6.94457	2.71212	1.50892	2.71631	1.85286	2.92383	1.54448
	ENSMUSG00000040616	Tmem51	214359	84.9135	-0.744147	0.150869	-4.93241	8.12195e-07	7.65476e-06	51.1607	3.47566	2.66947	3.46603	2.39911	3.81292	2.86841	5.2815	6.21673	5.64156	4.75299	5.386	3.68681
	ENSMUSG00000064105	Cnnm2	94219	478.091	0.547788	0.111081	4.93141	8.16366e-07	7.68981e-06	51.1408	34.4202	31.4497	28.4214	31.1236	32.0118	43.9319	23.6954	20.9437	19.0838	22.2343	24.0062	26.1066
	ENSMUSG00000053070	Cfap300	234912	38.5291	1.04668	0.212286	4.93053	8.20061e-07	7.72036e-06	51.1236	2.1863	2.96144	3.51224	4.18223	3.68722	3.42196	1.7605	1.8107	1.95017	1.85286	1.48756	0.896793
	ENSMUSG00000031093	Dock11	75974	1461.26	-0.439734	0.0891981	-4.92986	8.22903e-07	7.74284e-06	51.111	58.0771	63.5668	57.0277	88.8319	71.2724	61.4443	87.454	100.132	93.0509	86.7623	84.5346	86.2914
	ENSMUSG00000030037	Mrpl53	68499	195.123	0.799249	0.162134	4.92958	8.24087e-07	7.74969e-06	51.1072	14.6314	14.4318	18.4393	9.56402	13.5757	14.7949	9.84929	8.02743	4.87542	9.02263	8.30984	8.51953
	ENSMUSG00000044072	Eml6	237711	259.718	-0.640606	0.130076	-4.92484	8.44295e-07	7.93535e-06	51.0043	6.61496	9.09289	8.22604	12.028	8.63146	9.05813	13.5606	14.8477	12.1886	14.0173	12.0031	16.491
	ENSMUSG00000032553	Srprb	20818	1201.65	0.344157	0.0698864	4.92453	8.4564e-07	7.94361e-06	50.9998	73.7176	69.156	74.173	71.3897	77.3898	75.2328	54.0997	58.0631	55.8584	61.7889	59.6051	55.2026
	ENSMUSG00000074264	Amy1	11722	360.961	1.51236	0.307142	4.92397	8.4804e-07	7.96176e-06	50.9899	29.5991	42.9618	51.1124	20.6518	18.7713	33.3641	20.2695	11.9506	13.2333	6.44474	10.3104	6.77577
	ENSMUSG00000021062	Rab15	104886	17.392	1.78377	0.362273	4.92384	8.48641e-07	7.96302e-06	50.9892	1.56965	1.37645	1.20156	1.4265	2.34642	2.76776	0.475811	0.784636	0.487542	0.483355	0.359067	0.498218
	ENSMUSG00000079677	Fdx2	68165	158.231	0.63946	0.129886	4.92323	8.51266e-07	7.98326e-06	50.9782	12.333	9.80197	13.4944	9.30466	11.7321	10.3665	7.61297	7.12208	6.68629	7.41145	6.00155	7.7722
	ENSMUSG00000068220	Lgals1	16852	14168.8	0.419649	0.0852635	4.92179	8.5755e-07	8.03776e-06	50.9487	914.21	854.189	1029.55	793.198	1026.39	793.694	679.458	691.385	644.879	656.316	682.997	659.94
	ENSMUSG00000030443	Zfp583	213011	65.1251	-0.845193	0.171732	-4.92157	8.58514e-07	8.04237e-06	50.9462	2.35448	2.83631	2.54175	2.23701	2.26261	2.06324	3.23551	5.06996	5.92016	3.06125	3.89844	4.3345
	ENSMUSG00000041144	Dnah7b	227058	74.8934	-1.03937	0.211223	-4.92072	8.62284e-07	8.07325e-06	50.9295	1.84995	1.33474	1.94098	2.88542	2.38832	2.01292	3.66374	4.76817	5.15402	5.63915	2.92383	3.53735
	ENSMUSG00000004264	Phb2	12034	985.188	0.472716	0.0960998	4.91901	8.69816e-07	8.1393e-06	50.8941	62.674	74.5366	76.2526	56.0549	61.1325	67.6844	59.0481	46.9575	44.3663	41.0046	51.2953	42.2489
	ENSMUSG00000031538	Plat	18791	2829.68	0.562178	0.114296	4.9186	8.71657e-07	8.15205e-06	50.8873	183.649	174.558	220.763	158.341	194.878	141.458	112.767	133.63	104.473	107.788	133.06	128.839
	ENSMUSG00000054648	Zfp869	66869	958.501	-0.438304	0.0891154	-4.91838	8.72623e-07	8.15661e-06	50.8849	37.6716	40.6677	41.2226	50.9973	42.4869	36.2829	59.2385	62.7709	64.7038	53.8136	46.1658	49.3734
	ENSMUSG00000021728	Emb	13723	2959.33	-0.56156	0.114196	-4.91749	8.76593e-07	8.18922e-06	50.8676	116.547	95.517	104.489	165.571	124.779	151.975	182.854	170.387	215.842	199.142	163.632	177.166
	ENSMUSG00000042215	Bag2	213539	326.339	-0.579224	0.117866	-4.91427	8.91138e-07	8.32055e-06	50.7985	13.5663	12.2212	11.5072	16.502	14.2461	11.2723	16.5106	20.8834	16.5068	19.8176	22.057	21.4732
	ENSMUSG00000040204	Pclaf	68026	19.7959	1.77867	0.362019	4.9132	8.9602e-07	8.36154e-06	50.7771	1.79389	2.12724	2.07962	2.17217	2.05311	2.96905	0.808879	0.905349	0.417893	0.161118	1.17979	0.249109
	ENSMUSG00000042506	Usp22	216825	1161.13	-0.334395	0.0680683	-4.91265	8.98551e-07	8.38057e-06	50.7673	51.7425	48.8013	50.8351	59.3618	52.501	56.2611	66.5184	65.4869	71.5294	68.717	66.9916	60.5335
	ENSMUSG00000002032	Tmem25	71687	41.6817	-1.24069	0.252583	-4.91201	9.01464e-07	8.40314e-06	50.7556	0.953003	1.16789	0.785633	1.62102	1.21511	1.15743	3.23551	1.75034	2.50736	3.38349	2.05181	3.38788
	ENSMUSG00000026430	Rassf5	54354	86.2003	0.943146	0.192032	4.9114	9.04291e-07	8.42488e-06	50.7444	5.77408	5.50578	5.7305	5.80325	4.81853	6.89424	3.71133	2.2332	2.50736	3.14181	3.2316	2.88966
	ENSMUSG00000010025	Aldh3a2	11671	1197.48	-0.276225	0.056243	-4.91128	9.04852e-07	8.42551e-06	50.744	52.3591	55.6001	53.9314	59.7508	58.4509	52.9901	68.2313	73.9369	69.0221	64.3668	61.9647	63.2239
	ENSMUSG00000022075	Rhobtb2	246710	593.471	-0.561881	0.114443	-4.90969	9.12195e-07	8.48924e-06	50.7113	23.0402	27.946	27.1737	19.5819	21.9557	15.9021	33.9253	35.9725	29.1829	35.3655	31.8031	32.6333
	ENSMUSG00000044288	Cnr1	12801	38.112	1.15126	0.234628	4.90675	9.25969e-07	8.61273e-06	50.6486	3.1393	3.75394	2.58797	2.91784	3.10062	4.07616	1.28469	1.68999	1.74122	0.886151	0.923315	2.14234
	ENSMUSG00000039016	Timm8b	30057	383.783	0.587231	0.119693	4.90615	9.28814e-07	8.63447e-06	50.6376	27.581	26.3193	30.7783	23.0509	26.0201	28.7344	20.6978	17.5638	16.855	16.5952	18.3124	17.1387
	ENSMUSG00000060509	Xcr1	23832	4.29526	4.76816	0.972033	4.90535	9.32602e-07	8.66496e-06	50.6223	0.840885	0.375394	0.924274	0.291784	0.460903	0.603875	0.0475811	0.0603566	0	0	0	0
	ENSMUSG00000076441	Ass1	11898	322.109	0.906383	0.184812	4.90434	9.37403e-07	8.70483e-06	50.6024	24.4417	20.5633	23.9849	20.976	25.4754	22.6453	13.18	7.84636	9.47225	14.259	14.5166	13.5515
	ENSMUSG00000014554	Dguok	27369	346.691	-0.420187	0.085691	-4.90351	9.41371e-07	8.7369e-06	50.5864	14.1829	14.1816	16.7756	16.0157	17.8495	15.1472	23.4099	22.5734	18.1784	20.462	20.4668	19.8291
	ENSMUSG00000035873	Pawr	114774	1157.68	-0.367333	0.0749542	-4.90077	9.54631e-07	8.85515e-06	50.528	46.6971	46.7575	47.6001	57.1572	50.406	46.1461	55.6223	70.9794	65.8182	63.7223	56.6813	64.5691
	ENSMUSG00000054843	Atrnl1	226255	2613.8	-0.329826	0.0673562	-4.89674	9.74394e-07	9.03356e-06	50.4414	129.664	122.462	116.597	158.86	146.064	133.406	161.918	167.61	181.505	166.355	163.991	163.814
	ENSMUSG00000022191	Drosha	14000	553.936	-0.385871	0.0788483	-4.89384	9.88892e-07	9.16298e-06	50.3796	25.5629	23.1076	23.3841	26.8117	23.8413	23.5008	29.072	33.6186	35.2423	33.1098	29.2896	29.5942
	ENSMUSG00000024781	Lipa	16889	1203.45	0.38115	0.0779137	4.89196	9.98374e-07	9.24581e-06	50.3405	73.7176	83.0873	85.9113	73.7888	67.3337	77.6483	66.1377	61.9863	63.5894	52.6857	53.2445	54.3556
	ENSMUSG00000033826	Dnah8	13417	224.222	-0.555021	0.113497	-4.8902	1.00735e-06	9.32387e-06	50.304	9.36185	8.00841	6.28507	10.5366	8.46386	8.25296	11.8953	13.7613	13.1636	13.3728	13.1316	9.21703
	ENSMUSG00000024036	Slc37a1	224674	100.579	-0.755924	0.154629	-4.88864	1.01537e-06	9.39297e-06	50.272	4.59684	3.79565	4.62137	3.95529	4.06433	4.32777	8.5646	7.06173	6.2684	8.45872	5.12953	7.02488
	ENSMUSG00000027397	Slc20a1	20515	387.971	0.634583	0.129813	4.88844	1.01638e-06	9.39728e-06	50.27	24.0493	23.6916	30.8246	26.9738	25.9363	23.7021	16.9389	18.3484	15.0442	19.9787	12.6186	16.5408
	ENSMUSG00000020649	Rrm2	20135	52.319	1.02396	0.209497	4.88773	1.02006e-06	9.42616e-06	50.2567	4.76501	3.42026	5.0373	4.50644	4.60903	5.13294	3.14035	2.59533	2.29841	1.85286	1.38497	2.09252
	ENSMUSG00000023020	Cox14	66379	363.715	0.473677	0.0969185	4.88737	1.0219e-06	9.43808e-06	50.2512	28.3098	25.0263	25.6024	20.5221	20.992	25.2118	20.8881	16.8395	17.2033	14.984	17.4917	16.2419
	ENSMUSG00000111063	Zfp660	666257	52.2796	-1.0406	0.212939	-4.88684	1.02469e-06	9.45865e-06	50.2417	1.12118	1.66842	1.94098	2.82057	1.96931	1.35872	4.94843	3.6214	3.62174	3.62516	3.33419	3.33806
	ENSMUSG00000038690	Atp5j2	57423	1605.2	0.571972	0.117069	4.88575	1.03037e-06	9.50599e-06	50.22	120.359	130.012	151.858	86.5949	106.51	111.063	101.3	79.9725	74.4547	67.8309	77.8149	71.5441
	ENSMUSG00000004626	Stxbp2	20911	114.213	1.03124	0.211088	4.88534	1.0325e-06	9.52045e-06	50.2134	8.46491	11.2618	12.2004	8.2672	7.24875	10.8698	7.23233	3.13854	4.17893	5.39747	5.18082	3.23842
	ENSMUSG00000061518	Cox5b	12859	1196.51	0.71925	0.147273	4.88379	1.04067e-06	9.59055e-06	50.1816	88.1247	104.735	124.084	59.4266	71.8171	88.7697	69.4684	59.2702	49.6597	43.4214	57.7072	45.3378
	ENSMUSG00000033396	Spg11	214585	1013.34	-0.341187	0.0698808	-4.88242	1.0479e-06	9.65197e-06	50.1538	47.0335	43.3372	41.8234	49.6356	51.4954	46.8507	54.5279	60.7188	61.3607	60.5805	57.1429	57.7933
	ENSMUSG00000058013	Septin11	52398	761.616	0.312311	0.0639719	4.882	1.05016e-06	9.66762e-06	50.1468	45.6881	47.8836	42.5166	47.3986	44.2048	50.2223	36.9705	43.8189	35.312	34.8016	35.1373	35.8717
	ENSMUSG00000032452	Clstn2	64085	8.80689	2.55336	0.523318	4.87917	1.06532e-06	9.80182e-06	50.0869	0.504531	0.667368	0.693206	0.907771	0.921806	1.81163	0.237905	0.120713	0.278596	0.161118	0.153886	0
	ENSMUSG00000032046	Abhd12	76192	856.387	0.319699	0.0655488	4.87726	1.07569e-06	9.89192e-06	50.0472	52.3591	47.7168	58.5528	53.4937	57.6548	57.0662	45.4399	43.5775	43.8092	41.8908	43.1393	41.7009
	ENSMUSG00000075706	Gpx4	625249	3258.52	0.613437	0.125853	4.87424	1.09228e-06	1.00391e-05	49.9831	216.668	250.597	291.978	159.573	210.591	224.289	186.47	124.214	141.178	137.112	142.037	149.266
	ENSMUSG00000048534	Jaml	270152	20.8892	2.50099	0.513126	4.87403	1.09343e-06	1.00443e-05	49.9808	2.41054	1.08447	1.70991	1.88038	1.71791	2.81809	0.570973	0.241427	0.208947	0.0805592	0.359067	0.498218
	ENSMUSG00000031302	Nlgn3	245537	163.101	-0.755149	0.154943	-4.87373	1.09509e-06	1.00489e-05	49.9788	5.66196	7.46618	4.57516	7.81332	7.03925	6.1394	12.2759	14.3649	9.124	9.42543	10.2591	9.51597
	ENSMUSG00000031652	N4bp1	80750	584.389	0.426065	0.0874209	4.87373	1.09512e-06	1.00489e-05	49.9788	38.4004	35.0785	33.9671	41.1091	37.5426	41.5164	25.4083	28.4883	24.8647	26.5845	28.9305	33.0319
	ENSMUSG00000024981	Acsl5	433256	1415.72	0.769739	0.157944	4.87349	1.09641e-06	1.00554e-05	49.976	86.0506	156.665	141.46	73.3349	97.9209	84.9955	75.987	62.0466	65.1217	55.6664	62.6315	53.0104
	ENSMUSG00000051000	Fam160a1	229488	761.914	-0.463827	0.0951802	-4.87314	1.09838e-06	1.0068e-05	49.9706	28.2537	32.4925	26.5729	37.9967	35.0286	27.8286	43.2512	44.4828	47.9881	36.9767	41.8057	42.9464
	ENSMUSG00000002900	Lamb1	16777	871.012	0.945479	0.194056	4.8722	1.10364e-06	1.01108e-05	49.9521	84.6491	66.5282	57.4437	50.9	48.4786	129.38	39.2544	31.7476	41.1625	32.4654	44.2678	36.3201
	ENSMUSG00000046185	Zfp84	74352	557.134	-0.344942	0.0708054	-4.8717	1.10644e-06	1.0131e-05	49.9435	26.9644	25.1097	23.4304	28.8217	26.5648	26.9731	31.689	34.8258	36.4264	34.3182	28.4689	33.5799
	ENSMUSG00000034647	Ankrd12	106585	1160.12	-0.3992	0.0819453	-4.87154	1.10729e-06	1.01334e-05	49.9425	44.0063	49.5938	41.1764	56.7681	50.7412	49.2662	55.7175	67.2373	61.6393	72.9866	57.8098	66.2132
	ENSMUSG00000018378	2210416O15Rik	70393	603.549	-0.458599	0.0941553	-4.87066	1.11224e-06	1.01731e-05	49.9255	28.478	26.8198	24.8168	23.829	29.4559	25.6647	33.4019	33.2565	31.342	42.2936	38.3176	37.9144
	ENSMUSG00000052160	Pld4	104759	245.284	0.827626	0.169929	4.87043	1.11355e-06	1.01797e-05	49.9227	18.5555	13.681	19.5946	15.7887	16.8858	21.6389	11.0388	10.8642	6.1291	7.97536	12.2596	10.6619
	ENSMUSG00000024780	Cdc37l1	67072	1339.68	-0.465617	0.0956224	-4.86933	1.11977e-06	1.02311e-05	49.9008	51.9106	57.3936	43.903	72.4596	55.3084	63.6082	71.6095	84.3182	76.4048	85.3122	76.3274	77.5726
	ENSMUSG00000030435	U2af2	22185	1331.15	-0.216417	0.044454	-4.86833	1.12545e-06	1.02774e-05	49.8812	65.9254	58.4364	64.4219	67.8883	69.8059	67.1308	79.3177	76.8943	77.171	73.6311	75.8657	70.448
	ENSMUSG00000051323	Pcdh19	279653	180.687	0.813616	0.167227	4.86533	1.14264e-06	1.04288e-05	49.8176	13.9587	10.1774	12.2004	11.6065	9.76276	17.0595	8.0412	5.37174	9.19365	5.63915	7.643	6.1779
	ENSMUSG00000035125	Gcfc2	330361	105.955	-0.747549	0.153703	-4.86361	1.15266e-06	1.05146e-05	49.7821	5.6059	2.91973	3.88195	3.46898	4.94423	3.67358	6.89926	8.08779	6.68629	7.41145	5.4373	6.1779
	ENSMUSG00000018574	Acadvl	11370	3854.28	0.981058	0.201736	4.86307	1.15579e-06	1.05376e-05	49.7726	285.284	411.099	451.046	192.318	223.119	278.588	245.185	157.289	146.541	115.2	151.167	117.679
	ENSMUSG00000021236	Entpd5	12499	937.246	0.596494	0.122674	4.86245	1.1594e-06	1.05648e-05	49.7614	67.2147	76.497	79.2103	58.9079	50.0708	63.7089	59.4288	42.9739	47.013	37.3795	37.1891	36.5692
	ENSMUSG00000033308	Dpyd	99586	135.76	1.27584	0.262422	4.86181	1.16318e-06	1.05914e-05	49.7505	10.9315	12.4297	14.049	7.81332	6.32694	13.4866	7.47023	4.46639	4.66648	3.14181	4.41139	2.59073
	ENSMUSG00000022442	Ttll1	319953	270.06	-0.574117	0.118089	-4.86174	1.16357e-06	1.05914e-05	49.7505	9.86638	10.1774	10.3057	9.98548	10.7684	8.85684	16.1776	13.6406	14.6263	15.4674	13.7984	14.8967
	ENSMUSG00000037287	Tbcel	272589	820.648	-0.337269	0.069381	-4.86111	1.1673e-06	1.06197e-05	49.7389	39.0731	40.2923	36.0929	41.2063	36.8303	35.0751	50.1981	54.1399	51.9581	48.7383	37.702	44.6902
	ENSMUSG00000031299	Pdha1	18597	5018.05	0.612611	0.126042	4.86036	1.17175e-06	1.06545e-05	49.7247	329.515	443.966	441.572	269.446	268.162	320.205	288.96	232.735	229.702	194.873	203.335	201.729
	ENSMUSG00000040605	Bace2	56175	909.903	-0.537895	0.110675	-4.86013	1.17309e-06	1.06611e-05	49.722	46.9214	34.0358	36.9248	48.663	43.1573	46.3474	61.2844	57.3388	57.4603	64.2057	71.7621	55.7506
	ENSMUSG00000050830	Vwc2	319922	483.197	-0.719249	0.148066	-4.85762	1.18805e-06	1.07913e-05	49.6693	9.47397	14.265	10.2132	14.265	18.8132	14.7446	20.555	23.5994	22.4966	24.4094	21.3901	21.3736
	ENSMUSG00000026260	Ndufa10	67273	1399.71	0.780599	0.160702	4.85744	1.1891e-06	1.0795e-05	49.6678	93.17	133.223	146.174	70.4495	83.591	90.8329	80.5548	61.5034	57.2514	47.2883	61.7595	49.9713
	ENSMUSG00000040219	Ttc12	235330	157.008	-0.754732	0.155405	-4.85654	1.19453e-06	1.08386e-05	49.6503	3.81201	4.88013	5.22215	7.13249	6.45264	5.78714	9.42106	9.83813	9.61155	8.7004	8.00206	10.3131
	ENSMUSG00000056870	Gulp1	70676	934.326	-0.596489	0.122861	-4.85499	1.20393e-06	1.09181e-05	49.6185	36.6065	36.7887	30.0389	54.0448	42.445	37.239	57.8586	69.7723	64.3556	59.3721	48.2689	56.199
	ENSMUSG00000026991	Pkp4	227937	11322.3	-0.399411	0.0822722	-4.85475	1.20537e-06	1.09253e-05	49.6157	473.306	491.516	402.568	575.624	550.234	434.388	612.607	655.714	680.33	671.139	534.651	672.246
	ENSMUSG00000039585	Myo9a	270163	2659.47	-0.384482	0.0792008	-4.85451	1.20682e-06	1.09326e-05	49.6128	113.295	117.04	100.746	154.483	127.335	109.05	142.886	169.18	157.198	158.943	146.705	158.583
	ENSMUSG00000010721	Lmbr1	56873	423.688	-0.454909	0.0937346	-4.85316	1.2151e-06	1.10018e-05	49.5854	17.8828	18.6446	15.9437	22.2404	17.9752	15.7008	25.3607	26.8587	24.9343	24.0872	20.1078	26.3059
	ENSMUSG00000038803	Ost4	67695	1097.62	0.379524	0.0782257	4.85166	1.22433e-06	1.10795e-05	49.5548	75.2872	65.2769	76.4837	67.7911	81.7474	67.5837	57.4304	58.727	50.774	55.0219	56.5787	52.4125
	ENSMUSG00000027219	Slc28a2	269346	91.1834	1.02457	0.211217	4.85079	1.22971e-06	1.11199e-05	49.539	6.5589	7.92499	8.4109	6.48408	4.35763	10.2659	4.85327	3.56104	3.90034	2.25566	3.64197	3.13877
	ENSMUSG00000037369	Kdm6a	22289	635.878	-0.389605	0.0803189	-4.85072	1.23011e-06	1.11199e-05	49.539	28.4219	28.1129	26.1108	36.9268	28.1151	29.3886	39.2068	38.3868	39.3516	42.213	35.1886	36.2703
	ENSMUSG00000090626	Tex9	21778	56.8049	-0.818786	0.168903	-4.84768	1.24915e-06	1.12861e-05	49.4746	2.24236	1.585	1.89476	2.69089	2.13691	1.56001	3.33068	3.92318	4.52718	3.70572	3.38549	2.64056
	ENSMUSG00000063253	Scoc	56367	1050.12	0.341964	0.0705553	4.84675	1.25502e-06	1.13316e-05	49.4571	63.7391	66.4448	64.7454	69.023	68.2974	60.3875	52.9578	58.5459	51.8884	50.5912	47.0891	46.7329
	ENSMUSG00000035559	Mpv17l2	234384	294.329	0.453143	0.0934958	4.84667	1.25552e-06	1.13316e-05	49.4571	17.5465	19.2285	21.7667	17.4098	22.7518	19.0221	14.7026	15.4513	13.1636	12.4061	15.3886	13.9003
	ENSMUSG00000043987	Cep164	214552	376.733	-0.49705	0.102622	-4.84349	1.27577e-06	1.15083e-05	49.3899	14.9117	14.2233	13.6793	15.2052	16.6344	17.3614	19.08	20.7627	20.0589	21.4288	22.929	24.1138
	ENSMUSG00000039865	Slc44a3	213603	44.5081	1.24753	0.257669	4.84159	1.28802e-06	1.16127e-05	49.3507	3.64383	3.5871	4.15923	2.95026	2.47212	5.38456	2.37905	1.3882	2.29841	1.20839	1.28238	0.747327
	ENSMUSG00000031592	Pcm1	18536	1919.25	-0.400325	0.0827148	-4.83982	1.29955e-06	1.17104e-05	49.3143	79.3795	81.0435	75.8367	109.192	80.6161	78.8561	102.918	123.429	115.408	106.741	104.694	107.266
	ENSMUSG00000047126	Cltc	67300	17474.8	-0.284471	0.0587822	-4.8394	1.30229e-06	1.17289e-05	49.3074	783.593	766.472	778.747	945.217	831.301	820.767	894.334	1116.54	965.682	969.53	1021.03	974.415
	ENSMUSG00000070348	Ccnd1	12443	750.145	0.506228	0.104639	4.83784	1.31258e-06	1.18153e-05	49.2756	46.7532	42.6281	44.4114	49.7977	36.537	49.2159	36.352	25.7723	36.1478	30.3708	26.3145	33.0817
	ENSMUSG00000039997	Ifi203	15950	101.416	0.867672	0.179387	4.83688	1.31892e-06	1.18661e-05	49.2569	5.77408	6.46513	5.91536	8.39688	5.19563	8.65555	4.56778	3.56104	4.73612	2.1751	3.12901	3.68681
	ENSMUSG00000029561	Oasl2	23962	150.019	1.17114	0.242167	4.83611	1.32406e-06	1.19061e-05	49.2423	9.08156	9.34315	11.8307	20.2952	9.72086	10.9201	6.37587	4.76817	4.52718	5.47803	5.23212	4.88254
	ENSMUSG00000055963	Triqk	208820	374.495	-0.552873	0.114328	-4.83586	1.32569e-06	1.19144e-05	49.2393	14.239	15.0158	13.5868	19.971	16.0478	13.9395	23.6954	23.2977	23.402	22.2343	20.3642	22.2703
	ENSMUSG00000022681	Ntan1	18203	803.206	0.348055	0.0719854	4.83508	1.33091e-06	1.19551e-05	49.2245	49.3319	49.1767	56.0572	51.3863	57.99	48.8133	43.8222	43.8793	41.3018	38.1851	38.3176	38.3628
	ENSMUSG00000014776	Nol3	78688	117.375	1.07729	0.222813	4.83497	1.33163e-06	1.19552e-05	49.2244	6.05437	7.42447	10.814	4.57128	4.35763	7.54844	3.85407	2.53498	4.38788	2.01398	3.2316	3.08895
	ENSMUSG00000005360	Slc1a3	20512	441.897	1.1702	0.242065	4.83422	1.33672e-06	1.19946e-05	49.2102	42.3245	37.3309	28.6987	25.5149	24.0089	69.5463	19.5558	19.1934	17.5515	10.3116	17.1326	16.6405
	ENSMUSG00000021536	Adcy2	210044	77.291	0.789509	0.163342	4.83347	1.34176e-06	1.20335e-05	49.1961	6.61496	5.04697	4.43652	6.28956	6.07554	6.84392	3.2831	3.25926	3.4128	3.62516	3.2829	3.38788
	ENSMUSG00000025610	Map3k7cl	224419	978.391	-0.559314	0.115732	-4.83284	1.34598e-06	1.2065e-05	49.1847	40.4185	36.3715	32.2572	50.8676	40.8528	52.7385	55.0513	66.8148	56.0674	59.1305	64.0678	68.1562
	ENSMUSG00000030538	Cib1	23991	230.474	0.591105	0.122349	4.8313	1.35642e-06	1.21521e-05	49.1535	14.5753	16.3922	19.0401	13.7463	16.5925	16.3046	11.6574	9.77777	9.95979	8.7004	11.2337	11.9572
	ENSMUSG00000059555	Tor4a	227612	409.191	-0.422406	0.0874816	-4.82851	1.37558e-06	1.23173e-05	49.0948	19.2282	17.727	16.9604	19.1929	18.3942	16.2543	25.789	21.9698	26.8148	24.9734	22.7751	21.2241
	ENSMUSG00000026319	Relch	227446	517.03	-0.390585	0.0809107	-4.82736	1.38357e-06	1.23824e-05	49.072	24.0493	22.2734	24.5395	26.8441	20.6568	22.5447	30.4519	34.8258	32.1081	31.4987	26.2119	28.5977
	ENSMUSG00000033777	Tlr13	279572	115.437	1.34075	0.277831	4.82579	1.39452e-06	1.24738e-05	49.04	11.3239	6.63197	8.59575	9.46676	8.88286	11.6749	3.75891	4.40603	2.29841	3.22237	3.84715	4.48396
	ENSMUSG00000036046	5031439G07Rik	223739	1131.29	0.258948	0.0536671	4.82509	1.3994e-06	1.25109e-05	49.0271	71.8116	67.8213	69.6903	66.8833	67.7108	73.8741	63.949	58.9081	53.2814	54.6997	57.1942	57.3947
	ENSMUSG00000026019	Wdr12	57750	266.738	0.571414	0.118483	4.82274	1.41599e-06	1.26526e-05	48.9782	17.6586	16.2254	17.9771	20.4897	19.6512	17.7137	11.3243	13.882	11.1438	10.7144	12.4648	13.4519
	ENSMUSG00000061273	Mmgt1	236792	1467.56	0.30761	0.0637865	4.82248	1.41782e-06	1.26576e-05	48.9765	90.1429	97.102	92.335	95.4781	88.2001	82.5296	78.7467	84.1371	76.4048	68.0725	63.6062	67.2594
	ENSMUSG00000024978	Gpam	14732	1618.78	0.972826	0.201728	4.82245	1.41803e-06	1.26576e-05	48.9765	131.851	188.239	162.303	77.193	92.2644	147.497	84.4564	77.679	72.3652	50.269	66.5813	55.2524
	ENSMUSG00000035274	Tpbg	21983	54.8544	0.841303	0.174482	4.82173	1.42316e-06	1.26967e-05	48.9631	4.03625	3.62881	4.3903	3.92287	3.64532	5.38456	2.56938	2.05213	2.64666	2.1751	2.71865	1.64412
	ENSMUSG00000041528	Rnf123	84585	907.051	-0.492903	0.102245	-4.82082	1.42972e-06	1.27485e-05	48.9454	36.7186	38.6656	36.0929	37.478	37.4588	36.3332	50.1029	48.8889	50.774	51.9607	54.3217	54.4552
	ENSMUSG00000040084	Bub1b	12236	81.782	1.27576	0.264667	4.82024	1.43382e-06	1.27784e-05	48.9352	7.00737	5.63092	7.90255	7.00281	8.29625	9.2091	1.90324	4.22496	4.10928	3.70572	3.74456	0.946614
	ENSMUSG00000079197	Psme2	19188	813.26	0.342051	0.070963	4.82013	1.43465e-06	1.27791e-05	48.935	47.7623	49.9692	54.3473	51.6133	51.3697	49.2159	44.3456	41.8271	40.5357	36.1711	38.4202	36.8183
	ENSMUSG00000066113	Adamtsl1	77739	252.171	-0.768185	0.159378	-4.8199	1.43628e-06	1.2787e-05	48.9323	8.40885	8.42552	7.81012	9.92064	9.05046	10.8194	11.8477	12.3128	20.6857	17.4813	16.0554	13.6512
	ENSMUSG00000020869	Lrrc59	98238	1699.83	0.428901	0.0890138	4.81836	1.4474e-06	1.28792e-05	48.9011	114.136	104.693	111.699	104.329	118.326	122.335	75.5588	90.1728	77.9371	79.3508	89.4077	84.6473
	ENSMUSG00000038267	Slc22a23	73102	57.8397	1.92385	0.399376	4.81715	1.45624e-06	1.29511e-05	48.8769	6.50284	8.3421	6.88584	3.04752	2.68162	8.95749	2.56938	1.14678	2.50736	0.644474	1.23109	1.44483
	ENSMUSG00000035239	Neu3	50877	185.638	-0.564566	0.117216	-4.81648	1.46116e-06	1.29881e-05	48.8646	7.11949	8.88433	8.22604	8.88319	7.29065	5.98843	11.467	13.1577	10.0294	12.5672	10.2591	10.9608
	ENSMUSG00000027339	Rassf2	215653	586.94	0.707477	0.146893	4.81628	1.46261e-06	1.29942e-05	48.8625	44.8472	34.5363	29.4844	38.4506	38.7997	45.1397	24.9801	21.668	19.1534	17.5619	26.3145	29.9429
	ENSMUSG00000025498	Irf7	54123	101.069	1.43336	0.29764	4.81576	1.46644e-06	1.30215e-05	48.8534	6.8392	6.59026	10.4905	12.4819	5.19563	10.4672	4.18714	1.44856	3.55209	2.01398	3.48808	4.23485
	ENSMUSG00000039450	Dcxr	67880	256.225	0.491439	0.102051	4.81564	1.46731e-06	1.30224e-05	48.8531	18.3873	15.8083	19.9181	14.5892	18.2266	18.9214	11.7525	11.8903	13.2333	13.4534	13.1316	11.2597
	ENSMUSG00000002897	Il17ra	16172	224.496	0.546291	0.113457	4.81496	1.4723e-06	1.30598e-05	48.8406	12.9496	11.9709	11.461	14.4595	12.1511	17.2105	9.27831	7.66529	9.6812	10.231	8.15595	9.51597
	ENSMUSG00000037851	Iars	105148	730.787	0.337175	0.0700321	4.81458	1.47508e-06	1.30777e-05	48.8347	46.8653	43.3372	45.4281	45.6479	43.1992	45.19	32.7358	38.8697	31.5509	37.6212	36.9839	33.8788
	ENSMUSG00000039202	Abhd2	54608	3482.54	0.364879	0.0758187	4.81251	1.49045e-06	1.32072e-05	48.7919	217.621	209.762	199.135	199.126	208.789	183.025	140.745	153.909	164.232	150.565	156.861	170.141
	ENSMUSG00000033943	Mga	29808	2691.56	-0.38788	0.0806005	-4.81238	1.49146e-06	1.32092e-05	48.7912	126.413	122.754	99.7292	147.545	126.246	119.819	147.597	177.931	172.102	165.952	146.243	153.551
	ENSMUSG00000035674	Ndufa3	66091	724.238	0.570132	0.118498	4.81133	1.49928e-06	1.32715e-05	48.7708	55.7787	61.9401	62.5734	40.5255	45.5875	49.3165	42.3472	36.9383	34.6155	27.6318	37.0352	32.5835
	ENSMUSG00000022526	Zfp251	71591	695.655	-0.418783	0.0870631	-4.81011	1.50851e-06	1.33463e-05	48.7464	28.5901	30.6572	26.2956	36.1812	30.671	30.3951	42.5375	43.3964	39.073	46.3215	32.6751	39.1101
	ENSMUSG00000022951	Rcan1	54720	1749.65	0.909596	0.189129	4.8094	1.51382e-06	1.33863e-05	48.7334	139.194	133.223	117.152	144.076	120.547	158.92	53.1481	54.7435	75.1512	83.3788	59.5538	101.437
	ENSMUSG00000093674	Rpl41	67945	6130.24	0.478965	0.0995985	4.80896	1.5172e-06	1.34093e-05	48.7259	469.55	385.655	449.244	361.066	428.095	454.517	327.025	256.033	300.744	313.617	295.05	321.301
	ENSMUSG00000027955	Gask1b	68659	11215.9	-0.368131	0.0765658	-4.80804	1.52415e-06	1.34637e-05	48.7083	519.499	443.174	462.923	541.875	506.113	460.405	524.724	683.66	612.353	625.623	605.797	694.964
	ENSMUSG00000053768	Chchd3	66075	903.565	0.576163	0.119846	4.80751	1.52819e-06	1.34924e-05	48.6991	59.1983	76.497	75.9754	48.3388	56.6073	56.714	52.9102	42.6721	38.7944	36.5739	40.7798	37.3664
	ENSMUSG00000001348	Acp5	11433	313.242	1.21908	0.253689	4.80541	1.54437e-06	1.36147e-05	48.6599	29.1507	36.2464	30.7783	13.4545	17.8914	39.2016	19.0324	11.4074	13.3029	6.60586	12.3109	8.81846
	ENSMUSG00000024270	Slc39a6	106957	705.603	0.381878	0.0794692	4.80535	1.54481e-06	1.36147e-05	48.6599	47.0335	42.0442	48.1085	48.0146	44.2467	45.2403	32.9737	35.7311	32.1081	35.8489	36.5222	35.5728
	ENSMUSG00000027654	Fam83d	71878	11.8208	1.91992	0.399538	4.80534	1.5449e-06	1.36147e-05	48.6599	1.56965	0.959341	1.52505	1.65344	0.796105	1.50969	0.42823	0.241427	0.487542	0	0.564248	0.298931
	ENSMUSG00000020155	Kcnmb1	16533	2634.85	-0.475587	0.0989716	-4.80529	1.54524e-06	1.36147e-05	48.6599	119.237	113.244	112.53	127.607	142.88	85.1968	153.211	187.528	158.73	159.749	157.579	149.665
	ENSMUSG00000031360	Ctps2	55936	902.017	-0.348552	0.0725585	-4.80373	1.55736e-06	1.37145e-05	48.6282	38.5125	38.8325	38.6347	49.0521	42.4869	39.9564	51.8158	56.6145	54.3261	51.3162	50.8849	47.9784
	ENSMUSG00000064181	Rab3ip	216363	196.586	0.523332	0.108946	4.80357	1.55861e-06	1.37183e-05	48.627	13.0057	13.0137	15.0657	12.7736	11.9835	13.7382	9.51622	9.83813	7.93997	8.21704	8.97667	10.1138
	ENSMUSG00000028982	Slc25a33	70556	140.251	0.851159	0.177214	4.803	1.56305e-06	1.37503e-05	48.6169	11.4921	12.8885	10.3519	7.97542	12.5282	10.9201	5.2815	5.55281	5.22367	6.36418	6.92486	6.92523
	ENSMUSG00000030603	Psmc4	23996	1449.13	0.340907	0.0709862	4.80245	1.56738e-06	1.37813e-05	48.6071	89.4141	80.6264	100.607	88.605	97.4181	83.1335	71.0862	75.9286	68.1863	72.2616	66.8378	68.6545
	ENSMUSG00000059089	Fcgr4	246256	25.0539	2.5534	0.531826	4.80118	1.57731e-06	1.38614e-05	48.5819	2.1863	1.12618	2.49554	2.56121	1.21511	4.93165	0.190324	0.422496	0.278596	0.241678	0.615543	0.647684
	ENSMUSG00000003032	Klf4	16600	767.419	0.49183	0.102467	4.79991	1.58737e-06	1.39427e-05	48.5565	45.0714	37.5394	46.8607	43.184	49.5261	59.9346	35.6858	27.8848	30.7152	34.3182	34.573	35.3735
	ENSMUSG00000021962	Dcp1a	75901	760.724	-0.372628	0.077647	-4.799	1.59456e-06	1.39986e-05	48.5391	33.0187	35.7459	30.917	40.331	33.3526	35.2261	40.6343	47.8628	44.0877	48.6578	40.8823	46.0852
	ENSMUSG00000041426	Hibch	227095	589.728	0.944755	0.196869	4.79889	1.59546e-06	1.39993e-05	48.5389	47.2017	60.6471	66.5015	34.9168	31.6766	48.461	38.3979	27.7037	25.7004	16.4341	23.0829	18.7828
	ENSMUSG00000041423	Paqr6	68957	176.427	-0.636134	0.132599	-4.79742	1.60719e-06	1.40949e-05	48.5094	8.24067	6.92394	6.19264	9.27223	9.13426	8.50458	11.8477	12.6145	13.3726	12.8089	11.285	12.5551
	ENSMUSG00000022033	Pbk	52033	21.4017	1.58071	0.329568	4.79629	1.61632e-06	1.41677e-05	48.487	1.40147	1.87697	1.70991	1.7507	2.09501	3.37164	0.904041	1.08642	0.348244	0.241678	0.615543	0.747327
	ENSMUSG00000021373	Cap2	67252	1784.15	-0.432237	0.0901236	-4.79605	1.61824e-06	1.41684e-05	48.4868	65.533	73.9944	65.0227	81.0834	84.2614	68.7412	86.1218	111.177	92.2848	103.357	96.9994	96.9034
	ENSMUSG00000040209	Zfp704	170753	2538.83	-0.595221	0.124108	-4.796	1.61864e-06	1.41684e-05	48.4868	99.0002	117.206	78.8406	141.937	112.502	109	164.773	174.974	184.082	170.786	128.802	163.166
	ENSMUSG00000062515	Fabp4	11770	7118.77	1.97662	0.412141	4.79597	1.61889e-06	1.41684e-05	48.4868	716.714	1041.39	1028.07	380.972	384.016	968.918	408.626	170.145	188.679	72.3422	188.459	125.75
	ENSMUSG00000032526	Ss18l2	26901	174.014	0.541602	0.112942	4.7954	1.62351e-06	1.42015e-05	48.4766	12.1648	12.9303	14.7884	10.4718	12.9472	10.5175	9.13557	9.35528	8.91506	8.7004	7.54041	6.87541
	ENSMUSG00000049184	Purg	75029	96.4078	-0.630355	0.131454	-4.79525	1.6247e-06	1.42046e-05	48.4757	3.75595	3.5871	3.14253	4.08497	4.69283	4.27745	5.37666	6.03566	6.47735	7.73368	5.33471	5.58004
	ENSMUSG00000035373	Ccl7	20306	20.8058	2.24744	0.468784	4.7942	1.63323e-06	1.42719e-05	48.4552	0.56059	1.87697	2.26447	2.65847	0.838005	3.47228	0.761297	0.603566	0.208947	0.161118	0.307772	0.348753
	ENSMUSG00000042684	Npl	74091	55.3522	1.22285	0.255099	4.79361	1.63807e-06	1.43069e-05	48.4445	4.48472	4.29618	6.37749	5.21968	4.52523	4.62971	3.47342	2.35391	2.01982	1.12783	2.1544	1.34519
	ENSMUSG00000098188	Sowahc	268301	399.863	0.883173	0.184256	4.7932	1.64145e-06	1.4329e-05	48.4378	33.0748	35.2037	26.6191	21.592	20.8663	46.75	19.2703	15.0288	19.0838	13.6145	14.1062	18.0355
	ENSMUSG00000003528	Slc25a1	13358	1350.5	0.810668	0.169133	4.79307	1.64246e-06	1.43306e-05	48.4374	109.595	108.114	111.976	65.5541	66.9985	114.636	66.5184	42.1893	56.5549	42.4547	59.6051	59.1883
	ENSMUSG00000069727	Zfp975	434179	142.704	-0.669907	0.13979	-4.79222	1.64944e-06	1.43841e-05	48.4212	4.87713	4.96355	6.23885	7.22975	5.90794	4.78068	9.08799	10.2606	9.2633	10.0699	8.25854	7.17434
	ENSMUSG00000030218	Mgp	17313	40812.7	0.609212	0.127158	4.791	1.65953e-06	1.44647e-05	48.3969	2821.84	2856.17	3059.86	2104.89	2809.41	2229.91	1748.94	1603.13	1885.47	1793.41	1559.17	1754.92
	ENSMUSG00000041439	Mfsd6	98682	1016.01	-0.401302	0.0837732	-4.79035	1.66494e-06	1.45044e-05	48.385	41.7079	37.4977	45.9827	50.4137	46.8026	39.6042	54.3376	55.6488	62.5447	61.3056	50.8849	58.6901
	ENSMUSG00000030884	Uqcrc2	67003	3070.37	0.631307	0.1318	4.78988	1.66881e-06	1.45241e-05	48.3791	193.179	275.414	298.217	169.883	185.534	195.505	184.091	144.554	138.183	121.564	142.088	117.33
	ENSMUSG00000038670	Mybpc2	233199	136.953	-1.1707	0.244411	-4.78987	1.66891e-06	1.45241e-05	48.3791	4.93319	3.67052	2.31069	6.90555	6.82974	6.39102	11.8001	12.2524	12.4672	10.7949	14.5679	7.37363
	ENSMUSG00000062866	Phactr2	215789	1234.04	-0.42474	0.0886767	-4.78976	1.66978e-06	1.45242e-05	48.3791	50.5092	56.5594	46.8607	61.5015	49.3585	47.9578	69.1829	72.0658	78.355	67.4281	59.3486	70.3484
	ENSMUSG00000038695	Josd2	66124	351.357	-0.715174	0.149323	-4.78944	1.67245e-06	1.45355e-05	48.3757	14.0147	12.7217	13.6793	11.0878	16.0059	17.4621	25.218	19.9177	18.3873	25.6178	27.802	21.1743
	ENSMUSG00000007570	Fance	72775	236.256	-0.50978	0.106439	-4.7894	1.67277e-06	1.45355e-05	48.3757	10.1467	10.0522	8.45711	9.98548	11.355	11.373	14.655	11.8903	13.7208	18.2869	13.4907	14.7971
	ENSMUSG00000046447	Camk2n1	66259	775.667	0.428793	0.0895348	4.78911	1.67519e-06	1.4549e-05	48.3717	40.9231	53.4311	44.6887	47.4959	59.1213	41.7681	33.8777	38.2057	36.0781	36.4933	32.0083	35.5728
	ENSMUSG00000003526	Prodh	19125	117.484	1.02621	0.214285	4.789	1.67615e-06	1.455e-05	48.3714	7.34373	10.5528	12.3391	5.96535	6.07554	7.04521	5.42424	4.16461	4.66648	3.46405	2.92383	3.48753
	ENSMUSG00000058773	H1f5	56702	40.4561	1.52259	0.317965	4.78854	1.68003e-06	1.45762e-05	48.3636	4.87713	2.91973	4.76001	3.56624	3.47772	6.49166	1.95082	1.26749	0.696489	0.966711	2.35958	1.5943
	ENSMUSG00000041828	Abca8a	217258	6594.52	-0.581132	0.121403	-4.78678	1.69475e-06	1.46964e-05	48.3279	242.343	279.502	219.885	326.376	301.472	208.891	344.963	431.972	428.132	391.357	363.427	379.194
	ENSMUSG00000019254	Ppp1r12c	232807	2575.14	-0.528433	0.110404	-4.78637	1.69829e-06	1.47196e-05	48.321	103.541	86.6744	95.2465	93.4032	117.405	113.78	124.805	133.75	122.861	154.351	165.427	168.597
	ENSMUSG00000018427	Ypel2	77864	732.029	-0.750105	0.156734	-4.78584	1.70274e-06	1.47508e-05	48.3119	26.4598	29.3225	33.5512	28.4327	29.4559	24.1047	54.5279	66.3923	54.744	41.0852	38.9331	31.7365
	ENSMUSG00000116632	Magef1	76222	44.662	0.844056	0.176491	4.78243	1.73188e-06	1.49955e-05	48.2404	3.19536	4.08763	3.41982	3.40414	3.72912	3.01938	2.28389	1.93141	2.22876	1.93342	1.1285	2.09252
	ENSMUSG00000025887	Casp12	12364	1518.52	-0.543821	0.113775	-4.77981	1.75464e-06	1.51844e-05	48.186	55.2742	55.8503	57.4899	86.141	66.5795	58.3243	98.3501	98.9849	95.5583	92.9653	80.7901	82.4053
	ENSMUSG00000002308	Cd320	54219	209.585	0.538703	0.112706	4.77971	1.75548e-06	1.51844e-05	48.186	14.5753	13.0971	15.3892	12.6764	15.1679	12.8324	10.2299	9.23456	11.2135	8.53928	8.7202	9.21703
	ENSMUSG00000020901	Pik3r5	320207	48.9828	1.58945	0.332551	4.77956	1.75683e-06	1.51884e-05	48.1849	4.6529	2.62776	4.3903	3.69593	3.77102	8.70587	2.04599	0.784636	1.25368	0.886151	2.00052	2.04269
	ENSMUSG00000032020	Ubash3b	72828	62.1413	1.06522	0.22288	4.77937	1.75848e-06	1.51949e-05	48.183	4.70896	5.13039	4.15923	4.99274	2.72352	4.22713	3.09277	2.2332	1.74122	1.36951	1.69274	2.04269
	ENSMUSG00000002699	Lcp2	16822	61.3891	1.14431	0.239449	4.77895	1.76217e-06	1.52191e-05	48.1761	4.87713	3.83737	5.17594	4.4416	3.35202	6.18972	3.23551	2.71605	1.67157	1.45007	2.30829	1.04626
	ENSMUSG00000019437	Tlcd1	68385	173.527	0.541258	0.113285	4.77782	1.77205e-06	1.52968e-05	48.154	11.8845	12.0126	13.5406	11.8983	10.6846	11.8259	9.70654	9.29492	7.31313	6.76697	8.61761	7.02488
	ENSMUSG00000069094	Pde7a	18583	338.641	0.548343	0.114778	4.77744	1.7754e-06	1.53178e-05	48.148	21.2464	19.312	19.687	25.3203	18.897	26.7215	17.3195	14.7874	11.4224	13.0506	14.1575	17.6867
	ENSMUSG00000002944	Cd36	12491	3705.54	1.74029	0.364349	4.77643	1.78434e-06	1.53872e-05	48.1284	355.75	486.052	461.167	197.246	165.59	436.753	214.781	102.123	103.638	42.213	94.7937	74.384
	ENSMUSG00000029998	Pcyox1	66881	3112.51	0.29944	0.0626956	4.7761	1.78726e-06	1.54046e-05	48.1235	185.499	195.414	202.231	199.45	206.736	170.142	164.25	152.823	151.835	162.246	151.68	152.006
	ENSMUSG00000021178	Psmc1	19179	1790.97	0.350949	0.073512	4.77404	1.80568e-06	1.55555e-05	48.0812	104.942	106.07	119.37	113.698	125.785	102.055	91.6412	91.561	89.9864	80.3175	88.074	81.1099
	ENSMUSG00000062585	Cnr2	12802	24.5052	1.55972	0.326912	4.77105	1.83269e-06	1.57802e-05	48.0189	2.1863	1.37645	1.52505	1.9128	1.92741	3.52261	0.713716	0.72428	0.835787	0.322237	0.820725	0.697505
	ENSMUSG00000020368	Canx	12330	11641.2	0.297471	0.062401	4.76709	1.86906e-06	1.60853e-05	47.9357	719.517	721.3	729.068	743.076	724.833	661.244	591.814	609.059	591.11	571.084	531.573	576.289
	ENSMUSG00000047037	Nipa1	233280	439.497	-0.4399	0.0922823	-4.7669	1.87081e-06	1.60921e-05	47.9339	19.4525	18.1024	15.9899	21.2029	19.0646	17.2608	25.5035	26.4362	27.1631	24.4094	20.3129	25.8575
	ENSMUSG00000016763	Scube1	64706	25.2301	2.03759	0.42766	4.76451	1.89309e-06	1.62756e-05	47.8846	2.74689	3.17	3.18875	1.62102	2.01121	1.50969	0.618554	0.844993	0.696489	0.322237	0.564248	0.398574
	ENSMUSG00000020994	Pnn	18949	473.895	-0.398544	0.0836637	-4.76364	1.9013e-06	1.6338e-05	47.868	17.5465	21.2306	19.456	24.3477	23.0871	21.8402	28.8341	30.6008	29.4615	26.7457	25.6476	25.9572
	ENSMUSG00000003411	Rab3b	69908	14.2672	1.60862	0.337712	4.76329	1.90462e-06	1.63582e-05	47.8626	2.01812	1.41816	1.47884	1.16713	1.17321	1.35872	0.570973	0.36214	0.487542	0.644474	0.256476	0.498218
	ENSMUSG00000039953	Clstn1	65945	7247.62	-0.369108	0.0775553	-4.75928	1.94282e-06	1.66779e-05	47.7786	302.158	295.602	297.108	307.475	357.451	305.007	379.602	359.424	393.168	417.216	392.922	442.916
	ENSMUSG00000002550	Uck1	22245	880.9	0.884766	0.185908	4.75915	1.94406e-06	1.66801e-05	47.778	64.7481	90.5118	93.5828	45.2589	50.9088	61.7966	55.2416	35.2483	34.4762	28.1152	37.2917	29.4447
	ENSMUSG00000064145	Arih2	23807	839.079	0.288101	0.0605426	4.75864	1.94898e-06	1.6714e-05	47.7692	46.1366	49.0515	53.1458	50.9325	52.3753	48.7629	44.9166	41.9479	41.3018	41.9714	36.6761	37.7649
	ENSMUSG00000025204	Ndufb8	67264	1733.07	0.75307	0.158306	4.75706	1.9643e-06	1.68369e-05	47.7374	112.847	160.544	184.3	90.5178	107.265	112.421	108.437	77.3168	69.9275	61.8695	74.6346	62.3769
	ENSMUSG00000066877	Nck2	17974	374.391	-0.423937	0.089125	-4.75665	1.96827e-06	1.68624e-05	47.7308	16.9298	16.0168	15.2967	18.123	15.545	18.8711	20.3171	23.2373	20.4071	20.7037	25.2886	23.5657
	ENSMUSG00000034354	Mtmr3	74302	2378.92	-0.261036	0.0548793	-4.75654	1.96938e-06	1.68634e-05	47.7305	109.259	112.118	101.162	132.535	116.986	122.637	139.888	138.941	129.617	139.287	133.316	143.885
	ENSMUSG00000004266	Ptpn6	15170	117.894	0.908697	0.191061	4.75606	1.97406e-06	1.6895e-05	47.7224	7.7922	6.38171	9.1041	10.5042	9.21806	9.51104	6.94684	4.40603	3.4128	3.14181	6.00155	3.58717
	ENSMUSG00000027792	Bche	12038	1017.25	-0.87232	0.18343	-4.7556	1.97858e-06	1.69252e-05	47.7147	41.0912	56.4343	46.3524	59.1348	47.7663	54.852	98.2074	108.461	103.289	88.454	76.8916	80.7612
	ENSMUSG00000028334	Nans	94181	365.612	0.539791	0.113538	4.75429	1.99144e-06	1.70267e-05	47.6887	24.8341	22.6488	27.2661	22.4673	29.6235	27.9292	19.7937	16.7791	15.4621	17.4008	16.671	19.281
	ENSMUSG00000027327	1700037H04Rik	67326	215.831	1.35175	0.284333	4.75412	1.99311e-06	1.70324e-05	47.6872	19.1722	30.115	28.5601	8.62383	12.0254	18.9214	10.5154	6.63923	6.96489	4.91411	9.48963	7.22416
	ENSMUSG00000059291	Rpl11	67025	3313.56	0.44718	0.0941019	4.75208	2.01334e-06	1.71967e-05	47.6456	231.748	187.447	234.35	230.347	224.041	217.647	176.669	135.501	167.645	167.805	154.963	161.323
	ENSMUSG00000031951	Tmem231	234740	255.473	-0.506028	0.106489	-4.75192	2.01495e-06	1.72017e-05	47.6443	12.6133	7.88328	10.6292	12.644	11.8159	10.0646	15.8921	16.3566	17.6908	14.7423	14.5679	13.3024
	ENSMUSG00000079057	Cyp4v3	102294	416.312	-0.458357	0.0964605	-4.75176	2.01652e-06	1.72066e-05	47.6431	14.9117	15.7249	18.7166	17.734	17.5143	17.2105	26.2172	21.487	23.9592	23.6844	20.672	22.918
[truncated: 30,129 more rows]
