# Supplementary material for: Increased ectodysplasin-A2-receptor EDA2R is a ubiquitous hallmark of aging and mediates parainflammatory responses
Source: Nat Commun. 2025 Feb 23;16:1898. doi: 10.1038/s41467-025-56918-3 (PMC11847917; doi:10.1038/s41467-025-56918-3)
Supplement: Supplementary file 8 — Supplementary Data 6 [file 41467_2025_56918_MOESM8_ESM.xlsx]

## Sheet: Vastus lateralis(hs) -phs001048
	Supplementary Data 6. - EDA2R mRNA expression in vastus lateralis (human samples)
	Dataset	Subject.ID	EDA2R expression (TPM)	AGE GROUP	Sex(1=male; 0=female).	BMI	Smoking status (1=yes; 0=no)
	phs001048.v2.p1	10011	0.683	41-50	1	25.23	1
	phs001048.v2.p1	10096	0.28	41-50	0	32.09	1
	phs001048.v2.p1	10324	0.31	61-80	1	28.36	1
	phs001048.v2.p1	12128	1.325	41-50	1	31	0
	phs001048.v2.p1	12137	0.636	51-60	1	27.01	1
	phs001048.v2.p1	12139	1.019	61-80	0	28.83	0
	phs001048.v2.p1	12711	0.23	51-60	1	28.26	0
	phs001048.v2.p1	12719	0.962	41-50	1	34.95	1
	phs001048.v2.p1	12732	0.597	41-50	1	28.09	0
	phs001048.v2.p1	12733	1.949	51-60	1	25.34	0
	phs001048.v2.p1	13529	0.679	51-60	0	30.01	0
	phs001048.v2.p1	13537	0.792	51-60	1	22.42	1
	phs001048.v2.p1	13622	1.063	61-80	1	24.21	1
	phs001048.v2.p1	13633	1.043	61-80	1	28.05	0
	phs001048.v2.p1	13668	2.512	51-60	1	26.01	1
	phs001048.v2.p1	13694	0.449	61-80	0	35.64	0
	phs001048.v2.p1	13697	0.681	51-60	1	32.77	0
	phs001048.v2.p1	13710	0.81	61-80	0	22.91	0
	phs001048.v2.p1	13896	1.153	61-80	0	27.49	0
	phs001048.v2.p1	14635	0.74	61-80	0	27.47	0
	phs001048.v2.p1	14636	0.473	61-80	1	31.21	0
	phs001048.v2.p1	14660	0.392	61-80	0	25.96	0
	phs001048.v2.p1	14667	0.654	51-60	0	25.04	0
	phs001048.v2.p1	14672	2.025	51-60	0	25.37	0
	phs001048.v2.p1	14674	0.969	61-80	0	25.56	0
	phs001048.v2.p1	14675	0.361	51-60	1	23.54	0
	phs001048.v2.p1	14696	0.708	61-80	0	22.82	0
	phs001048.v2.p1	14704	0.937	51-60	0	28.97	0
	phs001048.v2.p1	14710	0.689	61-80	1	24.37	0
	phs001048.v2.p1	14716	1.215	61-80	0	30.56	0
	phs001048.v2.p1	14728	0.961	51-60	0	28.85	0
	phs001048.v2.p1	14739	0.649	61-80	0	22.09	0
	phs001048.v2.p1	14744	0.756	61-80	1	26.17	1
	phs001048.v2.p1	14747	0.595	51-60	0	28.17	0
	phs001048.v2.p1	14750	1.26	61-80	1	25.01	0
	phs001048.v2.p1	14751	0.477	51-60	0	22.78	0
	phs001048.v2.p1	14752	0.491	51-60	0	27.57	1
	phs001048.v2.p1	14753	0.873	51-60	1	22.14	0
	phs001048.v2.p1	14762	2.035	61-80	1	21.16	0
	phs001048.v2.p1	14790	0.836	51-60	0	27.34	0
	phs001048.v2.p1	14793	0.658	61-80	1	24.67	0
	phs001048.v2.p1	14794	0.933	51-60	0	22.21	0
	phs001048.v2.p1	14795	1.057	61-80	0	21.36	0
	phs001048.v2.p1	14799	0.939	61-80	1	30.38	0
	phs001048.v2.p1	14801	1.44	51-60	1	28.73	0
	phs001048.v2.p1	14805	1.873	51-60	1	25.51	0
	phs001048.v2.p1	14808	0.787	61-80	1	24.46	0
	phs001048.v2.p1	14864	1.174	61-80	0	31.87	0
	phs001048.v2.p1	14869	1.077	61-80	0	30.81	0
	phs001048.v2.p1	14876	0.817	61-80	1	24.44	0
	phs001048.v2.p1	14878	0.518	51-60	1	27.77	0
	phs001048.v2.p1	15125	1.389	61-80	0	26.93	0
	phs001048.v2.p1	16714	0.193	41-50	1	27.07	0
	phs001048.v2.p1	17708	0.887	61-80	0	23.53	0
	phs001048.v2.p1	17712	0.645	41-50	1	23.98	0
	phs001048.v2.p1	17718	0.717	51-60	0	27.25	0
	phs001048.v2.p1	17727	0.701	61-80	1	27.55	0
	phs001048.v2.p1	17750	0.784	61-80	1	24.87	0
	phs001048.v2.p1	17756	0.918	51-60	1	23.68	1
	phs001048.v2.p1	17781	1.14	41-50	0	18.36	1
	phs001048.v2.p1	17787	0.623	51-60	0	29	0
	phs001048.v2.p1	17790	0.708	51-60	1	21.69	0
	phs001048.v2.p1	17793	1.165	61-80	1	28.11	0
	phs001048.v2.p1	17805	0.366	41-50	1	22.89	0
	phs001048.v2.p1	17810	0.942	51-60	1	26.82	0
	phs001048.v2.p1	17817	0.945	51-60	0	32	1
	phs001048.v2.p1	17819	1.082	51-60	0	24.02	0
	phs001048.v2.p1	17857	0.669	51-60	0	26.01	0
	phs001048.v2.p1	17866	0.741	51-60	1	24.07	0
	phs001048.v2.p1	17881	1.139	51-60	1	24.01	1
	phs001048.v2.p1	17899	0.64	51-60	0	24.77	1
	phs001048.v2.p1	17902	0.506	51-60	1	25.49	0
	phs001048.v2.p1	17934	1.61	61-80	0	28.87	0
	phs001048.v2.p1	17937	2.169	61-80	0	32.26	0
	phs001048.v2.p1	17962	0.711	51-60	1	23.59	0
	phs001048.v2.p1	17980	1.347	61-80	0	24.92	0
	phs001048.v2.p1	17986	0.491	51-60	0	24.24	0
	phs001048.v2.p1	17991	0.777	51-60	1	35.28	0
	phs001048.v2.p1	18006	0.73	51-60	1	35.54	0
	phs001048.v2.p1	18114	0.803	61-80	1	27.08	0
	phs001048.v2.p1	21007	1.059	61-80	1	25.73	0
	phs001048.v2.p1	22280	0.422	51-60	0	25.63	1
	phs001048.v2.p1	25807	0.573	61-80	0	28.23	0
	phs001048.v2.p1	25808	1.126	51-60	1	22.22	0
	phs001048.v2.p1	25838	0.936	51-60	0	22.42	0
	phs001048.v2.p1	25948	0.726	61-80	0	32.96	0
	phs001048.v2.p1	26050	0.421	51-60	1	25.27	0
	phs001048.v2.p1	26191	0.944	51-60	1	28.05	0
	phs001048.v2.p1	27918	0.5	61-80	0	24.21	0
	phs001048.v2.p1	27924	1.999	61-80	0	22.62	0
	phs001048.v2.p1	27937	1.319	61-80	1	30.03	0
	phs001048.v2.p1	27950	0.554	51-60	0	23.93	0
	phs001048.v2.p1	27953	1.362	51-60	1	29.09	0
	phs001048.v2.p1	27956	1.883	61-80	0	24.32	0
	phs001048.v2.p1	28056	0.421	51-60	0	34.83	0
	phs001048.v2.p1	28072	0.431	51-60	1	30.34	0
	phs001048.v2.p1	28086	0.999	51-60	0	32.43	0
	phs001048.v2.p1	28101	1.063	61-80	1	26.12	0
	phs001048.v2.p1	28110	0.718	61-80	0	34.32	0
	phs001048.v2.p1	28116	1.804	51-60	0	25.38	0
	phs001048.v2.p1	28131	1.021	61-80	0	28.05	0
	phs001048.v2.p1	28135	2.545	61-80	0	24.26	0
	phs001048.v2.p1	28140	1.933	61-80	0	25.64	0
	phs001048.v2.p1	28147	0.962	51-60	0	26.96	1
	phs001048.v2.p1	28159	0.379	61-80	0	21.31	0
	phs001048.v2.p1	28164	0.664	61-80	0	21.98	0
	phs001048.v2.p1	28165	0.565	61-80	0	26.48	0
	phs001048.v2.p1	28166	1.029	61-80	1	22.11	0
	phs001048.v2.p1	28168	0.979	61-80	1	27.16	0
	phs001048.v2.p1	28175	1.323	51-60	0	23.72	0
	phs001048.v2.p1	28178	0.928	51-60	0	22.47	0
	phs001048.v2.p1	28189	1.492	51-60	1	28.57	0
	phs001048.v2.p1	28214	0.989	61-80	0	29.66	1
	phs001048.v2.p1	28216	0.273	51-60	1	31.07	0
	phs001048.v2.p1	28229	0.427	51-60	0	26.47	0
	phs001048.v2.p1	28237	0.758	61-80	0	37.23	0
	phs001048.v2.p1	28242	1.413	61-80	1	21.76	1
	phs001048.v2.p1	28451	1.252	61-80	0	29.05	0
	phs001048.v2.p1	28464	0.85	61-80	1	23.63	0
	phs001048.v2.p1	28505	0.738	61-80	1	24.45	0
	phs001048.v2.p1	28506	1.124	51-60	1	29.51	0
	phs001048.v2.p1	28507	0.668	61-80	0	38.61	0
	phs001048.v2.p1	28527	0.756	61-80	1	29.66	0
	phs001048.v2.p1	28546	0.876	51-60	0	36.78	0
	phs001048.v2.p1	28567	1.004	61-80	0	32.13	0
	phs001048.v2.p1	28575	0.84	51-60	0	29.07	0
	phs001048.v2.p1	28576	0.84	51-60	1	24.68	0
	phs001048.v2.p1	28577	0.734	61-80	1	22.89	0
	phs001048.v2.p1	28626	1.866	61-80	1	29.94	0
	phs001048.v2.p1	28628	1.401	61-80	0	26.85	0
	phs001048.v2.p1	28632	0.978	61-80	0	27.76	0
	phs001048.v2.p1	28650	0.649	61-80	1	25.44	0
	phs001048.v2.p1	28651	0.799	61-80	1	34.09	0
	phs001048.v2.p1	28652	1.32	61-80	0	28.04	0
	phs001048.v2.p1	28653	1.729	61-80	0	23.59	0
	phs001048.v2.p1	28654	1.08	61-80	1	26.74	0
	phs001048.v2.p1	28655	0.556	61-80	1	32.38	0
	phs001048.v2.p1	28656	0.786	51-60	1	30.41	0
	phs001048.v2.p1	28657	0.876	61-80	1	21.97	0
	phs001048.v2.p1	28659	1.043	61-80	1	22.46	0
	phs001048.v2.p1	28663	0.713	51-60	1	26.85	0
	phs001048.v2.p1	28668	1.39	51-60	1	28.12	0
	phs001048.v2.p1	28669	3.465	51-60	1	29.55	0
	phs001048.v2.p1	28671	2.065	61-80	1	27.02	0
	phs001048.v2.p1	28674	0.181	61-80	1	31.69	0
	phs001048.v2.p1	28675	2.023	61-80	1	34.65	0
	phs001048.v2.p1	28678	1.034	61-80	1	32.38	0
	phs001048.v2.p1	28681	0.815	61-80	1	38.17	0
	phs001048.v2.p1	28683	1.427	61-80	1	20.33	1
	phs001048.v2.p1	28685	0.922	61-80	1	30.59	0
	phs001048.v2.p1	28694	1.614	61-80	1	30.04	0
	phs001048.v2.p1	28697	0.827	61-80	1	27.85	0
	phs001048.v2.p1	28703	0.526	61-80	1	25.53	0
	phs001048.v2.p1	28704	0.42	61-80	1	27.31	0
	phs001048.v2.p1	28709	1.006	61-80	1	26.19	1
	phs001048.v2.p1	28712	0.787	61-80	1	25.07	0
	phs001048.v2.p1	28713	1.49	61-80	1	25.66	1
	phs001048.v2.p1	28714	0.923	61-80	1	24.63	0
	phs001048.v2.p1	28716	2.5	61-80	1	23.77	0
	phs001048.v2.p1	28717	0.731	61-80	1	30.56	0
	phs001048.v2.p1	28723	0.937	61-80	1	30.25	0
	phs001048.v2.p1	28724	1.128	61-80	1	26.61	0
	phs001048.v2.p1	28726	0.381	51-60	1	27.65	0
	phs001048.v2.p1	28732	0.413	61-80	1	28.25	0
	phs001048.v2.p1	28736	0.999	51-60	1	33.73	0
	phs001048.v2.p1	28739	1.058	61-80	1	29.34	0
	phs001048.v2.p1	28750	0.431	51-60	1	27.61	1
	phs001048.v2.p1	28753	0.473	61-80	0	23.86	0
	phs001048.v2.p1	28754	1.121	61-80	0	35.61	0
	phs001048.v2.p1	28761	0.784	61-80	1	23.57	0
	phs001048.v2.p1	28767	0.946	51-60	0	25.99	0
	phs001048.v2.p1	28768	0.4	51-60	1	39.13	1
	phs001048.v2.p1	28770	0.547	51-60	0	23.38	0
	phs001048.v2.p1	28771	0.422	51-60	1	33.12	0
	phs001048.v2.p1	28773	0.925	61-80	0	30.14	0
	phs001048.v2.p1	28776	0.434	41-50	1	29.76	0
	phs001048.v2.p1	28781	0.626	41-50	0	26.87	0
	phs001048.v2.p1	28782	2.178	61-80	0	28.57	0
	phs001048.v2.p1	28820	1.904	41-50	1	42.17	0
	phs001048.v2.p1	28822	0.431	51-60	0	27.22	0
	phs001048.v2.p1	28825	0.335	61-80	1	29.38	0
	phs001048.v2.p1	28826	1.837	61-80	0	26.63	0
	phs001048.v2.p1	28830	1.98	61-80	1	23.66	0
	phs001048.v2.p1	28831	1.012	61-80	0	27.47	0
	phs001048.v2.p1	28832	1.16	51-60	1	19.24	0
	phs001048.v2.p1	28833	1.88	61-80	0	28.02	0
	phs001048.v2.p1	28835	0.533	61-80	0	27.17	0
	phs001048.v2.p1	28836	1.012	61-80	1	30.85	0
	phs001048.v2.p1	28837	1.475	61-80	1	27.01	0
	phs001048.v2.p1	28838	0.26	51-60	1	27.14	1
	phs001048.v2.p1	28839	0.402	51-60	1	32.54	0
	phs001048.v2.p1	28840	0.377	41-50	1	26.46	0
	phs001048.v2.p1	28841	0.602	41-50	1	30.93	0
	phs001048.v2.p1	28842	1.278	51-60	0	22.19	1
	phs001048.v2.p1	28843	0.762	41-50	1	25.92	1
	phs001048.v2.p1	28845	0.743	51-60	1	32.04	0
	phs001048.v2.p1	28846	0.934	51-60	1	33.77	1
	phs001048.v2.p1	28847	0.72	41-50	1	25.64	0
	phs001048.v2.p1	28854	0.284	51-60	1	27.29	1
	phs001048.v2.p1	28855	0.512	61-80	0	21.95	0
	phs001048.v2.p1	28856	1.519	41-50	1	32.5	0
	phs001048.v2.p1	28857	0.653	61-80	1	25.56	0
	phs001048.v2.p1	28859	1.231	61-80	0	30.26	0
	phs001048.v2.p1	28860	0.86	61-80	0	29.32	0
	phs001048.v2.p1	28861	0.565	61-80	1	25.69	0
	phs001048.v2.p1	28864	0.383	61-80	0	29.52	0
	phs001048.v2.p1	28865	0.687	51-60	0	31.21	0
	phs001048.v2.p1	28867	0.564	51-60	0	31.52	0
	phs001048.v2.p1	28868	1.74	61-80	0	27.45	0
	phs001048.v2.p1	28869	0.748	61-80	0	33.64	0
	phs001048.v2.p1	28870	1.026	41-50	0	19.03	0
	phs001048.v2.p1	28875	0.41	61-80	1	26.91	0
	phs001048.v2.p1	28876	0.322	41-50	0	20.61	1
	phs001048.v2.p1	28877	0.482	51-60	0	26.63	0
	phs001048.v2.p1	28880	0.788	61-80	1	41.45	0
	phs001048.v2.p1	28883	1.254	61-80	1	34.8	1
	phs001048.v2.p1	28885	3.89	61-80	1	24.91	0
	phs001048.v2.p1	28886	1.017	61-80	1	27.89	0
	phs001048.v2.p1	28887	1.898	51-60	1	23.55	0
	phs001048.v2.p1	28888	0.963	61-80	1	25.37	0
	phs001048.v2.p1	28889	0.835	61-80	1	25.03	0
	phs001048.v2.p1	28890	0.603	61-80	1	22.03	0
	phs001048.v2.p1	28891	0.725	61-80	1	24.81	0
	phs001048.v2.p1	28892	0.645	51-60	1	28.01	1
	phs001048.v2.p1	28895	0.836	51-60	1	27.65	1
	phs001048.v2.p1	28897	0.657	51-60	1	20.01	0
	phs001048.v2.p1	28899	1.764	51-60	1	26.54	0
	phs001048.v2.p1	28904	0.684	61-80	1	26.12	0
	phs001048.v2.p1	28913	1.023	61-80	0	28.51	0
	phs001048.v2.p1	28915	1.219	51-60	1	26.92	0
	phs001048.v2.p1	28916	2.505	51-60	1	23.48	0
	phs001048.v2.p1	28941	1.454	61-80	0	22.71	0
	phs001048.v2.p1	28942	1.917	61-80	0	27.55	0
	phs001048.v2.p1	28944	0.605	51-60	0	23.81	0
	phs001048.v2.p1	28950	0.611	51-60	0	25.78	0
	phs001048.v2.p1	28957	0.767	51-60	1	23.54	0
	phs001048.v2.p1	28964	1.564	61-80	1	30.65	1
	phs001048.v2.p1	28973	0.45	51-60	1	26.18	0
	phs001048.v2.p1	28975	0.128	20-40	0	28.92	1
	phs001048.v2.p1	28976	0.584	51-60	1	27.11	0
	phs001048.v2.p1	28978	1.613	51-60	0	20.97	0
	phs001048.v2.p1	28980	1.884	61-80	0	21.79	0
	phs001048.v2.p1	28982	0.685	41-50	1	27.25	0
	phs001048.v2.p1	28983	0.256	41-50	1	42.62	0
	phs001048.v2.p1	28985	0.719	51-60	0	22.34	1
	phs001048.v2.p1	28988	0.5	51-60	1	25.81	0
	phs001048.v2.p1	28989	1.202	61-80	1	30.06	0
	phs001048.v2.p1	28991	0.806	41-50	1	36.5	0
	phs001048.v2.p1	28992	0.813	51-60	1	33.83	0
	phs001048.v2.p1	28994	0.493	51-60	0	27.28	0
	phs001048.v2.p1	28995	1.232	51-60	1	28.87	0
	phs001048.v2.p1	28996	0.959	61-80	1	34.63	0
	phs001048.v2.p1	28997	1.921	61-80	0	23.96	0
	phs001048.v2.p1	28999	0.338	41-50	1	29.11	0
	phs001048.v2.p1	29001	0.484	41-50	0	28.58	1
	phs001048.v2.p1	29003	0.487	51-60	0	30.71	0
	phs001048.v2.p1	29004	0.744	51-60	1	21.85	0
	phs001048.v2.p1	29005	0.493	51-60	0	31.21	0
	phs001048.v2.p1	29007	0.115	20-40	0	35.76	0
	phs001048.v2.p1	29009	0.649	20-40	1	31.53	1
	phs001048.v2.p1	29010	0.295	41-50	0	24.14	0
	phs001048.v2.p1	29011	0.474	51-60	0	21.81	0
	phs001048.v2.p1	29013	0.988	41-50	0	23.05	0
	phs001048.v2.p1	29014	1.352	61-80	0	26.66	0
	phs001048.v2.p1	29015	0.835	41-50	1	31.42	0
	phs001048.v2.p1	29016	0.658	61-80	1	27.96	0
	phs001048.v2.p1	29017	0.493	51-60	1	26.73	0
	phs001048.v2.p1	29018	2.236	51-60	0	29.46	0
	phs001048.v2.p1	29019	0.801	61-80	1	24.28	0
	phs001048.v2.p1	29020	1.901	51-60	1	36.21	1
	phs001048.v2.p1	29021	1.458	61-80	1	28.67	0
	phs001048.v2.p1	29022	1.042	61-80	0	25.22	0
	phs001048.v2.p1	29025	0.668	41-50	1	30.28	0
	phs001048.v2.p1	29026	0.771	61-80	0	23.44	0
	phs001048.v2.p1	29027	1.005	61-80	1	38.91	0
	phs001048.v2.p1	29028	1.183	61-80	1	25.19	0
	phs001048.v2.p1	29029	0.396	51-60	1	31.66	1
	phs001048.v2.p1	29030	0.327	20-40	0	23.32	0
	phs001048.v2.p1	29031	0.335	41-50	1	28.22	0
	phs001048.v2.p1	29032	0.999	51-60	0	23.39	0
	phs001048.v2.p1	29033	0.838	51-60	1	31.97	0
	phs001048.v2.p1	29034	0.812	61-80	0	32.64	0
	phs001048.v2.p1	29035	0.482	61-80	0	29.68	0
	phs001048.v2.p1	29038	0.267	61-80	0	33.34	0
	phs001048.v2.p1	29039	1.679	61-80	1	26.41	0
	phs001048.v2.p1	29041	1.203	51-60	1	32.5	0
	phs001048.v2.p1	29042	0.882	61-80	0	24.98	0
	phs001048.v2.p1	29043	0.249	20-40	1	24.68	1
	phs001048.v2.p1	29044	0.463	51-60	0	28.63	0
	phs001048.v2.p1	29047	0.643	61-80	0	32.63	0
	phs001048.v2.p1	29048	2.127	61-80	0	28.75	0
