# Supplementary material for: Increased ectodysplasin-A2-receptor EDA2R is a ubiquitous hallmark of aging and mediates parainflammatory responses
Source: Nat Commun. 2025 Feb 23;16:1898. doi: 10.1038/s41467-025-56918-3 (PMC11847917; doi:10.1038/s41467-025-56918-3)
Supplement: Supplementary file 9 — Supplementary Data 7 [file 41467_2025_56918_MOESM9_ESM.xlsx]

## Sheet: Gastrocnemius (mouse) -GSE52550
	Supplementary Data 7. - Gastrocnemius muscle of aged mice compared to young mice.
										linear-scale (gcrma-normalized)
					Ranked by					10 weeks			24 months
	ProbeSet_id	Gene.symbol	logFC	Rank	# -10xlog10(FDR)	t	P.Value	FDR	B	Young_rep1	Young_rep2	Young_rep3	Old_rep1	Old_rep2	Old_rep3
	1425385_a_at	Ighm	3.22186	1	41.8842	25.0168	4.31e-09	6.48e-05	9.7542	8.01464	10.1225	13.1147	662.279	581.756	565.581
	1424831_at	Cpne2	2.84725	2	40.6048	23.2959	7.71e-09	8.7e-05	9.45498	223.315	200.787	201.345	2375.18	3004.47	1821.11
	1417279_at	Itpr1	2.16325	3	38.5981	21.381	1.55e-08	0.0001381	9.06555	445.527	346.582	424.15	2672.77	2487.46	2183.47
	1434628_a_at	Rhpn2	1.67465	4	36.7203	19.4851	3.3e-08	0.0002128	8.60839	85.4482	104.444	103.272	346.405	419.23	426.019
	1427329_a_at	Ighm	1.59399	5	31.7386	16.1779	1.49e-07	0.0006701	7.58714	1367.25	1358.14	1431.72	4757.42	5944.92	4932.95
	1432075_a_at	Tekt1	1.83383	6	31.3608	15.8151	1.78e-07	0.000731	7.45366	58.1098	90.9517	47.7919	547.425	494.77	414.216
	1438059_at	Ctxn3	1.38521	7	31.181	15.3945	2.21e-07	0.0007619	7.29267	4042.24	3914.04	3869.47	11832.7	14757.7	12155.5
	1417765_a_at	Amy1	2.05475	8	31.181	15.3002	2.33e-07	0.0007619	7.25559	1778.79	2606.56	2361.25	10764.9	10551.1	13890.9
	1460203_at	Itpr1	1.58356	9	30.7925	14.8173	3.01e-07	0.0008332	7.06015	826.794	779.67	785.641	3306.52	3011.57	2661.09
	1427115_at	Myh3	2.14454	10	30.7925	14.4472	3.68e-07	0.0008332	6.90365	86.1076	133.685	165.516	672.4	987.425	912.484
	1448468_a_at	Kcnab1	2.37968	11	30.7925	14.4409	3.69e-07	0.0008332	6.90092	62.1053	54.0916	63.1114	566.08	615.281	927.774
	1454740_at	Mib1	2.14327	12	30.2766	14.0586	4.58e-07	0.0009383	6.73269	2470.68	3260.17	3893.1	21995.7	19340.1	14585.7
	1431805_a_at	Rhpn2	1.64528	13	29.1815	13.4725	6.43e-07	0.0012074	6.4612	7.41754	9.08174	13.6278	73.7612	83.367	83.2608
	1451818_at	Mib1	1.53899	14	28.8286	13.1977	7.57e-07	0.0013096	6.32797	35.8596	67.338	32.6354	244.205	248.529	181.445
	1417273_at	Pdk4	1.12222	15	28.8286	12.9665	8.71e-07	0.0013096	6.21283	21918.7	23423.9	22058	54426.7	57249.8	58284.3
	1420657_at	Ucp3	1.85052	16	28.7589	12.8127	9.57e-07	0.0013308	6.13456	770.662	843.796	926.652	3286.57	3701.99	5212.21
	1448169_at	Krt18	2.88221	17	28.4469	12.5752	1.11e-06	0.0014299	6.0112	7.34703	7.51609	6.23261	367.692	518.57	232.826
	1454043_a_at	Kcnab1	1.80799	18	28.0041	12.2449	1.37e-06	0.0015834	5.83412	4.47029	4.47029	4.47029	19.0861	27.5903	65.8359
	1451257_at	Acsl6	1.12074	19	27.5639	12.0356	1.57e-06	0.0017523	5.71857	1600.66	1431.23	1526.74	4112.04	4070.99	3565.82
	1440085_at	Eda2r	1.42957	20	26.5766	11.5841	2.12e-06	0.0021996	5.45996	1000.75	670.901	811.263	3543.97	2584.59	2571.59
	1430976_a_at	Mrpl9	1.02596	21	26.5766	11.5473	2.17e-06	0.0021996	5.4383	278.366	202.713	233.28	690.383	737.778	680.222
	1420992_at	Ankrd1	2.43003	22	26.5766	11.5296	2.2e-06	0.0021996	5.42784	395.629	217.536	270.641	1900.39	3042.03	2005.63
	1426808_at	Lgals3	2.52569	23	26.5766	11.4679	2.29e-06	0.0021996	5.39122	187.348	83.6522	110.792	824.667	1886.77	1500
	1420991_at	Ankrd1	2.79465	24	26.4822	11.3591	2.47e-06	0.0022479	5.32611	176.058	96.8229	103.91	1008.18	1726.77	1074.38
	1418852_at	Chrna1	1.09626	25	26.4022	11.2793	2.61e-06	0.0022897	5.27779	600.792	512.45	594.951	1460.68	1450.14	1568.58
	1455544_at	Zranb3	1.20231	26	26.4022	11.2354	2.69e-06	0.0022897	5.25102	195.07	205.836	252.356	602.016	721.024	724.684
	1438796_at	Nr4a3	1.50892	27	26.372	11.1797	2.8e-06	0.0023057	5.21688	62.1942	64.3606	58.7975	353.451	607.172	295.528
	1420689_at	4933415F23Rik	2.43832	28	26.2135	11.0945	2.97e-06	0.0023914	5.16428	9.33169	6.45225	13.274	137.099	107.861	42.109
	1424698_s_at	Gca	0.93725	29	26.1377	11.0447	3.08e-06	0.0024335	5.13324	152.735	187.798	208.517	437.531	433.13	468.499
	1449519_at	Gadd45a	1.79203	30	26.0658	10.9833	3.21e-06	0.0024741	5.0948	1140.86	880.55	893.157	4047.26	4981.48	3208.84
	1422217_a_at	Cyp1a1	0.990902	31	25.3635	10.6352	4.13e-06	0.0029084	4.87147	11.5264	16.2609	10.978	16.3101	19.6938	35.4664
	1420658_at	Ucp3	1.84731	32	25.2688	10.5842	4.28e-06	0.0029725	4.83801	282.475	354.365	316.202	1213.66	1636.78	2413.37
	1452027_a_at	Trp63	0.943261	33	25.0494	10.4226	4.83e-06	0.0031265	4.73063	68.8897	90.6169	44.0442	198.205	248.76	159.095
	1419103_a_at	Abhd6	1.00064	34	24.8124	10.2437	5.52e-06	0.0033019	4.6094	171.141	224.847	240.206	500.32	462.665	561.762
	1434963_at	Supt3	1.0826	35	24.8124	10.1993	5.71e-06	0.0033019	4.57891	145.643	137.386	125.728	471.047	508.24	446.75
	1449799_s_at	Pkp2	1.3342	36	24.8124	10.1986	5.71e-06	0.0033019	4.5784	205.559	195.704	191.516	716.52	561.619	535.884
	1438596_at	1500017E21Rik	0.821492	37	24.539	10.0242	6.52e-06	0.0035164	4.45712	15.4833	15.2028	15.7672	39.825	19.7866	36.114
	1427201_at	Mustn1	1.60047	38	24.3963	9.93027	7.01e-06	0.0036339	4.39077	1555.46	1115.72	1034.63	4172.11	5401.31	5831.43
	1417400_at	Rai14	1.41742	39	24.3963	9.91627	7.09e-06	0.0036339	4.38082	143.987	169.376	194.063	470.292	851.163	681.3
	1416178_a_at	Plekhb1	0.986736	40	24.2507	9.84434	7.5e-06	0.0037578	4.32942	1112.92	1276.11	1354.42	3078.73	3012.23	2976.07
	1420884_at	Sln	3.8511	41	23.9857	9.69793	8.41e-06	0.0039942	4.22343	74.3173	16.7904	17.2683	660.147	1567.72	2436.27
	1424354_at	Tmem140	0.889382	42	23.8552	9.58843	9.18e-06	0.004116	4.14295	1172.32	1142.5	1083.28	2313.51	2638.73	2502.09
	1450511_at	Musk	1.08055	43	23.7935	9.55305	9.44e-06	0.0041749	4.11673	128.808	144.749	171.73	318.495	367.382	370.805
	1429183_at	Pkp2	1.17658	44	23.6831	9.49656	9.88e-06	0.0042824	4.07462	54.1456	46.0517	53.0638	216.036	225.732	204.749
	1438133_a_at	Cyr61	1.44353	45	23.6831	9.43021	1.04e-05	0.0042824	4.0248	47.1177	35.2163	56.1709	194.774	358.614	207.243
	1416419_s_at	Gabarapl1	0.801944	46	23.6831	9.42778	1.04e-05	0.0042824	4.02297	1274.85	1177.52	1243.68	2424.14	2629.13	2496.5
	1456242_at	Gm7325	1.6149	47	23.5901	9.39025	1.08e-05	0.0043751	3.9946	9.27644	9.54573	8.11263	137.836	58.1484	175.943
	1447807_s_at	Plekhh1	0.828468	48	23.4947	9.34139	1.12e-05	0.0044723	3.95749	58.9499	61.8784	58.8698	150.181	211.296	106.951
	1433853_at	Mib1	2.26492	49	23.4634	9.29009	1.17e-05	0.0045046	3.91829	171.001	180.652	179.827	1612.69	935.426	772.222
	1448865_at	Hsd17b7	0.915916	50	23.3852	9.23088	1.23e-05	0.0045865	3.87273	43.7613	47.5914	58.4754	151.331	141.176	165.603
	1418020_s_at	Cpd	1.14141	51	23.3767	9.20511	1.25e-05	0.0045955	3.8528	129.628	110.543	126.73	354.476	461.448	377.851
	1417611_at	Tmem37	1.05557	52	22.776	9.0199	1.46e-05	0.0052772	3.70775	326.325	454.57	391.471	1022.21	1269.76	1290.78
	1417014_at	Hspb8	1.10451	53	22.4189	8.91319	1.6e-05	0.0057294	3.6227	3154.56	2331.9	2268.99	6420.18	7024.7	6091.36
	1449273_at	Cyfip2	1.40803	54	22.2815	8.86672	1.67e-05	0.0059136	3.58531	37.4153	12.5192	19.6927	175.276	144.693	139.83
	1420745_a_at	Ccndbp1	0.904674	55	22.195	8.82554	1.72e-05	0.0060325	3.552	720.793	660.069	628.567	1400.68	1469.34	1666.62
	1457248_x_at	Hsd17b7	0.963878	56	22.074	8.75716	1.83e-05	0.006203	3.49633	190.471	200.076	271.429	553.073	516.563	651.934
	1438968_x_at	Spint2	0.974058	57	22.0201	8.7092	1.91e-05	0.0062805	3.457	177.59	118.649	140.204	351.871	363.982	450.745
	1448618_at	Mvp	0.893497	58	22.0201	8.70236	1.92e-05	0.0062805	3.45138	142.497	205.927	180.113	473.994	412.453	405.22
	1438018_at	Hook1	0.886129	59	21.9908	8.68207	1.95e-05	0.0063229	3.43466	1419.02	1688.17	1700.84	3601.72	3202.52	3205.61
	1454674_at	Fez1	0.853537	60	21.9908	8.6684	1.98e-05	0.0063229	3.42336	59.9511	69.4119	71.5861	167.819	172.995	120.021
	1423724_at	Zwint	0.793533	61	21.9701	8.65396	2e-05	0.0063531	3.41142	908.324	838.101	849.068	1810.52	1796.11	1746.81
	1417871_at	Hsd17b7	0.975101	62	21.8284	8.60176	2.09e-05	0.0065638	3.36806	29.6183	48.3937	37.7707	107.371	115.279	122.979
	1447927_at	Gbp6	1.27126	63	21.7764	8.57112	2.15e-05	0.0066429	3.34248	624.119	601.723	617.285	2033.81	2301.66	1332.98
	1448676_at	Camk2b	0.810338	64	21.7049	8.53325	2.22e-05	0.0067532	3.31074	1646.01	1714.37	1836.19	3740.26	3274.17	3623.52
	1419613_at	Col7a1	0.832314	65	21.7049	8.52925	2.23e-05	0.0067532	3.30737	117.136	141.395	128.919	334.097	275.86	396.954
	1423596_at	Nek6	0.736882	66	21.7043	8.51823	2.25e-05	0.0067541	3.2981	219.116	196.199	226.32	433.072	436.289	487.927
	1454808_at	Micu2	0.772837	67	21.7043	8.47327	2.34e-05	0.0067541	3.26015	1343.74	1384.44	1420.91	2566.76	3074.98	2367.39
	1426383_at	Cry2	0.759782	68	21.7043	8.47321	2.34e-05	0.0067541	3.2601	589.381	706.527	737.668	1241.49	1277.6	1435.91
	1449591_at	Casp4	1.26216	69	21.7043	8.46299	2.37e-05	0.0067541	3.25144	16.2885	12.949	12.949	44.9894	61.9876	35.7708
	1421223_a_at	Anxa4	0.96595	70	21.5159	8.39279	2.52e-05	0.0070536	3.19168	486.203	391.412	510.011	1069.24	1240.97	960.175
	1452757_s_at	Hba-a2///Hba-a1	1.06468	71	21.5068	8.38216	2.54e-05	0.0070684	3.18259	11986.4	11512.9	11734.9	27196.5	35523.2	23199.8
	1440878_at	Runx1	1.69112	72	21.3827	8.32218	2.68e-05	0.0072732	3.13106	17.3152	11.4256	9.37147	128.129	70.4835	55.5855
	1450957_a_at	Sqstm1	0.758194	73	21.3827	8.3177	2.69e-05	0.0072732	3.12719	8136.81	7641.67	6707.16	13639.9	14983.1	14282.1
	1440559_at	Hmga2-ps1	0.802607	74	21.3774	8.29824	2.74e-05	0.0072821	3.11038	579.377	589.437	588.136	1052.22	1052.88	1192.82
	1417714_x_at	Hba-a2///Hba-a1	3.05585	75	21.3774	8.28363	2.78e-05	0.0072821	3.09773	752.858	906.37	810.185	10809	18053.4	4399.93
	1419289_a_at	Syngr1	0.650214	76	21.3522	8.27071	2.81e-05	0.0073246	3.08653	512.764	569.533	538.647	992.868	914.581	860.802
	1455340_at	Dennd5b	0.961055	77	21.3038	8.252	2.86e-05	0.0074067	3.07027	502.54	468.876	512.708	1185.59	989.15	1020.54
	1443960_at	Asrgl1	0.716356	78	21.2854	8.241	2.89e-05	0.007438	3.0607	700.605	701.662	701.932	1420.12	1206.2	1260.93
	1423274_at	Ints6	1.15029	79	21.268	8.23029	2.91e-05	0.0074679	3.05136	184.941	105.044	147.381	361.166	481.463	557.513
	1427405_s_at	Rab11fip5	0.777653	80	21.1518	8.1797	3.05e-05	0.0076704	3.0071	521.822	612.295	552.988	1203.57	1159.85	1098.05
	1448119_at	Bpgm	0.782844	81	21.1518	8.17614	3.06e-05	0.0076704	3.00397	1468.01	1340.97	1205.54	2200.66	2470.65	2550.05
	1416431_at	Tubb6	1.46872	82	21.096	8.15305	3.13e-05	0.0077696	2.98367	348.748	273.082	277.06	1008.63	1680.9	921.606
	1421832_at	Twsg1	0.684124	83	21.0753	8.1154	3.24e-05	0.0078067	2.95044	25.7646	26.4682	22.9704	37.8747	38.6432	45.9985
	1451275_at	Uhrf1bp1l	0.691614	84	21.0753	8.11513	3.24e-05	0.0078067	2.9502	392.896	394.398	414.861	771.179	760.031	718.045
	1451814_a_at	Htatip2	0.887105	85	20.9257	8.06607	3.39e-05	0.0080804	2.90666	133.081	144.815	147.131	388.245	413.126	258.867
	1429225_at	Slc24a2	1.15073	86	20.8849	8.05017	3.44e-05	0.0081566	2.8925	12.696	9.92924	12.6954	23.8782	35.621	22.3313
	1453775_at	Rictor	1.3011	87	20.8373	8.03262	3.49e-05	0.0082465	2.87683	30.5178	26.2468	8.29006	88.0503	110.118	57.4036
	1429508_at	2310057M21Rik	0.787238	88	20.8199	8.01859	3.54e-05	0.0082796	2.86428	814.641	1015.72	930.674	1587.1	2104.29	1862.59
	1438676_at	Gbp6	1.81803	89	20.7925	7.99399	3.62e-05	0.008332	2.84221	244.85	206.523	270.274	1064.26	1350.39	703.53
	1438403_s_at	Malat1	1.01153	90	20.7925	7.99322	3.62e-05	0.008332	2.84152	11416.8	8634.2	8271.12	19870.3	22494.8	23823.7
	1416456_a_at	Chia1	1.5765	91	20.5134	7.89764	3.96e-05	0.0088851	2.75516	4.47029	6.66208	4.47029	39.4897	6.69286	10.7915
	1416055_at	Amy2a2///Amy2a3///Amy2a4///Amy2a1///Amy2a5	0.907875	92	20.4972	7.88146	4.02e-05	0.0089182	2.74044	17.5652	22.7965	8.58504	44.4994	35.6889	51.6047
	1431320_a_at	Myo5a	0.772076	93	20.4972	7.87946	4.03e-05	0.0089182	2.73861	86.3874	55.3813	88.9615	132.441	163.082	158.341
	1425859_a_at	Psmd4	0.661763	94	20.4972	7.87788	4.03e-05	0.0089182	2.73718	4003.25	3941.25	3647.42	6935.97	6442.08	6580.86
	1438197_at	Vezt	0.731945	95	20.4716	7.85096	4.14e-05	0.0089709	2.71261	234.471	234.471	200.345	518.879	439.683	452.056
	1429215_at	2310058N22Rik	0.723935	96	20.3927	7.82154	4.25e-05	0.0091354	2.68566	142.131	143.143	131.14	248.659	249.538	251.062
	1424263_at	Aif1l	1.16818	97	20.3846	7.81451	4.28e-05	0.0091526	2.67921	4.71611	4.71611	4.75059	7.76489	4.81266	35.6825
	1451442_at	Cfap36	1.10204	98	20.3365	7.79248	4.37e-05	0.0092545	2.65895	395.7	293.335	282.607	808.595	842.535	800.182
	1429786_a_at	Zwint	1.41907	99	20.3319	7.75908	4.51e-05	0.0092643	2.62813	162.362	124.034	157.504	545.762	465.262	445.656
	1448260_at	Uchl1	1.05727	100	20.3319	7.74367	4.58e-05	0.0092643	2.61386	6.08524	10.7093	10.1422	61.6647	28.1582	64.4048
	1417184_s_at	Hbb-bt///Hbb-bs///Hbb-b2///Hbb-b1	1.0136	101	20.247	7.69506	4.8e-05	0.0094471	2.56868	6818.1	6400.49	6332.66	13767.8	19531.6	12988.2
	1422660_at	Gm15453///Rbm3	0.619658	102	20.2185	7.68061	4.86e-05	0.0095094	2.5552	6887.31	7291.52	7010.81	12085.1	11771.7	11338.8
	1452956_a_at	Ifi27	0.734166	103	20.2185	7.67911	4.87e-05	0.0095094	2.5538	578.651	542.429	555.474	1056.23	1158.13	1070.53
	1419254_at	Mthfd2	1.15397	104	20.1861	7.66006	4.96e-05	0.0095806	2.53598	195.637	174.375	95.9166	347.379	607.41	475.98
	1448127_at	Rrm1	0.672419	105	20.1861	7.65698	4.98e-05	0.0095806	2.53309	166.904	125.616	163.538	346.999	318.304	320.621
	1422864_at	Runx1	1.94035	106	20.1138	7.60715	5.22e-05	0.0097414	2.48627	44.9615	37.1752	15.0742	232.54	282.591	131.603
	1424176_a_at	Anxa4	1.36555	107	20.1138	7.60612	5.22e-05	0.0097414	2.4853	171.028	106.652	163.245	481.414	543.441	447.421
	1453307_a_at	Anapc5	0.610208	108	20.0211	7.55412	5.49e-05	0.0099516	2.43612	2285.32	2280.1	2337.7	4240.95	3812.62	4081.14
	1451935_a_at	Spint2	0.708646	109	19.9805	7.52508	5.65e-05	0.010045	2.40853	24.5721	10.6203	16.8816	46.9159	49.4308	54.2069
	1417413_at	Cuzd1	0.74252	110	19.9805	7.52182	5.67e-05	0.010045	2.40541	47.8374	44.3452	39.6067	86.2378	106.351	107.684
	1421836_at	Map7	0.650553	111	19.9044	7.48212	5.89e-05	0.0102226	2.3675	121.224	126.543	140.037	217.982	272.788	261.568
	1425534_at	Stau2	0.685654	112	19.8897	7.47475	5.94e-05	0.0102572	2.36043	1372.86	1641.63	1546.55	2627.47	2623.85	2690.86
	1437428_x_at	Eif2b2	0.583226	113	19.8631	7.46457	6e-05	0.0103203	2.35068	84.7084	80.061	79.209	119.485	112.457	95.1578
	1452517_at	Plekhh1	1.15035	114	19.7657	7.4158	6.29e-05	0.0105543	2.30373	6.90826	11.8408	11.8244	23.0082	19.9055	11.8408
	1431611_a_at	Cadm1	0.794529	115	19.7088	7.38659	6.47e-05	0.0106935	2.27548	31.6575	39.3567	20.3168	98.253	57.1757	47.8612
	1417052_at	Psmb3	0.61369	116	19.6778	7.37121	6.57e-05	0.0107701	2.26056	2727.26	2465.18	2516.6	4373.48	4011.21	4114.27
	1416039_x_at	Cyr61	1.03623	117	19.6778	7.37035	6.58e-05	0.0107701	2.25972	243.245	364.63	405.6	757.449	1002.99	998.702
	1438862_at	NA	0.800398	118	19.6778	7.3677	6.59e-05	0.0107701	2.25715	12.6844	7.21819	7.26686	31.2167	27.8904	37.7604
	1424072_at	2010107G23Rik	1.02257	119	19.6778	7.34741	6.73e-05	0.0107701	2.23742	54.7572	78.5775	57.398	200.606	187.924	122.056
	1424245_at	Ces2d-ps///Ces2c	2.4029	120	19.6778	7.3444	6.75e-05	0.0107701	2.23448	10.8281	10.8281	11.8969	316.458	223.396	44.362
	1455649_at	Ttc9	1.13148	121	19.6259	7.32742	6.86e-05	0.0108995	2.21793	30.4465	13.8214	27.0587	151.087	213.71	56.1097
	1417602_at	Per2	1.00291	122	19.5571	7.30562	7.01e-05	0.0110736	2.19661	136.473	180.264	201.376	443.27	364.475	391.806
	1430047_at	Slf1	0.835615	123	19.5571	7.30442	7.02e-05	0.0110736	2.19544	110.606	108.507	67.6339	130.818	198.753	213.073
	1417341_a_at	Ppp1r2	0.773767	124	19.4748	7.27916	7.2e-05	0.0112855	2.17067	1411.1	1138.64	1234.91	2286.84	2193.54	2597.9
	1436566_at	Rab40b	0.788317	125	19.465	7.26748	7.29e-05	0.0113109	2.15919	1683.52	1347.43	1468.25	2745.91	2818.88	2657.95
	1415957_a_at	Rrp1	0.595122	126	19.3817	7.23978	7.49e-05	0.0115299	2.13189	317.756	408.345	333.205	566.836	646.552	675.366
	1455967_at	Sorbs1	0.983338	127	19.3265	7.21561	7.67e-05	0.0116775	2.108	438.9	488.485	483.137	1334.81	887.239	1038.46
	1423745_at	Snap47	0.592747	128	19.3265	7.21363	7.69e-05	0.0116775	2.10604	522.526	619.554	585.866	867.197	915.69	939.485
	1422791_at	Pafah1b2	0.631183	129	19.3265	7.19941	7.8e-05	0.0116775	2.09194	93.9531	113.687	94.3428	184.204	199.821	135.177
	1453187_at	Ociad2	0.87394	130	19.3265	7.18084	7.95e-05	0.0116775	2.07349	2532.14	2079.38	2125.38	5046.36	5487.3	4204.08
	1451109_a_at	Nedd4	0.659778	131	19.3057	7.16606	8.07e-05	0.0117336	2.05878	1562.33	1320.19	1452.68	2665.54	2405.24	2662.37
	1422609_at	Arpp19	0.630157	132	19.3057	7.15827	8.13e-05	0.0117336	2.05102	1275.65	1241.19	1232.76	2107.92	2194.22	2017.05
	1435053_s_at	Plekhh1	0.735391	133	19.2611	7.14346	8.25e-05	0.0118548	2.03624	12.9271	10.3477	12.9271	14.2163	19.8652	26.7726
	1418726_a_at	Tnnt2	1.23478	134	19.2282	7.12972	8.37e-05	0.0119449	2.02249	133.949	160.208	174.684	305.829	614.012	476.25
	1455665_at	Lonrf1	0.592346	135	19.2016	7.09947	8.63e-05	0.0120183	1.99215	1104.06	1168.36	1121.99	1987.81	1800.26	1824.39
	1421846_at	Wsb2	0.613675	136	19.2016	7.08576	8.75e-05	0.0120183	1.97836	738.284	849.346	766.288	1238.24	1349.86	1255.4
	1426313_at	Bre	0.790615	137	19.2016	7.07158	8.88e-05	0.0120183	1.96408	242.737	163.042	231.578	436.069	498.138	372.185
	1436411_at	Atp13a5	0.988007	138	19.2016	7.06158	8.97e-05	0.0120183	1.95399	39.8084	39.4215	60.7539	94.9449	181.726	175.204
	1420820_at	Myl12a	0.577975	139	19.1761	7.05182	9.06e-05	0.0120891	1.94413	22887.3	22518.8	22599.7	37949.4	35938.6	35087.5
	1416418_at	Gabarapl1	1.01797	140	19.0714	7.02251	9.34e-05	0.0123841	1.91444	2000.76	1386.7	1723.05	3818.04	4397.81	3387.52
	1450505_a_at	Fam134b	0.569098	141	19.0596	7.017	9.39e-05	0.0124177	1.90885	5335.49	5259.08	5283.71	8008.09	7934.98	8175.84
	1456586_x_at	Mvp	0.785586	142	19.003	7.00146	9.54e-05	0.0125805	1.89306	232.126	257.027	305.922	626.637	534.259	525.209
	1451782_a_at	Slc29a1	0.688264	143	18.9719	6.98176	9.74e-05	0.0126711	1.87299	36.1878	37.9455	44.2922	86.2052	98.6076	110.999
	1418019_at	Cpd	0.744309	144	18.9719	6.98038	9.75e-05	0.0126711	1.87158	195.461	92.01	153.056	298.037	285.211	315.963
	1418517_at	Irx3	1.20453	145	18.9701	6.9771	9.78e-05	0.0126763	1.86824	150.135	220.193	260.989	578.386	917.729	671.093
	1436520_at	Ahnak2	0.628103	146	18.9701	6.97091	9.84e-05	0.0126763	1.86192	72.2538	60.0444	67.7106	150.654	147.408	109.529
	1434354_at	Maob	0.764982	147	18.9701	6.9612	9.94e-05	0.0126763	1.852	760.585	826.214	920.644	1717.69	1404.49	1485.36
	1449629_s_at	Snrpd3	0.60751	148	18.9701	6.96061	9.95e-05	0.0126763	1.85139	435.407	541.969	471.544	899.31	841.346	754.487
	1424613_at	Gprc5b	0.733298	149	18.9393	6.95102	0.0001	0.0127664	1.84158	689.97	537.191	584.053	1411.13	1308.51	1229.09
	1460460_a_at	Gorasp2	0.605718	150	18.7365	6.89513	0.000106	0.0133768	1.78415	103.641	118.556	114.405	246.923	223.353	191.47
	1419754_at	Myo5a	1.2309	151	18.7313	6.89131	0.000107	0.0133927	1.78021	179.989	120.944	184.405	443.919	419.103	529.69
	1450013_at	Myl12a	0.686518	152	18.7278	6.88786	0.000107	0.0134037	1.77665	568.438	603.177	630.738	1146.81	1323.09	988.632
	1418930_at	Cxcl10	1.38221	153	18.7211	6.8825	0.000108	0.0134243	1.77112	18.7384	22.6786	7.62367	67.5222	31.5501	57.0213
	1455144_s_at	Arhgap44	0.703566	154	18.7171	6.87756	0.000108	0.0134365	1.76601	219.003	238.946	298.895	456.934	484.63	425.089
	1422865_at	Runx1	1.46618	155	18.7122	6.87383	0.000109	0.0134517	1.76217	4.69888	4.78318	4.9812	38.7131	7.16906	7.72965
	1450070_s_at	Pak1	0.60748	156	18.6576	6.85496	0.000111	0.0136221	1.74262	388.837	273.289	339.289	627.309	691.624	573.875
	1425426_a_at	Mef2a	0.585201	157	18.6576	6.84918	0.000112	0.0136221	1.73663	47.489	63.2054	53.7316	110.251	72.9417	105.498
	1428410_at	Naa50	0.612023	158	18.6576	6.83587	0.000113	0.0136221	1.72282	6699.79	6453.42	7229.48	11446.1	10526.4	10638.1
	1441069_at	Zdhhc23	0.593626	159	18.6576	6.83081	0.000114	0.0136221	1.71756	194.652	190.805	176.866	289.444	305.922	324.282
	1434273_at	Fam174b	0.949246	160	18.644	6.82208	0.000115	0.0136646	1.70848	14.0957	14.4225	13.3277	26.3246	27.4327	15.0724
	1415773_at	Ncl	0.759075	161	18.644	6.81774	0.000115	0.0136646	1.70397	2475.62	1832	2120.83	4041.27	4186.76	3736.37
	1435571_at	Mpzl3	1.91375	162	18.6412	6.81462	0.000116	0.0136735	1.70071	21.5636	35.3747	50.304	263.358	654.145	449.694
	1422580_at	Myl4	0.793615	163	18.6096	6.80465	0.000117	0.0137733	1.69032	618.332	605.928	511.011	1013.52	1196.83	1437.97
	1454693_at	Hdac4	0.669062	164	18.5829	6.7919	0.000119	0.0138583	1.67701	527.036	601.077	601.077	1113.44	924.949	888.342
	1425543_s_at	Plekha5	1.03513	165	18.5366	6.77686	0.00012	0.0140068	1.66128	5.46541	6.41504	5.94593	10.1093	16.0707	6.82815
	1421052_a_at	Gm14680///Sms	0.642667	166	18.5346	6.77398	0.000121	0.0140132	1.65826	4129.29	3492.5	3626.48	6530.41	6336.52	6412.63
	1418206_at	Sdf2l1	0.62192	167	18.5143	6.76387	0.000122	0.0140791	1.64767	96.9481	71.2989	93.6504	192.534	168.237	150.815
	1426471_at	Zfp52	0.834785	168	18.4803	6.74163	0.000125	0.0141896	1.62432	705.026	806.764	898.783	1506.17	1641.2	1495.34
	1424699_at	Ccdc136	0.605205	169	18.4803	6.7408	0.000125	0.0141896	1.62346	208.953	255.267	222.692	447.629	387.958	466.154
	1432554_at	2310040G07Rik	0.542759	170	18.4559	6.72543	0.000127	0.0142695	1.60727	234.768	240.076	239.614	406.319	518.605	421.896
	1448192_s_at	Prps1l3///Prps1	0.698438	171	18.4559	6.72528	0.000127	0.0142695	1.60712	867.661	792.071	729.551	1481.13	1297.78	1238.25
	1423481_at	Riok2	0.555954	172	18.4559	6.72339	0.000127	0.0142695	1.60512	273.304	241.773	265.986	410.991	493.196	410.03
	1425394_at	BC023105	0.94728	173	18.4221	6.70897	0.000129	0.0143809	1.58992	626.733	620.537	667.093	1236.19	1965.14	1619.78
	1435917_at	Ociad2	0.797374	174	18.4107	6.69725	0.000131	0.0144188	1.57753	1856.61	1622.99	1876.19	3501	4687.66	3299.04
	1425329_a_at	Cyb5r3	0.598861	175	18.2637	6.66085	0.000136	0.0149152	1.53896	48.5176	54.5417	40.9508	87.5695	82.4338	62.4201
	1426534_a_at	Arfgap3	0.607347	176	18.2456	6.6497	0.000138	0.0149775	1.5271	63.4668	61.6454	66.7803	118.239	119.811	107.126
	1426221_at	Vwa5a	0.68982	177	18.2456	6.64789	0.000138	0.0149775	1.52517	591.96	522.572	484.434	835.332	1147.89	1012.27
	1453898_at	Nmrk2	1.6009	178	18.242	6.64485	0.000139	0.0149901	1.52194	1396.06	3025.82	2948.26	10053.6	10189.9	7193.2
	1454015_a_at	Cdh13	0.707754	179	18.2092	6.63108	0.000141	0.0151036	1.50727	295.78	183.863	249.998	491.65	487.326	501.865
	1431431_a_at	Nfs1	0.612357	180	18.2059	6.62592	0.000141	0.0151152	1.50177	464.746	477.468	380.126	796.314	679	871.567
	1420592_a_at	Anp32e	0.562759	181	18.1932	6.62098	0.000142	0.0151593	1.4965	1132.33	1193.29	1152.61	2166.86	1923.52	1929.69
	1455061_a_at	Acaa2	0.689271	182	18.1727	6.61438	0.000143	0.0152309	1.48945	1505.6	1951.49	1850.95	3242.08	2828.67	3131.24
	1452670_at	Myl9	1.09736	183	18.1495	6.60498	0.000145	0.0153128	1.4794	617.286	396.225	455.576	1021.9	1363.1	1226.45
	1416794_at	Atl2	0.776185	184	18.1138	6.58215	0.000148	0.0154391	1.45494	2144.7	1756.11	1750.45	3607.84	3361.46	4332.8
	1457344_at	Neto2	0.762713	185	18.0991	6.57384	0.00015	0.0154912	1.44602	7.59418	5.27664	7.59418	9.68282	15.7961	22.7793
	1428112_at	Manf	0.599196	186	18.0991	6.57211	0.00015	0.0154912	1.44416	1051.39	1087.12	1005.57	2012.46	2009.63	1619.57
	1425756_at	Rab40b	0.670107	187	18.0991	6.57017	0.00015	0.0154912	1.44207	64.8926	62.5975	64.1318	184.438	150.411	124.11
	1426387_x_at	Pisd///Pisd-ps1///Pisd-ps3	1.0058	188	18.0991	6.56767	0.000151	0.0154912	1.43938	445.701	217.889	339.907	793.909	721.677	741.516
	1450039_at	Usp9x	0.809315	189	18.0991	6.5578	0.000152	0.0154913	1.42877	265.564	190.65	260.855	374.543	468.916	433.065
	1437513_a_at	Serinc1	0.742633	190	18.0392	6.53669	0.000156	0.0157064	1.40602	336.349	255.261	252.813	527.368	553.591	531.242
	1450888_at	Napb	0.534496	191	17.9764	6.51463	0.000159	0.0159353	1.38218	369.002	326.116	355.855	659.45	621.651	592.237
	1449297_at	Casp12	0.627506	192	17.9764	6.51387	0.00016	0.0159353	1.38136	747.051	816.611	843.025	1252.3	1609.95	1331.42
	1446096_at	2310001H17Rik	0.642293	193	17.9764	6.50837	0.000161	0.0159353	1.37541	39.0638	39.5901	38.7102	75.546	70.1772	63.3341
	1416881_at	Mcl1	0.577152	194	17.9715	6.50306	0.000161	0.0159532	1.36966	1279.02	1169.04	1158.23	1868.66	1868.86	2127.47
	1420867_at	Gm10698///Tmed2	0.986905	195	17.8643	6.46513	0.000168	0.0163519	1.32845	1082.78	794.093	716.058	2157.96	1823.48	1942.91
	1430886_at	1700112E06Rik	0.941962	196	17.8534	6.46084	0.000169	0.0163931	1.32377	4.47029	4.74714	4.47029	11.2258	26.3723	36.6372
	1437465_a_at	P4hb	0.526318	197	17.8532	6.45686	0.00017	0.0163938	1.31943	3842.26	3746.86	3786.35	5761	5643.18	5987.35
	1436200_at	Lonrf3	0.746675	198	17.7074	6.41829	0.000177	0.0169537	1.27729	36.8332	30.8489	35.8613	46.4638	55.0252	62.3899
	1423691_x_at	Krt8	0.917078	199	17.5235	6.36149	0.000188	0.0176867	1.21484	4.47029	4.47029	4.47029	4.47029	4.47029	4.47029
	1417801_a_at	Ppfibp2	0.514053	200	17.5235	6.35738	0.000189	0.0176867	1.2103	21.881	21.9003	26.3337	34.8024	29.5287	57.8642
	1415756_a_at	Snapin	0.584324	201	17.5235	6.35142	0.000191	0.0176867	1.20372	3428.72	2958.99	3005.72	5134.56	4915.88	5471.13
	1433536_at	Lrp11	0.85981	202	17.5235	6.34483	0.000192	0.0176867	1.19644	61.4644	60.045	63.8738	136.254	187.07	119.887
	1436051_at	Myo5a	1.07087	203	17.5235	6.34478	0.000192	0.0176867	1.19638	190.415	130.02	153.855	373.614	406.993	392.501
	1417947_at	Pcna	0.533326	204	17.4999	6.33047	0.000195	0.0177831	1.18054	1804.28	1649.95	1773.61	2604.57	2732.32	2532.31
	1417522_at	Fbxo32	0.837491	205	17.4999	6.32558	0.000196	0.0177831	1.17513	4048.27	5388.81	5006.61	10058.4	7892.64	10590.7
	1426226_at	Dyrk1a	0.588669	206	17.4999	6.32518	0.000196	0.0177831	1.17469	224.774	213.001	215.144	496.475	398.96	454.461
	1429656_at	Rhobtb1	0.688139	207	17.4999	6.32302	0.000197	0.0177831	1.17229	134.636	125.025	144.526	351.239	220.349	345.731
	1449533_at	Tmem100	1.26306	208	17.4999	6.32211	0.000197	0.0177831	1.17128	802.414	740.721	830.67	2652.66	2563.2	1401.62
	1457701_at	Tmem136	0.761799	209	17.4932	6.31555	0.000198	0.0178107	1.164	26.3801	24.2632	32.5361	52.9666	61.0839	45.9591
	1460042_at	Slc23a3	0.704511	210	17.448	6.30077	0.000202	0.017997	1.14759	4.47029	4.53067	4.53067	4.53067	5.33073	4.59187
	1453344_at	1810032O08Rik	1.57362	211	17.4174	6.29085	0.000204	0.0181243	1.13654	16.6289	26.0258	24.1779	77.3315	135.778	251.116
	1419423_at	Stab2	0.846673	212	17.3851	6.2746	0.000207	0.0182596	1.11844	236.755	348.532	360.916	650.034	691.696	645.422
	1416403_at	Abcb10	0.563348	213	17.3851	6.27357	0.000208	0.0182596	1.11728	111.251	109.854	86.9666	230.073	193.438	183.505
	1422813_at	Cacng1	0.5477	214	17.3803	6.26621	0.000209	0.0182796	1.10907	7525.71	8006.68	7972.91	12787.3	12838.6	11378.1
	1436890_at	Uap1l1	0.566105	215	17.3803	6.26425	0.00021	0.0182796	1.10688	72.7944	56.8554	97.5456	111.258	162.263	119.863
	1457296_at	Cilp	1.51525	216	17.3803	6.26386	0.00021	0.0182796	1.10645	753.737	536.868	721.978	2139.33	4466.05	1771.03
	1426306_a_at	Maged2	0.874398	217	17.377	6.25956	0.000211	0.0182938	1.10164	245.402	193.912	208.184	546.306	574.459	449.085
	1434943_at	Morn4	0.614196	218	17.377	6.25626	0.000212	0.0182938	1.09795	40.3341	40.0373	75.4188	153.884	173.339	108.784
	1420899_at	Rab18	0.78636	219	17.3447	6.24587	0.000214	0.01843	1.08633	1158.59	867.77	910.772	1923.8	1850.63	1716.4
	1437174_at	Tfdp2	0.600092	220	17.3447	6.24444	0.000215	0.01843	1.08472	66.0368	89.8855	90.8458	122.711	118.954	124.018
	1425751_at	Slc22a26	0.536988	221	17.3076	6.23168	0.000218	0.0185885	1.07042	4.47029	4.47029	4.47029	4.47029	4.47029	4.47029
	1431085_a_at	Pcmt1	0.638673	222	17.2732	6.21936	0.000221	0.0187362	1.0566	3771.4	3304.18	3038.26	6039.78	5470.76	5607.46
	1416034_at	Cd24a	0.579057	223	17.2732	6.21898	0.000221	0.0187362	1.05616	12105.4	12431.7	12171.2	18007.4	21556.8	18089.6
	1450910_at	Cap2	0.50663	224	17.2466	6.20569	0.000224	0.0188512	1.04122	5702.1	5527.1	5506.24	8635.03	7780.99	8757.36
	1423258_at	Syt9	1.48752	225	17.208	6.19113	0.000228	0.0190195	1.02482	5.43205	7.41884	5.43205	9.33476	16.8806	52.2891
	1436650_at	Filip1	0.670243	226	17.1981	6.18487	0.000229	0.019063	1.01776	492.455	432.84	383.624	811.338	768.002	896.442
	1432001_at	Mss51	1.39909	227	17.1981	6.18088	0.00023	0.019063	1.01326	6918.89	11904.5	11103	44864	28468.4	24454.9
	1448234_at	Dnajb6	0.51591	228	17.1652	6.17045	0.000233	0.0192081	1.00147	1926	1541.26	1770.51	2696.46	2787.31	2809.02
	1419447_s_at	Tbc1d1	0.582409	229	17.1652	6.16808	0.000234	0.0192081	0.998792	395.779	476.965	511.908	706.629	741.257	854.898
	1443983_at	NA	0.952238	230	17.161	6.16194	0.000235	0.0192264	0.991846	1139.07	1323.9	1361.8	3494.21	2209.43	2713.8
	1419139_at	Gdf5	0.91573	231	17.1442	6.15689	0.000237	0.0193009	0.986136	4.47029	4.54468	4.54468	6.6291	9.88576	4.87568
	1444411_at	NA	1.10619	232	17.1384	6.15164	0.000238	0.019327	0.980182	23.7901	21.1389	27.158	75.022	102.107	52.6585
	1422608_at	Arpp19	0.539077	233	17.1384	6.1493	0.000239	0.019327	0.977528	2471.33	2812.59	2790.55	3996.46	4687.1	4420.94
	1418124_at	Emc4	0.545426	234	17.1057	6.13786	0.000242	0.019473	0.964555	2540.77	2206.73	2296.41	3971.4	3707.48	3447.84
	1426098_a_at	Cast	0.55632	235	17.103	6.135	0.000243	0.0194852	0.961311	569.956	630.807	563.901	859.295	948.927	1059.3
	1425553_s_at	Hip1r	0.601425	236	17.103	6.13415	0.000243	0.0194852	0.960339	132.01	141.369	136.319	199.635	240.408	238.8
	1432913_at	Lrrc52	1.50436	237	17.032	6.10648	0.000251	0.0198063	0.928867	17.2024	19.739	18.4192	75.487	111.177	22.5508
	1430053_a_at	Ola1	0.695328	238	17.0313	6.10388	0.000251	0.0198092	0.925902	1959.56	1444.45	1569.1	2788.06	3023.87	2719.78
	1427464_s_at	Hspa5	0.497312	239	17.0313	6.10243	0.000252	0.0198092	0.92424	7019.25	7611.49	7120.64	12155.5	11121.4	10623.2
	1435989_x_at	Krt8	0.966253	240	17.0166	6.0979	0.000253	0.0198764	0.91908	4.47029	4.47029	4.47029	4.52599	4.4904	5.88686
	1418003_at	Rgcc	0.747014	241	17.0102	6.09507	0.000254	0.0199057	0.915847	3101.59	2458.1	2301.83	4025.35	5176.85	5326.13
	1451943_a_at	Ppm1a	0.533531	242	16.9672	6.08331	0.000257	0.0201041	0.902417	863.335	871.543	901.011	1308.71	1268.05	1426.55
	1430590_at	D3Ertd751e	0.716154	243	16.9672	6.08327	0.000257	0.0201041	0.902367	5.41671	5.25381	5.35132	6.09272	5.42346	6.70862
	1422573_at	Ampd3	1.05433	244	16.9662	6.08155	0.000258	0.0201085	0.900403	685.848	721.27	693.4	1930.63	1998.51	1233.94
	1442769_at	Mybpc1	0.788568	245	16.9352	6.07057	0.000261	0.0202526	0.887841	1434.52	1939.02	2043.75	3221.3	3628.25	3675.13
	1419150_at	Myf6	0.738425	246	16.9352	6.07023	0.000261	0.0202526	0.887455	6288.74	5887.86	6286.75	10312.8	14218.8	9670.28
	1455213_at	Tmsb15b2///Tmsb15l	0.81511	247	16.9352	6.06854	0.000262	0.0202526	0.885523	199.335	150.886	158.193	430.463	337.673	384.2
	1450983_at	Akap8	0.542512	248	16.9352	6.06768	0.000262	0.0202526	0.884541	453.586	402.99	465.824	730.787	725.004	708.48
	1448235_s_at	Gm21596///Hmgb1-ps10///4932431P20Rik///Hmgb1	0.716717	249	16.9074	6.05366	0.000266	0.0203824	0.868467	3804.66	3346.22	3765.27	5947.29	5913.97	6322.04
	1425803_a_at	Mbd2	0.875067	250	16.9074	6.04882	0.000267	0.0203824	0.862904	362.492	262.898	332.061	783.099	608.344	622.904
	1416154_at	Srp54b///Srp54a	0.832859	251	16.9074	6.04772	0.000268	0.0203824	0.86164	163.983	117.62	104.209	303.76	341.329	267.101
	1454757_s_at	Ifi27	0.522882	252	16.9074	6.04459	0.000269	0.0203824	0.858053	518.294	427.965	486.878	862.43	884.022	803.133
	1451130_at	Use1	0.484537	253	16.9074	6.0444	0.000269	0.0203824	0.857837	3662.35	3488.22	3480.76	5230.29	5203.13	5531.15
	1416386_a_at	M6pr	0.728545	254	16.9074	6.04418	0.000269	0.0203824	0.857583	237.919	182.263	173.922	382.673	336.215	469.684
	1457338_at	NA	1.03718	255	16.8753	6.03476	0.000272	0.0205337	0.846751	428.349	548.611	654.326	1109.67	991.993	1344.77
	1427189_at	Arih1	0.517598	256	16.8136	6.02086	0.000276	0.0208274	0.830754	553.651	503.9	530.09	856.871	796.461	835.593
	1435566_s_at	Araf	0.609995	257	16.8108	6.01883	0.000277	0.020841	0.828416	1025.97	855.054	909.618	1868.63	1526.39	1567.98
	1424942_a_at	Myc	0.634246	258	16.8104	6.01729	0.000277	0.020843	0.826638	54.4636	69.2127	49.0274	124.06	143.644	139.568
	1460033_at	A330023F24Rik	0.583464	259	16.8094	6.01417	0.000278	0.0208479	0.823047	87.7223	71.8349	66.3876	120.029	108.58	113.298
	1430980_a_at	Eif4a1	0.614035	260	16.8089	6.01263	0.000279	0.02085	0.821271	1923.29	1556.96	1577.92	2831.39	2879.45	2533.81
	1448350_at	Asl	0.605313	261	16.7915	6.00768	0.00028	0.0209339	0.815556	59.5591	58.7862	63.5811	81.5196	80.0155	71.3587
	1425850_a_at	Nek6	0.71155	262	16.7896	6.00586	0.000281	0.0209429	0.813453	197.003	175.33	178.607	367.08	308.809	350.143
	1439070_x_at	Pisd-ps1///Pisd-ps3	0.536313	263	16.7806	6.00049	0.000283	0.0209867	0.80726	170.635	173.708	120.778	216.705	222.858	234.138
	1424039_at	Saraf	0.513489	264	16.7603	5.99364	0.000285	0.021085	0.799346	14960.1	14528.5	13600.4	18762.1	21988.4	22006.7
	1435258_at	Tmem141	0.561857	265	16.6694	5.96603	0.000294	0.0215308	0.767373	320.942	256.758	286.439	427.772	519.311	478.57
	1417307_at	Dmd	0.539953	266	16.6637	5.96132	0.000296	0.0215593	0.761901	1076.03	1114.79	1181.15	1655.91	1714.61	1949.19
	1425533_a_at	Stau2	0.485319	267	16.6637	5.9608	0.000296	0.0215593	0.761302	540.767	602.371	526.833	875.32	881.384	817.597
	1436758_at	Hdac4	0.544707	268	16.6637	5.96066	0.000296	0.0215593	0.761139	373.395	404.545	368.057	656.982	574.552	581.838
	1448568_a_at	Slc20a1	0.795949	269	16.6408	5.95327	0.000298	0.021673	0.75255	384.117	255.926	259.796	762.634	599.771	675.936
	1457587_at	Kcnq5	0.950315	270	16.6408	5.9519	0.000299	0.021673	0.750954	498.431	726.354	766.121	1500.56	1936.04	1175.33
	1428471_at	Sorbs1	0.714007	271	16.6253	5.9474	0.0003	0.0217505	0.745734	6752.28	9128.86	9207.49	15336.6	16861.7	14354.8
	1426503_a_at	Rnf121	0.545413	272	16.622	5.94535	0.000301	0.0217671	0.743346	102.921	81.6382	111.74	168.268	172.541	161.657
	1425674_a_at	Ssu72	0.501213	273	16.6143	5.94104	0.000303	0.0218057	0.738332	1472.85	1501.27	1469.6	2411.33	2230.12	2170.54
	1425282_at	Rnf144b	0.867863	274	16.5966	5.93438	0.000305	0.0218949	0.730578	18.9133	10.5745	15.8782	32.7842	19.247	29.6737
	1416231_at	Vac14	0.626267	275	16.5966	5.93403	0.000305	0.0218949	0.730166	257.565	344.264	351.048	602.597	506.586	521.172
	1423865_at	Slc44a1	0.580793	276	16.5966	5.93336	0.000305	0.0218949	0.729385	1129.25	1031	1207.72	2368.01	1903.48	2013.12
	1455267_at	Esrrg	0.782119	277	16.566	5.92225	0.000309	0.0220495	0.716441	798.547	985.474	1091.03	2044.11	2027.31	1548.7
	1419033_at	Stk26	0.80682	278	16.566	5.92197	0.000309	0.0220495	0.716117	339.287	300.259	350.042	480.844	700.394	732.758
	1423281_at	Stmn2	0.609668	279	16.5289	5.91167	0.000313	0.0222385	0.70409	18.4823	16.9214	17.2684	30.1607	27.4823	32.156
	1429776_a_at	Dnajb6	1.13106	280	16.4519	5.89364	0.00032	0.0226367	0.683	202.207	169.438	182.239	511.347	478.322	453.179
	1427148_at	Pja2	0.612219	281	16.4412	5.89017	0.000321	0.0226922	0.678945	456.499	369.632	395.365	685.468	583.582	732.944
	1443924_at	Wnk3	0.918479	282	16.428	5.8862	0.000322	0.0227614	0.67429	14.7322	9.67272	15.8472	39.8146	32.3767	34.8104
	1459731_at	NA	0.523446	283	16.4115	5.87755	0.000326	0.0228481	0.664146	45.8846	44.2709	49.3756	49.3756	59.394	53.8712
	1455504_a_at	Mkrn1	0.638419	284	16.3564	5.86529	0.00033	0.02314	0.649759	175.621	188.412	212.475	339.664	360.625	376.386
	1453564_a_at	Chmp3	0.602113	285	16.3272	5.85367	0.000335	0.023296	0.636096	455.131	510.384	569	921.135	935.885	801.726
	1418412_at	Tpd52l1	0.517005	286	16.3272	5.85116	0.000336	0.023296	0.633138	2151.19	2331.75	2527.39	4116.76	3529.12	3871.6
	1429485_a_at	Utp11l	0.467274	287	16.3272	5.85023	0.000336	0.023296	0.63205	1433.1	1475.51	1405.19	2052.09	2130.85	1990.19
	1444026_at	AI593442	1.07399	288	16.3221	5.8466	0.000338	0.0233232	0.627771	4.54604	4.54604	4.54362	23.1048	8.00622	4.54604
	1439965_at	Slc43a2	0.556875	289	16.3197	5.84467	0.000338	0.0233364	0.625492	206.975	188.304	204.82	345.295	370.045	354.212
	1423186_at	Tiam2	0.953149	290	16.3197	5.84088	0.00034	0.0233364	0.621031	11.9281	9.86009	10.6631	31.3397	44.3504	24.8777
	1451897_a_at	Nbr1	0.544613	291	16.318	5.83794	0.000341	0.0233455	0.617563	223.083	222.423	177.749	346.87	297.769	365.081
	1448398_s_at	Rpl22	0.532359	292	16.2487	5.81911	0.000349	0.0237206	0.59534	1406.48	1358.18	1462.51	2426.49	2050.07	2306.25
	1451839_a_at	Pde7a	0.854788	293	16.1872	5.7981	0.000357	0.024059	0.57048	407.461	470.368	589.256	1074.53	1362.88	946.102
	1424707_at	Tmed10	0.459923	294	16.1872	5.79804	0.000357	0.024059	0.570406	3352.1	3651.81	3309.78	4951.75	4790.34	4972.4
	1425281_a_at	Tsc22d3	0.631984	295	16.1746	5.79207	0.00036	0.0241288	0.563331	9668.98	9876.31	8773.41	16576.4	13572.2	18410.3
	1453628_s_at	Lrrc2	0.515768	296	16.1746	5.79176	0.00036	0.0241288	0.562959	4626.34	5499.67	5134.58	8250.8	7549.34	7681.67
	1453303_at	4833417J20Rik	0.584112	297	16.1653	5.788	0.000362	0.0241807	0.558502	12.2341	12.4231	12.383	17.5443	32.6882	28.8471
	1436944_x_at	Pisd-ps1///Pisd-ps3	1.38067	298	16.1653	5.7874	0.000362	0.0241807	0.557788	1278.87	583.569	563.173	2460.09	2217.65	2073.55
	1416381_a_at	Prdx5	0.473739	299	16.141	5.77697	0.000366	0.0243163	0.545412	2812.52	2943.65	2914.69	3963.88	4314.21	4278.19
	1415932_x_at	Atp9a	0.698855	300	16.141	5.77416	0.000368	0.0243163	0.542073	185.454	223.157	263.278	461.475	508.989	444.376
	1427344_s_at	Rasd2	0.932292	301	16.1408	5.77256	0.000368	0.0243175	0.540166	613.856	1026.69	946.216	1964.22	1901.15	1976.88
	1449875_s_at	H2-T9///H2-T22///H2-T10	0.471796	302	16.1332	5.76942	0.00037	0.02436	0.536435	788.864	755.292	740.89	1050.95	981.564	1004.05
	1453262_at	2810032G03Rik	1.11574	303	16.123	5.76534	0.000371	0.0244174	0.531586	5.65685	9.55082	9.88913	79.6544	37.4751	33.5741
	1436309_at	Neto2	0.82438	304	16.1188	5.76168	0.000373	0.0244409	0.527227	139.173	225.334	238.612	427.089	398.424	463.537
	1448883_at	Lgmn	0.829374	305	16.1132	5.75848	0.000374	0.0244728	0.523416	262.121	173.803	156.508	383.731	554.238	360.584
	1432489_a_at	Wdyhv1	0.559007	306	16.1033	5.75532	0.000376	0.0245283	0.519657	29.5588	14.1238	24.0736	55.0664	40.1612	74.2821
	1458218_s_at	Pde7a	0.737371	307	16.0954	5.74906	0.000379	0.024573	0.512193	4220.96	5501.99	5471.2	8134.45	10818.3	8556.34
	1450634_at	Atp6v1a	0.807333	308	16.0954	5.74888	0.000379	0.024573	0.511978	737.806	497.971	552.108	1647.51	1168.62	1040.22
	1452836_at	Lpin2	0.551444	309	16.0796	5.74457	0.000381	0.0246626	0.506838	123.405	112.587	100.142	173.115	194.434	193.266
	1436689_a_at	Aldh9a1	0.672976	310	16.0695	5.74138	0.000382	0.02472	0.503036	541.747	515.646	696.436	963.699	1135.59	1028.16
	1420951_a_at	Son	0.617708	311	16.0586	5.73803	0.000384	0.0247823	0.499039	38.8794	50.5352	40.1111	64.9838	60.6314	83.7566
	1435933_at	Scn2a1	1.3	312	16.0156	5.72723	0.000388	0.0250286	0.486136	70.8288	22.4067	51.0082	95.8171	205.936	138.55
	1456080_a_at	Serinc3	1.2021	313	16.0004	5.72185	0.000391	0.0251167	0.479693	1405.82	644.96	760.54	2510.65	2246.13	2405.98
	1442340_x_at	Cyr61	0.785377	314	15.9951	5.71915	0.000392	0.0251472	0.476471	30.033	35.6583	40.8082	41.385	62.3972	80.7544
	1429328_at	Nsfl1c	0.45478	315	15.9951	5.71841	0.000393	0.0251472	0.475583	2004.05	1977.08	1950.39	2865.62	3044.75	2896.82
	1419619_at	Krt80	0.493601	316	15.9416	5.70202	0.0004	0.025459	0.45595	4.47216	4.47216	4.47216	5.86637	4.6646	4.47216
	1429134_at	LOC102640118///Hivep3	0.61027	317	15.9191	5.69646	0.000403	0.0255912	0.449277	40.1975	40.8862	35.8025	73.0198	54.833	74.1519
	1429681_a_at	Tecr	0.56272	318	15.9103	5.69358	0.000404	0.0256428	0.445815	13030.8	13783.5	12997.6	17961.4	24433.1	20641.2
	1423598_at	Atp8a1	0.601992	319	15.9034	5.69104	0.000405	0.0256839	0.442768	105.934	77.876	67.6103	235.028	219.153	198.554
	1431047_at	Chd6	0.555819	320	15.8876	5.68679	0.000408	0.0257775	0.437667	4.47029	4.47029	4.4727	4.69264	4.4727	4.48166
	1423648_at	Pdia6	0.551246	321	15.8866	5.68072	0.00041	0.0257836	0.430372	485.852	419.489	408.475	601.396	793.647	684.42
	1428347_at	Cyfip2	1.77565	322	15.8752	5.67443	0.000414	0.0258513	0.422799	90.068	45.5888	58.9811	434.74	205.048	353.306
	1456764_at	Slc35f3	0.470891	323	15.7898	5.65547	0.000423	0.0263647	0.399954	4.47029	4.47029	4.47029	5.77547	4.47029	4.47029
	1456824_at	Zfp612	0.570379	324	15.7891	5.65021	0.000426	0.0263688	0.393612	99.2906	81.0348	120.369	134.117	152.008	150.399
	1427663_a_at	Clk4	0.587657	325	15.766	5.63886	0.000431	0.0265096	0.379903	393.155	347.818	351.16	668.958	572.615	734.297
	1460281_at	Asb15	1.2587	326	15.7443	5.63355	0.000434	0.0266419	0.373478	36.6434	36.9018	60.0143	162.829	83.3321	208.759
	1416660_at	Eif3a	0.510549	327	15.7411	5.62934	0.000436	0.0266619	0.368388	697.706	618.131	616.205	967.612	989.065	1017.41
	1460242_at	Cd55	0.691082	328	15.7411	5.62838	0.000437	0.0266619	0.367219	1081.71	1094.67	1021.32	1595.75	2291.82	1575.09
	1430875_a_at	Pak1ip1	0.52318	329	15.729	5.62126	0.000441	0.0267362	0.358604	546.945	487.697	440.059	824.818	754.017	806.944
	1416064_a_at	Hspa5	0.458309	330	15.7273	5.61895	0.000442	0.0267469	0.355801	9271.55	8760.42	9011.97	12883.5	13749.3	12331.3
	1418163_at	Tlr4	0.614361	331	15.7054	5.61201	0.000445	0.0268819	0.347396	4.54877	4.6534	4.47029	7.933	6.79945	5.48565
	1426875_s_at	Srxn1	0.798172	332	15.703	5.60714	0.000448	0.0268965	0.341487	594.549	360.459	286.757	959.86	947.543	838.545
	1454875_a_at	Rbbp4	0.627509	333	15.6935	5.60352	0.00045	0.0269558	0.337089	191.317	161.19	138.133	257.086	316.187	218.566
	1423905_at	Pvr	0.733141	334	15.6472	5.59021	0.000457	0.0272444	0.32091	54.9785	32.3874	44.042	184.22	189.121	111.489
	1440311_at	Sorbs1	0.93371	335	15.5703	5.57112	0.000468	0.0277314	0.297678	564.524	569.71	674.655	1912.73	1187.45	1143.67
	1430019_a_at	Gm10052///Gm5803///Gm5643///Hnrnpa1	0.450334	336	15.5408	5.56235	0.000473	0.02792	0.286974	2463.27	2500.9	2478.12	3966.29	3504.03	3831.58
	1435247_at	Uba5	0.566382	337	15.4934	5.55201	0.000479	0.0282268	0.274345	611.533	642.692	719.086	1072.44	1137.61	990.585
	1425399_at	Mfsd7b	0.553333	338	15.4876	5.54972	0.00048	0.0282647	0.27155	18.0566	17.7537	18.0566	18.0566	20.4404	18.2999
	1453017_at	Ankle2	0.637409	339	15.4764	5.54552	0.000483	0.0283371	0.266422	428.923	428.923	428.923	872.275	641.699	706.416
	1438511_a_at	Rgcc	0.468355	340	15.4526	5.53882	0.000486	0.0284929	0.258219	10954.4	9223.47	9863.08	13472.7	14997.2	15334.3
	1416262_at	Tmem19	0.495393	341	15.4471	5.53616	0.000488	0.0285294	0.254969	124.773	104.65	135.605	213.671	211.094	212.472
	1429533_at	Immt	0.608199	342	15.4471	5.53561	0.000488	0.0285294	0.25429	682.711	595.898	616.692	1071.1	1424.01	1109.22
	1448736_a_at	Hprt	0.475573	343	15.4461	5.53436	0.000489	0.0285355	0.25276	1120.75	1042.53	995.907	1582.56	1617.14	1417.08
	1456422_at	Dennd5b	0.617502	344	15.4373	5.52733	0.000493	0.028594	0.244144	9.13499	12.8814	12.8814	14.284	17.785	15.2529
	1458455_at	Abra	0.546562	345	15.4164	5.52173	0.000497	0.0287319	0.237285	4642.5	5744.27	5221.95	7266.78	9049.93	7259.44
	1451287_s_at	Aif1l	1.13973	346	15.387	5.5114	0.000503	0.0289269	0.224604	14.5593	13.3847	8.53113	60.476	30.4912	36.2353
	1421835_at	Map7	0.609481	347	15.3684	5.5057	0.000506	0.0290508	0.217597	4.60616	5.56086	5.866	10.7661	5.9838	6.50374
	1450952_at	Pln	0.817356	348	15.3615	5.50235	0.000508	0.0290973	0.213478	11.2268	22.7967	14.7975	55.5708	29.305	43.5572
	1427351_s_at	Ighm	2.18979	349	15.3524	5.49958	0.00051	0.029158	0.210076	307.181	141.84	97.9275	5002.07	1878.44	1109.46
	1432098_a_at	Olfr701	0.50695	350	15.3314	5.4935	0.000514	0.0292994	0.202597	4.47029	4.47029	4.47029	4.47029	5.7097	4.47029
	1422879_at	Sypl	0.669338	351	15.3261	5.49041	0.000516	0.0293352	0.198795	2700.48	1991.17	2017.51	3964.28	3455.53	3783.54
	1448339_at	Tmem30a	0.495395	352	15.2789	5.47978	0.000522	0.0296561	0.185697	2105.16	1892.58	2012.96	3028.66	2799.81	3112.57
	1423817_s_at	Use1	0.438097	353	15.2789	5.47847	0.000523	0.0296561	0.184077	3732.19	3720.05	3574.04	5153.09	5623.3	5231.18
	1418448_at	Rras	0.583143	354	15.2747	5.47645	0.000525	0.0296846	0.181584	615.727	515.968	571.355	862.314	1196.21	1027.17
	1449178_at	Pdlim3	0.607606	355	15.2636	5.46824	0.00053	0.0297608	0.171456	27343.5	20547	19780.9	38645.3	38052.3	36599.5
	1422247_a_at	Uty	0.580928	356	15.2224	5.45738	0.000537	0.0300445	0.158036	20.6512	10.3605	18.252	29.3799	21.0312	19.4975
	1452194_at	Tbcd	0.470227	357	15.2221	5.45631	0.000538	0.0300465	0.156711	312.999	332.012	272.666	455.31	483.635	474.313
	1454795_at	Cobll1	0.721942	358	15.2178	5.45091	0.000541	0.0300757	0.150038	397.389	485.085	474.943	1038.78	860.323	698.227
	1417033_at	Ube2g2	0.721997	359	15.2178	5.4505	0.000541	0.0300757	0.149521	168.942	211.221	172.442	355.442	415.895	258.371
	1431645_a_at	Gdi2	1.02143	360	15.2178	5.44999	0.000542	0.0300757	0.148894	724.852	426.552	516.156	1261.92	1103.29	1304.34
	1457658_x_at	Anxa4	0.767365	361	15.2108	5.44607	0.000544	0.0301248	0.144049	30.3028	32.6893	29.2268	72.8697	74.8744	66.8686
	1454965_at	Fam171b	0.605138	362	15.1897	5.44009	0.000548	0.0302712	0.136639	20.6928	22.5636	30.758	57.8164	30.758	44.7491
	1432349_a_at	Sync	0.707059	363	15.1731	5.43196	0.000554	0.0303873	0.126556	697.02	554.673	661.218	1091.61	982.814	1184.35
	1426485_at	Ubxn4	0.472944	364	15.1569	5.4279	0.000557	0.030501	0.121527	5040.74	5024.84	4665	7098.52	7701.7	6570.05
	1434975_x_at	Pisd-ps3	1.30584	365	15.1394	5.42298	0.00056	0.0306237	0.115423	645.032	268.7	294.112	1155.69	1200.88	1090.25
	1455342_at	Prune2	1.61745	366	15.1205	5.41511	0.000565	0.0307574	0.105644	39.5901	65.0361	69.1041	320.27	549.729	136.054
	1453623_a_at	Rad23a	0.42898	367	15.1181	5.4128	0.000567	0.0307744	0.102767	1246.47	1363.89	1306.02	1861.94	1772.42	1967.59
	1458308_at	Sbno2	0.476181	368	15.1181	5.4127	0.000567	0.0307744	0.102638	6.12052	5.6359	5.6359	9.43026	11.0671	9.69697
	1416455_a_at	Cryab	0.514461	369	15.0851	5.40354	0.000573	0.0310094	0.091248	22168.3	25212.7	22983.7	32676.9	41600	34575
	1423173_at	Napb	0.498256	370	15.0839	5.40234	0.000574	0.0310179	0.089751	472.604	475.502	524.134	783.378	706.342	716.381
	1416028_a_at	Hn1	0.628571	371	15.0824	5.39915	0.000577	0.0310288	0.08579	1354	1231.92	1141.01	1882.75	2552.7	1855.15
	1423143_at	Gtpbp4	0.506091	372	15.0824	5.39912	0.000577	0.0310288	0.08575	1462.21	1254.85	1453.21	2019.42	2004.45	2293.53
	1422776_at	Serpinb8	0.673952	373	15.0708	5.3959	0.000579	0.0311114	0.081737	13.6106	17.784	17.784	19.7105	21.9305	21.622
	1423779_at	Chchd6	0.4554	374	15.0708	5.3944	0.00058	0.0311114	0.079864	89.8173	98.9771	116.459	138.756	173.177	137.042
	1423577_at	Slf1	0.649776	375	15.0708	5.39017	0.000583	0.0311114	0.074599	301.823	341.185	336.459	488.947	567.162	573.127
	1420636_a_at	Dusp12	0.468572	376	15.0708	5.39016	0.000583	0.0311114	0.074587	61.3876	47.0895	53.7157	81.124	67.3494	78.93
	1421758_at	Nat1	0.569369	377	15.0708	5.38824	0.000584	0.0311114	0.072195	4.9636	5.30742	4.66318	7.13471	7.15472	5.30742
	1458361_at	Dclre1c	0.457529	378	15.0679	5.38673	0.000585	0.0311323	0.070314	4.47029	4.47029	4.47029	4.47535	4.47029	4.47181
	1423172_at	Napb	0.542625	379	15.0433	5.37917	0.000591	0.0313093	0.06087	540.964	547.705	635.608	978.336	896.046	831.145
	1431055_a_at	Snx10	0.623651	380	15.0433	5.37733	0.000592	0.0313093	0.05858	263.583	174.127	214.938	395.914	405.086	397.952
	1452344_at	Synj2	0.52083	381	15.0421	5.37615	0.000593	0.031318	0.057105	111.82	109.951	107.016	191.077	216.518	212.032
	1420621_a_at	App	0.484577	382	15.0385	5.37388	0.000595	0.0313439	0.054272	988.469	835.352	735.871	1217.26	1381.21	1360.45
	1422562_at	Rrad	2.82169	383	15.0385	5.37358	0.000595	0.0313439	0.053888	16.2514	9.39933	10.7282	282.114	742.968	90.5061
	1444341_at	Mybpc1	0.745918	384	15.0261	5.36842	0.000599	0.0314333	0.04744	1764.03	2377.11	2394.65	3471.64	4164.79	4155.05
	1438089_a_at	Bclaf1	0.496933	385	14.9899	5.35923	0.000605	0.0316966	0.035954	426.613	407.43	357.003	584.463	645.041	578.802
	1420852_a_at	B3gnt2	0.838201	386	14.9896	5.35768	0.000607	0.0316984	0.034009	10.9169	5.78501	10.6673	10.9169	22.6986	12.0585
	1432411_a_at	Fbxw2	0.731726	387	14.9896	5.35388	0.000609	0.0316984	0.029251	434.283	280.026	297.074	718.354	660.005	725.142
	1426914_at	Marveld2	0.748833	388	14.9896	5.35348	0.00061	0.0316984	0.028756	7.44679	7.44679	5.49723	11.0133	13.1773	9.11863
	1418093_a_at	Egf	0.524451	389	14.9782	5.34818	0.000614	0.0317822	0.02212	914.877	805.569	900.27	1193.52	1362.97	1379.21
	1417300_at	Smpdl3b	0.708254	390	14.963	5.34443	0.000617	0.0318931	0.017412	11.0928	10.1976	11.0928	15.3707	12.996	11.0928
	1453183_at	Dnaaf2	0.505927	391	14.9378	5.33602	0.000623	0.0320787	0.006859	4.67355	4.65751	4.67912	4.70082	5.27573	4.67912
	1429663_at	Katnal2	0.664173	392	14.9346	5.33357	0.000625	0.0321024	0.003791	4.52975	4.52975	4.56058	4.64238	12.8241	4.57739
	1428839_at	Wdr53	0.794787	393	14.9253	5.33091	0.000627	0.0321713	0.000451	8.14754	11.2744	10.6875	19.2836	29.2934	11.6073
	1429206_at	Rhobtb1	0.596344	394	14.9221	5.32939	0.000628	0.0321954	-0.001465	846.379	805.089	921.589	1714.17	1380.13	1226.73
	1426880_at	Etl4	0.560358	395	14.9095	5.3252	0.000631	0.0322889	-0.006722	3889.95	4101.54	4601.37	6710.91	7006.83	5681.88
	1427135_at	Srek1	0.535098	396	14.9068	5.32378	0.000633	0.032309	-0.008506	298.714	357.895	239.363	450.956	568.133	497.171
	1446625_at	Tmem100	0.777542	397	14.905	5.32254	0.000634	0.0323222	-0.010074	23.4596	23.8938	23.8938	50.0583	45.8662	51.1763
	1457851_at	NA	0.547759	398	14.8876	5.31826	0.000637	0.0324517	-0.015449	139.39	122.641	103.276	238.331	327.546	223.997
	1426486_at	Ubxn4	0.507123	399	14.8762	5.31444	0.00064	0.0325369	-0.020249	2562.28	2532.03	2471.34	3815.87	4144.02	3479.49
	1448021_at	Fam46c	0.911549	400	14.8726	5.31193	0.000642	0.0325643	-0.02341	19.0641	17.9462	17.9462	37.1566	74.2236	23.3998
	1455480_s_at	Ube2d3	0.523271	401	14.8726	5.31028	0.000643	0.0325643	-0.02549	6701.82	5514.1	5467.53	9637.36	9042.65	8676.96
	1426446_at	6430548M08Rik	0.764475	402	14.8726	5.31013	0.000643	0.0325643	-0.025682	90.7299	65.9353	63.0607	139.485	145.461	227.073
	1417409_at	Jun	0.443297	403	14.8164	5.29698	0.000654	0.0329881	-0.042248	2902.69	3241.55	3380.33	4628.25	4827.83	4337.11
	1416026_a_at	LOC102635048///Rpl12	0.482115	404	14.8029	5.29152	0.000658	0.0330911	-0.049136	16351.4	14000	14479.9	22252.7	22188.1	22369
	1431869_at	5730419F03Rik	0.8153	405	14.8029	5.29087	0.000659	0.0330911	-0.049961	49.6156	36.6897	47.2145	58.4134	123.515	120.409
	1453077_a_at	Snapc3	1.21184	406	14.8004	5.28952	0.00066	0.0331097	-0.051665	139.752	79.0396	98.4055	383.489	189.704	317.763
	1427548_a_at	Clns1a	0.606481	407	14.7935	5.28733	0.000662	0.0331629	-0.054428	576.942	475.308	473.023	962.329	939.144	876.486
	1422375_a_at	Art1	0.429164	408	14.7834	5.28424	0.000664	0.0332399	-0.058323	3343.9	3333.01	3107.68	4654.59	4496.22	4710.49
	1454706_at	Uvrag	0.505573	409	14.7834	5.27969	0.000668	0.0332399	-0.06407	310.705	351.457	307.324	544.146	485.557	455.149
	1451680_at	Srxn1	0.590555	410	14.7834	5.27873	0.000669	0.0332399	-0.06529	211.652	184.863	195.937	353.405	392.596	306.985
	1418459_at	Ccdc91	0.42295	411	14.7834	5.2762	0.000671	0.0332399	-0.068481	1369.11	1353.66	1244.23	1820.03	1885.03	1907.49
	1451479_a_at	Tmem53	0.553815	412	14.7834	5.27377	0.000673	0.0332399	-0.071564	5.34009	5.0097	5.73779	6.51435	7.6936	7.11238
	1427939_s_at	Mycbp	0.422235	413	14.7834	5.27354	0.000673	0.0332399	-0.071851	490.35	492.953	474.037	679.568	732.48	705.793
	1428942_at	Mt2	1.50399	414	14.7834	5.27215	0.000674	0.0332399	-0.0736	1057.77	1019.13	943.891	1862.92	6178.11	4180.98
	1439811_at	Mtr	0.418013	415	14.7834	5.27131	0.000675	0.0332399	-0.074671	140.043	129.353	122.491	209.661	226.27	215.917
	1455839_at	LOC102642250///Uggt1	0.595035	416	14.7834	5.26998	0.000676	0.0332399	-0.076348	141.281	131.163	181.138	225.815	332.741	240.997
	1431980_a_at	As3mt	0.569189	417	14.7834	5.26988	0.000676	0.0332399	-0.076483	707.839	788.289	896.998	1117.39	1133.72	1335.43
	1429617_at	Cyld	0.511024	418	14.7834	5.26913	0.000677	0.0332399	-0.077422	139.121	138.073	141.022	198.764	188.32	214.789
	1420682_at	Chrnb1	0.588404	419	14.7834	5.2686	0.000677	0.0332399	-0.078092	1332.9	1238.14	1273.58	1936.61	2521.36	2081.33
	1453063_at	Cltb	0.481759	420	14.7834	5.26777	0.000678	0.0332399	-0.079146	1619.05	1688.4	1755.17	2452	2756.14	2441.55
	1416068_at	Kars	0.450812	421	14.7772	5.26574	0.00068	0.0332877	-0.081714	1825.77	2031.91	1993.89	2599.06	2837.26	2933.83
	1427456_at	Wdfy3	0.519201	422	14.7749	5.26357	0.000682	0.0333054	-0.08446	236.061	219.061	205.076	440.152	344.718	361.91
	1449528_at	Vegfd	0.5444	423	14.7705	5.26103	0.000684	0.0333385	-0.087675	153.872	138.645	154.895	188.763	249.482	187.475
	1424161_at	Ddx27	0.667911	424	14.7599	5.2582	0.000686	0.0334203	-0.091267	114.432	100.875	141.454	152.944	241.076	259.212
	1456374_x_at	Eif3c	0.412901	425	14.752	5.25491	0.000689	0.0334815	-0.09543	5490.1	5830.4	5419.59	7327.52	7908.65	7969.65
	1423235_at	Ap3b1	0.460426	426	14.7352	5.24845	0.000695	0.0336108	-0.10362	439.171	447.653	498.95	718.956	664.537	849.327
	1455399_at	Cnksr1	0.644552	427	14.7283	5.24632	0.000696	0.0336642	-0.106326	1674.2	2192.06	2378.26	2911.79	4047.33	3315.82
	1452345_at	Lmod2	0.577684	428	14.7164	5.24326	0.000699	0.0337568	-0.110212	8757.34	10550.9	10990	14944.6	17443.4	15942.5
	1416313_at	Mllt11	0.452451	429	14.7123	5.24165	0.0007	0.0337884	-0.112255	6332.81	5597.11	5053.43	7780.67	8603.77	8095.24
	1433827_at	Atp8a1	0.616658	430	14.6741	5.23119	0.00071	0.0340869	-0.125539	1388.85	1031.37	1113.15	1849.37	1861.9	2007.96
	1432462_a_at	Med27	0.422608	431	14.6724	5.22917	0.000711	0.0341003	-0.128116	122.077	121.064	120.06	243.451	167.353	179.927
	1423082_at	Derl1	0.594051	432	14.6602	5.22607	0.000714	0.0341965	-0.132062	648.145	556.31	595.224	908.29	1115.04	884.468
	1435794_at	5031425E22Rik	0.567464	433	14.6546	5.22418	0.000716	0.0342406	-0.134455	444.149	484.468	480.809	831.153	718.874	733.206
	1416411_at	Gstm2	0.574531	434	14.6499	5.22079	0.000719	0.0342772	-0.138773	1456.42	1293.94	1364.01	2512.54	2256.96	1875.9
	1428970_at	Naa50	0.425545	435	14.6374	5.2168	0.000723	0.034376	-0.143853	5402.86	5516.21	5310.78	8331.76	7123.43	7365.65
	1423393_at	Clic4	0.532382	436	14.6321	5.21497	0.000724	0.0344184	-0.14618	1395.74	1220.79	1137.05	1805.16	2014.88	1964.68
	1416421_a_at	Ssb	0.472243	437	14.6304	5.21382	0.000725	0.0344318	-0.14765	774.113	753.261	700.077	1076.57	1052.23	1078.43
	1429501_s_at	Ppm1a	0.462362	438	14.6228	5.2114	0.000727	0.0344918	-0.150727	27.3013	40.4917	38.5739	61.2706	49.2956	52.8614
	1453949_s_at	Lypla1	0.612592	439	14.6045	5.2057	0.000733	0.034638	-0.158003	468.536	365.82	390.278	815.897	657.557	653.451
	1421143_at	Diaph1	0.63454	440	14.5928	5.20214	0.000736	0.0347312	-0.162544	321.077	255.357	226.915	360.09	599.783	542.42
	1422620_s_at	Plpp1	0.522807	441	14.5928	5.20188	0.000736	0.0347312	-0.16287	1751.02	1557.29	1634.92	2630.31	2899.24	2390.63
	1438659_x_at	Chchd6	0.62679	442	14.5882	5.20019	0.000738	0.0347682	-0.165021	361.215	368.949	360.245	672.788	573.376	629.815
	1451411_at	Gprc5b	0.543772	443	14.5812	5.19808	0.00074	0.034824	-0.167716	8.26326	8.49067	7.97975	13.7557	8.6281	10.7949
	1438953_at	Vegfd	0.677347	444	14.5801	5.19657	0.000741	0.0348331	-0.169644	206.98	238.031	309.103	425.313	517.535	426.415
	1432207_a_at	Toe1	0.613044	445	14.5801	5.19621	0.000741	0.0348331	-0.170105	29.0922	28.4939	26.3684	65.7993	41.8298	55.0395
	1417376_a_at	Cadm1	0.777114	446	14.5576	5.19126	0.000746	0.0350136	-0.176426	87.292	114.743	152.041	276.459	257.803	152.031
	1452677_at	Pnpt1	2.67024	447	14.5325	5.1824	0.000754	0.0352169	-0.187755	38.2373	25.604	19.349	789.532	636.233	127.536
	1450295_s_at	Pvr	0.69205	448	14.5325	5.18113	0.000756	0.0352169	-0.189378	16.715	16.981	16.7354	41.3573	42.2702	18.6547
	1423399_a_at	Yaf2	0.428294	449	14.5325	5.18087	0.000756	0.0352169	-0.189709	1218.84	1299.39	1268.19	1994.61	1694.93	1811.12
	1421096_at	Trpc1	0.463733	450	14.5012	5.1729	0.000763	0.0354714	-0.199909	32.2331	27.2795	32.3294	48.4391	32.4261	46.3064
	1417578_a_at	Gmppa	0.41937	451	14.5012	5.1711	0.000765	0.0354714	-0.202216	275.23	268.257	304.671	422.743	343.911	362.211
	1457823_at	Cyr61	0.596142	452	14.5012	5.16979	0.000766	0.0354714	-0.203884	107.86	96.1125	85.0335	107.86	107.86	128.971
	1424760_a_at	Smyd2	0.425362	453	14.5012	5.16804	0.000768	0.0354714	-0.206136	15254.7	15033.8	15767.2	22629.4	21141.2	22049.5
	1452759_s_at	Ppfibp1	0.520164	454	14.5012	5.16657	0.00077	0.0354714	-0.208019	652.388	553.265	648.426	990.644	1039.97	905.77
	1419298_at	Pon3	0.489149	455	14.5012	5.16608	0.00077	0.0354714	-0.208635	292.858	264.653	279.514	385.205	474.341	435.657
	1421899_a_at	Mr1	0.886473	456	14.5012	5.16419	0.000772	0.0354714	-0.211068	146.995	106.691	155.327	352.427	313.076	291.415
	1449181_at	Fech	0.483877	457	14.5012	5.16372	0.000772	0.0354714	-0.211663	4746.75	4317.26	4748.21	7331.18	6316.35	6938.99
	1444811_at	Sec62	0.780362	458	14.4896	5.1598	0.000776	0.035566	-0.216692	46.5198	29.6631	55.9432	119.313	85.6784	144.188
	1447211_at	Nrip1	0.936055	459	14.4896	5.15675	0.000779	0.0355667	-0.220599	35.4188	37.8524	38.5271	84.9026	79.2019	149.445
	1458438_at	Ccdc122	0.80651	460	14.4832	5.15478	0.000781	0.0356191	-0.223129	216.613	250.095	288.172	456.317	434.369	359.505
	1450933_at	Pde7a	0.591634	461	14.4438	5.14009	0.000796	0.0359433	-0.241996	2172.32	2361.37	2452.72	3908.28	4107.64	3292.67
	1420119_s_at	Phf3	0.473974	462	14.4438	5.13973	0.000796	0.0359433	-0.242459	115.217	131.101	148.271	177.678	167.015	252.593
	1427343_at	Rasd2	0.827091	463	14.4314	5.13656	0.000799	0.0360463	-0.246538	37.658	64.6857	80.2386	145.326	176.97	128.939
	1415864_at	Bpgm	0.525761	464	14.4261	5.13401	0.000802	0.0360903	-0.249813	3438	2739.4	3063.27	4653.2	4235.26	4585.98
	1421936_at	Dapp1	0.438184	465	14.4215	5.13159	0.000804	0.0361284	-0.25292	4.82721	6.29046	4.85158	10.738	7.9429	6.29046
	1447566_at	Hdac4	0.680846	466	14.4046	5.12769	0.000808	0.0362693	-0.25795	15.2547	23.1505	10.2212	34.05	23.1505	34.5742
	1434630_at	Ankrd28	0.404112	467	14.3961	5.12381	0.000812	0.0363406	-0.262937	936.44	906.894	882.805	1361.08	1363.77	1230.31
	1453605_s_at	Ccdc91	0.44845	468	14.3919	5.12227	0.000814	0.0363754	-0.264921	153.324	159.979	163.608	204.267	227.329	178.988
	1420886_a_at	Xbp1	0.62253	469	14.3639	5.1156	0.000821	0.0366112	-0.27352	1365.19	1059.4	1157.84	2157.9	2260.98	1725.03
	1453119_at	Otud1	0.993755	470	14.3538	5.11298	0.000823	0.0366962	-0.276892	454.485	363.396	407.698	1300.68	918.782	736.416
	1423372_at	Pole4	0.584108	471	14.3312	5.10711	0.00083	0.0368879	-0.284468	611.063	517.72	478.765	957.768	906.62	913.378
	1416091_at	Map4	0.413521	472	14.3312	5.10504	0.000832	0.0368879	-0.287137	6001.41	6258.97	5746.15	8392.49	8189.52	8500.02
	1419090_x_at	Klk1b26///Egfbp2	0.669672	473	14.3199	5.09963	0.000837	0.0369837	-0.294122	20.7363	25.6738	27.6261	31.2296	53.9095	36.6227
	1455618_x_at	Tspan33	0.527281	474	14.3199	5.09914	0.000838	0.0369837	-0.294759	48.1431	53.8521	53.1954	64.5191	101.27	79.6303
	1426538_a_at	Trp53	0.758442	475	14.3199	5.09863	0.000839	0.0369837	-0.295414	22.6268	22.6268	17.1558	39.9791	36.9817	22.8264
	1419003_at	Bves	0.41146	476	14.3199	5.09829	0.000839	0.0369837	-0.295856	1197.03	1198.41	1173.51	1790.3	1748.8	1623.68
	1419544_at	Atp6v1c1	0.419014	477	14.2999	5.09288	0.000845	0.0371545	-0.302853	461.274	497.867	497.281	723.996	715.037	730.822
	1422619_at	Plpp1	0.472515	478	14.2999	5.09245	0.000845	0.0371545	-0.303406	2416.84	2451.72	2550.54	3914.22	4101.33	3493.83
	1444786_at	Nol3	0.659153	479	14.2999	5.09146	0.000846	0.0371545	-0.304684	197.215	241.254	198.774	397.019	470.285	270.65
	1421851_at	Map1b	0.73149	480	14.2823	5.08532	0.000853	0.0373056	-0.312625	10.3777	8.69348	11.6386	13.4211	15.5957	11.6386
	1430128_a_at	Reep6	0.424929	481	14.2745	5.08316	0.000855	0.037372	-0.315424	5.94997	5.86997	5.94997	8.27163	5.94997	5.94997
	1438606_a_at	Clic4	0.757601	482	14.262	5.07976	0.000859	0.0374804	-0.319823	1519.34	1095.82	1247.54	2089.4	2671.92	2124.78
	1429701_at	Mageb16	0.486336	483	14.2589	5.07651	0.000862	0.0375069	-0.324032	4.47029	4.47029	4.47029	4.47029	4.47029	4.47029
	1429787_x_at	Zwint	0.612209	484	14.2589	5.07576	0.000863	0.0375069	-0.325003	210.522	144.265	178.121	345.325	283.119	297.751
	1416607_at	4931406C07Rik	0.449202	485	14.2555	5.07438	0.000865	0.0375365	-0.32679	309.561	301.078	356.506	455.277	499.897	493.373
	1423296_at	Psmd8	0.429016	486	14.2494	5.07253	0.000867	0.0375888	-0.329188	8160.9	8074.49	7908.49	11794.1	11030.3	11271.3
	1431746_a_at	Uba3	0.599694	487	14.247	5.07134	0.000868	0.0376097	-0.330735	696.232	549.547	524.712	1043.62	1050.49	869.008
	1460332_at	Pln	0.783237	488	14.2414	5.06956	0.00087	0.0376583	-0.33303	10.319	19.9393	16.8249	25.3196	21.1664	29.0686
	1427297_at	Mrpl9	0.544415	489	14.2362	5.06705	0.000873	0.0377034	-0.336291	1057.11	905.191	887.308	1478.17	1558.93	1356.54
	1430990_s_at	Mrpl44	0.714136	490	14.2362	5.06473	0.000875	0.0377034	-0.339301	513.908	335.398	346.716	818.049	888.085	669.906
	1433074_at	4931412I15Rik	0.491383	491	14.2362	5.06411	0.000876	0.0377034	-0.3401	4.47029	4.47029	4.47029	4.47029	4.47029	4.47029
	1417077_at	Bcap29	0.486338	492	14.1947	5.05229	0.000889	0.0380655	-0.355447	2665.66	2330.03	2428.67	3658.37	3429.17	3873.92
	1437434_a_at	Wls	0.603006	493	14.1947	5.05175	0.00089	0.0380655	-0.356146	158.995	201.392	237.756	298.038	279.533	346.07
	1440859_at	Akap6	0.513318	494	14.189	5.0496	0.000892	0.0381157	-0.358938	2176.01	1850.88	1983.95	3410.92	2977.56	2806.45
	1422186_s_at	Cyb5r3	0.460174	495	14.1749	5.04411	0.000899	0.0382394	-0.366079	805.377	846.865	808.725	1092.89	1324.05	1223.31
	1424967_x_at	Tnnt2	0.915899	496	14.1749	5.0441	0.000899	0.0382394	-0.366093	114.434	119.625	133.955	186.103	356.917	329.363
	1417868_a_at	Ctsz	0.540606	497	14.1697	5.0419	0.000901	0.0382849	-0.368956	3222.19	2683.82	2776.92	4014.24	5085.24	4590.18
	1430862_at	2310057M21Rik	0.522951	498	14.1697	5.04169	0.000901	0.0382849	-0.369226	11.516	20.7729	16.0189	25.9191	20.789	27.7997
	1420641_a_at	Sqrdl	0.426941	499	14.1539	5.033	0.000912	0.0384243	-0.380536	1645.96	1388.53	1639.66	2111.18	2363.1	2181.78
	1430738_at	Myoz3	0.474321	500	14.1539	5.03171	0.000913	0.0384243	-0.38221	5791.87	5708.6	5491.17	7717.92	9467.39	8615.39
	1417792_at	Zfp638	0.422853	501	14.1539	5.03085	0.000914	0.0384243	-0.38333	540.126	428.262	463.695	677.216	734.683	677.951
	1421679_a_at	Cdkn1a	0.628163	502	14.1539	5.03043	0.000915	0.0384243	-0.383875	168.721	116.956	118.279	297.845	237.192	191.074
	1454728_s_at	Atp8a1	0.611647	503	14.1427	5.02511	0.000921	0.0385239	-0.390815	3489.01	2520.46	2765.51	4596.75	4546.52	4938.44
	1453572_a_at	Plp2	0.57773	504	14.1054	5.01694	0.00093	0.038856	-0.401456	1958.49	1784.53	1536.9	2652.5	3562.25	2556.48
	1418874_a_at	Psmd4	0.420474	505	14.1028	5.01576	0.000932	0.0388791	-0.403004	8890.8	8732.58	8188.31	11974.6	11024	12598.9
	1451503_at	Nol3	0.431823	506	14.0968	5.01339	0.000935	0.0389331	-0.406091	992.411	905.962	969.003	1307.85	1502.68	1390.12
	1416601_a_at	Rcan1	1.29782	507	14.0956	5.01139	0.000937	0.0389443	-0.408705	155.891	155.998	153.912	438.271	853.417	308.412
	1433761_at	Pde4dip	0.671268	508	14.0947	5.0088	0.00094	0.038952	-0.412086	115.342	83.649	108.341	211.341	159.882	247.385
	1438480_a_at	Thyn1	0.66669	509	14.0894	5.00687	0.000943	0.0389994	-0.41461	569.717	442.046	443.847	857.388	1065.86	778.778
	1453487_at	Dhdh	0.53054	510	14.0504	4.99772	0.000954	0.0393512	-0.426568	322.7	398.735	356.947	630.605	502.515	568.56
	1416454_s_at	Acta2	0.630591	511	14.0451	4.99533	0.000957	0.0393998	-0.429692	1591.46	1138.36	1299.59	2581.48	1984.82	2132.85
	1425881_at	Psg28	1.06711	512	14.0227	4.98767	0.000966	0.0396028	-0.439707	69.0617	32.7854	34.8051	96.3414	172.305	254.063
	1434864_at	Nipa1	0.727701	513	14.0227	4.98729	0.000966	0.0396028	-0.440202	172.668	188.081	218.874	333.118	326.367	360.861
	1420376_a_at	Gm12657///Gm6749///H3f3c///Gm10257///H3f3b///H3f3a	0.52453	514	14.0227	4.98707	0.000967	0.0396028	-0.440503	2970.53	2399.62	2671.35	3928.4	3775.42	4261.59
	1423293_at	Rpa1	0.419314	515	14.0203	4.98328	0.000971	0.0396248	-0.44546	2467.7	2276.15	2505.81	3227.1	3269.74	3623.51
	1423314_s_at	Pde7a	0.548892	516	14.0203	4.98265	0.000972	0.0396248	-0.44629	1168.34	1328.75	1402	2173.39	2344.65	1927.65
	1420625_at	Gtf3c6	0.591503	517	14.0203	4.98064	0.000975	0.0396248	-0.448917	5.71938	7.27722	14.9901	26.4565	25.5195	21.5585
	1443929_at	9830004L10Rik	0.501886	518	14.0203	4.98034	0.000975	0.0396248	-0.449306	184.236	180.798	184.236	229.111	241.546	304.363
	1436023_at	Bclaf1	0.546883	519	14.0203	4.98029	0.000975	0.0396248	-0.449373	565.711	458.15	506.755	807.173	884.31	798.878
	1454768_at	Kcnf1	1.13271	520	14.0162	4.97738	0.000979	0.0396629	-0.45319	21.8579	40.0663	70.8061	112.851	172.37	268.454
	1459089_at	Gm13871///Gm11757///Gm11758	0.679251	521	14.0162	4.97677	0.00098	0.0396629	-0.453993	5.22	5.37801	5.37801	5.49435	5.91858	5.38768
	1424596_s_at	Lmcd1	0.703969	522	14.0011	4.97266	0.000985	0.0398002	-0.459374	3001.84	3296.79	3036.24	4675.81	7509.61	5009.5
	1449363_at	Atf3	1.13734	523	13.9925	4.97021	0.000988	0.0398792	-0.462597	32.5093	16.8397	31.3418	83.0398	182.766	57.7802
	1427722_at	Slc15a5	1.46228	524	13.9826	4.96655	0.000993	0.0399709	-0.46739	305.393	682.212	735.756	1678.34	2133.4	1151.06
	1427388_at	Lrrc2	0.564857	525	13.9613	4.96085	0.001	0.0401668	-0.47488	2932.59	3716.87	3450.12	6269.23	5275.38	4685.14
	1432136_s_at	Zdhhc4	0.40699	526	13.9613	4.96023	0.001	0.0401668	-0.475689	750.558	734.116	714.441	1104.21	988.499	1046.93
	1428406_s_at	Hcfc1r1	0.415702	527	13.9613	4.9596	0.001	0.0401668	-0.476523	2329.14	2380.49	2369.87	3096.52	3622.6	3215.16
	1427604_a_at	Atp9a	0.804727	528	13.9574	4.95767	0.001	0.040203	-0.479057	143.078	260.462	234.21	339.902	503.211	367.087
	1456038_at	Fbxl4	0.45051	529	13.9009	4.94349	0.00102	0.0407295	-0.4977	1214.08	1316.52	1375.32	1735.24	1732.5	2091.68
	1438561_x_at	Tmem180	0.599147	530	13.9009	4.94301	0.00102	0.0407295	-0.498336	91.7553	138.381	121.667	158.047	185.642	228.359
	1453960_a_at	Capzb	0.639559	531	13.8841	4.93566	0.00103	0.0408877	-0.508004	3010.47	2204.5	2242.51	4011.24	4626.14	4088.44
	1436677_at	1810032O08Rik	0.786758	532	13.8841	4.93523	0.00103	0.0408877	-0.508575	6.39374	6.34239	6.39374	6.39374	6.43092	6.39374
	1449645_s_at	Cct3	0.489819	533	13.8795	4.93333	0.00104	0.0409312	-0.511077	594.818	529.495	487.84	870.935	809.264	786.464
	1451383_a_at	Chuk	0.451662	534	13.8678	4.92894	0.00104	0.0410412	-0.516862	371.009	390.259	392.439	522.253	591.112	519.687
	1451184_at	Gm6793///Hnrnpa3	0.442026	535	13.8645	4.92511	0.00105	0.0410726	-0.521905	3502.44	3118.07	3130.02	4862.38	4648.41	4724.65
	1453819_x_at	Stx18	0.43663	536	13.8645	4.92498	0.00105	0.0410726	-0.522087	95.0665	120.906	112.163	151.833	135.364	144.532
	1451675_a_at	Alas2	1.08169	537	13.8386	4.91969	0.00105	0.0413185	-0.529065	12.3438	21.2809	18.4128	29.5536	63.933	25.4983
	1449553_at	Nkain1	0.396594	538	13.8325	4.91702	0.00106	0.0413766	-0.532582	1125.22	1037.42	1142.95	1871.35	1604.65	1584.23
	1443163_at	Slc39a2	0.387265	539	13.8325	4.91659	0.00106	0.0413766	-0.533154	5.49285	4.75555	5.3047	5.51675	7.17861	5.59023
	1437821_at	NA	0.510723	540	13.8253	4.91464	0.00106	0.0414452	-0.535728	157.097	140.304	163.413	305.191	241.103	273.933
	1425497_a_at	Prpf4b	0.463021	541	13.8167	4.91088	0.00107	0.0415269	-0.540699	181.603	170.621	154.78	282.21	244.468	234.256
	1418188_a_at	Malat1	0.611176	542	13.8167	4.91037	0.00107	0.0415269	-0.541366	87693.7	61053.7	62550.1	112572	118602	109317
	1427882_at	Dnttip2	0.601134	543	13.8167	4.90856	0.00107	0.0415269	-0.543757	377.357	326.102	387.811	661.514	623.515	605.442
	1415858_at	Eif3c	0.408456	544	13.8167	4.90699	0.00107	0.0415269	-0.545837	7008.95	7493.94	7180.52	9650.03	9705.43	10696
	1452351_at	Parp4	0.543287	545	13.8167	4.90678	0.00107	0.0415269	-0.546107	174.913	148.016	203.399	328.54	268.75	303.008
	1455679_at	Nabp1	1.17729	546	13.8073	4.90346	0.00108	0.0416171	-0.550496	148.702	35.6999	106.931	314.019	359.732	227.525
	1416236_a_at	Mpzl2	0.509551	547	13.8068	4.9007	0.00108	0.0416213	-0.554149	12.0572	10.2698	9.57616	20.3435	29.6791	18.1036
	1420509_at	Srfbp1	0.522659	548	13.8068	4.90008	0.00108	0.0416213	-0.554966	201.944	163.495	191.094	282.646	267.56	294.994
	1449038_at	Hsd11b1	0.465343	549	13.7659	4.88922	0.0011	0.0420155	-0.56934	335.909	321.594	326.724	489.159	448.488	539.89
	1427136_s_at	Srek1	0.446163	550	13.7659	4.88888	0.0011	0.0420155	-0.569791	376.202	333.318	334.809	590.824	562.948	548.628
	1434144_s_at	Wdyhv1	0.437796	551	13.7408	4.88107	0.00111	0.0422595	-0.580148	130.02	116.012	128.128	191.208	221.661	177.329
	1435169_at	Crebrf	0.477819	552	13.7408	4.88012	0.00111	0.0422595	-0.581396	87.9454	83.8202	96.6526	138.051	121.766	150.999
	1417013_at	Hspb8	0.43785	553	13.7408	4.88012	0.00111	0.0422595	-0.581405	16902.4	15569.5	15887.1	22112.4	25086.6	21342.9
	1447503_at	Nmrk1	0.592459	554	13.7408	4.87986	0.00111	0.0422595	-0.581745	5.68036	6.03067	5.06864	10.3774	13.2878	8.55211
	1422556_at	Gna13	0.588342	555	13.7329	4.87493	0.00112	0.042336	-0.588288	417.379	421.951	412.528	829.223	646.438	583.194
	1440997_at	Tnrc6c	0.44051	556	13.72	4.87069	0.00112	0.042462	-0.593916	4.47029	4.47029	4.47029	4.47029	4.47029	4.47029
	1450768_at	Dlg1	0.432854	557	13.7198	4.86839	0.00113	0.0424642	-0.596967	367.628	385.593	410.025	632.02	437.408	560.112
	1454799_at	Agpat9	0.731015	558	13.7198	4.86656	0.00113	0.0424642	-0.599388	54.6534	71.7002	96.6014	161.704	104.146	129.538
	1449089_at	Nrip1	0.560694	559	13.7198	4.86647	0.00113	0.0424642	-0.599514	2044.44	1984.82	2203.8	2738.18	3361.28	3704.95
	1428155_at	Commd9	0.428935	560	13.7173	4.8654	0.00113	0.0424882	-0.60094	558.787	575.332	576.058	866.18	904.668	803.883
	1437637_at	Phtf2	0.515825	561	13.7025	4.86086	0.00114	0.0426331	-0.606961	1047.65	895.66	882.007	1423.34	1305.77	1584.18
	1453162_at	Utp11l	0.54915	562	13.6964	4.85851	0.00114	0.0426933	-0.610095	528.554	603.21	531.486	878.715	950.993	623.462
	1419766_at	Sik1	0.982777	563	13.6903	4.85602	0.00115	0.0427537	-0.613393	131.258	59.0884	98.2968	287.294	221.974	207.192
	1451493_at	Ndfip1	0.555134	564	13.6592	4.84863	0.00116	0.0430602	-0.623236	1089.06	844.325	820.177	1377.74	1620	1447.41
	1425902_a_at	Nfkb2	0.443881	565	13.6592	4.848	0.00116	0.0430602	-0.624072	98.4807	53.2721	89.5109	114.932	140.883	127.045
	1451026_at	Ftsj3	0.582306	566	13.6163	4.83769	0.00117	0.0434877	-0.637795	384.564	362.284	299.197	622.875	549.545	591.242
	1443299_at	NA	0.693898	567	13.6163	4.83748	0.00117	0.0434877	-0.638081	480	723.475	585.736	980.15	1305.51	975.137
	1451451_at	Gca	0.593825	568	13.6163	4.8374	0.00117	0.0434877	-0.638181	14.9657	18.8984	18.0174	33.163	27.5832	26.652
	1434582_at	Erc2	0.663916	569	13.6137	4.83631	0.00118	0.0435138	-0.639631	4.47029	4.47029	4.47029	4.47029	5.21908	4.91195
	1434547_at	Cpd	0.429905	570	13.5975	4.8322	0.00118	0.0436766	-0.645119	657.528	674.833	590.159	889.39	962.925	948.908
	1447187_at	NA	0.47372	571	13.5948	4.8311	0.00118	0.0437037	-0.646587	76.1808	100.19	71.9487	129.006	100.222	107.529
	1437398_a_at	Aldh9a1	0.650583	572	13.5809	4.82801	0.00119	0.0438441	-0.650697	150.975	111.034	161.459	221.033	332.506	272.102
	1440844_at	Tob1	0.424379	573	13.5764	4.8266	0.00119	0.0438891	-0.65258	9.57964	8.82861	9.57964	9.57964	9.93684	9.57964
	1419446_at	Tbc1d1	0.752687	574	13.5737	4.82458	0.00119	0.0439165	-0.655271	19.4113	17.5157	14.789	35.0848	29.8388	52.5588
	1439727_at	Clca4a	0.560603	575	13.5555	4.82041	0.0012	0.0441013	-0.660837	4.47029	4.47029	4.47029	4.47029	4.47029	4.47568
	1452298_a_at	Myo5b	0.49102	576	13.5331	4.81081	0.00121	0.044329	-0.673674	7.78735	7.81646	7.29998	7.89187	10.7516	13.0446
	1454006_a_at	Ubxn8	0.562809	577	13.5331	4.80977	0.00122	0.044329	-0.675054	36.9811	33.6977	35.5902	119.936	91.2701	86.5107
	1424319_at	Oraov1	0.485976	578	13.5331	4.80903	0.00122	0.044329	-0.676043	131.391	121.864	107.015	211.25	160.296	211.565
	1426095_a_at	Tnfrsf22	0.729685	579	13.5331	4.80853	0.00122	0.044329	-0.676713	8.67411	8.39818	8.00006	8.67411	13.9742	8.95911
	1428260_at	Atl1	0.674317	580	13.5331	4.80767	0.00122	0.044329	-0.677869	69.2932	36.8586	56.4715	121.162	115.232	67.101
	1416975_at	Stam2	0.490745	581	13.5331	4.80687	0.00122	0.044329	-0.678941	5.60801	5.60801	4.77468	6.86498	5.60801	6.75939
	1439069_a_at	Pisd-ps3	0.516324	582	13.5331	4.80658	0.00122	0.044329	-0.679321	191.887	122.977	115.261	291.981	293.701	286.073
	1460556_at	Micall1	0.444284	583	13.5207	4.80378	0.00123	0.0444562	-0.683066	188.436	242.776	223.748	327.676	405.254	329.83
	1420647_a_at	Krt8	0.853201	584	13.5192	4.8029	0.00123	0.0444717	-0.684242	4.50391	4.53215	4.50391	4.53215	4.64818	5.56446
	1453377_at	Sh2d4a	0.477709	585	13.5072	4.80011	0.00123	0.0445946	-0.687978	140.563	124.955	135.196	239.722	214.693	161.381
	1416352_s_at	Tecr	0.576554	586	13.5072	4.79948	0.00123	0.0445946	-0.688824	4438.71	4169.57	3908.93	5865.99	8130.67	6505.85
	1448009_at	Uggt1	0.431525	587	13.502	4.79744	0.00124	0.0446475	-0.691547	402.332	537.55	530.505	723.066	746.646	765.157
	1449972_s_at	Zfp960///Zfp97	0.604322	588	13.4722	4.79098	0.00125	0.0449557	-0.700203	1022.68	1084.7	1231.07	1639.58	1718.71	1722.93
	1442732_at	Hadhb	0.445052	589	13.4676	4.78958	0.00125	0.0450027	-0.702085	112.711	128.97	91.8136	169.431	186.738	190.43
	1415677_at	Dhrs1	0.391667	590	13.4531	4.78643	0.00125	0.0451529	-0.706302	813.75	809.375	837.423	1209.24	1249.49	1235.13
	1418981_at	Casp12	0.612538	591	13.4502	4.78422	0.00126	0.0451836	-0.709266	377.432	433.34	398.26	682.426	774.029	576.883
	1434384_at	Nrip1	0.626935	592	13.4502	4.78409	0.00126	0.0451836	-0.709439	1660.33	1903.05	1829.15	2550.2	2850.57	3947.37
	1453263_at	Naa35	0.433842	593	13.4436	4.78221	0.00126	0.0452519	-0.711957	170.248	131.287	163.474	249.617	230.302	249.434
	1417705_at	Otub1	0.486363	594	13.4436	4.78112	0.00126	0.0452519	-0.713417	393.454	387.477	341.246	566.457	666.27	525.148
	1451276_at	Uhrf1bp1l	0.494844	595	13.4407	4.78	0.00127	0.0452827	-0.714922	238.261	276.857	261.399	331.005	469.645	416.639
	1435899_at	Kdsr	0.513919	596	13.4366	4.77746	0.00127	0.0453249	-0.718333	6.8148	8.6555	7.75591	14.3176	12.0367	11.4525
	1455541_a_at	4430402I18Rik	0.488627	597	13.4366	4.77688	0.00127	0.0453249	-0.71911	4.68242	5.46539	5.39895	5.46539	7.42974	7.03024
	1416952_at	Atp6v1d	0.454267	598	13.429	4.77495	0.00127	0.0454041	-0.7217	4110.43	3601.24	3968.76	5413	5528.91	5386.61
	1435259_s_at	Tmem141	0.431225	599	13.4166	4.77212	0.00128	0.0455346	-0.725495	297.248	335.256	267.659	378.684	529.831	446.264
	1438666_at	Ldlrad3	0.646594	600	13.4166	4.77157	0.00128	0.0455346	-0.726242	64.7911	54.6425	80.0502	90.7474	145.894	107.471
	1453224_at	Zfand5	0.73184	601	13.4111	4.76941	0.00128	0.0455919	-0.729137	205.972	112.02	101.7	264.731	305.333	264.292
	1449668_s_at	Fnip1	0.574526	602	13.4006	4.76698	0.00129	0.0457021	-0.732406	3818.11	3565.79	3658.99	6297.93	6508.71	4973.4
	1434960_at	Taf9b	0.53042	603	13.39	4.76452	0.00129	0.045814	-0.735708	633.608	660.067	714.454	1048.01	1120.65	876.672
	1428183_at	Ankrd23	0.423935	604	13.3575	4.75525	0.00131	0.0461586	-0.748169	28673.8	26893.5	25587.8	34515.4	41650.2	38959.7
	1422650_a_at	Riok3	0.391173	605	13.3521	4.75253	0.00131	0.0462156	-0.751825	2902.23	2860.83	2833.01	3769.78	4237.79	4143.52
	1429618_at	Cyld	0.39175	606	13.3458	4.75	0.00132	0.0462832	-0.755236	524.677	549.731	515.445	749.009	791.452	760.161
	1425607_at	Hlcs	0.539746	607	13.3458	4.74965	0.00132	0.0462832	-0.755709	88.7756	90.427	86.524	204.659	106.553	147.852
	1452059_at	Slc35f5	0.371396	608	13.3379	4.74767	0.00132	0.0463676	-0.758366	945.673	1084.77	986.663	1430.98	1488.6	1446.2
	1425555_at	Cdk12	0.465128	609	13.3372	4.74571	0.00132	0.0463749	-0.76101	5.36636	5.41115	5.36636	8.05102	6.44855	9.21043
	1457454_at	Usp47	0.447664	610	13.3372	4.7457	0.00132	0.0463749	-0.76102	59.5036	74.9355	62.7995	90.5359	84.5435	105.924
	1456186_at	Prdm11	0.43335	611	13.3372	4.7452	0.00132	0.0463749	-0.761703	89.5713	74.3753	71.8046	113.207	115.612	134.608
	1460178_at	Lonp2	0.482536	612	13.3151	4.74075	0.00133	0.0466113	-0.767687	1878.99	2021.73	1836.67	3235.93	2609.48	3029.66
	1447909_s_at	Selk	0.433994	613	13.2465	4.72461	0.00136	0.0473536	-0.789457	7541.73	6350.59	6866.5	10005.3	9752.81	9948.97
	1416371_at	Apod	0.669543	614	13.2465	4.72411	0.00136	0.0473536	-0.790142	678.725	1091.14	1057.78	1849.62	1498.72	1708.82
	1415930_a_at	Map1lc3b	0.402204	615	13.2448	4.72323	0.00136	0.0473718	-0.791323	13913.1	13340.8	13502	19123.2	17614.4	19793.1
	1416138_at	Anxa7	0.45684	616	13.2379	4.72145	0.00137	0.0474468	-0.793724	4031.35	4662.82	4459.64	6577.12	6208.02	6107.46
	1429486_at	Pfkfb2	0.694611	617	13.22	4.71716	0.00137	0.0476434	-0.799519	121.059	108.501	140.595	246.029	227.997	182.326
	1426051_a_at	Cenpb	0.396864	618	13.199	4.71177	0.00138	0.0478741	-0.806806	665.047	839.274	742.64	1023.39	1128.36	1032.69
	1435792_at	LOC100503923///Gm15433///LOC100041903///Gm2666///Gm7609///Csprs	0.569875	619	13.1707	4.70453	0.0014	0.0481874	-0.816597	8.82602	8.38576	8.38576	12.9001	17.2971	9.04217
	1428760_at	Snapc3	0.89079	620	13.1603	4.70147	0.0014	0.0483028	-0.820745	227.355	194.065	126.489	436.727	273.668	515.734
	1419391_at	Myog	0.899344	621	13.1418	4.69435	0.00142	0.0485087	-0.830389	146.088	131.12	117.61	430.334	463.134	262.181
	1439173_at	Hook1	0.571584	622	13.1399	4.69344	0.00142	0.0485303	-0.831618	13.5646	13.9154	17.3954	31.7149	40.824	36.6921
	1420011_s_at	Xbp1	0.445168	623	13.1204	4.68835	0.00143	0.0487481	-0.838514	3147.37	3018.97	2839.58	4037.48	4331.31	3574.77
	1434790_a_at	Lta4h	0.537557	624	13.1002	4.68256	0.00144	0.0489759	-0.846364	874.556	690.905	595.719	1257.89	1099.66	1032.43
	1450846_at	Bzw1	0.518831	625	13.0993	4.68184	0.00144	0.0489857	-0.847341	138.653	81.9672	139.61	216.731	236.357	216.622
	1416261_at	Tmem19	0.392238	626	13.0971	4.68089	0.00144	0.0490105	-0.848627	352.684	350.021	367.44	528.516	512.386	480.837
	1442590_at	Tnfrsf22///Tnfrsf23	0.969183	627	13.0444	4.66837	0.00147	0.0496087	-0.865628	167.308	91.6667	102.878	449.546	399.326	264.045
	1458754_at	NA	0.434451	628	12.9911	4.65521	0.00149	0.0502219	-0.883528	4.9062	4.9062	4.9062	5.22669	4.9062	5.55447
	1416436_a_at	Uqcc1	0.365412	629	12.983	4.65214	0.0015	0.0503151	-0.887707	1459.36	1494.45	1449.08	1849.08	1927.32	1841.32
	1417312_at	Dkk3	1.32562	630	12.9744	4.65009	0.0015	0.0504148	-0.89049	11.1685	11.4496	11.101	101.452	12.0496	88.246
	1438097_at	Rab20	0.542155	631	12.9706	4.64887	0.0015	0.0504595	-0.892156	28.0593	32.3685	28.1963	47.1168	54.2805	42.1424
	1426913_at	Lss	0.471368	632	12.9149	4.63503	0.00153	0.0511105	-0.911012	42.3853	40.6596	43.1148	51.258	55.7873	52.5811
	1418067_at	Cfl2	0.386133	633	12.9149	4.63316	0.00154	0.0511105	-0.913569	22699.4	21321.1	22293.8	29371.9	32078.5	29097.4
	1424759_at	Arrdc4	0.544156	634	12.9149	4.63301	0.00154	0.0511105	-0.91377	72.0482	72.0482	75.706	104.381	75.706	123.049
	1427126_at	Hspa1b	1.39766	635	12.9145	4.63198	0.00154	0.0511155	-0.91518	170.069	46.3419	104.318	326.761	698.843	281.108
	1428724_at	Pcf11	0.603737	636	12.9047	4.62896	0.00155	0.0512308	-0.919304	70.9172	64.666	73.1446	118.186	119.401	114.587
	1453726_s_at	Selt	0.423833	637	12.8964	4.62502	0.00155	0.0513283	-0.924677	3993.58	3348.78	3474.58	5266.01	5120.95	5419.17
	1436853_a_at	Snca	0.969445	638	12.8852	4.62144	0.00156	0.0514614	-0.929565	75.7326	88.2564	112.095	209.454	315.004	190.887
	1427087_at	Luc7l2	0.417908	639	12.8848	4.62083	0.00156	0.051466	-0.930404	1368.05	1215.8	1146.49	1772.89	1808.44	1800.51
	1447329_at	NA	1.66438	640	12.8631	4.61478	0.00157	0.051724	-0.938672	823.183	389.834	432.294	1118.93	2228.41	3393.54
	1417850_at	Rb1	0.442695	641	12.8385	4.60676	0.00159	0.0520176	-0.949628	1426.36	1447.24	1556.03	1951	2311.31	2111.2
	1432080_s_at	Kat8	0.4019	642	12.8385	4.60634	0.00159	0.0520176	-0.950214	461.076	478.701	534.996	748.232	641.674	721.052
	1430362_at	5730409N24Rik	0.910877	643	12.8371	4.60555	0.00159	0.0520344	-0.951283	75.3841	50.8907	37.0001	195.44	104.598	210.043
	1450114_at	Ksr1	0.375271	644	12.8254	4.60288	0.0016	0.052175	-0.954939	136.083	117.33	119.987	154.078	146.505	155.59
	1434404_at	Fam73a	0.681856	645	12.7975	4.59659	0.00161	0.0525114	-0.963561	239.504	227.459	307.189	548.053	493.021	390.869
	1460319_at	Fut8	0.600102	646	12.7758	4.5918	0.00162	0.0527738	-0.970127	561.451	676.471	822.806	1216.5	1093.92	1325.45
	1442463_at	NA	0.552326	647	12.7711	4.58768	0.00163	0.0528312	-0.975774	49.5885	62.6047	49.7404	74.4243	69.5671	62.6047
	1429534_a_at	Immt	0.429328	648	12.7711	4.58755	0.00163	0.0528312	-0.97595	3558.43	3369.97	3281.89	4568.73	4955.75	5186.94
	1454067_a_at	4931406C07Rik	0.547269	649	12.7711	4.58726	0.00163	0.0528312	-0.976347	179.545	179.636	207.762	279.826	336.951	342.395
	1422567_at	Fam129a	0.821028	650	12.7704	4.58625	0.00164	0.0528397	-0.977734	88.2817	66.3202	97.3974	189.763	258.508	162.681
	1425214_at	P2ry6	0.603052	651	12.7704	4.58605	0.00164	0.0528397	-0.978006	38.2118	47.8691	48.2983	48.3702	85.5275	51.3226
	1419100_at	Serpina3n	0.707616	652	12.7471	4.58046	0.00165	0.0531234	-0.98567	4.53331	4.53331	4.53331	4.53331	6.20223	7.11029
	1427035_at	Slc39a14	0.529825	653	12.7381	4.57837	0.00165	0.0532345	-0.988535	92.8472	90.134	75.354	148.926	168.221	148.864
	1456651_a_at	Tpr	0.495674	654	12.7227	4.57415	0.00166	0.0534232	-0.994334	300.72	320.462	262.976	431.856	390.187	492.593
	1454418_at	5330421C15Rik	0.634082	655	12.7191	4.57285	0.00167	0.0534676	-0.996112	39.5083	22.8166	27.8737	44.9726	104.411	86.8069
	1416939_at	Ppa1	0.386298	656	12.7191	4.57247	0.00167	0.0534676	-0.996638	1958.25	2019.57	1888.38	2561.89	2955.04	2661.54
	1453367_a_at	Abhd12	0.597393	657	12.6968	4.56812	0.00168	0.0537433	-1.00262	125.162	95.4404	98.6085	188.761	193.027	160.965
	1447983_at	NA	0.421317	658	12.6926	4.56688	0.00168	0.0537945	-1.00432	4.47029	4.47029	4.47029	4.47029	4.47029	4.47029
	1449330_at	Pdzd3	0.695542	659	12.6904	4.56531	0.00168	0.0538224	-1.00648	4.47037	4.47037	4.47037	4.47037	4.61637	4.47037
	1438264_a_at	Tpp2	0.467893	660	12.6878	4.56394	0.00169	0.0538548	-1.00836	484.87	408.45	442.093	627.551	839.972	637.101
	1420447_at	Sult1e1	0.714961	661	12.648	4.55452	0.00171	0.0543498	-1.02132	7.24202	8.18246	7.71148	25.3716	15.1777	9.58876
	1450959_at	Akip1	0.385216	662	12.6399	4.5526	0.00171	0.0544519	-1.02396	515.986	596.179	542.385	849.474	792.478	779.627
	1417183_at	Dnaja2	0.397563	663	12.637	4.55159	0.00171	0.0544876	-1.02536	4626.07	4548.37	4586.3	6768.62	5867.35	6627.81
	1450018_s_at	Slc25a30	0.815816	664	12.6349	4.55071	0.00172	0.0545137	-1.02656	349.905	306.464	290.346	1013.55	575.227	488.671
	1431818_at	Rab10os	0.432222	665	12.6273	4.54837	0.00172	0.05461	-1.02978	172.115	152.284	148.633	266.541	229.355	281.432
	1444516_at	NA	0.466577	666	12.6273	4.54836	0.00172	0.05461	-1.02981	21.6076	20.1839	21.2734	41.909	43.7387	38.1726
	1448968_at	Ubfd1	0.518098	667	12.6229	4.54701	0.00172	0.0546657	-1.03166	164.41	146.105	170.668	317.044	319.499	229.903
	1425532_a_at	Bin1	0.407695	668	12.6229	4.54329	0.00173	0.0546657	-1.03679	13496.8	12287.8	11921.6	16120.3	18336.1	18167.4
	1422778_at	Gm12372///Taf9	0.361003	669	12.6164	4.541	0.00174	0.0547469	-1.03994	3475.64	3114.13	3305.74	4669.25	4451.21	4473.92
	1423505_at	Tagln	0.598242	670	12.6164	4.54078	0.00174	0.0547469	-1.04024	457.031	278.448	311.325	584.737	553.697	634.148
	1428527_at	Snx7	0.426855	671	12.6116	4.53944	0.00174	0.0548077	-1.04209	25.6873	24.4919	20.2717	26.1047	28.4649	26.188
	1416127_a_at	Dnpep	0.360147	672	12.6067	4.53759	0.00175	0.054869	-1.04464	1805.04	1835.44	1763.71	2321.45	2581.77	2417.95
	1439477_at	Ube2b	0.377498	673	12.6067	4.5372	0.00175	0.054869	-1.04518	3016.55	2922.22	2891.34	3946.61	4133.61	3987.75
	1420836_at	Slc25a30	0.921836	674	12.6067	4.53707	0.00175	0.054869	-1.04537	540.988	497.518	477.754	1560.96	985.077	723.212
	1428346_at	Trafd1	0.43241	675	12.5939	4.5334	0.00176	0.0550314	-1.05042	618.542	472.996	465.185	749.675	813.269	679.315
	1453287_at	Ankrd33b	0.489546	676	12.5939	4.53137	0.00176	0.0550314	-1.05322	432.292	333.637	381.955	610.251	621.256	604.344
	1436335_at	Plch2	0.511512	677	12.5939	4.53128	0.00176	0.0550314	-1.05334	4.47029	4.47029	4.47029	4.47029	4.47029	4.47029
	1429107_at	Ubr3	0.418257	678	12.5939	4.53088	0.00176	0.0550314	-1.0539	2411.04	2190.57	2038.1	3256.28	2946.59	3264.75
	1426764_at	Oaz2	0.520322	679	12.587	4.52805	0.00177	0.055119	-1.0578	1736.69	1273.37	1344.25	2079.01	2158.36	2333.37
	1453152_at	Mamdc2	0.992533	680	12.587	4.52702	0.00177	0.0551194	-1.05922	46.0003	20.021	20.3388	140.047	93.6293	82.7245
	1451117_a_at	Tom1l1	0.372335	681	12.5858	4.52599	0.00177	0.0551336	-1.06065	116.698	115.708	119.478	186.621	160.286	163.123
	1417764_at	Ssr1	0.511872	682	12.5858	4.52581	0.00177	0.0551336	-1.06089	78.2891	65.6674	64.6547	98.083	132.153	83.5423
	1417575_at	Otub2	0.54043	683	12.5803	4.52334	0.00178	0.0552036	-1.0643	199.868	200.835	237.752	485.218	298.34	397.15
	1427946_s_at	Dpyd	0.686003	684	12.5731	4.5211	0.00179	0.0552951	-1.0674	76.1933	92.1504	104.102	162.158	193.543	146.671
	1416395_at	Guk1	0.384256	685	12.5688	4.51934	0.00179	0.0553508	-1.06983	873.483	1006.39	1009.3	1233.77	1445.36	1306.52
	1415826_at	Atp6v1h	0.502833	686	12.5659	4.51835	0.00179	0.0553873	-1.0712	744.501	771.191	774.466	1101.36	1343.92	1058.67
	1426837_at	Metap1	0.527222	687	12.5545	4.5154	0.0018	0.0555329	-1.07528	427.58	302.803	325.958	512.151	594.559	561.737
	1448665_at	Dmd	0.426746	688	12.5521	4.51397	0.0018	0.0555641	-1.07725	4954.19	4475.61	5019.61	6242.4	7103.53	6781.7
	1424950_at	Sox9	0.379304	689	12.5501	4.51257	0.00181	0.0555895	-1.07919	18.4521	14.9485	18.3192	22.6534	24.5305	34.7477
	1453103_at	Ablim1	0.792503	690	12.5501	4.51227	0.00181	0.0555895	-1.0796	174.298	106.486	109.984	280.324	315.208	211.132
	1453021_at	Stxbp5	0.420204	691	12.5482	4.51092	0.00181	0.0556133	-1.08147	67.2812	57.5675	67.2812	67.2812	74.2529	69.4312
	1422629_s_at	Shroom3	0.471374	692	12.5482	4.51057	0.00181	0.0556133	-1.08196	4.47029	4.48458	4.59165	5.5756	4.71631	5.00776
	1416038_at	Snd1	0.415671	693	12.5372	4.50791	0.00182	0.0557547	-1.08563	218.529	215.033	242.16	303.999	357.008	288.719
	1420620_a_at	Rnf13	0.71502	694	12.5359	4.50719	0.00182	0.0557715	-1.08663	227.847	116.921	105.578	415.272	259.874	376.157
	1439484_at	Pde7a	0.543862	695	12.5324	4.50589	0.00182	0.0558161	-1.08842	4221.84	5308.95	5593.29	8077.91	8783.15	6667.94
	1422342_at	Nmbr	0.873196	696	12.5307	4.50267	0.00183	0.0558377	-1.09288	4.47029	4.47029	4.47029	5.05345	4.47029	4.47029
	1446563_at	Mir133b	0.614936	697	12.5307	4.50193	0.00183	0.0558377	-1.09391	29.1018	25.8204	11.9852	45.4959	36.7729	67.5797
	1433589_at	Fam21	0.470933	698	12.5307	4.50134	0.00183	0.0558377	-1.09473	44.1763	40.8427	40.8713	55.1737	75.5044	64.8241
	1455986_at	Zdhhc17	0.410804	699	12.5307	4.50131	0.00183	0.0558377	-1.09476	6.17115	9.13094	9.13094	26.3977	9.13094	7.27316
	1458042_at	NA	0.714455	700	12.5147	4.49722	0.00185	0.0560435	-1.10043	8.33026	5.62479	8.33026	8.33026	8.33026	23.4953
	1456742_x_at	Tm9sf2	0.394648	701	12.5121	4.49528	0.00185	0.0560777	-1.10312	4.47029	4.47029	4.47029	4.47029	4.47029	4.47029
	1418810_at	Crhr1	0.423392	702	12.5099	4.49428	0.00185	0.0561055	-1.1045	4.47029	4.47029	4.47029	4.47029	5.2522	4.57914
	1427426_at	Kcnq5	0.904667	703	12.5099	4.49381	0.00185	0.0561055	-1.10515	59.5296	41.6822	31.2513	129.037	238.243	106.081
	1452478_at	Alpk2	0.470234	704	12.5053	4.49252	0.00186	0.056166	-1.10694	730.801	810.614	813.814	1020.54	1391.46	1190.79
	1423299_at	Txnl1	0.438796	705	12.4474	4.48094	0.00189	0.0569198	-1.123	899.783	995.905	982.704	1288.11	1435.15	1196.14
	1437087_at	2210408K08Rik	0.370615	706	12.4154	4.47375	0.0019	0.0573399	-1.13298	17.8026	16.0105	17.7752	20.8158	18.2308	19.4394
	1450874_at	Matr3	0.405521	707	12.4154	4.47334	0.00191	0.0573399	-1.13355	5354.58	4747.98	5352.24	7470.37	6875.16	6913.08
	1433749_at	Gna13	0.425025	708	12.4115	4.47077	0.00191	0.0573924	-1.13711	1378.09	1297.51	1346.46	1968.73	1844.75	1758.41
	1435930_at	Scaper	0.40347	709	12.4115	4.4707	0.00191	0.0573924	-1.13721	159.742	177.131	175.857	256.905	245.672	250.773
	1432374_a_at	Ept1	0.382515	710	12.4002	4.46806	0.00192	0.0575413	-1.14089	4.54839	4.47029	4.54839	4.54839	4.54839	4.63317
	1448791_at	Snx5	0.410185	711	12.4002	4.46662	0.00192	0.0575413	-1.14288	1879.12	1739.92	1723.48	2554.74	2389.61	2732.02
	1435029_at	Zak	0.372907	712	12.4002	4.4665	0.00192	0.0575413	-1.14306	17639	17243	17483.2	23482.2	25642.1	23195.1
	1432367_a_at	Ufd1l	0.400035	713	12.399	4.46524	0.00193	0.057557	-1.1448	999.279	909.862	885.576	1206.86	1282.36	1368.84
	1460617_s_at	Rab6b	0.459147	714	12.399	4.46518	0.00193	0.057557	-1.14489	4.5973	4.5973	4.5973	5.00039	4.5973	4.94382
	1428884_at	Tmem57	0.454883	715	12.3966	4.46262	0.00193	0.0575887	-1.14844	870.391	1084.27	1016.31	1501.55	1519.13	1689.4
	1427037_at	Eif4g1	0.47919	716	12.3966	4.46149	0.00194	0.0575887	-1.15001	1088.45	977.193	958.505	1336.19	1663.9	1592.4
	1437314_a_at	Trmt1	0.427216	717	12.3966	4.46149	0.00194	0.0575887	-1.15001	165.979	205.619	185.449	288.272	282.868	331.441
	1460717_at	Tspyl1	0.502468	718	12.3966	4.46146	0.00194	0.0575887	-1.15005	284.757	262.891	264.584	393.532	397.014	477.851
	1433588_at	Fam21	0.400578	719	12.3966	4.46137	0.00194	0.0575887	-1.15018	585.22	497.125	588.268	769.819	787.862	784.328
	1424255_at	Supt5	0.371374	720	12.395	4.46062	0.00194	0.0576101	-1.15123	1609.36	1778.82	1709.36	2209.56	2242.79	2388.05
	1427877_at	Zc3h15	0.382418	721	12.382	4.45793	0.00195	0.057783	-1.15497	3827.92	3514.31	3614.74	5017.18	5212.56	4473.14
	1428825_at	Nr6a1	0.384991	722	12.3789	4.45606	0.00195	0.0578246	-1.15756	97.6698	83.4343	63.5054	102.122	106.843	104.467
	1431393_at	4930447C04Rik	0.40313	723	12.3694	4.45336	0.00196	0.0579513	-1.16132	4.47029	4.47029	4.47029	4.47029	4.47029	4.47029
	1454829_at	Rundc1	0.400873	724	12.3547	4.44887	0.00197	0.0581471	-1.16757	123.447	142.518	137.678	202.222	202.695	227.273
	1438724_at	Osbpl3	0.416724	725	12.3538	4.4478	0.00197	0.0581594	-1.16906	4.55275	4.55275	4.55275	6.26187	5.8225	4.55354
	1455082_at	Cblb	0.456491	726	12.3538	4.44719	0.00197	0.0581594	-1.16991	176.112	160.945	195.561	260.761	254.83	336.387
	1451136_a_at	Eif2b2	0.453216	727	12.3538	4.44643	0.00198	0.0581594	-1.17098	941.805	821.175	768.867	1228.56	1355.25	1061.43
	1453137_at	Fbxo30	0.463869	728	12.35	4.4453	0.00198	0.0582106	-1.17254	137.922	137.892	121.827	153.613	199.169	125.468
	1434801_x_at	Slc25a5	0.440573	729	12.3381	4.44235	0.00199	0.0583694	-1.17666	1717.85	1509.69	1396.55	2504.23	2469.69	2293.78
	1419652_s_at	Nkain1	0.529565	730	12.3309	4.44064	0.00199	0.0584673	-1.17904	340.273	330.153	332.969	661.948	620.224	481.495
	1415683_at	Nmt1	0.377851	731	12.314	4.43717	0.002	0.0586951	-1.18388	1976.11	1894.48	1909.16	2832.51	2467.75	2669.81
	1445393_at	NA	0.667757	732	12.3132	4.4359	0.00201	0.0587056	-1.18565	5.12136	5.12315	4.96948	6.23063	5.59708	5.12855
	1422845_at	Canx	0.55866	733	12.3068	4.43372	0.00201	0.0587925	-1.18869	560.442	507.643	496.643	946.001	706.881	890.01
	1416487_a_at	Yap1	0.459146	734	12.3042	4.4328	0.00201	0.0588277	-1.18996	23.4208	37.8261	50.6431	59.0133	54.4507	72.0916
	1446960_at	NA	0.538061	735	12.2796	4.42783	0.00203	0.0591618	-1.19691	4.47029	4.47029	4.47029	4.47029	4.47029	4.99317
	1451439_at	Nepro	0.516568	736	12.2796	4.42771	0.00203	0.0591618	-1.19708	56.3225	105.353	94.5918	139.496	109.777	106.748
	1420971_at	Ubr1	0.671899	737	12.2762	4.42572	0.00203	0.0592078	-1.19985	103.056	63.0082	68.7545	199.114	131.005	163.329
	1423329_at	Gdap1	0.500972	738	12.2729	4.42443	0.00204	0.0592523	-1.20165	39.1981	35.9621	40.4299	57.1907	52.0038	46.813
	1433837_at	8430408G22Rik	0.835319	739	12.2729	4.42346	0.00204	0.0592523	-1.203	444.052	566.201	487.886	1394.35	641.412	1048.53
	1455405_at	Pstpip2	0.364794	740	12.2647	4.42141	0.00205	0.0593653	-1.20586	2210.13	2395.98	2423.22	3180.64	3221.5	3012.03
	1423313_at	Pde7a	0.570461	741	12.258	4.41935	0.00205	0.0594564	-1.20874	901.787	1231.83	1267.49	1860.38	2123.85	1598.59
	1429452_x_at	Pisd-ps3	1.04937	742	12.2435	4.4156	0.00206	0.0596557	-1.21399	101.607	53.9913	53.9913	148.603	150.566	191.583
	1437102_at	Ythdf1	0.542223	743	12.2435	4.41549	0.00206	0.0596557	-1.21413	440.272	361.908	353.178	687.893	544.418	612.602
	1439708_at	Myom3	0.666264	744	12.2295	4.41221	0.00207	0.0598477	-1.21873	597.845	944.964	985.409	1481.57	1289.79	1620.67
	1460336_at	Ppargc1a	0.745857	745	12.2258	4.4107	0.00208	0.0598992	-1.22083	1569.05	2476.4	2307.43	4589.51	3574.11	2938.38
	1429129_at	Lrrcc1	0.7621	746	12.2258	4.41023	0.00208	0.0598992	-1.22149	173.269	165.167	216.019	400.455	385.55	313.236
	1437866_at	Dusp18	0.622094	747	12.2258	4.40924	0.00208	0.0598992	-1.22287	103.697	63.0901	95.2808	239.304	200.074	104.176
	1426473_at	Dnajc9	0.386986	748	12.216	4.4066	0.00209	0.0600339	-1.22656	773.349	707.872	731.54	1089.08	991.6	968.457
	1437751_at	Ppargc1a	0.881923	749	12.216	4.40573	0.00209	0.0600339	-1.22778	517.434	856.551	718.684	1970.07	1333.4	1050.96
	1459641_at	NA	1.12366	750	12.2136	4.40478	0.00209	0.0600682	-1.22911	17.8256	13.3885	28.2158	194.141	64.2738	145.492
	1424592_a_at	Dnase1	1.70412	751	12.2136	4.4037	0.0021	0.0600682	-1.23063	18.7551	30.7075	15.8067	499.776	63.437	140.377
	1418984_at	Inadl	0.477428	752	12.2136	4.40364	0.0021	0.0600682	-1.2307	4.54982	4.54982	4.54982	4.54982	4.54982	4.93707
	1441560_at	Ctnna3	0.559083	753	12.2136	4.40177	0.0021	0.0600682	-1.23333	65.9042	87.0959	85.7339	208.591	135.228	137.115
	1449099_at	Lrba	0.415247	754	12.2136	4.40079	0.0021	0.0600682	-1.2347	1256.35	1457.96	1244.25	2072.97	1700.01	1793.52
	1438772_at	Zfp367	0.38806	755	12.2136	4.3994	0.00211	0.0600682	-1.23664	9.22203	9.17533	9.25881	12.5312	9.22203	9.22203
	1440862_at	NA	0.398361	756	12.2136	4.39883	0.00211	0.0600682	-1.23744	4.58493	4.49074	4.49074	4.58493	4.83515	6.00989
	1423824_at	Wls	0.461877	757	12.1925	4.39345	0.00213	0.0603601	-1.24497	609.521	742.107	759.567	1127.95	1088.53	1047.85
	1458539_at	R3hdm1	0.590808	758	12.1858	4.39109	0.00213	0.060453	-1.24828	160.939	147.186	118.484	253.488	253.761	310.81
	1452328_s_at	Pja2	0.449042	759	12.179	4.38861	0.00214	0.0605485	-1.25176	1311.71	1111.45	1168.88	1745.3	1514	1842.79
	1419924_at	Fnip1	0.492921	760	12.179	4.38734	0.00214	0.0605485	-1.25354	345.882	387.604	398.73	596.211	574.64	491.682
	1455412_at	Sfmbt1	0.424992	761	12.179	4.38715	0.00214	0.0605485	-1.2538	6.68942	6.15451	6.37779	13.1043	11.0829	8.214
	1450828_at	Synpo2	0.40283	762	12.1784	4.38598	0.00215	0.0605561	-1.25545	729.613	636.914	649.812	884.448	977.309	1002.95
	1422715_s_at	Acp1	0.365121	763	12.1784	4.38488	0.00215	0.0605561	-1.25699	3808.59	4345.53	3830.64	5511.31	4989.74	4990.35
	1435353_a_at	Pisd-ps1///Pisd-ps3	0.883353	764	12.1784	4.38466	0.00215	0.0605561	-1.2573	85.2241	57.3215	39.0222	172.88	204.429	146.294
	1428844_a_at	Bclaf1	0.645933	765	12.1784	4.38423	0.00215	0.0605561	-1.25789	840.727	593.849	645.553	1054.95	1250	1070.71
	1460331_at	Tm9sf2	0.510793	766	12.1769	4.38353	0.00215	0.0605767	-1.25888	2840.13	2250.71	2534.11	3549.41	3769.84	3766.1
	1424638_at	Cdkn1a	0.496623	767	12.1567	4.37878	0.00217	0.0608592	-1.26554	837.673	735.495	678.489	1302.83	1162.3	1021.31
	1456665_at	Eya4	0.46856	768	12.1544	4.37793	0.00217	0.0608924	-1.26674	1056.34	953.337	981.658	1501.43	1569.6	1207.61
	1453008_at	Trnp1	0.729109	769	12.1536	4.37593	0.00218	0.0609036	-1.26954	34.1585	43.7052	28.5384	43.7052	110.413	62.0455
	1434080_at	Aebp2	0.426789	770	12.1536	4.37579	0.00218	0.0609036	-1.26973	1442.68	1325.9	1567.01	2234.72	1929.64	1964.19
	1453554_a_at	Wdr33	0.533669	771	12.1536	4.37486	0.00218	0.0609036	-1.27103	985.657	788.527	806.776	1383.84	1235.9	1539.6
	1427384_at	Chd6	0.951328	772	12.1536	4.37421	0.00218	0.0609036	-1.27195	178.245	257.351	311.484	346.075	687.945	677.222
	1415942_at	Gm5621///Rpl10	0.363031	773	12.1536	4.37315	0.00219	0.0609036	-1.27345	28265.5	26788.2	26472	35834.1	38090.8	35464.6
	1419524_at	Tph1	0.508989	774	12.1536	4.37283	0.00219	0.0609036	-1.27389	5.2745	5.2745	5.2745	6.49148	9.54262	9.66245
	1427441_a_at	Suclg2	0.431615	775	12.1473	4.3708	0.00219	0.060991	-1.27674	570.886	648.221	817.048	1113.16	938.396	1113.63
	1459939_at	NA	0.468048	776	12.1473	4.37044	0.00219	0.060991	-1.27725	4.48123	4.48123	4.48123	4.62618	4.48123	4.49455
	1426956_a_at	Trp53bp1	0.45486	777	12.1435	4.3693	0.0022	0.0610448	-1.27884	1241.71	1024.12	1146.71	1633.21	1591.65	1602.24
	1428562_at	Mir22hg	0.439175	778	12.1435	4.36658	0.00221	0.0610448	-1.28267	2126.21	2520.32	2797.68	3442.78	3172.89	3795.57
	1427594_at	NA	0.57135	779	12.1435	4.36642	0.00221	0.0610448	-1.28289	4.51944	4.51944	4.48313	8.06269	7.89814	4.57325
	1451201_s_at	Rnh1	0.361624	780	12.1435	4.36629	0.00221	0.0610448	-1.28308	1244.08	1194.52	1144.78	1529.76	1642	1688.09
	1430147_a_at	Taf1d	0.380232	781	12.1435	4.36625	0.00221	0.0610448	-1.28314	170.979	215.325	158.307	243.495	204.098	197.421
	1448747_at	Fbxo32	0.597048	782	12.1296	4.36166	0.00222	0.0612406	-1.28958	12476.1	15165.6	14987.3	22230.6	18417	27265.6
	1460521_a_at	Nabp1	1.08154	783	12.1262	4.36064	0.00222	0.0612888	-1.29101	85.6024	42.8618	61.0761	202.995	193.051	86.53
	1452754_at	Creld2	0.485407	784	12.1215	4.35938	0.00223	0.0613557	-1.29278	239.157	275.997	259.503	448.823	392.108	358.568
	1419884_at	NA	0.477984	785	12.1142	4.35645	0.00224	0.0614588	-1.2969	4.47029	4.52746	4.52746	4.52746	4.57711	4.71799
	1422118_at	Sync	0.509375	786	12.1142	4.35552	0.00224	0.0614588	-1.29821	1098.1	1027.84	1098.42	1560.9	1409.51	1973.12
	1450963_at	Hnrnpf	0.441023	787	12.114	4.35505	0.00224	0.0614617	-1.29888	534.705	463.812	506.383	848.046	733.793	749.992
	1423627_at	Nqo1	0.516707	788	12.1136	4.35455	0.00224	0.0614665	-1.29958	422.509	352.193	421.572	690.731	542.498	691.802
	1454811_a_at	Serinc1	0.488083	789	12.1107	4.35361	0.00224	0.0615082	-1.30089	1391.82	1092.44	1162.94	1889.59	1816.67	1767.68
	1417621_at	Nfatc1	0.446441	790	12.0995	4.35042	0.00225	0.0616666	-1.30538	203.282	139.059	226.553	375.976	285.34	252.721
	1427127_x_at	Hspa1b	1.24734	791	12.0831	4.34681	0.00227	0.0618994	-1.31048	385.741	210.739	282.814	772.035	1140.22	540.16
	1420607_at	Rbm18	0.485077	792	12.0669	4.3433	0.00228	0.0621313	-1.31541	186.022	119.776	138.461	226.665	239.981	196.506
	1448282_at	Plrg1	0.428729	793	12.0669	4.34321	0.00228	0.0621313	-1.31553	890.298	700.749	716.082	1121.81	1095.74	1177.63
	1424776_a_at	Slc25a28	0.412816	794	12.054	4.33892	0.00229	0.0623159	-1.32158	1005	1154.65	1146.95	1697.05	1443.75	1729.84
	1432416_a_at	Npm1	0.422663	795	12.054	4.33828	0.00229	0.0623159	-1.32248	4295.77	3641.57	3651.87	5747.45	5017.99	5368.17
	1420874_at	Gm4887///Twf1	0.535437	796	12.054	4.33729	0.0023	0.0623159	-1.32388	22.7246	18.7311	18.7311	17.4104	34.774	22.2835
	1452253_at	Crim1	0.500107	797	12.054	4.33709	0.0023	0.0623159	-1.32416	739.781	934.887	959.946	1594.63	1129.46	1588.85
	1429042_at	Tmem167b	0.41616	798	12.054	4.33684	0.0023	0.0623159	-1.32451	268.366	211.991	285.892	482.422	320.333	408.352
	1450026_a_at	B3gnt2	0.785515	799	12.054	4.33669	0.0023	0.0623159	-1.32473	117.074	81.5381	66.1997	172.219	235.251	141.972
	1428874_at	Fam96b	0.385809	800	12.0441	4.33417	0.00231	0.0624577	-1.32828	1098.01	1158.75	1061.17	1542.31	1697.69	1415.4
	1451205_at	Psmb4	0.354367	801	12.0425	4.33318	0.00231	0.0624818	-1.32967	11370.7	10903.7	10974.7	15298.1	14280.6	14895.6
	1448385_at	Slc15a4	0.426376	802	12.0425	4.33302	0.00231	0.0624818	-1.3299	556.603	573.534	545.72	965.999	772.284	757.214
	1449229_a_at	Cdkl2	0.670174	803	12.0389	4.33111	0.00232	0.0625336	-1.33259	186.357	124.35	178.636	406.067	242.689	323.136
	1434302_at	Raph1	0.388885	804	12.038	4.33053	0.00232	0.0625467	-1.33342	2734.62	2591.36	2687	3586.13	3678.33	3418.05
	1431436_a_at	Katnal2	0.643307	805	12.0312	4.32774	0.00233	0.0626444	-1.33734	5.29467	5.36327	5.36327	5.3674	5.66159	5.63094
	1421491_a_at	Vmp1	0.428685	806	12.012	4.32358	0.00234	0.0629212	-1.34321	373.748	294.079	302.135	493.44	455.265	541.809
	1428087_at	Dnm1l	0.39731	807	12.012	4.3223	0.00234	0.062922	-1.34502	681.903	668.444	741.886	896.689	988.846	926.3
	1441090_at	Numa1	0.54829	808	11.9804	4.31425	0.00237	0.0633809	-1.35639	6.66588	5.88734	5.88734	6.05525	5.88734	6.65851
	1437867_at	NA	0.976285	809	11.9537	4.30701	0.00239	0.0637719	-1.36661	133.585	57.9151	67.9513	180.135	214.839	212.147
	1418085_at	Prkcz	0.734885	810	11.9532	4.30568	0.0024	0.0637794	-1.3685	16.6712	11.7139	15.8745	22.6211	25.2783	49.4696
	1419223_a_at	Dtna	0.435543	811	11.9532	4.30565	0.0024	0.0637794	-1.36854	365.256	368.806	300.199	444.582	590.557	507.283
	1450388_s_at	Twsg1	0.398212	812	11.9497	4.30422	0.0024	0.0638302	-1.37056	518.409	497.433	505.011	751.061	823.777	677.171
	1430623_s_at	Nabp1	0.77462	813	11.9437	4.3028	0.00241	0.0639187	-1.37258	197.778	74.9741	149.847	379.846	345.033	218.939
	1436281_at	B230307C23Rik	0.413349	814	11.9437	4.30125	0.00241	0.0639191	-1.37477	238.934	222.668	233.6	300.123	295.124	363.393
	1448669_at	Dkk3	1.08696	815	11.9437	4.30081	0.00241	0.0639191	-1.37539	7.53865	10.7017	14.5231	114.669	24.2397	100.445
	1455263_at	Lacc1	0.418431	816	11.9437	4.30071	0.00241	0.0639191	-1.37553	4.71856	4.71856	4.71856	4.71856	4.71856	4.71856
	1458813_at	Scn5a	0.555064	817	11.9437	4.30034	0.00242	0.0639191	-1.37605	7.85791	9.34601	5.78788	36.3649	25.7597	16.1099
	1446574_at	NA	0.397789	818	11.9437	4.30016	0.00242	0.0639191	-1.37631	22.3491	22.3491	18.3404	22.3491	30.7786	32.7357
	1457110_at	Pank1	0.676874	819	11.9437	4.3	0.00242	0.0639191	-1.37653	4.47029	4.47029	4.47029	4.55372	4.47029	4.47029
	1418406_at	Pde8a	0.566065	820	11.9437	4.2994	0.00242	0.0639191	-1.37739	324.274	463.935	466.752	698.294	627.791	767.174
	1425206_a_at	Ube3a	0.370471	821	11.9355	4.29681	0.00243	0.0640402	-1.38104	10.5277	9.65277	14.9587	26.2195	20.4253	20.9322
	1417498_at	Serpinf2	0.392157	822	11.9355	4.29676	0.00243	0.0640402	-1.38112	5.28691	5.28691	4.82252	5.28691	5.28691	5.43164
	1418592_at	Dnaja4	0.554245	823	11.929	4.29428	0.00244	0.064135	-1.38462	629.573	782.128	572.217	783.717	1227.52	870.423
	1453267_at	Zfhx3	0.400913	824	11.929	4.29387	0.00244	0.064135	-1.3852	93.6413	77.5059	71.6637	111.138	76.8307	111.832
	1439660_at	Hivep3	0.73414	825	11.929	4.29277	0.00244	0.064135	-1.38677	18.571	15.2269	19.7179	21.6174	29.0269	44.0557
	1420920_a_at	Arf1	0.365996	826	11.929	4.29276	0.00244	0.064135	-1.38678	1891.41	1859.45	1883.54	2496.54	2815.15	2401.23
	1415706_at	Copa	0.359475	827	11.929	4.29274	0.00244	0.064135	-1.3868	2160.42	1953.5	2043.37	2771.64	2744.92	2617.81
	1455725_a_at	Gm12657///Gm6749///H3f3c///Gm10257///H3f3b///H3f3a	0.447957	828	11.9105	4.28916	0.00245	0.0644091	-1.39187	4022.18	3252.74	3279.01	5027.65	5360.66	4971.79
	1424570_at	Ddx46	0.657747	829	11.9105	4.28815	0.00246	0.0644091	-1.39331	30.9134	34.9285	30.9134	74.1699	59.5962	45.6048
	1451562_at	Ggact	0.416977	830	11.9073	4.28619	0.00246	0.0644577	-1.39609	425.93	411.874	369.638	522.263	751.64	612.696
	1417463_a_at	Lamtor1	0.35109	831	11.8985	4.2839	0.00247	0.0645871	-1.39932	2973.43	3154.44	2929.42	4081.59	4101.99	3963.58
	1416044_at	Flii	0.377239	832	11.8731	4.27677	0.0025	0.0649662	-1.40944	2689.13	2763.51	2807.74	3507.62	3826.94	3710.26
	1437515_at	Gm7040///Prl2c5///Prl2c4///Prl2c3///Prl2c2	0.420492	833	11.8655	4.27468	0.0025	0.0650798	-1.41241	4.47029	4.47029	4.47029	4.47029	4.47029	4.86667
	1416013_at	Pld3	0.412753	834	11.8613	4.27273	0.00251	0.0651434	-1.41517	291.324	243.788	280.269	418.672	476.651	459.221
	1417034_at	Trappc6a	0.814668	835	11.855	4.27086	0.00252	0.0652372	-1.41782	12.6442	8.21516	17.6301	21.1722	45.1802	49.0568
	1432350_at	Sync	0.436676	836	11.8496	4.26829	0.00253	0.0653184	-1.42148	38.8743	32.6442	36.2867	52.9558	52.1924	46.9209
	1417254_at	Spata5	0.361428	837	11.8496	4.26821	0.00253	0.0653184	-1.42158	179.113	172.824	177.625	213.959	248.482	189.318
	1422286_a_at	Tgif1	0.544968	838	11.8496	4.26714	0.00253	0.0653184	-1.42311	55.6851	44.6068	55.5665	61.1485	88.2533	55.8021
	1437871_at	Pgm5	0.635355	839	11.8496	4.26655	0.00253	0.0653184	-1.42394	206.361	279.332	268.417	570.656	367.406	449.582
	1416468_at	Aldh1a1	0.738952	840	11.8496	4.26625	0.00253	0.0653184	-1.42436	4275.27	6425.63	6614.9	8642.33	10563.5	13290.6
	1452920_a_at	Ppil2	0.388556	841	11.8083	4.25776	0.00256	0.065943	-1.43642	385.387	419.981	438.197	588.386	547.797	608.399
	1427966_at	Otulin	0.361698	842	11.8078	4.25727	0.00256	0.0659505	-1.43712	347.995	314.028	341.963	455.265	486.557	468.304
	1456043_at	Usp22	0.497969	843	11.8041	4.25583	0.00257	0.0660073	-1.43917	4.6215	4.6215	4.6215	4.6215	5.15085	4.63345
	1449574_a_at	Cdc42	0.404244	844	11.801	4.25492	0.00257	0.0660534	-1.44046	4036.8	3568.15	3454.16	4644.59	5591.64	5100.17
	1438954_x_at	Vegfd	0.582454	845	11.7851	4.25075	0.00259	0.0662959	-1.44638	208.706	292.398	309.914	424.218	550.188	401.353
	1433836_a_at	8430408G22Rik	0.72351	846	11.7831	4.2495	0.00259	0.0663267	-1.44817	580.912	639.628	694.003	1756.96	893.161	1293.31
	1459224_at	NA	0.4147	847	11.7765	4.24796	0.0026	0.0664285	-1.45036	4.71933	4.65753	4.71933	4.72101	4.71933	6.4955
	1434023_at	Cep120	0.453606	848	11.7765	4.24758	0.0026	0.0664285	-1.45089	726.934	672.075	822.14	1107.17	1245.12	1020.23
	1418158_at	Trp63	1.04127	849	11.7614	4.24469	0.00261	0.0666593	-1.45502	68.4911	37.5367	50.1071	133.604	108.154	174.053
	1438739_at	NA	0.417065	850	11.753	4.24249	0.00262	0.0667882	-1.45815	220.742	220.37	235.632	335.106	360.831	324.355
	1419697_at	Cxcl11	0.433743	851	11.7486	4.24094	0.00262	0.0668565	-1.46035	6.09993	6.09992	6.13221	8.82412	7.56353	6.53288
	1419262_at	Acad8	0.34893	852	11.7402	4.23875	0.00263	0.0669852	-1.46347	679.061	667.787	750.511	826.47	1003.7	991.184
	1451105_at	Vash2	0.404721	853	11.738	4.23539	0.00264	0.0670187	-1.46824	4.89425	4.89425	4.89312	4.89538	4.89425	5.16539
	1431197_at	Atl2	0.492497	854	11.738	4.23516	0.00265	0.0670187	-1.46858	150.3	162.624	182.157	321.559	233.097	366.413
	1454979_at	Diaph1	0.415577	855	11.7273	4.23136	0.00266	0.0671853	-1.47399	2030.91	2419.9	2316.17	2935.84	3443.75	3261.02
	1437534_at	NA	1.52535	856	11.7237	4.23022	0.00266	0.0672409	-1.47561	246.012	59.4688	89.4696	357.924	328.56	597.252
	1431098_at	Clip1	0.369412	857	11.7196	4.22883	0.00267	0.0673039	-1.47759	4473.98	4612.41	4503.29	5670.52	6590.91	6601.6
	1438619_x_at	Zdhhc14	0.346051	858	11.7196	4.22849	0.00267	0.0673039	-1.47808	336.914	304.487	318.571	452.977	455.635	482.057
	1424068_at	Tcta	0.407183	859	11.7142	4.2268	0.00268	0.0673879	-1.48049	380.18	506.743	473.98	698.84	564.244	630.436
	1448277_at	Pold2	0.467927	860	11.6979	4.22372	0.00269	0.0676403	-1.48488	834.404	690.346	759.728	1105.91	1142.95	993.868
	1436361_at	Vgll2	0.443987	861	11.6765	4.21859	0.00271	0.0679744	-1.4922	2290.61	2576.42	2415.81	4009.33	4060.37	3272.48
	1446560_at	Prss23	0.38345	862	11.6746	4.21787	0.00271	0.0680051	-1.49323	225.968	229.715	214.354	224.812	353.2	287.63
	1441523_at	Nf1	0.374773	863	11.6665	4.21606	0.00272	0.0681322	-1.4958	4.47029	4.47029	4.47029	4.47029	4.47029	4.47029
	1439920_at	NA	1.07652	864	11.6386	4.20801	0.00275	0.0685713	-1.5073	97.4754	71.6671	93.921	133.643	220.721	300.824
	1458856_at	NA	0.390399	865	11.6386	4.2078	0.00275	0.0685713	-1.50761	31.196	31.6294	30.0331	35.0392	32.6594	34.8257
	1433502_s_at	Tsr1	0.339875	866	11.6278	4.20392	0.00276	0.0687416	-1.51315	476.815	432.066	421.808	648.136	615.906	636.464
	1429418_at	Cdc14b	0.401341	867	11.6278	4.20167	0.00277	0.0687416	-1.51636	295.248	288.194	317.694	414.569	405.841	422.166
	1445900_at	NA	1.01641	868	11.6278	4.20145	0.00277	0.0687416	-1.51667	4.64403	4.64403	4.64403	8.88519	33.789	5.08186
	1426857_a_at	Hsdl2	0.417677	869	11.6192	4.19926	0.00278	0.0688772	-1.51981	1045.12	1281.23	1202.64	1611.81	1493.02	1698.41
	1438820_at	Rnf17	0.402858	870	11.611	4.19751	0.00279	0.0690078	-1.5223	4.47029	4.47029	4.47029	4.47029	4.66485	4.47029
	1459704_at	NA	0.474992	871	11.6057	4.19606	0.00279	0.0690931	-1.52439	91.0319	68.0772	74.0393	80.1722	116.811	163.876
	1430798_x_at	Mrpl15	0.395306	872	11.6057	4.19585	0.00279	0.0690931	-1.52469	54.3265	70.6406	81.1643	75.4314	75.7047	103.417
	1454804_at	Nploc4	0.346012	873	11.6047	4.1953	0.0028	0.0691082	-1.52547	857.892	858.005	880.601	1210.82	1082.1	1129.22
	1456909_at	Gpi1	0.477534	874	11.5835	4.18985	0.00282	0.0694469	-1.53326	424.199	283.985	295.781	668.02	703.686	549.234
	1454142_a_at	Pwp1	0.47251	875	11.5801	4.18891	0.00282	0.0695006	-1.53461	76.5225	53.9173	58.4256	90.5053	95.4463	90.9211
	1426312_at	Bre	0.380572	876	11.5695	4.1856	0.00283	0.0696713	-1.53935	784.136	1030.29	1059.32	1268.86	1422.1	1327.42
	1434052_at	AI593442	0.696865	877	11.5577	4.18158	0.00285	0.0698606	-1.5451	5.50149	5.43296	5.43296	8.64631	12.3602	6.34013
	1428960_at	Enkur	0.501925	878	11.5297	4.17596	0.00287	0.0703123	-1.55315	4.47029	4.54448	4.54527	4.54527	4.69695	4.7291
	1417870_x_at	Ctsz	0.387647	879	11.5093	4.17069	0.00289	0.0706429	-1.56071	609.22	592.311	562.634	817.806	896.818	852.425
	1420022_s_at	Suz12	0.407174	880	11.4721	4.16305	0.00293	0.0712502	-1.57167	39.7469	62.7052	48.5221	59.1582	65.6644	77.2036
	1452388_at	Hspa1a	1.16065	881	11.4692	4.16218	0.00293	0.0712987	-1.57292	138.074	58.0238	94.1906	211.043	352.259	154.776
	1428361_x_at	Hba-a2///Hba-a1	0.568997	882	11.4607	4.15926	0.00294	0.0714377	-1.57711	9962.36	10872.9	10128.6	11391	18632.7	18732
	1434662_at	Atg4a	0.393644	883	11.4593	4.15851	0.00294	0.0714605	-1.57818	1748.05	1666.53	1735.61	2350.5	2482.04	2234.87
	1460360_at	Asrgl1	0.3476	884	11.4359	4.15343	0.00297	0.0718465	-1.58547	974.245	974.429	1018.33	1287.09	1448.16	1378.21
	1451540_at	Mpi	0.377416	885	11.4359	4.15287	0.00297	0.0718465	-1.58628	963.326	962.825	849.861	1263.56	1412.97	1130.86
	1448718_at	Lamtor1	0.405924	886	11.4359	4.15189	0.00297	0.0718465	-1.58768	1314.28	1077.18	1225.57	1737.24	2097.5	1793.36
	1450770_at	3632451O06Rik	0.876235	887	11.4359	4.15145	0.00297	0.0718465	-1.58832	108.592	49.2571	46.5383	142.241	173.43	154.903
	1422712_a_at	Ube2i	0.344037	888	11.4359	4.15099	0.00298	0.0718465	-1.58897	919.85	956.14	1008.92	1270.72	1320.68	1287.1
	1433898_at	NA	0.79547	889	11.4358	4.15021	0.00298	0.0718493	-1.59011	1162.98	1155.98	1134.1	2966.81	1984.67	1646.6
	1460670_at	Riok3	0.368956	890	11.4342	4.14919	0.00298	0.071875	-1.59156	7370.15	7768.23	7463.07	10416	9320.93	10914.7
	1448533_at	Tbcb	0.373185	891	11.4224	4.14423	0.003	0.0720706	-1.5987	1910.51	2007.57	1952.35	2764.01	2798.08	2425.75
	1417333_at	Rasa4	0.378643	892	11.4195	4.1433	0.00301	0.0721184	-1.60004	99.6383	99.1521	108.736	108.877	150.482	119.895
	1418527_a_at	Srsf10	0.605475	893	11.4195	4.1427	0.00301	0.0721184	-1.6009	282.53	199.055	250.352	403.604	420.019	397.247
	1456052_at	Cdkl3	0.415386	894	11.4121	4.1403	0.00302	0.0722426	-1.60434	5.44495	5.44495	5.44495	5.44495	5.44495	5.44495
	1451355_at	Acer2	0.656218	895	11.4107	4.13906	0.00303	0.0722658	-1.60613	77.8011	57.0318	66.8442	126.445	110.964	179.724
	1449022_at	Nes	0.341348	896	11.4107	4.1388	0.00303	0.0722658	-1.6065	134.457	96.3802	115.562	174.86	187.393	200.712
	1418798_s_at	Srpk3	0.397164	897	11.4107	4.13868	0.00303	0.0722658	-1.60667	1221.49	1080.95	995.118	1520.03	1644.21	1446.02
	1431145_a_at	Cuedc2	0.379456	898	11.4059	4.13514	0.00304	0.0723446	-1.61177	1424.95	1416.96	1410.57	1812.85	2235.71	1915.46
	1417265_s_at	Coq5	0.356463	899	11.4013	4.1333	0.00305	0.0724223	-1.61442	706.964	850.292	866.998	1002.69	1209.57	1088.37
	1434585_at	Gm2808///Tulp4	0.39742	900	11.4013	4.13325	0.00305	0.0724223	-1.61448	324.863	349.279	323.545	508.673	380.736	501.698
	1448299_at	Slc1a1	0.450605	901	11.3892	4.1309	0.00306	0.0726242	-1.61787	48.1604	48.1604	48.1604	54.3502	48.1604	48.1604
	1452674_a_at	Eif3k	0.329636	902	11.3814	4.12823	0.00307	0.0727548	-1.62172	5036.53	5324.32	4859.84	6409.65	6830.89	6626.61
	1448660_at	Arhgdig	0.526424	903	11.3743	4.12511	0.00309	0.0728743	-1.6262	15.7598	15.7598	7.03029	28.1537	22.3343	15.7598
	1420640_at	Jmy	0.476219	904	11.3691	4.1239	0.00309	0.0729613	-1.62796	220.077	216.433	241.182	345.721	411.628	342.296
	1419159_at	Golga3	0.358793	905	11.3683	4.12302	0.0031	0.0729749	-1.62922	432.534	450.208	511.734	640.036	561.659	622.768
	1440601_at	NA	0.493869	906	11.3636	4.12151	0.0031	0.0730537	-1.63139	4.47029	4.47029	4.47029	4.47029	4.47029	4.47029
	1421898_a_at	Mr1	0.544505	907	11.3587	4.11998	0.00311	0.0731361	-1.6336	30.4292	32.568	32.8617	65.2018	34.7184	32.8617
	1428083_at	Neat1	0.433311	908	11.3531	4.1187	0.00311	0.0732296	-1.63544	28139.4	30414.4	29625.2	48340.7	37477	42755.7
	1417699_at	Gtf2f1	0.349427	909	11.3508	4.1165	0.00312	0.0732697	-1.63862	211.015	268.541	239.506	319.078	338.316	344.694
	1460409_at	Cpt1a	0.612877	910	11.3508	4.11641	0.00312	0.0732697	-1.63875	36.0927	42.1713	31.8657	89.8209	144.204	97.4886
	1451290_at	Map1lc3a	0.640057	911	11.3508	4.11583	0.00313	0.0732697	-1.63958	5787.05	6584.57	5747.68	7611.62	13608.6	9617.12
	1418453_a_at	Atp1b1	0.387396	912	11.3508	4.11582	0.00313	0.0732697	-1.6396	1304.76	1856.29	1603.86	1961.39	2192.85	2103.39
	1418023_at	Naa15	0.406783	913	11.35	4.11524	0.00313	0.0732821	-1.64043	1420.58	1336.77	1255.73	1936.35	1698.98	1974.53
	1422959_s_at	Rnf114	0.391029	914	11.349	4.11363	0.00314	0.0732987	-1.64275	262.714	253.816	298.836	462.772	351.485	391.411
	1431295_a_at	Stx18	0.451128	915	11.349	4.11363	0.00314	0.0732987	-1.64275	205.435	247.347	239.063	390.605	400.19	302.734
	1440483_at	NA	0.383883	916	11.349	4.1133	0.00314	0.0732987	-1.64323	6.30802	7.24761	7.24761	7.24761	7.24761	8.32716
	1418455_at	Copz2	0.47195	917	11.349	4.11288	0.00314	0.0732987	-1.64384	465.029	512.742	477.883	750.12	830.602	614.812
	1445173_at	Cep126	0.417823	918	11.3361	4.10816	0.00316	0.0735168	-1.65064	4.8337	4.93149	4.93149	7.19909	5.23057	6.07244
	1450914_at	Ppp1r14b	0.369642	919	11.3361	4.10727	0.00316	0.0735168	-1.65192	6723.49	6451.9	6190.76	7765.38	9322.02	8598.55
	1417205_at	Kdelr2	0.439501	920	11.3361	4.10707	0.00317	0.0735168	-1.65222	152.33	116.536	100.065	209.709	165.79	182.357
	1444564_at	Apod	0.400429	921	11.3361	4.10675	0.00317	0.0735168	-1.65267	25.6685	57.4776	60.134	98.4994	75.7923	86.6192
	1422185_a_at	Cyb5r3	0.355732	922	11.3358	4.10599	0.00317	0.0735231	-1.65377	270.306	277.552	276.528	404.344	488.297	455.991
	1458382_a_at	NA	1.02349	923	11.3358	4.10596	0.00317	0.0735231	-1.65381	278.349	64.3955	102.845	342.61	411.716	609.391
	1423382_a_at	Hnrnpf	0.382545	924	11.3292	4.10453	0.00318	0.073634	-1.65587	679.355	708.281	618.309	1067.41	987.692	1072.87
	1442761_at	NA	0.482966	925	11.287	4.09579	0.00322	0.0743527	-1.6685	28.1186	12.4962	24.4932	44.8256	31.0914	53.2863
	1423728_at	Eif3l	0.345296	926	11.287	4.09548	0.00322	0.0743527	-1.66894	3370.89	3152.35	3175.96	4384.22	3811.69	4305.71
	1444480_at	Prkag3	0.434158	927	11.2809	4.09412	0.00322	0.0744581	-1.67091	9375.9	8173.69	7964.21	12815.7	12693.3	10592.8
	1428420_a_at	Exoc3l4	0.535004	928	11.2718	4.09227	0.00323	0.0746144	-1.67358	10.6217	10.7365	9.42129	12.836	18.814	18.2127
	1457747_at	Glra3	0.478321	929	11.2702	4.09129	0.00324	0.0746421	-1.675	4.58693	4.60487	4.63449	4.63449	6.2103	4.99961
	1426915_at	Dapk1	0.775005	930	11.2639	4.08912	0.00325	0.0747496	-1.67813	15.2402	11.4214	11.4214	19.8681	90.5188	49.5395
	1451207_at	Micu1	0.394661	931	11.2639	4.08803	0.00325	0.0747496	-1.67971	824.041	973.924	936.656	1169.85	1333.06	1240.29
	1453946_a_at	Sdccag8	0.867258	932	11.2636	4.08682	0.00326	0.074755	-1.68147	7.34173	7.54864	7.34173	12.9404	21.9453	10.3645
	1428999_at	Phf3	0.379689	933	11.2595	4.08539	0.00326	0.0748256	-1.68353	111.741	116.85	115.65	162.467	169.772	183.747
	1416235_at	Lrrc59	0.399009	934	11.2456	4.08183	0.00328	0.0750651	-1.68867	33.3053	37.6171	37.6171	41.4509	43.6785	46.5494
	1448962_at	Myh11	0.441762	935	11.2456	4.08117	0.00328	0.0750651	-1.68963	215.187	156.823	145.343	316.236	264.211	266.027
	1430996_at	Etnk1	0.523793	936	11.2454	4.07979	0.00329	0.0750694	-1.69162	5.1247	5.20048	6.09799	9.67383	9.30351	6.30957
	1419495_at	Immp2l	0.401865	937	11.2353	4.07605	0.00331	0.0752433	-1.69704	522.08	516.961	594.156	763.511	935.82	813.402
	1459710_at	NA	0.51729	938	11.2353	4.07597	0.00331	0.0752433	-1.69716	8.20095	8.59342	8.25729	13.9527	15.9446	10.3127
	1416092_a_at	Map4	0.331923	939	11.2353	4.07594	0.00331	0.0752433	-1.6972	6714.28	6824.34	6746.65	8755.51	8573.73	9357.83
	1422017_s_at	4833439L19Rik	0.373364	940	11.2345	4.07545	0.00331	0.0752581	-1.69792	213.758	231.004	248.249	352.649	339.46	421.544
	1454793_x_at	Ddx5	0.414933	941	11.224	4.0721	0.00333	0.0754398	-1.70276	6573.78	5328.11	6061.44	9251.09	7398.09	9051.24
	1415691_at	Dlg1	0.339819	942	11.224	4.07207	0.00333	0.0754398	-1.7028	2230.1	2184.14	2164.74	2866.24	2610.27	3077.58
	1447812_x_at	Flnc	0.435891	943	11.224	4.07177	0.00333	0.0754398	-1.70324	6085.01	5737.83	5608.8	7916.69	10113.3	8274.8
	1448814_at	Gab1	0.361398	944	11.224	4.07165	0.00333	0.0754398	-1.70341	18.6456	18.6456	17.0175	29.4383	18.6456	18.6456
	1456940_at	Slc43a2	0.337593	945	11.2116	4.06854	0.00334	0.0756551	-1.70791	7.60616	8.62879	10.4574	14.1247	12.0539	11.0973
	1434035_at	Dnajb6	0.344423	946	11.2115	4.06818	0.00334	0.0756563	-1.70844	2287.43	2387.84	2284.51	2839.41	2897.69	3139.67
	1419543_a_at	Tra2b	0.413748	947	11.2055	4.06683	0.00335	0.0757624	-1.71039	801.867	679.616	776.322	1044.67	1072.03	1033.11
	1452798_s_at	Mapk1ip1	0.345063	948	11.2013	4.06553	0.00336	0.0758346	-1.71228	1529.81	1304.31	1362.78	1788.25	1965.53	1916.76
	1431784_a_at	Rpf1	0.368967	949	11.1769	4.06005	0.00338	0.0762618	-1.72022	457.203	467.033	421.947	634.222	582.447	567.953
	1422202_at	Thrb	0.421833	950	11.1769	4.05973	0.00339	0.0762618	-1.72067	4.47029	4.47029	4.47029	4.47029	4.47029	4.47029
	1424109_a_at	Glo1	0.40656	951	11.1761	4.05925	0.00339	0.0762759	-1.72137	3561.52	2945.06	2947.18	4493.83	4362.48	4491.07
	1424683_at	Fam134b	0.335053	952	11.1551	4.05548	0.00341	0.0766466	-1.72683	22487.1	22427.9	23196.1	30734.9	29732.5	28881
	1424926_at	Sec63	0.499101	953	11.1532	4.0547	0.00341	0.0766792	-1.72798	177.309	178.866	177.517	312.024	232.504	277.142
	1429370_a_at	Psmd11	0.338697	954	11.1532	4.05413	0.00341	0.0766792	-1.7288	3881.05	3969.57	3631.11	5230.7	5084.28	4912.71
	1415817_s_at	Cct7	0.36395	955	11.1518	4.05356	0.00342	0.0767038	-1.72963	3210.07	2860.14	3105.46	4080.38	4218.09	3955.28
	1428630_x_at	Haghl	0.409403	956	11.1369	4.04903	0.00344	0.0769682	-1.73619	142.851	170.369	156.891	228.937	186.292	210.113
	1452347_at	Mef2a	0.369846	957	11.1305	4.04702	0.00345	0.0770815	-1.73912	6642.01	7051.12	6919.3	10271.3	9037.02	8594.54
	1431176_at	Chmp4c	0.533765	958	11.1286	4.04595	0.00345	0.0771149	-1.74067	5.86249	5.86249	5.86249	5.86249	5.86249	5.86249
	1418107_at	Tcea2	0.372543	959	11.1236	4.04477	0.00346	0.0772037	-1.74238	54.7021	47.8183	46.8487	55.3664	54.7021	54.7021
	1451040_at	Dtd1	0.352802	960	11.1217	4.04368	0.00346	0.0772385	-1.74396	675.859	681.122	696.115	1013.45	975.366	941.512
	1416993_at	Cog4	0.386909	961	11.1123	4.04157	0.00347	0.0774043	-1.74702	857.362	732.952	686.029	1029.72	1170.88	1146.47
	1419494_a_at	Tpd52	0.342127	962	11.1006	4.03844	0.00349	0.0776145	-1.75157	594.989	564.57	579.795	841.442	820.795	802.302
	1451408_at	Trub2	0.329563	963	11.1006	4.03828	0.00349	0.0776145	-1.75181	139.787	123.884	179.11	219.526	207.499	209.496
	1419080_at	Gdnf	0.450467	964	11.0968	4.03701	0.0035	0.0776819	-1.75366	4.47029	4.47029	4.47029	4.47029	5.06981	4.47029
	1435948_at	Tmem181c-ps///Tmem181b-ps///Tmem181a	0.627455	965	11.0953	4.035	0.00351	0.0777091	-1.75657	60.3238	40.5463	41.316	120.814	73.7541	76.2054
	1425051_at	Isoc1	0.4463	966	11.0914	4.03403	0.00351	0.0777777	-1.75798	170.7	156.658	190.499	262.487	229.149	222.922
	1433806_x_at	Calr	0.374169	967	11.0912	4.0333	0.00351	0.0777828	-1.75904	1424.26	1425.97	1337.64	1814.81	2149.73	1786.89
	1421289_at	Hspb7	1.11181	968	11.091	4.03293	0.00352	0.077785	-1.75957	532.101	994.34	864.235	1379.07	3099.42	1560.19
	1417982_at	Insig2	0.351309	969	11.0903	4.03246	0.00352	0.0777989	-1.76026	1041.39	1002.16	967.362	1319.35	1196.85	1448.42
	1429201_at	Cyld	0.419344	970	11.0899	4.03206	0.00352	0.0778058	-1.76085	879.527	773.154	922.641	1205.87	1179.65	1058.19
	1458469_at	Cblb	0.473293	971	11.0896	4.03063	0.00353	0.0778114	-1.76292	525.51	399.553	486.09	669.304	712.194	778.918
	1419558_at	Mdm4	0.39276	972	11.089	4.0302	0.00353	0.0778208	-1.76354	32.0151	73.2047	63.3432	103.762	92.8205	80.4837
	1419579_at	Slc7a12	0.440611	973	11.0858	4.02903	0.00354	0.0778792	-1.76525	4.61866	4.47029	4.61866	4.61866	4.63534	4.61866
	1447188_at	NA	0.365646	974	11.0854	4.02756	0.00354	0.077886	-1.76739	4.47211	4.4712	4.47029	4.47787	4.47211	5.30138
	1449381_a_at	Pacsin1	0.421626	975	11.0728	4.02347	0.00356	0.0781121	-1.77334	4.47029	4.47029	4.47029	4.47029	4.47029	4.47029
	1435026_at	Spock2	0.568049	976	11.0728	4.02319	0.00357	0.0781121	-1.77374	5.23097	5.23097	5.23097	5.23097	8.43309	5.23097
	1419653_a_at	Ddx5	0.397852	977	11.0728	4.02313	0.00357	0.0781121	-1.77383	14730.9	12992.5	12746.6	20109.5	17083.3	19225.9
	1431007_at	Gm3435///9030025P20Rik	0.371262	978	11.0728	4.02279	0.00357	0.0781122	-1.77432	71.6533	51.3573	58.2226	97.5217	87.1663	74.6782
	1416890_at	Wdr74	0.343288	979	11.0628	4.02049	0.00358	0.0782926	-1.77767	288.134	298.832	273.11	435.202	385	431.886
	1425077_at	Dnajc18	0.41774	980	11.0619	4.02	0.00358	0.0783095	-1.77839	6.78079	9.2957	9.2957	9.2957	11.598	9.2957
	1437772_s_at	Fuca1	0.510178	981	11.0556	4.01769	0.00359	0.0784226	-1.78174	59.3713	60.1274	54.6796	119.419	47.5662	80.8923
	1448275_at	Tmem19	0.48724	982	11.0479	4.0154	0.00361	0.0785616	-1.78507	14.0788	10.5553	10.7925	24.0885	14.2943	21.9101
	1444001_at	Strbp	0.397976	983	11.0479	4.01537	0.00361	0.0785616	-1.78513	6.89308	6.89308	6.89308	6.89308	10.4259	8.31356
	1416170_at	Trap1	0.339785	984	11.0405	4.01338	0.00362	0.0786962	-1.78802	2670.66	2759.06	2562.59	3538.99	3371.17	3820.54
	1417420_at	Ccnd1	0.754651	985	11.0401	4.0119	0.00362	0.0787023	-1.79017	206.78	135.587	162.28	320.207	424.143	244.474
	1444021_at	Sqstm1	0.524795	986	11.0401	4.01174	0.00362	0.0787023	-1.7904	77.6377	64.2694	66.8136	93.1194	154.633	88.0723
	1445723_at	Plcl1	0.754402	987	11.0373	4.01058	0.00363	0.0787531	-1.79209	50.4806	43.823	38.5676	121.296	179.813	81.2772
	1417446_at	Slc12a4	0.425097	988	11.0373	4.00968	0.00364	0.0787531	-1.7934	138.818	167.035	186.191	250.603	295.661	275.641
	1437217_at	Ankrd6	0.498594	989	11.0068	4.00144	0.00368	0.0793078	-1.80541	198.995	183.969	223.674	311.063	381.722	264.208
	1438758_at	Adi1	0.357009	990	11.0068	4.00066	0.00368	0.0793078	-1.80655	2769.61	3198.4	2758.46	4070.8	3735.37	3813.91
	1450607_s_at	Ucn2	0.469615	991	11.0044	3.99992	0.00369	0.0793533	-1.80763	8.88284	8.73857	5.62024	10.9637	9.03686	8.75103
	1436442_at	Ptpn14	0.472096	992	10.9967	3.99769	0.0037	0.0794928	-1.81088	12.7188	12.6313	8.50758	18.0898	12.7188	19.3571
	1427186_a_at	Mef2a	0.420906	993	10.9879	3.9946	0.00371	0.0796544	-1.81538	3922.83	4329.09	4760.9	6621.51	6042.71	5678.76
	1428603_at	Umad1	0.460196	994	10.9695	3.98997	0.00374	0.0799934	-1.82214	1304.18	1109.44	1223.75	1831.3	1583.62	1608.67
	1436737_a_at	Sorbs1	0.549983	995	10.9633	3.98832	0.00375	0.0801067	-1.82456	8022.37	11649.7	11815.4	17823.4	16135.1	14514.9
	1446617_at	NA	0.420208	996	10.9626	3.98754	0.00375	0.0801201	-1.82569	5.10374	5.10374	5.10374	5.10374	5.10374	5.70738
	1453145_at	Pisd-ps3	1.75917	997	10.9501	3.98455	0.00377	0.08035	-1.83005	434.974	66.2178	58.3806	683.712	813.915	751.468
	1431230_a_at	Btbd9	0.465129	998	10.9501	3.98454	0.00377	0.08035	-1.83007	52.9986	64.5242	68.6886	80.7313	84.8839	112.96
	1450943_at	Magohb	0.470838	999	10.9488	3.98367	0.00377	0.0803742	-1.83134	152.588	78.3008	120.808	226.211	211.677	212.632
	1440503_at	NA	0.513696	1000	10.9417	3.98153	0.00378	0.0805066	-1.83447	5.29832	5.35876	5.29832	5.47753	10.9268	11.071
	1420427_a_at	Dhx32	0.359544	1001	10.9383	3.98065	0.00379	0.0805696	-1.83575	1409.25	1299.16	1203.63	1970.68	1751.69	1661.53
	1448189_a_at	Flii	0.329383	1002	10.935	3.97955	0.00379	0.0806306	-1.83735	2369.47	2705.75	2549.07	3253.66	3334.45	3482.12
	1460093_at	NA	0.316503	1003	10.9342	3.97847	0.0038	0.0806446	-1.83893	5.18299	5.18299	5.18299	5.18299	5.18299	6.91889
	1451738_at	Ogt	0.393107	1004	10.9342	3.97836	0.0038	0.0806446	-1.8391	226.749	191.883	191.867	278.705	325.708	296.199
	1457695_at	Synrg	0.395841	1005	10.9333	3.97787	0.0038	0.0806628	-1.83981	144.161	157.78	166.104	244.238	179.233	210.64
	1430887_s_at	1700112E06Rik	0.726562	1006	10.9291	3.97625	0.00381	0.0807396	-1.84218	4.65055	4.65055	4.65055	4.714	6.54185	7.40252
	1451805_at	Phip	0.389955	1007	10.9291	3.97557	0.00382	0.0807396	-1.84318	4.4714	4.4714	4.4714	4.4714	4.4714	4.4714
	1416452_at	Oat	0.319914	1008	10.9291	3.97519	0.00382	0.0807396	-1.84373	10220.2	9340.44	9498.67	12530.2	12404.5	12629.1
	1448794_s_at	Dnajc2	0.36288	1009	10.9291	3.975	0.00382	0.0807396	-1.84401	1635.46	1723.91	1827.51	2141.46	2557.82	2292.68
	1435901_at	Usp40	0.365436	1010	10.9291	3.97436	0.00382	0.0807396	-1.84494	259.574	287.585	247.301	291.657	381.923	355.642
	1438704_at	Trim63	0.425239	1011	10.9291	3.97374	0.00383	0.0807396	-1.84585	36440	28772.5	29385.4	48420.4	42546.2	44705.7
	1423904_a_at	Pvr	0.678441	1012	10.9291	3.9736	0.00383	0.0807396	-1.84605	329.617	227.923	210.97	537.677	478.953	441.664
	1440904_at	Senp5	0.363397	1013	10.9035	3.96798	0.00386	0.0812182	-1.85426	16.2698	10.1806	14.3925	22.3432	16.8669	20.0277
	1446636_at	Tns3	0.525295	1014	10.9006	3.96706	0.00386	0.0812715	-1.85561	7.5929	7.5929	7.5929	13.3523	12.4526	8.73917
	1418571_at	Tnfrsf12a	0.770608	1015	10.8899	3.96501	0.00387	0.0814726	-1.85861	402.132	202.187	254.262	503.934	964.29	416.319
	1422885_at	Snrpd3	0.523708	1016	10.8827	3.96338	0.00388	0.0816067	-1.86099	105.823	139.248	92.4699	258.254	318.681	147.657
	1449928_at	Dynlt3	0.464998	1017	10.8827	3.96259	0.00389	0.0816067	-1.86214	793.862	653.443	616.543	1086.63	1056.55	999.569
	1448999_at	Trappc5	0.3702	1018	10.8827	3.96179	0.00389	0.0816067	-1.86332	321.184	327.7	315.722	421.63	491.639	349.416
	1428620_at	Ensa	0.357128	1019	10.8827	3.96171	0.00389	0.0816067	-1.86343	5944.01	5803.05	5263.18	6913.51	7243.05	8091.58
	1445787_at	Ccdc162	0.500282	1020	10.8827	3.96159	0.00389	0.0816067	-1.86362	4.55364	4.55364	4.55364	5.26144	4.56009	4.55364
	1426662_at	Cmas	0.31272	1021	10.88	3.95991	0.0039	0.0816574	-1.86607	1884.33	1894.32	1936.43	2407.5	2543.01	2460.96
	1454938_at	Snx13	0.331195	1022	10.88	3.95986	0.0039	0.0816574	-1.86615	2574.98	2659.05	2844.22	3435.22	3814.34	3511.24
	1424511_at	Aurka	0.415587	1023	10.8415	3.95044	0.00396	0.0823858	-1.87993	315.266	385.894	313.603	547.353	504.344	463.834
	1423067_at	Cdk5rap3	0.366218	1024	10.8392	3.94975	0.00396	0.0824298	-1.88095	470.859	479.031	474.622	735.08	626.898	757.091
	1417377_at	Cadm1	0.60041	1025	10.8366	3.94875	0.00397	0.0824793	-1.88241	418.412	464.939	506.404	889.205	671.539	718.168
	1436435_at	9530026P05Rik	0.516964	1026	10.8366	3.94868	0.00397	0.0824793	-1.88251	4.51934	4.53285	4.51934	4.53285	4.74439	4.53285
	1415807_s_at	Srsf2	0.387101	1027	10.8326	3.94774	0.00397	0.0825538	-1.8839	171.358	180.557	178.825	293.452	253.706	225.082
	1425713_a_at	Rnf146	0.452209	1028	10.8283	3.94578	0.00398	0.0826361	-1.88677	494.595	426.808	471.176	775.61	661.425	720.126
	1430023_at	Spata24	0.403239	1029	10.8283	3.94568	0.00398	0.0826361	-1.88692	92.4329	96.6146	88.4235	117.913	102.728	104.769
	1418572_x_at	Tnfrsf12a	0.801697	1030	10.8283	3.94544	0.00399	0.0826361	-1.88726	744.496	404.836	477.035	1008.48	1724.02	929.568
	1433803_at	Jak1	0.367209	1031	10.8258	3.94394	0.00399	0.0826843	-1.88946	2158.8	1913.13	1678.45	2605.43	2894.67	2603.86
	1424169_at	Tax1bp3	0.319292	1032	10.8239	3.94281	0.004	0.0827204	-1.89112	97.6756	67.9085	95.9352	97.5473	118.127	114.895
	1437224_at	Rtn4	0.892538	1033	10.8123	3.94031	0.00401	0.082942	-1.89478	213.397	139.893	201.237	404.118	1027.47	306.65
	1460317_s_at	Gna13	0.393268	1034	10.8112	3.93982	0.00402	0.0829624	-1.8955	181.799	158.778	166.709	210.22	189.391	203.399
	1440999_at	Zfp697	0.751617	1035	10.8	3.93707	0.00403	0.0831759	-1.89953	25.3537	25.3537	25.3537	49.8413	55.1479	25.3537
	1418189_s_at	Malat1	0.408539	1036	10.7963	3.9353	0.00404	0.083247	-1.90213	65264.6	49078	53234.4	82048.3	86739.7	77650.5
	1442944_at	C76555	0.322073	1037	10.7963	3.93521	0.00404	0.083247	-1.90226	5.16454	5.14964	5.14964	5.16947	6.17266	6.52186
	1425179_at	Shmt1	0.344722	1038	10.7958	3.93449	0.00405	0.0832574	-1.90332	84.1002	77.1642	86.3738	91.8236	101.775	123.78
	1438967_x_at	Amhr2	0.413153	1039	10.7764	3.9298	0.00408	0.0836299	-1.9102	480.467	555.108	550.765	653.114	854.85	817.604
	1423418_at	Fdps	0.418162	1040	10.7725	3.92854	0.00408	0.0837055	-1.91205	388.73	310.019	322.573	548.972	502.501	473.992
	1439274_at	Prune2	1.27387	1041	10.7575	3.92468	0.00411	0.0839934	-1.91771	11.1818	15.7831	18.8247	44.807	73.7458	19.8272
	1440548_at	NA	0.355695	1042	10.7575	3.92457	0.00411	0.0839934	-1.91787	4.47029	4.47029	4.47029	4.4716	4.47029	4.47029
	1432361_a_at	Cenpp	0.566563	1043	10.7376	3.92021	0.00413	0.0843807	-1.92428	9.30196	10.7761	11.6567	22.9193	16.812	11.7593
	1421841_at	Fgfr3	0.695388	1044	10.7376	3.92011	0.00413	0.0843807	-1.92442	98.0743	82.078	91.8967	117.468	98.0743	176.298
	1445783_at	NA	0.363881	1045	10.7273	3.91816	0.00414	0.0845803	-1.92729	4.47029	4.47029	4.47029	4.47029	4.47029	4.47029
	1423395_at	Tsnax	0.322715	1046	10.7239	3.91708	0.00415	0.0846472	-1.92888	2109.3	2422.98	2294.76	2966.38	3016.76	2939.78
	1422693_a_at	Sub1	0.381933	1047	10.7239	3.91667	0.00415	0.0846472	-1.92948	3058.42	2491.42	2744.12	4208.08	3613.71	3918.53
	1427280_at	Scn2a1	0.528268	1048	10.7237	3.91633	0.00416	0.0846501	-1.92998	6.96164	6.22433	6.79465	7.13274	10.4497	8.66148
	1456604_a_at	Pcmt1	0.43807	1049	10.7229	3.91573	0.00416	0.0846667	-1.93086	6723.98	5565.29	6130.33	9775.24	8297.95	8152.03
	1427442_a_at	App	0.383393	1050	10.7229	3.91556	0.00416	0.0846667	-1.9311	4576.92	3928.57	3975.38	5755.43	6075.68	5420.2
	1449532_at	Chrng	0.696717	1051	10.7185	3.91424	0.00417	0.0847514	-1.93304	5.59373	5.59182	5.59373	5.59373	5.59373	5.59373
	1417401_at	Rai14	0.670612	1052	10.7109	3.91239	0.00418	0.084901	-1.93576	5.0165	5.0165	5.09354	14.2968	17.6382	5.47292
	1454890_at	Amot	0.313147	1053	10.7065	3.91052	0.00419	0.0849872	-1.93852	6819.43	6796.49	6834.24	8507.34	9389.74	9168.59
	1416135_at	Apex1	0.325092	1054	10.7065	3.9105	0.00419	0.0849872	-1.93855	878.286	831.354	836.268	1079.63	1051.33	1074.83
	1448894_at	Akr1b8	0.510249	1055	10.7034	3.90952	0.0042	0.0850473	-1.93999	50.059	36.1767	44.3728	57.6755	96.3384	46.639
	1446586_at	8030451A03Rik	0.431915	1056	10.6949	3.90734	0.00421	0.0852142	-1.94319	4.47029	4.47029	4.47029	4.47029	4.47029	4.47029
	1450067_a_at	Mdp1	0.354834	1057	10.6696	3.90237	0.00424	0.0857121	-1.9505	655.239	580.039	602.002	777.684	736.161	839.267
	1437309_a_at	Rpa1	0.326354	1058	10.659	3.89894	0.00426	0.0859206	-1.95554	4643.95	5015.58	4791.14	6336.25	5794.82	6419.01
	1419488_at	Tnip2	0.441217	1059	10.6556	3.89784	0.00427	0.0859875	-1.95716	47.2266	42.5558	42.5558	49.2474	79.0972	78.9106
	1455102_at	Larp4	0.424927	1060	10.6556	3.89766	0.00427	0.0859875	-1.95743	847.957	807.182	896.315	1295.79	1202.96	1084
	1426135_a_at	Park2	0.397977	1061	10.6505	3.89653	0.00428	0.0860892	-1.95909	10.1273	10.3916	10.3916	12.7068	10.3916	10.3916
	1419104_at	Abhd6	0.634957	1062	10.6298	3.89091	0.00431	0.0864999	-1.96737	41.9013	105.416	87.9983	115.506	124.186	128.241
	1451054_at	Orm1	1.39571	1063	10.6298	3.8907	0.00431	0.0864999	-1.96768	42.2463	26.8919	60.1628	83.8196	291.532	149.112
	1431188_a_at	Tom1	0.316484	1064	10.6298	3.89015	0.00432	0.0864999	-1.96849	489.946	605.704	546.157	748.554	740.854	749.463
	1445047_at	C79246	0.356372	1065	10.6195	3.88692	0.00434	0.0867062	-1.97324	4.68999	4.68999	4.66588	4.68999	5.89392	4.68999
	1427254_at	Zfp445	0.450304	1066	10.6195	3.88613	0.00434	0.0867062	-1.9744	489.236	368.846	411.2	512.108	605.072	509.702
	1421410_a_at	Pstpip2	0.373477	1067	10.617	3.88518	0.00435	0.0867563	-1.97582	1451.37	1472.07	1488.83	1777.78	1974.44	2133
	1435748_at	Gda	0.483808	1068	10.617	3.88503	0.00435	0.0867563	-1.97604	343.643	265.731	395.32	469.421	612.023	551.373
	1415911_at	Impact	0.409227	1069	10.6005	3.88209	0.00437	0.0870859	-1.98036	819.34	527.704	815.213	1138.21	1207.62	1030.71
	1453619_at	Efcab1	0.349786	1070	10.5961	3.88078	0.00437	0.0871745	-1.9823	4.47029	4.47029	4.47029	4.47029	4.47029	4.47029
	1451726_at	Mtmr6	0.428784	1071	10.5864	3.87792	0.00439	0.0873704	-1.98651	930.871	735.881	784.238	1113.9	1122.14	1217.74
	1448559_at	Flot1	0.373757	1072	10.5864	3.8777	0.00439	0.0873704	-1.98684	1738.73	2061.38	1658.31	2336.98	2461.56	2716.18
	1419088_at	Timp3	0.398315	1073	10.5637	3.87203	0.00443	0.0878284	-1.9952	20.2149	20.1427	20.1759	20.254	20.2149	21.0095
	1427413_a_at	Celf1	0.328912	1074	10.5637	3.87165	0.00443	0.0878284	-1.99576	1473.77	1579.13	1420.52	2167.81	1970.57	1885.39
	1458562_at	NA	0.374735	1075	10.5615	3.8706	0.00444	0.0878714	-1.99731	254.497	218.582	190.215	324.632	337.029	288.357
	1433674_a_at	Snhg1	0.371812	1076	10.5615	3.87031	0.00444	0.0878714	-1.99774	520.415	499.044	498.983	644.475	651.784	731.861
	1438726_at	Mical2	0.367708	1077	10.5615	3.87011	0.00444	0.0878714	-1.99803	11.8938	12.2525	13.0013	21.6837	13.0027	18.3817
	1425550_a_at	Prkar1a	0.446443	1078	10.5615	3.87009	0.00444	0.0878714	-1.99805	620.176	479.841	459.387	770.66	726.628	766.943
	1421413_a_at	Pdlim5	0.333746	1079	10.5429	3.86571	0.00447	0.0882493	-2.00452	22208	20705.3	20651.9	27003.9	30340.9	26223.2
	1436828_a_at	Tpd52l2	0.4285	1080	10.5358	3.86418	0.00448	0.0883935	-2.00678	1066.84	854.693	906.772	1469.39	1324.63	1412.37
	1436871_at	Srsf7	0.552358	1081	10.5357	3.86387	0.00448	0.0883946	-2.00724	152.23	101.074	163.742	246.988	229.032	207.659
	1418972_at	Bcl10	0.40869	1082	10.5305	3.86218	0.00449	0.0885023	-2.00974	156.012	147.793	174.789	207.03	179.813	171.265
	1430451_at	4930481B07Rik	0.377981	1083	10.5305	3.86212	0.00449	0.0885023	-2.00982	4.56962	4.56962	4.56962	5.09862	4.56962	4.56962
	1458920_at	NA	0.400943	1084	10.5216	3.86041	0.0045	0.0886828	-2.01234	26.7789	22.4213	27.8134	50.6951	33.4914	40.9037
	1429985_at	Cpeb1os1	0.44037	1085	10.5206	3.85973	0.00451	0.0887042	-2.01335	93.0649	140.166	106.662	196.729	109.679	220.123
	1417502_at	Tspan7	0.329829	1086	10.5206	3.85964	0.00451	0.0887042	-2.01348	280.173	298.439	242.923	345.277	371.331	329.372
	1430870_at	4930442P19Rik	0.404075	1087	10.5053	3.85663	0.00453	0.0890157	-2.01793	4.47029	4.47029	4.47029	4.47029	4.47029	4.47029
	1454962_at	Spire1	0.470818	1088	10.5053	3.85662	0.00453	0.0890157	-2.01794	117.39	87.9372	100.407	186.46	247.528	103.578
	1424517_at	Ccdc12	0.47203	1089	10.504	3.85606	0.00453	0.0890421	-2.01877	245.532	265.02	251.74	424.028	429.645	315.664
	1453522_at	Dtd2	0.3854	1090	10.5012	3.85476	0.00454	0.0891011	-2.02069	90.9968	97.0547	91.7587	113.146	93.3506	149.034
	1460129_at	Slc6a2	0.37973	1091	10.491	3.85281	0.00455	0.0893095	-2.02358	4.47029	4.47029	4.47029	4.47029	4.47029	4.47029
	1422397_a_at	Il15ra	0.437576	1092	10.4873	3.85165	0.00456	0.0893863	-2.02528	104.737	108.224	95.0141	189.573	142.599	174.688
	1430291_at	Dock5	0.494005	1093	10.484	3.85084	0.00457	0.0894531	-2.02649	4.90033	6.61149	5.67703	5.86628	7.23305	5.80012
	1438769_a_at	Thyn1	0.398101	1094	10.4815	3.84997	0.00457	0.0895049	-2.02777	178.95	180.536	133.499	255.738	241.769	257.794
	1454168_a_at	Clpb	0.44392	1095	10.4815	3.84922	0.00458	0.0895049	-2.02888	59.0967	56.651	63.3098	77.1738	74.2227	105.165
	1425187_at	Sel1l	0.413673	1096	10.4815	3.84919	0.00458	0.0895049	-2.02892	200.871	164.39	166.712	249.615	324.584	233.948
	1452362_at	Trim16	0.32335	1097	10.4815	3.84875	0.00458	0.0895049	-2.02958	237.066	260.635	242.839	308.018	385.401	304.077
	1425060_s_at	Clip1	0.304985	1098	10.4815	3.84873	0.00458	0.0895049	-2.02961	3529.66	3660.58	3652.46	4348.2	4694.93	4576.16
	1427760_s_at	Gm7040///Prl2c4///Prl2c3///Prl2c2	0.598303	1099	10.4815	3.84843	0.00458	0.0895049	-2.03005	6.58094	6.47803	6.58094	6.78747	15.2979	24.7059
	1429469_at	A930013F10Rik	0.378182	1100	10.4815	3.84834	0.00458	0.0895049	-2.03018	156.251	159.975	161.445	183.418	204.919	221.473
	1437234_x_at	Prmt2	0.437341	1101	10.4776	3.84741	0.00459	0.089587	-2.03155	129.553	137.828	123.808	202.829	193.831	144.593
	1452258_at	Phf20	0.319723	1102	10.4683	3.84503	0.00461	0.0897774	-2.03508	58.2201	74.3232	60.7782	84.4528	79.3285	79.8141
	1448766_at	Gjb1	0.33805	1103	10.4683	3.84476	0.00461	0.0897774	-2.03548	4.47029	4.47029	4.47029	4.5985	4.47029	4.47029
	1418162_at	Tlr4	0.796629	1104	10.4656	3.84403	0.00461	0.0898333	-2.03656	23.4878	27.3346	25.1321	68.5955	63.9793	40.0264
	1426957_at	Trp53bp1	0.430916	1105	10.4598	3.84281	0.00462	0.089953	-2.03836	377.698	272.067	304.451	426.679	440.002	477.148
	1424875_at	Spg20	0.441346	1106	10.4592	3.84232	0.00462	0.0899657	-2.03907	77.7558	74.6287	72.4552	106.653	99.1367	141.453
	1447182_at	C77815	0.493823	1107	10.4592	3.84212	0.00463	0.0899657	-2.03938	20.6911	13.2152	14.961	25.7227	30.2286	20.7204
	1451227_a_at	Slc10a3	0.353992	1108	10.4467	3.83896	0.00465	0.0902261	-2.04406	26.8281	37.0095	29.4391	39.027	54.6989	33.1913
	1416199_at	Kifc3	0.303343	1109	10.4392	3.83627	0.00467	0.0903823	-2.04804	308.611	279.06	309.058	325.916	334.31	420.858
	1428834_at	Dusp4	0.519843	1110	10.4391	3.83595	0.00467	0.0903843	-2.0485	10.3696	6.22278	10.3487	33.1276	19.7291	18.9012
	1422964_at	Rad23a	0.341265	1111	10.4377	3.83544	0.00467	0.0904125	-2.04926	1492.2	1902.47	1729.16	2215.66	2216.05	2144.61
	1448180_a_at	Hn1	0.402958	1112	10.4367	3.83471	0.00468	0.0904343	-2.05035	1404.37	1463.6	1385.39	1903.48	2380.04	1706.1
	1440426_at	Nfatc2	0.379874	1113	10.4367	3.83469	0.00468	0.0904343	-2.05038	4.53212	4.53212	4.54232	4.53212	4.54652	4.71911
	1456809_at	NA	0.340353	1114	10.4334	3.83388	0.00468	0.0905015	-2.05157	4.47036	4.47036	4.47036	4.47036	4.47036	4.47201
	1437418_at	Gm3515	0.366675	1115	10.432	3.83335	0.00469	0.0905319	-2.05235	5.63624	5.63624	4.47029	5.63624	5.63624	5.63624
	1456083_x_at	Eif3c	0.397494	1116	10.4299	3.83273	0.00469	0.0905747	-2.05327	4531.84	5598.09	4961.46	6882.06	6113.26	7377.47
	1455744_at	NA	0.370213	1117	10.4291	3.83058	0.0047	0.0905919	-2.05645	282.386	239.633	245.616	443.247	321.542	351.048
	1451455_at	Thnsl2	0.37729	1118	10.4291	3.83045	0.0047	0.0905919	-2.05664	161.645	157.096	154.511	202.523	280.083	264.65
	1418706_at	Slc38a3	0.365819	1119	10.4291	3.83033	0.00471	0.0905919	-2.05683	786.671	925.465	928.835	1178.89	1343.64	1346.93
	1423072_at	6720475J19Rik	0.353305	1120	10.4291	3.83015	0.00471	0.0905919	-2.0571	1260.1	1482.54	1596.95	1848.54	1821.32	2129.55
	1451095_at	Asns	0.430197	1121	10.4291	3.82936	0.00471	0.0905919	-2.05826	5.48115	5.48115	5.48115	5.48115	14.0803	5.72733
	1454409_at	4833408G04Rik	0.452674	1122	10.4283	3.82864	0.00472	0.0906096	-2.05933	4.47029	4.47029	4.47029	4.47029	4.47029	4.49184
	1457334_at	C130057M05Rik	0.857537	1123	10.4236	3.82595	0.00474	0.0907058	-2.06331	5.1178	4.59737	4.47029	24.5402	5.1178	5.1178
	1448425_at	Eif3a	0.311926	1124	10.4236	3.82586	0.00474	0.0907058	-2.06344	9828.16	9314.95	9052.08	11906	11923.1	12441.3
	1419047_at	Pcnx	0.319788	1125	10.406	3.82277	0.00476	0.0910756	-2.06803	1248.78	1349.51	1375.32	1596.43	1642.39	1711.22
	1437385_at	Ccbe1	0.34525	1126	10.396	3.8198	0.00478	0.0912854	-2.07243	17.295	17.295	17.2939	17.295	20.442	17.295
	1454201_a_at	Ccny	0.388087	1127	10.396	3.81935	0.00478	0.0912854	-2.07308	65.2245	73.3273	91.3448	144.352	137.569	146.155
	1423409_a_at	Chtop	0.356358	1128	10.396	3.81882	0.00479	0.0912854	-2.07388	2313.79	2280.45	2214.64	3043.56	2620.03	2944.21
	1458392_at	C87414	0.660447	1129	10.396	3.81879	0.00479	0.0912854	-2.07391	5.7455	5.40999	5.7455	6.99125	5.7455	14.7988
	1449076_x_at	Adi1	0.420089	1130	10.396	3.81792	0.00479	0.0912854	-2.07522	873.262	751.398	820.211	1396.1	1193.17	1198.05
	1450821_at	Kat2b	0.506329	1131	10.3848	3.81502	0.00481	0.0915216	-2.07951	218.335	135.602	205.991	253.103	260.092	352.081
	1434314_s_at	Rab11fip5	0.558142	1132	10.3848	3.81478	0.00481	0.0915216	-2.07986	1566.58	1364.2	1419.77	2853.02	2165.57	1779.34
	1454036_a_at	Usp15	0.334999	1133	10.3848	3.81438	0.00482	0.0915216	-2.08046	2470.4	2289.74	2215.3	3014.58	2927.37	3038.83
	1455610_at	Synm	0.319718	1134	10.3848	3.8142	0.00482	0.0915216	-2.08072	8983.73	8963.31	8477.75	12385.1	10508.4	11187.8
	1460698_a_at	Sec11c	0.363899	1135	10.3848	3.81417	0.00482	0.0915216	-2.08077	1416.89	1396.25	1511.12	1913.8	1843.62	1856.54
	1449848_at	Gna14	0.553456	1136	10.3832	3.81364	0.00482	0.0915536	-2.08155	7.83029	7.35468	7.83029	7.83029	7.89313	11.2442
	1430449_at	Kidins220	0.383153	1137	10.3746	3.81138	0.00484	0.0917354	-2.0849	169.101	175.01	177.861	238.94	189.239	229.774
	1444788_x_at	NA	0.32351	1138	10.3678	3.80976	0.00485	0.0918793	-2.08732	6.89106	7.60977	7.44675	13.2261	7.48413	7.44675
	1438040_a_at	Hsp90b1	0.470714	1139	10.3645	3.80773	0.00486	0.0919491	-2.09033	2989.92	2970	2534.11	3721.34	4965.77	3601.81
	1417872_at	Fhl1	0.304072	1140	10.3645	3.80609	0.00487	0.0919491	-2.09275	39200.5	39108.4	36856.8	48007.5	48501.8	50393.3
	1421847_at	Wsb2	0.332245	1141	10.3507	3.80291	0.0049	0.0922426	-2.09747	4261.04	4489.08	4608.37	5845.36	5676.35	5394.49
	1420542_at	Dnajc28	0.37953	1142	10.3507	3.80266	0.0049	0.0922426	-2.09784	92.5605	69.9899	78.8767	205.658	124.603	136.671
	1416245_at	Aurkaip1	0.346776	1143	10.34	3.80047	0.00491	0.0924691	-2.1011	4117.2	3636.32	3438.42	4701.41	5092.42	5040.55
	1449467_at	LOC102642634///Gm21778///Gm21678///Gm21660///Gm21454///Gm21440///Gm21425///Gm21310///Gm20928///Gm20910///Gm20851///Gm20836///Gm20833///Gm20831///Gm20827///Gm20807///Gm20795///Gm20793///LOC665918///Gm20777///Gm20773///Gm20772///Gm20737///Ssty1	0.455606	1144	10.338	3.79973	0.00492	0.0925133	-2.10219	4.48054	4.47457	4.47029	4.48054	4.62384	4.50038
	1421703_at	Zfp59	0.382463	1145	10.338	3.79957	0.00492	0.0925133	-2.10243	4.47356	4.47029	4.47356	4.47356	4.47356	4.47356
	1424027_at	Pxn	0.345861	1146	10.3322	3.79759	0.00494	0.0926363	-2.10536	601.144	560.673	548.487	762.001	800.583	684.904
	1440894_at	Tmtc3	0.411689	1147	10.3293	3.79649	0.00494	0.0926973	-2.10701	4.47848	4.47848	4.47848	4.47848	4.51855	4.47848
	1448332_at	Pex19	0.334541	1148	10.3183	3.79341	0.00497	0.0929338	-2.11158	675.412	579.029	646.753	815.957	813.88	867.818
	1436874_x_at	Slc25a5	0.364267	1149	10.3183	3.79333	0.00497	0.0929338	-2.1117	3032.48	2835.11	2479.85	3661.76	3813.43	3658.76
	1420814_at	Gdi2	0.355996	1150	10.3183	3.79331	0.00497	0.0929338	-2.11172	2741.88	2322.5	2649.64	3434.93	3419.48	3291.87
	1443730_at	NA	0.315309	1151	10.3084	3.79119	0.00498	0.0931441	-2.11487	4.47029	4.47029	4.47029	4.47029	4.47029	4.47029
	1422883_at	Usp8	0.426569	1152	10.2991	3.78858	0.005	0.0933442	-2.11875	303.985	287.923	311.391	486.078	370.127	457.054
	1427484_at	Eml5	0.633025	1153	10.2978	3.78808	0.005	0.0933735	-2.11949	49.0856	39.9565	31.0493	43.5009	59.1501	71.0317
	1421495_a_at	Armt1	0.533065	1154	10.2978	3.7878	0.00501	0.0933735	-2.11991	23.796	40.9849	35.0338	74.0043	70.7065	41.0945
	1444989_at	NA	0.415638	1155	10.2869	3.78467	0.00503	0.0936073	-2.12457	4.47029	4.47029	4.47029	4.47029	4.47029	4.47029
	1451830_a_at	Sptbn1	0.342728	1156	10.2784	3.78261	0.00504	0.0937911	-2.12763	28.6311	28.0765	28.6311	51.7313	33.8404	37.9702
	1420394_s_at	Lilrb4a///Lilr4b	0.811928	1157	10.2766	3.78191	0.00505	0.09383	-2.12867	33.5326	28.3248	28.1137	48.1798	153.534	61.5393
	1453849_s_at	Hnrnpab	0.324832	1158	10.2702	3.77959	0.00507	0.0939685	-2.13212	6129.89	5746.14	5685.26	8098.68	7154.06	7308.82
	1436854_at	Trpc2	0.38204	1159	10.2702	3.77906	0.00507	0.0939685	-2.1329	54.9272	54.9272	54.8009	67.388	54.9272	58.4199
	1449336_a_at	Slk	0.532402	1160	10.2697	3.77828	0.00508	0.0939794	-2.13406	94.8608	74.4861	102.624	147.102	218.279	138.409
	1436858_at	Mbnl2	0.413105	1161	10.266	3.77629	0.00509	0.0940597	-2.13702	1440.32	1125.12	1163.44	1735.8	1900.27	1621.28
	1422101_at	Tnfrsf23	0.521901	1162	10.2582	3.77422	0.00511	0.0942282	-2.1401	4.47163	4.47163	4.47163	5.87496	4.48022	4.47163
	1451356_at	Anp32e	0.333678	1163	10.2557	3.77326	0.00511	0.0942832	-2.14153	5021.05	4864.04	4612.64	6298.33	5895.2	6265.2
	1428011_a_at	Erbb2ip	0.321626	1164	10.2368	3.77001	0.00514	0.0946931	-2.14637	4247.81	4241.59	4668.6	5643.88	5792.45	5398.47
	1428413_at	Ccny	0.323738	1165	10.2362	3.76925	0.00514	0.0947067	-2.1475	794.073	773.425	796.314	1035.06	1020.46	1046.2
	1443069_at	NA	0.540137	1166	10.2362	3.76907	0.00514	0.0947067	-2.14776	55.8426	33.5677	59.3345	61.6196	109.008	151.774
	1426939_at	Tsr2	0.329155	1167	10.2359	3.76847	0.00515	0.094714	-2.14866	82.4048	69.1211	92.2532	103.944	116.529	108.733
	1416384_a_at	Cope	0.307988	1168	10.2359	3.76783	0.00515	0.094714	-2.14961	2823.08	2989.18	2942.25	3822.78	3665.05	3682.26
	1426436_at	Tmem159	0.325971	1169	10.2359	3.76763	0.00516	0.094714	-2.14992	135.019	116.522	116.573	207.185	155.152	214.078
	1449855_s_at	Uchl4///Uchl3	0.306113	1170	10.2319	3.76672	0.00516	0.0948014	-2.15127	2339.4	2260.88	2239.25	2911.45	3129.18	3044.66
	1450764_at	Aoah	0.475248	1171	10.2277	3.76564	0.00517	0.0948913	-2.15288	4.47029	4.47029	4.47029	4.47029	4.47029	4.47029
	1427910_at	Cst6	0.35988	1172	10.2277	3.76534	0.00517	0.0948913	-2.15333	1127	1371.7	1248.66	1551.14	1650.42	1687.62
	1432950_at	5330421F21Rik	0.383756	1173	10.2277	3.76523	0.00517	0.0948913	-2.15348	4.47029	4.47029	4.47029	4.47029	4.47029	4.47029
	1416994_at	Ttc1	0.340384	1174	10.2236	3.76345	0.00519	0.0949812	-2.15613	651.355	676.662	663.291	940.992	964.846	971.712
	1440306_at	NA	0.400665	1175	10.2236	3.76292	0.00519	0.0949812	-2.15693	4.47029	4.47029	4.47029	4.47029	4.47029	4.47029
	1421639_at	1700082M22Rik	0.29603	1176	10.2142	3.76116	0.0052	0.0951869	-2.15955	4.47029	6.7029	5.81684	6.28322	6.28322	7.03892
	1450397_at	Map1b	0.638618	1177	10.2014	3.75775	0.00523	0.095468	-2.16462	217.719	286.283	230.272	342.592	681.271	345.604
	1455801_x_at	Tbcd	0.300279	1178	10.1972	3.75619	0.00524	0.0955611	-2.16695	153.823	152.517	175.177	216.792	206.11	218.266
	1423734_at	Rac1	0.299052	1179	10.1954	3.75542	0.00525	0.0956006	-2.16809	1618.17	1678.19	1643.99	2043.61	2082.62	2176.02
	1428475_at	Llph-ps2///Llph-ps1///Llph	0.330344	1180	10.1823	3.75281	0.00527	0.0958896	-2.17199	1815.6	1757.75	1758.11	2323.14	2124.88	2474.52
	1427876_at	Zc3h15	0.297588	1181	10.1786	3.75195	0.00528	0.0959718	-2.17328	2086.29	2169.06	2103.46	2630.11	2839.22	2971.26
	1434710_at	Dhx29	0.313631	1182	10.1771	3.75117	0.00528	0.0960034	-2.17443	369.297	330.907	421.822	547.084	504.571	525.163
	1426216_at	Cog6	0.366522	1183	10.1613	3.74764	0.00531	0.0963542	-2.17969	2450.3	2196.92	2241.42	2887.14	3164.42	3539.24
	1447112_s_at	Cryl1	0.336567	1184	10.1613	3.74695	0.00531	0.0963542	-2.18073	97.7704	109.743	90.5991	109.743	124.526	122.239
	1424500_at	Utp6	0.439436	1185	10.1613	3.74683	0.00531	0.0963542	-2.1809	396.56	263.415	330.48	499.107	560.305	447.307
	1455551_at	Uevld	0.430969	1186	10.1613	3.7466	0.00532	0.0963542	-2.18124	119.886	105.772	131.34	186.61	145.776	134.459
	1416237_at	Mpzl2	0.335616	1187	10.1613	3.74655	0.00532	0.0963542	-2.18132	4.47029	4.47029	4.47029	4.47029	4.47029	4.47029
	1434393_at	Usp34	0.545239	1188	10.1613	3.74648	0.00532	0.0963542	-2.18143	536.753	346.91	372.844	691.04	588.012	771.07
	1455493_at	Syne1	0.303223	1189	10.1552	3.74477	0.00533	0.0964896	-2.18398	2115.14	2125.79	1921.47	2647.42	2757.23	2767.67
	1434744_at	Yrdc	0.325402	1190	10.1552	3.7447	0.00533	0.0964896	-2.18409	280.046	284.242	269.2	347.942	354.506	365.257
	1436511_at	Sde2	0.450218	1191	10.1484	3.74177	0.00535	0.0966417	-2.18845	257.118	226.519	323.422	354.595	324.061	409.22
	1441213_at	BC021891	0.360321	1192	10.1484	3.7417	0.00535	0.0966417	-2.18855	4.47029	4.47029	4.47029	4.47029	4.47029	4.47029
	1444739_at	NA	0.377973	1193	10.1461	3.74094	0.00536	0.0966914	-2.18969	4.47029	4.47029	4.47029	4.47029	4.47029	4.47029
	1425631_at	Ppp1r3c	0.807085	1194	10.1461	3.74026	0.00537	0.0966914	-2.1907	2441.33	1700.37	1807.94	3624.29	2733.1	5652.24
	1459548_at	Spire1	0.350883	1195	10.1412	3.73881	0.00538	0.0968014	-2.19287	4.50092	4.50092	4.50092	4.50092	4.50092	4.50092
	1426977_at	Usp47	0.325956	1196	10.1386	3.73756	0.00539	0.0968586	-2.19474	6955.66	7133.59	6772.33	8659.66	8376.11	9599.06
	1441922_x_at	Vps11	0.480698	1197	10.1248	3.73447	0.00541	0.0971662	-2.19935	9.74074	9.93968	9.93968	9.93968	9.93968	9.93968
	1448270_at	Ddx21	0.34222	1198	10.1133	3.73212	0.00543	0.0974238	-2.20286	948.635	1094.49	1060.25	1475.66	1305.81	1572.23
	1450686_at	Pon2	0.332439	1199	10.1126	3.73172	0.00543	0.0974412	-2.20345	1336.06	1281.27	1260.27	1649.42	1943.22	1684.1
	1425503_at	Gcnt2	0.520884	1200	10.1108	3.73117	0.00544	0.0974819	-2.20428	391.774	392.61	336.227	732.848	574.059	490.157
	1417378_at	Cadm1	0.567105	1201	10.0991	3.72878	0.00546	0.0977451	-2.20783	184.324	178.793	206.318	374.964	242.039	323.985
	1430099_at	4930509E16Rik	0.516956	1202	10.0966	3.72756	0.00547	0.097801	-2.20966	5.26415	5.26415	5.26463	5.26463	8.59625	5.26558
	1416661_at	Eif3a	0.34876	1203	10.0966	3.72748	0.00547	0.097801	-2.20978	1591.31	1515.34	1516.21	1873.08	2188.17	2118.55
	1455637_x_at	B230307C23Rik	0.366864	1204	10.0966	3.72731	0.00547	0.097801	-2.21003	153.877	130.587	155.063	168.745	188.737	194.618
	1450113_at	Mpp5	0.647001	1205	10.0877	3.72538	0.00548	0.0980009	-2.21292	261.064	175.595	242.643	417.178	377.305	413.885
	1448309_at	Ap3m1	0.457913	1206	10.0824	3.72411	0.00549	0.0981214	-2.21482	138.328	100.634	120.797	174.212	178.347	171.096
	1417838_at	LOC101056308///Gm28480///Gm28859///Gm21683///Gm21672///Gm21661///Gm21642///Gm21617///Gm21573///Gm21506///Gm21470///Gm21469///Gm21462///Gm21443///Gm21427///Gm21412///Gm21396///LOC100862006///Gm21344///Gm21340///Gm21330///Gm21316///Gm21308///Gm21302///Gm21292///Gm21281///Gm21275///Gm21249///Gm21247///Gm21245///Gm21242///Gm21201///Gm21184///Gm21180///Gm21163///Gm21155///Gm21151///Gm21127///Gm21118//…	0.461747	1207	10.0824	3.724	0.0055	0.0981214	-2.21498	188.539	115.907	114.929	219.478	233.753	261.084
	1448417_at	Ninj1	0.324042	1208	10.0715	3.72141	0.00552	0.098366	-2.21884	87.172	114.518	94.7777	121.585	125.896	122.357
	1452086_at	Trmt5	0.405346	1209	10.0715	3.72123	0.00552	0.098366	-2.21913	100.46	75.9987	76.4235	180.257	121.126	87.1375
	1418420_at	Myod1	0.404872	1210	10.0709	3.72085	0.00552	0.0983813	-2.21969	135.526	130.177	138.051	241.668	239.825	182.003
	1445670_at	NA	0.331114	1211	10.0707	3.72054	0.00552	0.0983849	-2.22014	30.651	29.1835	30.651	32.895	30.7701	31.6208
	1439694_at	Fbxw16	0.430044	1212	10.0707	3.72012	0.00553	0.0983849	-2.22078	4.47029	4.47029	4.47029	4.47029	4.47029	4.47029
	1427866_x_at	Hbb-b2	0.690587	1213	10.0707	3.71994	0.00553	0.0983849	-2.22105	4.47029	4.47029	4.47029	7.27503	6.83865	4.47029
	1416005_at	Psmc1	0.353398	1214	10.0707	3.71969	0.00553	0.0983849	-2.22142	5141.86	5175.7	4884.12	6080.69	5925.11	6826.13
	1454066_at	Mina	0.314491	1215	10.0707	3.71948	0.00553	0.0983849	-2.22173	4.47029	4.47029	4.47029	4.47029	4.62828	4.47029
	1423167_at	Mob4	0.407008	1216	10.067	3.71862	0.00554	0.0984696	-2.22301	2471.75	1962.18	2177.56	3179.54	3257.92	2668.73
	1459297_at	NA	0.328537	1217	10.0638	3.71759	0.00555	0.0985419	-2.22456	4.96985	5.25505	4.58343	5.25782	5.25505	5.2747
	1421624_a_at	Enah	0.390934	1218	10.0626	3.71713	0.00555	0.0985694	-2.22525	48.9565	39.0453	47.2554	67.8005	85.5299	59.5141
	1449269_at	F5	0.294793	1219	10.0592	3.71634	0.00556	0.0986451	-2.22643	4.47029	4.47029	4.47029	4.47029	4.48193	4.47029
	1424700_at	Tmem38b	0.339562	1220	10.0445	3.7132	0.00558	0.0989816	-2.23113	1007.36	1010.75	1011.05	1298.18	1502.57	1348.68
	1439079_a_at	Erbb2ip	0.400548	1221	10.0445	3.71295	0.00559	0.0989816	-2.2315	133.422	96.5074	127.933	147.889	152.422	155.912
	1449437_at	D6Wsu163e	0.342961	1222	10.0363	3.7114	0.0056	0.0991673	-2.23381	195.619	208.032	240.417	287.281	284.428	298.085
	1455271_at	Gm13889	1.01606	1223	10.0362	3.71059	0.0056	0.0991692	-2.23503	9.52657	7.89471	8.30338	15.1876	52.606	23.153
	1442017_at	Nfs1	0.430415	1224	10.0344	3.70918	0.00562	0.0992101	-2.23714	11.9655	6.53772	10.4832	17.2273	20.1135	17.1619
	1419509_a_at	Nagk	0.317473	1225	10.0344	3.70891	0.00562	0.0992101	-2.23755	208.911	183.095	182.856	290.963	269.528	230.155
	1438176_x_at	Snap47	0.307399	1226	10.0321	3.70808	0.00563	0.0992625	-2.23878	2324.35	2250.23	2214.87	3155.81	2848.56	3038.37
	1416163_at	Cops4	0.330776	1227	10.0307	3.70759	0.00563	0.0992952	-2.23951	3309.26	2935.35	2788.77	4136.9	4099.58	4359.19
	1440064_at	Etl4	0.398408	1228	10.026	3.70659	0.00564	0.0994024	-2.24101	10.0697	7.92391	7.78669	10.0697	10.593	16.442
	1437662_at	Acsm5	0.355719	1229	10.0174	3.70458	0.00565	0.0995995	-2.24402	4.47029	4.47029	4.47029	4.47029	4.47029	4.57534
	1421872_at	Rab24	0.342641	1230	10.0142	3.70283	0.00567	0.099674	-2.24663	2416	2226.92	2359.42	3292.73	3059.75	3111.28
	1446598_at	NA	0.574148	1231	10.0142	3.70281	0.00567	0.099674	-2.24667	159.672	116.202	152.269	153.357	263.426	309.084
	1419667_at	Sgcb	0.402654	1232	10.0142	3.7025	0.00567	0.099674	-2.24714	732.323	574.776	639.719	846.454	957.465	902.979
	1416208_at	Usp14	0.54418	1233	10.0142	3.70227	0.00567	0.099674	-2.24747	1542.99	1065.72	1360.86	2251.36	1937.8	1808.23
	1424160_at	Alg5	0.511822	1234	10.0142	3.70205	0.00568	0.099674	-2.24781	159.236	109.364	140.464	237.506	212.346	221.629
	1450956_at	LOC102642893///Scd3	0.345295	1235	10.0142	3.70188	0.00568	0.099674	-2.24805	4.56373	4.56373	4.56373	4.56373	4.84906	4.56373
	1416146_at	Hspa4	0.303277	1236	10.0142	3.70155	0.00568	0.099674	-2.24856	4115.8	4323.49	3979.58	4998.07	5494.31	5573.17
	1453007_at	3110082I17Rik	0.318373	1237	10.0106	3.70038	0.00569	0.0997557	-2.25031	47.4294	41.8705	41.8705	74.5705	68.1331	49.8381
	1454708_at	Ablim1	0.515995	1238	10.0018	3.69811	0.00571	0.0999594	-2.2537	1282.96	949.944	830.115	1529.39	1877.69	1419.87
	1451878_a_at	Jmy	0.370874	1239	10.0018	3.69802	0.00571	0.0999594	-2.25384	168.528	150.923	149.662	200.464	175.761	195.494
	1426395_s_at	Eif3j2///Eif3j1	0.334962	1240	10.0014	3.69769	0.00571	0.0999683	-2.25433	3839.52	3544.48	3897.35	5110.78	4557.36	5222.56
	1429621_at	Cand2	0.303279	1241	9.99885	3.69703	0.00572	0.100027	-2.25532	811.829	817.19	802.485	1007.62	1030.52	998.713
	1427468_at	Ppp3cb	0.349272	1242	9.99825	3.69667	0.00572	0.10004	-2.25585	5796.23	5625.75	5283.8	7157.01	6819.67	8101.26
	1448715_x_at	BC094435///Sgip1///Cog6///Noct	0.409997	1243	9.9919	3.69515	0.00573	0.100187	-2.25813	13566.8	11935.7	10470.3	14166.1	18005.9	17748
	1417630_at	Mknk1	0.373044	1244	9.98796	3.69427	0.00574	0.100278	-2.25945	412.576	430.384	454.767	555.106	747.072	672.835
	1420835_at	Slc25a30	0.740145	1245	9.98536	3.69308	0.00575	0.100338	-2.26124	161.221	130.991	84.8787	450.575	253.922	218.015
	1430780_a_at	Pmm1	0.339841	1246	9.97617	3.69006	0.00578	0.10055	-2.26576	231.277	261.062	260.183	291.626	403.967	316.794
	1421204_a_at	Nudt16	0.325097	1247	9.97471	3.68957	0.00578	0.100584	-2.26649	254.929	251.842	210.426	311.88	319.275	331.617
	1418230_a_at	Lims1	0.407495	1248	9.96753	3.68818	0.00579	0.100751	-2.26857	1441.26	1186.62	1341.38	1930.59	1851.7	1746.34
	1427937_at	Vma21	0.344404	1249	9.94981	3.6846	0.00582	0.101162	-2.27395	2099.32	1773.63	1976.87	2439.83	2874.66	2369.91
	1443456_at	NA	0.351311	1250	9.94306	3.6823	0.00584	0.10132	-2.27739	4.47029	4.47029	4.47029	4.47029	4.47029	4.47029
	1425202_a_at	Ank3	0.378992	1251	9.94306	3.68213	0.00584	0.10132	-2.27765	629.374	633.629	558.994	689.114	925.124	843.096
	1452705_at	Pdxdc1	0.302296	1252	9.94306	3.68201	0.00585	0.10132	-2.27782	779.995	928.958	783.253	1091.39	1089.19	1143.26
	1447422_at	NA	0.327727	1253	9.94306	3.68197	0.00585	0.10132	-2.27789	4.47029	4.47029	4.47029	4.48215	4.47029	4.47029
	1427129_a_at	Hnrnpr	0.366973	1254	9.94306	3.68171	0.00585	0.10132	-2.27827	2131.56	1959.6	2197.1	3013.86	2816.13	2761.01
	1434279_at	NA	1.03861	1255	9.94306	3.68157	0.00585	0.10132	-2.27848	456.055	122.756	163.363	499.09	634.293	737.545
	1458236_at	Gm41724	0.34237	1256	9.94306	3.68148	0.00585	0.10132	-2.27861	5.28204	5.28204	5.28204	5.72006	5.28204	5.28204
	1456063_at	Fam120c	0.417073	1257	9.93116	3.67865	0.00587	0.101598	-2.28286	749.182	561.016	697.653	1076.58	1054.24	932.986
	1451043_at	Nek6	0.313949	1258	9.92712	3.67743	0.00588	0.101692	-2.2847	4.47029	4.47029	4.47029	4.47029	4.47029	4.47029
	1426862_at	Aftph	0.315393	1259	9.90198	3.67212	0.00593	0.102283	-2.29266	585.39	647.393	625.183	869.702	839.473	834.483
	1423219_a_at	Mrpl49	0.326589	1260	9.90198	3.67194	0.00593	0.102283	-2.29293	503.11	497.932	581.5	729.016	773.474	747.217
	1421290_at	Hspb7	0.778811	1261	9.89742	3.67071	0.00594	0.10239	-2.29477	1342.47	2196.83	1976.12	2447.84	4943.92	2942.32
	1416543_at	Nfe2l2	0.30684	1262	9.88489	3.66711	0.00598	0.102686	-2.30017	2830.87	2622.54	2720.9	3469.63	3441.71	3320.83
	1437749_s_at	Mrpl9	0.329626	1263	9.88489	3.66694	0.00598	0.102686	-2.30043	2883.49	2758.05	2924.44	3760.34	3606.46	3908.76
	1436334_at	Synj1	0.334027	1264	9.87865	3.66545	0.00599	0.102833	-2.30267	103.311	101.469	111.224	154.784	146.314	149.837
	1456583_x_at	Tmem144	0.362625	1265	9.87733	3.66499	0.00599	0.102865	-2.30336	4.48014	4.48014	4.48014	4.48014	4.48014	4.48948
	1418407_at	Pde8a	0.606514	1266	9.87641	3.66458	0.006	0.102887	-2.30397	27.9328	18.3211	29.188	59.3414	59.9997	32.1076
	1423174_a_at	Pard6b	0.435472	1267	9.86915	3.66319	0.00601	0.103059	-2.30605	4.47029	4.47029	4.47029	5.44905	4.47029	4.47029
	1448961_at	Plscr2	0.302704	1268	9.86357	3.66181	0.00602	0.103191	-2.30814	5.1507	5.1507	5.1507	8.97192	5.27861	6.18002
	1434369_a_at	Cryab	0.303663	1269	9.86246	3.66125	0.00603	0.103218	-2.30897	73551.5	75541	72927.4	86502.4	96937.3	92321.1
	1458947_at	NA	0.385389	1270	9.85983	3.66019	0.00604	0.10328	-2.31056	332.201	333.18	394.23	458.457	593.131	509.476
	1417810_a_at	Pacsin2///Kcnb1	0.383741	1271	9.85885	3.65927	0.00604	0.103304	-2.31195	2780.11	2797.75	3067.7	4296.52	3456.29	3690.4
	1432042_a_at	Smu1	0.389485	1272	9.85844	3.65895	0.00605	0.103313	-2.31243	894.991	796.478	745.414	1308.03	1117.84	1041.98
	1452808_at	Snupn	0.316447	1273	9.84522	3.65629	0.00607	0.103628	-2.31642	178.565	200.237	190.06	266.409	266.76	212.478
	1428900_s_at	Mettl15	0.44873	1274	9.84522	3.65603	0.00607	0.103628	-2.31681	351.177	296.702	360.333	505.478	494.561	431.585
	1428728_at	Ddx51	0.405407	1275	9.84522	3.65549	0.00608	0.103628	-2.31763	150.103	155.433	159.195	229.567	174.245	170.839
	1416372_at	Ptdss1	0.307329	1276	9.84522	3.65509	0.00608	0.103628	-2.31822	776.217	750.973	824.608	1008.92	1018.27	1026.1
	1457021_x_at	Amhr2	0.337323	1277	9.82776	3.65186	0.00611	0.104046	-2.32308	598.125	685.59	639.694	765.634	923.785	880.435
	1424512_a_at	Txndc9	0.367675	1278	9.82601	3.65107	0.00612	0.104088	-2.32426	1800.56	1504.93	1498.62	2208.92	2178.6	2084.29
	1424397_at	Dhx36	0.312052	1279	9.81568	3.64895	0.00614	0.104335	-2.32745	641.272	604.875	642.524	808.132	852.161	881.207
	1416597_at	Hdgfrp2	0.34484	1280	9.81393	3.64822	0.00614	0.104377	-2.32855	93.1952	91.662	92.2474	150.431	108.439	108.673
	1452817_at	Smyd3	0.405076	1281	9.81393	3.64803	0.00615	0.104377	-2.32883	22.6469	38.1984	30.0853	38.745	42.3197	46.1425
	1449616_s_at	Golga3	0.372291	1282	9.81393	3.64791	0.00615	0.104377	-2.32901	273.299	253.218	280.349	435.676	338.101	376.109
	1453587_at	Ggt6	0.39579	1283	9.80717	3.6466	0.00616	0.10454	-2.33098	4.47029	4.47029	4.47029	5.81782	4.53962	4.47029
	1443625_at	Naa40	0.325633	1284	9.80696	3.64565	0.00617	0.104545	-2.33241	50.8316	41.071	46.4447	74.0212	59.0459	66.3936
	1426393_a_at	Sdf4	0.292932	1285	9.80696	3.64555	0.00617	0.104545	-2.33255	1449.85	1575.31	1423.05	1814.54	1880.74	1991.33
	1429362_a_at	Sf3b2	0.319021	1286	9.80696	3.64504	0.00617	0.104545	-2.33332	747.796	648.286	590.071	812.62	899.666	864.378
	1455333_at	Tns3	0.432282	1287	9.7886	3.64015	0.00622	0.104988	-2.34067	200.449	185.137	213.77	267.939	409.782	248.931
	1450618_a_at	Sprr2a2///Sprr2a1	0.335332	1288	9.77989	3.63854	0.00623	0.105199	-2.3431	4.52679	4.52679	4.52679	4.52679	4.52679	4.52679
	1416094_at	Adam9	0.33419	1289	9.77021	3.63567	0.00626	0.105434	-2.34742	4811.49	4254.23	4434.6	6009.04	5780.27	5828.71
	1453688_at	Cwf19l2	0.380439	1290	9.77021	3.63511	0.00626	0.105434	-2.34827	43.0153	81.4003	50.5102	106.027	95.5298	124.177
	1417032_at	Ube2g2	0.344167	1291	9.77021	3.63509	0.00626	0.105434	-2.3483	2628.92	3191.82	2860.14	3685.4	4458.87	3764.7
	1438759_x_at	Adi1	0.321181	1292	9.76958	3.63441	0.00627	0.105449	-2.34931	3292.13	3456.99	3184.32	4570.43	4065.57	4098.91
	1439836_at	Asb15	0.448593	1293	9.7532	3.63088	0.0063	0.105847	-2.35462	14687.6	14584.2	17266	26170.7	17960.6	21474.9
	1458960_at	NA	0.357118	1294	9.7532	3.63085	0.0063	0.105847	-2.35467	4.47029	4.47029	4.47029	4.47029	4.47029	4.47029
	1428667_at	Maoa	0.360048	1295	9.73824	3.62802	0.00633	0.106213	-2.35893	180.491	163.67	170.406	239.781	282.173	225.598
	1436197_at	Cdc42bpg	0.42296	1296	9.73731	3.62763	0.00633	0.106235	-2.35953	142.766	173.165	169.714	269.61	211.78	213.943
	1427771_x_at	Itgb1	0.383191	1297	9.72933	3.62552	0.00635	0.106431	-2.36269	1135.51	1053.85	999.359	1438.77	1428.45	1399.12
	1447749_at	Smyd5	0.417299	1298	9.72933	3.62538	0.00636	0.106431	-2.36291	101.931	83.5663	63.1532	130.316	125.095	109.781
	1437312_at	Bmpr1b	0.542366	1299	9.72749	3.62423	0.00637	0.106476	-2.36464	161.47	204.033	235.685	423.825	399.162	308.855
	1449314_at	Zfpm2	0.439391	1300	9.72749	3.62422	0.00637	0.106476	-2.36466	4.62077	4.61802	4.60978	9.63092	4.6318	4.61802
	1434817_s_at	Rprd2	0.439449	1301	9.72749	3.62409	0.00637	0.106476	-2.36485	321.801	281.138	335.539	533.101	405.479	460.767
	1435770_at	Tmx4	0.387663	1302	9.72435	3.62328	0.00637	0.106553	-2.36607	6.44108	6.7034	6.7034	6.7034	6.7034	6.7034
	1443913_at	NA	0.801842	1303	9.71853	3.62195	0.00639	0.106696	-2.36808	225.731	165.304	143.382	229.336	357.062	568.752
	1423244_at	Cyp2c68	0.372239	1304	9.70881	3.62007	0.00641	0.106935	-2.37091	4.663	4.663	4.663	4.70546	4.77742	4.663
	1430666_at	Plb1	0.44806	1305	9.70686	3.61924	0.00641	0.106983	-2.37216	4.47029	4.47029	4.47029	4.47029	4.47029	4.47029
	1460227_at	Timp1	0.653135	1306	9.70686	3.61913	0.00641	0.106983	-2.37232	4.48065	4.47029	4.47029	4.48807	16.6305	5.20071
	1432174_a_at	Slc9b1	0.489738	1307	9.70299	3.61828	0.00642	0.107078	-2.3736	4.47029	4.47029	4.47029	4.47029	4.47809	4.47725
	1451336_at	Lgals4	0.333202	1308	9.70252	3.61771	0.00643	0.10709	-2.37446	86.0267	121.185	102.962	191.6	144.565	186.177
	1452140_at	Tbc1d20	0.293333	1309	9.6999	3.61697	0.00643	0.107154	-2.37557	139.032	133.782	157.154	175.153	183.226	179.612
	1456383_at	Rsl1d1	0.307348	1310	9.6999	3.61634	0.00644	0.107154	-2.37652	1146.86	1173.02	1036.55	1444.13	1410.14	1593.23
	1437888_at	Wnk1	0.299941	1311	9.6999	3.61616	0.00644	0.107154	-2.3768	8.16952	7.92391	7.75893	9.05267	9.30737	8.46717
	1429199_s_at	Saal1	0.341987	1312	9.6999	3.61581	0.00645	0.107154	-2.37733	89.2069	90.3209	85.0235	91.1674	96.1391	95.7021
	1444690_at	Epha5	0.369847	1313	9.69864	3.61511	0.00645	0.107186	-2.37838	4.47029	4.47029	4.47029	4.47029	4.47029	4.47029
	1421751_a_at	Psmd14	0.380242	1314	9.69472	3.61424	0.00646	0.107282	-2.37969	4790.74	3797.35	3938.65	5964.48	5735.09	5601.57
	1421174_at	Irf4	0.388486	1315	9.69472	3.61401	0.00646	0.107282	-2.38004	4.48338	4.48338	4.48338	4.48338	4.48338	4.48338
	1443394_at	NA	0.368238	1316	9.68143	3.61119	0.00649	0.107611	-2.38428	4.47813	4.47813	4.47813	4.47813	4.61678	4.47813
	1425858_at	Ube2m	0.333966	1317	9.68106	3.61089	0.00649	0.10762	-2.38474	4.47029	4.47029	4.47029	4.47029	4.47029	4.47029
	1418457_at	Cxcl14	0.878895	1318	9.67944	3.60953	0.00651	0.10766	-2.38679	158.914	83.4271	116.996	256.034	291.267	174.323
	1427989_at	Amhr2	0.396411	1319	9.67944	3.60928	0.00651	0.10766	-2.38716	176.703	191.998	230.682	334.84	339.183	262.342
	1452290_at	Tmem106b	0.382642	1320	9.67944	3.60915	0.00651	0.10766	-2.38736	268.625	318.981	290.384	401.839	465.534	324.57
	1435032_at	Golgb1	0.357972	1321	9.67899	3.60859	0.00652	0.107672	-2.38821	356.58	312.673	309.518	406.34	458.379	483.248
	1429958_x_at	Haghl	0.330361	1322	9.66957	3.60632	0.00654	0.107905	-2.39163	213.195	206.907	196.514	259.736	245.749	315.987
	1434004_at	Dhps	0.323675	1323	9.66957	3.60614	0.00654	0.107905	-2.39189	562.305	577.693	656.003	1014.35	877.787	725.435
	1430021_a_at	Sae1	0.339563	1324	9.66957	3.60598	0.00654	0.107905	-2.39213	168.386	139.727	155.861	159.142	220.191	224.733
	1460735_at	Svil	0.292362	1325	9.66957	3.60523	0.00655	0.107905	-2.39327	976.2	847.851	981.439	1276.11	1240.42	1118.13
	1440912_at	Rnf39	0.344577	1326	9.66957	3.60508	0.00655	0.107905	-2.39349	4.47029	4.47029	4.47029	4.47029	4.47029	4.47029
	1428638_at	Efhc2	0.330875	1327	9.66957	3.6049	0.00655	0.107905	-2.39376	16.278	18.7401	17.2563	18.7401	20.4794	19.1594
	1425050_at	Isoc1	0.352349	1328	9.66669	3.60249	0.00657	0.107977	-2.39741	875.908	920.15	1042.26	1360.1	1131.87	1322.92
	1425517_s_at	Ogt	0.370943	1329	9.66464	3.60046	0.00659	0.108028	-2.40047	730.146	676.827	635.107	921.835	859.073	877.893
	1448149_at	Ctnna1	0.307108	1330	9.6586	3.59927	0.00661	0.108178	-2.40226	1552.96	1501.08	1559.94	2010.34	2032.82	1935.61
	1451779_at	Pyroxd1	0.36674	1331	9.65587	3.5986	0.00661	0.108246	-2.40327	234.049	198.958	183.329	293.489	289.737	270.333
	1456021_at	Atf6	0.342496	1332	9.64847	3.59699	0.00663	0.108431	-2.4057	144.066	152.06	187.383	281.131	242.298	184.046
	1459377_at	Palm2	0.397805	1333	9.64847	3.59696	0.00663	0.108431	-2.40574	6.17879	6.17879	6.17879	6.17879	6.26844	6.17879
	1457169_at	NA	0.477688	1334	9.6394	3.59507	0.00665	0.108658	-2.4086	413.069	420.965	422.009	563.505	568.571	703.41
	1423247_at	Erp44	0.285125	1335	9.62615	3.59188	0.00668	0.10899	-2.41341	1216.43	1330.59	1281.37	1582.75	1595.74	1668.25
	1452799_at	Fggy	0.496546	1336	9.62615	3.59179	0.00668	0.10899	-2.41354	80.4357	72.1376	89.3617	162.073	137.717	114.363
	1437647_at	Dido1	0.325839	1337	9.6246	3.59119	0.00669	0.109029	-2.41445	38.0173	35.8667	36.8452	35.5625	51.0355	36.8452
	1443289_at	NA	0.657668	1338	9.6095	3.58842	0.00671	0.109408	-2.41864	178.448	181.087	113.321	422.818	233.786	334.59
	1449460_at	Asb13	0.373694	1339	9.6095	3.58824	0.00671	0.109408	-2.41891	53.002	52.4498	46.9344	99.1826	59.7652	52.9844
	1421116_a_at	Rtn4	0.370159	1340	9.60844	3.58742	0.00672	0.109435	-2.42015	31104.2	24819.1	23460.3	35249.6	38420.5	34568.4
	1415675_at	Dpm2	0.330608	1341	9.60844	3.58726	0.00672	0.109435	-2.4204	171.473	140.994	173.72	206.958	201.406	179.739
	1450697_at	Slc30a7	0.40216	1342	9.60844	3.58662	0.00673	0.109435	-2.42136	18.4225	16.0393	16.0393	19.0958	20.4138	27.4616
	1428666_at	Nars	0.298607	1343	9.60837	3.58633	0.00673	0.109437	-2.4218	2227.88	2236.37	2135.19	2716.8	2656.7	2772.77
	1459189_at	2610037D02Rik	0.354157	1344	9.59492	3.58379	0.00676	0.109776	-2.42563	4.47029	4.47029	4.47029	4.47029	4.47029	4.47029
	1457836_at	Mfsd11	0.333078	1345	9.58679	3.58229	0.00677	0.109982	-2.4279	13.272	15.3861	15.3861	15.3861	20.0874	15.3861
	1450227_at	Ankrd6	0.510562	1346	9.58371	3.58129	0.00678	0.11006	-2.42941	17.4826	16.9744	17.4826	17.6491	17.4826	24.1295
	1453163_at	Ppp1r12a	0.768441	1347	9.58169	3.57944	0.0068	0.110111	-2.4322	96.6791	48.2491	53.5533	116.815	115.373	112.094
	1417549_at	Zfp68	0.386578	1348	9.58137	3.57835	0.00681	0.110119	-2.43386	202.432	221.469	241.389	319.963	277.695	302.131
	1456793_at	Cytl1	0.502323	1349	9.57954	3.57747	0.00682	0.110166	-2.43517	75.6464	43.3795	53.214	95.5819	92.0979	76.9303
	1415865_s_at	Bpgm	0.331578	1350	9.57954	3.5773	0.00682	0.110166	-2.43543	2803.28	2230.85	2367.22	3240.55	3134.66	3615.51
	1446001_at	NA	0.620327	1351	9.56602	3.57425	0.00686	0.110509	-2.44004	9.27482	9.27482	7.3998	22.2644	18.0451	18.8616
	1435324_x_at	LOC102635075///Gm21596///Hmgb1-ps10///Hmgb1	0.300868	1352	9.56365	3.57292	0.00687	0.11057	-2.44206	12815.9	12623.4	11691.8	15206.6	15597	15845.3
	1422996_at	Acot2	0.405963	1353	9.55491	3.57121	0.00689	0.110792	-2.44464	88.2072	175.098	156.089	225.985	195.484	245.82
	1448832_a_at	Cplx1	0.302963	1354	9.55491	3.57109	0.00689	0.110792	-2.44483	9.1781	10.5861	7.90173	13.4755	13.3621	10.6479
	1418374_at	Fxyd3	0.450619	1355	9.54939	3.56999	0.0069	0.110933	-2.44649	6.1669	5.68638	6.1669	6.1669	6.1669	16.8602
	1428826_at	Nr6a1	0.408049	1356	9.54672	3.5691	0.00691	0.111001	-2.44784	31.9009	59.0231	54.216	57.6543	57.0224	83.5214
	1439688_at	Fbln1	0.359729	1357	9.54638	3.56859	0.00691	0.11101	-2.4486	4.56062	4.71805	4.71805	4.71805	6.07578	4.8947
	1429051_s_at	Sox11	0.308705	1358	9.52937	3.56516	0.00695	0.111446	-2.4538	4.47029	4.47029	4.47029	4.47029	5.64396	4.49207
	1438494_at	Hrh1	0.392846	1359	9.51809	3.56275	0.00697	0.111736	-2.45743	4.71402	4.71402	4.71402	4.71402	5.22169	4.71402
	1427334_s_at	2810474O19Rik	0.436003	1360	9.50181	3.55954	0.00701	0.112155	-2.4623	474.901	347.742	372.474	570.165	598.65	616.505
	1422817_at	Gp5	0.340097	1361	9.50181	3.55928	0.00701	0.112155	-2.46268	4.47029	4.47029	4.47029	4.47029	4.47029	4.47029
	1432692_at	4930517G19Rik	0.343755	1362	9.49654	3.5576	0.00703	0.112291	-2.46523	4.47029	4.47029	4.47029	4.47029	4.47029	4.47029
	1438237_at	Rex2///Zfp980///Zfp600	0.676107	1363	9.49654	3.55758	0.00703	0.112291	-2.46526	37.0489	53.4612	31.5448	33.4225	96.9967	139.592
	1429593_at	Slc38a2	0.404935	1364	9.49654	3.55728	0.00703	0.112291	-2.46572	807.417	594.204	684.267	1117.43	810.441	1135.07
	1420979_at	Pak1	0.47788	1365	9.48918	3.55543	0.00705	0.112482	-2.46852	224.447	140.498	241.495	336.65	349.372	310.108
	1446818_at	NA	0.587588	1366	9.48292	3.554	0.00707	0.112644	-2.47068	19.0684	24.4928	25.4793	76.4836	30.2	36.3101
	1460256_at	Car3	0.295364	1367	9.48154	3.55342	0.00707	0.11268	-2.47155	37696.7	39370.9	38223.5	44680	50867.9	54223.5
	1445024_at	Stard7	0.345896	1368	9.47698	3.55223	0.00708	0.112798	-2.47336	77.9024	76.7325	78.8405	78.8405	86.1161	78.8405
	1428835_at	Myh14	0.398041	1369	9.47698	3.55212	0.00709	0.112798	-2.47353	565.214	711.002	725.743	911.984	943.466	1009.95
	1420460_a_at	Pex11b	0.338842	1370	9.46924	3.55045	0.0071	0.112999	-2.47606	154.751	204.347	168.261	312.54	213.649	232.933
	1437223_s_at	Xbp1	0.306807	1371	9.46416	3.54942	0.00711	0.113132	-2.47761	3731.11	3827.7	3727.61	4955.7	4908.23	4584.09
	1452997_at	2610005L07Rik	0.325512	1372	9.46324	3.54882	0.00712	0.113156	-2.47853	623.111	500.322	548.311	745.634	772.3	756.45
	1430043_at	Ttc19	0.330294	1373	9.46324	3.54857	0.00712	0.113156	-2.4789	123.991	151.092	136.204	229.983	197.169	225.726
	1450735_at	Pno1	0.368608	1374	9.45729	3.54718	0.00714	0.113311	-2.481	2656.1	2188.52	2505.38	3418.97	3371.8	3011.24
	1457705_at	5330421C15Rik	0.508986	1375	9.44527	3.54414	0.00717	0.113625	-2.4856	7.40021	7.40021	7.40021	7.18772	7.61898	12.5836
	1453324_at	Nip7	0.379489	1376	9.43282	3.54199	0.00719	0.113951	-2.48887	52.6301	57.1768	64.3204	74.0424	82.8345	65.9996
	1423797_at	Aacs	0.308637	1377	9.42835	3.54059	0.00721	0.114068	-2.49099	6.63036	6.63036	6.63233	6.63233	7.8929	6.63233
	1423966_at	Cd99l2	0.381582	1378	9.42742	3.53976	0.00722	0.114093	-2.49224	903.448	924.549	844.134	1070.36	1310.09	1131.19
	1427915_s_at	Tceb1	0.527437	1379	9.42742	3.53974	0.00722	0.114093	-2.49228	1568.55	1227.18	1314.29	2533.49	1875.65	1951.54
	1428263_a_at	Tceb2	0.293874	1380	9.42493	3.53912	0.00722	0.114158	-2.49322	15177.9	16672.4	15732.1	19016	20178	19979.6
	1450630_at	Qtrt1	0.315056	1381	9.42429	3.53879	0.00723	0.114175	-2.49372	288.926	251.577	289.336	386.854	379.415	359.903
	1423368_at	Laptm4a	0.30535	1382	9.42419	3.53736	0.00724	0.114178	-2.49588	10928.8	10122	9469.98	12741.1	13111.9	12931
	1446329_at	NA	0.355705	1383	9.42213	3.53658	0.00725	0.114232	-2.49707	5.3337	5.3337	5.3337	9.34997	5.3337	5.3337
	1442596_at	Klhdc2	0.394462	1384	9.42158	3.53571	0.00726	0.114246	-2.49839	9.51561	9.51561	10.0808	13.5886	11.9985	9.78728
	1429709_at	Pmpcb	0.300587	1385	9.42158	3.53564	0.00726	0.114246	-2.49849	4638.78	4487.38	4377.88	5319.28	6069.75	5950.29
	1426611_at	Psmc2	0.291911	1386	9.42158	3.53556	0.00726	0.114246	-2.49862	7997.82	7848.18	7723.11	10324.2	9923.63	9870.05
	1439027_at	Naa25	0.350904	1387	9.41052	3.53338	0.00729	0.114538	-2.50191	1044.7	958.451	1139.75	1440.09	1337.06	1395.9
	1448548_at	Gm2808///Tulp4	0.330676	1388	9.38582	3.5291	0.00733	0.115191	-2.5084	5037.89	5459.05	5426.28	7403	6115.1	6675.48
	1457367_at	NA	0.407212	1389	9.3785	3.52727	0.00735	0.115385	-2.51117	412.169	411.388	543.096	636.285	676.367	635.132
	1432778_at	1700048O20Rik	0.493304	1390	9.358	3.52329	0.0074	0.115931	-2.51721	4.47029	4.47029	4.47029	4.47029	4.47029	4.47029
	1434280_at	NA	1.47085	1391	9.35226	3.5216	0.00742	0.116084	-2.51978	599.38	153.395	177.133	613.907	851.39	1176.75
	1418974_at	Blzf1	0.303127	1392	9.34359	3.51938	0.00744	0.116316	-2.52314	153.455	119.071	152.183	200.78	171.054	189.064
	1419149_at	Serpine1	0.523434	1393	9.34359	3.5191	0.00744	0.116316	-2.52357	85.9797	97.9426	97.4649	103.127	142.484	120.109
	1450056_at	Apc	0.333641	1394	9.33846	3.51785	0.00746	0.116454	-2.52547	41.2657	41.5744	41.6326	59.8409	41.5744	64.5477
	1424070_at	Napg	0.295728	1395	9.33195	3.51645	0.00747	0.116629	-2.52759	77.4869	82.1728	76.5046	92.4256	86.3057	82.1728
	1433914_at	Lipo3	0.433018	1396	9.32977	3.51581	0.00748	0.116687	-2.52856	484.048	430.495	440.519	682.547	533.247	634.831
	1452394_at	Cars	0.325347	1397	9.32412	3.51448	0.00749	0.116839	-2.53059	613.833	728.273	603.709	926.798	790.069	943.294
	1442183_at	Gm13238	0.861142	1398	9.31812	3.51294	0.00751	0.117001	-2.53293	32.7156	14.5502	24.2473	34.2545	48.9215	89.0764
	1425929_a_at	Rnf14	0.350026	1399	9.31812	3.51286	0.00751	0.117001	-2.53304	297.255	305.321	260.388	367.027	376.121	390.749
	1456170_x_at	Calr	0.329531	1400	9.317	3.51246	0.00752	0.117031	-2.53365	1595.21	1536.48	1595.85	2054.77	2328.7	1833.61
	1456056_a_at	Fam21	0.333197	1401	9.31486	3.51188	0.00752	0.117088	-2.53454	2147.15	1952.67	2137.56	2944.73	2442.64	2860.53
	1455528_at	NA	0.353092	1402	9.30812	3.51006	0.00754	0.11727	-2.5373	8.81745	10.1322	9.49431	13.2336	10.1322	14.1338
	1451036_at	Spg21	0.495732	1403	9.30812	3.5096	0.00755	0.11727	-2.53799	253.337	195.273	223.255	403.785	350.094	255.378
	1427188_at	Arih1	0.408994	1404	9.30812	3.50951	0.00755	0.11727	-2.53813	456.31	390.205	438.089	556.985	648.127	600.019
	1423642_at	Tubb4b	0.380202	1405	9.30812	3.50925	0.00755	0.11727	-2.53853	6788.53	5639.96	5457.16	8016.51	9132.85	7372.91
	1452605_at	Thnsl1	0.314639	1406	9.30495	3.5083	0.00756	0.117356	-2.53997	110.017	114.366	102.085	145.234	148.84	183.459
	1453527_a_at	Neurl1a	0.351806	1407	9.30266	3.50755	0.00757	0.117418	-2.54111	16.7264	14.859	17.4501	23.7911	28.3537	18.6086
	1452089_at	Cacnb4	0.411381	1408	9.29225	3.50494	0.0076	0.117699	-2.54507	5.3106	5.33085	5.33185	5.33185	7.19342	5.33185
	1417646_a_at	Snx5	0.291613	1409	9.29197	3.50401	0.00761	0.117707	-2.5465	3947.89	3809.49	3647.39	4948.14	4969.88	5047.76
	1450417_a_at	Rps20	0.521332	1410	9.28951	3.5034	0.00762	0.117774	-2.54742	50.2011	52.8526	69.6642	123.964	87.2708	93.8338
	1439172_at	Atp13a5	0.331288	1411	9.28264	3.50211	0.00763	0.11796	-2.54937	4.47029	4.47029	4.47029	4.4791	4.47029	4.47029
	1415740_at	Psmc5	0.293094	1412	9.28129	3.50168	0.00764	0.117997	-2.55004	7953.53	8171.63	7588.34	10114.6	10333.3	9449.56
	1436441_at	NA	0.437486	1413	9.28072	3.50131	0.00764	0.118013	-2.55059	82.4495	74.8092	74.321	126.615	87.3009	106.569
	1426484_at	Ubxn4	0.357363	1414	9.28072	3.50093	0.00765	0.118013	-2.55117	1289.75	1336.87	1416.89	2063.63	1970.17	1714.98
	1434274_at	Mycbp2	0.353456	1415	9.26344	3.49607	0.0077	0.118483	-2.55856	1522.55	1392.5	1368.38	2117.12	1825.83	1842.69
	1448022_at	NA	1.11049	1416	9.26344	3.496	0.0077	0.118483	-2.55866	38.1123	12.459	13.1113	39.9502	52.9233	117.399
	1446439_at	NA	0.37879	1417	9.26344	3.49553	0.00771	0.118483	-2.55937	4.55319	4.53611	4.81027	5.24051	4.55319	4.5573
	1421448_at	Ralgapa1	0.661397	1418	9.26344	3.49522	0.00771	0.118483	-2.55985	39.6242	26.5082	36.5606	77.5634	53.4369	45.7888
	1420079_at	Vmn2r103///Vmn2r97///Vmn2r96///Vmn2r98	0.294524	1419	9.26344	3.49522	0.00771	0.118483	-2.55985	4.47029	4.47029	4.47029	4.47029	4.47029	4.47029
	1442021_at	Gnal	0.575478	1420	9.26344	3.49505	0.00772	0.118483	-2.56011	17.6299	18.2683	17.8648	33.7095	28.2369	18.7322
	1458767_at	NA	0.377445	1421	9.26142	3.49451	0.00772	0.118538	-2.56092	4.47029	4.47029	4.47029	4.47029	4.488	4.47029
	1456407_a_at	Tlk1	0.370464	1422	9.26043	3.49327	0.00774	0.118565	-2.56282	174.456	168.339	176.625	302.128	243.008	292.136
	1444041_at	AU041133	0.461328	1423	9.24958	3.49019	0.00777	0.118862	-2.56749	21.3203	21.6719	15.836	26.3397	22.7759	22.2328
	1427255_s_at	Zfp445	0.439746	1424	9.24901	3.48972	0.00778	0.118877	-2.5682	204.456	189.762	139.704	261.072	204.326	276.065
	1458680_at	Hephl1	0.287529	1425	9.24901	3.48923	0.00778	0.118877	-2.56895	4.50165	4.50165	4.50165	4.50165	4.50165	4.50165
	1430999_a_at	Scoc	0.347382	1426	9.24901	3.48876	0.00779	0.118877	-2.56966	1569.35	1389.77	1464.51	1848.67	1931.27	1795.34
	1448538_a_at	Rsrp1	0.693155	1427	9.24901	3.48852	0.00779	0.118877	-2.57003	804.948	462.696	388.229	938.888	897.571	988.528
	1417606_a_at	Calr	0.345228	1428	9.24825	3.48818	0.0078	0.118898	-2.57055	8430.26	7592.29	7968.42	10260.9	12569.5	9468.1
	1446212_at	NA	0.582079	1429	9.23385	3.48507	0.00783	0.119293	-2.57529	54.4205	97.298	96.4555	141.093	164.261	115.297
	1441510_at	NA	0.288163	1430	9.22945	3.48411	0.00784	0.119414	-2.57675	19.5887	16.8838	19.5887	20.1735	22.3561	23.5738
	1417130_s_at	Angptl4	0.725735	1431	9.22945	3.48394	0.00785	0.119414	-2.577	185.905	207.156	185.354	207.156	432.291	357.043
	1434936_at	Hirip3	0.334308	1432	9.22057	3.48196	0.00787	0.119658	-2.58001	130.034	115.894	154.546	183.285	155.577	177.045
	1460362_at	Rtfdc1	0.352654	1433	9.21471	3.47988	0.00789	0.11982	-2.58317	536.233	375.055	463.735	597.321	624.228	608.701
	1433105_at	5830438M01Rik	0.366565	1434	9.21471	3.47979	0.00789	0.11982	-2.58331	4.47029	4.47029	4.47029	4.47029	4.47029	4.47029
	1440557_at	NA	0.536233	1435	9.21471	3.47977	0.00789	0.11982	-2.58335	5.45642	5.9176	5.34932	6.42771	6.68798	7.09167
	1425788_a_at	Echdc2	0.394123	1436	9.21471	3.47965	0.0079	0.11982	-2.58352	163.467	242.962	157.776	254.13	252.251	199.717
	1435089_at	2010111I01Rik	0.389324	1437	9.2085	3.47847	0.00791	0.119992	-2.58532	80.1199	83.9715	65.667	143.586	148.552	100.612
	1420494_x_at	Ubc	0.29472	1438	9.20609	3.47788	0.00792	0.120058	-2.58622	51539.8	47866.8	50740.1	64676.5	61269.9	69539.9
	1451626_x_at	NA	0.514477	1439	9.20475	3.47722	0.00792	0.120095	-2.58722	216.952	119.765	135.03	246.794	307.034	271.54
	1442401_at	NA	0.515174	1440	9.20229	3.47662	0.00793	0.120163	-2.58813	8.10688	9.2726	9.14405	9.01729	10.8269	9.14405
	1436955_at	Tssc1	0.355783	1441	9.20178	3.47632	0.00794	0.120177	-2.5886	80.0466	73.2876	58.8716	94.1907	122.024	105.621
	1449317_at	Cflar	0.294125	1442	9.1981	3.47512	0.00795	0.120279	-2.59042	13.4122	16.7409	13.008	17.6483	16.844	20.262
	1423662_at	Atp6ap2	0.436904	1443	9.1981	3.4751	0.00795	0.120279	-2.59045	1099.15	879.232	1064.01	1443.29	1714.87	1314.77
	1450355_a_at	Capg	0.480703	1444	9.1981	3.47508	0.00795	0.120279	-2.59048	238.698	179.967	177.192	300.308	351.367	303.695
	1425793_a_at	Rorc	0.563147	1445	9.19558	3.47403	0.00796	0.120349	-2.59209	59.8796	113.772	103.574	133.294	121.318	119.336
	1451770_s_at	Dhx9	0.316396	1446	9.19248	3.47333	0.00797	0.120435	-2.59315	1846.27	1783.48	1729.87	2420.28	2231.44	2344.05
	1434474_at	Abca5	0.374872	1447	9.17813	3.47037	0.00801	0.120833	-2.59766	506.199	524.048	591.909	829.442	638.059	637.678
	1430452_at	Cyp20a1	0.365318	1448	9.17779	3.46964	0.00802	0.120843	-2.59876	5.38966	5.38966	5.38966	5.4911	5.38966	5.38966
	1417899_at	Zp3r	0.323799	1449	9.1689	3.46694	0.00805	0.121091	-2.60288	4.47029	4.47029	4.47029	4.47029	4.47029	4.47029
	1454140_at	Gm11149	0.399834	1450	9.1689	3.46681	0.00805	0.121091	-2.60307	4.47029	4.47029	4.47029	4.47029	4.47029	4.47029
	1420687_at	4932438H23Rik	0.287053	1451	9.16765	3.4664	0.00805	0.121125	-2.6037	4.47029	4.47029	4.47029	4.47029	4.47029	4.47029
	1456135_s_at	Pxn	0.305281	1452	9.16462	3.46397	0.00808	0.12121	-2.6074	4536.56	4846.39	4624.92	6375.67	5443.77	5698.15
	1456340_at	Ntmt1	0.958728	1453	9.16462	3.46349	0.00809	0.12121	-2.60813	644.774	302.876	338.538	708.791	1079.26	935.616
	1438642_at	Fam227b	0.350188	1454	9.15999	3.46212	0.00811	0.121339	-2.61022	5.36238	5.36238	5.36238	5.36238	6.30272	6.33427
	1431314_a_at	5830417I10Rik///Gon4l	0.293098	1455	9.1564	3.46122	0.00812	0.12144	-2.61159	110.2	112.504	109.61	123.152	117.905	139.949
	1416100_at	Eif3d	0.290777	1456	9.1564	3.4609	0.00812	0.12144	-2.61207	2000.44	1884.64	1845.06	2309.87	2414.54	2445.72
	1423040_at	Bzw1	0.390588	1457	9.15227	3.45983	0.00813	0.121555	-2.61371	625.458	477.737	545.649	770.417	786.283	697.685
	1456875_at	1810013L24Rik	0.492259	1458	9.14696	3.45879	0.00815	0.121704	-2.61528	225.667	268.272	316.177	458.719	395.38	346.405
	1451223_a_at	Btf3l4	0.382373	1459	9.14665	3.45853	0.00815	0.121713	-2.61569	1746.53	1424.64	1520.55	2061.11	2168.76	2206.33
	1449137_at	Pdha1	0.323145	1460	9.14127	3.45726	0.00817	0.121863	-2.61762	3365.93	3059.63	2928.03	3802.03	4198.59	4535.02
	1424904_at	Vwa8	0.372958	1461	9.13503	3.45542	0.00819	0.122039	-2.62042	288.108	365.107	320.411	438.742	391.295	502.705
	1433742_at	Kank1	0.460814	1462	9.13071	3.45454	0.0082	0.12216	-2.62176	250.038	219.615	275.956	403.199	423.795	381.69
	1446015_at	NA	0.3037	1463	9.12851	3.45398	0.00821	0.122222	-2.62261	9.13037	9.26935	9.13037	9.69201	9.13037	11.3507
	1460666_a_at	Ebf3	0.526046	1464	9.12639	3.453	0.00822	0.122282	-2.62412	7.47875	6.53889	6.55234	9.9455	7.26837	7.66816
	1452703_at	Ahcyl2	0.363375	1465	9.1248	3.4524	0.00823	0.122326	-2.62503	323.282	407.634	440.891	635.188	529.624	606.922
	1452878_at	Prkce	0.290788	1466	9.1234	3.45166	0.00823	0.122366	-2.62615	366.176	387.372	355.022	502.877	484.68	515.321
	1449677_s_at	Tmem38b	0.326317	1467	9.11955	3.45085	0.00824	0.122474	-2.62738	877.276	883.717	890.588	1232.37	1416.29	1158.23
	1417600_at	Slc15a2	1.96628	1468	9.09375	3.44415	0.00833	0.123204	-2.6376	22.8752	7.87978	8.50186	33.4259	318.085	101.43
	1458710_at	NA	0.420432	1469	9.09375	3.44408	0.00833	0.123204	-2.63771	158.037	158.037	123.021	202.154	165.408	193.973
	1426501_a_at	Tifa	0.416274	1470	9.09375	3.44378	0.00833	0.123204	-2.63817	4.47971	4.47971	4.47971	4.68065	4.49234	4.47971
	1454900_s_at	Mycbp2	0.309273	1471	9.09375	3.44377	0.00833	0.123204	-2.63818	3153.71	3118.73	3082.27	4290.52	3713.46	4219.88
	1448205_at	Gm5593///Ccnb1	0.441139	1472	9.09375	3.44375	0.00833	0.123204	-2.63821	4.47029	4.47029	4.47029	4.47029	4.47029	4.47029
	1415859_at	Eif3c	0.282412	1473	9.09375	3.44361	0.00833	0.123204	-2.63843	5113.49	5308.76	4821.93	6220.94	6391.51	6720.16
	1455898_x_at	Slc2a3	0.591866	1474	9.08302	3.44103	0.00837	0.123509	-2.64236	204.599	448.852	417.878	559.037	537.276	640.646
	1449555_a_at	Fetub	0.344945	1475	9.08302	3.4409	0.00837	0.123509	-2.64256	4.48421	4.48421	4.48421	4.48421	4.48421	4.4887
	1432143_a_at	Hbp1	0.431754	1476	9.08302	3.44049	0.00837	0.123509	-2.6432	378.054	264.219	297.348	486.415	407.557	569.559
	1418510_s_at	Fbxo8	0.328288	1477	9.08302	3.44046	0.00837	0.123509	-2.64324	840.603	908.696	857.448	1234.52	1007.66	1140.6
	1432188_s_at	Nup43	0.30114	1478	9.07996	3.43955	0.00839	0.123596	-2.64462	49.8578	50.1	50.1	58.4849	61.5983	33.8539
	1432593_at	Kif1bp	0.348021	1479	9.07706	3.43872	0.0084	0.123678	-2.64589	4.47029	4.49677	4.49677	5.08377	4.49677	4.49677
	1440114_x_at	Kank3	0.354743	1480	9.07284	3.43781	0.00841	0.123799	-2.64728	6.15391	4.98611	5.03288	5.05643	6.18693	5.05643
	1429833_at	Ly6g6e	0.440768	1481	9.07184	3.43744	0.00841	0.123827	-2.64784	4.4718	4.4718	4.4718	4.4718	4.47217	4.49372
	1440381_at	Riok2	0.471347	1482	9.06577	3.43565	0.00844	0.124	-2.65058	76.1617	73.5206	106.167	180.459	132.224	136.492
	1425351_at	Srxn1	0.368433	1483	9.06439	3.43522	0.00844	0.12404	-2.65124	124.515	135.583	129.351	164.198	138.183	169.023
	1453735_at	5730455P16Rik	0.364932	1484	9.06388	3.43491	0.00844	0.124054	-2.65171	385.635	356.373	389.934	529.713	465.108	453.185
	1426518_at	Tubgcp5	0.320579	1485	9.06388	3.43439	0.00845	0.124054	-2.65249	125.088	126.38	129.394	183.147	148.029	161.649
	1455479_a_at	Ube2d3	0.275819	1486	9.06175	3.43373	0.00846	0.124115	-2.65351	11936.9	11689.7	11144.6	15041.4	14637.9	14558.9
	1428688_at	Pdcd11	0.361368	1487	9.05948	3.43317	0.00847	0.12418	-2.65436	150.157	136.894	152.244	174.482	194.354	205.921
	1452672_at	Thoc5	0.268698	1488	9.05077	3.43093	0.0085	0.124429	-2.65778	197.832	191.541	180.455	236.601	261.162	260.619
	1458746_at	NA	0.415437	1489	9.05077	3.4303	0.0085	0.124429	-2.65874	212.751	212.498	258.264	295.631	309.283	305.809
	1452708_a_at	Luc7l	0.630754	1490	9.05077	3.43021	0.0085	0.124429	-2.65888	235.675	140.268	205.583	402.521	247.828	387.125
	1441300_at	Kcnf1	0.482916	1491	9.05077	3.42974	0.00851	0.124429	-2.65959	6.71989	5.93673	6.71989	6.10248	12.1447	6.71989
	1417343_at	Fxyd6	0.568109	1492	9.05077	3.42957	0.00851	0.124429	-2.65986	545.13	815.641	885.872	1479.27	1013.66	1160.98
	1435480_at	Braf	0.279169	1493	9.05077	3.42925	0.00852	0.124429	-2.66034	59.3206	69.4935	59.0766	81.5364	93.2792	96.3634
	1444929_at	NA	0.481141	1494	9.05077	3.42885	0.00852	0.124429	-2.66095	7.46678	8.60229	7.46678	8.03539	11.4066	8.03539
	1442217_at	NA	0.333966	1495	9.05077	3.42882	0.00852	0.124429	-2.66101	80.1069	88.9174	86.2398	105.379	88.9174	91.6781
	1429236_at	Galnt15	0.39057	1496	9.04622	3.42769	0.00854	0.12456	-2.66272	75.0698	116.826	143.101	174.368	143.101	173.922
	1454779_s_at	Faap24	0.500913	1497	9.04536	3.42708	0.00854	0.124585	-2.66365	85.6235	107.668	66.8484	209.262	151.468	114.423
	1429811_at	Asun	0.324004	1498	9.04536	3.42706	0.00854	0.124585	-2.66369	8.79264	9.42124	8.59971	13.5577	12.2049	10.6206
	1424915_s_at	Cipc	0.277569	1499	9.04326	3.42638	0.00855	0.124645	-2.66473	2856.39	2773.01	2896.26	3532.99	3522.36	3365.49
	1417141_at	Igtp	0.63009	1500	9.03947	3.42559	0.00856	0.124754	-2.66594	238.794	221.597	185.851	305.941	550.736	306.157
	1415856_at	Emb	0.574399	1501	9.03905	3.42503	0.00857	0.124766	-2.66679	4.47148	4.47148	4.47148	4.47148	7.66525	4.47148
	1433869_at	Zxdc	0.289068	1502	9.03905	3.42481	0.00857	0.124766	-2.66713	628.227	665.34	654.896	827.461	856.025	774.26
	1441282_at	Ssu72	0.363112	1503	9.03905	3.42447	0.00858	0.124766	-2.66764	4.63148	4.63148	4.63148	4.63148	5.00576	4.7181
	1431599_at	2310069B03Rik	0.406409	1504	9.03905	3.42445	0.00858	0.124766	-2.66768	9.48954	7.90258	9.55495	9.66153	9.55495	10.9766
	1432776_at	9430087J23Rik	0.346374	1505	9.02981	3.42212	0.00861	0.125031	-2.67123	4.47029	4.47029	4.47029	4.47029	4.47029	4.47029
	1434370_s_at	Faf1	0.296936	1506	9.02704	3.42133	0.00862	0.125111	-2.67244	578.668	576.252	588.203	802.798	694.749	822.166
	1445839_at	NA	0.381096	1507	9.02107	3.41978	0.00864	0.125283	-2.67481	4.47727	4.47726	4.47727	4.81935	4.49827	4.47727
	1435848_at	D430041D05Rik	0.535803	1508	9.02056	3.41933	0.00864	0.125298	-2.6755	8.92024	15.2624	19.9043	22.5069	31.7909	24.3702
	1429114_at	Sestd1	0.290297	1509	9.02056	3.41927	0.00865	0.125298	-2.67558	58.3571	73.8538	71.6052	71.6052	73.408	76.2015
	1427683_at	Egr2	0.638699	1510	9.01365	3.41722	0.00867	0.125498	-2.67872	26.7605	22.2454	17.5918	54.1565	26.9165	27.7213
	1428883_at	Tmem57	0.322368	1511	9.01365	3.41715	0.00867	0.125498	-2.67883	909.741	885.803	935.634	1185.43	1107.7	1150.14
	1454032_at	Neto2	0.614446	1512	9.0071	3.41551	0.00869	0.125687	-2.68133	4.58624	4.70521	4.70521	6.37373	5.03081	7.48131
	1448605_at	Rhoc	0.58209	1513	8.99824	3.41395	0.00872	0.125944	-2.68372	166.992	156.14	149.664	199.325	401.8	224.807
	1440113_at	Mta1	0.279524	1514	8.99658	3.41337	0.00872	0.125992	-2.6846	4.49768	4.49768	4.49768	4.49768	4.49768	6.87435
	1432966_at	4921507H08Rik	0.344445	1515	8.99658	3.41316	0.00873	0.125992	-2.68493	4.47029	4.47676	4.47676	4.47676	4.47676	4.47676
	1455838_at	Slfnl1	0.469243	1516	8.9852	3.41045	0.00876	0.126322	-2.68907	9.5999	9.5999	9.5999	9.69142	12.4043	9.81109
	1420868_s_at	Gm10698///Tmed2	0.326856	1517	8.9852	3.41004	0.00877	0.126322	-2.68969	4205.56	3653.94	3992.65	5745.34	4724.63	5276.61
	1451142_at	Exoc1	0.351389	1518	8.98221	3.40916	0.00878	0.126409	-2.69103	188.688	124.518	186.361	188.688	201.763	189.518
	1418895_at	Skap2	0.81089	1519	8.98052	3.40784	0.0088	0.126459	-2.69306	47.848	27.5276	36.5314	34.3751	80.2341	105.489
	1426991_at	Pcnx4	0.416397	1520	8.98052	3.40763	0.0088	0.126459	-2.69337	15.6538	15.6538	13.624	17.1272	20.1383	15.6538
	1440717_at	AA407881	0.361497	1521	8.97386	3.40543	0.00883	0.126653	-2.69675	258.824	259.707	283.879	322.322	392.66	318.214
	1419217_at	Sergef	0.404657	1522	8.97386	3.40515	0.00883	0.126653	-2.69716	5.58099	6.6307	5.67967	6.98273	6.6307	14.4873
	1457176_at	NA	0.415682	1523	8.97386	3.40473	0.00884	0.126653	-2.69782	15.1708	15.3712	13.2328	18.375	25.7434	18.6873
	1452215_at	9130401M01Rik	0.37771	1524	8.96726	3.40334	0.00886	0.126845	-2.69994	887.944	722.551	743.076	1123.06	1034.77	1047.21
	1418949_at	Gdf15	0.362167	1525	8.96726	3.40329	0.00886	0.126845	-2.70001	4.48655	4.48655	4.48655	4.48655	6.82501	4.48655
	1417515_at	Lsm10	0.33287	1526	8.96249	3.40185	0.00888	0.126985	-2.70222	182.387	156.813	142.014	239.226	303.213	205.121
	1425758_a_at	Impg1	0.618045	1527	8.96249	3.40172	0.00888	0.126985	-2.70241	4.47029	4.47029	4.47029	4.47029	4.47029	4.47029
	1417570_at	Anapc1	0.487568	1528	8.96184	3.40141	0.00888	0.127004	-2.70288	59.5564	35.2275	29.4053	80.5919	61.8558	66.1541
	1422902_s_at	Mgea5	0.394418	1529	8.95498	3.40015	0.0089	0.127204	-2.70481	449.11	384.642	328.963	573.209	538.434	583.595
	1448903_at	Sep15	0.332706	1530	8.94311	3.3975	0.00893	0.127553	-2.70886	9383.34	7686.07	8034.05	11330.7	11641.4	10533.2
	1454347_at	4930540E01Rik	0.296022	1531	8.939	3.39598	0.00895	0.127673	-2.7112	4.47029	4.47029	4.47029	4.47029	4.47029	4.47029
	1417921_at	Pbdc1	0.283872	1532	8.9348	3.39475	0.00897	0.127797	-2.71307	381.268	405.709	441.178	568.621	571.114	551.67
	1420629_a_at	Dnaja3	0.28656	1533	8.9348	3.39431	0.00898	0.127797	-2.71374	956.32	1070.28	1034.23	1199.69	1331.98	1440.23
	1415838_at	Serinc1	0.368238	1534	8.9348	3.39416	0.00898	0.127797	-2.71397	6629.09	5261.58	5359.31	7807.87	8444.35	7693.24
	1441238_at	Pds5a	0.406706	1535	8.9348	3.39385	0.00898	0.127797	-2.71445	24.2523	24.2523	24.2523	34.0841	24.2523	25.131
	1449263_at	Ufm1	0.328061	1536	8.9348	3.39372	0.00899	0.127797	-2.71464	562.832	637.789	635.499	830.858	755.123	926.611
	1430932_at	Slc9a8	0.451742	1537	8.92375	3.39178	0.00901	0.128122	-2.71762	34.9572	15.3904	36.5759	77.3371	57.6682	89.3796
	1415710_at	Cox18	0.554902	1538	8.92236	3.39099	0.00902	0.128164	-2.71882	549.235	589.886	568.289	1235.79	782.994	729.656
	1424529_s_at	Cgref1	0.520317	1539	8.92062	3.39052	0.00903	0.128215	-2.71955	4.67636	4.67636	4.47029	4.67636	5.66381	4.67636
	1443665_at	Dennd5b	0.326934	1540	8.91163	3.38852	0.00906	0.12848	-2.7226	4.92856	4.92856	4.92856	5.2488	4.92856	4.92856
	1442238_a_at	Kif6	0.369059	1541	8.91089	3.3882	0.00906	0.128502	-2.72309	4.73484	5.00173	4.73484	4.73484	4.73484	4.73484
	1450104_at	Adam10	0.326001	1542	8.89541	3.3851	0.0091	0.128961	-2.72784	5.57649	7.83842	7.83842	8.75378	13.1231	7.83842
	1439349_at	Sbno2	0.271651	1543	8.88877	3.38379	0.00912	0.129158	-2.72985	4.63824	6.6421	5.59708	5.59708	5.59708	5.59708
	1451728_at	Wdr13	0.366075	1544	8.88463	3.38252	0.00914	0.129282	-2.7318	320.307	319.012	326.802	413.481	440.468	516.684
	1422268_a_at	Rps6kb2	0.391001	1545	8.88463	3.38195	0.00915	0.129282	-2.73267	141.351	148.335	136.843	200.461	313.142	210.039
	1443341_at	NA	0.575884	1546	8.87404	3.37999	0.00917	0.129597	-2.73568	9.81008	9.7712	10.6938	35.5084	13.3436	12.672
	1417066_at	Coq8a	0.316821	1547	8.8695	3.37788	0.0092	0.129733	-2.7389	12092.1	14287.2	14075.8	17082.9	17123.3	18500.1
	1421879_at	Mtmr1	0.47918	1548	8.8695	3.37756	0.00921	0.129733	-2.73939	39.369	47.3937	39.8293	67.9303	47.3937	68.6466
	1432694_at	4921527H02Rik	0.394114	1549	8.8695	3.3775	0.00921	0.129733	-2.73948	4.47029	4.47029	4.47029	4.47029	4.72354	7.03973
	1442697_at	NA	0.29688	1550	8.8695	3.37733	0.00921	0.129733	-2.73974	4.51779	5.33974	5.86934	5.86934	6.26479	8.54957
	1432864_at	D730050C22Rik	0.289937	1551	8.86797	3.37633	0.00922	0.129779	-2.74128	4.52888	4.52888	4.52888	4.52888	4.54251	4.52888
	1420614_at	Dynlt3	0.319544	1552	8.86797	3.37607	0.00923	0.129779	-2.74168	3351.07	2810.65	3013.44	3880.79	3788.39	3824.88
	1434540_a_at	Clta	0.285227	1553	8.86089	3.37458	0.00925	0.12999	-2.74396	1953.21	1788.84	1745.53	2425.28	2305.96	2444.16
	1423187_at	Gabarapl2	0.29744	1554	8.85433	3.37296	0.00927	0.130187	-2.74644	3041.36	2857.73	2740.96	3722.61	3656.16	3687.38
	1436282_at	4732440D04Rik	0.337985	1555	8.84816	3.37181	0.00929	0.130372	-2.74819	5.4955	4.72858	5.4955	7.55354	5.64624	5.49636
	1450351_a_at	Clip1	0.285135	1556	8.84479	3.37109	0.0093	0.130473	-2.74929	1663.55	1644.06	1471.66	2014.24	1868.61	2133.44
	1429019_s_at	Pon2	0.408019	1557	8.83593	3.36933	0.00932	0.13074	-2.75199	3963.21	3293.84	3469.11	4295.35	4920.56	5993.17
	1443454_at	Sctr	0.366316	1558	8.83265	3.36754	0.00935	0.130838	-2.75474	54.7875	77.3109	84.5913	108.965	89.2604	101.497
	1460320_at	Becn1	0.349838	1559	8.83265	3.3674	0.00935	0.130838	-2.75496	1053.85	911.88	966.035	1436.48	1324.48	1224.77
	1458561_at	Neurl1a	0.320898	1560	8.83128	3.36699	0.00936	0.13088	-2.75559	4.47029	4.47029	4.47029	4.47029	5.11107	4.75098
	1418493_a_at	Snca	0.552038	1561	8.82985	3.36656	0.00936	0.130923	-2.75624	6.88559	8.10017	8.10017	18.4026	18.9412	8.10017
	1457700_at	Cyp4f39	0.46517	1562	8.825	3.36542	0.00938	0.131069	-2.758	7.97622	8.07791	8.59967	7.25419	9.81766	18.525
	1432198_at	Prune2	0.79763	1563	8.81475	3.36324	0.00941	0.131379	-2.76133	65.9592	108.739	129.925	186.762	248.106	158.802
	1437107_at	Rab6b	0.805713	1564	8.81403	3.36271	0.00942	0.1314	-2.76215	4.78954	4.70014	4.47029	8.44028	4.70014	34.2413
	1439153_at	Rnf144b	0.438964	1565	8.81403	3.3621	0.00943	0.1314	-2.76307	2539.62	3379.53	3326.5	4221.59	4220.64	5189.86
	1436154_at	NA	0.318702	1566	8.81114	3.36106	0.00944	0.131488	-2.76468	4.47029	4.47029	4.47029	4.47029	4.47029	4.47029
	1442076_at	Cobl	0.275713	1567	8.80401	3.35916	0.00947	0.131704	-2.76759	1701.22	1731.4	1764.92	2150.2	2228.42	2134.74
	1430289_a_at	Wdr77	0.530454	1568	8.79757	3.35795	0.00948	0.1319	-2.76944	65.5381	71.6314	76.522	109.357	62.9229	80.8632
	1438599_at	Oxr1///3110047M12Rik	0.353677	1569	8.79624	3.35696	0.0095	0.13194	-2.77096	4.47029	4.47029	4.47029	4.47029	4.47029	4.47029
	1429008_at	Ufl1	0.415317	1570	8.79473	3.35632	0.00951	0.131986	-2.77194	787.348	540.278	704.338	958.197	900.848	1008.48
	1426566_s_at	Il17re	0.409413	1571	8.78963	3.35447	0.00953	0.132141	-2.77477	4.58614	4.62119	4.62119	4.58614	5.19126	5.38481
	1427934_at	Lyrm2	0.34618	1572	8.78963	3.35435	0.00954	0.132141	-2.77496	311.836	337.827	332.364	571.791	395.962	357.477
	1431151_at	Lipo2	0.305948	1573	8.78963	3.35433	0.00954	0.132141	-2.775	5.27458	4.7082	5.09247	7.62099	5.44074	5.27458
	1419398_a_at	Reep5	0.278119	1574	8.7888	3.354	0.00954	0.132166	-2.7755	920.361	976.691	934.22	1125.26	1370	1152.91
	1452439_s_at	Srsf2	0.29962	1575	8.78781	3.35365	0.00955	0.132196	-2.77604	1825.76	1613.48	1669.45	2097.17	2276.08	2296.07
	1426146_a_at	Chpt1	0.335684	1576	8.78491	3.353	0.00956	0.132284	-2.77703	1327.61	1324.5	1477.56	2118.8	1751.86	1802.91
	1454995_at	Ddah1	0.362362	1577	8.77917	3.35193	0.00957	0.13246	-2.77868	66.941	87.4281	103.946	131.848	152.821	132.942
	1425964_x_at	Hspb1	0.452462	1578	8.77772	3.3515	0.00958	0.132504	-2.77933	8665.97	7520.48	7216.38	9459.88	14843.4	10621.2
	1451658_a_at	Polr3c	0.354499	1579	8.77583	3.35078	0.00959	0.132561	-2.78044	98.1013	104.896	97.7041	140.549	130.844	140.24
	1426496_at	Wdr55	0.33641	1580	8.77459	3.35022	0.0096	0.132599	-2.7813	50.2161	52.8461	61.4795	75.943	80.1504	67.8051
	1440300_at	Vav1	0.264402	1581	8.77351	3.34936	0.00961	0.132632	-2.78261	4.60965	4.60965	4.60965	4.63866	4.61062	4.60965
	1437981_x_at	Ldah	0.285627	1582	8.77351	3.34926	0.00961	0.132632	-2.78276	15.6684	15.6684	15.6684	15.6684	15.6684	15.6684
	1457566_at	Zfp677	0.388705	1583	8.77351	3.34898	0.00961	0.132632	-2.7832	98.9987	88.6001	111.247	127.056	112.554	113.269
	1431057_a_at	Prss23	0.355917	1584	8.77351	3.34884	0.00962	0.132632	-2.78341	3093	2989.28	3280.62	3700.78	4851.06	4003.4
	1416575_at	Cdc45	0.296171	1585	8.77202	3.34841	0.00962	0.132678	-2.78407	6.18424	6.18424	6.18424	6.18424	6.491	6.18424
	1451453_at	Dapk2	0.425572	1586	8.77185	3.34819	0.00963	0.132683	-2.78442	244.136	196.56	226.915	380.413	277.698	316.264
	1430375_a_at	LOC100861978///Ccl27b///Gm2506///Gm13306///Ccl27a	0.325253	1587	8.76526	3.34685	0.00965	0.132884	-2.78647	327.863	356.33	242.604	453.043	376.602	416.038
	1458802_at	Hivep3	0.695401	1588	8.76526	3.34678	0.00965	0.132884	-2.78657	54.3995	34.0232	37.3334	100.715	67.4066	121.092
	1435720_at	Kcnd3	0.300156	1589	8.75518	3.34485	0.00967	0.133193	-2.78954	4.53703	4.53703	4.53703	4.53703	4.74328	4.53703
	1434513_at	Atp13a3	0.401423	1590	8.75384	3.34444	0.00968	0.133234	-2.79016	2475.28	2008.16	2344.91	3220.25	3139.59	2949.49
	1416368_at	Gsta4	0.334356	1591	8.75339	3.34414	0.00969	0.133248	-2.79062	456.101	592.749	523.024	749.417	606.781	745.295
	1451612_at	Mt1	0.297709	1592	8.75339	3.34397	0.00969	0.133248	-2.79089	8.81086	9.71507	8.67616	9.71507	12.0505	11.1141
	1416819_at	Cdc37	0.276943	1593	8.74965	3.34219	0.00971	0.133363	-2.79362	2224.91	2315.68	2354.6	2678.23	3323.16	2832.8
	1449444_a_at	LOC102643023///Mfap1b///Mfap1a	0.311471	1594	8.74965	3.34218	0.00971	0.133363	-2.79364	1531.5	1575.43	1612.47	2006.32	1952.01	2041.03
	1428515_at	Zswim7	0.295703	1595	8.72623	3.33679	0.00979	0.134084	-2.8019	1689.51	1562.99	1694.82	2071.54	2078.63	2198.97
	1417478_a_at	Ppp2r3c	0.311669	1596	8.72489	3.33623	0.0098	0.134125	-2.80276	1859.44	1602.9	1623.97	2108.01	2203.52	2094.92
	1423044_at	Prosc	0.280172	1597	8.69922	3.33134	0.00988	0.134921	-2.81028	1989.01	1970.52	2034.58	2577.67	2794.76	2450.82
	1424199_at	Seh1l	0.275216	1598	8.69461	3.33044	0.00989	0.135064	-2.81167	220.934	269.64	244.616	288.984	355.562	340.176
	1450916_at	Stau2	0.316225	1599	8.69373	3.33004	0.00989	0.135091	-2.81228	274.68	270.845	267.613	271.601	270.845	269.328
	1450877_at	BC005537	0.31437	1600	8.69344	3.32966	0.0099	0.1351	-2.81286	2733.59	2619.6	2525.83	3349.5	3162.26	3718.47
	1428607_at	Araf	0.429464	1601	8.68639	3.32819	0.00992	0.13532	-2.81511	2064.86	1924.83	1936.7	3119.21	2550.06	2770.3
	1455316_x_at	BC094435	0.3686	1602	8.6859	3.32772	0.00993	0.135335	-2.81584	14120.9	13415.7	12633.3	14810.3	20185.1	19847.5
	1430423_s_at	Cmss1	0.347383	1603	8.68359	3.32586	0.00996	0.135407	-2.81869	23.5522	25.7861	23.9634	36.9848	29.1797	30.7729
	1458074_at	Gm10037	0.323584	1604	8.67682	3.32416	0.00998	0.135618	-2.82131	9.3029	9.3029	9.3029	9.3029	9.3029	9.64854
	1435426_s_at	Pisd-ps1///Pisd-ps3	0.486513	1605	8.67408	3.32255	0.01	0.135704	-2.82378	9.5821	9.5821	9.34103	9.5821	15.2726	9.5821
	1422834_at	Kcnd2	0.369578	1606	8.67383	3.32231	0.01	0.135712	-2.82414	5.66304	6.25255	5.9115	6.25472	7.34902	8.89659
	1417138_s_at	Polr2e	0.275778	1607	8.66816	3.32126	0.01	0.135889	-2.82577	1304.1	1547.08	1367.38	1820.45	1742.61	1786.65
	1442911_at	NA	0.328784	1608	8.66683	3.32049	0.01	0.13593	-2.82694	47.7266	47.489	39.2785	63.7551	62.2119	47.7291
	1421839_at	Abca1	0.293453	1609	8.66683	3.32032	0.01	0.13593	-2.82721	4.58047	4.47029	4.58047	4.72873	4.58047	5.05073
	1457744_at	Ddx46	0.278353	1610	8.66683	3.32026	0.01	0.13593	-2.82729	165.188	174.523	165.05	220.579	201.069	205.295
	1423772_x_at	Slc25a5	0.303771	1611	8.66144	3.31866	0.0101	0.136099	-2.82976	3059.7	2628.77	2405.37	3516.66	3588.79	3361.75
	1440534_at	Stum	0.414317	1612	8.65873	3.31764	0.0101	0.136184	-2.83132	6.69578	6.69578	5.0125	6.69578	9.94379	7.66824
	1448335_s_at	Ccni	0.312575	1613	8.65873	3.31756	0.0101	0.136184	-2.83146	407.971	442.295	425.91	659.2	491.193	650.37
	1434489_at	Elmo3	0.503744	1614	8.64493	3.31477	0.0101	0.136618	-2.83573	34.2355	34.2355	33.8613	34.9712	39.4652	34.2355
	1421252_a_at	Mef2a	0.300907	1615	8.642	3.31321	0.0102	0.13671	-2.83813	2142.26	2364.2	2328.02	3026.55	3050.43	2747.66
	1456968_at	NA	0.56537	1616	8.64091	3.31231	0.0102	0.136744	-2.83951	206.977	330.221	302.464	499.683	376.823	554.271
	1455214_at	Mitf	0.301836	1617	8.63746	3.31148	0.0102	0.136853	-2.84079	847.556	1076.34	1039.74	1252.18	1429.68	1184.26
	1418647_at	Gnl1	0.361311	1618	8.63532	3.31083	0.0102	0.13692	-2.84179	107.504	90.8772	117.041	142.787	127.425	126.609
	1434304_s_at	Nus1	0.321544	1619	8.63275	3.30959	0.0102	0.137001	-2.8437	601.973	516.451	613.735	701.71	781.433	764.719
	1431734_a_at	Dnajb4	0.381491	1620	8.62557	3.30831	0.0102	0.137228	-2.84567	1027.29	886.861	1037.16	1325.89	1457.3	1209.64
	1415730_at	Cpsf7	0.304491	1621	8.62126	3.30711	0.0102	0.137364	-2.84751	708.963	687.345	672.41	851.038	823.825	981.629
	1450037_at	Usp9x	0.750112	1622	8.60257	3.30308	0.0103	0.137957	-2.85372	97.3954	64.6979	68.6529	145.237	67.8517	129.095
	1418095_at	Smpx	0.266413	1623	8.60194	3.30204	0.0103	0.137977	-2.85531	53127.1	51917.3	52508.4	66008.3	66392.9	61666.2
	1449164_at	Cd68	1.07582	1624	8.60194	3.30199	0.0103	0.137977	-2.85538	6.05799	6.16755	5.81856	6.5027	43.1381	6.32556
	1454130_at	Gm3120	0.378217	1625	8.59909	3.30117	0.0103	0.138067	-2.85665	5.13571	5.13571	5.13571	5.13571	5.13571	5.57068
	1433632_at	Irf2bp2	0.400607	1626	8.5887	3.29828	0.0104	0.138398	-2.8611	360.733	259.8	306.293	482.114	340.497	427.609
	1442156_at	E030030I06Rik	0.264017	1627	8.58748	3.29786	0.0104	0.138437	-2.86175	4.80094	4.80094	4.80094	5.49997	4.80094	6.53631
	1424872_at	Zfp932	0.555769	1628	8.58706	3.29732	0.0104	0.13845	-2.86257	259.105	206.832	254.332	532.163	301.694	352.825
	1435749_at	Gda	0.338622	1629	8.58706	3.29721	0.0104	0.13845	-2.86274	272.095	250.414	270.309	348.29	491.58	343.252
	1415948_at	Creg1	0.297846	1630	8.58645	3.29692	0.0104	0.13847	-2.86318	2833.56	2620.91	2654.19	3577.6	3046.37	3340.66
	1458519_at	Gm19865	0.316931	1631	8.568	3.29258	0.0105	0.139059	-2.86986	4.47029	4.47029	4.47029	4.47029	4.47029	4.47029
	1441999_at	NA	0.311829	1632	8.56765	3.29234	0.0105	0.139071	-2.87024	15.9733	15.9733	15.9733	20.2869	15.9733	16.0308
	1448115_at	Trmt2a	0.30156	1633	8.55779	3.29006	0.0105	0.139386	-2.87374	55.1211	66.5205	43.2356	67.3012	76.7797	92.431
	1416757_at	Zwilch	0.300828	1634	8.55779	3.28988	0.0105	0.139386	-2.87402	4.47029	4.47029	4.47029	4.47029	4.47029	4.66796
	1440831_at	Bach1	0.289929	1635	8.55442	3.28918	0.0105	0.139495	-2.87511	2081.19	1863.59	2046.56	2531.56	2438.79	2680.88
	1431465_s_at	Fyttd1	0.596579	1636	8.54326	3.28686	0.0106	0.139854	-2.87867	343.403	211.403	226.366	481.488	381.551	349.405
	1425451_s_at	Chil4///Chil3	0.422663	1637	8.54326	3.28651	0.0106	0.139854	-2.8792	4.47029	4.47029	4.47029	4.47029	4.54549	4.47029
	1450364_a_at	Havcr1	0.321078	1638	8.53805	3.28488	0.0106	0.140021	-2.88172	4.47029	4.47029	4.47029	4.47029	4.47029	4.47029
	1448343_a_at	Nbr1	0.276887	1639	8.53805	3.28464	0.0106	0.140021	-2.88209	4197.39	3893.03	3756.03	4902.82	4808.27	4948.57
	1438041_at	Pde7a	0.40756	1640	8.53805	3.28458	0.0106	0.140021	-2.88218	2157.67	2845.45	2769.71	3514.76	4114.93	3148.76
	1450561_a_at	Surf1	0.261369	1641	8.52522	3.28187	0.0106	0.140436	-2.88635	1386.01	1495.26	1331.08	1675.81	1742.7	1665.22
	1421102_a_at	Vamp3	0.564491	1642	8.52305	3.28094	0.0107	0.140506	-2.88778	400.508	255.931	292.431	606.051	446.245	510.577
	1428971_at	Ccny	0.370674	1643	8.52305	3.28078	0.0107	0.140506	-2.88804	2075.55	1602.03	1677.75	2734.9	2219.26	2503.81
	1422645_at	Hfe	0.299741	1644	8.5219	3.28018	0.0107	0.140543	-2.88895	812.697	830.818	786.681	898.314	1156	1004.01
	1449311_at	Bach1	0.326736	1645	8.5219	3.28004	0.0107	0.140543	-2.88917	265.474	263.114	253.979	282.109	381.562	355.269
	1418732_s_at	Wdr83	0.276748	1646	8.51251	3.27746	0.0107	0.140848	-2.89315	267.002	269.487	266.01	357.158	364.822	350.134
	1443702_at	Map4	0.27093	1647	8.5074	3.2763	0.0107	0.141013	-2.89493	17901	19760	18662.6	23534.6	22512	24253.4
	1444184_at	Alkbh3	0.34433	1648	8.50303	3.27479	0.0108	0.141155	-2.89726	172.492	149.874	163.316	239.813	209.326	273.606
	1420646_at	Nus1	0.379838	1649	8.50285	3.27447	0.0108	0.141161	-2.89775	67.2776	83.7599	95.6074	94.55	161.354	100.584
	1453581_at	Cep170	0.310209	1650	8.49917	3.27352	0.0108	0.141281	-2.89921	165.889	126.757	155.478	220.728	208.639	167.255
	1418932_at	Nfil3	0.28886	1651	8.49917	3.27323	0.0108	0.141281	-2.89966	677.227	704.159	641.503	764.907	867.683	963.928
	1423423_at	Pdia3	0.4231	1652	8.48691	3.27016	0.0108	0.14168	-2.90439	1321.53	1055.83	983.234	1633.63	1773.88	1396.38
	1420980_at	Pak1	0.326468	1653	8.48663	3.26993	0.0108	0.141689	-2.90475	186.27	150.797	138.471	208.178	305.426	209.81
	1427726_at	H2-T3	0.423308	1654	8.48159	3.26898	0.0109	0.141854	-2.90622	4.47029	4.47029	4.47029	4.47029	4.47029	4.47029
	1446962_at	NA	0.29454	1655	8.48135	3.26875	0.0109	0.141862	-2.90657	4.47029	4.6668	4.47029	4.47029	4.47029	4.60862
	1440962_at	Slc8a3	0.359834	1656	8.4809	3.26843	0.0109	0.141876	-2.90706	4209.47	5593.94	4655.95	6890.21	5548.51	6557.51
	1454449_at	Rabepk	0.301575	1657	8.4809	3.2683	0.0109	0.141876	-2.90726	21.5755	25.7052	25.7052	30.2623	23.5199	26.5734
	1443125_at	Trip12	0.34578	1658	8.47312	3.26694	0.0109	0.142131	-2.90936	4.47029	4.47029	4.47029	4.47029	4.47029	4.47029
	1437052_s_at	Slc2a3	0.609959	1659	8.47206	3.26659	0.0109	0.142165	-2.9099	422.825	856.125	821.459	1065.6	1130.71	1236.79
	1450138_a_at	Serpinb6a	0.292552	1660	8.46881	3.26537	0.0109	0.142272	-2.91178	23666.1	25911.1	25136.5	31707.8	34180.1	28302.6
	1417435_at	Large	0.327209	1661	8.46318	3.2643	0.0109	0.142457	-2.91343	989.928	1269.93	1248.66	1390.17	1792.42	1507.55
	1418621_at	Rab2a	0.292688	1662	8.45794	3.26332	0.011	0.142628	-2.91494	14059.3	13442.7	13226.3	18344.6	15767.4	17894.4
	1435265_at	Fbxo32	0.401158	1663	8.45742	3.26305	0.011	0.142646	-2.91535	4789.07	3965.16	4147.97	6284.47	6517.51	5009.53
	1450030_at	Dctn4	0.339516	1664	8.45452	3.26242	0.011	0.142741	-2.91632	4.52161	4.75948	4.63827	4.75948	5.40652	4.75948
	1437715_x_at	Apex1	0.26562	1665	8.4526	3.2617	0.011	0.142804	-2.91742	1050.36	1131.29	1032.85	1504.06	1267.41	1277.21
	1420075_at	NA	0.421618	1666	8.4526	3.26138	0.011	0.142804	-2.91793	4.49337	4.49337	4.47029	4.49337	4.49337	5.98205
	1426572_at	Me2	0.373041	1667	8.44567	3.25995	0.011	0.143032	-2.92012	4.76337	4.76921	4.76921	4.77059	6.28392	6.14287
	1429822_at	4633401B06Rik	0.363135	1668	8.44509	3.25949	0.011	0.143051	-2.92083	247.748	263.873	278.74	322.684	313.741	403.732
	1439874_at	9330102E08Rik	0.288688	1669	8.44451	3.25865	0.011	0.14307	-2.92213	12.2553	12.858	14.431	18.673	32.1458	20.1314
	1416230_at	Rfk	0.299716	1670	8.44451	3.25865	0.011	0.14307	-2.92214	1090.19	1097.24	1141.99	1330	1371.81	1428.19
	1417192_at	Tomm70a	0.34804	1671	8.44042	3.25708	0.0111	0.143205	-2.92455	2000.96	1788.87	1981.06	2510.5	2505.23	2508.76
	1426567_a_at	Pqlc1	0.437866	1672	8.43964	3.25603	0.0111	0.143231	-2.92618	246.057	186.73	206.116	323.899	311.498	299.876
	1440896_at	NA	0.307307	1673	8.4365	3.25463	0.0111	0.143334	-2.92833	123.152	147.13	94.7866	200.858	200.193	136.371
	1423095_s_at	Crbn	0.328829	1674	8.4365	3.25461	0.0111	0.143334	-2.92836	2725.47	2356.44	2461.26	3354.19	3026.32	3354.35
	1427821_at	Copg2os2	0.259647	1675	8.43438	3.25387	0.0111	0.143404	-2.9295	4.47029	4.47029	4.47029	4.47029	5.39563	4.47029
	1420896_at	Snap23	0.395924	1676	8.4295	3.25281	0.0111	0.143566	-2.93114	331.403	318.797	233.986	452.544	376.83	462.056
	1458328_x_at	NA	0.33048	1677	8.42798	3.25239	0.0111	0.143616	-2.93178	4.47029	4.47029	4.47029	4.47029	4.47029	4.47029
	1419181_at	Zfp326	0.414283	1678	8.42372	3.25105	0.0112	0.143757	-2.93385	487.186	471.993	568.447	772.205	757.882	652.298
	1439731_at	Plppr1	0.272674	1679	8.42372	3.25081	0.0112	0.143757	-2.93422	4.47029	4.47029	4.47029	4.47029	4.47029	4.47029
	1417800_at	Parp2	0.27655	1680	8.4228	3.25049	0.0112	0.143787	-2.93472	171.989	161.258	152.898	223.31	201.831	214.184
	1425740_at	Suv420h1	0.408395	1681	8.42012	3.24989	0.0112	0.143876	-2.93563	4.64111	4.64111	4.64053	6.74539	5.72765	4.64111
	1441431_at	Ccdc30	0.314289	1682	8.41462	3.24832	0.0112	0.144058	-2.93806	4.47029	4.47029	4.47029	4.47029	4.47029	4.47029
	1420863_at	Dctn4	0.369553	1683	8.41228	3.24778	0.0112	0.144136	-2.9389	90.2451	50.0675	85.9239	108.534	126.886	92.2507
	1433016_s_at	Orly	0.42789	1684	8.40832	3.24681	0.0112	0.144267	-2.94039	71.5955	63.2786	50.8201	71.5955	91.6332	99.4503
	1426635_at	Acbd3	0.31178	1685	8.40239	3.24535	0.0113	0.144464	-2.94264	19.5291	16.4802	15.9052	22.5677	19.568	33.3109
	1437915_at	Tom1l2	0.425381	1686	8.40072	3.2441	0.0113	0.14452	-2.94457	69.2965	57.7341	70.0822	102.667	98.4931	86.5272
	1452444_at	Napb	0.719759	1687	8.40072	3.24408	0.0113	0.14452	-2.9446	8.46745	5.72522	9.49005	31.6621	10.0897	23.8091
	1425182_x_at	Klk1b9///Klk1b22	0.617372	1688	8.40072	3.24399	0.0113	0.14452	-2.94475	9.95502	9.95502	9.95502	8.25126	9.95502	15.0266
	1417321_at	Zcchc7	0.327085	1689	8.39796	3.2432	0.0113	0.144612	-2.94596	1364.47	1090.89	1210.21	1773.54	1591.91	1698.87
	1424192_at	Fam216a	0.385799	1690	8.39708	3.24269	0.0113	0.144641	-2.94674	89.3348	60.3663	81.6724	135.37	92.3983	103.663
	1451208_at	Etf1	0.272888	1691	8.38982	3.24123	0.0113	0.144883	-2.949	2417.47	2477.92	2177.45	2735.09	2933.82	3081.11
	1424030_at	Grhl1	0.608784	1692	8.37938	3.23947	0.0114	0.145232	-2.95172	5.55333	5.55333	5.48586	5.55333	5.55333	11.8262
	1416844_at	Prmt2	0.353793	1693	8.36349	3.23633	0.0114	0.145764	-2.95656	47.5848	49.8249	60.09	61.2518	101.796	59.7077
	1452764_at	Socs6	0.377041	1694	8.35679	3.23477	0.0114	0.145989	-2.95898	194.641	168.386	196.931	244.954	252.897	200.126
	1416795_at	Cryl1	0.341566	1695	8.35323	3.23405	0.0115	0.146109	-2.96009	36.0695	35.9179	33.0303	66.9889	36.1001	47.8004
	1422764_at	Mapre1	0.333053	1696	8.35262	3.23358	0.0115	0.14613	-2.9608	1098.28	1040.59	1049.21	1548.26	1389.44	1397.24
	1428648_at	Cand1	0.317902	1697	8.35016	3.23284	0.0115	0.146212	-2.96194	222.122	189.479	187.921	226.48	257.709	260.155
	1439352_at	Trim7	0.300295	1698	8.34619	3.23199	0.0115	0.146346	-2.96326	675.775	590.678	676.408	797.411	974.701	891.558
	1456115_at	Phf3	0.290313	1699	8.34619	3.23169	0.0115	0.146346	-2.96373	4.47029	4.47029	4.47029	4.47029	4.47029	4.47029
	1419184_a_at	Fhl2	0.337922	1700	8.34425	3.23071	0.0115	0.146412	-2.96524	54.8861	61.7361	52.932	103.621	58.4749	58.4749
	1439646_at	NA	0.373112	1701	8.34425	3.22997	0.0115	0.146412	-2.96638	4.47029	4.47029	4.47029	4.47029	4.47029	5.49298
	1436010_at	Lrrc16b	0.299351	1702	8.34425	3.22992	0.0115	0.146412	-2.96645	4.47029	4.47029	4.47029	4.47029	4.47029	4.47029
	1423280_at	Stmn2	0.371913	1703	8.3328	3.22709	0.0116	0.146798	-2.97082	5.66478	5.896	6.44121	6.44121	8.44807	7.03566
	1425238_at	Gm6607	0.263397	1704	8.33149	3.22669	0.0116	0.146842	-2.97145	4.73463	4.65871	4.73463	4.85166	4.73463	4.73463
	1460694_s_at	Svil	0.252575	1705	8.33149	3.22639	0.0116	0.146842	-2.97191	13135.3	12854.7	12718.1	15202.7	15680.1	16378
	1429667_at	Pou4f1	0.370125	1706	8.33149	3.22634	0.0116	0.146842	-2.97198	31.3571	33.9218	34.0881	42.8041	43.2378	65.6261
	1430098_at	6330409D20Rik	0.28471	1707	8.32728	3.22553	0.0116	0.146984	-2.97324	4.47029	4.47029	4.47029	4.47029	4.47029	4.47029
	1455868_a_at	Tubgcp2	0.296931	1708	8.32527	3.22467	0.0116	0.147053	-2.97456	293.835	306.658	264.723	393.401	326.521	362.405
	1435292_at	Tbc1d4	0.42551	1709	8.32523	3.22444	0.0116	0.147054	-2.97492	1032.16	1201.36	1162.83	1850.13	1373.09	1445.08
	1427940_s_at	Mycbp	0.411934	1710	8.32523	3.2243	0.0116	0.147054	-2.97513	252.529	213.529	231.758	302.649	316.788	295.343
	1418485_at	Slc4a3	0.433475	1711	8.31558	3.22248	0.0117	0.147381	-2.97794	40.9438	34.1915	28.6839	52.8898	81.1674	70.6759
	1442493_at	NA	0.7401	1712	8.31075	3.221	0.0117	0.147545	-2.98023	117.495	105.827	88.3743	116.248	146.105	198.329
	1429315_at	Syt11	0.262904	1713	8.30803	3.22025	0.0117	0.147638	-2.9814	14.2242	14.9725	14.2242	14.4801	14.2242	14.2242
	1444199_at	NA	0.334539	1714	8.308	3.21994	0.0117	0.147639	-2.98187	4.58752	4.58752	4.58899	4.58899	5.09597	4.58899
	1423053_at	Arf4	0.366795	1715	8.30063	3.21785	0.0117	0.14789	-2.98509	114.13	119.84	89.832	145.534	214.527	114.13
	1452848_at	Tmem181a	0.298087	1716	8.29315	3.2162	0.0118	0.148144	-2.98765	401.721	401.721	401.721	564.735	490.736	496.513
	1446714_x_at	NA	0.291636	1717	8.29315	3.216	0.0118	0.148144	-2.98796	4.48781	4.47029	4.48781	4.66634	4.82228	5.45403
	1416798_a_at	Nme4	0.407162	1718	8.28267	3.21368	0.0118	0.148502	-2.99153	4.47029	4.47029	4.47029	4.47029	8.65851	4.47029
	1455029_at	Kif21a	0.342016	1719	8.28155	3.21316	0.0118	0.14854	-2.99234	585.172	635.166	698.734	771.436	854.442	927.838
	1421873_s_at	Rab24	0.299575	1720	8.28022	3.2125	0.0118	0.148586	-2.99337	1371.72	1298.01	1259.33	1657.7	1598.1	1752.18
	1430884_at	4930568G15Rik	0.313681	1721	8.28022	3.21237	0.0118	0.148586	-2.99356	4.47754	4.47754	4.47754	4.57583	4.47754	4.47754
	1416512_at	Nubp2	0.310252	1722	8.28022	3.21223	0.0118	0.148586	-2.99378	129.713	121.509	144.412	183.705	134.149	168.368
	1425763_x_at	Igha///Igh-VJ558	0.602209	1723	8.2771	3.2115	0.0119	0.148693	-2.99492	21.3477	21.3477	17.3167	33.0806	26.9009	21.3477
	1422849_a_at	Pabpn1	0.399824	1724	8.27129	3.21034	0.0119	0.148892	-2.99669	7054.55	9810	8574.99	9693.71	13490.7	11948.9
	1431196_at	Atp2c1	0.308678	1725	8.26314	3.20782	0.0119	0.149172	-3.00059	5.38522	4.83675	4.90943	6.11976	8.82496	7.07171
	1420612_s_at	Ptp4a2	0.352206	1726	8.26314	3.20707	0.0119	0.149172	-3.00175	8267.98	6478.79	6644.51	9836.85	9154.1	9755.33
	1449323_a_at	Gm12816///Rpl3	0.416962	1727	8.26314	3.20702	0.0119	0.149172	-3.00183	3717.63	2616.78	2581.37	3901.76	4338.56	4347.91
	1417672_at	Slc4a10	0.764503	1728	8.26314	3.20694	0.0119	0.149172	-3.00195	9.23586	28.9337	24.5787	29.4515	67.7455	71.3526
	1445767_at	Ptprd	0.730883	1729	8.25772	3.20595	0.012	0.149358	-3.00349	6.08681	4.47029	4.75196	6.08681	17.8807	9.71609
	1459333_at	NA	0.443184	1730	8.24562	3.20298	0.012	0.149775	-3.00807	4.47029	4.70549	5.48625	5.07815	4.78438	5.55609
	1433818_at	Agpat3	0.332523	1731	8.24562	3.20286	0.012	0.149775	-3.00826	216.492	231.363	225.379	327.464	274.026	325.677
	1446262_at	NA	0.314375	1732	8.24478	3.2022	0.012	0.149804	-3.00928	4.82004	4.82004	4.82004	4.83072	5.40022	4.82004
	1419795_at	AA517631	0.33772	1733	8.24478	3.20202	0.012	0.149804	-3.00957	4.47029	4.47029	4.47029	4.47029	4.47029	4.47029
	1439684_at	4930570G19Rik	0.377823	1734	8.24213	3.20129	0.012	0.149895	-3.01068	5.11531	5.11531	5.11531	6.15697	10.5525	5.82244
	1454617_at	Arrdc3	0.572276	1735	8.24213	3.20126	0.012	0.149895	-3.01074	2934.01	3306.24	3804.18	7491.51	3910.67	5502.83
	1416271_at	Perp	1.31449	1736	8.24089	3.20089	0.012	0.149938	-3.01131	30.7707	27.587	38.9132	47.6495	105.82	406.72
	1429622_at	Cand2	0.272865	1737	8.24078	3.2007	0.0121	0.149941	-3.01161	1282.16	1533.23	1499.08	1711.79	1840.96	1849.71
	1436543_at	Gtpbp10	0.316713	1738	8.23823	3.20013	0.0121	0.15003	-3.01248	74.7031	106.337	74.8562	104.507	100.21	94.9546
	1448314_at	Cdk1	0.532842	1739	8.22819	3.19826	0.0121	0.150377	-3.01537	4.90903	4.8524	4.90903	4.90903	5.15851	4.96064
	1437073_x_at	NA	0.600899	1740	8.22782	3.19791	0.0121	0.15039	-3.01592	2369.12	2527.72	2447.98	5725.49	3707.43	3073.97
	1426722_at	Slc38a2	0.332359	1741	8.20858	3.19298	0.0122	0.151057	-3.02353	10942.7	9917.8	10039.9	14317.7	14577.9	11591.6
	1434558_at	Wdr47	0.530059	1742	8.20755	3.19265	0.0122	0.151093	-3.02405	210.627	115.69	159.74	268.33	323.74	253.931
	1429195_at	Apol6	0.33325	1743	8.20738	3.19209	0.0122	0.151099	-3.02492	230.49	343.401	325.569	382.635	478.505	434.145
	1459016_at	Malsu1	0.317941	1744	8.20661	3.19179	0.0122	0.151126	-3.02538	4.47029	4.47029	4.47029	4.47029	4.52305	4.47029
	1439463_x_at	LOC102635075///Gm21596///Hmgb1-ps10///Hmgb1	0.260372	1745	8.20619	3.1914	0.0122	0.151141	-3.02598	12093.9	12523.7	11786.2	14509.4	14565.7	15943.1
	1433828_at	Atp8a1	0.402153	1746	8.2027	3.19054	0.0122	0.151262	-3.02731	4.47029	4.47029	4.47029	5.00324	4.47029	4.47029
	1422943_a_at	Hspb1	0.459478	1747	8.2027	3.19049	0.0122	0.151262	-3.02739	11036.6	9476.72	8615.62	11610.6	18544.2	13136.2
	1459088_at	C79557	0.30338	1748	8.20233	3.18995	0.0123	0.151275	-3.02822	4.47029	4.47029	4.47029	4.47029	4.47029	4.47029
	1419153_at	2810417H13Rik	0.419472	1749	8.20233	3.18978	0.0123	0.151275	-3.02849	25.8713	25.8069	14.1449	25.8069	28.9622	27.4675
	1429110_a_at	Nsun4	0.260381	1750	8.20233	3.18972	0.0123	0.151275	-3.02858	341.6	390.069	343.691	448.222	452.559	477.531
	1428803_at	Acot6	0.350193	1751	8.19524	3.18804	0.0123	0.151522	-3.03118	12.1242	12.1242	12.1242	16.3358	12.1242	12.1242
	1435902_at	Nudt18	0.50076	1752	8.19524	3.18741	0.0123	0.151522	-3.03216	463.679	582.477	521.081	796.411	666.385	1315.04
	1416130_at	Prnp	0.31907	1753	8.19435	3.18692	0.0123	0.151553	-3.03292	1468.75	1272.48	1187.02	1594.9	1811.67	1580.61
	1452430_s_at	LOC102641923///Srsf1	0.537633	1754	8.17457	3.1827	0.0124	0.152245	-3.03944	581.484	340.71	399.061	761.219	669.442	740.704
	1430545_at	Dbf4	0.381129	1755	8.16862	3.1811	0.0124	0.152454	-3.04192	4.52667	4.55513	4.47029	4.55513	4.95094	5.92216
	1419569_a_at	Isg20	0.66924	1756	8.16351	3.18015	0.0124	0.152633	-3.04338	4.47107	4.47107	4.47107	4.50724	16.1029	6.78456
	1418150_at	Mtmr4	0.41057	1757	8.15516	3.17819	0.0125	0.152927	-3.04642	31.7864	31.7864	31.7864	31.8066	50.4199	31.7864
	1419032_at	Stk26	0.661472	1758	8.14866	3.17615	0.0125	0.153156	-3.04957	75.0239	75.9247	74.2949	100.528	170.782	97.2272
	1416247_at	Dctn3	0.299808	1759	8.14557	3.17551	0.0125	0.153265	-3.05056	1501.02	1256.64	1371.35	1936.84	1849.2	1614.23
	1447068_at	NA	0.483034	1760	8.14059	3.17424	0.0126	0.153441	-3.05254	4.47029	4.47029	4.47029	4.47029	4.47029	4.47029
	1451973_at	Uba5	0.324558	1761	8.135	3.17313	0.0126	0.153638	-3.05425	576.928	498.182	576.928	720.59	816.626	723.274
	1430324_x_at	LOC101056186///1700049E17Rik2///1700049E17Rik1	0.548477	1762	8.135	3.17305	0.0126	0.153638	-3.05438	4.58241	4.58241	4.52742	4.58241	9.57433	6.41952
	1452246_at	Ostf1	0.420677	1763	8.1327	3.1721	0.0126	0.15372	-3.05585	1342.06	1074.96	1268.4	2071.16	1750.54	1726.18
	1430577_at	Haus2	0.551965	1764	8.1327	3.17197	0.0126	0.15372	-3.05606	263.159	166.377	186.256	350.48	452.294	311.974
	1443001_at	C78344	0.489623	1765	8.1327	3.17164	0.0126	0.15372	-3.05655	6.59703	6.59703	6.76007	7.44141	7.65089	10.0572
	1431223_at	2700054A10Rik///Tcte2	0.262768	1766	8.13115	3.17123	0.0126	0.153775	-3.05719	4.47029	4.47029	4.47029	4.48278	4.47029	4.47029
	1431534_at	NA	0.274768	1767	8.12922	3.17068	0.0126	0.153843	-3.05805	4.47081	4.47081	4.47081	4.47081	4.47081	4.47081
	1431203_at	Sdccag8	0.697696	1768	8.11873	3.16814	0.0127	0.154215	-3.06198	45.7529	47.2612	56.6985	120.472	128.592	85.4628
	1415791_at	Rnf34	0.258286	1769	8.11686	3.16747	0.0127	0.154281	-3.06301	564.168	547.243	539.443	655.405	711.82	651.258
	1457740_at	Arntl	0.358334	1770	8.11686	3.16733	0.0127	0.154281	-3.06323	4.48409	4.47029	4.48106	4.48106	4.80884	4.48106
	1458408_at	Samd8	0.310306	1771	8.11075	3.16584	0.0127	0.154499	-3.06553	86.236	86.5808	61.2801	98.2167	115.298	105.111
	1417659_at	Vps29	0.326149	1772	8.11075	3.1656	0.0127	0.154499	-3.06591	946.632	739.266	824.762	1203.74	1236.53	984.44
	1417259_a_at	Capzb	0.279631	1773	8.11075	3.16554	0.0127	0.154499	-3.06601	5149.82	5058.98	4774.49	5724.36	6510.91	6151.33
	1445832_at	NA	0.280214	1774	8.10274	3.16399	0.0127	0.154784	-3.06841	4.47029	4.47029	4.47029	4.47029	4.47029	4.47029
	1454647_at	Acad11	0.281096	1775	8.09516	3.1625	0.0128	0.155054	-3.07071	1156.51	1212.39	1356.17	1460.27	1451.41	1342.99
	1432680_at	9130009M17Rik	0.38474	1776	8.08745	3.16094	0.0128	0.15533	-3.07312	5.77453	5.77453	5.73563	6.12488	10.5539	5.77453
	1423103_at	Rfx5	0.275136	1777	8.08526	3.16032	0.0128	0.155408	-3.07409	151.983	151.334	126.602	191.629	168.116	165.059
	1420956_at	Apc	0.25096	1778	8.0838	3.15969	0.0128	0.155461	-3.07506	1305.17	1341.52	1320.08	1651.6	1682.69	1605.81
	1433277_at	NA	0.445475	1779	8.0838	3.15959	0.0128	0.155461	-3.07521	4.47029	4.47029	4.47029	4.47029	4.47029	5.09975
	1445391_at	Diaph1	0.37275	1780	8.0838	3.15922	0.0128	0.155461	-3.07579	20.9886	32.4258	34.5954	47.1626	30.2002	53.0621
	1426962_at	Phf20	0.313364	1781	8.07628	3.15792	0.0129	0.15573	-3.0778	435.141	381.827	438.457	614.587	549.095	639.423
	1444979_at	NA	0.276732	1782	8.07596	3.15758	0.0129	0.155741	-3.07834	4.47029	4.47761	4.47761	5.30597	4.47761	6.21723
	1444086_at	Nckap5	0.35625	1783	8.07596	3.1574	0.0129	0.155741	-3.07861	4.47029	4.47029	4.47029	6.39484	7.69078	4.47029
	1450403_at	Stat2	0.344289	1784	8.07334	3.15661	0.0129	0.155835	-3.07984	4.55304	4.55304	4.55304	5.33919	5.06805	4.55304
	1430519_a_at	Cnot7	0.437676	1785	8.06693	3.15547	0.0129	0.156065	-3.08159	245.072	250.247	231.591	417.741	412.944	286.84
	1448541_at	Klc1	0.303341	1786	8.05983	3.15406	0.0129	0.156321	-3.08378	7.85256	8.41869	7.75379	9.5844	11.4175	8.41869
	1434416_a_at	Capn15	0.301789	1787	8.05905	3.15344	0.013	0.156349	-3.08474	151.925	161.466	169.197	210.934	188.627	209.004
	1458717_at	LOC102635234	0.311297	1788	8.0568	3.15274	0.013	0.15643	-3.08583	6.97804	11.1577	6.97804	8.19605	6.99339	6.99339
	1454709_at	Tmem64	0.372428	1789	8.04754	3.1507	0.013	0.156764	-3.08898	1643.79	1254.03	1354.8	2198.72	1750	1750.77
	1431387_at	LOC100036528	0.277067	1790	8.04754	3.15057	0.013	0.156764	-3.0892	4.48467	4.48467	4.47836	13.6535	4.49096	4.57022
	1452318_a_at	Hspa1b	1.11604	1791	8.04754	3.15042	0.013	0.156764	-3.08942	553.123	295.561	376.474	887.641	1668.33	614.966
	1436730_at	Clcc1	0.434884	1792	8.04356	3.14954	0.013	0.156908	-3.09079	39.0831	37.8068	68.2641	79.3197	43.186	110.231
	1452316_at	Ints12	0.392704	1793	8.0435	3.14936	0.013	0.15691	-3.09107	405.009	360.193	314.381	601.706	440.488	452.271
	1428039_at	Wdr20	0.363246	1794	8.03431	3.14763	0.0131	0.157242	-3.09374	4.47029	4.47029	4.47029	4.47029	6.69583	4.70306
	1422557_s_at	Mt1	0.787918	1795	8.02851	3.14642	0.0131	0.157452	-3.09562	2575.9	2366.02	2088.36	2506.5	7105.14	5019.44
	1435767_at	Scn3b	0.336635	1796	8.02657	3.14583	0.0131	0.157523	-3.09653	10.705	9.3378	9.96155	9.96155	9.96155	9.96155
	1451730_at	Zfp62	0.369893	1797	8.02657	3.14578	0.0131	0.157523	-3.09661	205.884	270.474	255.868	500.917	310.579	354.027
	1444399_at	Nabp1	0.328151	1798	8.0255	3.14475	0.0131	0.157561	-3.09821	4.80979	4.80979	4.80979	4.80979	4.94413	4.75353
	1442876_at	NA	0.274917	1799	8.0255	3.14467	0.0131	0.157561	-3.09832	5.02813	5.03228	5.03643	5.03228	5.03228	5.03228
	1437630_at	Lsg1	0.318887	1800	8.0255	3.14447	0.0131	0.157561	-3.09864	166.321	223.195	227.718	238.432	298.412	297.663
	1421545_a_at	Syne1	0.284633	1801	8.0255	3.14447	0.0131	0.157561	-3.09864	232.609	232.479	232.609	314.397	361.499	352.437
	1423793_at	Atg13	0.291737	1802	8.01749	3.14241	0.0132	0.157852	-3.10183	318.624	473.938	401.385	531.458	511.372	543.681
	1460551_at	Ran	0.271782	1803	8.01187	3.14081	0.0132	0.158057	-3.10431	1533.33	1583.58	1629.83	1886.82	2133.23	1866.36
	1455171_at	Suv420h1	0.372496	1804	8.00887	3.14002	0.0132	0.158166	-3.10554	73.8563	59.0482	65.5599	93.3314	69.4219	86.7217
	1438369_x_at	Emc4	0.267494	1805	8.00682	3.13945	0.0132	0.158241	-3.10642	503.203	483.612	501.947	676.8	623.821	626.606
	1428405_at	Hcfc1r1	0.252584	1806	8.00628	3.13894	0.0133	0.15826	-3.10721	18005.7	17951.4	16963.8	20980	21823.4	20768
	1422195_s_at	Tbx15	0.374134	1807	8.00568	3.13868	0.0133	0.158282	-3.10761	473.943	559.153	531.318	716.058	635.715	871.147
	1424887_at	Klhdc4	0.281157	1808	8.00393	3.13796	0.0133	0.158346	-3.10874	76.5155	82.1343	83.0125	82.1343	112.987	82.1343
	1439800_at	Clip1	0.447752	1809	8.00145	3.13691	0.0133	0.158436	-3.11037	999.769	1079.48	1052.59	1769.93	1175.97	1855.46
	1429928_at	Ctag2	0.369981	1810	7.9972	3.13572	0.0133	0.158591	-3.1122	4.47029	4.47029	4.47029	4.47029	4.47029	4.47029
	1440677_at	B230307C23Rik	0.349129	1811	7.9972	3.1354	0.0133	0.158591	-3.11269	4.63523	4.63523	4.63523	4.6658	4.63523	4.94191
	1417773_at	Nans	0.334969	1812	7.9972	3.13499	0.0133	0.158591	-3.11333	381.201	346.677	335.711	467.303	534.386	448.696
	1444883_at	Tmem19	0.32676	1813	7.9956	3.13426	0.0133	0.15865	-3.11448	9.68352	9.08766	9.68352	10.5601	16.0882	9.68352
	1453742_at	Vps33a	0.319165	1814	7.99435	3.13373	0.0134	0.158695	-3.11529	56.5065	51.4973	48.593	82.4694	80.1783	57.1338
	1428759_s_at	Cwc25	0.338559	1815	7.98111	3.1314	0.0134	0.15918	-3.1189	77.6539	77.7769	88.1852	119.528	92.7745	98.5968
	1427831_s_at	Zfp260	0.372351	1816	7.9721	3.12937	0.0134	0.159511	-3.12205	83.9432	62.8472	83.8329	92.2634	83.9432	95.8676
	1416903_at	Nucb1	0.268336	1817	7.97145	3.12894	0.0135	0.159535	-3.12271	370.537	400.255	377.295	433.669	547.014	469.644
	1423548_s_at	Ergic3	0.295191	1818	7.96775	3.12787	0.0135	0.159671	-3.12438	903.623	994.712	884.512	1000.51	1306.62	1097.72
	1420651_at	Ate1	0.317712	1819	7.96752	3.12766	0.0135	0.159679	-3.1247	21.1947	25.2566	24.1235	39.9263	39.2551	27.4594
	1421653_a_at	Igha///Igh-VJ558	0.674995	1820	7.96347	3.12616	0.0135	0.159828	-3.12703	13.9536	10.5883	10.5883	55.3011	34.6511	19.5503
	1427634_at	Kcnh7	0.31299	1821	7.96347	3.12593	0.0135	0.159828	-3.12738	4.47029	4.47029	4.47029	4.47029	4.47029	4.47029
	1448639_a_at	Spata5	0.269693	1822	7.96347	3.12569	0.0135	0.159828	-3.12775	122.127	96.9877	138.448	138.579	143.549	156.994
	1426588_at	Tspan10	0.319592	1823	7.96347	3.12564	0.0135	0.159828	-3.12784	4.47029	4.47029	4.47029	4.47029	4.47029	4.47029
	1425048_a_at	Gm21596///Hmgb1-ps10///Hmgb1	0.300945	1824	7.96347	3.12541	0.0135	0.159828	-3.12819	11439.5	9807.26	10129	13615.2	13212.3	13705.6
	1435269_at	Eef1akmt1	0.386799	1825	7.96347	3.12535	0.0135	0.159828	-3.12828	227.66	386.211	386.724	415.433	392.237	386.724
	1416622_at	Wbscr16	0.265107	1826	7.95152	3.12336	0.0136	0.160268	-3.13138	406.467	453.885	470.747	568.693	527.577	583.539
	1452296_at	Slit3	0.530537	1827	7.95152	3.12322	0.0136	0.160268	-3.13159	5.03574	5.03574	5.03574	5.36416	9.30782	5.10908
	1444683_at	Gm17250	0.390305	1828	7.95152	3.12306	0.0136	0.160268	-3.13184	4.47029	4.47029	4.47029	4.47029	4.47029	4.47029
	1419546_at	Atp6v1c1	0.31519	1829	7.95105	3.12282	0.0136	0.160286	-3.13221	1304.2	1221.28	1420.33	1741.33	1727.98	1647.28
	1447304_at	NA	0.257206	1830	7.95083	3.1223	0.0136	0.160294	-3.13301	168.658	165.657	192.206	190.56	227.942	216.905
	1450437_a_at	Ncam1	0.32871	1831	7.95083	3.12198	0.0136	0.160294	-3.13351	41.014	56.6799	49.0608	56.3934	56.3934	72.7626
	1433795_at	Tgfbr3	0.295064	1832	7.95083	3.12184	0.0136	0.160294	-3.13373	2003.26	1975.13	2081.83	2425.5	2603.23	2825.73
	1460695_a_at	2010111I01Rik	0.346997	1833	7.94426	3.12045	0.0136	0.160537	-3.13589	644.705	588.637	546.287	779.923	1081.64	720.321
	1442447_at	NA	0.36293	1834	7.92969	3.1181	0.0137	0.161076	-3.13953	33.3621	32.3743	33.8299	32.9007	33.3621	34.894
	1458943_at	NA	0.346956	1835	7.92102	3.11646	0.0137	0.161398	-3.14207	4.47029	4.47029	4.47029	4.47029	4.64754	4.47029
	1440193_at	Ankrd12	0.274079	1836	7.9199	3.11584	0.0137	0.16144	-3.14304	713.45	848.685	763.25	955.909	1128.79	873.527
	1436043_at	Scn7a	0.378367	1837	7.9199	3.11548	0.0137	0.16144	-3.14359	185.99	161.899	174.872	225.007	270.109	175.906
	1421880_at	Mtmr1	0.277014	1838	7.9199	3.11545	0.0137	0.16144	-3.14364	562.943	525.178	578.836	755.978	745.194	740.158
	1439732_at	NA	0.35211	1839	7.91894	3.11512	0.0137	0.161475	-3.14415	4.47764	4.47764	4.47764	4.47764	4.47764	4.52789
	1429504_at	Rnpc3///Amy1	0.64377	1840	7.91894	3.11497	0.0137	0.161475	-3.14439	198.924	99.3654	150.498	243.811	246.699	343.162
	1424080_at	Dcps	0.268942	1841	7.91753	3.11454	0.0138	0.161528	-3.14506	170.898	184.626	158.863	195.623	214.774	190.254
	1421500_at	Sts	0.374717	1842	7.91753	3.11436	0.0138	0.161528	-3.14534	15.5433	15.5433	14.9961	20.2297	23.88	15.3712
	1427785_x_at	Capn15	0.29432	1843	7.9167	3.11314	0.0138	0.161559	-3.14722	164.986	144.636	156.239	187.813	165.742	216.426
	1417534_at	Itgb5	0.325136	1844	7.9167	3.11313	0.0138	0.161559	-3.14724	1180.35	1441.56	1370.71	1830.19	1636.08	1667.93
	1447959_at	Zfp398	0.283181	1845	7.9167	3.11278	0.0138	0.161559	-3.14778	27.4255	27.4219	27.4219	30.4856	28.8489	27.4959
	1452228_at	Tbc1d23	0.303995	1846	7.9167	3.11191	0.0138	0.161559	-3.14914	77.8616	78.8112	77.8616	101.803	93.0081	85.4317
	1439479_at	Lct	0.243562	1847	7.9167	3.11182	0.0138	0.161559	-3.14927	4.47029	4.47029	4.47029	4.47029	4.47029	4.47029
	1453168_at	1700029J07Rik	0.463161	1848	7.9167	3.11143	0.0138	0.161559	-3.14988	4.47029	4.85118	4.85173	4.85173	6.13177	4.85173
	1453341_a_at	Tmem202	0.324004	1849	7.91025	3.10996	0.0139	0.161799	-3.15215	4.47029	4.48234	4.47029	4.47029	5.13093	4.47029
	1450134_at	Loxl4	0.283526	1850	7.9097	3.10969	0.0139	0.161819	-3.15258	4.47029	4.47029	4.47029	4.47029	4.47029	4.47029
	1427685_a_at	Synj2	0.427184	1851	7.9097	3.10938	0.0139	0.161819	-3.15306	143.237	185.499	204.949	208.559	277.41	312.635
	1456447_at	Rpl18	0.247855	1852	7.89761	3.10727	0.0139	0.16227	-3.15633	5.63464	5.63464	5.62844	8.12976	5.63464	5.63464
	1440948_at	NA	0.260175	1853	7.89514	3.1067	0.0139	0.162363	-3.15722	4.57918	4.57918	4.55021	4.88234	4.85985	4.57918
	1427038_at	Penk	0.449208	1854	7.89394	3.10635	0.0139	0.162408	-3.15776	123.913	92.4051	121.396	168.785	173.984	128.709
	1430276_at	1700003I16Rik	0.283702	1855	7.88679	3.10494	0.014	0.162675	-3.15996	4.47738	4.47738	4.47738	4.47738	4.47738	4.47738
	1417953_at	Fam3c	0.284502	1856	7.88679	3.10463	0.014	0.162675	-3.16043	331.386	296.213	346.246	445.827	407.863	409.736
	1449037_at	Crem	0.526526	1857	7.88679	3.10462	0.014	0.162675	-3.16045	337.763	309.144	352.091	508.128	779.908	353.643
	1450869_at	Fgf1	0.363433	1858	7.88664	3.10443	0.014	0.162681	-3.16075	122.554	134.564	155.234	181.574	244.689	218.154
	1458905_x_at	NA	0.281212	1859	7.88517	3.10313	0.014	0.162736	-3.16277	4.47029	4.47029	4.47029	4.47029	4.47029	4.47029
	1416401_at	Cd82	0.547567	1860	7.88517	3.1027	0.014	0.162736	-3.16342	378.405	263.372	304.936	547.881	645.667	378.405
	1449709_s_at	Ate1	0.304415	1861	7.88356	3.10196	0.014	0.162796	-3.16458	945.992	789.997	958.961	1481.08	1137.86	1152.09
	1423791_at	Ik	0.267074	1862	7.87973	3.10072	0.0141	0.16294	-3.1665	1790.04	2068.93	1760.08	2453.42	2328.79	2425.43
	1427916_at	St7l	0.274098	1863	7.87939	3.10051	0.0141	0.162952	-3.16683	569.103	484.048	544.148	676.332	626.978	650.835
	1424332_at	Rab40c	0.502256	1864	7.8757	3.09955	0.0141	0.163091	-3.16832	7.92873	5.54723	10.8772	18.0022	10.8772	10.8772
	1422621_at	Ranbp2	0.2792	1865	7.8757	3.09932	0.0141	0.163091	-3.16868	1144.52	1112.69	1093.31	1307.57	1293.98	1509.84
	1459961_a_at	Stat3	0.355951	1866	7.8757	3.09929	0.0141	0.163091	-3.16872	15.6445	15.6445	11.8947	17.2326	15.8499	15.6445
	1427134_at	Srek1	0.270956	1867	7.87536	3.09907	0.0141	0.163104	-3.16906	863.009	944.953	976.564	1156.57	1120.62	1156.02
	1434769_at	Btbd9	0.245846	1868	7.8743	3.098	0.0141	0.163144	-3.17073	50.5077	50.5077	45.6977	63.7277	50.5077	50.5077
	1442256_at	Prkcd	0.300236	1869	7.8743	3.09792	0.0141	0.163144	-3.17086	8.39212	8.39212	7.88149	11.0356	8.39212	8.39212
	1419803_s_at	Ccdc12	0.252955	1870	7.87324	3.09743	0.0141	0.163183	-3.17162	1947.5	2098.65	2165.58	2609.42	2640.52	2394.11
	1435744_at	Firre	0.303181	1871	7.86809	3.09632	0.0141	0.163377	-3.17333	30.1736	30.1736	28.9677	34.8116	30.1736	30.8409
	1424006_at	Aarsd1	0.250731	1872	7.86215	3.09527	0.0142	0.163601	-3.17496	782.472	802.864	835.145	1115.31	927.122	1133.89
	1448950_at	Il1r1	0.49072	1873	7.86149	3.09501	0.0142	0.163626	-3.17537	126.443	123.664	127.377	259.453	235.139	91.8086
	1431105_a_at	Tmem33	0.444045	1874	7.85642	3.09293	0.0142	0.163817	-3.1786	10.3358	8.02365	10.5154	13.9855	10.9326	10.5759
	1415767_at	Ythdf1	0.298566	1875	7.85564	3.09254	0.0142	0.163846	-3.1792	2320.85	1965.08	2192.43	3146.12	2523.85	2623.24
	1423688_at	Man2c1	0.276158	1876	7.85311	3.09194	0.0142	0.163941	-3.18014	134.981	155.389	138.825	189.847	257.841	184.622
	1438546_x_at	Slc25a5	0.267655	1877	7.85274	3.09171	0.0143	0.163955	-3.1805	122.926	112.336	106.529	148.501	165.152	142.79
	1434166_at	9330151L19Rik	0.332151	1878	7.85034	3.09086	0.0143	0.164046	-3.18181	74.2152	98.7373	76.6726	126.912	114.497	84.0285
	1458597_at	Gm33870	0.289681	1879	7.83933	3.08856	0.0143	0.164463	-3.18538	21.6979	19.8225	21.6979	27.6208	21.6979	21.6979
	1455746_at	Kif13a	0.250051	1880	7.82994	3.0865	0.0144	0.164818	-3.18858	3662.3	3382.18	3738.88	4191.94	4366.44	4596.6
	1416332_at	Cirbp	0.442512	1881	7.82994	3.08636	0.0144	0.164818	-3.1888	424.274	454.706	477.757	862.435	511.818	617.079
	1419132_at	Tlr2	0.545638	1882	7.8254	3.08549	0.0144	0.164991	-3.19015	4.71643	4.70401	4.71643	4.72176	5.05575	4.71643
	1415771_at	Ncl	0.252631	1883	7.8254	3.0852	0.0144	0.164991	-3.1906	11177.9	10415.5	10569.6	13153.6	12729.5	13509
	1445917_at	NA	0.278712	1884	7.8254	3.08516	0.0144	0.164991	-3.19066	4.47029	4.47029	4.47029	4.47029	4.47029	4.47029
	1439087_a_at	Pik3ip1	0.351956	1885	7.82365	3.08474	0.0144	0.165057	-3.19132	525.285	395.485	476.126	734.625	601.842	596.298
	1423806_at	Ints4	0.265433	1886	7.81982	3.08376	0.0144	0.165203	-3.19284	556.703	647.313	571.798	773.037	660.77	762.365
	1453429_at	Gm31464///9530057J20Rik	0.28068	1887	7.81982	3.08367	0.0144	0.165203	-3.19297	74.0898	73.1298	72.5634	74.0898	77.025	91.4407
	1434505_a_at	6430548M08Rik	0.452464	1888	7.81378	3.08221	0.0145	0.165433	-3.19524	50.7958	50.7958	27.5514	55.4624	119.377	52.7561
	1434613_at	1810013L24Rik	0.270108	1889	7.8115	3.08145	0.0145	0.16552	-3.19643	10653.7	11283.3	11883	14656.5	14235.1	13839.8
	1425025_at	Tmem106a	0.382509	1890	7.81078	3.08118	0.0145	0.165547	-3.19685	4.63006	4.63006	4.50357	4.63006	4.63006	4.63006
	1416733_at	Mkln1	0.273075	1891	7.80935	3.08014	0.0145	0.165602	-3.19846	1476.21	1288.72	1265.16	1578.58	1737.95	1614.89
	1429300_at	Ankrd9	0.441003	1892	7.80935	3.07995	0.0145	0.165602	-3.19875	676.214	591.636	655.07	753.038	833.366	1104.39
	1432603_at	Nrip1	0.250162	1893	7.80935	3.07981	0.0145	0.165602	-3.19897	4.48182	4.48182	4.48182	4.76551	4.48182	4.48182
	1420942_s_at	Rgs5	0.637436	1894	7.80068	3.07803	0.0146	0.165933	-3.20174	1391.5	784.001	968.542	2038.39	1372.94	1685.02
	1445529_at	NA	0.289054	1895	7.7936	3.07635	0.0146	0.166203	-3.20435	4.47029	4.47029	4.47029	4.47029	4.47029	5.35425
	1416546_a_at	Rpl6	0.259339	1896	7.7936	3.07632	0.0146	0.166203	-3.20439	13941.4	12456.3	12476.5	15734.1	17060.1	16144.5
	1434820_s_at	Pkig	0.289092	1897	7.78866	3.07526	0.0146	0.166393	-3.20604	6701.88	7592.68	7860.91	9500.14	10108.7	9744.18
	1422519_at	Cask	0.269181	1898	7.78741	3.07491	0.0146	0.166441	-3.20659	14.8873	14.3544	14.5708	18.0006	15.9768	19.7862
	1451822_a_at	Scrn2	0.280862	1899	7.78386	3.07405	0.0146	0.166577	-3.20792	22.2751	25.4098	25.145	27.1571	35.2728	25.4098
	1433449_at	Snx32	0.462803	1900	7.78365	3.07386	0.0146	0.166585	-3.20822	49.4093	49.013	47.4295	64.1925	59.3718	41.8762
	1452886_at	Klhl28	0.534874	1901	7.78138	3.07336	0.0147	0.166672	-3.209	5.41131	5.17676	5.36644	5.64771	5.40644	6.70371
	1418112_at	Mrpl10	0.322429	1902	7.76528	3.07015	0.0147	0.167291	-3.21399	568.029	612.555	700.423	857.855	920.454	746.557
	1459300_at	NA	0.422444	1903	7.75142	3.06743	0.0148	0.167826	-3.21821	4.72186	4.92304	4.92304	7.39671	5.16277	4.9326
	1430542_a_at	Slc25a5	0.302481	1904	7.75056	3.06707	0.0148	0.167859	-3.21877	1460.83	1343.73	1193.66	1645.91	1714.25	1719.94
	1450047_at	Hs6st2	0.470232	1905	7.74698	3.06547	0.0148	0.167997	-3.22126	312.944	227.963	202.361	336.635	423.759	399.189
	1449357_at	2310030G06Rik	0.504166	1906	7.74617	3.06518	0.0148	0.168028	-3.2217	140.46	111.488	156.372	203.644	187.923	150.063
	1417660_s_at	Vps29	0.258134	1907	7.74568	3.06495	0.0149	0.168048	-3.22207	3139.74	3179.6	2979.89	3622.73	3940.65	3472.95
	1422711_a_at	Pnck	0.366011	1908	7.74414	3.0644	0.0149	0.168107	-3.22293	136.701	136.701	168.316	223.012	231.672	136.701
	1442555_at	Kcnd3	0.38393	1909	7.73881	3.06344	0.0149	0.168314	-3.22441	4.47029	4.47029	4.47029	4.47029	4.47029	4.47029
	1425115_at	Rbbp6	0.452125	1910	7.73839	3.06309	0.0149	0.16833	-3.22495	132.373	110.696	144.497	174.071	178.53	186.284
	1446887_at	NA	0.636649	1911	7.73839	3.06305	0.0149	0.16833	-3.22501	4.76323	4.59098	4.53919	4.72384	4.90238	7.29911
	1425415_a_at	Slc1a1	0.397067	1912	7.73675	3.06248	0.0149	0.168393	-3.2259	5.44105	5.44105	5.44105	6.22339	5.44105	6.19281
	1454544_at	9530078B04Rik	0.340571	1913	7.73637	3.0621	0.0149	0.168408	-3.22649	4.47029	4.47029	4.47029	4.47029	4.47029	4.47029
	1434580_at	Enpp4	0.263796	1914	7.73014	3.06013	0.015	0.16865	-3.22955	3454.82	3438.79	3567.9	3906.09	4823.37	4100.53
	1457275_at	Synm	0.292431	1915	7.72116	3.05822	0.015	0.168999	-3.23252	39913	34827.2	37862.4	51990.6	44693.6	44604.3
	1456114_at	Cds1	0.314967	1916	7.7196	3.05783	0.015	0.16906	-3.23313	5.04899	5.09475	5.09022	5.75874	5.07361	6.19513
	1423623_at	Mplkip	0.44303	1917	7.71854	3.0573	0.015	0.169101	-3.23395	9.72294	8.54409	9.72294	12.2989	9.72294	9.72294
	1444638_at	Ttn	0.283163	1918	7.71595	3.05664	0.015	0.169202	-3.23498	32953.6	35293.1	32097.2	39264	40492.9	46247.1
	1430125_s_at	Pqlc1	0.283715	1919	7.69291	3.05289	0.0151	0.170102	-3.24081	817.75	687.772	710.625	904.794	887.129	955.43
	1451099_at	Esyt1	0.336485	1920	7.68708	3.05115	0.0152	0.17033	-3.24352	271.013	272.875	239.261	333.723	434.563	340.954
	1433883_at	Tpm4	0.425609	1921	7.68708	3.05105	0.0152	0.17033	-3.24367	1474.39	1114.2	1047.72	1819.54	2041.34	1481.66
	1427242_at	Ddx4	0.273352	1922	7.6864	3.05047	0.0152	0.170357	-3.24457	4.48449	4.48449	4.474	4.48449	4.52736	4.51288
	1434292_at	Snhg11	0.449053	1923	7.68325	3.04984	0.0152	0.170481	-3.24555	5.22417	5.22417	5.22417	5.22417	5.22417	6.72985
	1440437_at	Herc1	0.484657	1924	7.68049	3.04911	0.0152	0.170589	-3.24669	144.387	109.631	135.651	195.371	228.162	165.413
	1443378_s_at	Adam1a///Mapkapk5	0.270427	1925	7.67899	3.04873	0.0152	0.170648	-3.24729	6.74853	7.85155	7.85155	7.85155	7.85155	7.85155
	1438685_at	Gm12942///Zmym6	0.257474	1926	7.67818	3.0483	0.0152	0.17068	-3.24795	113.473	136.893	116.057	157.861	154.322	177.938
	1426858_at	Inhbb	0.465611	1927	7.67818	3.04805	0.0152	0.17068	-3.24835	5.17193	5.10005	5.10003	5.10005	5.10005	5.10005
	1416989_at	Vps53	0.261114	1928	7.67485	3.04699	0.0153	0.170811	-3.24999	1155.4	1112.19	998.027	1357.46	1367.13	1341.22
	1424894_at	Rab13	0.405033	1929	7.67376	3.04667	0.0153	0.170853	-3.25049	164.584	165.387	182.415	243.004	377.451	240.062
	1460264_at	C81600	0.294738	1930	7.67133	3.04582	0.0153	0.170949	-3.2518	4.4711	4.4711	4.4711	4.4711	4.4711	4.4711
	1434185_at	Acaca	0.276747	1931	7.6704	3.04489	0.0153	0.170986	-3.25326	100.627	85.484	123.518	147.432	117.438	130.758
	1439652_at	NA	0.292637	1932	7.66495	3.0436	0.0154	0.171201	-3.25527	208.129	165.953	157.813	247.076	288.774	216.115
	1420900_a_at	Rab18	0.264021	1933	7.66249	3.04307	0.0154	0.171298	-3.25608	2618.2	2256.15	2262.69	2905.43	2783.64	3104.78
	1424682_at	Gpn3	0.267634	1934	7.65974	3.04221	0.0154	0.171406	-3.25742	342.917	346.956	335.01	527.987	395.028	435.408
	1425966_x_at	Ubc	0.258108	1935	7.65974	3.04213	0.0154	0.171406	-3.25754	22752.5	23573.8	21515.4	23946.3	26754.5	29553.6
	1437419_at	Bmp2k	0.519141	1936	7.65974	3.0417	0.0154	0.171406	-3.25821	60.66	49.4181	63.0489	107.245	73.3327	103.249
	1422686_s_at	Exoc4	0.256007	1937	7.65609	3.04056	0.0154	0.17155	-3.25998	2200.92	2070.77	2214.69	2566.69	2883.47	2490.43
	1455594_at	Exoc3	0.265195	1938	7.65553	3.03997	0.0154	0.171572	-3.26091	894.425	1004.74	1010.38	1247.9	1220.23	1193.1
	1449253_at	Smc1b	0.387031	1939	7.65497	3.03972	0.0154	0.171594	-3.26129	4.47036	4.47036	4.47029	4.47036	4.54851	4.47036
	1460725_at	Xpa	0.387495	1940	7.64001	3.03635	0.0155	0.172186	-3.26653	270.474	292.22	302.011	448.386	353.192	406.368
	1460193_at	St13	0.261403	1941	7.63443	3.03492	0.0156	0.172408	-3.26876	1547.09	1564.8	1593.81	1937.12	2116.89	1858.27
	1437666_x_at	Ubc	0.260004	1942	7.63185	3.03423	0.0156	0.17251	-3.26984	51970.7	52542.4	50191.1	58850.7	62486.6	70232.8
	1429101_at	Zfp697	0.365436	1943	7.63141	3.03392	0.0156	0.172528	-3.27031	4.5728	4.49608	4.5728	4.5728	4.5728	13.0734
	1457409_at	Fut9	0.294247	1944	7.63141	3.03384	0.0156	0.172528	-3.27045	4.47029	4.47029	4.47029	4.47029	4.47029	4.47029
	1452861_at	2010300C02Rik	0.513474	1945	7.62863	3.03326	0.0156	0.172638	-3.27134	7.40574	7.97197	7.97197	7.97197	18.6802	16.4999
	1455655_a_at	Tardbp	0.420197	1946	7.6278	3.03298	0.0156	0.172671	-3.27178	1110.19	757.973	1020.96	1366.33	1375.12	1251.63
	1425948_a_at	Slc25a30	0.433029	1947	7.62071	3.0313	0.0156	0.172953	-3.2744	4.47029	4.47029	4.47029	4.47029	4.47029	4.47029
	1419723_at	Opn1mw	0.370826	1948	7.61565	3.03035	0.0157	0.173155	-3.27587	4.56324	4.56324	4.56324	4.56324	4.56324	4.56324
	1455450_at	Ptpn3	0.410209	1949	7.61188	3.02951	0.0157	0.173305	-3.27718	1074.28	1504.48	1556.81	1978.4	2004.89	1594.74
	1427739_a_at	Trp53	0.462896	1950	7.61038	3.02895	0.0157	0.173365	-3.27805	53.171	33.7904	49.7987	62.42	103.885	84.6797
	1448520_at	Dclre1b	0.267284	1951	7.61038	3.02889	0.0157	0.173365	-3.27814	5.50489	4.56093	4.47029	4.83946	4.65341	4.65341
	1447123_at	NA	0.749655	1952	7.61038	3.0285	0.0157	0.173365	-3.27876	32.0262	18.3054	20.0111	32.0262	34.2483	60.8432
	1431346_at	6330405D24Rik	0.4119	1953	7.61033	3.02833	0.0157	0.173367	-3.27901	4.47029	4.47029	4.47029	4.47029	4.47592	4.47169
	1425371_at	Polb	0.298737	1954	7.60944	3.02764	0.0157	0.173403	-3.28009	44.9029	44.0428	45.6274	47.3321	56.173	56.0936
	1460236_at	Klk10	0.298817	1955	7.60944	3.02741	0.0157	0.173403	-3.28044	4.54788	4.54788	4.54788	4.54788	4.54788	4.55122
	1417101_at	Hspa2	0.368679	1956	7.60944	3.0273	0.0157	0.173403	-3.28062	210.775	220.414	225.043	231.193	437.029	273.284
	1415852_at	Gm15210///Impdh2	0.236519	1957	7.60881	3.02692	0.0158	0.173428	-3.28121	2307.29	2251.57	2116.9	2603.74	2731.61	2811.5
	1433408_a_at	Mcm10	0.404789	1958	7.60881	3.02684	0.0158	0.173428	-3.28133	4.47029	4.47029	4.47029	4.47029	4.47786	4.47029
	1446394_at	Oprk1	0.39902	1959	7.60532	3.02601	0.0158	0.173567	-3.28262	4.47029	4.47029	4.47029	4.47865	4.47029	4.47029
	1437476_at	Rrm2b	0.329271	1960	7.60488	3.02573	0.0158	0.173585	-3.28306	358.348	341.882	358	564.512	464.289	502.978
	1428486_at	1700123L14Rik	0.249373	1961	7.60488	3.02538	0.0158	0.173585	-3.2836	4.47029	4.47029	4.52442	4.47029	4.47029	4.47029
	1450787_at	Clcn5	0.265916	1962	7.60351	3.0248	0.0158	0.17364	-3.28451	4.47029	4.47029	4.47029	4.47029	4.47029	4.47029
	1445847_at	NA	0.386176	1963	7.59975	3.02377	0.0158	0.17379	-3.28611	4.47029	4.47029	4.47029	4.47029	4.47029	4.47029
	1448454_at	Srsf6	0.338014	1964	7.59044	3.02223	0.0159	0.174163	-3.28851	1519.98	1186.65	1176.84	1660.4	1719.92	1696.67
	1451624_a_at	Phospho2	0.278458	1965	7.58899	3.02149	0.0159	0.174221	-3.28965	464.172	478.817	499.288	624.065	579.527	555.662
	1460376_a_at	Cox15	0.296832	1966	7.58899	3.0212	0.0159	0.174221	-3.29011	6.87348	8.23282	8.19342	7.98159	8.19342	8.60012
	1419187_at	Gm14475///Gm14478///Gm14482///Gm14479///Gm14476///Gm14477///Gm14474///Gm14483///Gm14484///Gm14501///1700012L04Rik	0.371915	1967	7.58899	3.02092	0.0159	0.174221	-3.29055	4.52045	4.52045	4.52045	4.52045	4.52045	4.52045
	1444206_at	Zfp595	0.246802	1968	7.58589	3.01995	0.0159	0.174346	-3.29206	35.3934	35.8824	35.3934	41.3575	35.4383	40.6276
	1450300_at	Gabrr1	0.329891	1969	7.58589	3.01989	0.0159	0.174346	-3.29214	4.49619	4.49619	4.49619	4.49619	4.49619	4.49619
	1435900_at	Zbtb43	0.291758	1970	7.58589	3.01939	0.0159	0.174346	-3.29293	579.777	518.703	592.541	737.908	715.288	693.489
	1431274_a_at	Hspa9	0.345272	1971	7.58386	3.01832	0.016	0.174427	-3.29459	24.2778	24.3939	19.9973	36.9081	30.8511	57.5235
	1419963_at	Deptor	0.355719	1972	7.58386	3.01827	0.016	0.174427	-3.29466	189.272	237.671	195.714	226.498	275.53	281.9
	1434677_at	Hps5	0.332838	1973	7.58323	3.01803	0.016	0.174453	-3.29505	283.932	283.932	283.932	283.932	354.181	283.932
	1438272_at	Csmd3	0.426515	1974	7.58241	3.01759	0.016	0.174485	-3.29573	4.48888	4.52722	4.52722	4.52722	5.5377	4.62315
	1419350_at	Hook2	0.33379	1975	7.58195	3.01721	0.016	0.174504	-3.29632	72.982	82.5895	93.5259	120.336	102.352	102.601
	1416951_a_at	Atp6v1d	0.253717	1976	7.58137	3.01697	0.016	0.174527	-3.2967	8597.34	8947.18	8578.66	9881.4	11251.7	10118.8
	1460213_at	Golga4	0.373574	1977	7.58037	3.01666	0.016	0.174567	-3.29717	3851.87	4459.48	4353.36	6038.58	4696.71	6588.72
	1453836_a_at	Mgll	0.321482	1978	7.57886	3.01628	0.016	0.174628	-3.29776	324.699	268.845	335.145	464.816	401.479	337.573
	1417065_at	Egr1	0.850603	1979	7.57886	3.01595	0.016	0.174628	-3.29828	274.091	103.545	171.39	283.94	749.432	264.456
	1416241_at	Sec13	0.272682	1980	7.57886	3.0159	0.016	0.174628	-3.29836	1910.9	1768.42	1730.02	2318.44	2338.66	2008.4
	1422463_a_at	Mrpl3	0.245084	1981	7.57672	3.01519	0.016	0.174714	-3.29947	1328.31	1464.91	1320.03	1626.38	1654.37	1845.84
	1455043_at	Tnpo1	0.268536	1982	7.55991	3.01214	0.0161	0.175392	-3.30421	219.336	250.356	192.923	276.426	239.597	224.907
	1426381_at	Pprc1	0.321223	1983	7.55991	3.01212	0.0161	0.175392	-3.30425	296.339	293.081	327.164	316.885	468.18	411.518
	1438721_a_at	Irf3	0.330475	1984	7.55991	3.01207	0.0161	0.175392	-3.30432	21.6798	21.6871	21.6798	23.0695	21.6967	24.9088
	1457075_at	Ctps2	0.44903	1985	7.53914	3.00792	0.0162	0.176233	-3.31079	12.1706	12.1706	12.1706	12.1706	12.1706	16.1361
	1432887_at	Zfp942	0.285523	1986	7.53833	3.00728	0.0162	0.176265	-3.31177	4.49498	4.49498	4.49498	4.72326	4.49498	5.59157
	1459581_at	Trp63	0.504374	1987	7.53833	3.00716	0.0162	0.176265	-3.31197	36.2988	71.4428	71.4428	95.2368	80.0517	71.4428
	1437734_at	Ppp1r12a	0.421974	1988	7.53258	3.00601	0.0163	0.176499	-3.31376	497.281	313.001	377.968	587.505	578.241	653.611
	1432678_at	Itgav	0.285471	1989	7.53258	3.00586	0.0163	0.176499	-3.31398	4.70262	4.70262	4.70262	4.70262	4.70262	4.70481
	1427496_at	Cep152	0.271134	1990	7.53258	3.00584	0.0163	0.176499	-3.31402	6.34476	6.11661	6.34476	6.34476	6.41137	6.34476
	1445809_at	NA	0.38697	1991	7.53098	3.00545	0.0163	0.176564	-3.31463	4.47029	4.47029	4.47029	4.47029	4.47029	4.47029
	1451436_at	Sbno1	0.269653	1992	7.52725	3.00469	0.0163	0.176715	-3.31582	535.814	531.756	591.117	762.519	662.419	654.431
	1428946_at	Uba6	0.360606	1993	7.52725	3.00458	0.0163	0.176715	-3.31598	9.48846	8.19926	9.43812	9.51174	10.7902	9.91486
	1447806_s_at	Srpk3	0.261711	1994	7.52705	3.00424	0.0163	0.176724	-3.31651	2842.43	2472.11	2698.9	3517.66	3203.1	3104.22
	1426945_at	Ipo5	0.262626	1995	7.52587	3.00377	0.0163	0.176772	-3.31724	2303.27	2641.96	2397.74	2929.64	3020.27	3216.32
	1420073_s_at	NA	0.371576	1996	7.50834	3.00054	0.0164	0.177487	-3.32227	8.16608	4.65285	5.97372	10.3205	11.8408	15.8688
[truncated: 43,105 more rows]
