# Supplementary material for: Increased ectodysplasin-A2-receptor EDA2R is a ubiquitous hallmark of aging and mediates parainflammatory responses
Source: Nat Commun. 2025 Feb 23;16:1898. doi: 10.1038/s41467-025-56918-3 (PMC11847917; doi:10.1038/s41467-025-56918-3)
Supplement: Supplementary file 10 — Supplementary Data 8 [file 41467_2025_56918_MOESM10_ESM.xlsx]

## Sheet: Gastrocnemius (rat) -GSE53960
	Supplementary Data 8. - EDA2R mRNA expression changes in gastrocnemius muscle (rat) compared to baseline (6 months)
	timepoint:comparison	log2FoldChange	FDR	pvalue	t
	T1: 9 vs 6Mo	-0.0429195	0.998599	0.837608	-0.205993
	T2: 12 vs 6Mo	0.195043	0.837351	0.327024	0.989532
	T3: 18 vs 6Mo	1.05195	0.000380072	6.04e-07	5.69074
	T4: 21 vs 6Mo	1.8647	4.81e-11	1.91e-14	10.5257
	T5: 24 vs 6Mo	2.54547	5.25e-17	2.08e-20	14.9689
	T6: 27 vs 6Mo	3.13533	2.37e-21	2.07e-24	18.4947
