# Supplementary material for: Increased ectodysplasin-A2-receptor EDA2R is a ubiquitous hallmark of aging and mediates parainflammatory responses
Source: Nat Commun. 2025 Feb 23;16:1898. doi: 10.1038/s41467-025-56918-3 (PMC11847917; doi:10.1038/s41467-025-56918-3)
Supplement: Supplementary file 11 — Supplementary Data 9 [file 41467_2025_56918_MOESM11_ESM.xlsx]

## Sheet: Eda2r overexp -C2C12 mytoblasts
	Supplementary Data 9. - Eda2r overexpression in C2C12 myoblasts						[CPM] - counts per million
						condition >	Eda2r overexpression									GFP (Control)
						experiment >	EXP1			EXP2			EXP3			EXP1			EXP2			EXP3
						biological replicate >	BRep1			BRep2			BRep3			BRep4			BRep5			Brep6
						technical replicate >	T1	T2	T3	T1	T2	T3	T1	T2	T3	T1	T2	T3	T1	T2	T3	T1	T2	T3
	ENSEMBL_ID	SYMBOL	log2FoldChange (raw)	log2FoldChange (shrinked)	pvalue (unandjusted)	padj	EDA2R_1_REP1	EDA2R_1_REP2	EDA2R_1_REP3	EDA2R_2_REP1	EDA2R_2_REP2	EDA2R_2_REP3	EDA2R_3_REP1	EDA2R_3_REP2	EDA2R_3_REP3	GFP_1_REP1	GFP_1_REP2	GFP_1_REP3	GFP_2_REP1	GFP_2_REP2	GFP_2_REP3	GFP_3_REP1	GFP_3_REP2	GFP_3_REP3
	ENSMUSG00000029371	Cxcl5	1.15669	1.14392	1.50249e-46	1.99215e-42	220.865	207.423	192.443	159.003	146.732	151.926	178.863	142.055	199.207	119.207	79.2622	73.409	78.2198	79.0702	74.3786	79.5809	71.9645	73.8172
	ENSMUSG00000047180	Neurl3	0.864955	0.854499	1.60591e-34	1.06464e-30	30.2763	26.5887	26.8763	39.4121	36.9527	34.3961	36.8518	32.2108	29.3518	17.0526	11.5739	12.7642	23.9395	23.8055	21.8017	19.7427	20.2461	15.0888
	ENSMUSG00000029108	Pcdh7	0.34089	0.329344	1.77543e-25	7.84679e-22	87.707	79.7154	86.7636	71.7685	63.448	65.6441	64.5767	65.1314	59.8263	67.7262	65.1743	72.2914	54.9048	51.2127	53.7212	51.7415	51.978	48.9684
	ENSMUSG00000029380	Cxcl1	0.953929	0.934341	4.57698e-22	1.29175e-18	43.7083	47.331	46.8144	48.8197	47.2695	48.0962	57.2867	42.7476	51.0849	36.3107	19.3531	17.5288	28.9356	27.351	25.1141	26.8967	23.1013	23.6709
	ENSMUSG00000043067	Dpy19l1	0.251689	0.243049	4.87123e-22	1.29175e-18	189.499	176.665	178.055	194.566	191.892	184.515	195.165	189.825	196.561	156.217	145.29	145.053	164.61	163.149	168.029	171.085	169.821	170.408
	ENSMUSG00000024164	C3	1.75704	1.66645	5.73986e-21	1.26841e-17	27.8804	27.9614	26.8763	30.5034	23.541	20.696	30.4228	19.927	15.959	4.94902	3.88959	5.2351	11.085	10.9179	8.2509	10.5923	8.04653	6.95542
	ENSMUSG00000005087	Cd44	-0.327339	-0.313143	5.70167e-20	1.07998e-16	422.925	419.573	437.178	401.604	385.049	379.756	358.128	324.128	317.496	522.659	499.717	469.512	477.229	489.222	471.867	467.559	481.818	504.997
	ENSMUSG00000071637	Cebpd	1.02447	0.997735	1.29068e-18	2.13913e-15	17.7883	14.8958	14.2415	16.2495	14.5841	15.7989	19.4017	12.12	14.2749	9.46768	4.26906	5.35274	9.36765	9.67977	8.31113	7.76399	8.17631	8.07726
	ENSMUSG00000038521	C1s1	0.862757	0.840977	9.3103e-18	1.37161e-14	37.319	46.2126	41.483	54.3075	50.2707	43.3158	60.5586	43.0205	42.7445	18.505	15.4161	15.5877	27.7907	35.1736	30.4741	31.666	32.3159	37.4134
	ENSMUSG00000025491	Ifitm1	0.427391	0.405511	1.16848e-16	1.54928e-13	81.4629	94.357	84.7917	87.3053	83.1436	78.4697	95.1143	81.5643	71.8557	62.9386	63.8462	60.233	62.9714	73.4987	62.0323	68.1013	63.7882	57.1578
	ENSMUSG00000035042	Ccl5	0.612365	0.593859	2.11652e-16	2.55118e-13	112.03	119.421	119.994	174.254	165.537	151.168	201.135	142.001	139.22	66.4352	55.4503	70.7032	110.746	136.924	108.105	130.38	117.129	110.614
	ENSMUSG00000040026	Saa3	1.81499	1.68255	7.14243e-16	7.55715e-13	20.7651	17.9461	15.5561	9.6214	8.06582	7.4622	12.5135	7.53406	7.21764	6.56283	2.3717	2.35285	3.38276	3.5455	2.8306	3.882	2.85522	1.57058
	ENSMUSG00000004267	Eno2	0.357487	0.33679	7.40953e-16	7.55715e-13	16.8444	20.7931	19.1347	53.666	52.3341	48.9707	54.4166	51.6465	44.1078	15.2774	15.4161	16.47	39.8125	42.4897	40.592	40.1509	40.038	38.0865
	ENSMUSG00000053113	Socs3	0.359839	0.33862	1.28291e-15	1.21501e-12	58.4471	60.4475	58.0615	83.8131	78.8294	73.048	81.912	69.7719	70.0913	44.8639	41.5048	46.763	62.0867	62.0181	55.7689	57.0099	66.319	70.1151
	ENSMUSG00000027208	Fgf7	0.565297	0.54487	1.60179e-15	1.41588e-12	29.2599	25.3686	30.3088	19.1003	17.3978	18.364	20.4349	17.4703	16.36	20.7644	14.2776	15.5288	13.2708	13.4504	13.5508	15.1952	12.5889	13.1816
	ENSMUSG00000050370	Ch25h	0.925776	0.896815	4.39772e-15	3.64434e-12	4.50152	3.9146	3.65167	5.91538	6.04937	5.13027	5.96976	4.53135	7.13745	2.5821	1.42302	2.11757	3.01846	3.37666	3.55331	3.38288	2.92011	2.8046
	ENSMUSG00000037563	Rps16	-0.592317	-0.57046	1.37394e-14	1.05461e-11	43.2726	40.1627	40.3144	33.568	37.4686	38.5936	46.9544	34.5038	31.517	53.6323	67.214	68.5268	45.5372	57.2907	49.8065	62.5556	56.3257	72.7514
	ENSMUSG00000031722	Hp	1.89002	1.72797	1.4317e-14	1.05461e-11	1.59731	2.08439	2.4101	1.71047	1.54751	1.69066	2.92748	2.51135	1.28314	0.376556	0.189736	0.235285	0.83268	0.900444	0.54203	0.776399	0.778697	0.392644
	ENSMUSG00000044734	Serpinb1a	0.407179	0.380692	4.40638e-14	3.07496e-11	142.742	160.854	140.589	83.3855	81.8775	76.0795	85.7579	75.286	71.2141	98.3886	100.702	98.4669	59.9009	70.9099	59.3824	62.001	67.2275	71.9661
	ENSMUSG00000018171	Vmp1	0.232345	0.217937	1.12984e-13	7.24907e-11	240.613	236.299	234.218	420.135	434.054	428.96	430.741	426.002	428.648	214.045	217.058	197.816	361.591	365.468	365.629	369.732	361.185	386.194
	ENSMUSG00000027995	Tlr2	0.532609	0.507191	1.14813e-13	7.24907e-11	23.3788	22.0641	24.028	26.7261	22.9313	22.1534	27.1509	19.5449	17.8035	15.8691	12.1905	15.7053	18.371	19.4721	15.478	16.9699	16.0282	15.0888
	ENSMUSG00000029810	Tmem176b	0.572387	0.546104	5.72164e-13	3.44833e-10	11.6894	11.032	11.3932	16.6771	15.8034	13.9333	18.0241	13.7578	13.7937	5.9173	6.21385	5.58803	12.0218	12.156	10.7804	12.7551	12.0049	10.8819
	ENSMUSG00000055172	C1ra	0.484445	0.455236	6.2809e-13	3.6208e-10	23.161	29.7408	30.674	36.9177	35.5928	33.2301	38.8034	31.9924	29.8329	17.6443	14.9417	18.5875	28.0509	28.4765	26.3186	26.2312	29.5256	24.9049
	ENSMUSG00000041483	Zfp281	0.233766	0.218001	8.12995e-13	4.49146e-10	83.9315	82.5115	84.8648	93.7196	86.0511	90.0128	91.5554	83.5843	86.291	74.6118	75.4675	68.6445	76.3463	77.9447	77.9319	76.919	72.873	76.2291
	ENSMUSG00000026981	Il1rn	0.45882	0.428449	9.42246e-13	4.93565e-10	27.8078	26.4362	25.4886	29.4344	29.1683	29.7322	29.5044	28.4984	27.0261	16.8374	14.9417	15.5288	25.709	21.9483	23.8493	24.1238	21.4142	25.578
	ENSMUSG00000024778	Fas	0.682213	0.655513	9.67847e-13	4.93565e-10	6.46185	7.77835	8.5449	6.98443	8.01893	8.39498	7.4622	6.38757	7.13745	5.9711	5.12287	4.88217	3.95523	4.83989	3.97489	4.43657	5.77533	3.92644
	ENSMUSG00000017737	Mmp9	1.38342	1.3028	1.06992e-12	5.25409e-10	3.26723	3.35537	3.14043	1.42539	1.45372	0.932775	1.54984	1.41946	1.04255	0.753111	1.13842	0.999963	0.728595	0.5065	0.722707	0.665485	0.584022	0.560921
	ENSMUSG00000023224	Serping1	0.48882	0.458247	1.79531e-12	8.50144e-10	26.4283	28.3173	29.5785	15.4655	13.2711	13.2338	17.9093	15.6687	13.9541	17.2678	18.4518	16.3523	10.7207	11.8746	10.7202	11.8678	11.6156	14.4718
	ENSMUSG00000024424	Ttc39c	0.294265	0.272659	3.25618e-12	1.48875e-09	29.1146	26.7413	30.8931	39.1983	37.9844	37.5442	39.4922	36.4146	35.2863	22.5933	20.6338	21.1757	35.0246	33.8792	31.3173	33.2188	32.0563	31.1872
	ENSMUSG00000023030	Slc11a2	0.298493	0.275894	5.65406e-12	2.4989e-09	80.8821	75.0382	73.8367	85.5236	79.6735	81.3847	86.2171	78.5616	71.6151	67.7262	54.3119	58.6449	75.2014	67.8709	68.2958	72.7597	66.2541	60.4112
	ENSMUSG00000026234	Ncl	-0.342339	-0.31451	8.71625e-12	3.72803e-09	324.835	245.654	271.1	157.72	155.08	158.63	148.326	143.693	117.648	383.71	336.639	335.399	210.876	204.57	206.212	192.88	185.524	155.263
	ENSMUSG00000028028	Alpk1	0.308782	0.284502	9.61359e-12	3.98333e-09	21.6363	21.4032	24.028	39.6259	36.0617	40.4591	37.598	34.8314	36.3288	20.0112	17.9775	18.0581	29.7163	32.3034	27.764	30.6123	31.0181	32.4212
	ENSMUSG00000079343	C1s2	0.803446	0.769537	1.31982e-11	5.30289e-09	4.06589	5.33808	4.74717	7.48331	5.48664	5.65495	6.83078	6.1146	4.33059	3.01245	2.18196	1.88228	3.17459	4.50222	3.01128	4.43657	3.82859	3.5338
	ENSMUSG00000060183	Cxcl11	1.68549	1.53446	1.53012e-11	5.96702e-09	1.08908	1.22013	1.16853	2.13809	1.59441	1.16597	1.66464	1.85622	1.68412	0.322762	0.284604	0.0588213	0.62451	0.619055	0.54203	0.665485	1.16804	0.168276
	ENSMUSG00000033538	Casp4	0.572233	0.540345	1.99373e-11	7.55281e-09	18.8773	19.573	21.3988	26.2985	22.0403	21.6287	26.4047	23.0389	20.1292	13.556	10.9573	11.0584	18.8914	18.5717	16.7427	19.1327	17.8451	11.2745
	ENSMUSG00000025746	Il6	1.32971	1.24694	2.24141e-11	8.25525e-09	3.41244	3.05033	4.1629	1.42539	1.82888	1.51576	1.77945	1.91081	2.16529	1.39864	0.71151	1.11761	1.19698	0.900444	0.54203	0.942771	1.23294	0.336552
	ENSMUSG00000021025	Nfkbia	0.263581	0.242759	2.48252e-11	8.89615e-09	62.0774	72.8013	70.6963	57.1583	58.8993	56.258	62.1658	52.6292	52.769	59.711	55.0709	56.7626	46.4739	49.1305	47.8191	47.3049	50.0961	50.9877
	ENSMUSG00000022146	Osmr	0.356029	0.324984	3.17222e-11	1.10685e-08	105.495	97.9157	105.679	109.043	95.2893	102.43	110.555	91.0092	89.98	68.3717	68.5896	72.9384	83.8404	88.356	83.1113	86.7349	77.9345	94.3469
	ENSMUSG00000017057	Il13ra1	0.377087	0.342744	6.93469e-11	2.35762e-08	191.169	194.154	211.286	189.506	168.679	183.115	197.978	196.759	200.971	136.69	147.994	157.7	164.662	151.725	166.403	162.6	145.486	126.992
	ENSMUSG00000047747	Rnf150	0.329773	0.299836	1.06231e-10	3.52128e-08	112.102	126.131	110.646	103.056	98.1967	95.7261	102.634	82.3287	80.4366	85.1554	90.7412	86.2909	77.5433	81.4902	72.4514	77.2517	76.5718	87.8402
	ENSMUSG00000045092	S1pr1	0.280285	0.255838	1.29307e-10	4.10761e-08	36.7382	35.1805	37.247	42.1916	37.5624	40.8089	40.5255	37.9978	37.211	28.941	30.168	27.7048	32.1622	36.3554	30.8355	34.0507	32.5755	36.8525
	ENSMUSG00000020826	Nos2	1.64295	1.48848	1.30115e-10	4.10761e-08	1.16168	0.660906	0.4382	2.3519	2.29782	1.63236	2.06645	1.52865	1.60392	0.215175	0.284604	0.235285	1.19698	0.731611	0.782932	0.277286	0.713805	0.168276
	ENSMUSG00000035673	Sbno2	0.314141	0.285704	1.37321e-10	4.23426e-08	89.5221	81.3931	84.7187	163.778	130.038	130.18	139.6	114.922	104.415	69.0711	62.0437	63.3506	117.2	115.369	103.106	106.699	113.43	106.238
	ENSMUSG00000011884	Gltp	-0.302925	-0.274737	2.78673e-10	8.39754e-08	27.6625	26.2837	26.6572	17.0334	18.2419	17.781	16.9908	16.7605	12.1096	32.3838	32.1128	31.5871	21.3895	22.4548	21.5005	20.63	21.0897	21.932
	ENSMUSG00000028333	Anp32b	-0.291892	-0.264832	3.14557e-10	9.26825e-08	38.0451	34.5196	36.5167	24.5168	23.0251	21.2206	22.444	22.1654	17.0818	45.617	42.2163	41.6455	30.1846	29.4895	28.0049	28.5604	27.5139	23.7269
	ENSMUSG00000032902	Slc16a1	0.20557	0.185283	5.93481e-10	1.71064e-07	315.905	318.099	321.858	313.088	308.752	309.215	325.983	315.175	324.874	276.499	252.491	271.813	303.147	284.822	296.189	287.656	270.727	280.629
	ENSMUSG00000003617	Cp	0.402942	0.361427	7.94982e-10	2.2427e-07	253.101	293.086	262.482	259.493	260.217	250.742	303.252	232.737	249.249	178.487	177.403	168.523	199.635	217.401	201.214	216.56	205.122	268.008
	ENSMUSG00000023947	Nfkbie	0.432704	0.388601	1.14177e-09	3.14212e-07	12.0524	10.1678	10.882	11.6882	10.1761	10.0856	10.7915	9.49946	9.38294	7.31594	7.16253	6.94092	8.17067	8.21655	7.70887	8.26311	8.17631	9.36737
	ENSMUSG00000035356	Nfkbiz	0.437486	0.393173	1.1612e-09	3.14212e-07	42.6918	39.2985	44.7695	55.0914	51.021	47.1052	51.604	45.1497	47.6365	41.0446	27.0374	28.4107	41.4258	38.3251	36.858	37.5999	40.9465	27.9899
	ENSMUSG00000031342	Gpm6b	0.431852	0.386963	1.52143e-09	4.03452e-07	24.3953	23.1825	20.8875	15.7506	14.631	15.4491	17.5649	15.3957	18.8461	14.5781	14.2302	14.1759	13.8953	13.3941	12.4065	13.4206	12.7187	15.1449
	ENSMUSG00000040133	Gpr176	0.560025	0.516381	1.71611e-09	4.46154e-07	17.4978	16.421	17.7471	10.6904	8.15961	8.10349	9.47125	6.76973	6.81666	10.8125	8.87016	10.2349	5.8808	6.64077	5.84188	6.48848	5.38598	7.96507
	ENSMUSG00000061013	Mkx	1.12232	1.04869	2.96638e-09	7.56369e-07	1.08908	0.762584	0.6573	2.92206	2.15714	2.68173	2.58307	2.67514	3.36823	0.59173	0.189736	0.235285	1.45719	1.40694	1.50564	1.44188	1.36272	0.729197
	ENSMUSG00000025887	Casp12	0.210581	0.187464	3.43858e-09	8.57583e-07	81.5355	87.7479	85.0839	77.6839	78.9232	79.2276	86.5041	75.7227	75.4645	68.1566	67.8306	68.3504	67.9675	73.2173	69.1992	76.0317	76.7665	74.4903
	ENSMUSG00000034457	Eda2r	0.94102	0.88494	3.49268e-09	8.57583e-07	189.499	135.333	150.887	93.7196	93.0383	93.3941	87.4225	99.9627	97.5184	47.7688	47.0545	45.9983	63.4398	67.1956	66.2481	66.9367	66.1243	69.8346
	ENSMUSG00000018920	Cxcl16	0.693371	0.647155	5.33162e-09	1.28531e-06	11.399	12.303	11.6853	6.98443	5.29906	6.12134	7.11779	6.00541	5.53353	6.50903	4.6011	4.52924	4.73587	4.5585	4.39647	5.87845	4.73707	4.09472
	ENSMUSG00000074743	Thbd	0.291873	0.25896	6.33055e-09	1.49887e-06	100.195	105.389	95.6007	128.285	120.331	108.085	139.486	103.02	105.458	86.9306	83.2467	79.0559	99.6613	108.447	89.977	97.8263	97.8562	94.2908
	ENSMUSG00000009647	Mcu	-0.217302	-0.191802	9.71455e-09	2.25974e-06	42.7644	43.6706	43.4549	48.8197	51.912	48.0379	44.9454	41.8195	42.9851	51.3192	49.2365	45.763	58.3917	60.1609	52.9985	55.1244	55.7417	55.5311
	ENSMUSG00000002983	Relb	0.347632	0.304641	1.26403e-08	2.88963e-06	20.1116	20.8439	22.2752	22.2361	18.8046	19.4717	18.3111	16.4876	15.3174	15.7615	14.4199	15.5877	17.7985	16.6582	13.3701	13.3097	17.0015	14.9205
	ENSMUSG00000055053	Nfic	-0.265843	-0.233459	2.02017e-08	4.5399e-06	63.5295	58.8714	62.0053	45.8264	42.8145	41.3919	39.4922	36.7968	35.8476	66.0586	78.2661	80.3499	50.1169	46.5417	47.3373	50.5214	52.4971	49.5293
	ENSMUSG00000040433	Zbtb38	0.166383	0.145307	2.72642e-08	6.02493e-06	195.816	174.123	199.6	238.112	214.12	220.66	213.476	205.931	203.377	170.741	157.576	165.464	212.073	211.548	200.37	199.646	201.553	177.419
	ENSMUSG00000024789	Jak2	0.23135	0.202156	2.84654e-08	6.18727e-06	94.6771	95.7805	103.342	89.0871	78.126	80.277	81.4528	78.2341	75.3843	79.9374	72.1945	76.9971	75.7738	77.8884	76.7876	75.3107	73.5219	63.1036
	ENSMUSG00000028864	Hgf	0.24564	0.214595	3.12245e-08	6.6775e-06	275.246	287.036	271.83	159.787	146.404	143.589	167.096	140.035	168.732	251.754	216.204	233.462	125.162	138.556	132.677	145.575	138.284	124.749
	ENSMUSG00000035385	Ccl2	0.818439	0.758744	3.82042e-08	8.04047e-06	144.992	110.422	147.016	155.582	134.446	136.244	158.371	141.236	148.042	102.047	45.8212	62.5271	114.962	96.854	95.0359	95.4971	84.1641	51.4925
	ENSMUSG00000001300	Efnb2	-0.380547	-0.328443	4.2059e-08	8.71344e-06	23.6693	23.8943	28.9942	22.8063	21.4776	20.8709	21.9274	20.6368	16.5204	26.6279	36.0024	37.3515	27.01	28.5328	25.1141	29.725	26.5406	28.8313
	ENSMUSG00000020205	Phlda1	-0.302617	-0.259457	1.03328e-07	2.10774e-05	18.3691	16.8277	17.0898	16.6058	17.0226	17.781	14.9244	14.0854	17.6431	18.8816	20.4915	20.5286	22.5344	20.8228	22.2232	20.5746	20.5706	21.6515
	ENSMUSG00000045827	Serpinb9	0.298121	0.25474	1.32195e-07	2.65572e-05	99.5416	90.7983	93.8479	78.1115	68.4657	70.9492	76.4588	74.7946	75.7853	80.5291	69.2536	74.8795	70.6737	65.0008	62.9357	67.6577	63.2042	48.2953
	ENSMUSG00000042390	Gatad2b	-0.226704	-0.193771	1.44839e-07	2.86629e-05	38.9889	39.2476	37.3931	34.637	31.0909	35.737	34.0391	29.4811	26.6251	42.7122	45.2046	43.9984	40.0727	41.533	37.2194	39.7627	38.4806	36.5159
	ENSMUSG00000063506	Arhgap22	-0.133029	-0.116031	1.62273e-07	3.16408e-05	133.23	125.369	131.752	101.987	95.3831	98.1163	96.9512	93.3568	87.3335	149.762	137.084	146.053	110.33	106.252	102.263	100.987	113.819	108.706
	ENSMUSG00000022377	Asap1	-0.323768	-0.274592	1.73638e-07	3.32936e-05	85.7466	82.1557	85.0839	67.2785	62.4632	68.1509	66.0117	51.6465	45.9523	88.383	101.414	105.82	75.5657	85.2045	73.8365	77.1408	78.5186	89.4107
	ENSMUSG00000042677	Zc3h12a	0.336831	0.285192	1.75771e-07	3.32936e-05	15.9005	14.7941	13.8763	19.813	16.8351	14.5163	16.4742	14.1946	15.1571	12.8567	12.4277	12.3525	14.1035	13.7318	12.9485	12.4224	12.9783	10.0966
	ENSMUSG00000026199	Ankzf1	0.25203	0.214586	1.93643e-07	3.56711e-05	21.1281	21.3523	21.1797	29.4344	26.9173	26.8756	32.03	29.2081	25.6627	17.8595	19.1633	18.7052	24.6681	26.0003	21.9823	23.0702	24.464	24.0635
	ENSMUSG00000022425	Enpp2	0.681588	0.613284	1.93704e-07	3.56711e-05	5.51799	4.77886	4.6011	11.3319	12.9428	10.6103	15.441	10.1546	9.30274	1.93657	2.2294	2.05875	7.70229	9.90488	7.64865	10.7032	9.73371	6.05794
	ENSMUSG00000025132	Arhgdia	-0.208718	-0.177244	2.08185e-07	3.78127e-05	438.753	378.038	420.599	372.099	329.714	343.261	322.826	312.008	253.74	454.126	445.026	443.219	395.159	401.035	381.168	377.108	407.907	400.666
	ENSMUSG00000068566	Myadm	-0.162636	-0.138916	2.13025e-07	3.81689e-05	225.657	203.406	203.617	209.319	192.454	210.108	195.05	165.531	160.152	235.293	231.668	228.403	233.358	225.28	223.136	215.229	210.313	204.848
	ENSMUSG00000025473	Adam8	0.258272	0.218847	2.54373e-07	4.49697e-05	14.3032	14.4891	13.8763	32.1426	31.6068	29.6156	31.1116	28.9351	27.2667	11.8884	11.479	11.7643	28.6754	26.4505	28.3662	25.0112	26.8001	21.315
	ENSMUSG00000063531	Sema3e	-0.244191	-0.206684	2.72134e-07	4.74767e-05	87.1987	97.1531	92.6063	51.1003	53.4126	54.9172	52.8668	50.9914	50.0423	105.974	121.146	116.349	54.5405	63.425	62.3335	61.0583	64.3722	67.0861
	ENSMUSG00000053175	Bcl3	0.462414	0.391044	2.80298e-07	4.82658e-05	7.69614	9.35436	7.6685	6.84189	5.90869	5.59665	5.39574	4.80433	4.49098	5.9711	5.36004	5.47038	4.78791	4.61477	3.73399	4.15928	3.95837	4.43127
	ENSMUSG00000089417	Gm22009	-0.372899	-0.311878	2.95175e-07	5.0176e-05	64.1103	74.8857	60.9098	43.6883	58.4303	54.9755	55.5647	49.4627	42.9049	97.5279	95.5795	76.7618	62.1387	71.1913	67.4526	71.4287	56.9746	69.0493
	ENSMUSG00000013846	St3gal1	-0.209353	-0.176139	3.64941e-07	6.125e-05	50.3153	53.5842	54.3368	61.1494	56.367	57.1325	57.6885	53.1206	48.0374	61.002	59.672	60.6448	59.9009	71.529	60.4062	66.2712	70.0178	70.7321
	ENSMUSG00000026773	Pfkfb3	0.411949	0.343156	3.78782e-07	6.27783e-05	7.47833	5.64312	5.62357	11.2606	10.9733	8.74477	10.1601	9.60865	8.18	5.9711	4.69597	4.94099	7.75433	7.37238	7.10662	7.43125	6.7487	7.23588
	ENSMUSG00000029201	Ugdh	0.175106	0.14741	4.39785e-07	7.17514e-05	296.592	296.594	306.667	276.954	249.15	255.639	263.588	274.993	275.473	253.691	256.286	257.402	250.012	245.202	254.935	245.952	258.138	228.014
	ENSMUSG00000047090	Tmem198b	0.223104	0.187004	4.52843e-07	7.17514e-05	27.3721	25.4703	24.6122	36.4188	36.1555	38.5353	39.9515	35.2135	37.0506	22.8085	24.049	21.4698	31.85	32.3034	31.5582	30.1687	34.5871	33.7674
	ENSMUSG00000060131	Atp8b4	1.02892	0.9267	4.53256e-07	7.17514e-05	1.4521	1.01678	0.730334	2.49444	2.29782	2.04045	3.04228	1.91081	2.32569	0.430349	0.23717	0.294107	1.92557	1.12555	1.74654	0.887314	1.4925	0.953565
	ENSMUSG00000020422	Tns3	0.173983	0.146434	4.54568e-07	7.17514e-05	129.963	112.862	114.37	182.379	156.58	166.675	164.628	148.879	133.526	108.394	104.45	113.878	145.563	150.262	139.663	137.7	140.555	139.894
	ENSMUSG00000112963	Gm6093	0.930862	0.839061	4.83648e-07	7.54434e-05	1.52471	1.52517	1.38763	2.63698	1.82888	1.45746	2.18126	1.58324	1.68412	0.645524	0.521774	0.470571	1.09289	1.35067	1.32496	0.998228	0.908479	1.23403
	ENSMUSG00000038587	Akap12	-0.170421	-0.14272	6.64288e-07	0.000102416	81.0273	76.055	76.539	152.873	154.048	152.159	144.365	137.851	123.983	83.8105	85.0017	78.35	172.417	174.967	162.127	165.429	184.486	168.781
	ENSMUSG00000024810	Il33	0.322564	0.266142	6.80567e-07	0.00010372	39.0615	32.1302	34.2526	43.3319	39.2974	38.1272	47.5285	47.4427	46.9949	26.1975	20.8235	24.705	37.4185	38.2126	36.3762	38.3763	36.4041	45.6028
	ENSMUSG00000009471	Myod1	-0.276176	-0.229121	6.90122e-07	0.000103981	73.9846	82.9691	80.2637	34.8509	34.7487	35.0374	36.3352	31.9924	28.5498	87.9526	93.1129	93.4083	45.277	38.6065	37.8217	41.0383	43.9315	51.4364
	ENSMUSG00000025161	Slc16a3	0.170743	0.142757	7.26964e-07	0.000108301	59.3184	57.8547	59.5952	59.9378	54.5381	53.518	58.0329	52.9568	52.368	56.4833	52.0351	55.3509	53.6037	49.4118	47.1566	48.1368	47.6303	49.5854
	ENSMUSG00000030157	Clec2d	0.221857	0.18415	7.40932e-07	0.000109156	60.6253	73.3097	64.5615	70.9846	74.6558	75.7297	81.912	70.8092	70.3319	58.6351	54.5965	55.645	64.0643	70.6286	62.4539	70.2641	63.2691	63.7767
	ENSMUSG00000041481	Serpina3g	1.7615	1.42652	7.68931e-07	0.000112036	1.30689	1.72852	1.5337	0.356348	0.234472	0.291492	0.287008	0.218378	0.240588	0.484143	0.47434	0.352928	0.0520425	0.112555	0	0.166371	0.0648914	0.112184
	ENSMUSG00000017002	Slpi	0.514497	0.430481	7.92243e-07	0.000114178	35.8669	29.7408	33.6684	40.6237	40.5636	33.1135	42.7067	36.1416	30.3943	21.7864	14.5622	19.1169	34.1399	32.5285	31.6786	33.4961	29.9149	18.6226
	ENSMUSG00000019804	Snx3	-0.15369	-0.129219	8.68892e-07	0.000123878	122.194	117.031	120.432	114.031	108.373	106.57	103.151	98.8162	89.6592	127.76	117.731	127.76	123.861	127.919	116.657	120.342	130.302	116.615
	ENSMUSG00000024661	Fth1	-0.19975	-0.165083	9.62414e-07	0.000135752	524.862	487.952	487.206	486.629	484.653	468.778	504.846	444.837	387.267	531.105	537.902	545.333	561.278	619.224	555.039	581.246	577.403	492.04
	ENSMUSG00000035373	Ccl7	0.628269	0.539258	1.02441e-06	0.000142975	72.0243	58.9731	68.2862	89.9423	82.5809	86.0485	88.8576	84.9492	91.4235	54.8695	28.2232	39.4103	72.9115	63.9878	65.3447	63.9975	60.8681	34.4405
	ENSMUSG00000020277	Pfkl	0.132553	0.112983	1.0917e-06	0.00015078	214.911	222.319	227.645	358.273	336.467	310.381	330.862	325.384	297.207	211.57	206.765	202.463	311.578	309.978	297.876	295.309	320.434	282.816
	ENSMUSG00000006494	Pdk1	0.139742	0.118146	1.20149e-06	0.000164232	117.257	129.487	123.499	139.76	142.512	137.468	140.576	137.087	137.055	111.46	108.007	106.231	128.753	135.123	129.605	131.544	133.936	133.275
	ENSMUSG00000032372	Plscr2	0.175997	0.145358	1.28723e-06	0.000174157	78.8491	73.0555	77.3423	67.2785	63.2605	62.7291	71.0631	64.7492	69.6102	68.2104	61.1424	68.4092	56.9345	59.9358	60.346	62.722	59.6352	67.8153
	ENSMUSG00000017009	Sdc4	0.115641	0.100075	1.37179e-06	0.000182348	362.227	348.501	373.274	293.702	293.043	273.595	289.533	286.076	274.03	335.78	305.143	323.223	277.126	275.48	273.424	262.978	280.915	285.677
	ENSMUSG00000030681	Mvp	0.191411	0.157217	1.37528e-06	0.000182348	99.7594	111.541	104.876	199.412	181.669	174.721	193.501	166.186	156.543	87.0919	89.3182	91.4083	163.257	167.483	153.515	151.564	172.287	172.595
	ENSMUSG00000039168	Dap	-0.164232	-0.136027	1.45406e-06	0.000190885	336.379	356.737	348.953	276.811	263.312	267.998	271.854	243.492	230.403	354.07	375.582	382.75	293.572	313.861	287.637	307.399	310.181	322.361
	ENSMUSG00000047878	A4galt	0.207257	0.1696	1.46879e-06	0.000190928	54.0182	56.5329	53.9717	86.3788	79.8141	75.4965	85.7579	69.2806	69.3696	48.8984	44.0662	43.3513	65.6256	70.2909	67.9947	71.5951	72.8081	75.7243
	ENSMUSG00000025582	Nptx1	-0.403506	-0.323556	1.5447e-06	0.000198847	17.643	11.8963	14.6797	10.1203	9.14439	9.09456	8.72503	7.53406	8.26019	19.043	12.9969	17.8817	13.7392	13.5067	13.0689	12.4778	13.3676	12.1159
	ENSMUSG00000020483	Dynll2	-0.264096	-0.214837	1.58967e-06	0.000202667	24.8309	22.3183	21.2527	20.1693	23.1658	20.7543	21.1238	18.6168	17.2422	29.2638	29.7411	29.7636	23.6273	26.5068	23.2471	25.6212	22.9067	21.8759
	ENSMUSG00000009995	Tafazzin	0.24072	0.195789	1.71583e-06	0.000216668	26.3557	30.7575	28.1909	49.2473	47.2695	46.4056	49.8245	40.2908	40.9	26.5203	25.899	23.7638	39.4482	39.9009	35.1115	37.1008	39.1295	42.4056
	ENSMUSG00000025225	Nfkb2	0.177367	0.145527	1.74384e-06	0.000218128	60.6979	63.5995	67.6289	89.2296	82.8154	77.945	84.5524	72.8838	70.0913	58.3661	54.3594	54.4685	73.2238	77.4944	68.8378	67.9904	73.7815	75.7243
	ENSMUSG00000022367	Has2	0.279013	0.225511	1.87708e-06	0.0002326	56.8498	45.5008	58.8649	42.9043	37.3748	41.7417	39.2626	44.9314	41.2208	49.6515	38.6587	46.2924	36.0654	36.9182	36.1353	34.6607	34.3275	30.1775
	ENSMUSG00000027304	Rtf1	-0.216255	-0.175296	2.0949e-06	0.000257187	36.3026	34.1129	33.8144	33.9244	34.1391	34.3378	34.2113	27.4065	24.3796	39.5383	38.1844	37.7633	39.188	38.6065	40.1705	39.4855	36.7285	36.3477
	ENSMUSG00000027068	Dhrs9	-0.317838	-0.254079	2.1825e-06	0.000265485	8.34959	8.33758	9.4213	8.83744	8.76924	8.04519	8.95464	9.17189	9.46313	11.1353	10.8624	10.9408	12.3861	9.96116	11.5633	10.8696	11.8751	10.938
	ENSMUSG00000026822	Lcn2	3.29258	1.22007	2.35602e-06	NA	0.14521	0.0508389	0.2191	0.356348	0.281366	0.349791	0.287008	0.600541	0.641568	0.0537937	0	0	0.0520425	0.0562777	0.0602256	0.0554571	0	0
	ENSMUSG00000029068	Ccnl2	0.260451	0.209447	2.41191e-06	0.000290723	62.513	65.7347	65.2918	152.588	141.808	136.127	145.111	124.967	125.908	69.878	64.1308	62.3506	111.683	107.716	106.9	103.982	107.006	109.997
	ENSMUSG00000022126	Acod1	1.39715	1.15336	2.57717e-06	0.000307844	24.9036	16.3701	22.2752	24.6593	19.1798	19.6466	21.6404	17.907	16.36	7.85387	2.98834	4.35278	14.9362	10.8616	12.5269	10.925	9.7986	1.68276
	ENSMUSG00000004530	Coro1c	-0.169805	-0.138317	2.86498e-06	0.000339167	217.089	207.677	227.718	230.415	217.027	209.175	208.999	187.696	165.364	235.616	223.224	227.462	244.027	240.7	234.94	238.965	255.088	240.467
	ENSMUSG00000001750	Tcirg1	0.215892	0.173128	3.13816e-06	0.00036822	97.2182	94.0011	95.8198	225.141	194.096	187.954	195.28	174.321	165.765	98.012	91.5002	89.4084	169.867	163.768	161.103	158.996	163.851	136.809
	ENSMUSG00000027399	Il1a	1.71931	1.30732	3.19848e-06	0.000372005	0.871261	0.45755	1.02247	0.712696	0.609626	0.641283	1.37764	0.928108	1.20294	0.161381	0	0.117643	0.676552	0.225111	0.602256	0.277286	0.389348	0.112184
	ENSMUSG00000016664	Pacsin2	-0.117299	-0.100007	3.34309e-06	0.000385443	222.317	213.422	226.184	227.707	215.198	211.623	202.914	202.437	175.549	233.841	216.346	238.05	237.938	234.34	232.591	229.87	241.396	231.099
	ENSMUSG00000045671	Spred2	-0.272556	-0.216348	3.44167e-06	0.000393389	17.5704	16.9294	15.6291	12.686	13.5056	14.8078	12.2265	12.6114	10.1849	21.7326	17.9301	20.1169	16.6536	16.7708	16.9836	16.9144	14.0814	14.1913
	ENSMUSG00000090958	Lrrc32	0.703628	0.583612	3.73317e-06	0.000423061	3.41244	3.55872	3.57863	2.28063	2.62608	1.51576	2.41086	1.63784	2.40588	1.82898	1.75506	1.88228	2.0817	1.29439	1.32496	1.5528	1.36272	1.34621
	ENSMUSG00000035131	Brinp3	0.189847	0.152312	3.80373e-06	0.000427404	151.164	159.075	160.308	147.885	134.962	133.27	160.38	126.55	127.191	131.579	123.708	131.23	118.605	131.746	127.738	134.206	127.641	133.555
	ENSMUSG00000068267	Cenpb	-0.111335	-0.095411	3.93587e-06	0.000438536	283.305	282.918	269.931	279.876	276.254	265.666	273.518	254.411	227.195	310.927	282.612	303.459	304.344	287.917	291.733	281.888	304.016	289.772
	ENSMUSG00000052837	Junb	0.175931	0.1413	4.55905e-06	0.000503737	245.187	243.874	247.875	275.457	270.299	241.181	267.089	232.791	229.04	239.436	191.965	229.05	250.48	226.799	230.062	211.07	242.499	212.477
	ENSMUSG00000006818	Sod2	0.168877	0.136093	4.6598e-06	0.000510614	71.5886	63.7011	64.7806	76.4011	68.6064	63.0206	73.3017	65.7865	65.5202	63.7993	54.2171	60.9389	62.2428	65.2259	60.2858	64.6075	63.334	60.4672
	ENSMUSG00000001036	Epn2	0.172726	0.138711	4.89987e-06	0.00053252	89.8125	74.0214	86.6176	120.517	104.293	108.377	108.087	98.0519	92.0651	71.9221	66.6922	72.5855	101.743	101.469	104.371	94.1662	100.127	86.9988
	ENSMUSG00000031029	Eif3f	-0.258081	-0.202658	5.02902e-06	0.000542112	102.736	119.217	103.634	78.753	83.8002	75.1467	74.335	64.5308	61.2698	106.296	115.976	124.584	94.4571	97.0228	88.8327	94.5544	98.1158	97.7124
	ENSMUSG00000037266	Rsrp1	0.240636	0.188951	5.47393e-06	0.000585313	113.119	112.964	103.634	298.691	288.213	280.124	280.808	226.185	206.665	112.752	103.548	103.878	228.519	224.548	203.442	212.512	208.691	205.353
	ENSMUSG00000021134	Srsf5	0.235316	0.184672	5.70841e-06	0.000605502	177.955	197.001	192.662	221.15	253.464	229.171	236.781	224.493	238.503	201.457	177.451	177.64	194.223	192.864	185.555	186.78	203.889	181.963
	ENSMUSG00000024610	Cd74	0.871078	0.717713	5.82681e-06	0.000613156	1.74252	1.93188	1.46067	1.92428	1.07857	1.57406	1.77945	1.36487	1.52372	0.914492	0.806378	0.823499	1.04085	1.013	1.02383	0.942771	1.03826	0.392644
	ENSMUSG00000006356	Crip2	-0.15934	-0.128156	6.63283e-06	0.000692477	283.45	264.667	271.465	207.751	207.648	197.574	199.47	193.265	163.52	301.621	295.609	279.578	227.269	222.804	214.945	220.165	242.369	244.954
	ENSMUSG00000085148	Mir22hg	0.208647	0.163494	7.05628e-06	0.000730931	27.953	29.1307	27.8987	32.6415	28.8869	30.1403	29.2748	27.4611	30.3141	26.3051	26.231	25.4108	25.5529	23.2427	26.5595	25.7321	26.4757	26.6437
	ENSMUSG00000031289	Il13ra2	1.03165	0.835424	7.31002e-06	0.000751345	1.16168	0.965939	1.16853	0.641427	1.35994	1.16597	1.26283	0.982703	1.28314	0.753111	0.521774	0.588213	0.572467	0.5065	0.361353	0.720942	0.584022	0.392644
	ENSMUSG00000021044	Adck1	0.171398	0.136278	7.39451e-06	0.000754184	58.5197	57.4988	58.1346	64.5703	58.5241	58.2402	65.8969	58.307	57.7412	52.2336	47.8609	44.9395	55.6854	60.3297	52.8178	55.2907	59.3756	58.504
	ENSMUSG00000034781	Gna11	-0.156757	-0.125918	7.61142e-06	0.000770381	85.5288	79.7662	84.3535	90.1561	81.6899	82.6672	75.6552	80.9092	67.7657	90.6961	91.9271	93.5259	95.1857	87.9621	90.6395	85.4594	96.4286	94.7956
	ENSMUSG00000031284	Pak3	0.263971	0.203614	7.75185e-06	0.00077865	19.3856	17.3361	17.8932	13.3274	14.0214	14.2248	12.9727	13.9762	15.0769	15.9767	15.6058	15.3524	11.2932	11.9309	12.5871	11.4796	10.5773	12.1159
	ENSMUSG00000043635	Adamts3	0.814123	0.647173	9.03677e-06	0.000900891	1.4521	0.711745	1.46067	3.06459	2.01646	1.98215	2.41086	1.80162	2.0049	0.968286	0.664076	0.764677	1.09289	1.68833	0.903383	1.10914	1.29783	1.12184
	ENSMUSG00000035164	Zc3h12c	0.217865	0.168312	9.83937e-06	0.000973584	28.1708	24.9619	26.8032	28.009	24.9947	25.1849	22.9606	23.8032	25.1014	22.432	21.535	21.1757	24.8763	23.8055	21.9221	22.0719	23.6854	19.2957
	ENSMUSG00000009185	Ccl8	0.511602	0.379547	1.02394e-05	0.00100566	15.3923	16.2684	17.3089	26.2272	21.4776	21.1623	24.6827	20.5822	22.6955	11.458	7.20997	11.1172	19.7241	19.1344	17.5859	21.4619	18.6887	9.47956
	ENSMUSG00000029860	Zyx	-0.275731	-0.208904	1.08746e-05	0.00106019	498.361	527.25	513.498	295.128	271.049	276.276	271.624	239.343	225.271	512.546	622.714	594.684	301.794	334.177	315.642	317.825	349.7	418.952
	ENSMUSG00000039640	Mrpl12	-0.242216	-0.184965	1.11815e-05	0.00108216	23.5241	19.4713	23.3707	22.0223	18.8046	21.5704	20.7219	20.5276	17.7233	22.9161	23.4324	28.9401	23.7314	25.5501	25.8368	25.1221	25.8917	24.4
	ENSMUSG00000019966	Kitl	0.243341	0.185665	1.13287e-05	0.00108846	68.757	60.6508	59.9604	56.8019	47.6915	50.6031	54.0148	53.5573	62.3925	47.3384	51.9877	51.5275	49.3883	47.1045	48.8429	49.745	45.1644	49.6976
	ENSMUSG00000079477	Rab7	-0.105222	-0.0892833	1.16959e-05	0.00111565	125.244	114.54	117.584	119.876	115.641	115.373	116.238	112.028	101.368	124.963	125.036	129.348	123.132	128.257	125.871	125.777	128.809	126.263
	ENSMUSG00000033287	Kctd17	-0.152975	-0.121606	1.29489e-05	0.00122635	50.8962	51.2456	49.5897	44.0446	42.5801	42.9077	42.9363	39.7449	38.8149	54.3316	52.2723	57.2331	46.8903	48.4551	45.7112	48.6359	50.161	52.39
	ENSMUSG00000022054	Nefm	-0.450716	-0.324651	1.3718e-05	0.00128998	11.399	7.16828	7.59547	8.05347	7.50309	7.40391	5.39574	6.66054	4.33059	11.2967	11.2893	12.4113	11.6055	9.56721	8.79293	9.87136	9.66882	6.05794
	ENSMUSG00000097177	9330159M07Rik	0.433298	0.310622	1.46466e-05	0.0013676	9.29345	5.64312	6.71907	8.33855	7.59688	6.87922	6.77338	7.42487	6.65627	6.13248	5.78695	4.4116	6.71348	5.34638	4.87827	5.93391	5.12642	4.59955
	ENSMUSG00000032883	Acsl3	0.161622	0.126824	1.51935e-05	0.00140874	209.103	236.655	229.252	196.277	198.738	204.919	205.899	190.098	210.755	199.682	200.029	200.522	172.052	194.665	185.133	187.445	192.143	183.028
	ENSMUSG00000022974	Paxbp1	0.187585	0.144333	1.54458e-05	0.00142219	38.9163	37.7733	38.3425	52.9533	53.1782	51.8273	49.3079	53.2297	51.2453	39.1618	34.9589	35.9398	49.2842	45.4161	46.2532	44.3102	45.8133	39.8815
	ENSMUSG00000005354	Txn2	-0.216782	-0.164263	1.61871e-05	0.00147951	49.0084	41.9929	50.6121	43.1181	40.376	42.2081	45.1176	45.8595	32.5596	50.5122	52.1774	59.3507	47.3066	49.8621	49.2043	49.8559	51.4589	52.7265
	ENSMUSG00000030748	Il4ra	0.188149	0.144441	1.62914e-05	0.00147951	66.2159	57.8038	63.1739	92.9356	79.861	79.5774	85.4709	73.5935	68.9686	53.3633	48.6199	52.7039	74.8371	74.3429	67.9344	70.2641	78.1941	79.7629
	ENSMUSG00000028270	Gbp2	0.409438	0.290345	1.74481e-05	0.00157377	58.6649	69.5985	69.3817	80.2496	67.1996	68.0926	77.3772	73.4843	65.1192	54.3316	46.9122	54.5862	64.1684	60.2735	54.6848	58.9509	60.349	30.0093
	ENSMUSG00000002881	Nab1	0.165284	0.128632	1.77912e-05	0.00159387	88.5056	84.1384	88.1513	75.2607	68.3719	71.299	72.2685	71.3006	73.5398	75.7415	76.0367	79.2323	70.5176	69.1091	68.2356	66.8813	65.1509	57.3822
	ENSMUSG00000037447	Arid5a	0.173535	0.13399	1.83319e-05	0.00163129	42.5466	45.0941	44.6234	39.6259	35.5928	35.154	35.0149	32.8114	29.432	37.9245	39.1805	38.528	33.2551	29.8272	31.7389	31.4442	31.6021	32.8139
	ENSMUSG00000016494	Cd34	0.156469	0.122657	1.85053e-05	0.00163574	105.423	99.2375	97.5726	149.381	149.03	148.311	146.89	144.403	129.436	87.2533	77.3174	81.644	137.34	145.084	139.964	145.298	143.021	127.217
	ENSMUSG00000025888	Casp1	0.451048	0.315905	1.93906e-05	0.00170265	4.2111	3.86376	5.11234	5.98665	6.09626	6.29623	6.60117	4.74973	6.0949	3.60418	2.3717	3.23517	4.5277	4.95244	5.4203	4.6584	4.73707	3.19725
	ENSMUSG00000026249	Serpine2	0.249907	0.185416	1.96943e-05	0.00171777	14.2306	13.9807	14.0224	15.3942	16.1316	15.4491	15.0966	14.4676	13.6333	10.8663	10.5303	9.76434	14.3637	14.182	13.0689	14.5298	13.6921	12.9573
	ENSMUSG00000034997	Htr2a	0.656997	0.472788	1.98219e-05	0.00171777	2.17815	1.27097	1.7528	5.41649	3.65776	4.02259	3.7311	4.42216	3.92961	1.23725	0.664076	1.47053	2.96642	2.64505	3.01128	3.38288	2.79033	1.45839
	ENSMUSG00000041347	Bdkrb1	0.438118	0.306139	2.00822e-05	0.00172903	10.5277	8.74429	8.764	5.06014	5.43974	4.19749	5.39574	3.76703	3.44843	6.72421	5.64465	5.64685	4.05931	4.16455	3.13173	3.54925	3.43924	4.37518
	ENSMUSG00000014668	Chfr	0.140064	0.111515	2.09924e-05	0.00179573	44.9426	44.179	44.7695	60.9355	58.7586	60.6304	62.7399	57.8157	53.2502	41.1522	37.4254	41.8808	55.8936	55.6024	52.2156	52.7397	57.4938	58.5601
	ENSMUSG00000028163	Nfkb1	0.117619	0.0966463	2.18367e-05	0.00185598	149.93	150.229	153.37	144.036	137.588	135.544	138.338	124.912	112.435	136.636	131.345	134.289	129.534	132.196	121.535	125.555	128.355	129.18
	ENSMUSG00000027230	Creb3l1	-0.302751	-0.218198	2.26833e-05	0.00191566	24.3953	23.6909	23.9549	15.7506	11.536	13.1172	12.9153	11.9016	10.0245	25.0141	30.4526	29.9401	13.9474	15.2513	14.9962	16.859	17.5207	19.1274
	ENSMUSG00000036698	2002-08-01	-0.188354	-0.142684	2.30507e-05	0.0019246	111.812	97.204	98.595	124.437	105.794	114.148	111.933	96.0319	80.998	110.169	115.265	119.231	126.984	134.391	121.355	123.947	118.816	119.476
	ENSMUSG00000049932	H2ax	-0.321317	-0.229392	2.32334e-05	0.0019246	78.6313	85.1552	90.8535	59.4389	74.0461	70.2497	60.6734	54.5946	52.769	105.059	73.333	106.231	99.6093	81.659	88.1702	82.6865	89.9394	64.4498
	ENSMUSG00000059005	Hnrnpa3	-0.171938	-0.131804	2.33516e-05	0.0019246	64.1103	59.9391	61.4941	51.9556	56.2263	54.2176	52.178	53.3389	48.8394	75.7953	69.0165	72.4091	60.4213	63.9315	65.1038	62.6665	55.1577	53.0631
	ENSMUSG00000050069	Grem2	0.99105	0.70814	2.33988e-05	0.0019246	2.32336	1.62684	1.24157	1.71047	0.797204	1.16597	0.631417	1.0373	0.962353	0.59173	1.09098	0.823499	0.780637	0.450222	0.361353	0.554571	0.584022	0.504829
	ENSMUSG00000040774	Cept1	0.230206	0.17057	2.3515e-05	0.0019246	83.8589	79.8679	84.7187	81.0336	76.2971	81.7344	83.0026	88.5525	95.3531	70.0393	77.602	73.3502	76.3984	73.0485	75.2217	74.4789	68.9146	65.6277
	ENSMUSG00000034271	Jdp2	-0.161609	-0.124989	2.38828e-05	0.00194271	66.6515	67.0565	66.8255	51.3854	52.6623	50.8363	50.5133	49.4081	45.391	73.6973	75.9418	80.8793	55.3212	53.4638	54.0826	53.9598	62.6851	61.8695
	ENSMUSG00000030847	Bag3	-0.326461	-0.231036	2.55164e-05	0.00206294	20.6925	23.4876	24.9044	18.0312	14.4903	15.2159	15.6132	12.0108	12.4304	21.2485	29.9783	30.3518	18.5792	21.3855	19.3324	17.9681	20.311	18.8469
	ENSMUSG00000048027	Rgmb	-0.231267	-0.170488	2.57769e-05	0.00207137	26.7187	30.1475	28.8482	27.5101	24.5726	22.853	23.7642	21.1281	21.4925	30.1245	35.5755	33.4693	27.8427	27.8012	26.3788	29.9468	28.5522	31.1872
	ENSMUSG00000022912	Pros1	0.192195	0.144271	2.70667e-05	0.00216191	57.8663	63.5486	62.6626	41.8353	43.5648	42.383	46.6674	39.6357	41.6218	50.3509	48.7147	48.7629	37.2104	40.7451	37.9421	41.5374	39.6486	44.5371
	ENSMUSG00000022754	Tmem45a	0.325173	0.22805	2.91361e-05	0.00231327	7.91396	8.33758	7.37637	8.90871	10.5512	9.26946	10.4471	12.2292	9.86411	5.9711	5.88182	5.99978	8.63905	7.37238	8.19068	10.1486	7.78697	9.64783
	ENSMUSG00000031503	Col4a2	-0.236089	-0.172218	3.01835e-05	0.00237231	65.0542	68.9884	75.9547	97.7107	87.2235	86.5732	84.495	73.8119	64.237	74.5042	84.7171	86.4673	96.2786	99.6116	97.445	93.4452	96.8828	113.362
	ENSMUSG00000037605	Adgrl3	-0.24509	-0.178026	3.02376e-05	0.00237231	28.1708	34.4688	33.3032	36.2762	36.2962	37.4276	38.1146	33.3027	33.7625	40.0225	43.6867	37.7633	36.4818	41.9832	43.1215	42.4801	41.79	48.4635
	ENSMUSG00000019055	Plod1	0.134875	0.106858	3.18557e-05	0.00248456	87.4892	86.782	95.7467	116.383	99.4629	98.8159	104.069	103.238	91.8245	79.6684	78.693	87.3497	96.0184	98.2609	93.7712	92.8352	97.3371	96.4223
	ENSMUSG00000022265	Ank	-0.191603	-0.142607	3.32217e-05	0.00257594	456.25	459.94	444.773	356.776	345.095	340.521	366.451	297.759	304.585	507.866	513.615	512.334	362.58	400.866	361.474	393.302	390.776	469.939
	ENSMUSG00000069792	Wfdc17	2.43564	0.700792	3.45638e-05	NA	0.14521	0.152517	0	0.498888	0.422049	0.408089	0.516614	0.436757	0.320784	0	0	0.0588213	0.260212	0.112555	0	0.0554571	0.0648914	0
	ENSMUSG00000079426	Arpc4	-0.11683	-0.0950164	3.46473e-05	0.00267086	111.086	112.659	111.887	85.7374	92.3349	84.4745	86.4467	87.8973	81.1584	121.305	114.553	116.584	98.5164	98.88	91.7838	100.045	100.582	99.6195
	ENSMUSG00000109903	Gm28710	0.492261	0.324231	3.50209e-05	0.00268406	6.02622	6.50738	5.33144	3.42094	3.42329	2.85662	3.9033	2.78432	3.52863	5.70213	4.22163	4.94099	1.61332	2.026	2.04767	2.88377	2.59566	1.96322
	ENSMUSG00000034855	Cxcl10	0.852285	0.572917	3.56467e-05	0.00271632	56.3416	44.7382	64.2694	71.1984	52.2403	52.5269	52.3502	55.7957	61.6708	45.4018	21.0607	28.9401	44.132	38.4377	38.725	35.0489	31.9266	10.4331
	ENSMUSG00000026185	Igfbp5	-0.30795	-0.214169	3.65156e-05	0.00276644	732.44	944.892	896.85	761.017	726.628	758.871	760.685	630.786	569.071	964.843	1271.56	1190.96	731.977	891.27	800.819	852.487	857.215	1017.34
	ENSMUSG00000062647	Rpl7a	-0.0991802	-0.0830084	3.67218e-05	0.00276644	731.496	720.184	717.115	689.463	723.767	692.586	715.28	731.459	621.84	792.703	742.532	764.56	735.672	786.875	754.325	762.702	793.751	793.815
	ENSMUSG00000029641	Rasl11a	0.335496	0.229055	3.83757e-05	0.00286145	15.0293	17.2852	16.3595	6.20046	7.69067	7.98689	9.58605	6.33297	7.53843	14.0401	11.2419	13.5289	5.72467	6.02172	5.78165	5.60117	7.39762	6.67496
	ENSMUSG00000021891	Mettl6	0.159071	0.121292	3.84145e-05	0.00286145	34.7052	31.6218	32.4268	35.0647	34.9832	34.3961	34.0391	33.9033	31.8378	30.1245	27.7489	32.4106	31.85	31.009	31.1968	31.0005	32.3159	29.1679
	ENSMUSG00000027669	Gnb4	0.150241	0.115688	3.96006e-05	0.00293332	105.858	94.5604	108.966	114.459	105.841	112.166	108.03	110.882	104.014	96.8286	93.2552	100.702	105.23	100.343	104.672	98.88	97.7264	87.8402
	ENSMUSG00000036136	Fam110c	0.350207	0.236169	4.05374e-05	0.00297188	12.2703	11.3371	12.1966	12.1158	10.2699	9.38605	9.93046	9.99081	9.86411	9.03734	6.64076	7.70559	9.83603	9.06072	10.2986	9.64954	8.76034	6.78714
	ENSMUSG00000028970	Abcb1b	0.255442	0.181292	4.06789e-05	0.00297188	29.6955	20.0814	22.2021	27.4388	26.4953	24.9517	26.1177	24.4584	24.4598	20.7644	17.7878	17.4699	22.8987	21.273	24.2107	23.7911	21.8684	22.8295
	ENSMUSG00000026083	Eif5b	-0.271364	-0.190919	4.07936e-05	0.00297188	26.3557	22.3183	20.4493	19.2428	16.7413	20.8126	20.4923	19.1081	17.4025	29.7479	32.1128	26.2343	21.0252	25.2124	23.3073	24.2902	21.6088	21.4272
	ENSMUSG00000002233	Rhoc	-0.0980653	-0.0819864	4.18893e-05	0.0030076	199.519	202.644	211.797	219.439	213.369	207.951	221.455	204.511	196.641	221.038	208.852	209.051	233.879	232.483	218.92	232.033	246.003	248.151
	ENSMUSG00000053470	Kdm3a	0.148472	0.114363	4.19301e-05	0.0030076	80.0834	79.9696	82.3816	121.443	107.247	106.162	115.779	105.204	99.2025	73.0518	73.6176	74.2325	102.628	110.136	101.781	104.758	94.3521	90.8691
	ENSMUSG00000038530	Rgs4	-0.80506	-0.525748	4.19643e-05	0.0030076	1.74252	2.54195	1.24157	0.498888	0.890992	0.408089	0.631417	0.655135	0.882157	3.12003	3.51012	3.35282	1.09289	1.35067	0.903383	0.831857	1.23294	1.68276
	ENSMUSG00000063354	Slc39a4	1.53024	0.814295	4.32008e-05	0.00307956	1.23429	0.610067	0.8764	0.570157	0.656521	0.291492	0.401811	0.163784	0.240588	0.376556	0.332038	0.411749	0.20817	0.112555	0.120451	0.0554571	0.194674	0
	ENSMUSG00000039233	Tbce	0.152905	0.116863	4.42045e-05	0.00313426	42.837	45.755	46.011	50.4589	49.0515	51.3027	50.1115	46.1324	46.4335	42.3894	42.2637	44.9983	44.8086	43.7278	45.8317	43.1456	44.5804	40.7228
	ENSMUSG00000022884	Eif4a2	0.125053	0.0995858	4.48921e-05	0.00316609	170.477	172.242	172.359	248.446	251.4	244.096	253.37	254.575	248.127	174.345	156.675	156.818	232.474	229.557	238.674	236.025	220.436	237.045
	ENSMUSG00000020053	Igf1	-0.933911	-0.595663	4.56073e-05	0.00318385	3.33983	4.11795	3.65167	0.570157	0.375155	0.408089	0.229606	0.327568	0.240588	5.48695	9.43937	4.82335	0.468382	0.787888	0.722707	0.554571	0.713805	1.34621
	ENSMUSG00000037965	Zc3h7a	0.170106	0.127249	4.56242e-05	0.00318385	79.6478	74.7332	80.1906	94.5748	87.9269	97.8248	90.1778	89.6989	88.1355	82.4119	74.5188	69.4092	85.714	79.5767	81.425	79.9137	81.9578	72.7514
	ENSMUSG00000029020	Mfn2	-0.150713	-0.115208	4.75494e-05	0.00330082	51.9127	51.0931	59.8143	60.2941	54.3505	54.684	54.8759	49.4081	46.5939	59.0116	60.1463	63.9976	62.7112	59.373	58.6597	59.1173	63.2042	59.3454
	ENSMUSG00000019461	Plscr3	-0.151165	-0.115437	4.80624e-05	0.00331906	49.0084	52.6183	51.1234	46.5391	45.2999	46.6388	46.036	40.7822	41.7821	56.8599	52.0825	56.5861	48.0352	54.5331	49.385	51.076	52.6918	53.8484
	ENSMUSG00000021109	Hif1a	0.150575	0.115019	4.8724e-05	0.00334731	349.594	348.348	370.644	401.676	383.877	379.756	403.188	392.917	443.244	321.525	299.403	320.106	374.602	378.355	378.578	390.418	372.022	361.513
	ENSMUSG00000001576	Ergic1	-0.11415	-0.0922582	5.15881e-05	0.00351534	140.491	130.758	139.421	140.686	134.587	131.871	136.903	128.024	119.973	153.581	135.804	134.583	153.369	150.543	144.541	145.409	154.896	153.748
	ENSMUSG00000000359	Rem1	-0.24424	-0.171713	5.17001e-05	0.00351534	32.1641	33.9095	31.4043	24.7306	23.9161	23.3194	22.2718	19.3265	15.4778	37.9783	37.8049	38.2339	25.1365	25.325	25.4152	24.623	27.2544	30.5702
	ENSMUSG00000020889	Nr1d1	-0.329546	-0.219535	5.26918e-05	0.00356449	18.9499	16.8785	17.0168	20.098	14.2559	15.4491	15.5558	12.2838	10.3453	19.2581	25.14	22.9403	17.2781	20.8228	16.9836	18.0236	19.6621	19.0152
	ENSMUSG00000047843	Bri3	-0.278384	-0.191022	5.42097e-05	0.00364856	8.78522	9.35436	7.6685	8.26728	9.37887	9.44435	9.52865	7.91622	8.26019	9.95183	10.2932	10.8231	10.5646	11.4807	10.7202	11.8124	10.3177	11.6111
	ENSMUSG00000045817	Zfp36l2	-0.221927	-0.157511	5.55927e-05	0.00370781	97.4361	114.082	112.033	72.7663	75.4999	73.9808	78.7549	58.6892	61.751	109.954	108.007	123.76	92.4274	88.9188	82.6295	89.8405	87.9927	90.2521
	ENSMUSG00000022575	Gsdmd	0.170126	0.126151	5.57823e-05	0.00370781	53.9456	58.1089	52.2919	66.9935	65.9803	66.0522	66.0691	60.0541	61.35	50.5122	44.9674	52.2922	59.0162	59.5418	57.7563	60.2819	65.4754	50.4829
	ENSMUSG00000020385	Clk4	0.204188	0.146714	5.5929e-05	0.00370781	33.9792	32.3844	35.7863	57.4433	59.5558	55.7333	55.6795	57.3789	63.1945	34.3204	33.8204	32.4694	49.3883	50.7062	47.9396	50.2441	48.0845	47.9026
	ENSMUSG00000040842	Szrd1	-0.102847	-0.0846069	5.7144e-05	0.00376951	133.158	121.403	129.415	103.198	102.652	100.273	101.658	100.672	90.8621	140.67	127.313	135.995	116.991	111.824	110.273	111.524	114.793	104.331
	ENSMUSG00000038762	Abcf1	-0.136987	-0.106108	5.76763e-05	0.00377404	100.268	89.8832	102.028	93.7909	95.2893	91.6452	90.5222	90.7908	74.4219	107.157	99.7063	107.467	107.468	109.348	99.3722	99.8782	106.357	91.5422
	ENSMUSG00000024404	Riok3	0.10431	0.0855553	5.77819e-05	0.00377404	137.224	137.519	139.713	168.767	165.584	158.805	169.334	167.278	160.793	127.168	124.514	120.113	162.112	167.82	157.43	156.001	161.904	159.021
	ENSMUSG00000029203	Ube2k	-0.199786	-0.143534	5.96849e-05	0.00387922	33.6888	27.9614	31.7695	29.6482	29.8248	29.2075	29.6766	32.1016	29.1112	36.4721	40.4138	37.4692	34.348	35.9052	33.1843	35.9917	33.0946	32.1968
	ENSMUSG00000018932	Map2k3	-0.147197	-0.112048	6.04713e-05	0.00391117	90.829	84.2909	96.7692	70.2006	70.2477	68.6173	71.6371	62.2924	56.6986	99.3031	93.6822	105.29	73.0676	77.1005	71.9696	76.309	83.1907	76.4535
	ENSMUSG00000061878	Sphk1	0.231254	0.161813	6.29372e-05	0.0040509	32.0189	30.1983	29.1403	31.5725	27.6208	26.0011	31.9726	22.9843	24.6202	25.283	23.717	23.4109	24.564	26.0566	21.6812	25.0112	26.0863	26.1389
	ENSMUSG00000021950	Anxa8	0.192595	0.138668	6.42429e-05	0.00411496	159.005	145.653	164.617	185.8	179.183	166.967	178.117	164.221	155.58	132.548	107.723	137.113	171.168	164.5	153.274	166.094	174.168	138.043
	ENSMUSG00000052488	Cherp	-0.249199	-0.171474	6.71075e-05	0.00427778	16.6266	13.8282	16.2134	15.3942	14.4903	15.2742	13.8912	14.7405	11.3076	16.1381	19.3531	20.1169	17.122	16.827	17.2245	18.7445	18.1047	15.7619
	ENSMUSG00000029062	Cdk11b	-0.177338	-0.128967	7.10074e-05	0.00450472	28.3886	28.8765	29.5785	28.7929	26.9642	27.5752	26.8639	22.9843	20.2094	32.8141	31.9231	32.7047	29.2999	30.7839	30.4741	28.1168	32.9648	27.8778
	ENSMUSG00000021102	Glrx5	-0.184891	-0.133296	7.19795e-05	0.00454465	28.5338	26.9955	27.2414	25.7283	25.9795	23.4943	24.5678	20.1454	21.252	31.9534	28.6976	30.8224	27.9468	26.4505	27.1617	28.7822	30.4341	26.9803
	ENSMUSG00000024063	Lbh	-0.229838	-0.159374	7.3012e-05	0.00458799	93.951	99.3392	86.6176	58.7975	61.4785	59.6393	61.8788	51.7557	49.5612	105.436	115.075	102.173	60.8377	70.516	65.405	68.8223	68.7849	83.5772
	ENSMUSG00000069206	Zfp874a	0.31318	0.204097	7.44928e-05	0.00465897	9.51127	8.74429	8.47187	7.91093	7.4562	8.80307	8.32322	8.24379	9.14235	6.56283	7.68431	7.82324	6.45327	7.42866	6.50436	7.54217	5.84022	6.67496
	ENSMUSG00000030386	Zfp606	0.201561	0.142586	7.61283e-05	0.0047389	21.5637	22.42	21.6179	23.5903	21.29	23.2611	22.7884	24.4584	24.4598	17.5905	18.357	19.4699	19.7761	22.0046	20.6574	20.2973	20.8301	23.1099
	ENSMUSG00000026176	Ctdsp1	-0.154446	-0.115154	7.74171e-05	0.0047966	51.9853	48.602	53.0222	41.1939	37.2341	37.7774	38.5738	31.7195	29.5923	57.344	51.7979	57.9978	43.0912	45.2473	40.1705	39.43	41.7252	40.4985
	ENSMUSG00000032369	Plscr1	0.146069	0.110248	7.80632e-05	0.00481414	62.3678	58.0072	63.1008	60.793	55.9918	56.258	58.5495	54.3216	52.2878	60.1951	47.0545	55.5862	54.8007	54.9833	53.2996	50.7987	54.3141	49.1927
	ENSMUSG00000007670	Khsrp	-0.130126	-0.100726	8.1056e-05	0.00495563	89.6673	89.7307	96.7692	89.1583	80.0486	81.3847	80.0177	72.447	63.7559	94.3541	97.2871	105.114	92.5315	90.382	90.8804	84.9603	87.8629	83.0163
	ENSMUSG00000026942	Traf2	0.165014	0.121003	8.11051e-05	0.00495563	43.9261	36.8074	41.1178	46.5391	42.3456	41.4502	40.4107	40.4	37.211	38.3011	31.1167	36.3516	38.4594	40.4074	36.4967	35.9917	39.9731	39.2644
	ENSMUSG00000040415	Dtx3	0.215812	0.149971	8.31829e-05	0.00505928	38.6259	39.756	38.7077	80.7485	66.3555	64.4781	74.6794	63.8757	57.4204	40.0763	36.9985	38.3515	57.8192	55.7712	52.5167	54.1816	57.1693	61.3647
	ENSMUSG00000070462	Tlnrd1	-0.225643	-0.155471	8.37941e-05	0.00507318	34.197	40.8236	35.3481	32.6415	40.5167	33.2301	31.2838	27.6249	28.229	45.3481	40.9355	43.5866	40.6452	37.1996	36.7376	37.6554	40.622	39.6571
	ENSMUSG00000042115	Klhdc8a	-0.222596	-0.153576	8.5162e-05	0.00513256	25.6296	29.6391	23.9549	23.8753	24.0099	23.5526	27.9545	23.2573	21.4925	29.6941	31.7808	31.0577	26.2294	27.4635	25.4754	30.2241	29.9149	34.8332
	ENSMUSG00000039005	Tlr4	0.203546	0.142674	8.59076e-05	0.00515407	115.878	107.321	112.617	97.2831	93.2259	100.74	108.317	104.931	111.473	91.772	101.841	94.3494	88.7324	91.789	101.962	97.8818	85.4619	86.6622
	ENSMUSG00000025357	Dgka	0.133164	0.102267	8.66523e-05	0.00517533	56.8498	61.0067	61.4941	72.2674	70.2946	67.1015	66.8728	60.0541	62.1519	55.0309	54.2645	52.1157	60.8897	64.8319	60.7676	61.9456	63.7882	63.945
	ENSMUSG00000002831	Plin4	-0.282699	-0.185537	8.82249e-05	0.00524562	18.7321	19.573	18.6235	58.3698	52.0058	48.446	61.477	45.4227	38.0931	24.3685	25.0926	23.058	56.6743	62.7497	58.1177	55.8453	64.0478	74.7707
	ENSMUSG00000055994	Nod2	0.293852	0.190065	9.35697e-05	0.00553857	13.6498	14.2349	12.9269	13.0423	13.4587	13.5835	13.6042	11.9016	11.1473	11.7808	13.7084	11.8819	10.981	9.79233	9.15429	8.76222	9.66882	12.172
	ENSMUSG00000015653	Steap2	0.115434	0.0913215	9.53725e-05	0.00562019	159.586	148.602	160.381	181.951	167.178	179.792	171.171	163.183	170.016	143.521	135.139	141.465	168.67	166.357	169.354	172.638	165.019	152.29
	ENSMUSG00000105504	Gbp5	0.634205	0.348326	9.84252e-05	0.00577442	2.32336	2.7453	3.21347	9.55013	6.19005	5.77155	9.29905	6.22379	6.97706	1.88278	2.56144	2.35285	5.62059	5.5715	4.87827	4.99114	3.50413	2.07541
	ENSMUSG00000015697	Setdb1	0.132428	0.101302	9.92079e-05	0.0057947	69.9913	62.3285	71.8648	98.851	85.1601	84.8826	87.3651	86.2049	76.507	64.3372	56.7785	62.5859	83.9445	80.9274	81.9068	84.1284	81.1142	77.0705
	ENSMUSG00000040264	Gbp2b	0.395172	0.234088	0.000100698	0.00585592	33.1079	43.1622	45.3537	49.6037	44.6903	42.5579	46.7822	46.5692	44.3484	35.719	26.8002	31.4106	41.5819	38.7754	36.6171	40.7055	37.3125	19.52
	ENSMUSG00000041594	Tmtc4	0.155122	0.114004	0.00010377	0.00600822	54.7442	49.6188	56.6739	48.6059	45.6751	46.4056	45.0028	42.5838	47.3959	46.4777	48.0032	44.0572	44.132	45.9226	43.242	41.8147	43.023	41.0594
	ENSMUSG00000058624	Gda	0.657776	0.355309	0.00010436	0.00601614	3.33983	3.30453	2.4101	3.20713	2.71987	1.80725	3.8459	2.23838	3.12765	1.88278	1.37559	1.70582	2.446	2.08228	1.68632	2.21828	2.40098	1.00966
	ENSMUSG00000036036	Zfp57	0.188875	0.132577	0.000106866	0.00613391	18.4417	16.8785	19.4269	26.6548	27.4332	27.925	24.3382	22.493	23.1767	18.0209	15.2263	16.9405	23.4191	22.8488	21.1994	22.9038	22.712	21.315
	ENSMUSG00000078566	Bnip3	0.266955	0.174105	0.000108562	0.00620442	54.7442	60.6	62.4435	77.2563	76.1564	71.8237	78.9845	87.0784	95.3531	49.9205	54.6914	53.0568	71.09	66.9705	74.2581	68.4895	66.0594	56.036
	ENSMUSG00000072905	Eif1ad3	0.79449	0.413583	0.000111687	0.00635564	0.653446	0.711745	0.6573	2.56571	2.11024	1.69066	1.83685	1.69243	2.40588	0.107587	0.23717	0.411749	0.936765	1.35067	1.44541	0.942771	1.88185	1.45839
	ENSMUSG00000031711	Zfp330	0.132246	0.100695	0.000112308	0.00636129	70.9352	75.2924	75.3704	65.7106	74.1399	69.6084	75.7126	72.1741	66.0815	71.9221	64.9846	67.7033	66.8746	67.6458	64.8027	63.332	67.0977	66.6374
	ENSMUSG00000032363	Adamts7	0.259205	0.169603	0.000112746	0.00636129	56.9224	61.5151	59.5222	77.3276	68.6064	67.8011	77.4346	54.9768	49.8017	44.8639	50.4698	46.3512	54.4885	61.9055	53.8417	54.0707	57.2342	65.2912
	ENSMUSG00000024501	Dpysl3	-0.216372	-0.146966	0.000114466	0.00641501	431.42	512.049	435.352	318.005	327.604	311.022	302.276	275.648	271.784	515.881	597.384	507.981	339.421	356.013	342.683	343.39	341.394	419.4
	ENSMUSG00000028049	Scamp3	-0.201943	-0.139134	0.000114666	0.00641501	23.2336	20.6406	25.2695	24.3029	20.7273	21.687	22.9032	20.9097	16.1194	26.0899	26.2784	27.8225	23.7834	25.944	23.7289	24.3457	24.9183	26.195
	ENSMUSG00000026797	Stxbp1	-0.192337	-0.133783	0.000116194	0.00645013	33.471	33.8587	38.5616	32.9978	29.8717	34.9791	32.2597	28.0616	27.3469	36.0955	38.9907	42.7043	35.3889	40.6325	37.0989	37.7663	35.0413	34.6649
	ENSMUSG00000052593	Adam17	0.11058	0.0877429	0.000116267	0.00645013	137.732	134.977	147.746	137.408	125.302	130.064	132.253	127.205	123.582	130.342	118.063	118.407	128.285	125.274	123.161	124.557	129.783	130.077
	ENSMUSG00000004609	Cd33	1.2296	0.543259	0.0001192	0.00658528	0.363026	0.508389	0.6573	0.641427	0.750309	0.991074	0.688818	0.600541	1.04255	0.107587	0.23717	0.176464	0.62451	0.731611	0.240902	0.221828	0.259566	0.168276
	ENSMUSG00000056749	Nfil3	0.254428	0.166028	0.000121714	0.00669631	26.2104	25.4195	30.8201	19.8842	17.8198	17.0232	19.2295	18.1254	14.6759	22.1092	17.8826	19.9993	18.9955	16.3205	16.2007	15.8607	17.326	14.8644
	ENSMUSG00000025130	P4hb	0.0715142	0.0611302	0.000130248	0.00713619	1099.82	1088.72	1123.55	1042.67	1026.99	996.262	1023.58	1048.22	961.952	1059.3	967.322	1046.96	1030.34	1002.87	991.674	986.859	1056.24	985.425
	ENSMUSG00000025150	Cbr2	0.225534	0.150257	0.000131108	0.00715375	72.3147	82.6132	73.5446	64.9266	67.434	66.8683	71.4649	61.9649	52.2076	69.878	68.637	66.0563	51.7302	57.741	47.6986	51.7415	55.9364	66.4691
	ENSMUSG00000028126	Pip5k1a	0.124628	0.0956205	0.00013383	0.00727237	48.2824	44.3824	49.1515	79.2518	72.358	75.4382	74.5072	70.6454	61.9114	45.4556	41.1727	42.7631	73.3799	67.1393	70.5844	63.7202	69.5636	65.7399
	ENSMUSG00000052727	Map1b	-0.184362	-0.12807	0.000137705	0.00745234	288.896	305.033	302.431	293.702	248.071	262.285	251.304	216.304	197.924	302.213	347.264	327.223	281.914	307.952	275.773	284.218	289.935	304.412
	ENSMUSG00000034160	Ogt	0.160561	0.115278	0.000139196	0.00750244	173.236	160.092	157.314	302.112	281.413	293.358	291.198	264.948	263.284	170.687	164.928	161.112	261.045	244.527	243.853	250.777	229.586	239.794
	ENSMUSG00000029623	Pdap1	-0.126447	-0.0964665	0.000140721	0.00750776	102.083	86.9345	89.1737	78.6104	81.9244	79.111	74.048	79.4352	70.4923	104.898	95.0577	101.232	93.156	87.8495	86.243	86.9013	86.5651	82.3431
	ENSMUSG00000001911	Nfix	-0.262731	-0.167746	0.000141027	0.00750776	147.534	162.888	147.381	89.4434	80.7051	79.694	91.211	66.0595	72.417	150.353	195.665	188.287	90.0335	99.8367	91.0008	96.5508	101.295	121.103
	ENSMUSG00000050578	Mmp13	0.91588	0.431228	0.000141134	0.00750776	1.66992	1.57601	1.7528	1.49666	1.21925	1.34086	1.54984	1.31027	0.481176	1.23725	0.379472	0.705856	1.09289	1.12555	0.963609	0.610028	0.584022	0.168276
	ENSMUSG00000025089	Gfra1	0.195532	0.13374	0.00014156	0.00750776	131.197	148.246	144.606	110.468	102.417	103.013	116.984	90.0265	86.8523	114.258	124.562	124.113	87.6916	91.3388	90.5793	91.9479	87.1491	103.77
	ENSMUSG00000024066	Xdh	0.253794	0.163326	0.000142212	0.00751232	79.6478	95.7296	97.0613	171.118	141.34	133.037	153.836	111.209	101.689	72.0835	65.6012	76.4089	126.775	133.266	114.91	119.898	122.58	102.648
	ENSMUSG00000042606	Hirip3	-0.279186	-0.175026	0.000143972	0.0075388	9.87429	8.2359	8.5449	9.26505	9.61334	10.3188	8.49542	8.57135	6.81666	11.8884	12.4277	12.6466	10.5646	12.4937	10.5997	9.53862	10.2528	8.4699
	ENSMUSG00000035967	Ints6l	0.251153	0.161812	0.000144392	0.0075388	10.8182	10.0153	10.2247	16.6771	15.0531	15.5657	15.2688	16.2146	12.671	10.3284	9.2022	9.6467	12.4382	12.9439	12.0451	14.4188	13.0432	10.6014
	ENSMUSG00000027677	Ttc14	0.254616	0.163482	0.000144419	0.0075388	59.3184	52.7708	58.2806	90.7975	85.3477	83.3668	84.6098	86.9692	109.949	57.8282	52.2248	51.6451	75.93	73.8364	74.9206	76.8635	65.7999	71.91
	ENSMUSG00000049577	Zfpm1	-0.293332	-0.180753	0.000148087	0.00769994	10.4551	14.7433	12.7808	12.5435	11.1609	9.61925	10.0453	9.60865	8.34039	14.5243	16.8391	15.47	13.531	13.3378	11.0213	11.7014	14.4059	13.2377
	ENSMUSG00000044162	Tnip3	1.60489	0.498938	0.000149116	0.00772316	0.435631	0.305033	0.730334	0.570157	0.281366	0.582985	0.401811	0.545946	0.882157	0	0.047434	0	0.364297	0.168833	0.421579	0.332743	0.259566	0.112184
	ENSMUSG00000036180	Gatad2a	-0.14128	-0.104413	0.000150859	0.00778303	104.261	90.3916	99.1063	94.2897	87.2235	91.7035	88.2261	77.8519	72.8982	106.189	108.482	117.172	95.3939	99.3302	90.3383	91.5042	97.2722	98.6098
	ENSMUSG00000068744	Psrc1	0.162928	0.115969	0.000152215	0.00782257	31.8736	29.6391	30.8931	56.0892	52.381	52.7018	49.5949	48.9168	42.7445	33.1369	29.5514	28.646	44.132	47.4421	42.459	42.5911	43.9315	45.2102
	ENSMUSG00000021133	Susd6	0.177811	0.123411	0.000160236	0.0081807	101.938	98.4749	93.2636	103.056	91.3033	94.0354	102.749	79.3806	74.9031	85.4781	77.8392	81.7028	89.8253	88.8063	79.4977	82.0211	80.5302	88.7937
	ENSMUSG00000026880	Stom	0.100301	0.0804409	0.000160418	0.0081807	161.256	162.684	161.696	194.637	199.582	188.304	192.065	192.883	191.588	151.913	151.314	155.994	180.171	192.639	184.35	187.5	182.085	179.102
	ENSMUSG00000000440	Pparg	-0.275366	-0.1709	0.000163717	0.00831694	12.0524	8.74429	10.2977	11.9733	13.6462	13.1755	12.9153	14.1946	11.3878	10.5436	10.6727	12.1172	18.1628	17.8963	16.2609	17.9126	17.6505	13.7426
	ENSMUSG00000020719	Ddx5	0.106909	0.0844153	0.00016669	0.00843567	704.052	715.456	712.806	828.082	843.817	839.498	847.935	849.71	820.245	699.909	704.964	704.679	777.358	785.693	786.425	772.628	772.532	763.862
	ENSMUSG00000001131	Timp1	0.125328	0.0951149	0.000168119	0.00845144	226.383	211.49	219.83	197.916	206.194	197.865	203.259	209.152	202.976	216.627	173.466	194.816	195.628	197.197	193.866	193.268	201.293	186.674
	ENSMUSG00000097073	9430037G07Rik	0.515384	0.259008	0.000168277	0.00845144	2.61378	2.08439	1.60673	3.2784	3.47018	2.62343	2.87008	2.72973	2.40588	1.39864	1.66019	1.41171	2.60212	2.64505	2.04767	1.83008	1.68718	1.62667
	ENSMUSG00000034274	Thoc5	-0.156665	-0.111971	0.000169795	0.00849549	39.9328	35.5364	43.2358	40.5524	39.6726	38.3021	40.4107	39.6357	32.8002	41.7439	40.6035	43.8807	45.7453	48.1737	43.242	42.9238	48.8632	42.7422
	ENSMUSG00000002266	Zim1	-0.312401	-0.185206	0.000172696	0.00860819	21.2733	26.8938	21.2527	20.5969	20.399	20.4045	18.6555	16.8697	17.4025	33.0831	35.196	27.5284	19.8802	22.7925	20.9585	22.2938	22.9715	29.6166
	ENSMUSG00000085795	Zfp703	-0.260114	-0.162887	0.000175069	0.00869381	11.8346	12.7097	13.073	13.0423	11.7705	10.8435	11.4229	8.95352	8.66117	12.7491	14.752	16.6464	13.1667	12.8313	13.4303	12.977	14.341	13.7986
	ENSMUSG00000020326	Ccng1	0.137981	0.101811	0.000177751	0.00879402	360.702	329.385	336.83	319.145	317.428	342.212	322.367	340.67	363.208	329.11	309.697	316.459	310.537	294.22	308.475	313.665	313.231	314.733
	ENSMUSG00000058420	Syt17	0.207256	0.137347	0.000179523	0.00884867	24.6131	23.03	23.0055	35.3497	32.3102	33.2301	34.6705	28.6622	23.2569	21.9478	20.9658	20.2345	27.8427	27.2947	24.9936	26.3421	28.2926	29.7288
	ENSMUSG00000063975	Slco1a5	0.979848	0.413237	0.00018025	0.00885159	2.32336	1.37265	1.16853	0.712696	0.937887	0.932775	0.459212	0.327568	0.320784	0.753111	0.664076	0.705856	0.41634	0.393944	0.602256	0.443657	0.194674	0.112184
	ENSMUSG00000004891	Nes	-0.150567	-0.10836	0.000181915	0.00890043	803.375	913.931	940.67	1218.92	1288.33	1218.26	1192.17	1128.74	1013.04	948.597	939.525	903.672	1356.9	1389.16	1309.97	1301.02	1482.38	1438.99
	ENSMUSG00000028248	Pnisr	0.175294	0.121007	0.000184424	0.00898998	53.7278	50.178	53.8256	92.2942	95.2893	91.2371	91.3832	85.0584	82.4415	56.6447	54.5965	50.8216	73.484	77.1568	74.9206	75.0889	77.4803	79.0337
	ENSMUSG00000067780	Pi15	0.322264	0.187028	0.000186791	0.00907203	22.2898	25.9787	22.7134	18.6726	17.9136	17.0815	19.1721	17.3065	23.8182	15.7615	19.6851	16.5288	13.3749	15.2513	18.6699	16.3598	15.3144	18.903
	ENSMUSG00000025867	Cplx2	-0.26941	-0.165524	0.000189964	0.00916871	22.1446	26.3346	22.2752	18.6014	15.0531	17.4312	18.6555	13.3211	12.5106	27.8651	29.3142	26.4108	19.2557	20.3163	18.6699	18.8554	19.143	23.3904
	ENSMUSG00000026640	Plxna2	-0.202359	-0.134277	0.000190601	0.00916871	25.4118	26.0804	27.2414	32.5702	31.4192	32.822	35.9908	31.4465	24.0588	30.3396	33.5833	30.7636	35.1287	36.2429	33.8468	36.6017	36.2743	40.3863
	ENSMUSG00000056493	Foxk1	-0.274301	-0.167499	0.000191071	0.00916871	13.8676	16.4718	16.3595	13.3987	10.8326	13.2338	12.3987	9.17189	8.01961	16.8912	19.5902	19.764	14.0515	14.0132	13.7917	14.7516	14.2761	12.5085
	ENSMUSG00000026167	Wnt10a	0.262149	0.162227	0.000191548	0.00916871	17.643	16.7768	17.8201	14.1827	13.0366	14.3414	12.8579	10.4276	11.6284	13.556	11.7162	13.1172	10.5126	11.0867	10.6599	12.8106	12.6538	12.5646
	ENSMUSG00000039911	Spsb1	0.243801	0.153936	0.000192453	0.00917892	18.0787	21.1998	18.7696	19.813	16.7882	17.1397	19.2869	14.7405	14.0343	17.1602	15.2263	13.5877	16.2893	17.221	15.3575	14.6961	13.8219	14.023
	ENSMUSG00000032280	Tle3	-0.179539	-0.122618	0.000196883	0.00935653	56.1237	62.5827	56.893	56.303	51.3962	52.0022	55.6221	42.7476	44.188	59.173	68.4473	68.7621	60.6815	58.9791	58.2983	58.23	59.4405	58.2797
	ENSMUSG00000018925	Heatr9	0.531323	0.254664	0.000198425	0.00939611	2.03294	1.8302	2.04493	3.84856	3.79844	4.08089	4.07551	2.23838	2.96725	0.753111	1.32815	1.11761	2.65417	3.26411	2.16812	2.82831	2.79033	2.35587
	ENSMUSG00000055065	Ddx17	0.108046	0.0844903	0.000202175	0.00953645	443.472	466.091	445.869	637.436	622.71	605.779	629.121	559.103	537.795	457.085	441.563	435.572	578.608	560.301	542.09	546.197	540.805	560.191
	ENSMUSG00000018293	Pfn1	-0.115371	-0.0887358	0.000203387	0.00953645	770.558	768.43	765.463	667.797	731.27	671.832	664.71	625.873	593.05	875.384	727.827	786.088	781.522	739.827	744.388	735.916	776.62	728.916
	ENSMUSG00000001663	Gstt1	0.424188	0.218391	0.000203546	0.00953645	3.84807	3.55872	3.21347	6.27173	5.53353	5.82985	7.4048	5.0773	4.57117	2.36692	2.0871	2.23521	4.63178	4.052	4.99872	3.54925	5.38598	5.77748
	ENSMUSG00000047443	Erfe	-0.229495	-0.145558	0.000218014	0.0101538	11.399	11.4388	12.1235	13.6838	11.7705	12.5342	11.4803	12.7751	10.1047	13.7174	13.329	15.0583	14.676	15.7578	14.695	13.8643	15.6388	11.6671
	ENSMUSG00000023367	Tmem176a	0.373133	0.199726	0.000218254	0.0101538	4.93715	6.15151	4.89324	6.55681	6.94036	6.17964	6.19936	4.80433	5.53353	3.33521	2.94091	3.5881	5.5165	4.95244	4.99872	5.60117	5.2562	5.49702
	ENSMUSG00000023991	Foxp4	-0.208262	-0.135383	0.000223079	0.010342	21.5637	20.3356	21.91	20.9533	17.3978	18.7138	17.0483	13.7578	12.671	22.9161	24.1913	23.5874	22.4823	19.0219	20.7176	19.5764	20.2461	19.2957
	ENSMUSG00000045302	Preb	0.161074	0.112355	0.000225301	0.0104086	39.8602	37.2141	35.2021	46.6816	40.3291	41.3336	43.5678	42.0924	34.6447	37.8707	34.3897	36.1751	38.5114	38.1563	35.9547	33.9397	37.1179	36.6842
	ENSMUSG00000000204	Slfn4	1.53289	0.409106	0.000227077	0.0104542	0	0.355872	0.2191	3.20713	1.59441	0.991074	1.03323	2.34757	1.76431	0.161381	0	0	1.19698	0.450222	0.54203	1.10914	0.713805	0.0560921
	ENSMUSG00000021413	Prpf4b	0.163276	0.113328	0.000229179	0.0105145	96.2744	90.0865	99.3984	122.299	124.973	129.947	127.948	125.568	139.14	96.5596	83.7684	90.6437	119.385	115.763	119.488	114.852	109.472	108.706
	ENSMUSG00000032076	Cadm1	-0.114755	-0.087925	0.000230194	0.0105246	82.0438	78.5461	77.1232	58.94	58.8993	63.8951	61.4196	58.7984	57.5006	86.2312	85.0966	82.644	66.9787	65.9012	67.8742	66.3267	66.7732	69.3859
	ENSMUSG00000028527	Ak4	0.21721	0.138962	0.000234225	0.0106721	15.8279	14.5399	15.5561	20.9533	21.759	23.4943	21.6978	22.5476	20.049	11.8346	11.9059	12.823	22.3262	21.3293	18.0074	21.5174	18.1047	17.8934
	ENSMUSG00000025351	Cd63	-0.117906	-0.0895952	0.000236195	0.0107006	566.465	584.139	553.593	584.269	596.824	591.088	635.205	555.882	536.431	628.902	589.605	614.565	618.056	660.757	619.54	653.063	647.811	727.851
	ENSMUSG00000030086	Chchd6	-0.252093	-0.154239	0.000236463	0.0107006	8.05917	7.47332	7.52244	7.83966	8.20651	7.81199	7.86401	7.58865	6.81666	9.73665	9.4868	9.70552	9.83603	9.22955	9.09406	9.31679	8.69544	8.91864
	ENSMUSG00000031774	Psme3ip1	-0.133837	-0.0980866	0.000241216	0.0108785	60.6253	57.8547	61.4941	44.401	41.4077	41.217	42.2475	36.36	33.8427	67.1883	58.913	62.0565	46.9423	47.1045	46.0123	43.5893	48.7983	45.4907
	ENSMUSG00000027559	Car3	-0.499948	-0.231035	0.00024972	0.0112234	71.516	82.2065	63.466	22.8063	26.0732	27.8667	24.1086	30.3	28.7102	98.819	138.27	104.29	26.7498	35.061	31.3173	32.8306	35.6254	61.4769
	ENSMUSG00000003072	Atp5d	-0.0911307	-0.07347	0.000250557	0.0112234	151.454	150.788	151.763	169.052	167.366	158.047	162.676	154.339	140.263	162.242	156.769	165.053	172.781	172.266	170.559	165.484	181.436	180.953
	ENSMUSG00000025355	Mmp19	0.230997	0.144159	0.000251914	0.0112462	27.3721	30.0966	30.1628	27.6526	30.1999	29.2075	35.0149	26.2054	26.1439	22.6471	24.3336	23.5285	23.5232	26.6756	24.0902	27.3404	24.464	31.4676
	ENSMUSG00000023755	Rhebl1	0.28379	0.165293	0.000255743	0.0113789	6.89749	7.62584	8.39884	10.833	12.427	13.0589	13.4894	10.7551	10.3453	7.85387	5.21774	6.8821	10.7207	9.73605	9.45541	10.0932	10.2528	8.63818
	ENSMUSG00000035615	Frmpd1	-0.551304	-0.243948	0.000257585	0.0114225	2.10555	3.71124	2.55617	2.49444	1.87577	1.92385	1.89425	1.74703	1.68412	3.17383	3.60498	4.29396	3.48685	2.25111	2.5897	2.93923	3.04989	4.43127
	ENSMUSG00000032419	Tbx18	0.155076	0.108333	0.000262462	0.0115999	38.3355	34.1129	39.2189	37.2028	36.5776	35.2706	37.5406	37.5611	33.9229	29.3175	32.8718	34.7046	34.2439	32.8099	35.1717	34.2725	34.3924	33.7674
	ENSMUSG00000017677	Wsb1	0.13648	0.0989578	0.00026541	0.0116647	85.2384	79.6137	88.0052	112.321	98.9939	107.736	100.223	104.439	109.628	79.9374	78.9302	80.8793	99.5573	96.1224	97.2643	98.2145	99.738	89.4668
	ENSMUSG00000029028	Lrrc47	-0.15043	-0.105964	0.000265686	0.0116647	37.4642	34.8755	32.938	30.5034	28.9807	28.4497	26.4621	23.6941	21.8133	39.3232	38.1369	39.4691	31.2775	31.9095	30.173	31.1669	29.7851	27.9899
	ENSMUSG00000029094	Afap1	-0.213023	-0.135248	0.000270147	0.0118214	57.7937	62.0743	60.5447	82.2452	69.216	70.3662	68.8818	51.1551	49.8017	64.8752	64.3205	71.115	76.1381	82.3906	78.1728	76.4753	76.7016	83.0723
	ENSMUSG00000038539	Atf5	-0.232734	-0.143772	0.00027194	0.0118607	23.3062	25.8262	24.6853	29.1493	30.4344	33.1718	28.5286	29.4811	26.5449	29.2638	27.5117	29.4695	42.2064	36.4117	37.7012	37.2117	36.9232	25.4658
	ENSMUSG00000050079	Rspry1	0.0982572	0.0776675	0.000274533	0.0119232	84.8028	80.9864	86.3254	69.773	68.0906	70.1331	67.906	67.2606	63.8361	78.4312	76.7482	79.6441	66.5103	64.5506	65.947	63.6093	65.2158	65.5155
	ENSMUSG00000026360	Rgs2	-0.44133	-0.209882	0.000275171	0.0119232	33.2531	47.636	37.6852	5.77284	6.70589	6.47113	6.71598	5.29568	6.81666	47.1232	57.7272	50.0569	5.56854	8.10399	7.5282	9.59408	9.21458	15.4253
	ENSMUSG00000028849	Map7d1	-0.180428	-0.120077	0.000276085	0.0119238	84.8028	92.0184	89.2468	63.5013	63.448	63.5453	60.4438	50.9914	46.1929	87.4685	94.868	106.584	67.7593	68.7714	67.9344	67.8795	70.2774	71.5174
	ENSMUSG00000041734	Kirrel	-0.183317	-0.121225	0.000282007	0.01214	110.069	110.829	119.994	110.397	91.6315	100.507	99.0176	86.9692	76.3466	114.365	129.068	141.171	104.657	112.33	103.468	113.798	110.315	115.101
	ENSMUSG00000034892	Rps29	-0.210092	-0.133105	0.000288821	0.0123846	176.067	191.459	150.084	170.049	215.245	190.286	204.866	205.712	166.327	216.788	212.267	206.404	208.378	220.046	212.295	225.877	215.699	251.517
	ENSMUSG00000003623	Crot	0.137505	0.0990045	0.000289556	0.0123846	63.0212	61.9218	69.0165	67.7062	64.5735	69.2586	66.9302	68.1341	66.8033	57.0751	61.6642	61.8212	61.4101	58.8665	64.1402	65.3285	60.8032	61.7013
	ENSMUSG00000058013	Septin11	-0.104973	-0.0814472	0.000293646	0.0125191	386.622	368.48	376.487	315.867	296.325	310.614	283.678	281.435	260.316	390.596	397.023	383.927	326.254	332.883	316.425	324.535	320.823	347.715
	ENSMUSG00000039103	Nexn	-0.216302	-0.135406	0.000298189	0.0126721	19.4582	19.9288	20.1572	12.3296	12.427	11.8929	12.5135	11.1919	12.3502	23.0237	23.8119	21.2933	13.0627	16.827	14.8155	15.5834	13.8219	13.3499
	ENSMUSG00000061032	Rrp1	-0.108318	-0.0832792	0.000301399	0.0127676	139.983	141.993	140.516	148.241	148.608	149.536	141.954	145.549	119.011	157.454	142.966	142.583	161.592	165.963	155.081	151.897	166.381	159.133
	ENSMUSG00000000567	Sox9	-0.225469	-0.138977	0.000305438	0.0128975	21.2007	23.4367	21.1066	14.1827	15.1	15.5074	15.5558	12.7205	13.8739	24.7451	27.9386	28.4695	14.3637	18.5154	16.4416	16.8035	17.91	17.6129
	ENSMUSG00000030852	Tacc2	-0.262504	-0.153607	0.000307026	0.0129234	31.9462	26.8938	34.1066	28.6504	25.1823	22.2117	24.3382	21.2373	17.2422	32.5452	28.1758	32.3517	29.5081	32.8662	29.8117	30.6123	34.3924	30.1214
	ENSMUSG00000052125	F730043M19Rik	0.256665	0.151218	0.000310102	0.0129933	8.13177	6.10067	7.74154	15.3942	14.2559	15.4491	15.728	13.2119	11.468	7.04697	6.64076	6.8821	13.8433	11.8183	11.6235	11.5351	10.6422	10.8819
	ENSMUSG00000023150	Ivns1abp	0.141832	0.100756	0.000310646	0.0129933	224.205	193.239	218.297	209.604	198.316	204.103	192.525	216.522	208.991	196.885	180.818	199.581	202.445	188.53	198.564	193.102	189.029	175.007
	ENSMUSG00000020806	Rhbdf2	0.247409	0.146985	0.000322045	0.0134277	14.6662	12.5064	12.2696	18.6726	17.8198	16.2653	17.5075	14.9043	11.3076	10.6511	11.3367	10.8819	14.4158	14.9136	12.828	11.9787	15.4441	14.4157
	ENSMUSG00000020173	Cobl	-0.307806	-0.167846	0.000323094	0.0134292	5.6632	6.6599	6.20784	5.27395	5.01769	5.18856	6.65858	6.93351	5.53353	6.88559	7.2574	6.3527	6.34918	8.66677	6.86571	8.15219	8.43588	8.30163
	ENSMUSG00000025255	Zfhx4	-0.154938	-0.106758	0.000326063	0.0135102	59.8992	59.2782	56.2357	79.822	73.5772	81.3264	80.5343	68.953	73.62	66.9731	66.2179	64.8799	78.4801	95.8973	85.9419	90.6169	81.9578	87.5597
	ENSMUSG00000021242	Npc2	0.151434	0.105073	0.000327131	0.0135122	710.005	751.704	796.867	776.483	776.945	704.187	790.763	725.835	702.598	704.482	593.589	683.563	720.424	750.126	680.489	714.509	751.247	590.93
	ENSMUSG00000020677	Ddx52	0.109704	0.0837357	0.000329161	0.0135538	79.5026	76.4109	84.1344	76.8287	70.2477	75.3216	74.7942	72.7746	71.6953	77.0325	68.5896	76.5265	71.3502	71.5853	71.1866	71.096	68.7849	66.6935
	ENSMUSG00000021973	Micu2	-0.133991	-0.0964349	0.000335243	0.0137616	75.2189	86.2736	80.5558	62.3609	69.4505	62.6126	64.4619	62.347	56.6184	89.4051	83.389	85.4086	71.9227	73.8927	71.1264	75.2553	74.3655	68.0958
	ENSMUSG00000027900	Dram2	0.189164	0.122016	0.000339314	0.0138673	60.6979	62.0235	63.8312	68.7039	65.8396	68.9671	69.341	74.6308	76.908	50.8888	59.8617	55.5273	60.057	63.9878	67.6935	68.2122	59.8298	59.5137
	ENSMUSG00000031529	Tnks	-0.119601	-0.0889829	0.000339911	0.0138673	101.066	100.661	99.3254	118.521	109.404	103.888	106.996	89.8627	84.8474	111.407	104.497	106.408	115.066	120.772	119.668	113.798	108.369	111.287
	ENSMUSG00000032012	Nectin1	-0.250658	-0.146285	0.000358479	0.01458	16.1183	10.9812	12.1235	9.33632	10.6919	9.50265	10.6193	8.95352	8.01961	15.2774	14.7045	15.7641	11.8657	11.8183	11.0213	12.4224	12.7836	10.8819
	ENSMUSG00000029859	Epha1	-0.283628	-0.157443	0.000362095	0.014682	47.3385	59.8882	52.8031	30.3609	28.3711	25.7679	30.7098	25.5503	25.2618	61.3248	73.665	67.7622	26.6457	35.6801	28.0651	31.9433	38.0912	44.3127
	ENSMUSG00000028809	Srrm1	-0.171906	-0.113291	0.000380015	0.0153616	44.4343	44.484	46.7414	44.6148	39.9071	42.2081	37.4832	32.6476	33.9229	49.544	56.3516	55.7626	42.4667	42.152	43.8442	44.4211	44.5155	41.0033
	ENSMUSG00000038375	Trp53inp2	-0.221852	-0.134194	0.00038287	0.01543	29.9133	30.4525	28.0448	20.882	21.6652	22.3283	21.9848	18.6168	16.6006	27.7037	33.2987	32.2341	23.7834	26.1129	24.3311	24.8448	27.5788	28.3265
	ENSMUSG00000020956	Dtd2	-0.198926	-0.124606	0.000390913	0.0157064	14.8114	15.2008	15.1179	12.9711	13.1773	13.2338	13.2598	11.7378	12.1096	17.214	16.5545	15.8229	15.6127	15.195	16.0802	14.197	14.5357	16.7715
	ENSMUSG00000029126	Nsg1	0.214715	0.130974	0.000393253	0.0157527	75.7997	83.5283	71.9379	69.2028	74.6558	64.4198	74.9664	69.0076	73.7002	60.0875	65.3641	56.3508	59.8488	65.5073	59.3824	65.2176	64.6318	81.67
	ENSMUSG00000048826	Dact2	0.280198	0.154031	0.000400625	0.0159997	9.29345	7.42248	6.49997	14.8954	12.5208	12.7674	13.2598	12.2292	10.3453	6.72421	6.11899	6.76445	11.033	12.2685	10.2986	10.5923	11.8751	7.7407
	ENSMUSG00000029470	P2rx4	0.181669	0.116841	0.000408626	0.0161865	53.873	53.7876	52.584	53.2384	53.2251	46.6971	55.4499	44.6584	44.2682	43.4653	39.892	39.4103	48.9199	50.65	48.9634	46.0849	46.9165	47.7904
	ENSMUSG00000075284	Wipf1	-0.173493	-0.113303	0.000409468	0.0161865	34.2696	29.9441	30.9661	28.7929	26.636	27.4586	26.7491	25.7141	24.139	31.8996	38.7061	33.6458	29.352	31.1216	31.3775	32.1651	32.835	30.5141
	ENSMUSG00000022812	Gsk3b	-0.136671	-0.0965948	0.000409879	0.0161865	67.3775	64.5146	64.7806	59.724	52.8499	54.9755	53.2686	46.6784	47.3959	66.9731	74.1868	73.1737	60.5774	62.1869	59.804	62.112	56.0661	55.5872
	ENSMUSG00000050605	Zfp61	0.210405	0.128674	0.000410187	0.0161865	12.7059	12.6589	13.8763	18.245	16.2254	18.1891	18.6555	16.7605	15.7184	12.7491	11.0996	10.0584	15.3005	15.814	13.4303	17.3026	16.2877	14.023
	ENSMUSG00000024339	Tap2	0.201762	0.124965	0.000417522	0.0164271	38.9163	48.1444	46.4492	57.1583	48.0198	46.5805	49.0783	45.5319	42.8247	42.9273	38.5164	44.3513	44.2881	44.9659	42.0977	41.7592	42.9581	32.8699
	ENSMUSG00000023186	Vwa5a	0.149919	0.102495	0.000427594	0.0167736	228.633	261.363	257.297	258.923	244.132	248.118	264.678	228.751	238.022	201.403	209.279	209.933	216.549	242.219	228.496	247.117	241.071	257.519
	ENSMUSG00000030029	Lrig1	0.157816	0.105983	0.000431097	0.0168611	53.2921	59.2273	57.9885	80.4634	74.984	75.1467	79.5011	69.1714	61.1896	49.544	47.6237	45.9983	70.3614	70.5723	62.3937	68.545	71.6401	75.3316
	ENSMUSG00000038301	Snx10	0.22538	0.133508	0.000438021	0.0170681	33.3983	27.4022	27.1684	28.5079	29.0745	28.916	26.5195	26.6422	33.5219	25.1216	21.535	26.1755	27.9989	23.8055	27.3424	25.9539	26.5406	23.2221
	ENSMUSG00000021725	Parp8	0.153344	0.103849	0.000438964	0.0170681	38.1177	36.5023	42.9436	39.127	40.1415	38.477	41.9605	38.7076	34.4041	38.7314	32.9192	33.587	36.8981	37.9875	35.232	38.0436	34.3275	33.3187
	ENSMUSG00000028195	Ccn1	-0.170524	-0.111337	0.000440992	0.0170968	75.6545	59.3798	65.8761	73.8354	65.7927	73.6893	66.0691	63.4935	60.8688	74.289	62.2334	74.6443	77.2831	78.7888	75.282	80.0246	86.046	85.8209
	ENSMUSG00000007836	Hnrnpa0	-0.187198	-0.118173	0.000448531	0.0173384	72.2421	87.2904	75.8086	66.5658	82.4871	74.8552	75.3108	64.9676	73.5398	88.3292	85.9504	100.232	85.2456	85.2045	84.9783	78.6382	89.4203	84.8673
	ENSMUSG00000040289	Hey1	-0.340624	-0.166356	0.000456927	0.0176116	3.41244	4.77886	4.1629	7.91093	8.44098	7.5788	7.17519	7.64324	8.0998	4.73384	5.92925	4.82335	7.65024	10.5802	9.87699	9.37225	11.6156	12.6768
	ENSMUSG00000048332	Lhfp	0.105309	0.0798981	0.000475554	0.0182764	108.617	106.101	110.426	100.49	101.245	105.112	103.036	100.399	103.212	95.6989	96.5756	103.114	99.7134	102.313	99.0711	94.2216	99.3487	98.8342
	ENSMUSG00000023348	Trip6	0.121078	0.0880552	0.000485835	0.0185232	68.5392	64.4129	68.9435	86.3075	81.5492	79.5774	77.8365	76.5416	69.7706	64.0145	52.8889	61.9977	78.8964	73.4424	76.3058	71.5951	82.0227	72.0222
	ENSMUSG00000021036	Sptlc2	0.10855	0.0815718	0.000485972	0.0185232	177.737	181.088	182.876	210.602	203.474	204.919	210.778	193.319	183.569	172.516	152.263	160.465	203.33	207.552	193.143	201.642	194.415	172.09
	ENSMUSG00000042073	Abhd14b	0.209878	0.126139	0.000486165	0.0185232	9.36606	11.6421	10.8089	16.1069	14.3028	14.8661	15.3262	14.9043	13.1522	9.84424	9.43937	8.76438	13.2188	13.788	12.5871	13.8088	13.1081	11.8915
	ENSMUSG00000050310	Rictor	0.0886826	0.0701276	0.000496675	0.0188694	111.376	104.677	104.949	147.599	139.37	143.589	140.404	135.34	138.9	106.081	102.505	100.879	133.385	136.586	133.641	135.482	133.222	134.958
	ENSMUSG00000038025	Phf2	-0.219696	-0.129337	0.000501138	0.0189845	30.9298	31.9268	34.8369	29.5769	27.7145	26.5841	27.4379	20.746	18.6857	34.4817	40.6509	38.9397	31.6939	30.2774	26.439	29.7805	30.3692	30.7945
	ENSMUSG00000046324	Ermp1	-0.1603	-0.105795	0.000503768	0.0190298	41.6753	41.7387	41.0448	65.2117	57.3987	61.5632	65.4377	57.3789	58.3025	40.3452	46.3905	43.7042	68.6961	74.7931	65.8265	73.3697	69.5636	79.3703
	ENSMUSG00000043716	Rpl7	0.0841473	0.0672636	0.000507011	0.0190979	930.434	964.007	982.81	803.138	829.373	823.174	829.337	840.593	798.753	891.415	823.407	863.556	798.904	812.819	791.545	812.502	855.787	839.979
	ENSMUSG00000024186	Rgs11	0.56484	0.200176	0.000512509	0.0192503	0.653446	0.406711	0.511234	3.9911	3.84533	3.55621	3.55889	3.27568	2.96725	0.860699	0.47434	0.352928	2.39395	2.81389	1.80677	1.88554	2.985	1.73885
	ENSMUSG00000000982	Ccl3	1.9254	0.21171	0.000512543	NA	0.14521	0.254195	0.2191	0.285079	0.234472	0.116597	0.516614	0.436757	0.320784	0.0537937	0.047434	0.117643	0.156127	0.112555	0.120451	0.0554571	0	0
	ENSMUSG00000037031	Tspan15	-0.151154	-0.101646	0.000516851	0.0193585	39.2794	39.5527	40.1684	55.5191	51.021	47.7464	50.5707	49.0806	44.8296	42.3894	48.0032	41.9984	58.0794	56.2215	53.4201	53.2943	57.2342	62.15
	ENSMUSG00000028557	Rnf11	0.178074	0.112852	0.000521243	0.0194394	102.155	103	107.87	99.0648	88.3489	95.1431	95.2865	96.2503	112.916	90.6961	98.0935	92.2318	89.3049	86.6114	89.8565	85.7921	82.412	94.7395
	ENSMUSG00000068196	Col8a1	0.128854	0.0914601	0.000521941	0.0194394	93.1524	85.1043	98.0108	92.6505	84.316	91.1205	84.208	89.426	88.0553	88.383	84.9069	82.4087	84.0486	79.4642	86.9657	84.4057	83.3854	76.2852
	ENSMUSG00000079029	Eif1ad7	0.506754	0.188976	0.000528214	0.0195755	1.59731	0.965939	0.949434	3.77729	4.36117	2.74003	3.9033	3.49405	3.52863	0.914492	0.616642	0.588213	2.81029	2.026	2.46925	3.4938	2.59566	2.97288
	ENSMUSG00000027207	Galk2	0.137547	0.0954281	0.00052855	0.0195755	57.4306	59.7865	61.202	64.214	59.8841	62.7874	64.0601	59.126	53.8917	57.1289	46.3905	50.4099	57.9753	60.3297	60.5267	55.4571	62.6202	53.0631
	ENSMUSG00000005417	Mprip	-0.106014	-0.0797034	0.000550544	0.0203333	556.3	518.608	563.087	495.965	462.097	466.621	458.294	429.933	371.949	570.912	531.356	566.096	511.265	521.357	482.768	495.287	522.96	516.496
	ENSMUSG00000062825	Actg1	-0.104864	-0.0788906	0.000577882	0.021271	325.053	326.182	335.077	344.304	325.4	317.552	345.328	309.115	306.83	361.601	328.006	364.163	339.629	354.662	342.744	348.382	375.656	404.087
	ENSMUSG00000020057	Dram1	0.241483	0.13427	0.000579142	0.021271	16.8444	16.5226	16.0673	13.1849	11.536	12.6508	14.7522	10.7551	10.3453	12.5877	12.1905	13.1172	10.8769	12.0434	10.9611	9.59408	11.1613	12.6207
	ENSMUSG00000021190	Lgmn	0.130075	0.0913394	0.000587806	0.0215296	159.441	164.871	161.477	195.849	193.017	185.564	208.368	177.105	165.364	150.784	125.415	138.23	182.149	191.288	175.738	187.445	187.082	171.193
	ENSMUSG00000020211	Sf3a2	-0.191041	-0.116274	0.000601995	0.0219886	18.9499	17.1835	17.8201	15.8931	13.3649	14.9244	14.58	16.2146	12.8314	20.4954	18.357	20.7639	17.7985	19.6972	16.562	16.9699	17.91	15.9862
	ENSMUSG00000060913	Trim55	-0.279829	-0.144071	0.000607843	0.0220967	9.80169	16.2176	13.073	12.1871	11.2077	11.8929	11.7099	10.0454	10.5859	16.2457	16.175	15.3524	12.4382	14.1257	14.9359	12.7551	13.9516	16.3228
	ENSMUSG00000032580	Rbm5	0.0989231	0.0754474	0.000608288	0.0220967	122.557	118.607	118.898	153.942	140.824	142.89	146.431	136.923	127.512	118.884	118.158	112.408	131.824	134.166	125.811	135.704	132.638	138.996
	ENSMUSG00000063021	H2ac15	-0.228929	-0.129103	0.000618314	0.0223995	117.693	106.253	114.078	82.8866	95.6644	92.2282	85.1839	82.547	86.3711	146.534	106.157	138.995	116.887	104.845	112.381	102.873	122.904	79.4264
	ENSMUSG00000042594	Sh2b3	-0.191566	-0.116095	0.000620678	0.0224239	43.5631	43.9756	43.82	38.1293	33.4826	35.2706	35.5315	25.987	22.8559	48.3605	46.0584	49.9393	37.991	38.3251	38.4841	37.5999	36.6636	39.1523
	ENSMUSG00000031502	Col4a1	-0.152739	-0.100818	0.000625839	0.0225489	158.86	151.246	162.28	221.934	201.458	201.771	199.126	178.306	155.661	179.509	171.664	182.758	213.999	217.176	203.924	198.093	236.854	239.906
	ENSMUSG00000030279	C2cd5	0.147428	0.0983875	0.000642669	0.0230925	25.4844	24.5043	25.3426	29.7907	27.8083	28.7994	28.7008	26.9697	27.3469	22.6471	21.6299	25.0579	28.2591	27.0696	25.355	24.0684	25.113	25.7463
	ENSMUSG00000029482	Aacs	0.122083	0.0869545	0.000658407	0.0235692	79.43	74.8349	85.8872	93.8621	85.5822	86.3983	85.8153	82.2741	71.5349	77.3553	71.8151	76.9383	79.8852	83.5162	83.292	77.7509	80.076	67.3105
	ENSMUSG00000074024	4632427E13Rik	0.247093	0.133457	0.00065949	0.0235692	22.1446	18.7596	17.9662	36.3475	31.044	35.3872	33.5225	34.3946	44.3484	18.1823	20.0646	16.5876	30.7051	28.983	28.6674	30.2241	29.0713	29.8971
	ENSMUSG00000089235	Gm23119	-0.626762	-0.189829	0.000672872	0.0239828	1.88773	3.35537	1.7528	2.3519	4.9239	2.56513	2.92748	3.11189	2.24549	4.46487	6.40359	3.5881	4.63178	3.65805	4.15556	4.76931	2.985	5.04829
	ENSMUSG00000042079	Hnrnpf	-0.151159	-0.0995538	0.000674894	0.0239904	69.5557	71.3778	67.7019	59.0825	70.7166	62.5543	61.2474	62.1287	58.4629	86.823	67.546	78.997	72.6513	73.8364	72.4514	70.486	74.106	64.2815
	ENSMUSG00000040260	Daam2	-0.546886	-0.179027	0.000682738	0.0242043	16.9896	18.5562	18.0392	1.99555	2.39161	2.62343	3.32929	1.91081	2.16529	17.6443	24.0016	18.7052	2.55008	4.16455	3.0715	3.93745	4.5424	8.30163
	ENSMUSG00000030351	Tspan11	0.609889	0.186259	0.000686825	0.0242843	1.66992	1.37265	1.89887	2.3519	2.39161	2.56513	2.18126	2.12919	3.44843	0.699318	0.569208	0.529392	2.0817	1.57578	2.40902	1.49734	2.20631	2.41196
	ENSMUSG00000028559	Osbpl9	0.0824776	0.0654249	0.000688891	0.0242926	171.203	180.122	181.707	183.377	166.756	173.788	178.634	168.261	163.841	168.374	157.528	165.758	168.305	173.392	167.066	174.745	167.355	166.145
	ENSMUSG00000024991	Eif3a	-0.111828	-0.0816974	0.000694735	0.024372	360.339	330.758	376.925	352.428	347.44	349.558	357.784	337.668	300.174	361.87	363.914	359.222	363.777	417.018	385.082	394.3	399.926	382.436
	ENSMUSG00000029772	Ahcyl2	-0.142148	-0.0955754	0.000694821	0.024372	30.2037	28.8765	27.0223	38.3431	33.9046	35.3872	35.0149	31.9924	31.1963	33.89	34.8166	34.234	38.0951	39.5632	37.1592	36.1026	35.6903	37.8621
	ENSMUSG00000069094	Pde7a	0.146714	0.0974345	0.00069968	0.0244777	34.1244	36.5532	34.8369	54.8064	53.0844	53.6346	49.7097	49.4627	51.967	35.0735	34.0576	33.5282	45.1729	46.0915	47.9396	51.4087	45.0346	45.4346
	ENSMUSG00000027907	S100a11	-0.182133	-0.111053	0.000708846	0.0246717	73.3312	59.1256	72.5221	56.0179	43.8462	50.4865	45.5768	46.0233	37.1308	73.2132	72.9535	66.9975	55.113	58.5851	56.1905	55.6789	55.6119	57.887
	ENSMUSG00000040268	Plekha1	0.126714	0.0886797	0.000708947	0.0246717	38.0451	34.6721	38.4155	43.2607	43.471	43.957	44.027	43.0751	42.6643	35.9342	32.1128	37.7633	39.0839	41.0265	40.7727	38.5981	41.4007	40.218
	ENSMUSG00000020986	Sec23a	0.104693	0.0778746	0.000723204	0.025102	137.514	140.315	147.016	131.991	129.006	130.355	131.162	126.769	135.211	131.203	134.665	128.76	121.727	127.863	118.584	121.007	130.172	131.48
	ENSMUSG00000039242	B3galnt2	0.181804	0.110401	0.00074226	0.0256961	52.8565	44.6366	53.6795	53.1672	52.0058	52.5852	54.9907	52.793	51.0849	47.1232	35.5755	44.2925	49.9087	52.3946	50.469	52.3515	48.1494	41.0033
	ENSMUSG00000028211	Trp53inp1	0.24673	0.130757	0.000750929	0.0259286	80.0834	79.7154	73.4716	94.2185	91.1626	91.995	88.9724	95.213	117.247	65.0903	84.48	64.2917	77.179	79.1828	86.243	77.9172	77.1558	83.2967
	ENSMUSG00000039753	Fbxl5	0.132055	0.0906152	0.000760979	0.0262073	66.7241	67.7683	67.6289	100.561	88.2082	94.2103	89.8908	96.9054	102.811	66.1124	62.3757	65.174	87.2232	89.9881	86.0021	87.955	88.8363	85.316
	ENSMUSG00000055737	Ghr	0.157471	0.101026	0.000763219	0.0262164	99.106	107.982	103.342	99.0648	97.3057	96.7172	109.235	97.0146	94.7917	85.1554	90.5989	89.7025	81.4985	93.1959	88.3509	93.2234	92.9245	112.913
	ENSMUSG00000020456	Ogdh	-0.153789	-0.0994118	0.000778661	0.0266777	137.441	122.318	128.539	141.898	118.314	130.53	127.776	122.51	102.491	131.741	148.848	138.171	137.808	144.746	137.736	135.759	148.666	157.002
	ENSMUSG00000022528	Hes1	-0.200031	-0.115897	0.000789089	0.0269653	20.2568	20.1322	24.6853	13.8976	14.0683	12.1261	12.4561	13.1027	14.1145	25.3368	26.5156	26.6461	14.1556	14.5759	15.2973	15.1398	17.326	14.7522
	ENSMUSG00000020427	Igfbp3	0.148789	0.0973	0.000791197	0.0269678	23.8871	21.7082	24.174	33.9956	29.2621	29.7322	32.2597	28.826	28.229	21.6251	18.4993	22.2345	27.7386	28.8142	29.2094	28.8377	28.1629	26.6998
	ENSMUSG00000004221	Ikbkg	0.114376	0.0822025	0.000807589	0.0274559	107.601	99.7968	100.567	143.822	133.79	131.113	133.631	135.995	124.143	98.9265	85.2389	91.8201	133.853	130.114	131.774	128.771	137.18	112.633
	ENSMUSG00000038374	Rbm8a	-0.139034	-0.0929666	0.000830773	0.0281719	52.9291	52.1607	53.0953	46.9667	53.0375	48.0379	49.1357	48.3162	40.499	61.2172	52.5094	59.7625	52.1986	52.8448	55.5882	57.3426	58.2076	50.0341
	ENSMUSG00000030189	Ybx3	-0.0740072	-0.059608	0.000841347	0.0284577	208.74	196.543	200.696	183.733	181.012	182.532	178.863	179.78	167.53	217.057	199.413	218.815	202.237	193.427	185.435	193.102	205.316	186.45
	ENSMUSG00000050530	Fam171a1	-0.112024	-0.0808184	0.000848839	0.0285255	65.635	63.9045	66.8986	64.6416	58.8524	58.1236	54.3592	52.793	49.1602	64.8752	66.5499	68.5857	66.146	65.6761	64.2607	64.5521	62.1659	63.5523
	ENSMUSG00000034021	Pds5b	0.12484	0.0867504	0.000849112	0.0285255	77.034	72.2421	74.2019	79.7507	75.0309	79.5191	77.205	82.6016	82.6821	68.3717	68.5896	69.2327	73.6401	79.9144	75.8842	74.9225	73.9113	69.7785
	ENSMUSG00000027806	Tsc22d2	-0.120249	-0.0846769	0.000849805	0.0285255	60.7705	57.6513	58.6458	66.8509	60.2123	62.7874	64.9785	54.54	58.0619	63.0462	65.032	69.9386	68.7481	69.5593	68.356	68.1568	64.502	64.7302
	ENSMUSG00000039062	Anpep	-0.210564	-0.117699	0.000874393	0.0292767	38.0451	34.0112	36.2976	41.4077	40.4698	41.7417	40.0663	31.2827	26.1439	36.6873	37.8523	37.2339	45.1208	54.6457	44.1453	47.4158	43.2177	42.2934
	ENSMUSG00000001542	Ell2	0.141665	0.093635	0.000876654	0.0292785	32.7449	32.2319	32.6459	33.3542	32.2633	31.7144	33.3503	31.9378	36.0882	29.2638	27.8438	29.4107	29.8724	32.022	31.5582	32.8861	30.4341	30.0653
	ENSMUSG00000036718	Micall2	0.239983	0.125604	0.000889588	0.0296358	15.3923	13.4723	13.5842	19.4566	15.0531	14.3997	16.9334	15.4503	11.3076	12.1036	11.9534	12.2348	13.7913	13.2815	13.1894	15.5834	11.94	12.172
	ENSMUSG00000034940	Synrg	-0.160553	-0.100644	0.000900866	0.0299363	24.0323	20.9456	22.9325	25.0869	22.3686	24.7768	22.2718	19.927	19.0065	23.454	24.3811	23.5285	25.3967	29.1519	25.4152	25.7876	26.0214	25.578
	ENSMUSG00000024539	Ptpn2	0.146394	0.0951998	0.000911053	0.0299921	45.1604	41.4845	51.6346	39.6259	37.9844	37.8357	38.2868	38.5438	40.098	42.0128	36.3344	43.3513	37.4185	36.6368	35.4729	37.489	37.053	34.4405
	ENSMUSG00000069833	Ahnak	-0.158075	-0.099623	0.000911303	0.0299921	3003.09	3124.46	2948.36	3538.82	3509.38	3513.94	3738.22	3054.19	3119.47	3461.3	3195.3	2980.01	3653.64	4038.21	3776.93	3847.95	4085.04	4702.65
	ENSMUSG00000008540	Mgst1	0.253053	0.128297	0.000911456	0.0299921	22.9432	21.6574	21.0336	29.0067	30.3875	29.8488	33.5799	28.7168	32.0784	15.654	14.2302	17.2346	28.4672	30.0523	30.2332	29.3368	31.8617	20.7541
	ENSMUSG00000092558	Med20	0.127651	0.0875334	0.000911855	0.0299921	34.4874	34.9772	35.9324	47.1092	42.5801	44.0736	42.3049	41.5465	33.6021	33.0293	32.7295	33.6458	42.3626	41.9269	37.8819	36.4353	37.5721	37.1329
	ENSMUSG00000037217	Syn1	-0.482101	-0.156132	0.000914124	0.0299921	1.30689	1.57601	1.67977	1.78174	1.96956	1.86555	1.49244	1.91081	1.60392	1.88278	1.37559	1.9411	3.17459	2.87016	3.01128	3.1056	2.46587	2.07541
	ENSMUSG00000055447	Cd47	0.129922	0.0884738	0.000916117	0.0299921	91.9181	92.2726	91.1456	74.9044	70.4822	73.4561	69.4558	70.0449	71.6151	87.4147	81.6339	87.5261	68.1236	71.529	69.2594	69.3768	66.3839	55.6433
	ENSMUSG00000025261	Huwe1	-0.141264	-0.0930526	0.000925992	0.0302407	286.718	257.194	264.527	309.096	274.895	292.367	280.521	236.558	207.387	281.502	283.987	292.518	309.288	330.294	301.248	312.445	283.705	303.626
	ENSMUSG00000029417	Cxcl9	0.687857	0.171651	0.000933614	0.0304147	2.17815	2.94866	2.4101	1.42539	1.35994	1.10767	1.43504	2.45676	1.12274	1.88278	1.89736	1.76464	1.24902	0.956721	0.782932	1.05368	0.843588	0.224368
	ENSMUSG00000064080	Fbln2	0.145176	0.0944373	0.000943792	0.0306564	165.249	153.686	166.735	326.059	285.352	296.506	291.887	261.344	218.775	145.404	155.821	166.7	255.216	255.557	251.683	235.637	256.581	253.873
	ENSMUSG00000025137	Pcyt2	0.179291	0.106683	0.000945657	0.0306564	28.4612	24.4027	24.2471	35.2072	32.5916	31.5395	37.311	29.9724	29.5121	26.7892	24.4285	25.0579	28.8836	28.7579	27.764	26.9522	30.8883	25.578
	ENSMUSG00000113204	Gm46430	0.239315	0.123556	0.000978297	0.0316372	9.29345	8.59177	9.2022	9.12251	9.23818	9.96904	9.18424	8.84433	8.66117	6.56283	7.35227	8.23499	6.86961	8.04772	7.88955	8.20765	9.34436	8.63818
	ENSMUSG00000031520	Vegfc	0.221358	0.118618	0.000996223	0.0321385	24.7583	18.4037	26.292	24.8731	21.3369	21.9202	21.1812	17.907	18.6857	18.8816	17.1237	18.5875	19.4639	20.0349	19.212	21.4064	18.9483	16.1545
	ENSMUSG00000007613	Tgfbr1	0.166949	0.101788	0.00100717	0.0324126	63.4569	61.0067	62.8817	44.2584	40.4698	44.54	40.5829	46.46	46.2731	56.1606	55.735	58.2919	40.1768	38.9442	43.4829	42.5356	38.4806	34.2162
	ENSMUSG00000006932	Ctnnb1	0.0580267	0.0486024	0.00101264	0.0325098	1153.4	1065.18	1085.71	1127.7	1080.45	1061.5	1099.76	1054.49	999.644	1067.64	983.022	1019.31	1097.21	1095.78	1053.41	1066.22	1092.9	1049.31
	ENSMUSG00000052253	Zfp622	-0.148217	-0.0949613	0.00101803	0.0326039	82.915	93.8486	99.1793	77.969	90.1778	84.9409	83.2896	75.8319	69.129	103.876	88.749	100.584	95.3939	94.0401	87.568	92.1142	101.49	91.374
	ENSMUSG00000005125	Ndrg1	0.112392	0.0799588	0.00103748	0.0331469	109.198	116.726	116.999	151.377	136.369	135.486	146.431	148.006	128.875	103.338	106.727	102.114	146.916	137.88	131.171	129.659	137.31	128.843
	ENSMUSG00000060470	Adgrg3	-0.152705	-0.0963853	0.00104498	0.0333063	36.0847	31.6218	32.7189	20.8107	20.3052	20.1713	19.7461	19.2173	15.4778	40.0225	38.3741	39.9397	22.7426	22.5111	21.5005	18.8554	21.9982	19.9127
	ENSMUSG00000054027	Nt5dc3	-0.171195	-0.102715	0.00105539	0.0335572	20.4746	19.0646	20.6684	21.5234	22.0403	22.7947	20.6071	18.1254	15.8788	24.9065	20.0646	20.8227	25.709	22.6799	26.2583	22.9038	23.296	21.4272
	ENSMUSG00000015023	Ddx19a	-0.147275	-0.0942242	0.00106458	0.03371	26.8639	24.3518	26.365	26.9399	23.6347	23.7275	22.8458	24.8951	19.3272	28.1341	27.654	29.1754	26.0733	26.0003	27.3424	27.2294	27.6437	27.7095
	ENSMUSG00000042842	Serpinb6b	0.259623	0.126249	0.00106527	0.03371	15.8279	19.1663	17.8201	15.323	13.5056	12.0678	14.006	15.3957	11.2274	14.2015	13.3764	14.1171	11.7616	13.2815	13.8519	13.4761	10.9666	9.14301
	ENSMUSG00000001510	Dlx3	-0.22478	-0.118277	0.00106792	0.0337131	12.4155	12.5064	9.8595	13.1849	11.536	11.3099	10.7915	11.6287	9.06215	11.5118	14.0879	12.3525	14.5199	13.788	14.0928	13.1988	13.8219	14.5839
	ENSMUSG00000030000	Add2	-0.180396	-0.105539	0.0010707	0.0337207	11.1086	9.04932	11.1741	21.8085	21.3838	20.0547	21.8126	19.1627	19.2471	12.3725	11.0047	10.4114	24.8763	26.4505	23.4277	23.1256	26.6704	21.4272
	ENSMUSG00000020814	Mxra7	-0.241243	-0.122063	0.00107762	0.0338581	47.4111	62.7352	54.1908	55.1627	62.0412	54.6257	61.4196	50.8276	47.877	57.4516	66.3127	58.1155	61.1499	71.9229	60.5869	66.3821	71.1858	87.0549
	ENSMUSG00000073700	Klhl21	-0.169494	-0.10184	0.00108514	0.0340139	47.1207	50.0255	52.3649	37.1315	34.3735	34.1046	35.0149	28.6622	26.6251	49.1136	47.4814	54.3509	42.4146	42.6585	39.5682	38.7091	42.1145	34.7771
	ENSMUSG00000022359	Wdyhv1	0.178284	0.104581	0.00109601	0.0342736	23.4514	22.2674	24.3201	27.0112	25.3698	27.0505	25.5437	28.6076	25.1014	22.1092	19.4954	19.7051	24.7202	26.3943	22.9459	27.2849	21.3493	21.932
	ENSMUSG00000039307	Hexdc	0.183361	0.106107	0.00110206	0.0343818	14.884	14.1841	15.1179	25.7996	25.8857	21.2789	26.1177	20.6914	21.5727	13.1794	12.238	13.176	22.014	22.0609	21.1392	18.9109	21.479	22.8295
	ENSMUSG00000041135	Ripk2	0.193071	0.109006	0.00110546	0.0344067	54.236	43.1114	47.9099	50.1026	44.3151	43.6656	46.323	43.2389	48.5988	45.0253	36.3819	44.2925	46.3698	40.9139	42.2783	43.9775	42.439	33.8235
	ENSMUSG00000034064	Poglut1	0.121117	0.0833927	0.00112576	0.0349566	59.5362	59.7357	59.8143	49.0335	50.9272	57.1325	51.0874	52.793	48.9998	54.2778	51.1339	52.998	49.3363	52.0006	46.6748	50.2996	50.161	51.2121
	ENSMUSG00000036078	Sigmar1	-0.140303	-0.0911164	0.00112895	0.0349736	51.7674	40.6203	44.5504	44.6861	39.5788	41.3336	40.0089	43.4027	35.607	48.3067	48.2404	50.0569	45.6413	47.8361	46.0726	45.0866	50.6802	45.7711
	ENSMUSG00000068134	Zfp120	0.210601	0.113505	0.00113725	0.0351487	22.6528	18.7596	24.2471	20.5257	18.0543	19.0636	20.1479	21.0735	21.0114	17.6981	18.2147	19.764	18.1108	19.9786	18.5495	18.3563	14.925	16.9959
	ENSMUSG00000052105	Mtcl1	-0.162677	-0.0989183	0.00115208	0.0355243	18.0061	17.1327	16.7246	20.9533	20.5397	20.1713	20.5497	18.3438	15.6382	19.2043	18.8787	18.8228	22.6385	22.5674	20.8983	21.1846	24.0098	24.1757
	ENSMUSG00000022842	Ece2	0.563773	0.147989	0.00117105	0.0360255	1.4521	1.52517	1.16853	2.3519	1.96956	2.04045	2.12386	2.0746	1.92471	1.18346	0.94868	1.52935	1.04085	1.40694	1.50564	1.941	0.908479	0.953565
	ENSMUSG00000071076	Jund	-0.219704	-0.115287	0.00117547	0.0360776	108.182	159.888	128.539	135.555	166.709	145.979	150.794	118.525	131.361	147.717	139.076	154.053	182.825	166.638	167.427	162.545	179.1	183.814
	ENSMUSG00000056536	Pign	0.119731	0.0824853	0.0011841	0.0361588	115.515	106.202	116.342	110.04	106.45	108.843	103.265	108.043	114.199	105.005	108.814	102.173	103.721	100.062	105.636	100.821	104.41	96.1418
	ENSMUSG00000026034	Clk1	0.151035	0.0946335	0.00118469	0.0361588	86.3275	90.0357	85.376	142.967	150.718	138.692	140.175	136.05	153.896	92.5251	86.8991	80.8793	125.162	124.599	125.51	125.333	127.252	135.631
	ENSMUSG00000060459	Kng2	0.784565	0.159794	0.00118629	0.0361588	3.04941	1.98272	2.6292	0.641427	0.844098	0.408089	1.37764	1.0373	0.561372	1.18346	0.616642	1.11761	0.468382	0.787888	0.421579	0.554571	0.778697	0.953565
	ENSMUSG00000117679	Apbb3	0.270833	0.125575	0.00119527	0.0363487	10.3825	8.18506	8.61794	14.3252	15.8034	12.5342	14.9818	12.2838	14.3551	10.7587	7.54201	8.23499	12.1779	11.143	12.1656	9.64954	10.6422	11.0501
	ENSMUSG00000031453	Rasa3	0.100149	0.0733088	0.00121059	0.0367305	278.078	270.819	298.195	343.947	327.135	319.126	334.708	293.173	287.423	262.943	235.462	259.049	305.697	315.043	291.492	307.953	316.994	329.485
	ENSMUSG00000041997	Tlk1	-0.161396	-0.0978047	0.00123031	0.037138	44.2891	39.9594	45.4268	36.6326	36.2493	39.5847	38.8608	35.4865	33.3616	43.0887	43.3547	48.5864	42.2585	46.8231	42.1579	48.6913	44.4506	38.3109
	ENSMUSG00000029571	Tmem106b	0.142685	0.0912832	0.00123242	0.037138	192.839	188.104	184.994	244.455	253.37	247.244	271.05	255.121	293.277	158.691	171	165.523	227.582	246.89	249.153	254.548	239.19	264.979
	ENSMUSG00000063108	Zfp26	0.124424	0.0842033	0.00123243	0.037138	49.7345	49.873	50.6852	53.3097	47.2695	48.9707	48.6191	48.0433	51.4859	49.4364	48.6199	49.3511	47.2025	44.3469	45.7112	43.7557	45.2293	44.481
	ENSMUSG00000040209	Zfp704	-0.198601	-0.108753	0.00125336	0.0375808	30.8572	34.8755	34.1796	53.3097	48.9577	46.8137	50.8003	43.3481	40.499	33.621	40.7458	35.7634	51.2098	61.9618	52.1553	53.9043	55.6119	65.9082
	ENSMUSG00000039046	Usp6nl	-0.115697	-0.080372	0.00125829	0.0375808	54.0182	57.6005	59.2301	58.2273	56.6483	56.3163	54.3018	49.5719	50.5235	58.4737	59.5297	60.0566	60.1611	60.78	63.3573	60.8919	60.1543	64.3937
	ENSMUSG00000058254	Tspan7	-0.248608	-0.120334	0.00125908	0.0375808	4.93715	6.71073	5.33144	7.62585	6.6121	7.4622	7.6918	7.69784	6.73647	6.50903	6.87793	7.88206	8.3268	8.16027	7.7691	9.42771	10.0582	9.1991
	ENSMUSG00000029231	Pdgfra	0.217505	0.113538	0.00125911	0.0375808	22.6528	22.6741	19.2808	23.0201	20.5397	22.6781	24.453	20.0362	18.2847	15.5464	16.4596	14.5289	20.6088	20.26	20.1153	22.571	20.895	19.8005
	ENSMUSG00000035890	Rnf126	-0.132239	-0.0871643	0.00126129	0.0375808	38.9889	34.8246	39.8762	37.2028	32.9198	35.5621	32.4893	33.3573	26.5449	40.6142	39.5125	42.5866	40.0727	36.1866	37.8217	35.6589	38.4806	36.5159
	ENSMUSG00000020120	Plek	0.523686	0.141618	0.00126726	0.037674	6.02622	3.05033	4.8202	8.55236	7.4562	7.40391	8.03621	10.0454	9.70372	4.68005	3.17808	3.29399	7.9625	5.85288	6.74526	6.2112	5.19131	2.58023
	ENSMUSG00000001924	Uba1	0.0843155	0.0646738	0.00128063	0.0379862	489.939	440.672	516.711	627.529	572.158	590.622	564.085	549.276	507.801	466.23	435.065	481.394	576.527	560.132	553.292	545.088	545.282	505.446
	ENSMUSG00000042350	Arel1	0.094893	0.0703695	0.00128907	0.0381512	96.7826	93.2385	101.662	121.372	115.876	123.534	119.682	111.045	105.378	92.041	85.8081	86.5262	123.757	118.014	110.996	113.243	109.796	105.117
	ENSMUSG00000023951	Vegfa	0.0967871	0.071293	0.0013033	0.0384866	94.9675	90.1374	96.1119	159.858	152.125	144.172	146.202	142.11	133.767	95.5375	81.8237	87.8791	152.901	147.673	136.953	132.321	145.162	126.992
	ENSMUSG00000032913	Lrig2	0.126704	0.0847191	0.0013088	0.0385629	59.754	64.1587	64.9997	67.3498	63.6356	63.2538	67.2172	59.3989	62.8737	56.322	59.2451	56.1155	58.5478	60.8362	57.395	61.1137	57.6884	66.9178
	ENSMUSG00000087396	4933407K13Rik	0.24262	0.118235	0.00131458	0.0386476	5.6632	6.15151	6.49997	10.833	9.75402	8.33668	10.2749	9.28108	9.30274	5.32557	5.12287	5.88213	7.75433	7.25983	9.09406	8.42948	8.56566	8.18944
	ENSMUSG00000049421	Zfp260	0.138822	0.0892931	0.00132043	0.0387336	76.308	88.7647	84.7917	89.0158	86.9421	91.5869	90.9814	94.5033	90.9423	71.438	78.9776	75.8795	78.7403	83.9664	86.6646	87.234	81.5036	91.1496
	ENSMUSG00000035847	Ids	-0.241674	-0.117894	0.00132421	0.0387587	21.7089	21.3015	21.983	20.0268	16.7882	17.0232	18.4259	16.3784	16.8412	22.7547	31.9705	25.999	19.7241	20.0349	18.1881	21.351	19.4674	25.8023
	ENSMUSG00000035242	Oaz1	-0.0793058	-0.0616465	0.00134118	0.0391669	178.173	168.277	174.185	169.408	164.693	155.657	157.854	152.319	141.706	185.427	179.158	180.581	169.711	176.656	165.139	160.604	182.539	173.437
	ENSMUSG00000025894	Aasdhppt	0.212789	0.111268	0.00134406	0.0391669	23.7419	21.3015	26.5841	23.1626	23.5878	22.3866	21.9274	24.3492	28.3092	20.7106	22.626	24.1167	20.817	18.853	19.6335	21.7392	21.9982	18.6787
	ENSMUSG00000024188	Luc7l	0.117685	0.0807374	0.00136477	0.0396578	57.6485	51.2456	52.0728	83.2429	78.3135	78.6446	77.205	75.3406	68.6478	58.0434	46.5328	50.8804	76.8667	69.9532	70.4639	71.9279	71.5103	67.5348
	ENSMUSG00000038527	C1rl	0.280755	0.123667	0.00136689	0.0396578	6.53446	10.6762	7.15727	12.6147	12.2394	11.0184	11.7099	9.49946	9.62353	6.72421	6.73563	5.82331	8.58701	10.0737	9.93722	9.20588	9.92838	10.0966
	ENSMUSG00000040731	Eif4h	-0.0690363	-0.0553359	0.00137386	0.039773	418.786	419.472	405.262	409.23	405.964	389.725	380.457	383.8	366.015	455.256	399.821	436.572	431.692	426.754	421.519	410.771	442.429	402.741
	ENSMUSG00000052040	Klf13	-0.179659	-0.102134	0.00137807	0.0398009	59.754	67.5141	65.3649	43.0469	40.7512	40.1676	43.74	35.6503	29.9933	61.9703	70.0126	70.1738	46.3698	50.4248	44.2056	48.8577	45.0346	47.9587
	ENSMUSG00000035762	Tmem161b	0.216134	0.111592	0.00138083	0.0398009	13.2141	11.1846	12.3426	11.5457	11.8174	11.1933	11.0211	12.0108	12.671	10.4898	10.4829	10.8819	11.7616	9.51094	11.3224	9.70499	10.3177	9.08691
	ENSMUSG00000020823	Sec14l1	-0.0874272	-0.0661164	0.00139067	0.0399976	117.475	117.082	119.483	145.176	134.118	133.329	131.335	113.12	111.553	127.921	120.34	126.525	141.087	144.915	139.784	134.816	138.997	140.342
	ENSMUSG00000059142	Zfp945	0.213345	0.110608	0.00140756	0.0403315	30.4941	29.8933	32.792	30.3609	29.2152	28.0999	33.5799	34.7768	39.0555	26.2513	31.3539	27.7048	28.7274	29.2081	26.5595	29.0595	25.3076	27.8778
	ENSMUSG00000021388	Aspn	-0.676427	-0.142263	0.00140923	0.0403315	2.54118	2.94866	4.08987	0.0712696	0.468943	0.116597	0.229606	0.382162	0.481176	3.98073	4.7434	4.94099	0.41634	0.337666	0.240902	0.720942	1.03826	0.953565
	ENSMUSG00000055652	Klhl25	0.155432	0.0944359	0.0014114	0.0403315	29.042	25.4703	28.556	34.4232	29.4027	28.9743	29.447	27.5703	25.1014	27.381	21.0133	23.1756	27.2182	28.9268	26.439	26.8967	29.0064	25.9706
	ENSMUSG00000018446	C1qbp	-0.180198	-0.101883	0.00142178	0.0405406	41.7479	33.5537	39.7302	33.2117	34.6549	35.4455	33.2355	34.1762	28.3092	41.5287	33.5358	42.2925	42.1024	41.9832	41.7965	41.1492	43.2177	34.7771
	ENSMUSG00000034751	Mast4	-0.133865	-0.0868012	0.00143407	0.0408034	70.8626	65.4805	65.584	65.0692	56.6015	58.1819	54.761	47.006	42.4237	70.5235	74.0445	76.8207	63.7	65.1696	59.6835	62.3892	56.9746	55.9799
	ENSMUSG00000000938	Hoxa10	-0.1455	-0.0908626	0.00144927	0.041113	27.3721	26.9446	28.8482	27.6526	27.7614	23.3777	22.157	21.0189	20.049	31.4693	30.927	30.5871	27.2182	27.9138	26.3186	25.2884	26.8001	26.7559
	ENSMUSG00000031543	Ank1	-0.267028	-0.120193	0.00145115	0.041113	13.5772	18.6579	15.337	13.6838	14.209	12.6508	13.8338	11.9562	13.2323	18.9354	23.6221	19.5875	13.1147	15.7578	14.9962	14.7516	16.3526	19.7444
	ENSMUSG00000028433	Ubap2	-0.220736	-0.111692	0.00145468	0.0411249	24.6857	26.1312	30.3819	24.8731	19.2736	21.5704	19.8609	19.2719	13.3927	30.0707	36.0498	34.1164	22.3262	23.5804	22.3437	22.7929	22.1929	23.2782
	ENSMUSG00000060591	Ifitm2	0.132815	0.0862541	0.0014632	0.0412414	65.7076	69.0392	64.7806	78.5391	70.8573	69.5501	76.9754	67.0422	64.7984	64.4448	64.7	58.3508	68.1236	64.3817	68.0549	65.4948	59.8947	68.825
	ENSMUSG00000029147	Ppm1g	-0.152018	-0.092948	0.00146502	0.0412414	101.212	87.1379	102.32	85.096	79.439	77.8285	71.8093	74.0303	63.3549	109.47	89.2708	102.878	98.7766	91.8453	89.7361	88.2877	92.9893	72.5831
	ENSMUSG00000081058	H3c15	-0.580935	-0.135816	0.00147168	0.0413411	1.08908	1.22013	0.8764	0.997775	0.890992	1.28257	0.975826	0.928108	1.04255	1.82898	1.61276	1.58818	1.92557	1.40694	0.903383	1.38643	1.62228	1.90713
	ENSMUSG00000032374	Plod2	0.10807	0.0760853	0.00147676	0.041396	144.266	147.636	148.769	159.501	151.469	151.693	159.117	153.629	161.515	143.253	143.772	139.583	138.849	141.932	142.855	148.902	141.982	160.984
	ENSMUSG00000110617	Gm5910	1.72666	0.12102	0.001479	NA	0.29042	0.254195	0.584267	0.213809	0.0937887	0.349791	0.287008	0.272973	0.481176	0.107587	0.23717	0.0588213	0.20817	0.168833	0	0.0554571	0	0
	ENSMUSG00000024949	Sf1	-0.109037	-0.0764709	0.0014896	0.0416679	71.9517	64.1587	68.6514	65.9957	60.1654	60.2806	61.6492	56.7784	50.4433	74.1815	70.4869	79.8205	67.9675	65.1696	67.6935	65.9939	61.8415	61.533
	ENSMUSG00000021009	Ptpn21	-0.138964	-0.0881962	0.0015157	0.0423088	34.0518	31.3168	34.2526	31.2161	29.1683	31.9476	26.0029	25.2773	24.3796	34.2128	37.0934	38.4103	33.3592	31.8532	30.5946	29.9468	32.1861	31.4676
	ENSMUSG00000017466	Timp2	-0.172795	-0.0989139	0.00152156	0.042383	553.541	609.457	554.542	557.471	537.784	526.202	533.203	472.898	436.828	577.26	616.689	592.978	576.474	623.501	558.833	584.518	611.342	739.518
	ENSMUSG00000025481	Urah	1.55609	0.129624	0.00152221	NA	0.0726051	0.355872	0.4382	0.213809	0.32826	0.233194	0.287008	0.70973	0.320784	0.0537937	0.23717	0.117643	0.104085	0	0.0602256	0.166371	0.259566	0.0560921
	ENSMUSG00000032932	Hspa13	0.170085	0.0980966	0.0015258	0.0424121	106.149	91.1541	105.533	71.9111	66.121	71.4739	68.3078	75.9411	85.088	92.5251	91.0733	87.4673	66.9787	66.2952	70.7048	65.9385	67.2924	61.9817
	ENSMUSG00000037306	Man1c1	-0.196169	-0.104854	0.00155533	0.0431426	47.0481	51.9574	48.8593	40.0535	38.0313	37.1361	41.5587	31.8287	29.9933	51.8571	61.8065	55.292	40.1768	43.5027	41.1943	39.7073	42.5039	50.4829
	ENSMUSG00000036565	Ttyh3	-0.232565	-0.112491	0.00158128	0.0437707	58.3019	61.7693	54.9941	44.2584	36.6245	40.5757	39.5496	30.4638	27.427	55.9992	71.6728	68.3504	42.0503	47.6672	40.7125	41.4819	46.6569	51.0438
	ENSMUSG00000034163	Zfc3h1	0.107622	0.0753929	0.00161566	0.0445878	58.5923	61.6167	66.8986	113.746	107.107	107.444	102.864	96.6325	90.7819	63.2076	60.4309	59.7036	100.546	96.9665	93.5303	100.156	95.9743	88.7937
	ENSMUSG00000064289	Tank	0.12781	0.0836211	0.00161752	0.0445878	49.2989	51.449	54.629	52.1694	46.5661	45.9975	51.5466	48.0978	47.6365	48.4681	42.8329	43.6454	47.1505	46.5417	49.2645	48.6359	44.3857	45.7711
	ENSMUSG00000038418	Egr1	-0.246042	-0.114267	0.00162676	0.0447495	16.6992	19.0137	16.3595	16.9622	16.5068	18.7138	16.015	13.5941	13.1522	18.774	23.0055	20.7639	18.423	19.4158	17.5256	17.7463	17.5856	24.1196
	ENSMUSG00000112148	Lilrb4a	1.22822	0.138292	0.00163564	0.0449004	0	0.101678	0	1.28285	0.750309	0.641283	0.688818	0.873514	0.882157	0	0	0	0.468382	0.450222	0.602256	0.3882	0.45424	0
	ENSMUSG00000032185	Carm1	-0.137246	-0.0868928	0.00164653	0.0451059	63.1664	57.2954	59.3031	48.4634	44.9717	46.9303	42.0179	40.4546	34.0031	58.0972	63.2295	64.6446	52.2506	50.8751	48.4816	49.0795	46.9814	51.5486
	ENSMUSG00000028851	Nudc	-0.162836	-0.094927	0.00167005	0.0456561	64.9816	61.4642	69.3087	52.7395	56.8828	48.2711	50.6281	49.4081	43.6267	74.9884	58.3438	70.0562	63.7	62.5246	60.346	57.8972	66.3839	50.9316
	ENSMUSG00000028007	Snx7	0.11511	0.0783839	0.00167541	0.0456985	55.9059	58.1089	60.3986	48.4634	45.2999	51.3609	49.5375	45.3135	43.7068	54.224	49.0942	56.4685	44.08	45.0222	43.0613	48.0258	46.592	44.2005
	ENSMUSG00000018417	Myo1b	0.112596	0.0773244	0.0016785	0.0456985	67.3775	64.9721	65.3649	69.5592	63.5887	66.7517	61.477	67.3697	67.1241	62.7234	59.8617	59.4095	61.306	65.1696	65.8265	63.2766	61.5819	59.8502
	ENSMUSG00000031375	Bgn	-0.229591	-0.110609	0.00168988	0.0459142	379.579	391.409	350.633	301.542	280.85	296.797	289.82	226.076	208.109	401.516	465.849	398.926	292.427	334.346	294.021	318.435	309.402	411.772
	ENSMUSG00000028639	Ybx1	-0.0999733	-0.0715965	0.00171233	0.0464291	341.026	320.082	323.027	245.31	271.331	255.347	244.358	251.135	242.994	366.765	314.867	334.693	294.352	294.445	271.075	276.398	294.088	270.139
	ENSMUSG00000028793	Rnf19b	0.0982401	0.0707144	0.00173427	0.0469279	103.825	101.068	107.87	92.6505	89.193	89.8962	89.3168	82.9838	74.1813	92.3637	91.9271	90.0554	87.3793	87.1742	83.5329	80.7455	90.3937	85.2038
	ENSMUSG00000001052	Sec24b	-0.179622	-0.0989201	0.00175746	0.047414	38.3355	34.7738	38.9268	38.4143	31.7944	32.6471	32.4893	27.0243	24.8608	35.0735	40.0817	44.7042	37.6788	38.7754	37.2796	39.3191	34.3275	35.7867
	ENSMUSG00000032966	Fkbp1a	-0.109407	-0.0756893	0.00175939	0.047414	68.5392	57.9055	60.1795	63.43	61.0095	59.1146	58.0329	57.9249	57.5006	74.558	67.4986	69.7033	63.6479	66.5766	63.5982	64.053	63.334	64.0571
	ENSMUSG00000020592	Sdc1	0.100718	0.0717762	0.00177136	0.04764	227.181	239.197	232.757	291.137	283.992	267.415	294.183	262.491	250.933	216.304	202.116	211.639	259.9	276.718	252.586	250.444	282.602	288.874
	ENSMUSG00000028197	Col24a1	0.55308	0.124438	0.00179904	0.0482688	1.74252	1.62684	1.60673	1.35412	1.78198	1.45746	2.06645	1.91081	1.68412	1.02208	0.806378	0.999963	1.56127	1.46322	1.02383	0.998228	1.94674	0.897473
	ENSMUSG00000037185	Krt80	-0.196161	-0.102572	0.00180285	0.0482688	18.5869	16.2684	16.0673	31.3586	29.3559	28.5662	30.9968	25.2227	20.45	18.6126	17.3608	17.117	34.348	34.442	29.8117	31.8324	35.82	37.0769
	ENSMUSG00000029581	Fscn1	-0.116683	-0.0785231	0.00181121	0.0482688	402.523	415.506	398.543	275.742	274.66	266.307	263.129	243.82	230.323	402.538	432.788	449.807	284.828	288.592	275.954	279.67	303.432	323.146
	ENSMUSG00000041482	Piezo2	-0.186346	-0.100147	0.0018163	0.0482688	46.3947	51.9065	51.3425	33.3542	33.4826	30.665	32.4319	27.3519	27.2667	57.344	70.06	58.4096	32.6306	36.2429	32.6423	34.2725	33.2244	36.4037
	ENSMUSG00000029009	Mthfr	0.138314	0.0864122	0.0018164	0.0482688	42.9096	42.0946	44.5504	70.2719	58.571	63.4287	64.4619	55.1951	52.5284	41.7977	38.0895	41.5279	56.8824	58.9228	52.3962	50.6878	55.3523	60.8599
	ENSMUSG00000059040	Eno1b	0.116103	0.0782714	0.00181659	0.0482688	92.8619	83.0708	90.7805	105.622	94.4452	94.3269	104.643	97.233	94.3106	89.5127	76.1316	85.4086	94.4571	92.2392	92.4462	91.6706	102.009	82.2871
	ENSMUSG00000077394	Gm24339	-0.446283	-0.122297	0.00182504	0.0483964	4.13849	5.43976	2.6292	2.42317	4.73633	3.6145	4.41992	2.83892	3.92961	7.42353	5.69208	6.17624	3.7991	5.40266	5.05895	5.15751	4.15305	5.32875
	ENSMUSG00000038975	Rabggtb	0.109102	0.0752203	0.00186447	0.0492977	81.0999	74.8857	85.0108	101.773	107.576	103.713	103.093	99.9627	97.5986	81.1746	67.4511	75.3501	99.4011	98.9363	99.3722	99.3237	101.425	86.9427
	ENSMUSG00000068922	Msto1	-0.137032	-0.0857391	0.00186762	0.0492977	46.5399	41.5354	46.8144	47.6081	49.1453	45.1813	45.9786	36.7422	39.7772	50.1357	42.0265	50.2922	53.6558	50.4248	51.0713	48.4695	52.3673	48.8001
	ENSMUSG00000036995	Asap3	0.169996	0.0955878	0.00187018	0.0492977	27.8804	29.4866	29.7246	44.401	39.954	39.8179	40.6403	34.886	32.3992	31.3079	28.6027	30.0577	33.2551	36.1866	31.9798	28.8931	33.4191	33.7113
	ENSMUSG00000038780	Smurf1	-0.127316	-0.0822602	0.00188988	0.0496852	95.6935	88.4597	98.522	108.829	97.4933	95.4346	98.3288	86.6962	74.9031	94.6768	92.1643	96.6434	111.059	112.274	106.9	107.587	115.247	103.378
	ENSMUSG00000097048	1600020E01Rik	0.22191	0.106958	0.00189674	0.0496852	7.55093	8.13422	6.7921	11.8308	13.318	11.6014	13.5468	11.1373	11.3076	7.42353	6.78306	6.0586	9.62786	10.5802	9.21451	10.9805	10.9018	12.0598
	ENSMUSG00000022551	Cyc1	-0.104411	-0.0730721	0.00190307	0.0496852	113.917	102.949	112.033	114.245	111.655	110.709	98.2714	105.095	90.5413	123.241	104.687	121.76	126.151	120.659	117.319	108.973	123.099	105.229
	ENSMUSG00000029385	Ccng2	0.12959	0.0830176	0.00190332	0.0496852	81.5355	90.7983	89.685	108.615	106.309	111.816	110.326	112.902	111.312	81.1746	89.9823	87.4085	98.048	97.8107	102.624	101.819	99.3487	99.7317
	ENSMUSG00000004040	Stat3	0.136778	0.0854605	0.00190962	0.0496852	191.314	204.372	204.493	249.515	223.076	228.821	243.669	200.144	190.706	167.46	170.146	174.817	209.679	224.379	203.502	202.807	210.897	235.811
	ENSMUSG00000023882	Zfp54	0.297974	0.116228	0.00191316	0.0496852	4.06589	4.67718	3.9438	6.05792	6.79968	7.40391	6.02716	6.00541	7.21764	4.46487	4.12676	3.99985	5.30833	5.29011	5.54075	4.2702	5.58066	4.54346
	ENSMUSG00000030727	Rabep2	0.147662	0.0889284	0.001914	0.0496852	23.8145	23.4876	24.174	26.7261	26.9642	24.7185	26.0029	23.8578	23.738	23.454	23.5747	23.5285	22.4823	22.3985	22.2835	20.4637	24.3992	23.1099
	ENSMUSG00000057421	Las1l	-0.148373	-0.0891136	0.00192036	0.0496852	33.471	30.8592	31.4774	29.7194	27.8552	30.7816	27.6675	28.2254	22.9361	39.377	35.4332	30.94	34.1919	32.3034	31.6786	29.3368	33.484	30.0093
	ENSMUSG00000058748	Zfp958	0.212425	0.104894	0.0019264	0.0496852	13.8676	13.1164	12.4157	15.3942	16.6006	17.9559	15.9576	17.3611	17.2422	11.7808	11.2419	13.9407	14.1556	14.9699	13.6712	17.0253	13.0432	13.1255
	ENSMUSG00000050567	Maml1	-0.155593	-0.0912194	0.00192887	0.0496852	33.3257	35.2822	34.9099	40.5524	33.717	36.9029	38.0572	32.3746	27.5072	35.45	40.4138	39.9397	39.188	42.3209	39.6886	39.0418	37.637	40.6667
	ENSMUSG00000039450	Dcxr	0.221227	0.106501	0.00193022	0.0496852	15.1745	15.8109	13.3651	15.9644	15.991	16.7317	17.2205	15.3957	12.1898	15.3312	12.4277	10.6467	13.1667	13.5067	13.1292	12.3669	14.6655	15.7058
	ENSMUSG00000041219	Arhgap11a	-0.178757	-0.0974208	0.00193187	0.0496852	48.355	37.4174	44.1852	44.3297	37.7499	44.0736	38.3442	41.1643	31.7576	47.177	49.9954	51.1746	50.0649	48.23	46.9759	48.414	43.9315	36.9086
	ENSMUSG00000062232	Rapgef2	-0.0997263	-0.0708697	0.00193613	0.0496852	85.5288	90.0865	95.0894	93.8621	88.5834	89.663	88.0539	81.073	76.507	94.7844	85.9504	91.8201	97.3715	103.832	94.1928	98.0482	98.1158	97.0954
	ENSMUSG00000015749	Anp32e	-0.148186	-0.0889572	0.00193951	0.0496852	75.0011	60.8542	70.5502	52.5257	55.3822	56.6661	50.3411	55.2497	53.0898	70.9538	82.9146	77.1148	63.3877	60.7237	63.4777	60.8919	60.0245	57.4944
	ENSMUSG00000026834	Acvr1c	2.23922	0.0739214	0.00194055	NA	0.0726051	0.0508389	0.2191	0.498888	0.187577	0.408089	0.0574015	0.382162	0.160392	0.107587	0.047434	0	0	0.168833	0.120451	0	0	0
	ENSMUSG00000020520	Galnt10	-0.108304	-0.0746453	0.00194109	0.0496852	112.828	103.559	108.455	107.118	94.7734	94.0354	96.8364	88.9346	85.89	111.998	110.189	111.643	106.011	106.309	99.6131	103.816	111.289	116.896
	ENSMUSG00000079481	Nhsl2	-0.601202	-0.120903	0.00195955	0.0500266	1.52471	1.47433	1.60673	0.855236	0.562732	1.04937	1.03323	0.436757	0.801961	1.77519	2.41913	2.64696	0.780637	1.63205	1.02383	1.38643	1.29783	1.29012
	ENSMUSG00000038295	Atg9b	0.351246	0.118047	0.00196198	0.0500266	1.59731	1.22013	1.89887	7.91093	6.84657	5.59665	7.97881	6.38757	6.33549	1.61381	1.47045	1.99993	4.5277	5.45894	4.75782	4.49203	5.77533	5.6653
	ENSMUSG00000018559	Ctdnep1	-0.139578	-0.0861222	0.00196611	0.0500359	39.9328	42.7047	41.0448	37.5591	35.6397	35.0957	33.9817	30.2454	26.4647	43.4653	38.7061	41.9984	39.0319	41.4204	41.3147	37.3781	41.3358	36.6842
	ENSMUSG00000020708	Psmc5	-0.123987	-0.080689	0.00198199	0.0503432	102.591	86.6295	96.5501	88.5882	93.0852	90.4792	86.5041	91.5006	72.9784	105.167	91.9745	102.055	105.906	99.8367	97.5052	103.594	101.231	90.6448
	ENSMUSG00000051359	Ncald	-0.400618	-0.118086	0.00200557	0.0508449	3.19462	2.9995	3.35953	1.49666	1.45372	1.51576	1.49244	1.52865	1.28314	4.35729	4.03189	4.76453	1.97761	2.026	1.74654	1.77463	1.88185	2.07541
	ENSMUSG00000042460	C1galt1	0.1784	0.0966933	0.00202476	0.0512334	66.4337	56.8379	64.9997	60.793	58.0083	63.2538	59.8698	65.6773	71.9359	54.4392	58.2015	58.9978	56.0497	55.0396	61.8517	59.2836	57.5587	49.4732
	ENSMUSG00000037692	Ahdc1	-0.193019	-0.0999732	0.0020366	0.0514349	33.9792	36.2481	37.6122	36.205	29.7779	29.7905	28.0693	23.967	22.6955	35.0735	41.8842	42.7043	34.8685	31.8532	32.7627	33.3852	32.3808	36.7964
	ENSMUSG00000027131	Emc4	-0.139533	-0.0856929	0.00205756	0.0518654	29.8407	29.334	33.0111	34.1382	32.8729	30.3152	31.1116	33.6303	27.6676	35.3962	35.2909	31.7635	35.9613	36.5805	36.1353	32.8861	39.2593	33.3748
	ENSMUSG00000074794	Arrdc3	0.192528	0.0996577	0.00206426	0.0518919	28.3886	25.2161	23.0785	39.8397	40.0478	41.8	41.6735	47.7157	51.1651	26.8968	21.8196	21.7639	39.6564	38.0437	38.6648	38.7645	39.0646	36.5159
	ENSMUSG00000020183	Cpm	-0.535466	-0.117466	0.00206644	0.0518919	6.82488	7.82919	4.6011	0.498888	0.750309	0.874477	0.459212	0.545946	0.481176	9.46768	11.8111	10.2349	0.728595	0.900444	0.722707	0.720942	0.908479	0.504829
	ENSMUSG00000032741	Tpcn1	-0.185971	-0.09801	0.00209125	0.0524157	46.3221	47.9919	46.8874	53.0959	48.5825	48.7958	50.3411	41.3827	38.6545	46.3163	59.2451	58.8213	54.0201	54.2517	48.4214	54.4589	52.1727	60.5233
	ENSMUSG00000057367	Birc2	0.130913	0.0826421	0.00210928	0.0527491	47.7016	50.5847	49.3706	43.9021	46.3316	47.5132	49.4227	49.4627	43.8672	45.9936	47.0071	49.1158	39.1359	42.2083	42.9408	46.5285	40.8167	45.5468
	ENSMUSG00000074182	Znhit6	-0.232269	-0.106534	0.00211251	0.0527491	11.2538	7.93087	10.4438	8.55236	9.14439	9.32775	8.32322	8.1346	6.89686	12.4801	11.2419	13.7642	10.5126	8.66677	10.0577	9.59408	9.86349	9.64783
	ENSMUSG00000024515	Smad4	0.116724	0.0774632	0.00212684	0.0530071	80.9547	79.7154	85.0108	102.129	92.1005	97.4167	93.4497	95.0492	92.0651	77.1939	83.1518	81.8793	87.1711	92.9708	87.6282	87.5113	81.3089	87.9524
	ENSMUSG00000067787	Blcap	0.128309	0.081579	0.00215437	0.0535925	26.3557	26.8429	26.6572	40.0535	37.9375	35.0374	37.1388	33.9578	30.6349	25.6058	23.5273	26.0578	35.9093	32.5848	31.8593	34.1616	34.4573	30.9628
	ENSMUSG00000020900	Myh10	-0.0811837	-0.0610616	0.00221787	0.0549795	154.794	155.465	155.926	176.677	173.509	177.169	165.029	160.617	146.278	158.96	164.738	159.523	181.004	192.301	178.87	174.246	185.719	185.665
	ENSMUSG00000046311	Zfp62	0.117727	0.0775206	0.00222841	0.0549795	72.1695	76.1567	78.73	84.2407	83.2843	88.7886	85.3561	87.406	91.6641	66.489	65.3166	65.4093	80.7699	85.8798	86.4839	85.1266	84.3588	85.4282
	ENSMUSG00000032327	Stra6	-0.738048	-0.116058	0.00222957	0.0549795	0.943866	0.610067	0.511234	0.570157	1.35994	0.466388	0.975826	0.982703	0.561372	0.753111	1.37559	0.705856	1.3531	1.85717	1.20451	1.1646	1.4925	2.24368
	ENSMUSG00000051341	Zfp52	0.252594	0.108003	0.00223257	0.0549795	40.9493	29.029	37.6122	42.3342	38.0782	43.6656	39.033	46.2962	45.8721	30.4472	24.5708	32.587	37.6267	36.7494	46.6748	39.0973	32.8999	31.1311
	ENSMUSG00000013878	Rnf170	0.195169	0.098975	0.00223293	0.0549795	15.3923	14.3874	14.8258	13.6838	14.0683	15.0993	14.58	14.6859	13.3125	11.5656	14.3251	12.8819	11.6575	13.788	13.5508	12.6442	11.4858	13.6865
	ENSMUSG00000025997	Ikzf2	0.207887	0.101403	0.00223501	0.0549795	23.5967	20.4372	20.3033	17.7461	13.4587	16.0904	16.1872	14.5222	16.761	19.1505	21.9619	19.8816	12.0739	13.3378	13.9723	14.3634	13.1729	12.6207
	ENSMUSG00000020400	Tnip1	0.135871	0.0836946	0.00225536	0.055324	52.2031	53.33	54.0447	41.4789	39.8602	37.6025	40.9847	36.633	30.4745	45.9398	46.0584	43.9984	37.4185	38.1563	33.907	34.0507	39.1944	37.8621
	ENSMUSG00000078995	Zfp456	0.457578	0.113449	0.00225736	0.055324	2.25076	1.93188	1.89887	2.56571	2.06335	2.56513	1.89425	1.96541	1.84451	1.88278	1.61276	1.82346	1.87353	1.63205	1.50564	1.5528	1.29783	0.841381
	ENSMUSG00000024758	Rtn3	-0.0793512	-0.0599744	0.00228006	0.0557773	128.656	129.893	131.898	132.49	133.93	129.131	129.44	123.275	109.307	141.316	136.515	136.171	138.589	140.807	138.579	141.804	131.859	130.638
	ENSMUSG00000054215	Sprr2k	-0.58685	-0.112715	0.00229914	0.0561405	1.30689	1.52517	1.5337	1.21158	0.937887	1.22427	0.975826	1.52865	0.882157	1.34484	2.2294	2.64696	1.45719	1.96972	1.08406	1.33097	2.53076	2.58023
	ENSMUSG00000022228	Zscan26	0.0978368	0.0691191	0.00230552	0.0561929	51.84	54.6518	52.9492	58.0135	56.5546	58.5317	55.1629	56.0687	54.2125	52.0723	47.7186	49.2334	55.6334	52.3946	55.9496	52.1851	55.8715	53.8484
	ENSMUSG00000051439	Cd14	0.199698	0.0991818	0.00232807	0.0566384	19.313	16.0651	18.1123	21.8085	16.5068	19.0053	19.3443	17.9616	15.6382	15.9229	13.5661	15.8818	17.5383	17.9526	17.5256	15.6944	18.4292	12.789
	ENSMUSG00000040021	Lats1	-0.0850224	-0.0628789	0.00233708	0.0567534	99.0334	96.6956	101.297	109.898	101.714	105.287	102.691	100.017	97.9996	101.132	106.3	101.232	112.568	117.564	117.319	112.023	110.899	108.987
	ENSMUSG00000044716	Dok7	-0.408448	-0.112185	0.0023441	0.0568155	2.75899	2.08439	2.92133	3.13586	2.53229	3.55621	3.04228	2.67514	1.68412	3.76556	3.22551	2.94107	2.81029	3.5455	3.97489	3.43834	4.21794	5.16047
	ENSMUSG00000097195	Snhg5	0.160449	0.0903071	0.00235097	0.0568155	42.5466	37.4174	38.2695	38.1293	37.6561	38.0106	37.4832	41.8195	41.3812	41.7439	31.3539	31.8223	35.6491	34.9485	37.4001	37.3781	35.9498	35.338
	ENSMUSG00000058258	Idi1	0.342238	0.111768	0.00235423	0.0568155	7.55093	5.84647	6.20784	5.06014	4.9708	5.48006	4.13291	6.1146	5.61372	5.54075	6.73563	5.94095	3.95523	4.72733	3.79421	3.93745	3.82859	2.8046
	ENSMUSG00000026068	Il18rap	0.204798	0.0999165	0.00235678	0.0568155	47.9194	32.8419	40.4605	21.666	19.8363	24.3105	20.0905	20.5822	19.0867	36.4183	28.6501	34.7046	20.7649	19.5847	20.5369	19.5209	18.5589	16.3789
	ENSMUSG00000029321	Slc10a6	0.742777	0.112534	0.00237649	0.0571867	1.3795	0.355872	1.5337	2.20936	1.6413	1.28257	1.54984	1.36487	0.962353	0.59173	0.758944	0.823499	0.676552	1.06928	0.782932	1.33097	0.843588	0.448737
	ENSMUSG00000026177	Slc11a1	0.547015	0.110925	0.00238151	0.0572038	1.88773	1.37265	1.5337	2.63698	1.73509	1.63236	2.18126	1.85622	1.04255	1.18346	1.23328	0.764677	1.04085	1.5195	1.68632	1.49734	0.843588	1.23403
	ENSMUSG00000099964	Gm29514	1.10337	0.112642	0.00238825	0.0572191	0.653446	0.305033	0.4382	0.213809	0.281366	0.524686	0.688818	0.655135	0.40098	0.107587	0.189736	0.176464	0.312255	0.281389	0.180677	0.221828	0.324457	0.168276
	ENSMUSG00000056612	Ppp1r14b	-0.110069	-0.0740851	0.00239485	0.0572191	113.627	112.71	102.977	90.7263	98.1967	90.3626	89.4316	95.9227	80.5168	120.121	111.565	112.878	102.107	99.7804	99.6131	98.1591	112.651	104.78
	ENSMUSG00000064288	H4c12	-0.200037	-0.0987636	0.00239611	0.0572191	93.1524	80.6813	88.3704	64.5703	76.0626	64.9445	57.8033	72.9384	51.4057	119.368	86.3773	105.996	87.1711	77.3256	80.2807	73.9243	72.289	61.0282
	ENSMUSG00000026749	Nek6	0.155862	0.0888732	0.00239948	0.0572191	46.1768	42.7047	43.0897	49.1761	41.3139	41.1004	47.8155	38.3254	33.6021	37.6556	34.8166	36.2339	41.1136	41.7018	39.7489	39.0973	37.9615	41.9569
	ENSMUSG00000022800	Fyttd1	0.145689	0.0860529	0.00240373	0.0572191	105.423	101.881	102.174	84.3833	84.1753	84.9409	81.1083	85.2222	101.769	96.5596	93.3975	91.1142	80.3015	84.8668	77.3899	84.1284	79.6866	77.5753
	ENSMUSG00000031963	Bmper	0.214989	0.101237	0.00241174	0.0572579	21.7089	16.3701	15.0449	18.1025	15.3344	16.6734	17.0483	16.9243	14.6759	15.116	12.5226	12.9995	17.5383	14.4634	15.6586	14.5298	15.1197	15.3131
	ENSMUSG00000023800	Tiam2	-0.122244	-0.0785487	0.00242256	0.0572579	109.997	105.542	106.337	80.1784	69.8726	73.8642	73.761	63.8757	57.0194	112.967	111.043	116.466	74.785	80.4209	76.6671	79.5255	78.259	85.2038
	ENSMUSG00000023999	Kif6	-1.06187	-0.112214	0.00242326	0.0572579	0.363026	0.610067	0.730334	0.285079	0.187577	0.0582985	0.287008	0.109189	0.160392	0.914492	0.996114	0.999963	0.20817	0.956721	0.301128	0.277286	0.389348	0.617013
	ENSMUSG00000021147	Wdr37	0.148565	0.0867768	0.0024246	0.0572579	33.0353	33.2486	34.1066	31.0736	29.4496	31.3063	31.169	28.7714	31.5972	28.8334	30.5949	28.8813	30.7571	27.7449	28.848	30.7232	29.5905	24.2879
	ENSMUSG00000053062	Jam2	-0.0843851	-0.0624025	0.00242695	0.0572579	126.696	112.659	122.915	103.341	95.2424	98.4661	90.5222	92.3741	89.4186	125.285	127.408	125.525	105.75	104.226	102.203	103.649	103.826	104.443
	ENSMUSG00000092035	Peg10	-0.174066	-0.0930633	0.00245271	0.0576947	40.078	51.6015	45.865	49.6037	45.0186	49.7869	45.749	41.8195	36.8902	50.8888	60.3835	52.4686	48.8679	52.9573	52.1553	47.3049	49.2526	52.6704
	ENSMUSG00000030770	Parva	-0.174256	-0.0930938	0.00245498	0.0576947	192.404	203.915	193.392	143.537	131.351	133.154	130.474	118.962	102.892	184.62	204.915	201.816	143.793	157.353	140.205	154.337	162.034	177.924
	ENSMUSG00000021945	Zmym2	0.102083	0.0706413	0.00245852	0.0576947	107.819	115.15	109.915	118.023	109.404	115.198	114.918	109.517	108.906	97.0976	100.418	99.5845	112.308	111.261	110.935	114.963	102.788	109.099
	ENSMUSG00000022552	Sharpin	0.114946	0.0757655	0.00246803	0.0578157	39.0615	38.0783	36.4436	48.1783	42.7207	44.7732	42.4197	40.7276	40.6594	35.2348	33.4884	36.7633	41.7901	40.4074	38.0626	39.3191	42.5687	43.4713
	ENSMUSG00000038366	Lasp1	-0.0792575	-0.0596213	0.00248622	0.0580569	302.255	278.953	298.414	282.085	255.996	258.262	254.863	229.68	212.68	304.902	291.672	308.753	280.873	275.086	270.112	268.523	285.847	260.94
	ENSMUSG00000028180	Zranb2	0.166745	0.0911548	0.00249141	0.0580569	72.0969	66.0906	73.1794	88.802	83.4719	80.2187	81.4528	88.607	99.9243	70.4159	61.4745	62.6447	82.7475	73.8364	83.8942	81.3001	79.8813	69.6663
	ENSMUSG00000032643	Fhl3	-0.114306	-0.07546	0.00249147	0.0580569	61.7869	62.2777	57.6233	44.3297	39.6257	41.6251	40.2959	38.7076	36.4892	63.3689	59.8617	65.8799	48.3475	47.7235	43.242	44.6984	49.1228	41.6203
	ENSMUSG00000028736	Pax7	-0.250268	-0.105131	0.00249938	0.0581392	30.2037	34.0621	29.3594	12.1158	10.1761	9.67755	10.3897	8.84433	7.77902	29.6403	39.3702	35.9987	10.9289	13.3941	11.9247	11.3132	12.0698	15.0888
	ENSMUSG00000046318	Ccbe1	0.147602	0.0861654	0.00250505	0.058169	20.039	20.0814	21.3988	29.5769	27.2925	26.0011	28.873	24.6768	26.6251	18.4512	17.8826	17.8229	23.315	26.1129	27.4629	26.453	26.1512	23.3343
	ENSMUSG00000028060	Khdc4	0.10783	0.0728757	0.00251856	0.0583803	59.3184	54.906	58.0615	95.2162	95.5706	96.0759	89.5464	95.5952	92.5462	58.6351	55.7824	59.1154	90.9702	86.8928	85.9419	88.0104	85.6566	82.3992
	ENSMUSG00000031278	Acsl4	0.165567	0.0906787	0.00253001	0.0585436	172.728	165.684	171.117	167.84	165.396	167.958	164.054	182.182	206.505	157.077	155.868	154.641	156.179	157.746	170.86	164.098	164.824	139.894
	ENSMUSG00000034981	Parm1	-0.736875	-0.108902	0.00253756	0.0586158	2.10555	4.67718	4.01684	0.427618	0.515838	0.233194	0.74622	0.382162	0.240588	5.59454	9.4868	6.70563	0.41634	0.900444	0.481805	0.3882	0.648914	0.729197
	ENSMUSG00000071478	H2ac7	-0.277227	-0.106904	0.00255023	0.0588061	21.7089	21.454	23.0785	12.9711	17.5385	16.9066	14.5226	12.7205	11.7888	30.4472	18.3095	25.1755	23.0548	19.6409	19.4529	19.41	18.7536	12.9573
	ENSMUSG00000024287	Thoc1	0.167428	0.0909426	0.00256511	0.0590465	62.0048	55.0077	62.5896	62.9311	61.4316	62.904	59.1236	67.5335	75.3843	54.2778	51.0864	56.4685	57.7671	58.5288	65.0436	59.2282	56.78	56.9895
	ENSMUSG00000079036	Alkbh1	0.12575	0.0792358	0.00258503	0.0594019	36.7382	34.723	37.1009	40.1248	39.9071	35.2123	36.0482	35.1043	36.409	33.0293	28.745	32.9399	37.0022	34.2169	33.8468	35.6589	38.1561	36.2916
	ENSMUSG00000047909	Ankrd16	0.161345	0.0893321	0.00259771	0.0595132	16.4088	18.8612	18.8426	29.7907	31.7944	28.9743	30.0784	28.826	24.941	18.7202	18.3095	17.2935	26.8539	25.1561	26.2583	26.564	23.0364	25.1853
	ENSMUSG00000033720	Sfxn5	0.235612	0.102628	0.00259885	0.0595132	7.26051	6.76157	6.573	9.69267	10.0354	9.96904	6.88818	9.22649	8.82157	6.34765	4.83827	6.58799	8.63905	8.38538	7.94977	7.65308	7.46251	7.34806
	ENSMUSG00000006423	Steep1	0.122639	0.0781049	0.00261143	0.0596982	35.8669	31.7235	36.2976	35.9912	35.0301	36.9029	34.0391	32.2108	32.6398	33.7824	31.1167	31.8812	32.2663	33.2039	33.365	33.4961	29.266	31.5798
	ENSMUSG00000038119	Cdon	-0.162951	-0.0895446	0.00263503	0.0601341	186.668	205.948	194.853	155.368	147.201	153.85	150.162	136.596	129.918	202.103	228.347	223.109	155.555	163.093	155.563	160.826	165.538	208.326
	ENSMUSG00000014195	Dnajc7	-0.11324	-0.0746572	0.00264195	0.0601883	56.4142	53.3808	58.6458	58.0135	60.5406	58.5317	55.5073	52.4108	44.3484	64.8214	54.8811	60.233	62.503	65.2259	58.9608	62.1674	58.7916	61.1964
	ENSMUSG00000065878	Snord34	-0.480884	-0.10673	0.00264684	0.0601964	1.74252	1.32181	1.67977	1.71047	1.6882	1.22427	1.03323	1.96541	0.962353	2.20554	1.51789	1.76464	2.446	2.25111	2.46925	2.21828	2.46587	1.73885
	ENSMUSG00000095432	Zfp748	0.166798	0.0901534	0.00269622	0.0609617	25.6296	23.1317	24.174	18.6726	17.4447	18.4806	20.0905	21.3465	19.8886	19.4733	20.5389	20.9992	19.3598	19.1907	18.3688	18.079	17.91	16.5472
	ENSMUSG00000024735	Prpf19	0.107256	0.0722159	0.00269802	0.0609617	177.592	155.415	168.05	196.918	178.245	182.124	178.347	187.15	180.842	173.108	142.16	162.817	183.71	172.041	173.63	165.817	182.734	162.667
	ENSMUSG00000000552	Zfp385a	-0.366242	-0.107338	0.0026996	0.0609617	9.14824	8.69345	7.6685	7.34077	5.768	6.76262	6.71598	4.0946	3.76921	9.3063	12.902	9.41141	7.18186	6.69705	6.38391	8.09674	7.65718	10.4331
	ENSMUSG00000027828	Ssr3	0.136109	0.0821084	0.00270309	0.0609617	605.962	584.19	595.368	532.028	506.13	541.185	526.602	586.564	566.665	513.192	574.758	553.626	502.158	487.14	549.197	527.231	482.273	486.262
	ENSMUSG00000039263	Npepl1	0.109561	0.0730841	0.00271182	0.0609617	42.7644	42.3488	42.2133	54.3787	47.504	50.2533	52.3502	46.0778	46.2731	43.6805	37.8049	40.4103	49.3883	46.7105	46.6146	43.2565	46.6569	45.7711
	ENSMUSG00000024942	Capn1	0.0926283	0.0659263	0.00271373	0.0609617	70.9352	70.7677	72.157	91.3677	85.7697	84.7077	89.0872	81.5643	72.0161	69.5014	67.3563	70.7032	77.1269	84.2478	77.8114	77.2517	83.3854	79.5946
	ENSMUSG00000039195	Bbln	-0.160883	-0.088677	0.00271591	0.0609617	15.5375	15.8617	15.6291	16.6058	18.2419	16.0904	18.3685	15.6141	16.4402	16.7836	16.2224	16.9405	19.9323	19.9223	21.3199	19.7982	18.1696	20.4175
	ENSMUSG00000006576	Slc4a3	0.236962	0.101827	0.00271728	0.0609617	9.80169	12.3539	10.2247	18.245	17.5854	16.1487	18.7703	15.8324	12.9116	10.167	10.6252	9.41141	13.0106	13.4504	11.5031	13.8643	14.6006	17.3885
	ENSMUSG00000024594	Prrc1	-0.165734	-0.0896915	0.00274229	0.061419	32.6723	35.5872	33.7414	30.2896	28.418	29.6156	30.7098	24.1308	23.8984	33.89	40.0343	40.7044	31.4857	33.3164	28.7878	33.2743	31.667	33.9357
	ENSMUSG00000078861	Zfp931	0.386843	0.106523	0.00275074	0.0614999	2.75899	2.59278	2.77527	2.28063	2.62608	2.68173	3.21449	3.33027	4.09	2.09795	1.94479	2.52932	2.49804	1.74461	2.46925	2.44011	2.14142	2.52414
	ENSMUSG00000047648	Fbxo30	0.127423	0.0792539	0.00275518	0.0614999	50.6058	48.3478	50.1009	55.5191	52.1465	50.195	50.6855	51.1006	55.0947	45.2943	47.0071	48.4688	51.0537	51.0439	51.9747	47.1385	47.0462	43.247
	ENSMUSG00000027206	Cops2	0.201901	0.0966425	0.00276596	0.0616367	218.614	188.053	206.1	183.234	168.726	198.156	184.316	211.827	234.012	173.108	198.274	193.287	165.651	167.483	190.674	171.418	158.53	169.847
	ENSMUSG00000035765	Dym	-0.14397	-0.0840677	0.00278317	0.061882	34.56	37.4174	36.0054	32.9978	25.8857	27.4003	26.4621	24.1308	23.4172	36.7411	37.8049	39.0574	30.1326	31.7969	30.5946	32.7751	31.4723	29.7849
	ENSMUSG00000047996	Prrg1	0.438466	0.105198	0.00279366	0.061882	7.26051	5.89731	7.96064	5.48776	5.34595	5.71325	5.45314	6.33297	10.5859	6.67041	7.3997	6.29388	3.64297	4.10827	5.36008	4.38111	4.28283	3.47771
	ENSMUSG00000004936	Map2k1	0.121868	0.0773113	0.00279425	0.061882	131.778	127.555	134.308	143.466	134.681	124.934	130.244	134.084	124.143	129.32	116.498	129.583	137.965	120.828	119.789	123.669	128.809	104.219
	ENSMUSG00000045934	Mtmr11	0.147026	0.0848463	0.00279563	0.061882	32.8901	39.146	39.5841	49.3186	47.0819	44.3651	43.3381	40.127	37.0506	35.988	33.5358	32.6458	38.0951	41.0265	38.9659	36.879	45.2942	41.1716
	ENSMUSG00000038002	Cramp1	-0.152294	-0.0861297	0.0028174	0.0622599	22.3624	23.1317	24.9774	28.4366	26.4484	24.1939	24.6253	21.7832	18.7659	25.7672	24.7131	27.5872	29.1958	27.8012	25.4754	29.3368	26.4108	26.6998
	ENSMUSG00000058248	Kcnh1	0.530453	0.103467	0.00282615	0.0623493	2.46857	1.37265	1.3146	2.42317	2.43851	2.50683	2.06645	1.58324	1.52372	1.39864	0.901246	0.941141	2.13374	1.013	1.62609	1.38643	1.10315	1.90713
	ENSMUSG00000026426	Arl8a	-0.108615	-0.0723823	0.00285569	0.0628962	55.3251	54.7027	54.9211	53.1672	50.5052	46.7554	50.7429	43.0205	41.1406	57.6668	54.976	56.3508	57.2467	56.4466	53.9019	54.348	53.7301	49.1366
	ENSMUSG00000002625	Akap8l	0.15825	0.0873604	0.0028741	0.0631969	20.1842	22.42	24.6122	41.1226	35.5459	37.1361	36.2778	32.2654	32.3992	23.8844	20.5389	21.1757	31.85	30.7276	33.6661	28.8931	30.5638	34.6649
	ENSMUSG00000015656	Hspa8	0.0870537	0.0630101	0.00288465	0.0633238	959.549	855.11	976.529	874.906	848.553	871.329	846.558	899.282	795.465	898.838	768.573	859.732	855.37	845.404	840.207	848.05	878.694	808.679
	ENSMUSG00000041696	Rasl12	0.342591	0.105129	0.00289145	0.063368	4.86454	3.05033	3.43257	4.84634	4.87701	6.23794	5.22354	5.24108	3.28804	3.33521	2.79861	2.23521	4.42361	4.95244	3.79421	4.21474	3.69881	3.64598
	ENSMUSG00000041740	Rnf10	-0.119664	-0.0762466	0.00291034	0.0635887	110.215	111.49	110.719	101.203	96.0396	95.7844	100.28	86.86	80.0357	105.974	110.474	121.29	108.873	112.555	99.4324	104.592	109.537	112.521
	ENSMUSG00000022971	Ifnar2	0.149409	0.0850268	0.00291169	0.0635887	29.6229	29.2324	28.0448	27.0825	28.3242	28.0416	28.2989	22.493	22.6153	25.283	22.1042	24.705	26.958	25.8878	23.4277	25.0666	25.8268	24.8488
	ENSMUSG00000032316	Clk3	0.101713	0.0695065	0.0029159	0.0635887	59.8992	56.4312	60.0334	73.4077	66.5899	62.8457	64.8637	64.6946	57.26	58.9579	53.2684	54.3509	62.2428	63.0873	62.4539	63.1656	64.502	55.4751
	ENSMUSG00000020849	Ywhae	-0.0980509	-0.0679459	0.00292748	0.0637364	380.015	345.603	350.779	311.448	314.755	304.668	316.512	316.103	314.85	369.347	395.41	391.926	335.518	369.52	345.635	342.891	337.695	332.962
	ENSMUSG00000048911	Rnf24	-0.159857	-0.0874813	0.00293546	0.0638053	22.2898	21.3015	22.2021	19.029	17.4916	17.4895	17.4501	15.0135	13.7937	22.5395	27.0848	24.9402	18.6312	19.866	19.2722	18.8	18.494	18.8469
	ENSMUSG00000028885	Smpdl3b	0.213179	0.0971614	0.00295379	0.0640986	22.9432	19.573	21.7639	23.2339	22.6031	21.687	21.9274	25.8232	22.9361	21.4637	16.2699	18.2934	21.5976	20.4851	21.8619	19.7982	23.4907	15.0888
	ENSMUSG00000021496	Pcbd2	-0.281039	-0.103129	0.00296629	0.0642649	4.42891	5.89731	4.8202	4.20491	5.11148	4.54728	4.19031	4.69514	3.04745	6.34765	5.21774	6.29388	5.98488	5.29011	6.20323	5.10205	5.38598	5.49702
	ENSMUSG00000014907	Naf1	-0.303318	-0.103799	0.00297746	0.0644015	6.46185	5.18557	7.0112	4.63253	4.1736	4.25579	4.07551	3.71243	4.81176	6.40145	5.83438	6.94092	4.94404	5.74033	5.96233	7.04305	7.07316	5.10438
	ENSMUSG00000001962	Fam50a	-0.160799	-0.0875006	0.00298275	0.0644108	27.6625	23.2842	27.4605	27.225	27.3394	27.2254	27.6675	28.4438	20.6906	27.0582	26.9899	31.7047	27.3743	31.9095	31.3173	31.7215	32.7053	29.7849
	ENSMUSG00000071054	Safb	-0.150327	-0.0849572	0.00299179	0.0645011	33.6162	33.2995	30.0897	42.4054	40.5636	43.1992	36.6796	31.8287	29.1914	40.399	40.6509	36.2339	43.4034	44.0655	38.9057	39.3745	40.5571	37.75
	ENSMUSG00000017781	Pitpna	-0.090646	-0.0645191	0.00300496	0.0646799	135.263	128.114	133.724	115.742	121.691	119.57	115.836	111.155	96.7164	136.905	140.547	134.76	125.058	128.651	123.342	127.773	122.385	128.002
	ENSMUSG00000031360	Ctps2	0.113417	0.0737029	0.0030554	0.065659	81.9712	88.6122	85.8872	82.8153	88.0676	83.7166	90.637	81.073	81.6396	70.2545	71.483	74.5266	83.1118	84.698	80.8829	84.8494	85.7215	86.9988
	ENSMUSG00000020864	Ankrd40	-0.0929099	-0.0654313	0.00307716	0.0660196	90.2481	96.9498	95.5276	90.2986	87.4579	89.3132	86.9633	83.5297	76.8278	95.6989	98.5679	99.4669	89.0447	99.9493	95.2166	95.1644	98.3104	94.9639
	ENSMUSG00000022151	Ttc33	0.156169	0.0860179	0.00308496	0.0660799	32.3093	35.6381	34.0335	34.1382	36.812	33.4633	35.6463	35.5957	43.3059	31.3617	32.0654	30.8224	32.0582	32.416	32.2809	32.4979	34.068	35.8989
	ENSMUSG00000032085	Tagln	-0.306413	-0.10261	0.00311027	0.0665147	59.5362	50.6355	49.8088	10.1203	13.5525	10.3771	12.7431	12.2292	9.46313	67.4573	53.6004	60.586	12.0218	13.7318	12.4667	14.3634	15.3793	25.2975
	ENSMUSG00000003032	Klf4	-0.170352	-0.0889969	0.00311605	0.0665308	25.8474	29.6391	28.3369	32.8553	29.5903	26.8756	26.6343	26.4784	25.4221	27.9727	33.0141	29.3518	33.4633	30.2211	31.2571	31.666	35.0413	36.6842
	ENSMUSG00000021606	Ndufs6	-0.139496	-0.0816367	0.00313355	0.0667306	33.3257	28.9782	28.8482	26.2272	29.9655	27.2254	28.586	25.3865	23.8984	35.6652	33.5358	36.881	28.155	31.9095	29.4503	29.2813	29.0713	30.1214
	ENSMUSG00000029328	Hnrnpdl	0.143971	0.0828216	0.00313547	0.0667306	134.465	128.012	133.651	161.568	172.43	163.935	157.108	174.102	179.8	136.367	121.763	133.819	155.867	156.452	152.732	152.562	152.04	131.648
	ENSMUSG00000073096	Lrrc61	-0.312834	-0.10228	0.00315605	0.067061	7.0427	7.575	5.62357	5.48776	5.90869	4.43068	6.48637	4.14919	4.73157	7.85387	9.3445	6.52917	6.34918	7.14727	6.02256	6.48848	6.7487	8.4699
	ENSMUSG00000012405	Rpl15	0.100923	0.0686221	0.00320721	0.0679616	235.168	219.421	219.83	213.025	197.66	215.238	212.673	218.815	217.973	215.659	193.388	201.404	206.661	206.99	211.512	198.204	201.098	217.413
	ENSMUSG00000020358	Hnrnpab	-0.135515	-0.0803039	0.00320868	0.0679616	352.933	319.777	357.79	271.252	277.708	285.779	250.558	270.68	254.221	377.094	309.886	359.692	347.748	310.991	322.026	321.596	326.339	267.727
	ENSMUSG00000049641	Vgll2	-0.330991	-0.101818	0.00321447	0.0679754	3.04941	4.67718	2.77527	3.77729	3.18881	3.20642	3.04228	3.71243	3.68902	4.08832	4.6011	4.4116	3.95523	4.89616	4.87827	4.21474	4.93174	4.15081
	ENSMUSG00000040225	Prrc2c	-0.176842	-0.0897937	0.00322329	0.0680535	130.181	123.793	135.55	151.305	122.207	142.423	138.108	108.807	94.2304	136.582	157.671	164.464	141.087	151.331	140.988	152.895	134.909	134.845
	ENSMUSG00000026064	Ptp4a1	-0.42862	-0.0997885	0.00324846	0.0683193	1.52471	2.54195	2.70223	1.92428	1.6882	1.74895	1.72205	1.52865	1.68412	2.63589	2.03966	2.94107	2.49804	3.48922	2.40902	2.55103	2.40098	2.41196
	ENSMUSG00000031822	Gse1	-0.210353	-0.0949752	0.00325233	0.0683193	12.3429	13.6248	13.073	14.1827	11.3484	14.3997	11.8821	8.57135	8.82157	14.4705	15.8904	15.7053	15.8209	13.9006	12.7076	12.1451	13.1081	13.1816
	ENSMUSG00000031591	Asah1	0.0864019	0.0621585	0.00325571	0.0683193	161.111	161.82	165.348	169.265	174.775	175.945	181.102	178.907	177.714	146.319	149.038	151.406	168.409	174.574	176.461	178.794	171.767	169.847
	ENSMUSG00000032479	Map4	-0.106358	-0.070658	0.00325881	0.0683193	252.884	254.398	258.976	273.319	242.537	245.495	249.352	210.735	196.641	265.203	268.951	261.284	262.346	280.995	252.164	263.92	270.078	264.418
	ENSMUSG00000025982	Sf3b1	0.0823458	0.0601782	0.00326321	0.0683193	473.385	432.588	474.717	476.438	463.55	468.895	460.877	498.94	460.967	453.319	432.219	448.454	453.446	447.07	470.542	456.301	448.335	443.352
	ENSMUSG00000038859	Baiap2l1	-0.134949	-0.0799573	0.00327174	0.0683193	26.9365	23.6909	27.3145	23.8041	24.0568	24.2522	23.1902	21.4557	18.9263	27.4886	26.563	26.8813	25.8651	27.9138	27.5833	27.1185	24.0098	25.0171
	ENSMUSG00000034648	Lrrn1	-0.224529	-0.0965355	0.00327513	0.0683193	18.9499	24.5552	21.0336	15.7506	15.2876	15.041	15.8428	12.6659	14.5155	25.0678	25.5669	25.5285	15.6127	18.0089	16.8029	17.0808	15.9633	23.2221
	ENSMUSG00000032420	Nt5e	0.17106	0.0884233	0.00328193	0.0683193	10.5277	10.1169	9.49434	24.5168	21.5714	19.4134	22.3292	21.7287	20.9312	7.42353	8.82272	7.88206	20.7129	21.892	18.429	20.6855	21.6737	19.5761
	ENSMUSG00000059173	Pde1a	0.476984	0.0982852	0.00328225	0.0683193	3.33983	2.59278	3.87077	1.71047	1.45372	1.34086	1.43504	1.74703	1.68412	1.45243	1.70762	2.35285	0.988807	1.29439	1.14429	1.71917	1.4925	1.51449
	ENSMUSG00000027435	Cd93	0.31513	0.100971	0.00330212	0.0686152	5.30017	5.69396	4.23594	9.90648	8.53477	7.05411	9.70086	8.18919	5.93451	3.12003	4.31649	3.41164	6.45327	8.89188	7.10662	7.26488	7.46251	5.72139
	ENSMUSG00000058833	Rex1bd	-0.116445	-0.0741735	0.00330682	0.0686152	47.6289	47.5344	43.82	45.9689	52.4748	45.7643	48.2173	41.6011	45.6316	51.104	47.7186	50.4687	52.9792	53.2387	50.469	51.8524	54.1843	51.3803
	ENSMUSG00000014837	4931428F04Rik	-0.334728	-0.100774	0.00332394	0.0688626	3.04941	2.9995	2.6292	3.9911	3.09503	3.26471	2.98488	3.49405	3.20784	5.16419	3.03578	3.5881	4.47565	4.5585	4.39647	4.38111	3.56903	3.64598
	ENSMUSG00000026696	Vamp4	0.188249	0.0913082	0.0033297	0.0688743	27.5173	29.2832	30.4549	28.9355	28.9807	27.8084	30.6524	29.6995	35.6872	22.0016	27.5592	25.5873	27.5825	29.0956	28.7878	26.3976	28.6171	24.7927
	ENSMUSG00000069135	Cep43	0.156177	0.0850316	0.00334817	0.0691468	23.3788	21.7082	21.5448	27.8664	27.8552	26.5258	29.447	30.9551	28.3894	22.8085	19.1159	19.764	26.6457	26.5068	26.0777	27.3958	27.5788	21.5954
	ENSMUSG00000034930	Rtkn	0.113931	0.0732082	0.0033533	0.0691468	55.5429	55.5161	59.2301	84.3833	77.7977	75.1467	77.4346	74.0303	67.2845	55.9992	55.6401	58.1155	71.4023	72.1481	69.7412	61.9456	69.1093	73.7611
	ENSMUSG00000039497	Dse	0.0740373	0.0557626	0.00337066	0.0693969	133.956	138.739	144.168	119.448	112.828	116.247	117.96	116.996	104.335	134.968	119.534	131.289	112.204	114.975	110.032	113.465	118.297	113.755
	ENSMUSG00000024817	Uhrf2	0.0803666	0.059048	0.00337873	0.0694552	122.485	117.438	122.842	180.74	166.1	163.061	166.35	159.034	162.317	119.422	113.415	112.113	165.703	164.556	163.211	161.436	166.511	146.008
	ENSMUSG00000046404	Yod1	0.153147	0.0842057	0.00338674	0.069512	23.5241	23.4367	22.6403	24.0891	21.1493	21.104	23.592	22.0562	23.8182	22.432	22.8158	20.5286	20.869	18.7968	21.3801	19.5209	22.4524	19.0713
	ENSMUSG00000029550	Sppl3	-0.123318	-0.0761824	0.00339956	0.0696673	57.7937	56.0753	58.7919	52.5257	45.3937	48.5043	50.5133	42.4746	42.1831	55.784	63.277	62.6447	54.6446	54.0266	51.3724	53.017	51.7833	55.3068
	ENSMUSG00000055148	Klf2	-0.195035	-0.0918999	0.0034267	0.0701152	8.93043	10.5237	9.93254	14.1827	14.0683	12.5342	14.4652	11.6287	12.1898	9.89803	12.3803	11.4702	14.4158	15.814	13.9121	16.748	15.7686	16.5472
	ENSMUSG00000033565	Rbfox2	-0.108142	-0.0709307	0.00345668	0.0706196	323.165	326.487	324.195	325.346	312.598	304.668	309.566	265.002	236.819	344.387	334.979	325.164	327.035	334.29	321.243	326.254	328.545	344.405
	ENSMUSG00000021244	Ylpm1	-0.160476	-0.0855339	0.00346696	0.0707207	26.8639	25.7753	26.5111	30.4321	25.0416	29.499	25.5437	22.4384	21.3321	27.7037	28.2707	28.646	31.2775	32.022	25.9572	32.1097	29.0064	29.9532
	ENSMUSG00000090523	Gypc	0.109368	0.0713284	0.00348083	0.0708945	67.0145	67.7683	66.1682	75.4746	71.9828	65.7607	74.2202	66.387	61.9114	61.9165	59.8143	54.5862	64.5327	68.2086	64.1402	69.0995	71.8348	69.7224
	ENSMUSG00000020273	Papolg	0.133239	0.0788614	0.0034894	0.0709102	29.4051	26.182	26.219	31.8575	29.2621	28.3331	31.9152	32.9751	32.3992	23.723	23.6221	25.6461	30.2887	27.6324	29.9923	30.7787	28.7469	28.8874
	ENSMUSG00000047888	Tnrc6b	-0.13123	-0.0782909	0.0034923	0.0709102	74.5654	71.8354	67.4828	90.7263	88.2551	87.9724	92.2442	74.9584	70.9735	77.6243	82.7249	77.2324	88.7324	101.356	89.7963	96.6063	89.9394	97.6563
	ENSMUSG00000020516	Rps6kb1	0.106467	0.070188	0.00352131	0.07139	62.15	59.634	64.3424	65.1405	63.3542	68.7339	64.8063	68.7892	67.0439	61.5399	58.9605	59.8213	63.752	63.0873	62.0926	62.4447	63.6584	57.1017
	ENSMUSG00000074909	Ranbp6	0.145	0.0817692	0.00354095	0.0716785	22.7254	21.6065	23.0055	32.9978	27.949	28.916	32.3745	32.8114	31.1161	20.334	20.0646	19.6463	28.7274	31.4593	28.3662	31.0005	27.8384	26.1389
	ENSMUSG00000003949	Hlf	0.664192	0.0925839	0.00355041	0.0717605	1.81513	0.9151	1.16853	1.92428	1.45372	1.04937	1.09063	0.764324	0.641568	0.484143	0.47434	0.588213	0.936765	0.787888	1.32496	0.831857	0.973371	0.560921
	ENSMUSG00000028370	Pappa	0.210381	0.0932377	0.00356893	0.0720251	12.8511	12.7606	14.1685	20.0268	17.6323	14.8078	19.5739	15.9416	16.1996	11.8884	12.7123	14.5877	15.5087	14.9699	14.6348	14.5852	15.3144	12.0037
	ENSMUSG00000009097	Tbx1	-0.260411	-0.0973824	0.0035756	0.0720499	6.02622	7.52416	6.93817	4.98888	4.64254	3.6728	4.87913	4.64054	4.09	7.26214	8.15865	9.35259	6.08897	5.5715	5.29985	5.10205	5.58066	5.49702
	ENSMUSG00000071715	Ncf4	0.73435	0.09182	0.00358541	0.072138	0.871261	0.355872	0.292133	1.35412	0.890992	0.816179	1.89425	1.20108	1.20294	0.376556	0.142302	0.235285	0.728595	0.956721	0.903383	0.610028	0.843588	0.673105
	ENSMUSG00000018481	Appbp2	-0.110047	-0.0712452	0.00364547	0.0732353	60.3348	58.8206	62.2975	65.0692	61.1033	66.5768	67.7912	62.0195	58.2223	60.1413	63.3244	71.5856	70.1012	73.3862	73.4752	69.3214	67.7466	69.442
	ENSMUSG00000033684	Qsox1	0.116785	0.0734623	0.00367808	0.0737384	151.745	161.058	161.477	219.297	202.302	198.448	218.642	179.507	171.459	144.759	140.547	148.053	182.773	198.492	181.098	174.024	189.807	206.307
	ENSMUSG00000069301	H2ac11	-0.234009	-0.0949578	0.00368536	0.0737384	24.1049	19.0646	23.8819	11.902	12.3801	12.884	13.1449	13.2665	10.7463	25.4444	19.7325	24.4697	18.7353	16.3205	18.6097	15.5834	15.8335	11.8354
	ENSMUSG00000015312	Gadd45b	0.173081	0.0871555	0.0036872	0.0737384	18.4417	18.302	18.1123	17.176	17.4447	16.4985	16.7612	18.7259	17.3223	18.6664	16.4122	15.5288	17.4342	14.4071	14.7553	14.3079	17.91	14.2474
	ENSMUSG00000092130	D030025P21Rik	0.3446	0.0973831	0.00369492	0.0737815	4.2837	4.72802	5.6966	3.70602	2.86055	3.14812	4.07551	2.72973	3.20784	4.46487	3.22551	4.05867	2.81029	3.32039	2.10789	2.77286	2.46587	2.24368
	ENSMUSG00000038764	Ptpn3	0.12153	0.0748483	0.00372981	0.0743662	26.283	26.182	25.7808	38.6281	37.5155	33.8714	35.9908	33.2481	29.432	24.6913	24.3811	23.9991	32.9949	33.1476	33.1241	34.3834	30.6287	31.7481
	ENSMUSG00000112259	Gm17980	2.81859	0.0357205	0.00374214	NA	0.217815	0.0508389	0.146067	0.0712696	0.0468943	0	0.172205	0.109189	0.0801961	0	0.047434	0	0	0	0	0	0	0
	ENSMUSG00000003929	Zfp81	0.175039	0.0872718	0.00374574	0.0745717	19.5308	17.0819	17.3819	19.813	18.8046	20.2296	19.9757	21.6741	23.2569	15.2236	18.0249	15.5877	18.7873	17.9526	18.5495	19.0772	17.326	19.1835
	ENSMUSG00000038732	Mboat1	-0.148816	-0.0819945	0.0037591	0.0747256	19.6034	22.1149	20.8145	19.8842	17.6792	19.2385	17.5075	19.0535	17.8837	22.2168	21.1081	22.705	21.7017	20.3725	23.1266	20.63	23.6854	20.9223
	ENSMUSG00000053675	Tgm5	-0.498258	-0.0924415	0.00378073	0.0750429	3.12202	4.11795	3.21347	1.35412	1.78198	1.63236	2.29606	1.14649	1.44353	3.92694	5.88182	3.88221	2.0817	2.25111	1.62609	2.27374	2.40098	4.37518
	ENSMUSG00000042605	Atxn2	-0.149119	-0.0819667	0.00379055	0.0751254	45.1604	43.0097	42.6515	52.0268	43.2835	43.8987	43.8548	37.3973	32.319	46.1012	48.9045	44.8807	46.8903	52.0006	48.2407	47.6931	45.7484	51.3242
	ENSMUSG00000032803	Cdv3	-0.113889	-0.0722404	0.00380793	0.0753571	127.712	117.438	126.64	105.265	106.309	107.969	99.5342	105.75	94.9521	132.87	122.807	129.642	124.277	118.071	122.258	124.058	118.946	98.2733
	ENSMUSG00000064145	Arih2	0.0804469	0.0585762	0.00383303	0.0756876	73.3312	76.7159	76.539	77.2563	74.3275	69.8999	75.9996	70.9184	65.9212	75.1497	69.6331	71.4091	70.8819	69.8407	67.8742	70.0978	72.873	69.8346
	ENSMUSG00000032046	Abhd12	-0.116786	-0.0731229	0.00383937	0.0756876	70.79	76.6651	79.0951	68.7752	69.0285	61.0385	62.6825	60.1087	53.571	75.9566	70.9613	76.1736	74.5769	74.1741	74.9808	68.9886	75.2091	72.1344
	ENSMUSG00000027832	Ptx3	0.537409	0.0909549	0.00384175	0.0756876	2.03294	1.93188	1.82583	1.49666	1.17236	1.51576	1.54984	1.63784	1.28314	1.82898	0.853812	1.52935	1.50923	0.844166	1.08406	0.998228	0.973371	0.560921
	ENSMUSG00000020334	Slc22a4	0.25232	0.0951934	0.00385004	0.0757384	6.60706	5.23641	5.62357	8.19601	7.22173	7.11241	6.77338	7.69784	6.33549	4.84143	4.31649	4.35278	7.54616	7.14727	6.92594	5.87845	6.61892	4.59955
	ENSMUSG00000069270	H2ac6	-0.260254	-0.095507	0.00386072	0.0757921	33.471	34.3671	35.4942	20.882	26.8705	23.9607	22.9606	18.8351	29.1112	44.2722	30.0732	39.7632	31.5377	30.2774	32.2809	30.8341	35.3658	23.9513
	ENSMUSG00000079018	Ly6c1	0.246079	0.0947284	0.00386886	0.0757921	121.105	143.315	162.791	291.065	238.505	235.759	272.542	253.101	252.938	132.763	111.612	134.877	250.845	244.752	217.836	233.474	227.379	138.155
	ENSMUSG00000092335	Zfp977	-1.17483	-0.0834687	0.00388185	NA	0.217815	0.203356	0	0.0712696	0.187577	0.291492	0.229606	0.218378	0.0801961	0.268968	0.332038	0.352928	0.41634	0.562777	0.361353	0.3882	0.713805	0.224368
	ENSMUSG00000051339	2900026A02Rik	-0.205678	-0.0911075	0.00388367	0.0757921	45.0152	52.1607	49.5166	32.499	27.7145	28.6245	26.6917	20.0908	19.0065	57.4516	61.2847	60.5271	29.6642	30.1086	25.9572	27.2294	29.6554	33.4309
	ENSMUSG00000030814	Bcl7c	-0.151275	-0.0821591	0.00388381	0.0757921	22.8706	26.182	26.219	22.3787	24.9947	21.5704	23.1902	19.927	19.8886	30.0707	29.3616	29.1166	24.7722	25.4938	21.7414	25.1221	23.88	25.578
	ENSMUSG00000071337	Tia1	0.178493	0.0873108	0.00388429	0.0757921	49.4441	46.2126	46.7414	75.5458	70.8573	75.5548	76.344	74.8492	88.4562	53.4709	48.5724	46.2924	65.2092	65.9575	64.2607	63.0547	61.5819	67.647
	ENSMUSG00000037892	Pcdh18	0.145586	0.0808559	0.00389228	0.0757921	41.3123	37.6208	35.4212	30.1471	29.309	30.4318	29.3322	30.7368	28.3894	40.668	33.6781	32.6458	26.958	26.2817	24.8129	26.1758	27.5788	31.1311
	ENSMUSG00000035877	Zhx3	-0.132006	-0.0774693	0.00389278	0.0757921	44.4343	47.1785	42.2863	45.6838	43.049	45.5894	44.7732	39.5811	37.211	43.7342	49.8057	47.3512	47.3066	50.1997	46.193	47.4713	50.8099	52.5583
	ENSMUSG00000021213	Akr1c13	0.356266	0.0954155	0.00390462	0.0759111	6.09883	5.84647	6.28087	2.63698	2.95434	2.04045	2.52567	2.62054	1.60392	4.35729	4.31649	5.88213	2.23783	1.57578	2.16812	1.941	2.20631	1.4023
	ENSMUSG00000066026	Dhrs3	-0.167105	-0.0852259	0.00391518	0.0760048	22.435	23.6401	23.2246	22.5925	18.4295	18.5389	20.7219	15.6141	17.4025	23.7768	25.9464	23.6462	21.5976	22.7362	20.5369	22.2938	23.6205	23.7269
	ENSMUSG00000017817	Jph2	-0.143302	-0.0801261	0.00396166	0.0767211	54.4538	62.5318	61.4211	45.3275	45.4406	45.9975	46.7822	37.1243	36.7298	65.8972	67.6409	69.3503	48.6597	45.6975	45.4101	46.5285	48.2792	53.3436
	ENSMUSG00000035781	R3hdm4	-0.136535	-0.0784699	0.00396364	0.0767211	47.1933	46.7209	44.6964	47.4656	46.5192	43.0243	48.6191	41.8195	36.8902	49.544	54.3119	48.057	51.5741	50.4248	48.4214	45.6412	48.3441	54.6898
	ENSMUSG00000032000	Birc3	0.806104	0.0867956	0.00397848	0.0768961	1.74252	1.8302	2.26403	0.356348	0.281366	0.349791	0.401811	0.163784	0.240588	1.18346	0.901246	1.41171	0.312255	0.0562777	0.180677	0.221828	0.0648914	0.112184
	ENSMUSG00000059588	Calcrl	0.181269	0.0872941	0.00400156	0.0771437	62.7308	61.6676	56.966	59.4389	52.8968	52.352	54.5314	55.3043	67.6855	49.2212	60.5258	49.1746	50.0128	54.2517	49.8668	56.4553	51.5238	48.744
	ENSMUSG00000046733	Gprc5a	-0.242962	-0.0937519	0.00400544	0.0771437	12.4155	9.55771	10.8089	9.83521	8.58166	9.32775	9.29905	8.89892	5.45333	11.8884	10.6252	12.823	9.00335	11.6495	10.8406	12.3669	11.7453	10.3209
	ENSMUSG00000031146	Plp2	-0.0915019	-0.0634434	0.00400875	0.0771437	90.1755	77.5802	86.9827	98.851	88.0676	92.9861	93.6219	90.2995	77.71	95.1072	88.749	89.232	95.1857	100.456	99.1313	99.49	97.5966	98.722
	ENSMUSG00000020189	Osbpl8	0.131952	0.0771347	0.00402302	0.0772422	81.4629	76.9701	80.921	106.049	107.998	107.211	110.555	110.718	126.95	69.5552	73.0484	71.4679	100.39	107.265	111.839	106.699	105.254	102.761
	ENSMUSG00000037010	Apln	0.150128	0.0814833	0.00402552	0.0772422	20.402	21.759	21.837	19.4566	20.0239	19.2968	18.6555	19.2719	19.648	20.7106	17.4083	20.6463	19.62	17.6712	15.5382	17.8017	17.8451	18.4543
	ENSMUSG00000038324	Trpc4ap	0.0816257	0.0588807	0.00408242	0.078116	140.563	141.332	139.056	186.299	170.789	171.048	170.138	157.997	146.197	128.943	131.582	131.76	164.454	175.474	155.442	162.323	157.297	164.574
	ENSMUSG00000050288	Fzd2	-0.133461	-0.0773838	0.00408284	0.078116	34.6326	36.7057	38.1234	43.617	42.7676	39.8179	36.7944	36.2508	33.2814	43.6805	38.8959	43.0572	44.0279	42.6585	40.3511	40.9273	40.622	47.7343
	ENSMUSG00000050931	Sgms2	-0.09698	-0.0655511	0.00412078	0.0787283	62.8034	60.0916	65.1458	52.9533	49.0046	48.9707	50.5707	47.9341	50.2027	64.8214	60.1937	65.7622	57.9753	56.728	57.3347	53.7379	58.4671	54.1849
	ENSMUSG00000031823	Zdhhc7	-0.112624	-0.0711351	0.00416665	0.0794466	39.5698	36.7057	34.7639	39.9823	36.39	35.8536	36.6796	34.5038	32.5596	42.0666	37.2357	41.2926	42.6748	38.1563	38.0023	39.7073	39.2593	41.6764
	ENSMUSG00000023249	Parp3	0.112272	0.0710047	0.00417469	0.0794466	61.6417	68.0224	68.0671	84.2407	78.7825	75.2633	84.7246	72.2833	70.7329	63.4765	65.1269	66.7034	71.9227	72.7108	71.1264	67.7686	71.3156	74.7707
	ENSMUSG00000024053	Emilin2	0.179959	0.0864299	0.00417635	0.0794466	59.391	65.0738	68.2132	85.3098	75.4999	75.4382	92.0146	68.0795	58.9441	47.446	55.1657	59.3507	67.0827	76.9317	66.8504	68.7668	72.0943	70.7321
	ENSMUSG00000035569	Ankrd11	-0.137537	-0.0781423	0.00419006	0.0795931	118.346	120.488	123.645	138.477	121.691	123.243	118.132	104.549	85.1682	122.488	127.028	130.76	141.868	136.474	123.402	125.056	142.047	127.553
	ENSMUSG00000074415	Mir100hg	0.161502	0.083084	0.00424856	0.0805215	66.1433	57.0921	63.6121	162.851	133.836	143.473	141.724	132.665	139.14	67.8338	61.9014	59.586	134.738	129.439	129.545	131.045	110.445	105.509
	ENSMUSG00000050148	Ubqln2	-0.200669	-0.0888836	0.00425108	0.0805215	15.3923	14.8958	14.0224	12.9711	10.6919	11.9512	11.4229	9.71784	12.1898	14.2015	17.7878	19.7051	13.6351	13.5067	13.7314	13.7534	13.1729	12.5085
	ENSMUSG00000066152	Slc31a2	0.169837	0.0845265	0.00425735	0.0805253	13.8676	11.3879	11.3932	16.6058	15.7565	13.9333	16.876	14.14	14.9165	11.0277	9.43937	10.1761	14.8841	14.4634	14.153	14.5852	14.7303	13.5182
	ENSMUSG00000074829	2010315B03Rik	0.219028	0.0906383	0.00427032	0.0806074	8.27698	9.10016	9.56737	10.049	9.47265	10.3771	9.24164	12.4476	10.3453	7.58491	8.11121	9.17613	8.22271	8.72305	9.27474	9.03951	9.73371	8.07726
	ENSMUSG00000024423	Impact	0.0936085	0.0639769	0.00427385	0.0806074	103.753	95.4755	111.522	100.063	92.6632	93.0444	91.8424	91.173	91.1027	94.5693	87.2311	100.937	92.4795	95.9535	90.6395	91.2824	90.8479	86.0452
	ENSMUSG00000025135	Anapc11	-0.149401	-0.0805876	0.00428381	0.0806804	31.801	31.7743	26.4381	31.0736	35.8273	34.2212	34.6705	34.4492	33.2012	38.7852	33.4884	36.9986	38.5114	36.6368	36.4365	38.82	34.1978	38.2548
	ENSMUSG00000078784	Rbis	0.224597	0.0909809	0.00429427	0.0807168	29.1146	22.9792	30.747	35.421	29.2621	34.9208	30.882	40.3454	34.9655	25.3906	29.6937	24.5873	30.5489	27.4635	30.715	28.7268	26.281	26.6998
	ENSMUSG00000027122	Arl14ep	0.105344	0.0684269	0.00429792	0.0807168	66.5063	65.9889	62.2244	69.4166	68.6533	72.6399	69.2262	71.1914	72.5774	62.6158	62.8026	62.2918	68.5399	64.8882	68.5367	66.9922	67.1626	61.9817
	ENSMUSG00000086006	Gm13293	2.33096	0.0436647	0.0043007	NA	0.0726051	0.152517	0.0730334	0.213809	0.187577	0.116597	0.114803	0.0545946	0.40098	0	0	0.0588213	0	0.0562777	0	0.110914	0.0648914	0
	ENSMUSG00000026342	Slc35f5	-0.129802	-0.0759022	0.0043079	0.0807413	35.5765	42.5013	38.3425	38.6281	35.3583	36.0285	36.9092	29.8632	31.9982	43.7342	39.3228	40.5279	41.2176	39.3381	39.4477	39.1527	38.8699	40.7228
	ENSMUSG00000029304	Spp1	0.0855932	0.0604742	0.00431352	0.0807413	4031.83	3984.45	4231.55	2896.75	2839.08	2775.07	3032.46	3035.79	2887.62	3896.97	3544.51	3709.1	2957.11	2840.34	2874.75	2973.06	2977.35	2617.87
	ENSMUSG00000096401	Gm21811	0.592993	0.0854324	0.00431749	0.0807413	2.25076	1.52517	0.803367	1.56793	1.54751	1.39916	1.37764	0.928108	1.68412	1.02208	0.664076	0.941141	1.04085	0.844166	1.44541	0.610028	1.16804	1.12184
	ENSMUSG00000027829	Ccnl1	0.165039	0.0834412	0.00433719	0.0809064	51.114	45.8058	47.5447	67.2785	69.0285	63.4287	62.2232	65.8411	77.2288	50.566	49.6634	45.0571	59.8488	56.5591	60.1653	57.8418	58.4671	57.8309
	ENSMUSG00000044340	Phlpp1	-0.135791	-0.0773521	0.00433852	0.0809064	24.5405	23.03	23.2976	21.3096	19.8832	20.8126	19.8609	17.7978	16.5204	24.0458	24.808	27.1166	23.5752	22.905	20.7176	22.9592	22.1929	20.5858
	ENSMUSG00000040612	Ildr2	-0.152057	-0.0809651	0.00434518	0.0809169	20.7651	20.4881	18.6235	25.0869	23.9161	25.8845	24.5678	23.967	23.1767	24.6913	21.7722	21.7051	28.6234	26.5068	29.5105	29.9468	28.5522	22.7734
	ENSMUSG00000000171	Sdhd	0.0914827	0.0629196	0.00441175	0.0820413	143.54	137.977	139.859	122.655	124.645	128.49	123.93	122.128	120.855	140.67	120.34	131.348	125.058	113.231	122.378	120.896	128.615	111.006
	ENSMUSG00000030498	Gas2	-0.160375	-0.0823259	0.00442798	0.0822277	23.7419	25.877	24.2471	22.6637	19.5549	21.5121	22.5014	22.493	22.1341	26.3051	32.2551	27.7637	23.7314	24.7059	24.3914	23.3474	23.9449	26.3633
	ENSMUSG00000034601	2700049A03Rik	0.123376	0.0737965	0.00447754	0.0830318	29.6955	25.5211	28.6291	31.0023	28.84	30.665	27.6101	29.3719	26.5449	24.2609	23.6696	25.5873	29.7683	27.2384	29.2696	27.9504	27.1246	26.1389
	ENSMUSG00000023764	Sfi1	0.19268	0.0869167	0.00450724	0.0834658	12.1251	12.608	9.6404	25.372	19.8363	23.3777	21.6978	19.4903	17.8837	11.2967	10.4829	13.1172	19.7241	18.0652	16.8029	17.7463	17.7802	18.0056
	ENSMUSG00000019997	Ccn2	-0.143075	-0.0785476	0.00454116	0.0838856	36.7382	39.146	41.4099	29.7907	27.7614	29.0326	28.9878	27.7341	26.6251	40.4528	46.1533	44.6454	30.4969	30.2211	27.222	34.1616	32.6404	37.1329
	ENSMUSG00000037503	Fam168b	-0.0921956	-0.0630541	0.00454256	0.0838856	204.674	204.779	204.713	163.493	146.217	151.926	146.029	136.487	131.842	197.208	208.188	215.227	164.142	161.967	158.755	161.547	169.821	170.071
	ENSMUSG00000074305	Peak1	-0.123176	-0.0735077	0.00459455	0.0846791	93.5154	88.8156	90.8535	97.4969	84.2691	92.6946	93.7367	74.9038	66.4023	97.7969	104.307	103.526	94.9775	97.3042	95.6382	92.2252	92.1458	88.7376
	ENSMUSG00000039477	Tnrc18	-0.183334	-0.0853893	0.00459928	0.0846791	56.4868	60.2949	57.1851	51.4567	44.2682	43.957	41.9605	33.8487	30.1537	59.7648	69.3485	73.9384	47.2025	48.624	41.4954	45.7521	49.2526	48.1831
	ENSMUSG00000023456	Tpi1	0.0909628	0.0624687	0.00460469	0.0846791	662.957	634.012	680.598	776.34	757.765	732.229	758.217	825.252	726.015	656.605	566.172	608.389	761.59	750.632	730.657	733.531	803.55	676.078
	ENSMUSG00000032977	Fam207a	-0.095718	-0.0643138	0.00466452	0.0856605	42.4014	44.0773	43.82	44.8286	42.2049	44.0153	43.7974	44.1124	41.6218	47.446	42.5009	44.763	48.5556	46.8231	47.3975	49.0795	52.6918	47.1734
	ENSMUSG00000048486	Fitm2	-0.14144	-0.077849	0.00467972	0.0856637	19.1677	18.9629	17.528	21.0245	19.6018	19.0053	20.1479	18.3438	19.648	21.4637	19.9697	20.8227	21.4415	20.4851	23.5482	21.5174	25.0481	20.8662
	ENSMUSG00000055799	Tcf7l1	-0.335969	-0.090406	0.00468332	0.0856637	7.91396	6.50738	6.49997	3.42094	3.42329	3.55621	3.7311	3.27568	1.76431	7.36973	10.4355	9.76434	3.33072	4.22083	3.0715	3.93745	4.80196	5.10438
	ENSMUSG00000026576	Atp1b1	-0.234327	-0.0897698	0.00468729	0.0856637	8.4948	7.72751	8.47187	7.69712	8.53477	8.91967	7.92141	8.24379	9.14235	10.167	9.86627	12.0584	10.9289	8.61049	11.202	10.2596	9.08479	7.90898
	ENSMUSG00000041084	Ostc	0.0783157	0.0566981	0.00469054	0.0856637	121.178	116.319	118.971	104.838	101.151	102.838	99.4194	107.77	103.453	118.992	105.446	112.643	100.858	101.919	97.8665	100.488	101.425	101.527
	ENSMUSG00000030218	Mgp	-0.222076	-0.0888551	0.0047187	0.0860594	162.127	197.052	167.831	98.7797	110.858	102.897	122.839	97.7789	99.8441	179.94	175.838	175.817	118.813	137.993	109.851	136.868	131.729	187.291
	ENSMUSG00000079034	Eif1ad8	1.18135	0.073934	0.00475687	0.0865487	0.0726051	0.406711	0.365167	0.142539	0.750309	0.524686	0.344409	0.545946	0.962353	0.215175	0.047434	0.294107	0.260212	0.225111	0.0602256	0.221828	0.194674	0.336552
	ENSMUSG00000040123	Zmym5	0.127222	0.0742684	0.00475858	0.0865487	28.6064	30.2491	30.674	29.5769	27.8083	31.4812	28.9304	28.007	28.7904	26.3051	28.3655	29.5283	26.906	29.1519	27.6435	25.6212	26.2161	26.4755
	ENSMUSG00000022312	Eif3h	-0.0796347	-0.0572513	0.00477678	0.0867213	196.252	197.967	193.1	182.807	195.221	188.537	186.612	175.085	167.369	202.963	202.685	197.051	193.65	203.444	198.805	204.138	200.969	208.606
	ENSMUSG00000022996	Wnt10b	0.184809	0.0849485	0.00478273	0.0867213	16.6992	17.997	15.0449	41.4789	37.1403	37.8357	38.5738	32.3746	33.4418	16.676	17.8352	14.9994	32.2143	34.3294	29.0889	26.6749	31.7319	35.6185
	ENSMUSG00000027562	Car2	-0.207996	-0.0874373	0.00478769	0.0867213	11.399	15.5567	12.6348	9.6214	10.9264	10.4354	10.3323	9.0627	9.94431	16.8374	17.6454	15.2347	12.23	10.9179	10.7804	10.4814	12.1996	12.1159
	ENSMUSG00000021280	Exoc3l4	0.231804	0.0889258	0.00484256	0.0875954	12.5607	11.032	12.6348	14.3965	12.1456	11.0184	12.4561	10.3184	10.5859	13.287	8.63299	9.23495	11.7616	9.3421	10.9611	8.92859	11.6156	9.08691
	ENSMUSG00000023977	Ubr2	-0.0859446	-0.0600405	0.00486363	0.0878567	74.3476	71.327	71.4997	118.664	102.417	107.852	101.371	96.1957	84.8474	80.5829	78.4084	80.1146	114.962	113.118	114.248	106.755	107.979	98.2733
	ENSMUSG00000021822	Plau	-0.144856	-0.0780967	0.00488098	0.0878656	105.931	119.98	135.477	106.049	108.185	100.507	110.268	104.003	97.1976	123.779	127.787	126.701	113.401	121.729	108.948	116.626	126.344	146.512
	ENSMUSG00000052534	Pbx1	-0.127122	-0.0739975	0.00488152	0.0878656	72.4599	69.9543	68.2132	59.5814	59.6965	57.5406	62.3955	55.0314	51.967	69.609	77.9341	73.8796	59.3805	66.9142	63.3573	71.0405	63.2042	72.8075
	ENSMUSG00000000600	Krit1	0.111818	0.0696426	0.004884	0.0878656	51.477	45.45	46.011	61.9333	57.6331	58.1819	54.1296	54.4308	54.2927	45.5632	46.9122	44.0572	52.7711	50.1997	53.7212	56.178	51.1344	54.4093
	ENSMUSG00000007850	Hnrnph1	0.143256	0.0777272	0.00489592	0.0879608	253.61	227.758	252.184	309.88	305.048	316.094	298.316	314.683	342.918	255.412	241.06	256.402	287.743	271.709	287.216	277.286	268.391	261.838
	ENSMUSG00000030088	Aldh1l1	0.455194	0.0844032	0.00493292	0.0884632	2.25076	3.60956	4.52807	4.41872	3.89223	4.54728	4.93653	3.43946	3.84941	2.95865	1.61276	2.82342	4.5277	3.32039	2.71015	3.60471	3.43924	1.57058
	ENSMUSG00000060904	Arl1	0.116115	0.0708537	0.0049412	0.0884632	90.0303	99.2375	97.8647	88.6594	87.5517	87.3894	88.8001	95.7043	100.486	82.8422	86.994	90.7613	85.2976	88.75	86.0623	87.234	88.5767	89.2425
	ENSMUSG00000003814	Calr	0.0695683	0.0520803	0.0049492	0.0884632	1014.58	1009.61	1053.94	761.231	807.005	742.314	763.096	773.606	703.4	1026.33	873.307	977.905	759.56	757.498	737.583	746.73	775.387	733.965
	ENSMUSG00000006014	Prg4	0.858437	0.0770287	0.00495058	0.0884632	0.580841	0.660906	0.4382	0.926505	0.656521	0.75788	0.631417	0.545946	0.962353	0.376556	0.189736	0.294107	0.520425	0.225111	0.120451	0.942771	0.45424	0.392644
	ENSMUSG00000038508	Gdf15	-0.194366	-0.0853623	0.00498554	0.0888545	9.36606	9.76107	8.9831	10.9043	13.5994	12.1844	12.8005	12.2292	10.9067	11.458	10.9098	11.7054	16.1852	13.7318	12.9485	13.2542	15.9633	11.9476
	ENSMUSG00000034903	Cobll1	-0.205447	-0.0864411	0.00498687	0.0888545	29.1873	20.9456	25.4156	29.4344	25.8388	23.9607	24.5104	22.8205	17.9639	27.8651	24.9503	28.1166	31.3296	32.2471	30.173	31.9987	30.0447	21.315
	ENSMUSG00000029669	Tspan12	0.177551	0.0833124	0.00499258	0.0888545	40.0054	33.9604	36.5897	31.1448	28.7462	28.5079	29.1026	32.2108	32.2388	35.8266	34.1999	34.234	27.2182	26.338	29.631	28.0613	28.0331	20.5297
	ENSMUSG00000027422	Rrbp1	-0.127155	-0.0737727	0.00500077	0.088881	201.116	207.423	214.572	216.303	209.852	202.179	211.697	181.254	152.854	212.001	231.051	206.58	215.82	242.163	217.053	216.116	227.899	226.275
	ENSMUSG00000078713	Tomm5	-0.198659	-0.0856625	0.00502519	0.0891571	12.1977	13.269	10.8089	9.97775	12.0518	10.9601	13.8338	11.7378	8.98196	15.3312	13.2341	12.5289	12.4902	14.0132	13.4905	12.9215	13.6921	14.5278
	ENSMUSG00000003762	Coq8b	0.173675	0.0826632	0.00502975	0.0891571	12.4155	14.5908	13.3651	16.8196	16.0379	15.041	14.9818	15.0135	11.5482	11.996	12.1905	11.7643	13.0106	13.3378	15.478	12.1451	13.8868	14.023
	ENSMUSG00000020123	Avpr1a	-0.547117	-0.0807148	0.00504875	0.0893743	2.03294	2.64362	2.92133	0.641427	0.515838	0.816179	0.574015	0.163784	0.561372	3.55038	3.88959	3.52928	0.83268	0.5065	1.14429	0.499114	0.843588	1.06575
	ENSMUSG00000061650	Med9	-0.13672	-0.0759479	0.00505587	0.089381	23.0158	22.2674	19.4999	21.3096	22.8844	19.9381	20.4349	20.0908	17.9639	25.0678	23.2427	25.8226	22.4823	24.3683	22.705	21.6837	24.2694	21.2028
	ENSMUSG00000029687	Ezh2	-0.133802	-0.0752178	0.0050863	0.0896812	34.0518	26.6904	30.4549	30.2896	26.7767	27.4003	23.592	24.8951	24.4598	34.1052	33.9153	33.9399	28.8836	29.7146	30.2935	29.2259	30.6287	26.0828
	ENSMUSG00000044224	Dnajc21	-0.125166	-0.0730989	0.00508638	0.0896812	38.4081	45.5008	45.938	49.3899	50.5521	46.4056	46.6674	52.5746	48.1978	44.3798	43.829	44.4101	56.7783	57.1219	54.2632	57.2317	61.6468	54.0167
	ENSMUSG00000032308	Ulk3	0.229413	0.0876352	0.00511288	0.0898093	7.1153	7.52416	5.55054	11.2606	10.7388	11.0767	9.93046	8.08	7.13745	6.13248	5.78695	6.94092	9.83603	8.3291	8.2509	7.20942	9.14968	6.61886
	ENSMUSG00000025240	Sacm1l	0.14331	0.0772339	0.0051141	0.0898093	72.2421	68.6834	73.8367	69.3454	69.5443	71.0658	67.332	76.7054	81.7198	63.9607	68.6844	69.6444	66.2501	68.2086	69.3799	66.604	66.3839	60.9721
	ENSMUSG00000066640	Fbxl18	-0.177252	-0.0828879	0.00511736	0.0898093	22.2172	20.4881	18.5505	29.6482	24.6664	24.3688	23.5346	18.5076	17.4827	21.5713	23.9542	25.1755	28.8315	25.5501	25.1743	26.3976	26.0214	25.9145
	ENSMUSG00000040717	Il17rd	-0.241396	-0.0881092	0.00512907	0.0898093	19.0951	22.9283	18.7696	15.8931	16.2723	17.3729	18.0815	11.9016	12.9918	23.8306	24.5708	24.6461	15.6127	18.5717	16.7427	17.8572	18.6887	24.5122
	ENSMUSG00000022015	Tnfsf11	1.11221	0.072082	0.00513195	0.0898093	0.580841	0.864261	1.16853	0.0712696	0.234472	0.233194	0.229606	0.218378	0.240588	0.537937	0.47434	0.411749	0.104085	0.112555	0.120451	0.110914	0	0
	ENSMUSG00000046618	Olfml2a	-0.43892	-0.0837088	0.00513428	0.0898093	5.7358	8.84597	8.3258	4.91761	4.9708	4.25579	5.79755	3.93081	4.81176	9.03734	12.238	8.29381	4.63178	6.75333	5.4203	6.04482	5.77533	13.0134
	ENSMUSG00000031508	Ankrd10	0.110912	0.0689327	0.00515604	0.0899866	47.992	46.06	49.9548	59.6527	51.6307	54.5674	52.0058	50.0087	50.7641	47.3922	41.2676	42.6455	54.3323	48.5677	48.6623	49.4677	49.1228	54.5776
	ENSMUSG00000061607	Mdc1	-0.155839	-0.0795018	0.00515799	0.0899866	20.8377	18.607	23.6628	26.3698	24.8071	28.6245	22.3866	21.5649	18.6857	21.2485	23.0055	24.2932	28.9877	30.1649	27.1617	27.5067	27.7735	22.7734
	ENSMUSG00000054716	Zfp771	-0.258248	-0.0881303	0.00522784	0.0910854	9.58387	14.1332	11.6853	9.19378	13.5056	13.0006	11.8821	9.1173	10.0245	15.9229	12.4751	14.7053	15.7689	13.6192	11.6838	12.0342	14.341	14.5839
	ENSMUSG00000020275	Rel	0.284578	0.0880655	0.00527003	0.0917	5.6632	4.42298	4.6011	5.20268	4.31428	3.906	5.16614	5.24108	3.52863	4.46487	3.98446	4.29396	3.07051	4.33339	3.37263	3.99291	3.89348	3.81426
	ENSMUSG00000046387	Pcdhb17	0.18071	0.0827657	0.00530297	0.0920673	12.3429	11.4388	10.882	13.755	10.9733	10.4937	11.8821	11.7924	10.9869	10.167	9.7714	8.52909	10.8248	11.0304	10.2383	10.5923	11.4858	11.1623
	ENSMUSG00000039089	L3mbtl3	-0.152262	-0.0785062	0.00530503	0.0920673	14.521	15.5567	14.6797	18.1738	16.3661	16.3819	16.9908	16.1054	12.9918	16.8374	16.1276	15.1171	17.0179	19.1907	18.7302	18.3563	19.9217	19.9688
	ENSMUSG00000040212	Emp3	-0.069182	-0.0516216	0.00533427	0.0923388	120.089	123.081	127.881	114.388	115.266	113.624	114.344	113.611	107.142	129.481	124.657	123.466	122.56	128.37	121.415	120.065	127.447	124.412
	ENSMUSG00000046169	Adamts6	0.112895	0.0692634	0.0053346	0.0923388	69.7735	70.2594	77.6345	91.0113	84.1753	85.2907	82.6582	83.6389	87.9751	67.9414	64.5577	66.6446	86.5987	81.9404	89.5554	83.1302	78.1292	72.6953
	ENSMUSG00000024127	Prepl	-0.124335	-0.0723655	0.00537183	0.092862	28.1708	25.6228	29.3594	33.4255	30.3875	31.0148	35.8759	31.7195	26.7053	31.7921	30.2629	32.1753	33.1511	33.8792	34.5092	33.1633	35.82	37.6939
	ENSMUSG00000036099	Vezt	0.0861852	0.0595842	0.00542611	0.0936586	44.2165	47.026	45.4268	62.4322	60.3999	58.0653	59.8124	58.3616	54.2125	42.497	43.2598	42.9396	55.9457	57.6847	56.3109	57.0099	59.2458	56.9334
	ENSMUSG00000068270	Shroom4	-0.12871	-0.0733353	0.00543478	0.0936586	23.2336	20.2847	21.7639	23.2339	21.2431	23.6109	22.3866	20.3092	17.0016	23.1851	23.0529	23.5285	25.6569	24.7622	23.3675	23.4584	24.2694	23.6148
	ENSMUSG00000011752	Pgam1	0.123765	0.0720972	0.00544153	0.0936586	77.9779	72.2929	84.6457	92.4367	85.207	80.4519	79.7881	85.8227	77.9506	66.9731	64.0359	67.8798	89.6692	79.9707	80.4011	81.2447	89.1608	72.0222
	ENSMUSG00000057835	Zfp119a	0.294886	0.0870901	0.00544617	0.0936586	6.60706	7.47332	5.84267	7.69712	5.95558	7.6954	5.85495	7.53406	8.98196	5.75592	6.68819	6.70563	6.14101	4.5585	5.72143	5.87845	6.29446	5.04829
	ENSMUSG00000040270	Bach2	-0.537197	-0.0782449	0.00546904	0.0938666	1.52471	1.32181	1.60673	0.926505	0.703415	1.34086	0.861023	0.382162	0.641568	1.6676	1.89736	1.76464	1.40515	1.68833	0.963609	1.1646	1.23294	1.57058
	ENSMUSG00000005575	Ube2m	-0.0983393	-0.0642854	0.00547984	0.0938666	89.8851	80.5797	82.3086	92.8643	89.4275	88.4388	83.06	91.6643	74.4219	94.2465	88.9388	98.1728	98.6725	95.0531	93.4099	95.9408	92.6	85.9891
	ENSMUSG00000019846	Lama4	0.935198	0.0720945	0.00548138	0.0938666	0.943866	1.01678	1.0955	0.285079	0.234472	0.408089	0.459212	0.163784	0.40098	0.537937	0.379472	0.294107	0.260212	0.225111	0.120451	0.277286	0.389348	0.0560921
	ENSMUSG00000020935	Dcakd	-0.144087	-0.0765397	0.00549765	0.0938666	109.924	107.575	107.578	97.9958	89.193	84.5328	85.4135	82.7654	74.1813	113.236	125.89	113.937	89.9814	94.3778	93.169	94.1107	98.8296	118.354
	ENSMUSG00000073616	Cops9	-0.171358	-0.0809959	0.00549938	0.0938666	31.1476	37.6716	31.2583	25.4433	33.3888	27.7501	32.3745	29.7541	32.4794	39.5921	41.6471	38.1162	32.8388	30.6714	32.8832	35.6589	34.2626	38.4231
	ENSMUSG00000048546	Tob2	-0.134991	-0.0746513	0.00550074	0.0938666	40.0054	36.7057	40.7526	38.4143	34.186	33.8131	32.2023	26.806	26.8657	39.108	39.0856	44.763	38.3553	36.8056	35.232	37.7663	36.2743	37.0769
	ENSMUSG00000056313	Tcim	0.247892	0.0866511	0.00551751	0.0940317	10.3825	10.727	7.52244	19.5279	23.4003	22.9696	22.6162	19.6541	23.0965	10.9201	7.77918	8.64673	21.1813	19.0219	16.9234	18.5781	19.4025	13.5743
	ENSMUSG00000018921	Pelp1	-0.164029	-0.0798752	0.00552932	0.0941121	22.2898	21.8607	21.6909	19.6704	16.413	17.4895	17.5075	17.3065	14.2749	23.454	26.8002	28.9401	19.3078	18.7405	19.9949	20.3528	17.1962	17.8934
	ENSMUSG00000012428	Steap4	2.03883	0.0447203	0.00553764	NA	0.217815	0.203356	0.0730334	0.213809	0.0468943	0.233194	0.229606	0.218378	0.0801961	0.0537937	0.047434	0	0.0520425	0	0	0.166371	0	0.0560921
	ENSMUSG00000027835	Pdcd10	0.153073	0.0780542	0.00555617	0.0944478	24.6857	23.6909	25.4156	25.2295	23.1658	26.2926	22.9032	24.786	27.7478	23.2927	22.3414	23.8226	24.512	22.0046	22.8255	23.7911	20.5706	21.4272
	ENSMUSG00000093930	Hmgcs1	0.148724	0.0772483	0.00557238	0.094602	306.539	286.579	302.139	220.936	222.983	238.266	221.398	234.047	247.726	280.265	260.792	290.166	217.121	224.042	216.752	212.234	233.609	167.154
	ENSMUSG00000021039	Snw1	0.0908098	0.0612805	0.00562567	0.0953235	222.389	235.943	229.836	221.007	231.47	213.955	230.123	215.103	215.888	219.478	196.234	198.346	212.281	232.934	203.984	221.052	233.479	214.272
	ENSMUSG00000026895	Ndufa8	-0.0920258	-0.0617537	0.00562926	0.0953235	57.2854	53.9401	55.2132	57.4433	55.476	54.3925	51.0299	54.8676	44.99	62.7234	61.1424	58.6449	57.7151	59.8232	57.7563	56.3444	57.2991	55.0263
	ENSMUSG00000042599	Kdm7a	0.133465	0.0740426	0.00564194	0.0954165	44.3617	46.6193	42.8706	59.0825	55.6167	55.7916	59.0662	47.7157	55.3353	38.2473	42.0265	39.5868	46.7862	57.0656	51.8542	53.7379	52.8865	52.0534
	ENSMUSG00000057637	Prdm2	-0.118034	-0.0702193	0.00566228	0.0956247	53.3648	50.9406	45.0616	46.8242	40.7043	39.1766	42.9937	37.2881	35.2061	55.5151	54.9286	55.5273	43.6116	46.6542	43.9044	45.3639	42.1145	44.8737
	ENSMUSG00000028036	Ptgfr	0.358903	0.0839774	0.00566868	0.0956247	17.5704	19.0137	14.8988	3.9911	3.37639	4.19749	5.74015	3.98541	4.57117	11.2429	14.0405	10.8819	3.85114	3.32039	2.46925	3.1056	3.11479	6.28231
	ENSMUSG00000062210	Tnfaip8	0.178763	0.0814215	0.00568397	0.0956438	20.7651	19.878	22.6403	25.0869	23.4472	23.7275	21.9848	23.967	22.3747	18.0747	18.8787	21.058	19.8802	17.0522	24.8732	19.7982	21.1546	22.6612
	ENSMUSG00000031103	Elf4	-0.166071	-0.0797753	0.00568424	0.0956438	18.8773	20.4372	20.8875	30.1471	22.7437	24.7185	24.9697	20.8005	18.6857	24.0996	21.7248	19.8816	26.3335	28.1389	25.9572	27.8395	29.3309	27.9338
	ENSMUSG00000025825	Iscu	-0.168292	-0.0799942	0.00571938	0.0958954	21.9267	24.606	22.4943	20.2406	20.1177	22.6198	18.0241	22.1108	17.4827	25.1754	22.0094	25.9402	22.6905	23.5241	22.705	23.4029	24.3992	27.8217
	ENSMUSG00000045216	Hs6st1	-0.145397	-0.0763026	0.00572538	0.0958954	50.0975	58.4139	51.4885	43.9734	38.0313	41.1004	41.0421	35.1589	35.3665	53.3633	60.8578	55.4685	44.6004	46.0915	41.1943	43.4229	48.0196	49.5293
	ENSMUSG00000078606	Gvin2	0.301436	0.0856295	0.00572616	0.0958954	16.917	18.5054	19.0617	18.6726	14.8186	14.1665	16.4168	16.2692	13.6333	15.9229	11.6688	15.6465	14.0515	14.3508	13.7314	16.0826	14.5357	6.84323
	ENSMUSG00000028649	Macf1	-0.0717646	-0.0526831	0.00572887	0.0958954	687.643	679.818	683.811	881.32	818.634	830.287	827.385	748.765	693.936	708.624	690.165	702.268	841.058	913.275	848.699	875.113	877.851	891.752
	ENSMUSG00000033209	Ttc28	-0.277893	-0.0859433	0.00573535	0.0958954	12.7059	14.845	12.2696	12.0446	9.51955	11.3099	9.70086	7.80703	7.77902	13.0719	19.4954	16.8229	10.7728	13.5067	10.1179	11.2023	10.772	14.6961
	ENSMUSG00000090264	Eif4ebp3	0.983676	0.0694117	0.00577694	0.0963923	0.580841	0.254195	0.2191	0.570157	0.32826	0.582985	0.688818	0.436757	0.481176	0.161381	0.094868	0.235285	0.41634	0.337666	0.301128	0.221828	0.194674	0.168276
	ENSMUSG00000032481	Smarcc1	-0.0924175	-0.061748	0.00577961	0.0963923	132.94	111.846	127.151	116.098	101.995	110.242	102.117	99.526	87.8949	133.032	122.759	128.936	115.899	122.967	113.104	115.462	108.628	110.109
	ENSMUSG00000044313	Mab21l3	0.594644	0.0745254	0.00584442	0.0973506	1.4521	1.57601	1.24157	1.56793	1.26615	1.63236	1.09063	1.41946	0.40098	1.23725	0.71151	0.941141	0.728595	0.619055	0.903383	1.33097	0.584022	0.841381
	ENSMUSG00000041959	S100a10	-0.103924	-0.0657238	0.00586878	0.0975219	568.934	637.062	562.138	439.164	513.962	481.079	484.928	497.684	473.317	662.792	614.84	634.27	502.106	526.928	501.679	536.437	553.523	574.495
	ENSMUSG00000071266	Zfp946	0.250356	0.0852741	0.00586941	0.0975219	10.7456	9.91359	11.7584	13.8976	10.645	11.718	10.5619	12.2292	13.7937	8.4456	10.0086	10.8231	9.94011	9.73605	12.286	11.3687	8.76034	8.35772
	ENSMUSG00000026918	Brd3	-0.159553	-0.0782492	0.00591953	0.0982317	30.0585	30.3	34.1066	38.2718	33.4826	37.0195	32.8337	27.1335	29.9131	34.3741	38.8959	38.4691	36.5338	37.3684	34.2081	37.8772	34.3924	40.0497
	ENSMUSG00000071984	Fndc1	-0.381724	-0.0816095	0.00593958	0.098441	3.55765	3.81292	3.2865	4.91761	5.06459	4.66388	5.22354	3.76703	3.92961	4.14211	6.30872	4.70571	4.83995	5.5715	5.1794	4.60294	5.84022	9.59174
	ENSMUSG00000056091	St3gal5	-0.194434	-0.0822093	0.0059642	0.0985087	25.4118	28.9273	27.3875	28.8642	28.1835	29.4407	28.7582	24.3492	24.6202	27.112	36.2396	29.8224	27.9989	34.4983	30.6548	31.4442	30.4341	38.3109
	ENSMUSG00000032370	Lactb	0.201091	0.0827487	0.00596532	0.0985087	9.87429	8.84597	9.93254	9.6214	8.67545	9.96904	7.97881	8.29838	9.46313	8.60699	7.44714	8.41145	8.89926	7.93516	7.7691	8.98405	7.33273	7.40415
	ENSMUSG00000027893	Ahcyl1	-0.14384	-0.0755152	0.00596595	0.0985087	105.132	92.2726	105.095	99.0648	89.662	101.439	98.5584	91.9919	78.5119	95.9679	122.901	111.996	99.297	109.066	102.383	104.814	106.617	114.82
	ENSMUSG00000036356	Csgalnact1	0.0868391	0.0593339	0.00598583	0.0987142	105.64	104.321	104.657	104.054	100.635	98.4078	102.29	97.6697	85.8098	97.3127	86.9465	91.8201	96.9031	97.0228	95.3973	96.6063	102.269	103.546
	ENSMUSG00000042506	Usp22	-0.12362	-0.0711112	0.0060083	0.0989566	145.864	152.618	148.696	187.867	170.32	175.828	170.77	143.092	119.973	155.249	155.489	164.523	181.108	186.448	181.881	177.906	178.776	185.777
	ENSMUSG00000010097	Nxf1	0.0932825	0.0618327	0.00601547	0.0989566	58.6649	55.3127	58.6458	87.5191	81.0803	80.9183	78.9845	80.5816	72.0962	61.8627	55.1657	54.2921	78.2719	78.5074	69.5605	74.4789	76.0527	74.8829
	ENSMUSG00000015869	Prpsap1	-0.100903	-0.0645182	0.00603786	0.0992019	55.2525	56.4312	57.7694	56.9444	57.7738	57.1908	55.0481	53.1206	42.7445	60.7868	57.0157	61.233	60.057	58.2475	58.479	58.9509	61.3224	62.7109
	ENSMUSG00000003731	Kpna6	-0.0685205	-0.0508264	0.0060751	0.0996903	134.174	129.893	129.196	126.219	120.612	125.4	120.199	114.649	105.378	141.854	132.341	132.819	132.136	134.222	123.041	132.376	127.317	124.356
	ENSMUSG00000074457	S100a16	-0.183895	-0.0808197	0.00610475	0.0999843	46.3221	53.5842	44.0391	40.98	42.9083	39.8762	46.4952	41.3827	38.8951	50.9964	60.3835	50.8216	41.7901	49.1305	42.8806	49.6896	48.1494	63.5523
	ENSMUSG00000046814	Gchfr	-0.136344	-0.0737839	0.0061081	0.0999843	62.2952	61.1084	56.4548	59.7952	61.244	61.33	66.3562	57.3243	57.26	71.438	70.6292	65.3505	62.1387	63.2562	62.2732	62.5002	70.6667	81.2213
	ENSMUSG00000046567	4930430F08Rik	0.180671	0.0804342	0.00612361	0.100115	16.2635	15.4042	14.2415	18.8865	18.2419	17.7227	19.0573	18.5076	22.6955	13.7174	12.0957	14.9994	17.8506	17.5587	18.2483	14.6407	18.3643	17.3885
	ENSMUSG00000003541	Ier3	0.23426	0.0839271	0.00613149	0.10012	52.4209	39.0951	48.9324	62.1471	60.353	53.4597	61.5918	60.6546	62.7133	45.7784	29.6937	41.3514	64.0643	49.7495	58.3586	54.1816	55.547	38.4231
	ENSMUSG00000000441	Raf1	0.0758929	0.0544022	0.00614181	0.100165	123.066	117.641	129.488	139.403	127.928	127.615	131.105	119.726	117.968	121.574	106.916	123.525	127.192	124.711	118.464	125.167	128.939	119.7
	ENSMUSG00000032518	Rpsa	0.0656993	0.0493104	0.00616349	0.100395	1193.41	1153.69	1202.64	984.875	979.669	992.765	976.859	968.781	968.047	1146.99	1015.04	1086.78	983.395	994.315	950.781	956.635	1052.47	968.878
	ENSMUSG00000046432	Bex3	-0.0820248	-0.0571169	0.00620757	0.100941	70.3543	71.0728	73.4716	73.2652	76.766	73.6893	69.8002	73.3206	68.1666	81.4974	72.9535	72.8208	79.8332	78.8451	75.9444	79.3591	81.828	78.9215
	ENSMUSG00000003360	Ddx23	-0.0905592	-0.0606025	0.00621225	0.100941	137.078	125.674	137.157	145.533	141.199	143.298	142.413	129.062	111.232	143.952	126.506	136.76	155.555	151.556	151.467	147.128	161.644	142.306
	ENSMUSG00000098470	C1rb	0.52549	0.0743328	0.00623018	0.101109	0.943866	1.06762	1.46067	1.42539	1.54751	1.74895	1.49244	1.0373	1.52372	0.699318	0.47434	0.88232	1.19698	0.731611	1.08406	1.27551	1.23294	1.17793
	ENSMUSG00000034292	Traf3ip1	-0.17434	-0.0793413	0.00627629	0.101618	12.5607	11.7946	12.6348	11.902	11.8174	9.32775	9.93046	10.7005	8.50078	13.825	12.2854	14.5289	13.2188	12.775	11.202	11.3687	12.8485	12.0598
	ENSMUSG00000024451	Arap3	0.265503	0.0837749	0.00627685	0.101618	4.2837	3.9146	4.6011	6.48554	5.34595	5.53835	6.48637	5.51406	4.73157	3.12003	3.22551	4.29396	4.89199	5.12127	5.05895	4.10383	5.84022	4.263
	ENSMUSG00000024401	Tnf	1.40048	0.0578684	0.00628772	NA	0.14521	0.406711	0.365167	0.142539	0.187577	0.641283	0.287008	0.218378	0.40098	0.107587	0.142302	0.176464	0.104085	0	0.0602256	0.332743	0.194674	0
	ENSMUSG00000037379	Spon2	-0.648988	-0.0708513	0.00630259	0.10191	10.3825	17.7428	11.4662	3.84856	3.51707	4.19749	4.87913	3.0027	3.60882	17.2678	20.9658	17.6464	3.90319	5.62777	4.27602	4.60294	6.68381	16.5472
	ENSMUSG00000067336	Bmpr2	-0.130497	-0.0721486	0.00634132	0.102411	71.5886	69.3443	67.4828	62.9311	55.3822	56.7827	56.1387	47.0606	53.6512	67.4035	77.1277	69.9386	60.3693	68.2649	67.3322	64.7739	62.101	61.7013
	ENSMUSG00000035493	Tgfbi	0.353289	0.0808123	0.00637638	0.102852	3.04941	2.84698	2.48313	3.13586	3.79844	4.43068	4.19031	3.87622	4.09	1.29105	1.66019	1.647	3.07051	3.88316	3.0715	3.43834	3.50413	4.65564
	ENSMUSG00000033060	Lmo7	-0.0795179	-0.0558526	0.00642396	0.103494	105.495	106.05	108.162	108.757	107.247	102.838	115.836	107.551	98.8817	110.546	106.869	105.643	119.437	124.486	117.621	115.739	122.969	112.745
	ENSMUSG00000020319	Wdpcp	0.189071	0.0803035	0.00647565	0.1042	13.6498	13.0148	12.1966	11.7595	11.114	10.3188	11.7099	11.4103	11.5482	11.6732	11.9534	9.29377	9.6799	9.79233	10.5997	8.92859	11.5507	11.7232
	ENSMUSG00000020846	Rflnb	-0.212191	-0.0816974	0.00654117	0.105127	12.1977	12.303	9.2022	7.83966	7.03415	8.27838	5.96976	6.44216	6.89686	13.0181	13.329	11.1761	9.41969	8.94816	8.4918	8.87314	8.11142	7.7407
	ENSMUSG00000027470	Mylk2	-0.240743	-0.0824699	0.00659594	0.105792	5.37278	7.77835	7.0112	9.76394	10.5981	9.67755	7.6918	6.82433	7.13745	8.71457	9.91371	11.0584	9.78399	10.2988	10.419	7.98582	9.40925	8.69427
	ENSMUSG00000031166	Wdr13	0.113324	0.0675929	0.00659854	0.105792	50.9688	54.4485	50.8312	62.0046	57.3987	55.1503	62.1658	55.5227	50.3631	48.9522	52.3671	49.4687	53.5517	52.7885	49.385	53.017	52.0429	58.2236
	ENSMUSG00000034928	Rnf44	-0.168868	-0.0779091	0.00660811	0.105818	22.435	18.5562	19.646	15.4655	13.2242	12.8257	14.7522	13.2119	13.3125	18.9892	23.385	24.8814	15.5607	16.1517	15.7791	16.748	16.4175	15.3131
	ENSMUSG00000094870	Zfp131	0.109298	0.0664165	0.00663687	0.10606	45.3782	42.0946	43.2358	42.2629	41.0794	43.7238	41.7883	42.4746	42.5841	43.1425	38.4215	42.2337	41.7381	41.5892	40.8329	38.5981	41.9847	34.8332
	ENSMUSG00000031967	Afg3l1	-0.0969649	-0.0625195	0.00663925	0.10606	46.0316	42.0946	47.7638	54.5213	55.007	55.0921	51.2596	51.3735	45.6316	48.2529	46.6276	49.5276	59.4845	59.2605	55.4677	59.1727	52.8865	58.4479
	ENSMUSG00000031731	Ap1g1	-0.0789965	-0.0554541	0.00665509	0.106164	94.6771	84.901	95.1625	104.339	96.2741	100.74	93.5071	87.406	81.3188	93.8161	92.4963	95.9376	107.051	101.694	104.913	103.76	101.49	99.9
	ENSMUSG00000028868	Wasf2	-0.169175	-0.077823	0.00666178	0.106164	82.915	90.5441	83.185	70.6995	64.0577	65.9356	69.054	55.4681	46.8345	84.1871	99.6588	95.7023	66.7185	81.4339	68.4765	65.7167	74.4304	79.0337
	ENSMUSG00000056153	Socs6	0.179519	0.0788035	0.00671887	0.106945	45.7412	38.5867	43.0897	38.6994	35.5459	38.5936	36.7944	41.7649	48.9998	37.3866	35.8601	37.9986	35.8052	36.6931	40.1705	38.3763	36.2743	31.8042
	ENSMUSG00000028266	Lmo4	0.12408	0.0701082	0.00672746	0.106954	31.5106	28.6731	28.9212	31.4299	29.9186	28.0999	29.447	28.7168	24.8608	26.3051	26.2784	29.4107	26.2294	27.0696	25.6561	27.4513	25.9566	30.2897
	ENSMUSG00000024150	Mcfd2	0.086	0.0583308	0.00675356	0.10724	71.516	69.8018	77.1963	73.0514	69.8257	75.3216	73.3591	71.246	70.4923	67.3497	64.5577	65.527	68.4359	73.6113	67.0913	69.5987	76.5069	73.3684
	ENSMUSG00000025245	Lztfl1	0.137773	0.0728956	0.00676615	0.107311	21.9993	22.8775	21.2527	19.6704	21.5714	20.9291	21.9274	21.5103	21.7331	21.1947	22.0568	22.2933	17.4863	17.5024	19.0313	20.02	21.0897	19.2396
	ENSMUSG00000005465	Il27ra	0.45117	0.0740746	0.00688166	0.109013	2.39597	1.62684	1.9719	1.56793	1.54751	2.15704	3.09968	2.29297	2.0049	1.29105	1.56532	0.999963	1.7174	1.40694	1.50564	2.16283	2.14142	1.06575
	ENSMUSG00000020132	Rab21	-0.116802	-0.0681119	0.00689669	0.109121	48.5728	45.45	47.6908	41.9778	40.845	41.8	37.9998	35.4865	41.3812	50.9964	49.948	49.1158	48.7118	42.3771	46.9759	45.6967	45.8782	39.9936
	ENSMUSG00000001156	Mxd1	0.168533	0.0771839	0.00691438	0.109228	15.8279	20.4881	19.792	21.5947	19.1329	21.5121	18.7129	15.4503	17.0818	17.5367	17.4083	17.3523	17.3301	18.6842	15.9598	17.1362	17.7802	14.4157
	ENSMUSG00000043866	Taf10	-0.108907	-0.0659601	0.00691996	0.109228	50.0975	50.9406	49.5897	51.6705	57.0704	53.6346	51.317	50.9368	45.7919	52.0723	46.2482	53.998	60.2652	55.3773	60.6471	59.7273	60.8681	59.738
	ENSMUSG00000031700	Gpt2	-0.0984443	-0.0627017	0.00695275	0.109615	78.3409	76.36	72.7412	88.3031	84.6443	82.7255	77.1476	81.2368	71.2943	82.4119	75.7995	79.6441	100.858	86.9491	93.6508	82.8529	95.7797	81.2774
	ENSMUSG00000065999	Zfp985	0.602799	0.0684237	0.00701042	0.110393	1.52471	0.9151	1.16853	1.14031	0.422049	1.04937	1.32023	1.74703	1.76431	0.753111	0.94868	0.941141	0.780637	0.562777	0.843158	0.831857	0.973371	0.560921
	ENSMUSG00000026275	Ppp1r7	-0.120046	-0.0687424	0.00702141	0.110435	39.352	35.6381	37.32	28.8642	25.5574	28.0999	23.018	27.2427	21.5727	39.5383	37.6626	39.1162	30.0806	29.3207	29.0287	30.3905	29.85	28.4948
	ENSMUSG00000005686	Ampd3	0.161302	0.0760342	0.00704489	0.110562	43.7083	37.0107	41.7021	61.7908	51.8651	53.9844	57.6885	45.6411	41.0604	32.6528	33.2512	33.2929	51.8343	54.8145	52.9985	50.2996	50.8099	39.0962
	ENSMUSG00000021846	Peli2	-0.214741	-0.0803182	0.00705431	0.110562	20.3294	24.4027	20.8875	14.6815	13.1304	13.5252	14.867	10.4276	12.27	23.3464	25.8515	21.1757	14.1035	17.5587	16.6825	15.1398	15.3793	19.3518
	ENSMUSG00000032536	Trak1	-0.162679	-0.0761872	0.00705451	0.110562	41.3849	45.3483	40.6796	39.127	35.5459	33.3467	36.737	25.8778	27.9082	41.8515	45.6789	46.8218	38.4594	40.126	36.1956	38.4872	41.5305	40.4424
	ENSMUSG00000039220	Ppp1r10	-0.0836274	-0.0570876	0.0071134	0.111354	68.6118	61.6676	66.2413	65.5681	63.3542	64.3032	60.903	58.58	50.9245	66.9193	68.969	69.6444	69.789	66.2389	67.0913	65.0512	65.0212	65.2351
	ENSMUSG00000037887	Dusp8	-0.219255	-0.0801581	0.00717004	0.112108	4.86454	5.69396	5.76964	10.1916	7.4093	8.10349	7.80661	6.38757	7.69882	6.45524	7.02023	5.82331	10.5646	8.94816	8.91338	8.59585	9.66882	9.36737
	ENSMUSG00000063511	Snrnp70	0.113439	0.0668589	0.00719865	0.112423	106.512	103.203	106.556	174.611	180.402	159.446	169.105	153.083	149.485	120.498	101.698	108.467	157.481	150.937	147.492	143.8	145.876	138.884
	ENSMUSG00000117401	4833419F23Rik	0.737781	0.0649181	0.00720878	0.112448	0.508236	0.762584	0.584267	0.356348	0.844098	1.04937	1.14803	1.09189	0.962353	0.537937	0.426906	0.529392	0.20817	0.731611	0.662481	0.499114	0.259566	0.617013
	ENSMUSG00000021963	Sap18	-0.124428	-0.0694317	0.00724971	0.112954	37.6094	35.4856	33.5953	31.1448	33.6232	35.154	31.6282	33.7941	26.9459	41.1522	38.4215	42.2337	34.348	38.7191	35.6535	34.8271	32.3808	35.2819
	ENSMUSG00000019843	Fyn	-0.120195	-0.068457	0.00725844	0.112957	47.0481	51.6015	48.202	82.3877	80.3769	74.9135	76.8606	72.2287	68.8884	48.9522	55.0234	49.7628	80.6658	87.2305	84.376	81.9656	87.798	96.1979
	ENSMUSG00000025034	Trim8	-0.126321	-0.0698022	0.00727777	0.113125	80.7369	92.6285	92.3872	78.3966	76.0157	70.1331	78.8697	61.146	62.2321	87.8988	95.9115	96.9375	80.0934	81.4339	78.233	79.1927	84.4886	83.465
	ENSMUSG00000063689	H2ac21	-0.332095	-0.078022	0.00729424	0.113249	3.63026	5.7448	4.23594	3.70602	5.90869	5.13027	4.53472	4.64054	4.65137	7.42353	3.98446	6.58799	6.29714	5.62777	6.74526	6.48848	6.81359	4.82392
	ENSMUSG00000115783	Bc1	-0.411541	-0.0741291	0.00730783	0.113327	17.7156	24.6569	11.6853	16.5346	31.935	26.3509	25.0845	34.5038	19.4876	27.0582	28.4604	26.9402	25.709	32.5848	29.5708	36.9899	37.1828	37.0769
	ENSMUSG00000032119	Hinfp	0.105466	0.0644752	0.0073516	0.113873	29.042	28.7748	30.3088	36.7751	35.499	35.9702	34.9001	37.0697	29.6725	28.2955	26.563	29.2342	33.3072	33.2039	31.7389	33.6625	34.7818	32.309
	ENSMUSG00000023074	Mospd1	0.178584	0.0771899	0.00737614	0.114119	18.0787	16.2176	16.7977	15.8931	16.0379	18.5972	17.7371	19.3265	21.4123	13.825	16.2699	16.2347	15.4566	15.8703	16.8632	14.9734	17.6505	16.6593
	ENSMUSG00000094942	Gm3604	0.872306	0.0620455	0.00742285	0.114701	0.798656	0.355872	1.02247	0.997775	0.937887	0.816179	0.459212	1.14649	0.962353	0.537937	0.853812	0.764677	0.62451	0.393944	0.662481	0.221828	0	0.28046
	ENSMUSG00000071291	Zfp58	0.269504	0.0796485	0.00743107	0.114701	5.30017	4.01627	4.74717	4.34745	3.70465	4.72218	5.62535	4.42216	4.49098	3.22762	4.03189	3.88221	3.85114	3.71433	3.43286	4.32565	4.02327	4.263
	ENSMUSG00000026580	Selp	-0.736978	-0.0639186	0.00744104	0.114722	1.01647	0.355872	0.949434	1.49666	0.844098	0.932775	0.401811	1.0373	0.561372	1.39864	0.71151	1.17643	1.3531	1.85717	1.92722	2.38466	1.4925	0.448737
	ENSMUSG00000016534	Lamp2	0.164037	0.0754635	0.00749303	0.115389	396.932	404.322	408.549	410.87	372.013	426.861	430.282	435.72	489.196	356.222	408.359	395.691	390.943	374.191	404.836	403.395	335.488	361.177
	ENSMUSG00000038902	Pogz	-0.157418	-0.0746197	0.0075151	0.115485	22.7254	23.3859	20.6684	25.9422	22.8375	22.9696	22.3292	17.9616	15.7184	23.6692	24.6657	25.352	24.6161	25.0436	25.2345	24.0129	21.6088	26.2511
	ENSMUSG00000021895	Arhgef3	0.184912	0.0773934	0.00752057	0.115485	13.8676	11.1846	11.5393	22.8063	20.5397	21.3372	19.5739	20.8005	20.3698	9.89803	9.3445	9.52905	23.8355	19.7535	17.6461	19.2436	21.8684	16.0984
	ENSMUSG00000042203	Tbc1d22b	-0.191959	-0.0778871	0.0075254	0.115485	11.9072	9.76107	11.4662	10.049	9.98849	9.44435	9.87306	7.69784	6.49588	12.0498	11.3367	11.1761	12.5943	10.4677	10.4792	10.0932	10.7071	11.4989
	ENSMUSG00000016918	Sulf1	0.133209	0.0708024	0.00753704	0.11553	199.664	207.016	202.083	142.325	137.682	143.531	148.44	133.866	127.031	165.469	182.953	168.111	118.345	132.984	127.136	136.369	134.066	162.499
	ENSMUSG00000042742	Bmt2	0.226112	0.0792503	0.00755985	0.115735	35.0683	30.7575	33.4493	35.7774	32.0757	38.0689	33.5225	40.8914	48.5988	27.0582	34.8166	31.5282	33.9837	31.0653	34.6899	30.7787	30.3692	30.5141
	ENSMUSG00000033623	Pcgf3	-0.0702684	-0.0508671	0.00757403	0.115735	89.0865	85.1552	90.9996	87.1628	85.3946	86.923	84.0932	78.7254	73.2992	95.0534	93.3975	92.2318	88.264	93.4773	86.9657	88.1213	88.2523	87.5597
	ENSMUSG00000020463	Ppp4r3b	0.152147	0.0738038	0.00757792	0.115735	137.441	131.063	142.707	139.19	126.99	137.992	124.963	147.296	159.43	125.716	127.503	129.407	125.839	128.426	140.807	129.881	120.179	116.503
	ENSMUSG00000041328	Pcf11	0.0956484	0.0611618	0.00758533	0.115735	62.7308	56.7362	61.202	70.6282	69.7788	68.1509	67.2746	67.6973	69.129	58.2047	50.6595	56.7038	69.1644	67.8147	68.7776	68.0459	67.9413	59.4015
	ENSMUSG00000073599	Ecscr	1.77041	0.0429242	0.00765901	NA	0.217815	0.305033	0.2191	0.213809	0.0937887	0.0582985	0.287008	0.163784	0.160392	0	0	0.0588213	0	0.168833	0.120451	0.0554571	0.129783	0
	ENSMUSG00000001774	Chordc1	0.158254	0.0744051	0.00768663	0.117146	59.1006	53.7367	61.6402	49.6037	47.6915	51.0112	49.9967	56.0141	59.5857	55.6226	48.7147	54.5862	50.6373	49.4681	52.336	47.6931	44.3857	42.4617
	ENSMUSG00000032349	Elovl5	0.0810622	0.0556048	0.00771399	0.117396	109.852	112.812	103.926	111.965	108.232	111	112.909	111.428	110.51	103.929	107.533	106.349	105.854	103.945	102.564	105.479	107.395	113.53
	ENSMUSG00000044456	Rin3	-0.229066	-0.0788607	0.00772072	0.117396	15.6827	13.1164	15.9213	13.8976	11.8174	10.1439	11.2507	9.28108	7.21764	14.2553	18.0724	18.7052	12.1779	14.6322	10.9611	12.4778	14.0814	12.9573
	ENSMUSG00000033972	Zfp944	0.255195	0.0786706	0.00780981	0.118614	11.9798	10.5237	11.9044	12.4009	12.5677	14.0499	11.6525	18.18	15.3174	9.03734	11.8111	11.9996	12.0739	11.143	12.1053	11.036	10.4475	11.0501
	ENSMUSG00000115987	Vps28	0.0849362	0.0570733	0.00783988	0.118734	57.0676	58.1089	58.6458	69.6304	65.6052	62.6126	65.0933	63.7665	62.4727	59.7648	56.3042	53.5274	60.1611	63.0873	59.3824	60.3928	65.8647	62.4305
	ENSMUSG00000003810	Mast2	-0.131577	-0.070048	0.00784236	0.118734	88.2152	74.4282	90.3423	91.7953	77.7977	81.2098	73.9906	66.933	53.571	90.3734	85.6184	93.4083	84.6211	88.1872	84.8578	82.4093	87.4087	77.5753
	ENSMUSG00000027107	Chrna1	-0.0978777	-0.0616571	0.00784454	0.118734	283.959	312.863	314.336	301.186	292.668	287.12	289.591	287.222	268.256	319.696	339.77	317.576	303.304	310.597	302.513	305.402	319.006	358.148
	ENSMUSG00000028833	Ncdn	-0.121722	-0.0680072	0.00786801	0.118785	33.6888	28.4189	34.1796	29.2918	25.1823	28.3331	26.9787	26.0416	23.0163	34.5355	35.2435	37.0574	29.9244	30.6714	31.3173	26.3976	28.2277	28.607
	ENSMUSG00000006403	Adamts4	0.188442	0.0768636	0.00786985	0.118785	23.5967	27.9106	24.6853	37.4166	32.3571	32.4139	35.9908	31.7741	29.1112	21.8402	23.9542	23.3521	29.0917	28.1951	29.631	25.7876	25.9566	37.9743
	ENSMUSG00000037172	Dennd11	0.128816	0.069472	0.00787481	0.118785	18.0787	16.8277	17.601	27.5101	26.4015	26.8756	25.3141	26.0962	23.738	15.654	15.4635	15.8229	25.761	24.1431	27.7038	25.233	23.9449	21.2028
	ENSMUSG00000027770	Dhx36	0.111921	0.0656562	0.00788481	0.118801	117.838	110.422	112.106	118.949	110.483	116.714	108.776	121.964	119.572	98.2272	107.438	104.349	114.754	115.651	117.079	110.193	109.861	100.797
	ENSMUSG00000036712	Cyld	0.0690646	0.0501192	0.00790512	0.118972	133.666	129.232	131.752	96.0002	93.7887	98.641	93.2775	95.4314	94.8719	126.2	123.613	125.466	92.2713	91.5076	94.6746	92.6134	95.2605	95.02
	ENSMUSG00000028692	Akr1a1	0.050487	0.0401295	0.00794099	0.119376	518.473	521.048	516.711	465.034	453.937	448.84	460.532	458.868	421.51	513.192	462.766	493.57	444.443	463.335	445.368	438.998	479.417	453.617
	ENSMUSG00000042734	Ttc9	-0.109756	-0.0649967	0.00797091	0.11969	57.7937	63.2436	64.8536	42.0491	45.2061	43.4324	39.8367	38.9805	37.3714	67.78	61.6642	64.2917	45.7453	46.9356	41.917	46.8058	50.0313	48.8562
	ENSMUSG00000040473	Cfap69	0.203435	0.0774014	0.00799618	0.119934	11.5442	9.4052	10.5898	13.6125	12.2394	12.9423	13.432	11.5195	15.3976	9.89803	10.4829	9.17613	10.4605	10.9742	12.4065	12.5333	9.92838	11.2745
	ENSMUSG00000030122	Ptms	-0.110451	-0.065114	0.00803077	0.120316	272.632	303.457	299.291	249.444	272.972	245.786	244.186	210.899	200.169	332.445	305.57	312.106	266.301	262.311	244.516	251.775	272.674	276.366
	ENSMUSG00000067847	Romo1	-0.205043	-0.077178	0.00811941	0.121484	16.0457	19.8272	14.6797	17.7461	23.8223	21.2789	23.3624	21.1281	19.7282	22.0016	21.6773	19.9404	22.8987	24.5934	23.1868	22.5156	22.3226	29.7849
	ENSMUSG00000074738	Fndc10	0.244987	0.077833	0.00812753	0.121484	4.71933	5.13473	3.79773	5.91538	5.90869	5.59665	5.96976	5.51406	5.13255	3.60418	4.12676	4.99981	4.94404	4.89616	4.57714	4.71385	4.5424	4.76783
	ENSMUSG00000022223	Sdr39u1	-0.200943	-0.0769626	0.00813617	0.121484	8.78522	8.08339	7.74154	8.12474	7.26862	6.41283	5.96976	7.15189	5.45333	10.6511	8.30095	9.41141	8.43088	7.65377	8.01	7.48671	8.63055	7.62852
	ENSMUSG00000038059	Smim3	0.134712	0.0701773	0.00814899	0.121538	33.0353	35.2314	31.6234	28.7929	30.1531	31.5395	30.1932	29.4811	29.1112	33.5135	26.3259	27.8813	31.5898	28.3077	27.222	28.8931	30.0447	25.6902
	ENSMUSG00000027620	Rbm39	0.105113	0.063447	0.00824553	0.12278	259.055	255.974	274.605	331.76	345.236	337.432	328.279	347.768	369.463	267.408	252.159	255.167	314.232	315.999	333.891	329.859	312.841	314.172
	ENSMUSG00000079084	Ccdc82	0.129178	0.0690266	0.0082532	0.12278	24.5405	28.5206	26.0729	33.2117	31.6537	29.5573	30.7098	31.0097	33.5219	24.2609	26.0413	24.4109	28.6754	29.6021	30.8355	29.0595	28.2277	29.224
	ENSMUSG00000039456	Morc3	0.0988729	0.0615931	0.00826	0.12278	84.2945	79.207	86.9097	70.9133	67.6685	70.3079	68.1356	69.8265	70.4121	75.9029	74.8034	81.2911	65.8858	67.3644	70.765	71.0405	62.1659	64.562
	ENSMUSG00000032329	Hmg20a	-0.159141	-0.0734263	0.00828958	0.123081	24.6131	26.0804	25.7077	26.0134	24.6664	23.6109	25.4863	20.2	19.9688	24.5299	26.8476	25.9402	24.7722	29.9398	27.4026	29.4477	26.6704	30.458
	ENSMUSG00000039395	Mreg	0.30419	0.0758292	0.00830147	0.12312	5.7358	3.96543	5.55054	5.70157	5.20527	4.83877	3.8459	3.71243	4.09	3.81935	2.41913	4.05867	4.57974	4.16455	4.9385	4.21474	4.02327	2.8607
	ENSMUSG00000002129	Sf3a1	-0.111529	-0.0650469	0.00834741	0.123663	97.3634	84.6976	92.8984	82.7441	70.2946	75.6131	69.8576	69.6081	58.5431	91.8796	87.658	93.7024	80.874	80.5334	82.8704	79.2482	88.8363	81.5579
	ENSMUSG00000041126	H2az2	-0.131093	-0.0691933	0.0083936	0.124208	61.7143	68.3275	59.5222	54.45	64.5735	52.935	58.4347	57.1606	51.4859	68.7483	70.06	65.8799	59.4845	63.2562	63.538	64.2748	62.8797	72.4709
	ENSMUSG00000025417	Pip4k2c	-0.110006	-0.0645568	0.00844489	0.124828	60.4801	54.9569	53.9717	60.3654	62.7915	60.1057	63.7157	50.3362	50.7641	63.3689	54.0273	60.586	67.4991	66.6891	62.6948	65.4394	68.7849	60.8038
	ENSMUSG00000001211	Agpat3	-0.0990433	-0.0614619	0.00846561	0.124831	110.578	108.084	99.2523	122.441	110.764	109.543	105.045	100.236	93.9898	110.169	105.446	114.996	119.021	116.664	113.766	113.632	125.63	128.563
	ENSMUSG00000097415	AU020206	0.198401	0.0760794	0.00847836	0.124831	35.7943	28.3173	30.0167	56.8732	45.6282	46.4056	51.6614	43.7849	35.4467	31.4155	25.2823	27.646	50.273	44.4031	42.3988	43.7002	37.4423	29.5605
	ENSMUSG00000092981	Mir5125	1.06862	0.0548802	0.00848104	0.124831	0.217815	0.0508389	0.2191	0.926505	0.422049	0.991074	0.688818	0.436757	0.641568	0.107587	0.094868	0.470571	0.312255	0.168833	0.240902	0.110914	0.324457	0.224368
	ENSMUSG00000057036	Gm7536	-0.791188	-0.0590323	0.00848277	0.124831	0.363026	0.203356	0.584267	0.213809	0.281366	0.466388	0.401811	0.491351	0.160392	0.699318	0.426906	0.647035	0.676552	0.5065	0.662481	0.499114	0.584022	0.897473
	ENSMUSG00000030127	Cops7a	-0.0858731	-0.0569651	0.00849619	0.124882	89.0139	77.2243	83.4771	87.6617	80.3769	85.5238	82.2564	77.033	72.6576	88.2216	82.6775	89.9966	94.1448	89.369	86.6646	86.7904	95.8446	80.8287
	ENSMUSG00000026676	Ccdc3	-0.416512	-0.0696098	0.00850503	0.124882	1.16168	1.67768	1.38763	3.77729	2.57919	2.62343	3.7311	2.72973	1.44353	1.23725	1.70762	1.47053	3.17459	4.052	3.55331	4.38111	4.5424	5.83357
	ENSMUSG00000051853	Arf3	-0.0737492	-0.0519653	0.00854484	0.125287	200.463	195.018	189.01	216.375	207.507	215.588	214.854	198.178	169.534	202.103	203.16	206.816	223.835	230.457	214.283	221.44	218.814	216.74
	ENSMUSG00000025393	Atp5b	-0.0553749	-0.0427558	0.0085515	0.125287	1714.64	1647.89	1759.96	1753.59	1767.59	1735.02	1696.67	1722.46	1539.68	1792.89	1623.19	1733.35	1870.2	1832.97	1834.47	1826.15	1965.69	1777.45
	ENSMUSG00000052748	Swt1	0.193241	0.0756185	0.00857696	0.125319	20.3294	17.5903	21.0336	27.3675	19.977	23.7275	26.1177	26.3692	29.9131	19.1505	17.266	19.4699	21.2333	23.5804	22.5846	23.4584	18.9483	22.1003
	ENSMUSG00000032744	Heyl	-0.42986	-0.0687166	0.00858002	0.125319	3.19462	5.13473	3.2865	1.92428	1.82888	2.44854	2.18126	2.18378	2.32569	4.78764	6.92536	5.11746	2.446	1.96972	2.64992	2.49557	2.59566	5.16047
	ENSMUSG00000023961	Enpp4	0.155684	0.0725324	0.00858206	0.125319	35.9395	34.2146	37.4661	35.421	32.7322	33.7548	33.1207	35.3773	31.0359	34.4279	31.2116	33.9399	32.3184	31.4593	32.8229	33.9397	30.4341	22.3807
	ENSMUSG00000053347	Zfp943	0.240899	0.076616	0.00859174	0.125322	13.6498	12.2013	13.8033	16.2495	11.7705	15.2159	14.867	18.7259	20.2094	11.6194	12.7597	11.8231	13.427	13.3941	14.8155	14.8625	12.2645	11.8354
	ENSMUSG00000028023	Pitx2	-0.130904	-0.068878	0.00860444	0.12537	48.0646	53.8892	53.8256	42.9043	38.5471	39.2932	36.45	37.6703	32.8804	57.613	64.9846	60.586	40.3329	42.0395	38.0626	40.04	41.3358	44.6493
	ENSMUSG00000047205	Dusp18	-0.105339	-0.0631453	0.00861809	0.125431	42.1836	37.1632	40.8987	47.3943	42.4394	39.7596	42.1901	40.673	34.8853	41.1522	41.2676	40.5279	48.2434	49.1867	47.8191	47.4713	44.9697	42.069
	ENSMUSG00000004558	Ndrg2	0.123714	0.0674727	0.00863307	0.125511	57.2128	59.8374	58.9379	53.2384	52.803	46.3473	51.4318	50.0633	50.0423	56.053	49.0468	52.7627	51.9904	51.8881	47.9396	47.6376	52.1078	39.4888
	ENSMUSG00000024247	Pkdcc	0.216319	0.0761156	0.00872027	0.126205	6.67967	5.64312	7.37637	8.6949	6.84657	7.6371	8.55283	7.15189	8.0998	6.13248	6.16642	5.88213	6.45327	6.078	7.22707	6.43302	7.59229	6.11403
	ENSMUSG00000033323	Ctdp1	-0.10902	-0.0640184	0.00872334	0.126205	47.0481	40.9762	46.6683	38.9132	37.9375	36.145	39.033	35.9778	30.1537	48.8984	43.3072	50.8216	42.1544	40.9139	38.725	39.5409	44.5804	38.5352
	ENSMUSG00000034248	Slc25a37	0.104469	0.0628038	0.00872507	0.126205	150.873	143.62	145.117	225.355	204.412	201.246	205.727	167.332	162.638	147.341	136.42	138.877	204.371	190.556	181.52	186.558	175.985	156.777
	ENSMUSG00000024242	Map4k3	0.101461	0.0619495	0.00872673	0.126205	36.0847	34.0112	34.6178	41.0513	36.2962	37.7774	37.4832	36.36	36.6496	31.7921	31.5436	31.4106	37.7828	40.126	36.4365	35.2153	35.0413	33.9357
	ENSMUSG00000035778	Ggta1	0.10834	0.063838	0.00872839	0.126205	34.7778	32.8928	31.9156	48.2495	43.5179	43.6073	45.749	41.3827	40.5792	30.2858	27.2746	28.7636	45.5372	46.1477	42.5795	44.0884	39.1295	40.6107
	ENSMUSG00000041313	Slc7a1	-0.245641	-0.0761834	0.00874853	0.126358	27.4447	17.2344	27.8257	23.519	18.6639	26.5258	21.9848	24.0216	18.3649	23.454	25.6618	30.0577	33.099	27.1259	31.9196	28.394	26.4108	22.0442
	ENSMUSG00000023206	Il15ra	0.349889	0.072167	0.00878653	0.126646	2.61378	1.62684	2.6292	3.20713	3.14192	3.55621	3.32929	2.40216	3.36823	1.50622	2.03966	1.76464	2.28987	3.039	2.16812	2.44011	2.92011	2.35587
	ENSMUSG00000020521	Rnft1	0.152398	0.0718104	0.00878754	0.126646	35.8669	31.9777	34.1796	38.058	37.6093	40.1093	39.0904	41.3281	45.391	28.8872	34.3422	31.8812	36.2736	34.7234	38.0626	40.8164	35.4956	33.7674
	ENSMUSG00000038280	Ostm1	0.116577	0.0657396	0.00881517	0.126892	50.6784	48.3986	51.6346	64.5703	63.4949	58.8232	61.9362	63.8211	67.2043	49.275	40.4138	50.3511	58.0274	62.5246	62.3937	61.4465	59.5054	55.5872
	ENSMUSG00000054626	Xlr	0.192882	0.0750696	0.00883307	0.126892	20.9829	24.4027	24.6853	20.7395	22.65	22.9113	23.6494	26.6422	29.2716	20.0112	21.4876	22.1168	20.2445	21.7232	24.572	21.961	19.7919	20.3053
	ENSMUSG00000054293	P2ry10b	0.289803	0.0748101	0.00884513	0.126892	9.65648	7.575	6.7921	9.33632	8.48787	7.7537	9.70086	8.35297	13.3125	7.58491	7.20997	7.1762	8.06658	6.58449	8.01	8.42948	8.37099	5.55311
	ENSMUSG00000072949	Acot1	0.34213	0.0723753	0.0088511	0.126892	4.86454	7.88003	5.2584	2.49444	2.71987	2.50683	2.58307	2.67514	2.0049	5.32557	4.69597	4.70571	1.56127	2.25111	1.74654	2.10737	1.75207	2.63633
	ENSMUSG00000026213	Stk11ip	0.122909	0.0670382	0.0088598	0.126892	26.5009	25.877	25.9268	32.4277	27.7614	29.3241	28.8156	25.2773	21.6529	25.283	23.8119	24.1167	25.8131	25.2687	26.4992	23.6802	26.6704	26.6998
	ENSMUSG00000017774	Myo1c	0.0551004	0.0425095	0.00886208	0.126892	337.541	319.421	347.274	459.903	419.235	433.507	409.158	404.601	368.421	325.344	310.977	337.34	427.893	411.447	405.439	394.078	423.546	396.515
	ENSMUSG00000026349	Ccnt2	0.10682	0.0632728	0.00889971	0.127294	42.9096	44.2807	43.2358	57.3008	53.7878	51.769	54.474	55.6319	57.1798	44.0032	44.588	37.9398	51.7302	50.9313	49.6861	51.1869	52.3024	52.6704
	ENSMUSG00000052914	Cyp2j6	0.260942	0.0754411	0.00894097	0.127746	5.08236	5.94815	6.06177	6.48554	5.95558	5.36346	5.16614	5.78703	4.97216	5.75592	3.65242	4.23514	4.00727	4.89616	4.63737	4.99114	5.12642	6.17013
	ENSMUSG00000036067	Slc2a6	0.4687	0.065707	0.00897301	0.128055	1.52471	1.88104	1.24157	1.49666	1.6882	1.39916	1.37764	1.25568	1.28314	1.34484	1.23328	1.11761	1.09289	1.35067	0.963609	1.05368	1.10315	0.504829
	ENSMUSG00000034042	Gpbp1l1	0.105485	0.0628347	0.008987	0.128055	64.9816	71.9879	73.9828	73.8354	73.9993	71.882	78.7549	78.8346	80.7574	68.4793	66.5499	65.8799	71.5584	74.7368	74.3183	68.6004	71.9645	71.5735
	ENSMUSG00000030846	Tial1	0.121123	0.0665208	0.0089916	0.128055	41.6027	37.3158	42.7976	42.7618	44.2682	44.8898	40.0089	46.0233	44.7494	38.3549	35.9075	39.9985	43.9238	43.7278	38.3035	41.8701	40.4922	37.5256
	ENSMUSG00000053580	Tanc2	-0.172095	-0.0733924	0.00901528	0.128211	78.1231	91.1541	84.2075	119.092	101.995	100.448	105.848	83.1476	73.7804	90.5885	108.292	90.1731	104.241	118.746	104.371	112.134	108.174	120.878
	ENSMUSG00000028175	Depdc1a	0.373796	0.0702061	0.00902187	0.128211	12.0524	7.37164	9.05614	9.55013	7.69067	9.26946	7.92141	12.4476	12.27	7.42353	9.29706	9.76434	7.33799	6.69705	9.51564	8.20765	5.77533	4.9361
	ENSMUSG00000056900	Usp13	0.164511	0.0726871	0.00904397	0.128267	14.884	16.7768	15.9213	28.9355	24.1506	26.0594	23.1328	25.6595	18.5253	13.9326	13.4238	14.823	23.263	24.7622	22.1028	22.1274	25.0481	17.8373
	ENSMUSG00000004565	Pnpla6	0.139281	0.0696601	0.00904515	0.128267	27.5899	24.5043	29.5785	44.0446	40.0009	39.1766	41.5013	35.1589	29.7527	24.9603	25.9464	27.1166	35.4409	38.3814	32.4616	36.1026	32.3159	33.9918
	ENSMUSG00000074151	Nlrc5	0.419838	0.0675358	0.00912083	0.129202	10.0921	11.2354	14.3876	42.1916	34.0453	33.8131	35.7611	35.2135	28.1488	11.4043	6.87793	10.7055	31.2775	29.1519	28.7878	28.1722	28.2926	10.7136
	ENSMUSG00000004846	Plod3	0.0723122	0.0510161	0.00914989	0.129475	120.96	114.133	130.072	160.285	147.905	145.396	149.014	138.725	126.63	115.065	112.039	120.466	148.425	140.919	140.566	136.258	147.498	134.228
	ENSMUSG00000044350	Lacc1	0.164489	0.0724386	0.00919159	0.129927	13.9402	11.8455	12.7078	11.1893	11.8174	12.7091	11.7099	10.8097	11.2274	12.3187	10.4355	11.6466	11.7616	10.4677	11.202	9.76045	11.2911	9.1991
	ENSMUSG00000096433	Zfp994	0.33544	0.0716064	0.00923745	0.13038	10.3099	9.20184	10.5168	12.5435	10.1761	12.301	10.7915	14.14	16.36	7.47732	10.1034	8.8232	9.83603	9.00444	14.3939	10.5368	6.87849	8.35772
	ENSMUSG00000011306	Sugp1	-0.121074	-0.0662257	0.00924331	0.13038	31.2928	31.4693	34.9099	36.5613	31.8412	31.8893	32.9485	30.027	24.6202	33.7286	34.1525	34.1164	36.2736	35.7364	32.7025	34.4943	38.8699	36.2916
	ENSMUSG00000043061	Tmem18	0.145705	0.070216	0.00929046	0.130906	25.9926	22.2674	22.4943	24.7306	25.0416	24.5437	24.5104	26.0962	23.2569	24.3147	22.1042	21.8227	24.6681	18.7405	23.4277	23.2365	21.9333	21.315
	ENSMUSG00000041203	Trir	-0.10731	-0.0629999	0.00932196	0.13116	159.441	154.652	163.376	111.965	122.488	119.862	116.984	110.609	97.9194	182.468	138.839	172.817	137.34	131.296	124.125	123.725	132.378	121.832
	ENSMUSG00000024304	Cdh2	-0.0944851	-0.0593286	0.00933274	0.13116	93.5154	84.1892	96.7692	72.4812	65.699	73.5144	63.6583	70.0995	60.3074	94.5155	97.1448	96.467	73.6401	75.8624	78.4739	75.4771	73.8464	71.4613
	ENSMUSG00000022957	Itsn1	-0.1036	-0.0620056	0.00933816	0.13116	64.6185	67.6157	70.3311	54.8776	55.3353	55.5584	55.1055	48.0433	43.0653	70.0931	69.3959	70.1738	55.8416	61.3427	57.9972	55.7898	58.3373	62.5987
	ENSMUSG00000027668	Mfn1	-0.112058	-0.0641269	0.00936261	0.131304	39.5698	42.8572	42.7245	44.8286	45.0655	42.2664	42.1327	39.5811	37.6119	41.6363	44.2085	44.9395	44.1841	51.3253	46.1328	45.253	46.6569	50.9316
	ENSMUSG00000023944	Hsp90ab1	-0.0791676	-0.053811	0.00936823	0.131304	3345.14	3246.06	3518.82	3270.28	3213.48	3136.4	3087.23	3011.98	2577.66	3454.84	3132.45	3349.82	3452.34	3523.04	3336.68	3368.74	3619.45	3290.47
	ENSMUSG00000033446	Lpar6	0.208215	0.0744456	0.00940401	0.13153	11.762	9.71023	11.1741	12.8285	14.2559	14.9244	14.4652	16.3784	16.9214	9.52148	11.0996	8.23499	14.3117	13.2815	14.0326	13.4761	12.1347	11.4989
	ENSMUSG00000029196	Tada2b	-0.140288	-0.0693194	0.00940422	0.13153	23.5967	19.7763	21.2527	18.1738	18.5702	16.8483	17.8519	18.2892	16.6808	21.4099	21.0607	25.0579	22.3783	20.1474	20.4767	19.9091	22.5822	18.7347
	ENSMUSG00000041650	Pcca	-0.176374	-0.0729496	0.00944584	0.131918	15.0293	13.4723	14.0954	14.1114	10.5512	12.9423	12.2839	11.9016	12.27	15.6002	17.3608	15.6465	13.6351	15.1387	13.611	15.4171	11.8102	15.1449
	ENSMUSG00000078190	Dnm3os	0.201303	0.0741588	0.00945185	0.131918	41.1671	41.6371	35.5672	61.5057	58.5241	64.0117	67.619	61.7465	71.5349	40.4528	47.2917	37.9398	49.5965	51.4378	55.6484	55.0134	46.2027	54.2971
	ENSMUSG00000026313	Hdac4	-0.176629	-0.0728965	0.00948619	0.132213	47.8468	54.1943	47.3256	37.9155	33.3419	30.3152	37.311	27.9524	25.1816	51.8571	65.8858	55.1744	35.2328	37.9875	34.7502	38.2654	35.3009	38.1426
	ENSMUSG00000009633	G0s2	-0.216392	-0.0744085	0.00949294	0.132213	9.22085	11.8963	9.49434	6.27173	6.84657	6.35453	5.39574	7.20649	6.65627	12.9105	11.6213	12.2348	6.92165	7.37238	7.16684	6.76577	8.37099	9.25519
	ENSMUSG00000038244	Mical2	-0.0919107	-0.0583506	0.00953179	0.132615	133.521	129.283	129.926	176.464	149.968	158.514	159.06	139.653	122.379	135.937	143.203	140.877	169.867	174.292	162.85	154.836	162.748	163.901
	ENSMUSG00000057614	Gnai1	-0.326384	-0.0712174	0.00954985	0.132685	7.84135	9.10016	8.9831	1.49666	1.87577	2.56513	1.66464	1.58324	2.16529	11.0277	13.0918	11.529	1.92557	2.30739	2.3488	1.66371	1.88185	3.14116
	ENSMUSG00000062727	H2bc12	-0.192092	-0.0736129	0.00955683	0.132685	73.912	60.8033	70.6233	53.2384	54.3505	53.1099	44.1992	47.006	44.2682	85.8547	56.2093	74.8207	67.5511	62.1869	65.405	58.5627	66.7732	42.6861
	ENSMUSG00000082286	Pisd-ps1	0.266641	0.0736657	0.00958764	0.132973	3.84807	3.50788	3.35953	6.48554	5.58043	6.58773	7.6918	5.89622	5.05235	3.17383	2.514	3.23517	4.73587	5.34638	5.05895	4.43657	7.26783	5.32875
	ENSMUSG00000060981	H4c8	-0.142202	-0.0693095	0.00960983	0.133142	177.955	149.466	162.864	141.47	137.166	149.069	135.41	153.192	124.705	214.852	163.79	202.816	165.755	154.989	166.283	152.618	154.377	129.124
	ENSMUSG00000025545	Clybl	0.182352	0.0730091	0.00962273	0.133181	15.0293	18.3528	12.9269	15.8931	13.6462	13.0006	16.589	13.7578	14.0343	13.556	13.2341	13.0583	12.6463	14.8573	12.5871	13.7534	12.524	13.5182
	ENSMUSG00000022280	Rnf19a	0.086766	0.0565114	0.00965463	0.133435	85.3836	84.7993	89.2468	84.5258	77.5163	88.1473	79.2141	81.346	78.6723	80.3139	83.8633	79.5853	75.7738	79.8581	79.4977	76.6972	81.3089	80.9408
	ENSMUSG00000079659	Tmem243	0.210113	0.0739589	0.00966118	0.133435	6.89749	6.55822	6.93817	7.34077	6.70589	7.11241	6.60117	6.66054	8.18	6.56283	6.11899	5.41156	6.45327	5.96544	5.72143	6.65485	5.71044	6.45059
	ENSMUSG00000030527	Crtc3	-0.18031	-0.07277	0.00969146	0.133714	15.3197	15.7601	14.2415	13.755	12.7084	12.7674	12.6857	11.6832	9.62353	13.9864	17.4557	16.2935	13.7392	16.6019	15.3575	14.6961	12.5889	15.6497
	ENSMUSG00000045693	Nlrp4e	0.453879	0.0642134	0.00971595	0.133913	0.580841	0.660906	0.584267	2.70825	2.39161	2.56513	2.46827	1.91081	2.40588	0.376556	0.332038	0.176464	2.28987	2.41994	2.04767	2.10737	1.68718	1.00966
	ENSMUSG00000022756	Slc7a4	0.242616	0.0738252	0.00974728	0.134205	4.2837	4.62634	5.4775	5.98665	5.90869	5.13027	5.68275	5.0773	5.77412	4.2497	4.36393	4.76453	4.78791	5.40266	3.85444	4.38111	5.12642	4.263
	ENSMUSG00000069895	Atxn1l	-0.0728028	-0.0509342	0.00977056	0.134295	75.1463	70.9203	70.9884	92.0091	83.7064	83.6	86.3893	78.6162	73.1388	74.8808	76.7956	76.2324	91.1784	92.3518	88.4714	89.6187	90.4586	85.8209
	ENSMUSG00000041354	Rgl2	0.122169	0.0658534	0.00977764	0.134295	37.5368	33.147	39.8762	52.3832	47.7853	46.9303	49.4801	42.7476	40.4188	37.1176	36.4767	32.587	41.634	41.1953	41.7965	42.3138	44.7102	46.5003
	ENSMUSG00000036053	Fmnl2	0.144975	0.0694252	0.00979318	0.134295	16.2635	17.6411	18.1123	21.3096	21.8997	23.3194	20.2627	19.9816	20.5302	13.825	15.2263	15.5877	20.5568	22.5674	19.6335	21.7392	17.9749	18.6226
	ENSMUSG00000030036	Mogs	0.0948189	0.0590847	0.00979433	0.134295	45.0878	40.7728	46.3762	64.499	65.4645	62.0879	64.9211	60.7638	59.9064	45.0791	39.7023	46.2924	61.4101	59.0916	57.6359	54.958	61.4521	60.299
	ENSMUSG00000001472	Tcf25	0.0638761	0.0467579	0.00986991	0.135068	230.231	236.706	252.915	359.555	337.217	336.79	334.766	314.847	292.154	236.961	231.715	233.462	318.76	324.554	312.992	308.563	342.042	318.266
	ENSMUSG00000047986	Palm3	-0.661876	-0.0570334	0.00987705	0.135068	0.435631	0.559228	0.803367	0.427618	0.515838	0.408089	0.344409	0.327568	0.561372	1.34484	0.996114	1.23525	0.468382	0.675333	0.54203	0.665485	0.713805	0.504829
	ENSMUSG00000025921	Rdh10	0.113498	0.0639478	0.00988131	0.135068	47.1207	53.4317	54.4829	34.9221	36.5307	37.7774	34.8427	35.6503	37.6921	48.0915	43.9239	45.116	34.8685	36.3554	36.9183	33.9952	35.7551	34.2723
	ENSMUSG00000020863	Luc7l3	0.10806	0.0626496	0.00990838	0.135299	64.4733	58.8206	59.3761	96.4278	100.213	97.6499	91.785	94.5579	97.5184	68.2642	58.8182	60.2919	92.0111	88.356	89.4952	86.2358	85.7215	85.4843
	ENSMUSG00000022952	Runx1	-0.15025	-0.069827	0.00995858	0.135844	66.7967	68.2258	71.1345	51.2429	48.7232	46.1141	49.2505	37.9978	35.2061	68.7483	80.2583	73.9972	49.4404	52.7885	49.385	49.0241	50.3557	58.3357
	ENSMUSG00000021458	Aopep	0.0781018	0.0530451	0.00998506	0.136049	120.234	123.691	123.061	159.573	151.703	143.706	157.108	141.018	137.697	127.383	115.597	121.113	141.556	144.521	130.147	138.754	145.292	149.261
	ENSMUSG00000043004	Gng2	0.151404	0.0698977	0.00999939	0.136049	39.0615	48.297	42.3594	26.441	28.9338	27.4003	27.0935	26.1508	27.7478	39.377	42.3586	37.3515	23.315	24.931	22.4641	24.8448	25.2427	29.7288
	ENSMUSG00000022865	Cxadr	0.197466	0.072959	0.0100133	0.136049	10.9634	8.89681	10.6629	9.47886	9.00371	10.552	9.70086	10.3184	11.3076	10.5436	7.63687	9.35259	9.21152	8.44166	9.75654	8.42948	8.89012	8.24553
	ENSMUSG00000043923	Ccdc84	0.204532	0.0731358	0.0100205	0.136049	9.22085	8.89681	7.4494	16.4633	15.7096	14.8661	15.7854	11.7924	13.6333	9.25251	7.54201	7.35267	12.5422	11.4807	13.4905	11.9233	11.356	15.1449
	ENSMUSG00000044906	4930503L19Rik	0.173902	0.0718072	0.0100249	0.136049	27.6625	24.9111	27.8987	39.127	36.0617	42.3247	34.2687	38.107	44.7494	28.2417	24.3336	23.058	35.9093	36.5242	35.7138	33.9952	37.8317	28.3826
	ENSMUSG00000071547	Nt5dc2	0.114465	0.064007	0.0100398	0.136112	120.452	121.047	113.567	83.1717	79.861	80.4519	82.5434	78.2341	69.2092	109.685	113.557	104.467	71.5584	76.7628	68.1753	68.4341	78.1941	87.2232
	ENSMUSG00000001151	Pcnt	-0.119374	-0.0650112	0.0100572	0.136209	57.0676	51.9065	58.0615	68.7039	57.3987	64.653	56.3683	49.026	47.7167	56.9675	60.8578	61.1742	64.897	69.3904	62.9357	63.2211	68.5902	55.4751
	ENSMUSG00000030403	Vasp	-0.075883	-0.0520892	0.0100862	0.136414	128.221	132.334	132.044	120.66	112.077	109.601	109.579	106.296	98.16	142.23	131.487	134.701	118.605	121.391	114.429	110.193	126.798	125.478
	ENSMUSG00000031007	Atp6ap2	0.0889764	0.0569893	0.0100929	0.136414	134.174	132.384	138.836	126.361	125.349	131.813	133.631	130.863	134.088	130.719	121.905	135.054	125.214	127.863	128.883	128.716	126.473	113.362
	ENSMUSG00000032328	Tmem30a	0.157434	0.070341	0.0101204	0.136646	127.93	129.385	128.101	113.39	111.89	120.445	119.854	127.806	151.33	116.409	128.072	123.289	109.029	108.954	117.801	115.573	104.216	109.211
	ENSMUSG00000040459	Arglu1	0.148334	0.0693247	0.010167	0.13699	53.7278	52.2116	49.5166	83.3855	81.4086	82.0259	80.4195	82.82	87.4939	57.7744	55.6875	56.8214	73.1197	69.8969	69.3799	72.0388	71.5752	65.4033
	ENSMUSG00000029538	Srsf9	-0.130891	-0.066934	0.0101817	0.13699	51.9853	59.1765	53.3144	50.0313	44.6434	40.9838	39.4922	36.633	38.4941	58.0434	51.039	55.7038	51.7302	47.9486	47.0362	51.5751	49.4472	47.0612
	ENSMUSG00000015247	Nipsnap3b	0.117376	0.0644775	0.0101862	0.13699	33.6888	30.8084	33.6684	30.5034	29.1683	26.1177	29.2174	28.3892	27.9082	32.2224	30.4052	30.1165	28.8315	26.6756	27.7038	27.5067	25.8917	23.2221
	ENSMUSG00000016756	Cmah	-0.191646	-0.0724415	0.010188	0.13699	13.8676	16.7768	15.1179	18.1025	16.6006	16.9649	19.1721	16.1054	17.4827	15.7615	18.4044	14.2348	18.8394	20.4851	18.4892	20.9073	21.2844	27.5412
	ENSMUSG00000019832	Rab32	0.147099	0.0691411	0.0101975	0.13699	16.917	15.3533	15.4831	16.8196	16.882	17.0815	18.6555	20.0908	16.5204	15.0084	13.8033	14.6465	15.925	16.7708	17.887	16.748	16.6771	14.3596
	ENSMUSG00000053870	Fpgt	0.128581	0.0665014	0.0102311	0.137302	25.3392	27.148	31.1852	28.1515	28.3711	29.0909	29.9636	31.7195	32.5596	25.6058	24.6657	24.352	27.9989	28.5328	29.2696	29.6695	27.0597	28.3265
	ENSMUSG00000044477	Zfand3	-0.099823	-0.0601983	0.010262	0.137492	56.1237	54.9569	53.2413	57.871	58.0552	53.9261	56.2535	50.9368	49.1602	57.882	59.8617	58.7037	57.9753	59.7107	55.4677	61.1692	58.6618	66.3569
	ENSMUSG00000029298	Gbp9	0.338428	0.0687349	0.0102701	0.137492	25.7022	27.2497	36.4436	60.7217	48.3012	54.1593	56.8849	55.3589	57.8214	30.77	26.8002	28.1754	46.9423	44.2906	45.5908	45.0312	44.0612	22.2125
	ENSMUSG00000024500	Ppp2r2b	-0.336735	-0.0688107	0.0102764	0.137492	4.42891	5.4906	4.45504	3.2784	4.45496	4.37238	3.8459	3.98541	3.36823	5.32557	7.3997	5.94095	3.59093	5.00872	4.81805	4.54748	4.47751	7.7407
	ENSMUSG00000039774	Galnt12	1.08799	0.0488472	0.0103395	NA	0.435631	0.152517	0.292133	0.427618	0.32826	0.233194	0.459212	0.491351	0.481176	0.161381	0	0.117643	0.260212	0.168833	0.361353	0.277286	0.259566	0
	ENSMUSG00000035151	Elmod2	0.147972	0.0690105	0.0103718	0.138629	34.6326	32.5877	33.5953	36.9889	32.404	31.1897	32.9485	34.886	38.2535	31.7921	32.9666	32.3517	31.6418	31.6281	33.8468	32.0542	29.2011	26.812
	ENSMUSG00000042286	Stab1	1.10927	0.0483276	0.0104056	NA	0.29042	0.45755	0.292133	0.427618	0.281366	0.291492	0.401811	0.272973	0.561372	0.161381	0.142302	0	0.260212	0.337666	0.120451	0.3882	0.129783	0
	ENSMUSG00000024678	Ms4a4d	0.675026	0.0552603	0.0104408	0.13941	7.47833	7.98171	10.8089	7.83966	4.9239	5.88815	5.10874	5.13189	4.65137	7.15456	6.16642	7.94088	4.5277	3.77061	2.95105	3.99291	3.43924	0.392644
	ENSMUSG00000031819	Emc8	-0.126147	-0.0657953	0.0105014	0.140006	27.5173	25.3178	27.0223	22.4499	23.7285	24.1356	22.3292	22.1108	17.4025	28.2417	27.0374	28.3519	24.3559	26.1129	25.2345	23.7911	24.464	28.1021
	ENSMUSG00000072893	4933439C10Rik	0.236684	0.0722775	0.0105066	0.140006	3.48505	4.52466	3.65167	10.833	9.05061	9.91074	10.2749	8.73514	9.70372	5.00281	3.22551	3.47046	8.43088	7.48494	7.58842	7.04305	10.1879	7.85289
	ENSMUSG00000042520	Ubap2l	-0.104798	-0.0613011	0.0105318	0.140202	134.102	117.387	129.415	153.586	134.727	140.791	127.087	108.043	99.6035	134.538	123.803	134.76	145.719	146.435	143.156	140.362	141.788	138.491
	ENSMUSG00000029838	Ptn	-0.253389	-0.0718387	0.0105547	0.140366	44.7247	55.0585	48.202	22.5212	24.6195	22.1534	25.0845	22.6568	25.5023	60.3565	64.5577	58.4096	21.0772	25.944	22.0426	25.8985	31.9914	48.0709
	ENSMUSG00000035914	Cd276	-0.145274	-0.0684278	0.0105824	0.140483	47.5563	48.7037	49.5897	47.7507	45.7689	40.634	44.2566	33.3573	31.1963	50.3509	53.2209	56.4097	44.2361	49.1305	42.459	48.1922	46.9814	45.4907
	ENSMUSG00000024217	Snrpc	-0.132598	-0.066735	0.0105873	0.140483	26.5009	26.4871	26.5841	25.7996	28.0897	27.9833	26.5769	27.2973	24.4598	33.1369	26.9899	32.1753	31.6418	27.4073	28.3662	27.784	34.1978	27.2047
	ENSMUSG00000060093	H4c1	-0.227336	-0.072188	0.0105973	0.140483	54.236	52.7708	44.1122	35.1359	54.7726	38.3021	35.8185	43.1297	37.9327	79.0229	61.5219	71.9385	43.4034	43.559	47.0964	50.0778	45.0995	40.6667
	ENSMUSG00000067818	Myl9	-0.167823	-0.0704804	0.0106096	0.140483	112.974	125.267	127.078	28.4366	30.622	28.8577	28.873	29.9724	24.7806	129.051	130.586	126.878	30.8612	31.6844	29.8719	31.2223	36.9232	46.1077
	ENSMUSG00000011158	Brf1	-0.130576	-0.0663928	0.0106165	0.140483	37.7547	37.3666	40.9717	37.7016	36.5776	30.9565	33.6373	29.4265	27.3469	41.8515	40.5086	41.1161	36.6899	39.2819	34.8706	32.6088	38.9348	40.9472
	ENSMUSG00000025019	Lcor	-0.114171	-0.063385	0.0106296	0.140517	34.9231	29.4866	28.7751	37.4166	33.4826	32.5305	30.4802	28.7714	26.5449	34.6969	31.3064	33.8223	36.3256	37.1996	33.907	36.5462	32.835	34.0479
	ENSMUSG00000038024	Dennd4c	-0.0774419	-0.05243	0.0106696	0.140905	73.1133	71.632	70.5502	82.5302	75.7812	79.2276	79.9029	72.6108	67.6855	71.7069	69.4434	72.8796	84.9854	88.75	84.6771	84.073	87.9927	80.8848
	ENSMUSG00000063286	Gm8995	0.693166	0.0542736	0.0106853	0.140929	1.4521	0.406711	1.02247	3.34967	2.25093	2.56513	2.98488	3.27568	2.80686	0.59173	0.379472	0.470571	2.446	1.91344	2.52947	2.49557	2.20631	0.224368
	ENSMUSG00000040747	Cd53	0.279047	0.0706571	0.0106951	0.140929	15.3197	12.2522	13.5112	11.8308	9.05061	11.6597	9.70086	12.5022	12.27	11.1891	11.2893	11.7054	10.981	9.79233	11.9849	10.1486	8.43588	5.44093
	ENSMUSG00000039789	Zfp597	0.165989	0.0702103	0.0107033	0.140929	16.1183	13.6248	16.2864	14.1114	13.5994	13.6418	14.4078	13.7578	16.1996	15.4926	14.2776	13.7642	11.4493	12.6062	13.7314	13.9197	12.1347	11.7793
	ENSMUSG00000009418	Nav1	-0.178292	-0.0709095	0.0107484	0.141382	41.0945	43.0097	44.6964	40.4812	35.8273	36.9029	39.8941	28.6622	24.139	44.9177	53.7902	54.1156	40.9054	40.6888	38.725	39.3745	32.7701	39.8815
	ENSMUSG00000066043	Phactr4	-0.136297	-0.0670148	0.0108075	0.142018	25.4118	24.9619	28.7021	21.5234	17.9605	20.3462	17.7945	17.3065	15.0769	26.7354	27.4643	30.4106	20.4007	22.4548	21.7414	21.2401	22.2577	17.8934
	ENSMUSG00000057110	Cntrl	0.12503	0.0652455	0.0108432	0.142347	60.5527	53.7876	60.8368	65.5681	63.9639	65.5858	54.3018	57.2151	52.5284	58.6351	46.1533	53.1157	57.2467	57.6284	58.7199	61.7238	58.6618	47.1734
	ENSMUSG00000041629	Fam104a	-0.121371	-0.0645719	0.0108705	0.142564	39.352	36.299	37.5391	33.9956	38.4065	32.822	36.6796	32.7568	28.0686	40.668	38.469	39.7632	39.0839	37.6498	34.1479	40.9273	38.1561	41.6203
	ENSMUSG00000029861	Fam131b	-0.146176	-0.0681361	0.010896	0.142757	40.078	37.9767	35.9324	37.3453	33.3888	33.5799	34.6705	30.9551	27.6676	43.2501	44.92	40.1161	33.7756	36.0177	35.9547	34.3279	37.5721	45.1541
	ENSMUSG00000031232	Magt1	0.0834981	0.0545882	0.0109137	0.142847	131.923	132.435	136.718	108.757	104.481	109.426	104.643	108.971	112.034	124.64	124.135	131.524	104.085	100.681	109.731	106.533	104.67	102.031
	ENSMUSG00000007050	Lsm2	-0.173977	-0.0703843	0.0109364	0.142908	27.2269	21.0473	23.8819	21.0245	21.759	23.7275	19.1721	22.8751	20.2896	28.5106	23.2901	28.4107	28.1029	24.3683	24.7527	25.5657	28.4873	19.6322
	ENSMUSG00000038523	1700003F12Rik	-0.44063	-0.0617332	0.0109399	0.142908	0.653446	2.18607	1.02247	1.92428	2.86055	2.15704	2.92748	2.67514	1.20294	2.04416	1.89736	2.05875	2.75825	2.64505	2.95105	2.93923	3.37435	4.263
	ENSMUSG00000035357	Pdzrn3	0.107395	0.0615829	0.0109575	0.142998	68.9022	76.5634	79.0221	54.8776	54.2567	49.7869	53.5556	48.4254	41.7821	69.8242	67.8781	70.6444	46.0055	48.8491	50.3486	49.5232	51.5886	43.3031
	ENSMUSG00000022231	Sema5a	-0.1276	-0.0655258	0.0109833	0.143135	67.4501	61.8201	67.921	69.0603	60.7282	64.8862	70.4891	52.9022	50.6037	70.0393	71.3882	82.7028	67.1348	74.6243	69.139	64.7739	66.9679	62.6548
	ENSMUSG00000004655	Aqp1	-0.0967464	-0.0587911	0.0109897	0.143135	108.69	109.71	104.876	92.7931	92.3349	96.3091	94.9995	102.583	88.0553	125.608	123.518	120.113	96.9031	102.088	95.4575	95.4417	103.891	110.165
	ENSMUSG00000036894	Rap2b	-0.175979	-0.0702945	0.0110695	0.143907	23.0158	29.029	27.4605	37.4166	40.3291	39.8179	42.6493	36.906	37.211	23.2389	33.1564	28.2342	42.935	46.0915	44.7476	45.3085	46.6569	54.5776
	ENSMUSG00000039959	Hip1	-0.101662	-0.0600719	0.0110706	0.143907	81.7533	76.8684	81.2861	88.3744	76.5315	77.7119	76.1144	66.8238	57.4204	82.6271	81.2544	84.4674	87.8477	84.8668	78.5944	79.0264	86.9544	78.6972
	ENSMUSG00000030703	Gdpd3	0.386982	0.0641026	0.0111011	0.144163	2.03294	1.16929	1.3146	3.13586	2.81366	2.44854	2.12386	2.40216	1.84451	1.02208	0.853812	1.647	1.76944	2.25111	2.04767	1.49734	2.07652	1.90713
	ENSMUSG00000032561	Acpp	0.2505	0.0707402	0.0111261	0.144345	11.1086	14.1841	10.4438	13.0423	11.7705	10.4937	12.2839	9.93622	10.5859	9.52148	10.2932	8.29381	7.9625	11.143	8.13045	9.98228	10.2528	13.7426
	ENSMUSG00000077274	Gm22786	-0.996108	-0.0482983	0.0111379	0.144357	0.29042	0.254195	0.0730334	0.356348	0.234472	0.233194	0.287008	0.0545946	0.160392	0.699318	0.71151	0.294107	0.312255	0.450222	0.120451	0.443657	0.324457	0.617013
	ENSMUSG00000020601	Trib2	0.210518	0.0711189	0.0111689	0.144597	9.43866	8.94765	8.39884	7.48331	8.11272	7.5205	9.35645	7.69784	8.50078	7.15456	6.35616	6.76445	7.2339	9.00444	6.62481	6.71031	9.14968	7.62852
	ENSMUSG00000024687	Osbp	-0.103772	-0.0605272	0.0111782	0.144597	52.4209	57.0921	53.3144	56.2318	50.4114	48.8541	50.2263	45.0951	39.6168	55.2999	54.1222	58.8213	53.968	54.6457	52.3962	55.6789	57.364	53.7923
	ENSMUSG00000049800	Sertad2	-0.123901	-0.0646986	0.0111931	0.144649	55.2525	54.601	57.3312	47.323	41.5015	45.9975	41.1569	43.8395	41.4614	52.2874	62.4231	63.88	51.522	52.5071	48.4816	50.2441	50.2259	42.5178
	ENSMUSG00000020305	Asb3	0.133497	0.0661711	0.0112118	0.144749	24.1775	24.2502	21.6909	25.7283	22.7906	25.5347	25.8307	26.6968	28.5498	22.4858	22.0094	21.7639	22.066	24.6496	24.9936	24.0129	24.5938	22.3807
	ENSMUSG00000001655	Hoxc13	-0.187032	-0.070537	0.0112276	0.144812	9.58387	7.98171	9.49434	10.1916	9.05061	8.39498	8.89724	7.64324	7.53843	9.46768	10.5303	9.41141	10.9289	8.55422	10.3588	10.7032	10.0582	10.8819
	ENSMUSG00000015341	Golga7	0.104703	0.0606922	0.0112614	0.145106	33.6162	33.2486	34.5448	37.7016	37.3748	37.311	35.7037	36.633	38.6545	33.4059	30.2155	33.4693	38.7196	36.1303	34.3888	33.2743	35.5605	32.4773
	ENSMUSG00000114733	Gm4815	-0.342577	-0.0661672	0.0112739	0.145127	6.97009	8.08339	9.05614	5.91538	5.90869	7.5788	6.65858	3.43946	2.88706	8.06905	6.64076	8.29381	8.37884	7.8226	7.88955	6.93214	8.3061	9.1991
	ENSMUSG00000065589	Mir301	1.34825	0.0420745	0.0112816	NA	0.653446	0.254195	0.146067	0.213809	0.187577	0.408089	0.401811	0.382162	0.0801961	0.215175	0.284604	0.235285	0.104085	0	0.301128	0.0554571	0	0
	ENSMUSG00000031878	Nae1	0.15583	0.0685867	0.0112923	0.145223	46.5399	42.4505	42.2133	53.4522	48.0667	56.8993	51.7188	59.3443	57.5808	40.5066	41.0304	41.822	51.418	46.7105	56.1905	50.7432	42.1794	47.7904
	ENSMUSG00000074733	Zfp950	0.175431	0.0699077	0.01131	0.14531	12.7059	13.9807	13.8033	20.098	17.0695	17.5478	19.5165	16.8697	20.049	12.9105	13.2815	12.1172	17.3822	14.8573	18.9108	17.1362	14.2112	15.3131
	ENSMUSG00000049878	Rlf	0.0779705	0.0523155	0.0113242	0.145338	98.7429	100	102.393	111.822	106.731	110.126	108.431	102.583	104.576	93.9237	87.5157	88.1143	107.103	110.248	104.792	114.02	104.41	104.387
	ENSMUSG00000027254	Map1a	-0.151892	-0.0681757	0.0113342	0.145338	44.5795	40.9253	44.8425	50.744	42.158	41.1004	43.7974	33.6303	30.1537	43.3039	49.9006	50.3511	44.6004	46.4854	45.2896	48.0258	45.8133	45.0419
	ENSMUSG00000027981	Rnpc3	0.188619	0.0703807	0.011361	0.145542	19.0951	15.9634	18.1853	19.9555	19.6018	18.947	18.7129	21.1827	23.1767	16.4609	17.5506	16.117	19.568	16.6582	19.2722	19.5209	15.1846	15.3131
	ENSMUSG00000022864	D16Ertd472e	0.15033	0.0679101	0.0114268	0.146243	18.5869	16.7768	17.1628	12.4009	11.4891	12.5925	11.6525	14.0854	11.5482	15.2774	15.4635	14.2348	11.8657	12.0997	11.2622	11.9233	11.8102	11.3306
	ENSMUSG00000027378	Nphp1	-0.0898923	-0.0564368	0.0114378	0.146243	51.477	54.5501	57.7694	49.3899	51.1617	46.872	49.1357	47.5519	45.6316	57.0751	52.13	57.4684	53.2915	51.9443	52.5167	55.8453	59.1809	53.007
	ENSMUSG00000006390	Elovl1	-0.0792858	-0.0527326	0.0114984	0.146876	75.2189	67.3107	72.3761	69.773	60.8688	65.5275	59.9272	59.126	55.0947	75.8491	71.2459	73.5267	70.1012	68.5463	65.405	65.0512	69.5636	68.5445
	ENSMUSG00000022051	Bnip3l	0.133304	0.0658181	0.011514	0.146934	100.413	98.8817	94.2861	88.5882	91.5377	87.5643	89.7186	95.9227	103.373	92.041	105.398	93.2906	82.5914	83.0659	84.1351	88.3432	84.5535	77.9119
	ENSMUSG00000028420	Tmem38b	0.156937	0.0683792	0.0115251	0.146934	15.8279	16.5226	15.6291	14.3252	13.6931	13.9916	16.015	12.9389	13.7937	13.6098	15.3686	16.3523	11.8136	12.9439	13.1292	14.0306	12.5889	11.555
	ENSMUSG00000017400	Stac2	-0.162385	-0.0687833	0.011538	0.146957	24.0323	21.5557	22.6403	24.7306	21.6652	21.104	25.1419	18.9989	15.959	22.0016	25.1875	26.2343	23.9916	27.2947	24.9334	25.6212	26.0214	21.7076
	ENSMUSG00000022472	Desi1	-0.132735	-0.0656628	0.0115859	0.147152	36.6656	27.3513	31.9156	29.7194	29.1683	29.9654	28.3564	26.6968	22.0539	30.7162	30.2155	33.1752	34.2439	34.3857	33.6661	31.3887	31.7319	32.1408
	ENSMUSG00000059890	Ube4a	-0.116994	-0.0630775	0.0115908	0.147152	43.1274	38.5867	44.6964	41.1939	40.0478	41.4502	39.32	35.9778	31.5972	41.2597	41.7419	46.5865	42.5707	45.191	45.651	41.2046	41.0762	47.2856
	ENSMUSG00000006850	Tmco6	0.161587	0.0686403	0.0116021	0.147152	9.87429	10.0661	9.2022	15.8931	14.1152	12.5925	14.293	13.3757	10.1849	9.79045	8.11121	9.41141	12.0218	12.3248	12.2258	12.1451	12.1347	12.0598
	ENSMUSG00000036427	Gpi1	0.0558066	0.0421306	0.0116123	0.147152	386.114	381.749	391.021	500.242	470.772	466.038	493.94	479.996	434.181	362.247	353.715	366.986	481.341	496.201	461.388	460.682	504.401	453
	ENSMUSG00000024613	Tcof1	-0.146926	-0.0673386	0.0116172	0.147152	43.9261	33.0453	40.2414	31.2874	28.0897	29.2075	25.0271	27.7887	19.1669	38.3549	40.3189	42.469	35.2328	33.0913	31.7389	29.8914	31.4074	27.7095
	ENSMUSG00000046785	Epm2aip1	0.150445	0.067684	0.0116199	0.147152	30.712	31.2151	29.6515	39.5547	40.845	41.0421	40.0663	38.8168	46.1929	28.5644	34.2473	29.6459	35.8573	36.074	36.6171	35.2707	35.236	37.1329
	ENSMUSG00000058093	Zfp729b	0.2312	0.0701903	0.0116349	0.147201	12.9237	11.0829	13.2921	11.2606	9.05061	10.2605	10.2749	12.9935	12.27	9.79045	11.7636	11.3525	8.48292	9.28583	11.8042	10.2596	8.2412	8.35772
	ENSMUSG00000054753	AU018091	-0.314255	-0.0668959	0.0116582	0.147356	1.81513	2.23691	1.5337	3.13586	2.81366	2.85662	2.87008	2.0746	2.96725	2.5283	2.27683	3.11753	3.85114	3.82689	3.19196	3.54925	2.79033	3.02897
	ENSMUSG00000034993	Vat1	-0.082459	-0.053799	0.0116879	0.14759	433.525	448.857	415.341	524.758	535.58	492.972	535.097	440.961	436.988	467.843	430.89	476.57	547.539	551.972	514.748	523.182	547.618	543.308
	ENSMUSG00000030782	Tgfb1i1	-0.180604	-0.0695505	0.0117161	0.147806	36.2299	35.4856	34.2526	28.7217	26.4953	28.3914	24.9697	21.2919	22.7757	35.1811	41.8368	39.4103	26.0733	29.9398	28.0651	29.0041	29.0713	38.1987
	ENSMUSG00000023923	Tbc1d5	-0.0920275	-0.056908	0.0117424	0.147997	40.8041	38.8409	41.1908	44.7573	42.9552	37.894	42.7067	38.9805	36.7298	43.4115	40.1766	39.9985	44.8606	46.8231	45.2294	46.1403	45.5537	44.2005
	ENSMUSG00000035258	Abi3bp	0.702471	0.0515857	0.0117777	0.148259	0.29042	0.559228	0.803367	0.855236	0.890992	1.10767	1.20543	1.0373	0.962353	0.430349	0.284604	0.235285	0.62451	0.844166	0.963609	0.776399	0.713805	0.0560921
	ENSMUSG00000027514	Zbp1	0.434246	0.0601311	0.0117985	0.148259	74.1298	87.4429	105.314	164.562	126.146	124.526	130.933	141.782	125.427	78.485	57.3477	77.1736	117.616	124.374	114.549	104.98	109.407	36.1233
	ENSMUSG00000056216	Cebpg	0.12291	0.0639369	0.0118074	0.148259	32.6723	35.5872	39.7302	47.9645	47.3633	46.9303	45.1176	47.4973	49.8819	34.6969	33.441	35.9398	47.2025	41.9269	46.6748	42.8129	45.3591	39.2084
	ENSMUSG00000024593	Megf10	-0.142619	-0.0666547	0.0118092	0.148259	134.465	120.387	128.247	90.5124	79.2514	90.829	78.5253	85.0038	76.7476	140.294	166.873	169.935	93.0519	93.0271	98.4688	87.0122	85.2024	77.407
	ENSMUSG00000029823	Luc7l2	0.12555	0.0643565	0.0118191	0.148259	66.2885	65.1246	62.7357	89.1583	87.88	87.3311	84.6672	86.2049	90.9423	66.0048	69.9652	65.9975	76.8147	79.8581	83.1715	79.9691	74.3006	72.6953
	ENSMUSG00000022893	Adamts1	-0.120992	-0.0635816	0.0118372	0.148277	35.6491	35.9939	39.8762	27.0112	24.1037	23.1445	24.3382	22.8205	18.8461	41.4211	42.4534	42.5278	26.4376	24.0306	27.5833	24.7893	23.7502	26.1389
	ENSMUSG00000037465	Klf10	0.0844589	0.0544152	0.0118429	0.148277	64.5459	56.2278	63.9042	74.7619	68.8409	67.3347	69.5706	65.8957	66.0013	57.3978	59.2451	57.4684	65.2613	69.1091	64.8629	65.6058	71.3156	62.8792
	ENSMUSG00000021411	Pxdc1	-0.0979051	-0.0584808	0.0119013	0.148643	40.5863	38.4342	39.8032	40.4812	39.2037	38.5353	38.6312	40.5092	33.6823	37.6556	38.8484	43.2925	44.9127	43.2776	42.7602	43.2011	44.7102	43.5274
	ENSMUSG00000050541	Adra1b	-0.40824	-0.0612243	0.0119018	0.148643	2.8316	3.30453	2.48313	1.42539	1.6413	1.39916	1.26283	1.0373	1.44353	3.17383	4.6011	3.88221	1.30106	1.63205	2.16812	1.44188	1.81696	2.74851
	ENSMUSG00000028300	C9orf72	0.117075	0.0628113	0.0119084	0.148643	23.4514	22.6741	24.6853	27.6526	28.6055	27.8667	26.6343	29.3173	26.7053	20.8181	19.8748	19.5875	29.1958	27.2947	24.3914	27.0076	28.8767	27.2047
	ENSMUSG00000029674	Limk1	-0.117062	-0.0628013	0.011917	0.148643	32.6723	29.5882	34.5448	41.5502	37.281	40.6923	35.0723	32.7022	31.6774	33.5135	37.046	35.2928	42.4146	41.533	39.6284	38.7645	44.4506	35.3941
	ENSMUSG00000039844	Rapgef1	-0.0985946	-0.0586083	0.0119848	0.149269	158.933	144.738	150.011	171.047	151.422	146.096	144.709	124.585	113.237	155.894	149.891	159.406	161.436	163.768	155.623	150.899	166.511	154.982
	ENSMUSG00000045838	Ccdc9b	0.11999	0.0632591	0.011999	0.149269	76.7436	86.782	82.8929	122.299	118.971	109.368	120.543	101.764	94.7917	79.4532	73.5701	73.3502	103.096	102.425	99.9142	96.0517	111.224	120.037
	ENSMUSG00000030432	Rpl28	-0.107286	-0.0607161	0.0120099	0.149269	140.2	148.856	128.466	137.835	155.08	138.925	146.144	136.978	121.256	158.422	155.251	148.936	143.949	157.859	141.59	147.072	162.228	162.723
	ENSMUSG00000119427	Gm24830	-1.27288	-0.0419047	0.0120119	NA	0.217815	0.0508389	0	0.0712696	0.0468943	0.174895	0.229606	0.109189	0.160392	0.215175	0.142302	0.176464	0.41634	0.337666	0.481805	0.443657	0.324457	0.0560921
	ENSMUSG00000034390	Cmip	-0.189762	-0.0694032	0.0120204	0.149269	8.78522	10.1678	9.93254	13.0423	10.4105	9.44435	9.41385	8.02541	8.42059	10.6511	11.7162	10.8231	10.3565	12.3248	12.286	10.0377	10.8369	12.3963
	ENSMUSG00000028776	Tinagl1	-0.19807	-0.069569	0.0120234	0.149269	22.072	17.7428	18.6235	28.5079	26.4015	25.1266	23.2476	24.6768	19.4074	25.552	15.1314	23.2344	33.2031	31.7969	29.8117	29.8914	30.8883	22.549
	ENSMUSG00000046845	Il1f10	1.03584	0.0456713	0.0120544	0.149464	0.14521	0	0	0.926505	0.375155	0.699582	0.574015	0.70973	0.481176	0	0	0.0588213	0.260212	0.562777	0.120451	0.221828	0.324457	0.392644
	ENSMUSG00000100865	Gm9320	0.530748	0.0555428	0.0120628	0.149464	0.871261	0.559228	1.0955	1.35412	1.78198	1.28257	1.03323	1.20108	1.28314	0.645524	0.569208	0.411749	0.83268	1.23811	0.903383	0.942771	1.29783	0.560921
	ENSMUSG00000055681	Cope	0.087774	0.0553808	0.0120858	0.149464	87.9248	95.1196	89.9771	100.989	91.7722	92.9861	94.6551	91.0638	90.0602	93.9237	88.6541	88.9378	83.372	87.343	85.5805	84.5721	92.2106	96.1979
	ENSMUSG00000059820	Nkapd1	0.149076	0.0669916	0.0120918	0.149464	16.9896	16.0143	17.528	13.755	14.5372	12.884	13.7764	13.5941	12.9918	16.2995	12.902	12.9407	13.7913	13.7318	13.6712	12.7551	12.9134	12.0598
	ENSMUSG00000021704	Mtx3	0.158819	0.0678018	0.0120964	0.149464	16.9896	15.8617	14.5336	21.3809	20.868	22.5032	19.3443	21.4557	19.9688	16.4071	16.7916	14.7053	18.5792	17.4461	18.3688	19.2991	15.8335	19.5761
	ENSMUSG00000060147	Serpinb6a	0.0804149	0.0528476	0.0121157	0.149464	880.482	903.814	903.058	765.792	805.457	759.279	815.446	779.393	717.514	828.315	724.981	789.029	790.525	790.252	777.151	803.962	806.924	742.378
	ENSMUSG00000027667	Zfp639	0.113859	0.0620145	0.0121181	0.149464	43.1274	38.5867	40.0223	38.842	40.8919	44.3651	42.1901	45.8049	41.7019	39.6997	33.3935	39.0574	43.0912	39.0567	40.592	40.7055	38.8699	39.5449
	ENSMUSG00000029725	Ppp1r35	-0.169427	-0.0684385	0.0121309	0.149482	9.9469	9.50687	12.7808	12.2584	14.3028	14.2831	12.6283	10.9189	11.9492	12.2112	11.1944	11.9996	14.1556	13.788	14.2132	15.3616	16.5473	15.3131
	ENSMUSG00000050064	Zfp697	-0.164518	-0.0680788	0.0121851	0.150011	12.2703	12.4555	14.6797	13.3274	15.6627	14.9244	15.0966	12.8843	13.3927	15.4388	15.1314	15.4112	15.2484	18.2903	16.1405	16.4708	17.5856	12.9573
	ENSMUSG00000038648	Creb3l2	-0.179167	-0.0688042	0.0121973	0.150023	30.7846	30.0966	30.0897	30.8598	27.7145	27.1671	29.5618	21.6741	19.2471	31.1465	39.3228	36.4692	26.2814	32.8662	28.9685	29.1704	28.2277	31.9164
	ENSMUSG00000020178	Adora2a	-0.462275	-0.0579444	0.0122237	0.150207	1.08908	0.610067	0.8764	1.14031	1.21925	1.22427	1.32023	1.14649	1.28314	0.914492	0.758944	1.41171	2.02966	1.57578	2.40902	1.66371	1.94674	1.29012
	ENSMUSG00000068876	Cgn	0.957362	0.0464582	0.0122466	0.15035	0.29042	0.101678	0.2191	0.570157	0.562732	0.874477	0.631417	0.655135	0.240588	0.107587	0.094868	0.0588213	0.20817	0.393944	0.180677	0.443657	0.648914	0.112184
	ENSMUSG00000035273	Hpse	0.165692	0.0679991	0.0123029	0.150846	17.2074	20.2847	15.41	20.0268	20.5397	18.4223	20.3201	20.3638	16.6808	14.3091	14.4674	15.5288	18.4751	19.3033	17.9472	17.5799	21.8684	15.6497
	ENSMUSG00000030678	Maz	-0.0935087	-0.0569923	0.0123098	0.150846	59.2458	61.21	60.1065	63.2162	64.9955	56.4912	61.0178	57.2151	50.3631	64.4986	63.3244	69.6444	65.1051	63.9315	62.5744	61.3356	63.0744	67.647
	ENSMUSG00000014543	Klra17	-2.08628	-0.0277249	0.0123451	NA	0	0	0	0	0.0468943	0.0582985	0	0.0545946	0.0801961	0	0.094868	0.117643	0.104085	0.281389	0.180677	0.0554571	0.129783	0.168276
	ENSMUSG00000010830	Kdelr3	0.0855118	0.0544544	0.0124316	0.152198	73.549	68.7342	71.9379	70.2006	67.9499	64.8279	64.1749	72.9384	65.5202	67.6724	65.791	71.2326	65.5215	66.6891	62.8153	61.6128	67.4221	66.5252
	ENSMUSG00000020387	Jade2	-0.139179	-0.065569	0.0124487	0.152209	19.7486	17.9461	18.2583	20.9533	21.1024	20.2296	21.1238	17.7432	16.761	20.7644	16.1276	19.8228	23.3671	22.9613	20.9585	23.0702	25.5023	23.5587
	ENSMUSG00000069117	Rps18-ps6	0.0831447	0.0536442	0.0124554	0.152209	260.725	250.178	271.246	264.41	270.815	267.182	268.811	277.177	230.403	237.768	225.359	221.933	259.067	267.488	257.525	258.375	289.156	260.828
	ENSMUSG00000018899	Irf1	0.0830537	0.0535965	0.0124878	0.152464	152.979	160.397	167.173	178.602	173.04	169.007	173.008	159.798	143.872	156.324	134.807	144.936	160.967	173.729	152.31	162.378	175.921	163.172
	ENSMUSG00000039615	Stub1	-0.0779434	-0.0517359	0.0125411	0.152974	96.71	88.6122	100.129	93.9334	91.3502	87.3894	89.489	83.5297	72.417	99.6797	93.3501	99.6433	92.9999	94.0964	94.5541	93.057	100.257	95.9735
	ENSMUSG00000030557	Mef2a	-0.147011	-0.0662374	0.0125839	0.153146	59.5362	62.2268	63.8312	58.8687	54.7726	58.3568	58.5495	56.3962	58.3827	59.8186	76.2739	66.8798	56.0497	65.9012	66.0072	63.5538	65.2158	78.9215
	ENSMUSG00000044098	Rsbn1	0.194033	0.0686529	0.0125896	0.153146	37.4642	33.1978	38.5616	41.6215	40.1884	44.0736	40.8699	46.733	57.9817	33.3521	31.0218	33.234	43.0391	41.7018	44.8078	40.0955	38.3508	33.6552
	ENSMUSG00000019132	BC005537	-0.108354	-0.0605077	0.0125899	0.153146	106.802	102.288	105.168	84.5258	80.4707	87.6226	83.4618	81.7827	77.6298	103.23	116.545	115.937	97.1113	92.408	95.9996	99.601	85.1375	81.2774
	ENSMUSG00000022419	Deptor	-0.196988	-0.0686768	0.0126031	0.153166	87.8522	95.3738	79.0951	69.7017	72.1235	72.8148	76.8032	61.0914	63.9163	93.7624	114.933	84.6439	76.0341	79.7455	74.0774	81.4665	75.5985	110.726
	ENSMUSG00000031816	Mthfsd	0.136484	0.065029	0.0126673	0.153806	18.5143	17.5903	19.719	28.1515	25.5574	27.4003	28.1267	24.5676	22.2143	19.4733	16.0327	16.2347	24.6161	22.4548	21.8619	23.0702	25.0481	27.7656
	ENSMUSG00000002057	Foxn1	-0.94855	-0.0456189	0.0127395	0.154541	0.580841	0.305033	0.6573	0.356348	0.140683	0.0582985	0.0574015	0.109189	0.160392	0.430349	0.71151	0.352928	0.572467	0.393944	0.301128	0.443657	0.648914	0.392644
	ENSMUSG00000037933	Bicd2	-0.0827671	-0.05336	0.0127642	0.154601	107.601	103.254	101.443	109.898	100.729	103.48	105.447	97.1784	93.5888	109.793	116.356	111.702	107.832	112.274	99.9744	106.2	114.014	117.064
	ENSMUSG00000084403	Rps15a-ps8	0.150499	0.0663447	0.0127678	0.154601	37.6094	27.3005	37.174	37.4166	29.6372	34.8042	30.595	35.8141	30.8755	30.2858	26.3259	28.2931	32.1102	31.403	30.0526	32.6642	32.1212	32.926
	ENSMUSG00000073427	Gm4924	0.208111	0.0684555	0.0127966	0.154809	9.9469	11.2862	10.5898	10.9755	10.6919	12.7674	11.1933	11.0281	13.5531	7.96146	8.63299	8.99966	10.5646	11.3681	12.7678	11.5905	8.89012	9.47956
	ENSMUSG00000071516	H2ac13	-0.176738	-0.0678782	0.0128097	0.154825	43.7809	41.9929	50.32	32.5702	36.39	39.06	33.4077	35.4865	38.1733	55.1923	40.4612	58.4096	44.3402	43.8404	42.3988	44.2548	43.0879	32.9821
	ENSMUSG00000029769	Ccdc136	-0.1543	-0.0665629	0.0128464	0.155128	21.2733	24.8094	22.7864	29.2206	28.0897	26.0594	28.7008	22.6022	21.9737	26.0899	27.654	23.2344	27.3743	29.3207	26.6799	29.725	32.835	33.4309
	ENSMUSG00000045382	Cxcr4	-0.193977	-0.0682331	0.0128803	0.155396	72.8955	90.7474	85.7412	26.7974	27.6677	26.176	28.5286	25.0043	23.8984	90.5885	96.291	91.7613	27.1662	27.2947	27.222	30.2241	32.3159	45.9955
	ENSMUSG00000040998	Npnt	-0.160662	-0.0669232	0.0129205	0.155739	35.7943	29.0799	33.0841	36.9889	34.7487	33.8714	36.0482	35.0497	31.517	40.399	41.8842	43.4101	39.8645	38.3814	37.7012	39.2082	39.5837	28.5509
	ENSMUSG00000029307	Dmp1	-0.65194	-0.0503696	0.0129367	0.155793	1.81513	1.67768	1.16853	0.285079	0.0937887	0.233194	0.229606	0.163784	0.160392	2.25933	2.79861	2.64696	0.364297	0.5065	0.180677	0.166371	0.194674	0.224368
	ENSMUSG00000037236	Matr3	0.159817	0.066754	0.0130173	0.156621	126.696	109.965	124.084	109.755	104.059	110.417	103.782	119.071	145.716	114.043	118.111	109.114	100.65	99.3865	106.961	109.029	105.513	98.4977
	ENSMUSG00000046949	Nqo2	0.107576	0.0600096	0.0130367	0.156713	64.6911	56.0245	61.7862	56.6594	57.258	54.101	55.1055	61.4735	53.4106	57.8282	47.9083	55.1744	58.3396	56.0526	54.2632	56.3999	56.5853	49.8658
	ENSMUSG00000070520	Nsmce3	-0.127726	-0.0635117	0.013065	0.156911	19.0225	19.6238	19.792	21.1671	21.5245	19.8798	21.1238	19.2719	20.6906	22.0554	17.1711	22.2933	24.4079	23.7492	23.2471	23.1256	25.4374	21.932
	ENSMUSG00000038227	Hoxa9	0.114289	0.0613002	0.0131006	0.157195	28.6064	32.7403	32.3538	34.4945	36.6714	35.9702	33.8095	35.1589	31.0359	29.4251	32.7769	30.7636	31.6418	31.9095	31.498	31.8324	32.5755	31.1872
	ENSMUSG00000029524	Sirt4	0.225789	0.0677966	0.0131132	0.157205	5.51799	6.71073	7.2303	10.6904	8.95682	6.82092	10.4471	8.89892	6.33549	6.13248	5.92925	6.0586	8.01454	7.59749	6.98617	7.20942	7.59229	6.84323
	ENSMUSG00000046707	Csnk2a2	-0.0890736	-0.0551847	0.0131689	0.15759	68.2488	63.8537	61.4211	48.2495	48.7701	49.4371	47.0118	45.1497	41.2208	63.8531	66.6448	72.9973	51.8863	52.6197	50.469	50.7987	50.5504	52.1095
	ENSMUSG00000001445	Mrpl10	-0.0842534	-0.053655	0.0131777	0.15759	59.8266	55.211	56.893	58.94	56.0387	54.5674	54.1296	54.7584	48.278	61.5399	54.1696	60.0566	59.8488	61.0051	60.0449	56.0117	65.9945	60.5794
	ENSMUSG00000046229	Scand1	-0.400082	-0.0591527	0.013181	0.15759	12.4881	25.7753	21.1066	15.6793	25.745	18.364	23.9364	13.2665	13.072	23.7768	17.5506	24.5873	28.207	27.4635	24.9936	24.7893	30.4989	27.0925
	ENSMUSG00000034430	Zxdc	-0.102978	-0.0588641	0.0132091	0.157784	31.2928	28.7748	30.4549	31.8575	31.4192	30.0237	32.5467	27.2427	24.8608	31.9534	31.1641	33.8811	35.5971	34.2169	31.7389	31.9433	32.6404	30.7385
	ENSMUSG00000027170	Eif3m	0.0781879	0.0515182	0.0132334	0.157919	126.333	120.997	129.196	125.648	125.395	126.624	124.848	136.759	130.559	121.52	106.537	118.996	129.95	123.698	124.908	124.612	130.561	127.273
	ENSMUSG00000022676	Snai2	-0.192349	-0.0676994	0.0132443	0.157919	21.2733	22.7758	22.8594	16.8196	14.0214	16.7317	16.302	14.3584	16.1996	22.0016	26.8476	27.5872	14.676	19.0782	18.4892	17.5799	17.4558	23.5587
	ENSMUSG00000055240	Zfp101	0.163296	0.0666387	0.013294	0.15837	16.1909	14.6924	13.9494	15.2517	15.7096	16.9066	14.7522	17.0335	16.36	13.0719	12.8072	12.9995	16.8097	14.4071	15.3575	15.8607	15.2495	11.7793
	ENSMUSG00000037815	Ctnna1	-0.0719408	-0.0490794	0.0133129	0.158452	674.792	686.478	693.087	606.362	583.975	597.734	587.275	555.282	521.435	693.078	692.536	689.68	604.629	645.28	600.268	616.128	653.197	688.306
	ENSMUSG00000020018	Snrpf	-0.161475	-0.0664869	0.0133334	0.158554	25.2666	26.6904	23.8819	21.0958	28.418	22.9113	23.1902	22.8751	21.8133	30.8238	25.0926	26.2343	27.3223	28.7016	29.0889	28.3386	29.7203	21.9881
	ENSMUSG00000031266	Gla	0.207679	0.0676231	0.0133584	0.158709	44.5795	38.4342	50.32	62.1471	52.7092	56.258	58.8366	56.2324	50.8443	39.377	29.4565	41.3514	53.6558	57.6284	54.745	55.568	53.795	32.8139
	ENSMUSG00000027220	Syt13	-0.0519876	-0.0396987	0.0134148	0.159236	196.106	199.848	211.505	222.361	215.198	206.435	201.996	204.675	188.14	210.441	202.496	212.11	225.76	221.059	220.064	219.721	227.769	211.972
	ENSMUSG00000055030	Sprr2e	0.582212	0.0512637	0.0134484	0.159485	0.798656	0.610067	0.6573	2.28063	2.34472	1.28257	2.35346	2.29297	2.32569	0.376556	0.284604	0.705856	1.82149	1.68833	1.86699	1.66371	1.62228	0.336552
	ENSMUSG00000037808	Fam76b	0.131858	0.0636972	0.0134598	0.159485	28.5338	28.2156	31.6234	35.7774	34.4204	35.4455	32.5467	33.1935	38.6545	26.1437	28.8399	27.999	30.2367	33.8792	34.1479	34.217	31.1479	30.3458
	ENSMUSG00000023330	Dtwd1	0.167823	0.0666403	0.0134906	0.159707	8.93043	9.55771	11.3202	12.0446	11.2077	11.5431	11.4229	11.1919	8.74137	9.89803	8.01635	8.64673	9.6799	10.5802	9.69632	11.2023	10.2528	9.31128
	ENSMUSG00000032293	Ireb2	0.14663	0.0652052	0.0135123	0.159817	31.9462	31.0117	27.3145	30.3609	29.1683	33.2301	32.1449	34.9951	34.8853	27.7037	28.7924	29.3518	31.1734	31.1216	30.5344	30.0577	26.5406	26.9242
	ENSMUSG00000021477	Ctsl	0.0985349	0.057587	0.0135256	0.159817	837.209	821.455	910.142	1072.75	1097.75	1036.37	1065.77	1083.87	985.369	827.777	666.78	785.206	1074.73	1067.64	1043.41	1059.01	1113.41	903.251
	ENSMUSG00000020766	Galk1	0.0873071	0.0544474	0.0135392	0.159817	74.3476	74.8857	78.6569	104.125	102.323	95.4929	94.9421	101.601	90.8621	78.0008	65.3641	71.6444	103.148	94.7717	95.9393	93.5561	98.4402	85.1478
	ENSMUSG00000063889	Crem	0.187052	0.0672006	0.0135481	0.159817	6.60706	7.93087	9.05614	8.26728	8.81613	9.09456	8.03621	7.69784	9.38294	7.74629	6.73563	7.23502	7.9625	7.71005	7.46797	7.43125	7.26783	7.34806
	ENSMUSG00000027366	Sppl2a	0.132712	0.0636602	0.0136136	0.160447	210.627	223.945	212.892	183.947	179.746	182.999	179.552	191.955	215.086	194.841	225.549	205.639	166.224	169.396	178.448	170.641	164.045	183.814
	ENSMUSG00000028405	Aco1	0.0688889	0.0476863	0.0136842	0.160995	81.1725	75.75	81.4322	92.7218	85.5353	84.7077	86.3893	82.7654	82.201	75.0422	70.6292	71.2914	89.3049	86.2738	82.6295	84.0175	89.0959	83.1845
	ENSMUSG00000021003	Galc	-0.115402	-0.0610462	0.0136844	0.160995	30.3489	23.4876	28.556	28.6504	30.4344	28.7411	32.0874	29.4811	28.3092	27.9727	28.5078	29.5283	32.5786	34.8922	32.8832	32.6088	32.5106	35.5063
	ENSMUSG00000025092	Hspa12a	0.100744	0.0580054	0.0137163	0.161228	72.6051	70.3102	74.348	96.1428	84.7381	91.1788	89.0298	81.0184	73.5398	67.7262	73.8073	72.0561	76.2943	79.9144	82.8704	80.2464	77.1558	84.3064
	ENSMUSG00000065444	Mir27a	0.581816	0.0507832	0.0137332	0.161284	0.580841	0.711745	0.730334	1.21158	0.844098	0.991074	1.03323	0.818919	0.882157	0.699318	0.806378	0.470571	0.572467	0.619055	0.54203	0.499114	0.519131	0.504829
	ENSMUSG00000038206	Fbxo8	0.135578	0.0638605	0.0137582	0.161434	24.3953	22.1149	21.837	23.1626	21.3369	22.4449	20.2053	23.1481	25.5825	20.2264	18.5941	21.4698	21.6497	21.4418	20.3562	21.1292	21.0248	23.2221
	ENSMUSG00000024427	Spry4	-0.276086	-0.0649003	0.0138042	0.16179	5.00975	3.76208	3.65167	3.49221	2.62608	3.55621	3.09968	2.67514	2.48608	4.84143	3.88959	5.11746	4.63178	3.88316	3.61353	4.10383	4.02327	3.02897
	ENSMUSG00000023092	Fhl1	-0.134114	-0.0636424	0.013813	0.16179	132.214	139.299	131.095	171.047	169.523	170.465	172.549	167.332	168.572	146.373	169.909	139.877	174.863	180.539	175.196	182.676	186.173	235.194
	ENSMUSG00000021143	Pacs2	-0.144116	-0.0646602	0.0138264	0.161804	206.489	233.859	217.785	237.827	212.76	198.156	209.343	166.623	157.184	224.696	250.973	243.226	214.571	234.734	204.827	209.073	230.299	250.283
	ENSMUSG00000048732	Klhl11	-0.0940816	-0.0562136	0.0138896	0.1624	32.3093	33.4012	32.7189	37.7729	36.2024	35.2123	35.2445	33.6849	30.6349	37.8707	31.3064	35.5281	37.6788	38.494	38.4841	37.5445	41.0762	37.2451
	ENSMUSG00000035530	Eif1	-0.110184	-0.0598618	0.013978	0.163291	50.6058	47.636	41.7751	52.0981	55.8043	54.4508	53.0964	53.5027	47.1553	52.7178	55.8298	48.2923	56.6743	62.7497	56.3711	56.9544	57.2991	55.0824
	ENSMUSG00000032312	Csk	-0.124744	-0.0622626	0.0140138	0.163564	29.9859	30.1475	31.5504	29.9333	28.7462	26.3509	26.2325	25.987	23.4974	31.5769	32.8243	35.1163	28.1029	28.364	27.8242	28.6713	34.4573	33.8796
	ENSMUSG00000028873	Cdca8	-0.157375	-0.0654144	0.0140677	0.164049	42.474	33.0961	41.7021	29.7907	31.1847	32.9386	27.7823	32.32	27.9082	41.1522	41.2201	42.9396	37.3145	34.5545	41.1341	34.6052	38.4806	27.5412
	ENSMUSG00000027692	Tnik	-0.189825	-0.0665447	0.0140877	0.164137	6.97009	7.62584	8.17974	10.049	8.58166	10.3188	9.64346	7.91622	8.66117	7.85387	7.82661	7.05856	10.8248	10.6365	10.8406	10.6478	12.0698	13.406
	ENSMUSG00000050914	Ankrd37	0.298588	0.0632117	0.0141243	0.164316	3.04941	3.96543	4.45504	6.91316	8.76924	7.34561	7.23259	9.88162	8.01961	3.71176	3.41525	3.23517	6.71348	5.68405	7.82932	6.43302	8.11142	4.15081
	ENSMUSG00000002885	Adgre5	-0.097311	-0.0569074	0.0141386	0.164316	173.018	182.715	194.561	215.662	198.551	203.87	201.709	189.771	176.752	199.79	212.125	217.051	199.999	209.128	206.634	202.308	213.298	230.538
	ENSMUSG00000022562	Oplah	0.208226	0.0665139	0.0141435	0.164316	16.0457	22.1658	18.9156	19.1715	17.6792	17.7227	18.5407	14.9589	14.4353	13.6636	18.5941	16.1759	14.9362	15.7015	13.3701	14.3079	14.7303	19.1274
	ENSMUSG00000004568	Arhgef18	0.101228	0.0578426	0.0141526	0.164316	36.5204	37.6208	35.2021	54.3787	50.0362	49.3788	52.0632	47.2789	40.7396	36.2031	32.2551	38.8809	50.3251	46.1477	45.1692	43.7002	46.9165	43.7518
	ENSMUSG00000021709	Erbin	0.0921944	0.055516	0.0142178	0.164929	262.467	276.055	275.336	239.323	231.658	249.867	239.594	241.417	240.027	242.717	263.543	263.049	221.128	235.579	244.456	241.904	220.306	222.966
	ENSMUSG00000040488	Ltbp4	-0.22368	-0.0661627	0.014234	0.164948	11.6894	13.9807	12.6348	14.8241	12.6146	12.7674	13.719	10.9189	9.54333	11.7808	17.9301	16.2347	14.6239	14.2383	12.7076	14.6961	13.757	17.8934
	ENSMUSG00000029591	Ung	-0.292952	-0.0633226	0.0142443	0.164948	6.89749	5.28725	5.84267	4.84634	3.23571	4.31409	2.52567	4.91351	4.33059	8.82216	6.35616	7.64677	5.62059	5.17755	5.72143	4.15928	5.38598	3.70208
	ENSMUSG00000030465	Psd3	-0.138	-0.0635951	0.0143211	0.165552	16.4814	19.6238	21.1797	31.5725	29.309	29.9071	29.734	28.6076	26.7855	21.2485	23.717	18.6464	29.9244	35.8489	30.1128	33.8843	34.5222	33.9918
	ENSMUSG00000055322	Tns1	-0.124054	-0.0619021	0.0143318	0.165552	139.329	129.334	140.662	130.21	113.156	117.996	120.027	89.2622	83.5643	140.079	150.888	164.582	124.277	127.357	120.27	116.626	116.22	116.054
	ENSMUSG00000020180	Snrpd3	-0.118548	-0.0610602	0.0143508	0.165552	29.042	28.0631	29.5785	27.0112	27.1518	31.1897	28.3564	31.3373	26.8657	30.9851	30.4052	30.7636	32.5265	35.3424	32.5218	32.3315	29.0713	32.1968
	ENSMUSG00000047694	Yipf6	0.135828	0.0633403	0.0143517	0.165552	27.4447	25.9278	27.4605	30.7885	30.3406	30.9565	30.7672	32.8114	34.3239	26.4127	27.5592	27.4107	28.4152	29.0393	30.6548	28.3386	27.6437	25.0171
	ENSMUSG00000057147	Dph6	-0.122202	-0.0616133	0.0143589	0.165552	23.0158	22.1658	19.8651	20.0268	18.7108	18.7138	18.6555	17.4157	18.3649	24.8527	20.871	22.4697	21.9619	21.4981	23.2471	20.9628	20.6355	19.4079
	ENSMUSG00000048696	Mex3d	-0.117447	-0.0608518	0.0143913	0.165781	45.3056	50.1272	50.8312	46.1827	45.3468	42.2081	43.9696	37.7249	38.0931	46.8543	49.7108	57.1155	49.9608	46.2603	45.7112	44.8648	52.1727	48.8562
	ENSMUSG00000031785	Adgrg1	-0.266581	-0.0643489	0.0144365	0.166157	5.51799	5.59228	5.2584	5.91538	6.04937	6.06304	8.32322	5.18649	4.0098	5.59454	7.16253	6.76445	6.34918	6.97844	6.92594	6.71031	7.59229	9.9283
	ENSMUSG00000075706	Gpx4	-0.0647392	-0.0456527	0.0144514	0.166185	162.853	158.567	158.628	176.321	174.119	171.048	177.313	167.988	153.094	182.791	149.132	167.17	187.977	183.859	177.304	182.454	188.899	181.794
	ENSMUSG00000031703	Itfg1	0.0751944	0.0498968	0.0144858	0.166241	198.793	200.814	212.162	181.239	182.466	192.56	188.277	190.535	189.583	185.427	184.85	192.993	184.907	177.838	183.688	188.665	182.929	197.668
	ENSMUSG00000000838	Fmr1	0.139108	0.0635514	0.014488	0.166241	128.293	120.488	128.977	106.334	106.919	106.22	99.362	109.954	126.389	112.267	122.901	124.172	97.7878	105.577	106.479	101.653	98.57	88.4572
	ENSMUSG00000069272	H2ac8	-0.281702	-0.0635101	0.0144997	0.166241	14.3758	16.4718	13.146	9.6214	15.6627	12.2427	12.1117	11.9562	10.5859	21.8402	14.5622	22.1168	16.2893	13.9569	18.7904	14.6407	15.0548	8.69427
	ENSMUSG00000059866	Tnip2	0.137324	0.063356	0.0145065	0.166241	18.5143	19.1154	17.6741	28.2228	26.6829	22.7947	26.0603	23.4757	18.2045	17.2678	15.0366	15.9406	23.0548	23.918	21.5608	23.0702	23.2311	24.0635
	ENSMUSG00000097166	9330179D12Rik	-2.3593	-0.0222098	0.0145139	NA	0	0.0508389	0	0	0	0	0	0	0.0801961	0	0	0.0588213	0.0520425	0.225111	0.240902	0.166371	0.194674	0.0560921
	ENSMUSG00000032187	Smarca4	-0.094766	-0.0560303	0.014534	0.166399	162.272	152.263	170.752	158.219	134.54	145.804	132.31	122.019	103.934	163.694	174.083	175.993	148.425	153.469	144.18	141.416	149.704	137.201
	ENSMUSG00000036450	Hif1an	-0.108832	-0.0591819	0.0145768	0.166399	38.4081	35.4856	34.7639	30.5034	29.9655	27.4003	30.4802	28.3346	23.0163	35.988	36.4767	39.5279	30.2367	32.9225	33.1843	31.8878	32.3808	32.8699
	ENSMUSG00000025521	Tmem192	-0.120305	-0.0611572	0.0145787	0.166399	23.4514	21.4032	21.983	21.9511	21.0556	20.3462	21.2386	21.3465	20.9312	24.0458	21.2979	22.3521	25.4488	24.7622	25.2345	24.8448	25.5672	20.9223
	ENSMUSG00000027007	Itprid2	-0.109144	-0.0592328	0.0145909	0.166399	50.1701	46.0092	56.0166	56.5168	51.3024	58.2985	56.4257	49.8449	51.967	50.6198	54.4542	55.1156	59.6407	64.7194	60.1051	60.2819	64.6318	54.0167
	ENSMUSG00000039678	Tbc1d13	-0.107668	-0.0589335	0.0146055	0.166399	32.9627	28.6223	29.3594	29.9333	32.7322	32.1225	30.9394	25.5503	25.9835	33.6748	29.9309	33.587	33.1511	34.1043	32.2809	31.4442	33.7435	32.7578
	ENSMUSG00000040613	Apobec1	0.238244	0.0652324	0.0146064	0.166399	15.4649	13.0148	13.7303	16.8909	14.4435	13.2338	15.6132	13.3211	14.4353	11.996	9.29706	11.1172	15.6127	14.4634	14.5746	15.0289	13.3027	7.7407
	ENSMUSG00000034640	Tiparp	0.125667	0.0618984	0.0146081	0.166399	112.393	103.457	108.308	100.918	91.2095	97.2418	97.1808	102.965	99.2827	98.281	94.5834	98.3493	98.048	96.5726	99.7335	99.9337	93.768	73.3123
	ENSMUSG00000014349	Ube2z	-0.0639055	-0.0452329	0.0146238	0.166435	150.365	141.383	147.016	142.183	139.839	141.782	133.975	128.843	119.171	148.148	142.302	144.406	151.912	147.673	148.034	152.063	150.418	139.445
	ENSMUSG00000006676	Usp19	0.116768	0.0605049	0.014706	0.167131	94.6045	96.1364	102.247	130.78	110.155	111.583	119.108	97.2876	84.7672	86.6078	93.5398	100.82	106.323	105.183	99.6733	96.4954	98.4402	99.6195
	ENSMUSG00000029580	Actb	-0.0605402	-0.0436743	0.0147102	0.167131	8592.45	7881.45	8238.97	6842.46	6545.23	6547.91	6231.68	6728.89	6034.35	8611.56	8545.28	8508.98	7078.04	6826.32	6810.31	6703.43	7099.05	7331.96
	ENSMUSG00000012017	Scarf2	-0.188525	-0.0657205	0.0147346	0.167265	32.2367	38.3325	32.4268	31.8575	30.6689	29.0326	32.2597	22.6568	20.049	38.7852	39.3228	43.4101	32.5265	32.0783	26.6799	30.0023	32.6404	37.4695
	ENSMUSG00000079350	Magea8	1.04759	0.0406823	0.0147908	NA	0.29042	0.559228	0.584267	0.498888	0.422049	0.174895	0.172205	0.327568	0.240588	0.376556	0.142302	0.588213	0.104085	0.168833	0	0.110914	0.0648914	0.168276
	ENSMUSG00000032422	Snx14	0.0931714	0.0554434	0.0148408	0.168327	39.2794	38.3325	37.8313	35.2785	34.2798	35.2706	35.9334	35.7595	32.9606	33.0831	34.4845	36.1163	34.1919	33.8229	33.7865	36.2689	33.6137	34.8893
	ENSMUSG00000027175	Tcp11l1	-0.177077	-0.065345	0.0148799	0.16849	10.1647	10.0661	9.8595	10.1916	11.4422	10.2022	9.75826	8.35297	9.46313	12.7491	8.39582	10.4114	12.5943	11.9309	12.4667	11.4242	11.2262	12.172
	ENSMUSG00000022124	Fbxl3	0.0826244	0.052322	0.0148806	0.16849	94.0962	98.4241	94.4321	89.7998	87.9738	91.0039	87.0781	87.2968	94.9521	92.0947	87.8952	89.7025	88.1079	92.7457	85.0385	84.7939	88.1225	85.3721
	ENSMUSG00000001552	Jup	-0.208437	-0.065472	0.0149235	0.168832	64.3281	79.0545	74.1289	75.332	66.9651	65.7024	65.6099	52.793	52.2076	72.4601	101.082	94.3494	65.2613	71.1913	66.489	65.4948	71.4454	93.7298
	ENSMUSG00000020023	Tmcc3	-0.107967	-0.0587519	0.0149676	0.169186	25.1214	25.7245	25.9268	34.352	28.6993	30.8982	33.0059	32.4838	29.7527	26.7892	26.5156	23.7638	35.3368	35.7926	33.4252	35.7144	36.7285	38.984
	ENSMUSG00000046794	Ppp1r3b	0.298112	0.0618852	0.0149841	0.169229	1.88773	3.50788	3.5056	5.6303	5.39285	3.9643	4.70692	4.91351	4.33059	2.36692	3.08321	2.64696	5.1522	4.38966	3.67376	3.4938	3.50413	3.02897
	ENSMUSG00000027833	Shox2	-0.123667	-0.0612993	0.0150185	0.169473	31.5106	39.7052	34.3987	35.0647	40.376	37.0778	37.3684	34.067	34.6447	41.0446	38.801	39.9397	40.489	39.0005	38.4239	38.0436	41.0762	44.3127
	ENSMUSG00000046668	Cxxc5	-0.128982	-0.0619715	0.0150338	0.169501	42.2562	46.1617	41.9942	48.5346	44.831	45.7643	46.8396	39.1989	41.7019	45.5632	49.9006	45.5277	45.8494	54.5331	44.9885	48.4695	50.9397	57.0456
	ENSMUSG00000056260	Lrif1	0.177699	0.0650562	0.0151465	0.170522	28.8242	26.182	27.5336	27.3675	25.5105	24.5437	24.6253	26.4784	34.0031	24.4761	28.5553	23.3521	23.3671	23.0176	26.439	25.233	22.8418	22.8856
	ENSMUSG00000028194	Ddah1	-0.109864	-0.0589884	0.0151545	0.170522	31.2928	26.9446	31.4774	29.9333	28.84	31.6561	26.6917	28.6622	23.4974	34.4817	29.5988	33.0576	34.6082	30.9528	32.9434	30.7232	29.3958	28.7191
	ENSMUSG00000020477	Mrps24	-0.107865	-0.0586039	0.015163	0.170522	34.197	32.8928	31.9156	30.0045	33.7639	31.6561	32.6041	28.7714	29.3518	36.1493	29.6463	34.1164	35.4409	36.0177	35.3524	34.6607	38.0263	34.6649
	ENSMUSG00000097888	Gm26682	1.36258	0.0353179	0.0151679	NA	0.14521	0.152517	0.146067	0.356348	0.234472	0.116597	0.229606	0.218378	0.320784	0.0537937	0	0	0.104085	0.112555	0.0602256	0.0554571	0.129783	0.28046
	ENSMUSG00000028047	Thbs3	0.115057	0.0598832	0.0151764	0.170529	22.3624	21.9116	23.0785	35.9199	34.7487	35.0957	35.9334	30.0816	31.5972	21.894	19.8274	24.352	32.5265	31.7969	31.4377	29.9468	34.7818	28.1021
	ENSMUSG00000046032	Snx12	-0.0903963	-0.054495	0.0152179	0.17085	51.114	55.872	51.0503	48.0357	49.1922	45.6477	46.036	47.3881	45.391	58.6889	52.462	57.0567	54.2803	51.4941	51.794	53.6825	49.2526	48.8001
	ENSMUSG00000032307	Ube2q2	0.144635	0.0633477	0.0152378	0.170929	21.4185	20.5898	18.1123	18.7439	20.6335	19.4134	20.4349	21.1281	20.851	16.7298	19.021	21.7639	19.2037	18.7405	18.0074	17.1362	18.6238	18.1738
	ENSMUSG00000005656	Snx6	0.0931746	0.055211	0.0152798	0.171255	132.504	133.605	141.1	122.014	120.753	125.983	126.111	128.134	131.842	123.026	138.128	130.407	120.27	116.607	122.679	119.399	119.141	119.981
	ENSMUSG00000021500	Ddx46	-0.0862927	-0.0532692	0.0153096	0.171444	98.0169	83.9859	88.3704	87.0915	78.0791	82.434	76.344	69.4443	69.6102	106.135	91.2156	90.1731	89.6171	85.711	87.1464	80.4128	84.6832	76.2291
	ENSMUSG00000025816	Sec61a2	0.107279	0.0583663	0.0153549	0.171806	28.8242	26.8429	28.41	38.2005	36.5776	37.4276	35.8759	37.7795	37.0506	27.112	24.5708	28.2342	36.0654	37.1433	37.0989	35.9917	33.8733	30.4019
	ENSMUSG00000032221	Mns1	-0.231048	-0.0642603	0.0154744	0.172974	6.17143	5.28725	6.573	4.48999	4.54875	3.7311	3.55889	3.93081	4.25039	8.06905	6.87793	7.70559	4.57974	4.89616	4.69759	3.60471	5.71044	4.76783
	ENSMUSG00000053965	Pde5a	-0.0696666	-0.0474056	0.0154854	0.172974	67.0145	67.1073	71.1345	87.0915	86.8483	86.6315	86.5615	84.6762	83.8851	70.4159	70.2023	68.6445	92.5315	95.3345	89.9168	93.5561	93.3787	99.0025
	ENSMUSG00000044854	1700056E22Rik	-0.481387	-0.0514941	0.0155138	0.173003	0.508236	0.864261	0.365167	0.926505	1.21925	1.04937	1.03323	0.873514	1.36333	1.29105	0.94868	0.823499	1.19698	1.85717	1.20451	1.44188	1.42761	1.51449
	ENSMUSG00000042604	Kcna4	0.640266	0.0464637	0.015514	0.173003	0.363026	0.559228	0.146067	1.42539	1.12546	0.816179	1.26283	1.25568	0.882157	0.268968	0.142302	0.352928	0.728595	0.225111	0.903383	1.05368	0.713805	0.841381
	ENSMUSG00000002455	Prpf6	-0.107926	-0.0583401	0.0155898	0.173702	112.756	112.303	117.292	107.19	107.998	103.48	109.809	94.7216	77.6298	122.165	115.929	114.231	109.341	120.434	106.238	108.53	115.442	120.934
	ENSMUSG00000032398	Snapc5	-0.186541	-0.0646153	0.0156557	0.17429	11.1086	11.6929	9.2022	6.41427	7.78446	8.22008	9.06944	9.28108	7.69882	12.8567	11.5265	11.4113	8.84722	10.4114	8.13045	8.92859	10.0582	11.4428
	ENSMUSG00000063229	Ldha	0.0998533	0.0566111	0.0156853	0.17432	945.318	855.517	931.76	990.22	948.063	926.771	913.603	1043.36	943.827	901.313	816.813	872.261	974.287	905.565	953.19	909.885	974.149	783.887
	ENSMUSG00000030257	Srgap3	-0.118665	-0.0600734	0.0157021	0.17432	22.5076	22.0641	22.2752	36.4188	31.3723	33.5799	31.6282	27.0243	25.5825	25.3906	23.6221	25.8226	32.6827	35.061	32.4616	32.997	33.8084	37.0208
	ENSMUSG00000033272	Slc35a4	-0.102604	-0.057196	0.0157125	0.17432	45.596	38.1292	42.4324	33.6393	28.7931	32.9969	30.308	28.1162	26.6251	43.6805	43.0226	44.6454	35.8052	35.1736	31.6786	31.2223	34.3275	33.5991
	ENSMUSG00000052713	Zfp608	-0.145465	-0.0629738	0.0157169	0.17432	15.6101	20.0814	18.2583	24.588	23.5878	23.5526	22.2718	21.0735	19.8886	20.0112	21.7722	17.9405	24.3559	25.2124	23.6084	26.9522	24.9832	28.607
	ENSMUSG00000044813	Shb	-0.138926	-0.0624312	0.0157242	0.17432	20.9829	23.1825	24.2471	17.6749	16.413	16.0904	14.6948	13.7578	11.5482	23.1313	24.1913	26.352	18.5792	16.4894	16.3211	15.9162	18.9483	17.3324
	ENSMUSG00000021823	Vcl	-0.0916169	-0.0545448	0.0157777	0.174767	486.164	486.477	511.014	536.09	493.188	514.892	510.414	463.454	418.303	493.88	530.028	509.628	534.216	546.513	516.374	530.558	529.773	602.765
	ENSMUSG00000022744	Cldnd1	0.132856	0.0617659	0.0158166	0.175052	33.1079	30.1983	32.7189	30.3609	24.9009	27.5169	27.8971	30.846	29.2716	30.1245	29.836	31.7635	26.8539	25.8878	27.9447	27.8395	23.88	23.3343
	ENSMUSG00000026235	Epha4	-0.161893	-0.0638186	0.0158301	0.175055	27.953	20.183	26.0729	11.0468	9.98849	10.552	11.8247	11.1373	9.38294	30.232	26.231	26.352	11.5534	10.8616	12.1053	12.7551	11.6804	14.4718
	ENSMUSG00000090231	Cfb	0.864315	0.0418405	0.015864	0.175092	0.435631	0.305033	0.292133	0.498888	0.375155	0.75788	0.803621	0.764324	0.320784	0.0537937	0.094868	0.176464	0.520425	0.337666	0.421579	0.554571	0.45424	0.0560921
	ENSMUSG00000059839	Zfp874b	0.129775	0.0613833	0.0158773	0.175092	16.1909	19.7255	18.0392	19.5279	19.6018	20.3462	20.7793	21.5649	18.3649	15.8691	16.4596	16.2935	18.8394	18.7968	18.2483	21.2401	17.91	19.1835
	ENSMUSG00000049940	Pgrmc2	-0.0956505	-0.0555187	0.0158808	0.175092	56.5594	61.1592	58.7919	51.4567	53.6471	50.3116	48.4469	45.6957	44.4286	58.3123	56.067	60.233	54.3323	57.0656	55.8291	57.2317	54.7683	57.6065
	ENSMUSG00000003518	Dusp3	-0.0821905	-0.0517477	0.0158876	0.175092	66.4337	64.4129	67.7019	87.8042	91.2095	87.6226	92.4164	87.5152	78.9129	65.3593	67.4511	70.5268	101.223	91.9578	94.6746	95.2753	94.6765	103.434
	ENSMUSG00000028525	Pde4b	0.104583	0.0574865	0.0159113	0.175092	42.1836	36.9599	37.1009	35.4923	33.7639	33.1718	33.2355	33.0843	34.2437	36.2031	33.5833	32.5282	31.9541	33.7104	35.7138	32.8861	34.3275	30.8506
	ENSMUSG00000037060	Cavin3	-0.108937	-0.0583149	0.0159252	0.175092	95.3305	115.353	104.584	94.2897	108.185	95.6095	105.045	90.8454	89.8196	110.869	110.616	111.408	106.895	110.642	99.0108	107.309	116.026	116.671
	ENSMUSG00000022139	Mbnl2	0.0870902	0.0532182	0.0159259	0.175092	270.091	245.247	262.336	269.043	247.039	251.558	256.298	253.374	278.441	250.732	233.565	241.814	249.179	257.808	259.452	262.201	249.962	234.633
	ENSMUSG00000053007	Creb5	-0.169048	-0.0639375	0.0159706	0.175438	18.5143	20.6914	17.7471	18.8865	14.4903	16.0321	18.3111	15.7778	14.9165	20.9795	24.3336	22.1168	18.9435	19.247	15.8393	21.5728	16.158	18.6226
	ENSMUSG00000025531	Chm	0.12519	0.0607547	0.0159863	0.175442	54.1634	46.6193	47.9099	48.0357	45.6282	51.4775	48.6765	51.5373	59.1847	45.9398	46.4853	46.9982	45.2249	45.9789	47.0362	50.355	45.2942	49.4732
	ENSMUSG00000029152	Ociad1	0.0526981	0.039557	0.0160076	0.175442	146.154	150.992	153.151	161.354	158.925	160.088	158.658	155.322	149.004	144.275	138.365	141.818	154.93	161.573	155.864	158.829	163.851	152.009
	ENSMUSG00000066677	Ifi208	0.884254	0.0413267	0.0160212	0.175442	0.0726051	0.254195	0.146067	1.85301	0.703415	1.04937	1.14803	1.31027	1.20294	0.268968	0.142302	0.294107	0.884722	0.731611	0.361353	0.720942	0.45424	0
	ENSMUSG00000032532	Cck	0.342761	0.0577794	0.0160238	0.175442	3.04941	2.18607	3.14043	16.8196	16.6006	16.3236	19.1147	12.8843	13.5531	2.47451	1.75506	2.52932	15.2484	14.2383	12.828	15.7498	13.2378	5.60921
	ENSMUSG00000025413	Ttc4	0.096014	0.0555234	0.0160377	0.175448	43.9987	44.6366	45.7919	47.038	44.9717	39.5847	43.2233	46.8422	38.4139	45.4556	39.0856	40.9985	41.5299	42.2646	42.6999	40.8164	41.4007	42.2934
	ENSMUSG00000005621	Zfp592	-0.161094	-0.0635192	0.0160987	0.175854	21.1281	17.7428	20.6684	21.7372	17.3978	19.1219	19.7461	15.6687	13.5531	19.043	21.7722	22.4109	21.0252	22.7925	18.6097	19.9646	20.7652	22.6612
	ENSMUSG00000030966	Trim21	0.221213	0.0637288	0.0161056	0.175854	21.7089	23.1317	27.8257	32.0001	27.1049	28.6245	29.3896	28.7714	29.1914	22.1092	19.5902	22.058	29.1438	28.1951	26.1981	25.8985	29.4607	14.64
	ENSMUSG00000033960	Jcad	-0.0980555	-0.055951	0.0161358	0.175854	80.6643	85.1552	81.9434	86.3075	80.7989	80.277	85.9875	76.76	67.6053	83.9181	83.389	82.3499	83.9966	89.0314	86.4839	88.2322	94.6765	100.293
	ENSMUSG00000024732	Ccdc86	-0.189864	-0.0640804	0.0161457	0.175854	19.0951	15.4042	18.7696	12.4009	11.1609	8.74477	9.70086	10.4276	7.93941	18.0747	15.2263	16.9994	12.9065	13.5629	12.4065	12.977	14.4059	12.5646
	ENSMUSG00000020696	Rffl	0.166975	0.0636854	0.0161537	0.175854	11.4716	12.0997	12.4157	12.0446	10.9264	12.1261	11.1359	11.9016	10.6661	9.19872	11.2893	8.64673	11.085	12.2123	10.9008	9.87136	10.9018	10.8819
	ENSMUSG00000055932	Fto	-0.123918	-0.0604683	0.0161543	0.175854	95.2579	95.933	93.7018	74.1204	74.3275	73.3978	74.335	61.3097	55.6561	95.43	100.513	102.055	74.6289	81.3776	75.2217	73.9243	75.858	90.9252
	ENSMUSG00000021591	Glrx	0.107786	0.0579183	0.016219	0.176376	36.0847	33.5537	36.8818	27.3675	25.3229	26.2926	27.7249	24.24	25.8231	30.3934	32.5397	30.6459	25.3447	25.6064	24.1505	25.4548	25.2427	27.7656
	ENSMUSG00000029790	Cep41	-0.156892	-0.0631922	0.0162387	0.176376	13.1415	13.5231	13.073	9.19378	8.95682	9.15286	8.72503	10.4276	11.0671	14.2015	14.8943	13.823	11.1371	11.7058	10.1179	10.7587	11.356	11.7793
	ENSMUSG00000045679	Pqlc3	0.100851	0.0565148	0.0162422	0.176376	37.3916	31.3676	34.6178	41.2651	39.4381	43.549	38.8608	41.9833	39.3763	34.8045	32.4449	32.4106	37.939	39.0567	40.8329	37.7108	38.1561	36.6842
	ENSMUSG00000028796	Phc2	-0.0878558	-0.0532778	0.0162718	0.176553	103.39	96.6447	99.6905	84.5258	69.4036	70.8326	76.918	65.5681	66.6429	105.436	100.228	111.702	77.6474	83.1222	77.3899	76.0317	84.4237	75.7804
	ENSMUSG00000035585	Tsen34	-0.0865668	-0.0528928	0.0163089	0.176811	53.0743	50.2288	50.5391	51.1716	51.3024	52.0605	48.3321	44.8768	43.5465	56.4296	51.5133	53.8215	56.5702	53.5764	51.1917	52.3515	58.532	47.7904
	ENSMUSG00000039275	Foxk2	-0.0703182	-0.0473884	0.0163421	0.176926	109.416	99.5934	111.449	111.537	105.372	109.601	107.685	98.6525	90.7819	109.255	107.011	112.937	112.88	111.036	117.018	116.848	113.69	108.482
	ENSMUSG00000028066	Pmf1	-0.168662	-0.0635414	0.0163486	0.176926	29.6229	24.3518	26.0729	22.3787	20.0239	22.7364	20.4923	22.8205	17.9639	35.719	25.7567	31.3518	25.2926	22.0609	27.5833	24.2902	25.8268	19.0152
	ENSMUSG00000027660	Skil	0.0833648	0.0519161	0.0163596	0.176926	119.508	102.237	114.224	100.633	91.0688	94.2686	94.4829	97.8881	97.2778	106.942	110.474	106.878	91.3345	93.421	89.7963	95.4971	91.1075	89.7473
	ENSMUSG00000024985	Tcf7l2	-0.258896	-0.0619041	0.0164155	0.177369	10.1647	9.35436	9.6404	5.20268	4.26738	5.01367	5.39574	4.58595	6.0147	12.0498	16.6968	11.6466	6.29714	5.85288	5.54075	5.37934	4.47751	6.11403
	ENSMUSG00000035640	Cbarp	-0.207704	-0.063628	0.0164273	0.177369	6.75227	8.89681	6.1348	9.55013	9.51955	10.3771	11.3655	8.40757	8.74137	8.92975	9.81884	7.82324	10.7207	12.3248	9.39519	10.4814	11.7453	12.9012
	ENSMUSG00000010554	Mettl16	-0.11381	-0.0587657	0.0165193	0.177806	36.2299	30.3508	32.865	32.5702	32.0757	33.988	31.9726	32.7022	28.1488	38.6776	31.4487	33.8223	37.2624	33.0913	37.1592	37.4335	34.1978	37.5817
	ENSMUSG00000026069	Il1rl1	0.425065	0.0526214	0.0165194	0.177806	2.39597	1.42349	2.8483	1.78174	1.50062	1.57406	2.00905	1.58324	1.44353	1.88278	1.04355	2.05875	1.30106	0.900444	1.68632	1.22006	1.36272	1.06575
	ENSMUSG00000026383	Epb41l5	-0.166891	-0.0633076	0.0165301	0.177806	10.2373	10.3203	11.7584	11.6882	8.48787	9.32775	9.52865	8.84433	7.05725	12.1036	11.0521	12.4701	10.4605	10.6928	9.21451	10.7587	11.356	11.4428
	ENSMUSG00000079110	Capn3	0.612956	0.0457413	0.0165454	0.177806	0.508236	0.762584	1.02247	0.855236	0.797204	1.22427	1.14803	1.09189	1.12274	0.430349	0.806378	0.411749	1.04085	0.562777	0.361353	0.443657	0.45424	1.06575
	ENSMUSG00000054364	Rhob	-0.0920571	-0.0542792	0.0165479	0.177806	204.166	224.962	207.561	260.205	259.654	241.647	247.917	232.628	238.102	213.399	238.498	222.756	269.112	260.847	262.282	259.428	282.213	294.483
	ENSMUSG00000025223	Ldb1	0.102017	0.0565892	0.0165482	0.177806	61.1335	65.4805	61.0559	105.835	97.7278	95.6095	97.1234	86.5324	80.5168	62.831	64.3679	60.8213	86.7548	91.0574	83.1715	79.4146	88.0576	92.8885
	ENSMUSG00000002799	Jag2	-0.0880338	-0.0531921	0.0165683	0.177878	46.4673	46.8735	50.6121	58.94	53.4126	54.1593	50.7429	55.1951	49.6414	53.8475	53.3158	56.1155	60.5254	58.6977	57.8165	55.4571	55.547	52.8387
	ENSMUSG00000032712	Resf1	0.0857711	0.0525344	0.0165968	0.178039	162.853	158.007	167.539	165.987	158.972	161.953	159.174	153.629	165.765	149.762	139.503	144.524	154.982	169.396	166.885	166.371	157.426	148.981
	ENSMUSG00000055531	Cpsf6	0.131811	0.0610201	0.0166187	0.17813	117.62	99.6951	113.64	129.212	118.924	123.301	117.616	124.694	147.481	105.651	111.28	108.702	120.686	115.144	115.693	112.079	116.869	108.145
	ENSMUSG00000060798	Intu	0.138522	0.0616107	0.0166605	0.178434	12.1977	12.4555	13.5112	16.9622	14.7248	16.9066	15.8428	14.0854	14.8363	12.2112	11.8585	12.8819	13.0627	14.5759	13.7314	14.1416	15.5739	13.5743
	ENSMUSG00000032295	Man2c1	0.0869973	0.0528211	0.0167457	0.179202	49.1537	54.8043	51.8537	71.9823	71.7952	69.7833	73.3017	65.1314	59.5857	51.9647	50.7069	50.1158	64.5327	64.5506	65.1038	61.8901	68.0711	68.0958
	ENSMUSG00000027490	E2f1	-0.165984	-0.0630166	0.0167995	0.179632	15.9005	13.7265	16.5055	16.6771	16.0848	18.0142	15.6132	11.7924	14.8363	19.5271	15.6532	17.0582	17.9026	15.7015	17.4654	18.4672	20.1812	16.7715
	ENSMUSG00000022000	Zc3h13	-0.13744	-0.0613858	0.0168242	0.179752	23.161	18.9121	24.5392	22.4499	21.1962	21.8619	21.1812	18.8897	14.5957	25.1754	25.3772	22.8227	23.1069	23.0176	21.3199	21.6283	23.4907	22.7734
	ENSMUSG00000025860	Xiap	0.141516	0.0617039	0.0168398	0.179774	92.0633	88.7647	86.1794	83.8131	79.2045	84.766	81.625	91.1184	102.731	82.4657	87.9426	87.8791	76.3984	80.1395	86.0021	79.5809	75.0793	74.8829
	ENSMUSG00000052854	Nrk	-1.61395	-0.0295616	0.0168469	NA	0	0	0	0.356348	0	0	0.172205	0	0.160392	0.0537937	0.047434	0.117643	0.364297	0.281389	0.301128	0.3882	0.259566	0.112184
	ENSMUSG00000029208	Guf1	0.100001	0.055978	0.0168822	0.179891	33.3257	34.2146	35.3481	44.9711	41.1263	45.2396	40.3533	42.8568	42.5841	36.1493	32.3974	32.8223	41.3738	41.139	41.1943	39.9291	36.5987	39.9375
	ENSMUSG00000042063	Zfp386	0.11165	0.0581769	0.0168905	0.179891	59.1732	61.5151	61.9323	65.8532	64.1045	70.0748	68.5374	68.6254	72.3368	51.9647	59.2451	54.7627	59.9529	66.9142	64.622	68.4341	61.6468	71.4613
	ENSMUSG00000051236	Msrb3	-0.169827	-0.0630338	0.0168914	0.179891	86.7631	97.3565	89.2468	57.0157	57.0704	58.1819	60.042	51.1006	51.6463	85.6395	103.833	91.0554	59.7448	64.6068	62.0323	66.604	64.502	89.8595
	ENSMUSG00000001506	Col1a1	-0.357622	-0.0556565	0.0169437	0.180302	21.3459	25.8262	24.101	30.7172	22.7437	26.6424	24.9123	23.3119	20.1292	22.432	38.8959	37.0574	21.8058	31.0653	26.9208	28.8377	31.2128	49.6415
	ENSMUSG00000024146	Cript	0.128152	0.0603708	0.0169654	0.180388	42.9822	43.3656	39.9493	41.5502	40.0947	41.3919	42.5345	47.2789	43.787	38.3549	42.074	42.2337	41.9983	36.8619	40.05	42.4247	36.0147	36.7964
	ENSMUSG00000018678	Sp2	-0.282385	-0.0599362	0.0169969	0.180578	6.38925	4.93137	4.96627	4.48999	3.51707	4.43068	2.58307	2.78432	3.52863	5.1104	7.68431	7.41149	3.69502	4.50222	4.39647	4.38111	4.93174	4.03863
	ENSMUSG00000038578	Susd1	0.251437	0.0614303	0.0170589	0.180953	5.44538	6.10067	6.42694	4.98888	4.68943	3.906	4.70692	4.14919	3.52863	4.89522	4.41136	4.47042	2.96642	4.44594	3.19196	3.60471	4.73707	4.9361
	ENSMUSG00000023009	Nckap5l	-0.211348	-0.062815	0.0170712	0.180953	24.1049	28.724	26.292	25.5145	21.6652	20.2296	21.009	17.6887	14.9967	24.7989	33.8204	28.5872	23.0028	25.2687	20.4165	22.571	25.3725	30.6263
	ENSMUSG00000028399	Ptprd	-0.155362	-0.0623498	0.0170731	0.180953	59.6814	69.2934	59.157	27.225	28.8869	26.7007	27.5527	24.3492	23.0163	67.8338	74.4239	63.4682	26.2814	30.0523	28.5469	30.8341	29.6554	37.6939
	ENSMUSG00000071302	2610044O15Rik8	0.1875	0.0630495	0.0170925	0.181014	13.5045	15.4042	11.3202	13.8976	13.7869	15.4491	13.5468	17.1427	17.5629	11.0815	13.1867	11.2349	12.8024	14.0132	13.6712	14.6407	12.7836	14.4157
	ENSMUSG00000034951	Cog7	-0.120282	-0.0593172	0.017108	0.181034	27.7352	26.2329	26.1459	29.078	24.5726	24.6603	25.9455	22.4384	19.7282	27.9727	28.6501	27.8225	27.6866	31.7406	24.9936	26.1203	27.9033	27.429
	ENSMUSG00000037343	Taf2	0.0728128	0.0480598	0.0171841	0.181694	89.3043	82.3082	90.4153	135.27	128.678	133.795	125.078	130.645	117.086	80.3677	82.298	80.0558	130.314	128.032	132.556	127.108	129.588	114.26
	ENSMUSG00000058291	Zfp68	0.0787553	0.0501077	0.0172281	0.182014	66.2159	66.904	72.8873	70.2719	71.4201	71.1241	71.1205	75.3406	69.7706	66.0048	59.7194	61.233	69.3726	68.7151	71.9696	74.4234	71.1858	71.293
	ENSMUSG00000023992	Trem2	1.02739	0.0375922	0.0173459	NA	0.29042	0.101678	0.0730334	0.498888	0.32826	0.291492	0.574015	0.600541	0.240588	0.107587	0.047434	0	0.312255	0.112555	0.240902	0.221828	0.129783	0.336552
	ENSMUSG00000067586	S1pr3	-0.194631	-0.0627307	0.0173728	0.183397	6.31664	7.16828	6.64604	11.0468	9.75402	10.3188	8.43802	8.95352	8.42059	7.6387	6.8305	7.41149	10.7207	9.79233	10.2383	11.2023	12.524	14.3596
	ENSMUSG00000000184	Ccnd2	-0.105784	-0.0568138	0.0174545	0.184086	18.9499	18.4545	20.2302	39.6972	36.4369	36.6697	37.9998	38.1616	31.9982	21.894	21.6773	19.6463	41.7381	42.3209	42.459	40.4282	40.6869	35.1697
	ENSMUSG00000069302	H2ac12	-0.2071	-0.0624486	0.0174768	0.184086	24.7583	25.1653	29.4324	17.3898	17.0695	17.8976	17.1631	17.2519	16.761	32.2224	21.7722	29.8224	25.9172	21.273	22.8255	18.3008	25.8917	15.4814
	ENSMUSG00000010376	Nedd8	-0.0786648	-0.0499852	0.0174798	0.184086	96.2744	93.7469	94.067	77.185	84.6912	77.537	72.5555	79.9265	68.2468	105.651	92.4014	100.408	83.8404	84.304	81.0034	84.4612	87.2789	81.9505
	ENSMUSG00000035697	Arhgap45	0.343569	0.0557178	0.017521	0.184374	3.84807	2.9995	3.9438	8.19601	6.79968	6.64603	7.11779	5.95081	5.21274	3.44279	3.27295	4.4116	5.98488	5.40266	5.29985	5.21297	5.06153	1.90713
	ENSMUSG00000031367	Ap1s2	0.185882	0.0625238	0.0176009	0.184931	32.7449	32.0285	33.4493	31.0023	28.418	32.9969	28.1841	33.0843	37.0506	26.843	34.1525	32.8223	28.3111	27.5198	32.582	27.7286	24.3992	24.7927
	ENSMUSG00000028799	Zfp362	-0.264347	-0.0601285	0.0176076	0.184931	5.95362	7.16828	6.1348	4.06237	3.14192	2.85662	3.7311	3.11189	2.32569	5.75592	6.9728	7.82324	4.68382	3.88316	4.15556	3.54925	4.34772	5.16047
	ENSMUSG00000070697	Utp3	-0.106284	-0.0568132	0.0176158	0.184931	38.3355	42.5013	39.1459	40.1248	47.1757	42.4996	41.3291	38.8714	34.7249	41.9591	40.6984	40.7632	45.5892	48.1737	43.9044	45.4194	49.5121	45.8272
	ENSMUSG00000105814	Mir703	0.291841	0.0585798	0.0176487	0.18513	9.22085	8.08339	9.8595	9.05124	6.6121	9.73584	8.26582	7.75243	13.4729	6.34765	8.87016	6.29388	7.33799	6.86588	9.21451	6.93214	8.69544	7.34806
	ENSMUSG00000046688	Tifa	0.135257	0.060506	0.017712	0.185563	11.1086	11.8963	9.8595	18.6726	18.8515	20.4045	19.4017	17.6887	16.8412	10.0594	10.056	9.82316	17.0699	18.853	17.1643	17.469	15.8335	18.6226
	ENSMUSG00000055320	Tead1	-0.123538	-0.059301	0.0177308	0.185563	72.9681	68.4292	66.5334	65.7819	56.0387	63.1372	64.2323	48.5892	51.1651	67.6724	77.8392	74.3502	67.7073	66.1263	62.0323	67.3804	62.75	69.442
	ENSMUSG00000048379	Socs4	-0.096206	-0.0547002	0.017732	0.185563	36.0847	35.333	34.6908	37.2028	36.6714	34.3378	33.0633	33.2481	34.2437	37.7094	41.2676	38.175	39.188	38.0437	37.7614	37.7663	35.9498	36.4598
	ENSMUSG00000074881	Mageb3	-2.23542	-0.0211776	0.0177497	NA	0	0	0.0730334	0	0	0.0582985	0	0	0	0.215175	0.094868	0.117643	0.0520425	0	0	0.110914	0.129783	0.168276
	ENSMUSG00000056133	Unc93a2	0.910019	0.0387924	0.0177556	0.185602	0.580841	0.508389	0.803367	0.285079	0.32826	0.349791	0.516614	0.109189	0.40098	0.161381	0.142302	0.235285	0.312255	0.337666	0.421579	0.166371	0.259566	0.0560921
	ENSMUSG00000033430	Terf2ip	-0.130342	-0.0600146	0.0177637	0.185602	16.7718	19.5221	16.6516	17.1047	17.8667	17.3729	16.876	14.7405	14.1145	20.2264	17.1711	19.0581	18.7353	19.6409	17.2245	18.4118	19.2727	19.4079
	ENSMUSG00000022401	Xpnpep3	-0.0918873	-0.0536526	0.0177777	0.185602	33.1805	30.9609	33.0841	37.2028	31.8881	33.6382	32.3745	28.3892	27.5072	35.3424	32.6346	33.7634	36.8981	36.2429	35.6535	34.8271	33.1595	33.487
	ENSMUSG00000031145	Prickle3	0.279559	0.059046	0.0178303	0.186005	3.12202	3.45705	3.79773	4.06237	3.65776	4.13919	3.44409	2.94811	2.88706	3.55038	2.56144	2.7646	2.75825	2.70133	3.31241	3.1056	2.14142	3.47771
	ENSMUSG00000031333	Abcb7	0.166605	0.0619869	0.0179143	0.186734	37.1738	29.7408	37.247	29.6482	26.0732	32.0642	29.16	32.8114	37.2912	29.9631	33.441	31.5871	30.0806	28.0263	28.4265	28.9486	28.098	25.0171
	ENSMUSG00000023277	Twf2	0.0973135	0.0548315	0.0179654	0.186991	44.1439	44.9924	43.8931	43.9734	42.8614	42.3247	42.3623	45.2043	40.9802	45.6708	37.7575	44.4101	40.2288	39.7884	40.4114	37.1008	43.5421	44.1445
	ENSMUSG00000025880	Smad7	-0.134907	-0.0602843	0.0179676	0.186991	18.5143	18.5562	17.528	14.4677	16.413	16.0321	17.3927	13.7578	14.9165	21.6251	18.9736	21.411	18.8914	18.1214	18.6097	16.859	16.158	14.8644
	ENSMUSG00000023286	Ube2j2	-0.105499	-0.05646	0.0179897	0.186991	43.9987	41.6879	44.5504	37.9155	36.5307	33.6382	33.9817	33.8487	31.1161	44.1646	40.6984	45.4689	46.3178	39.6195	37.641	37.4335	40.8816	36.1233
	ENSMUSG00000025337	Sbds	-0.0836188	-0.0513155	0.0180153	0.186991	45.1604	45.8058	47.3256	48.6059	48.1136	45.4728	45.749	44.7676	46.9147	48.5757	45.2046	47.1747	50.6373	54.7582	52.6371	51.686	53.0163	47.8465
	ENSMUSG00000033016	Nfatc1	-0.208112	-0.0618429	0.0180173	0.186991	14.2306	12.7606	13.5842	12.5435	10.1292	12.7674	11.0211	7.47946	6.0949	14.1477	14.2302	14.6465	11.7616	13.0002	11.744	13.8643	12.0049	11.4989
	ENSMUSG00000028719	Cmpk1	0.147606	0.061135	0.0180251	0.186991	69.9187	63.9553	70.112	57.4433	56.6952	63.4287	56.1387	65.9503	72.0962	62.4006	67.1191	67.3504	59.1203	54.8708	58.9608	55.9008	55.0279	49.8098
	ENSMUSG00000042793	Lgr6	-0.299537	-0.057635	0.0180565	0.186991	4.79194	3.86376	4.382	12.2584	8.95682	10.0856	9.35645	10.6459	6.97706	6.02489	4.17419	6.3527	14.6239	12.775	12.5269	13.3652	13.6272	6.11403
	ENSMUSG00000040044	Orc3	0.100075	0.0553727	0.0180565	0.186991	62.8034	61.4642	66.1682	65.1405	58.1959	65.4692	62.1084	64.913	63.9964	62.0779	61.3796	63.527	61.7744	63.4813	60.2256	58.7291	53.6003	56.9334
	ENSMUSG00000029131	Dnajb6	0.11764	0.058327	0.0180747	0.186991	35.4313	34.6213	37.4661	37.6304	38.3596	35.154	40.4107	33.6849	42.9049	32.9217	31.6859	32.7635	37.3145	37.3121	37.4001	35.9917	34.652	34.9454
	ENSMUSG00000047036	Zfp445	0.0671451	0.0456278	0.01808	0.186991	98.1621	96.7464	102.028	109.969	103.871	110.592	105.16	106.132	100.165	99.1955	91.8797	93.0553	98.2041	103.045	105.816	109.805	103.307	103.378
	ENSMUSG00000021327	Zkscan3	0.0798321	0.0501268	0.0181146	0.187203	46.6125	48.297	48.129	66.4946	58.8993	62.2045	61.5918	55.4135	51.3255	46.3163	40.6509	46.763	58.86	57.9661	57.9972	57.2317	58.5969	57.887
	ENSMUSG00000053647	Gper1	-0.100034	-0.055321	0.0181403	0.187323	32.8175	29.7408	29.7246	29.7907	28.1366	27.4003	27.0935	27.4611	23.4172	32.0072	33.7256	32.7047	30.0806	28.8142	28.6674	29.6695	31.2776	32.0286
	ENSMUSG00000018651	Tada2a	-0.127825	-0.0594574	0.0181917	0.187707	16.6992	15.2008	17.2359	17.8174	16.9757	16.4985	16.7038	16.433	13.5531	17.4291	14.4199	17.0582	20.1404	19.3033	18.3086	18.4118	18.9483	20.1371
	ENSMUSG00000111966	Gm5781	-0.801035	-0.039907	0.0182401	0.188058	0.363026	0.355872	0.292133	0.356348	0.375155	0.524686	0.229606	0.218378	0.160392	0.268968	0.616642	0.294107	0.676552	0.675333	0.602256	1.05368	0.713805	0.224368
	ENSMUSG00000027523	Gnas	-0.0736663	-0.0480186	0.0182619	0.188058	890.139	942.197	886.552	817.605	782.619	783.065	779.972	760.994	725.694	892.168	975.67	945.259	806.138	847.655	808.227	827.143	879.473	909.813
	ENSMUSG00000028069	Gpatch4	-0.218711	-0.0612888	0.018273	0.188058	6.75227	5.79563	5.40447	5.41649	4.45496	4.83877	3.6163	4.14919	4.0098	6.93938	6.26129	5.58803	6.34918	4.95244	5.84188	5.65662	5.12642	5.38484
	ENSMUSG00000020467	Efemp1	0.238469	0.0605539	0.0182824	0.188058	10.1647	14.8958	10.6629	4.56126	4.03291	4.02259	5.45314	3.98541	3.68902	9.68286	9.43937	10.3526	3.07051	3.65805	3.61353	4.15928	4.02327	4.71173
	ENSMUSG00000061758	Akr1b10	0.105479	0.0562814	0.0183068	0.188163	23.161	22.8267	25.6347	31.0023	29.7779	30.665	31.0542	28.9897	27.828	24.7451	22.0568	21.2933	27.3223	29.7709	29.1492	29.0041	29.3309	25.0732
	ENSMUSG00000031309	Rps6ka3	0.172051	0.0617167	0.0183267	0.188221	31.7284	31.7743	29.7976	36.7039	31.044	36.7863	31.5708	37.0151	39.697	27.6499	32.5872	28.1754	31.0173	36.1303	33.8468	32.3869	26.9299	27.8217
	ENSMUSG00000045005	Fzd5	-0.168151	-0.061601	0.0183787	0.18861	11.1812	11.6929	10.7359	8.48109	8.48787	8.62817	9.18424	8.24379	8.98196	11.2967	13.8033	14.9994	10.4605	9.17327	9.09406	9.53862	10.1879	9.59174
	ENSMUSG00000026664	Phyh	0.136742	0.0600817	0.0184428	0.18863	14.5936	17.7936	16.7246	16.1069	15.7565	13.3503	14.1782	15.0135	14.8363	15.0622	14.4199	14.0583	13.531	14.801	13.8519	14.1416	14.7952	13.7426
	ENSMUSG00000083816	Gm13033	-0.602121	-0.0437336	0.0184479	0.18863	0.653446	0.355872	0.4382	0.356348	0.515838	0.466388	0.516614	0.655135	0.481176	0.914492	0.521774	0.764677	0.83268	0.619055	0.903383	0.831857	0.584022	0.897473
	ENSMUSG00000026923	Notch1	-0.18172	-0.061685	0.0184489	0.18863	26.283	24.5552	24.9044	29.5769	25.745	28.1582	25.9455	25.2227	19.0867	25.1754	30.6424	31.5282	26.2294	30.9528	26.1379	25.6766	31.7968	36.7964
	ENSMUSG00000025142	Aspscr1	0.0780388	0.0494305	0.0184604	0.18863	59.391	57.4988	62.4435	74.0492	71.6545	64.1283	68.9966	64.2033	59.6659	61.3248	51.8454	58.6449	67.2909	66.0138	63.1766	64.6075	65.9945	63.384
	ENSMUSG00000038622	Med30	-0.103503	-0.055831	0.0184686	0.18863	40.3684	44.2298	43.0167	35.2072	41.1732	36.8446	39.8367	38.4892	40.9	46.155	45.1572	44.116	40.385	41.0265	39.7489	43.0902	46.3973	49.0806
	ENSMUSG00000053293	Pom121	-0.180785	-0.0616545	0.0184783	0.18863	9.36606	9.151	8.5449	9.33632	6.65899	7.17071	7.34739	6.27838	5.05235	10.3822	9.86627	11.4702	8.06658	7.93516	7.88955	8.04128	8.76034	7.12369
	ENSMUSG00000020255	Nopchap1	-0.0903603	-0.0529546	0.0184803	0.18863	59.3184	51.7032	58.6458	51.8843	53.6002	55.2086	49.3079	54.54	44.8296	55.7302	56.8734	59.8801	58.0274	59.3167	59.6835	56.2335	56.9097	56.7091
	ENSMUSG00000030095	Tmem43	0.057498	0.041393	0.0184986	0.188671	173.889	169.497	174.258	214.379	215.901	219.319	211.123	201.836	185.574	173.377	170.762	170.17	202.081	202.994	196.456	195.542	210.962	206.587
	ENSMUSG00000059897	Zfp930	0.152815	0.0609972	0.0185148	0.188692	15.9005	13.8282	17.455	18.8152	17.5854	19.4134	18.4259	21.2373	21.4925	15.5464	13.0918	15.47	17.4342	17.1647	18.4892	19.7982	16.3526	16.6033
	ENSMUSG00000032392	Parp16	-0.189339	-0.0615189	0.0186044	0.189459	4.79194	5.4906	4.30897	6.84189	6.79968	6.99582	7.92141	6.06	6.0949	5.9173	5.69208	5.29392	7.39003	7.93516	7.94977	7.87491	7.91675	8.69427
	ENSMUSG00000038213	Tapbpl	0.121672	0.0584748	0.0186428	0.189705	19.676	21.0473	22.4943	24.1604	23.4472	22.3866	21.9274	23.3119	20.9312	19.6347	17.4557	22.1168	21.7538	21.892	22.9459	20.3528	22.712	18.4543
	ENSMUSG00000068115	Ninl	0.1269	0.0590339	0.0186709	0.189845	23.8145	23.4876	23.9549	36.3475	34.2798	32.4139	33.5799	28.7168	25.1014	22.0016	21.3453	22.5874	30.4448	29.6584	27.5833	26.3976	30.5638	33.7674
	ENSMUSG00000025484	Bet1l	0.131845	0.0594868	0.0187008	0.189992	18.7321	17.5394	17.601	16.2495	16.413	15.8572	15.3262	15.1227	14.7561	16.1919	15.084	16.117	13.2708	13.0564	14.3939	15.8053	16.8069	16.8837
	ENSMUSG00000070871	Ccnyl1	-0.117152	-0.0578621	0.018714	0.189992	32.5271	33.8587	32.938	20.3831	20.5866	18.364	21.296	19.9816	17.6431	31.8458	31.9231	37.4104	22.7426	23.9743	22.9459	23.6247	22.128	22.1003
	ENSMUSG00000021903	Galnt15	-0.280127	-0.0579201	0.0187554	0.190266	6.67967	10.727	8.03367	9.47886	11.2077	8.10349	10.3323	8.29838	8.50078	8.4456	10.9098	8.52909	8.95131	13.0564	9.63609	12.6997	12.7187	17.3885
	ENSMUSG00000043079	Synpo	-0.226673	-0.0604078	0.0188431	0.190869	32.1641	36.1973	33.5223	29.6482	27.1518	26.3509	28.2989	20.746	18.3649	30.7162	43.6393	37.4692	26.0212	31.2904	27.222	31.7769	29.2011	41.1155
	ENSMUSG00000047260	Emc6	-0.121931	-0.0583719	0.0188505	0.190869	21.2733	24.6569	22.4212	25.2295	26.6829	27.9833	27.4379	26.9151	26.5449	25.3906	20.7287	26.2343	32.8908	28.0826	28.848	31.2223	32.9648	29.3922
	ENSMUSG00000027540	Ptpn1	-0.0967329	-0.0542702	0.018858	0.190869	65.1994	64.8196	67.848	54.8776	50.7866	53.2848	50.3985	45.0405	41.1406	71.7607	69.8703	70.3503	53.1874	56.2215	49.8668	49.745	56.0661	59.2332
	ENSMUSG00000061518	Cox5b	-0.122464	-0.0584019	0.0188998	0.191146	81.9712	90.6458	76.612	69.5592	89.0054	75.6131	79.3863	74.5216	72.818	104.898	85.9978	95.8199	86.3385	83.6287	84.0147	81.5774	91.0426	77.6314
	ENSMUSG00000033991	Ttc37	0.0769601	0.0489232	0.0189173	0.191177	78.2683	69.3443	73.3985	81.8176	75.4061	75.3799	80.4195	77.7973	74.5021	73.8587	66.7396	67.9386	75.3575	75.9749	77.3296	79.5255	77.0261	68.9932
	ENSMUSG00000027679	Dnajc19	-0.127323	-0.0588831	0.0189591	0.191241	15.9731	16.2176	16.7977	14.7528	17.304	16.0321	14.2356	15.2865	13.7135	18.7202	17.598	19.0581	15.8209	17.84	16.3814	17.469	16.742	17.1081
	ENSMUSG00000038679	Trps1	0.10369	0.0556039	0.018966	0.191241	59.1006	61.0067	56.5278	75.6171	72.2642	70.716	75.9422	63.166	69.2894	55.784	57.4426	53.645	65.0531	70.7411	70.0423	66.8813	60.6734	71.91
	ENSMUSG00000009621	Vav2	-0.111393	-0.0568926	0.0189668	0.191241	30.712	27.6055	26.219	36.2762	31.935	33.6965	33.6373	27.2973	27.3469	30.8238	31.9231	31.7635	36.2216	37.3684	31.6786	32.4979	35.3009	34.1601
	ENSMUSG00000036591	Arhgap21	-0.107921	-0.0563253	0.0189959	0.191388	112.247	120.387	113.202	116.597	111.796	112.982	110.785	89.2076	79.7149	119.153	124.087	123.642	116.679	119.027	111.718	111.302	111.548	120.598
	ENSMUSG00000020961	Ston2	-0.135409	-0.0595557	0.0190244	0.191529	29.4777	32.7403	32.7189	45.0424	38.2189	37.9523	37.885	34.1216	30.8755	29.21	37.8523	35.4693	41.7901	44.0092	41.6761	41.371	39.8433	45.4346
	ENSMUSG00000057649	Brd9	0.0800341	0.0498451	0.0190681	0.191765	49.5167	47.7886	49.4436	46.254	48.1136	46.872	46.8396	48.5892	41.0604	49.2212	45.4418	48.2923	42.4146	45.1347	42.3386	45.9185	46.592	44.9297
	ENSMUSG00000087679	Tmem250-ps	-0.0931859	-0.0533737	0.0190767	0.191765	48.2824	51.3981	47.3987	52.9533	53.2251	50.4282	52.8668	45.6411	42.2633	50.7812	52.3197	51.5275	57.0906	56.1652	52.5167	49.8559	58.8565	54.858
	ENSMUSG00000085396	Firre	0.13308	0.0592357	0.0192126	0.192947	12.2703	13.7265	12.2696	30.0758	28.5586	28.4497	27.6675	25.8232	23.4974	12.8567	14.3725	12.7642	23.5232	23.4115	23.8493	23.5138	25.8917	26.3633
	ENSMUSG00000059108	Ifitm6	0.293144	0.0566354	0.0192304	0.192947	1.88773	2.79614	2.04493	3.91983	3.23571	3.26471	4.01811	3.93081	2.72667	2.31313	1.56532	2.05875	3.12255	2.5325	2.46925	3.4938	3.24457	2.58023
	ENSMUSG00000062397	Zfp706	-0.089984	-0.0525281	0.0192524	0.192947	82.552	79.2578	82.2356	69.9155	66.3555	70.5411	64.1749	69.226	69.0488	82.3043	86.0927	78.8794	79.8852	74.8494	79.9193	73.2034	78.1292	73.088
	ENSMUSG00000040048	Ndufb10	-0.0980981	-0.0543705	0.0192525	0.192947	52.0579	50.3814	51.1964	47.038	50.8335	44.3068	47.5285	45.4227	42.1029	60.0337	50.9916	52.9392	45.7974	48.7365	50.7099	50.7432	55.547	55.5311
	ENSMUSG00000021583	Erap1	0.144729	0.0599995	0.0192693	0.192969	109.271	95.5771	118.679	95.0024	89.2399	94.152	89.6038	95.9773	93.3482	99.8948	87.9901	108.643	93.5724	91.0011	93.2292	89.0641	86.2406	63.8328
	ENSMUSG00000017221	Psmd3	-0.0864304	-0.0515982	0.0192862	0.192993	98.0169	87.9005	101.662	108.259	96.6492	102.197	97.8696	90.9546	78.4317	94.892	98.6153	108.467	110.85	105.521	107.744	96.4954	107.006	101.527
	ENSMUSG00000035456	Prdm8	-0.41163	-0.0498175	0.0193585	0.193571	1.23429	1.11846	0.8764	1.85301	1.6413	1.39916	1.32023	1.41946	1.28314	1.77519	1.28072	1.05878	2.28987	3.32039	1.44541	1.83008	2.01163	1.51449
	ENSMUSG00000069274	H4c6	-0.20537	-0.0604613	0.0194322	0.194161	105.858	86.9854	80.4828	78.3966	96.6492	89.7213	76.344	100.836	78.2713	135.13	106.869	132.348	99.4011	92.6331	103.648	94.9426	107.914	69.8346
	ENSMUSG00000033685	Ucp2	-0.231701	-0.059574	0.0194496	0.194188	17.2074	20.5389	16.7977	10.5479	8.44098	7.6954	7.6918	6.49676	5.85431	22.5933	23.9067	20.7051	8.17067	9.28583	8.01	8.31857	8.11142	12.5646
	ENSMUSG00000047749	Zc3hav1l	-0.203405	-0.0603988	0.0195434	0.194911	6.38925	6.04983	6.1348	7.19823	7.50309	6.52943	6.65858	6.00541	4.41078	6.83179	7.49457	8.94084	6.55735	7.99144	6.80549	6.98759	7.5274	7.90898
	ENSMUSG00000022514	Il1rap	0.135161	0.059166	0.0195514	0.194911	23.6693	20.3864	26.0729	19.3141	17.3978	20.6377	18.5981	20.9097	19.4074	21.7864	18.357	20.7639	17.9026	19.5847	18.9108	18.7445	19.3376	16.8837
	ENSMUSG00000026600	Soat1	0.106535	0.0557732	0.0195937	0.195187	326.287	336.757	364.948	342.379	312.129	320.991	324.204	292.245	303.061	333.79	316.005	341.928	322.351	310.372	301.911	312.168	297.787	234.465
	ENSMUSG00000056962	Jmjd6	0.0884293	0.0519742	0.0196469	0.195569	52.0579	52.8725	55.5054	69.4166	68.794	65.819	66.5858	71.1914	60.548	54.4392	48.4301	50.7628	69.2165	60.9488	66.4288	63.1102	68.5902	58.5601
	ENSMUSG00000051391	Ywhag	-0.097858	-0.0541173	0.0196823	0.195774	137.877	120.692	126.567	150.521	126.474	137.409	136.329	126.55	115.322	132.817	150.461	151.288	145.251	151.387	149.721	137.7	134.974	129.124
	ENSMUSG00000009741	Ubp1	0.0888617	0.052057	0.0197117	0.19592	51.3318	50.1272	46.5953	64.7841	60.7751	59.6976	59.6976	51.7557	45.4712	48.9522	45.8687	47.0571	57.1426	55.8275	56.2507	53.2943	50.4206	54.6898
	ENSMUSG00000049922	Slc35c1	-0.294956	-0.0559716	0.0197346	0.196001	4.50152	3.6604	4.96627	3.56348	3.42329	2.15704	3.27189	3.71243	3.36823	5.21799	3.17808	5.41156	5.10016	4.27711	4.57714	3.71563	5.06153	3.98254
	ENSMUSG00000048249	Crebrf	0.113952	0.0567876	0.0198002	0.196395	58.8827	68.8359	62.0053	70.4857	66.5431	68.7339	71.8093	61.2006	74.021	56.5371	59.6245	56.2332	59.4845	70.1221	63.2368	67.2695	67.0328	68.825
	ENSMUSG00000056076	Eif3b	-0.10601	-0.0555752	0.0198039	0.196395	82.189	69.8526	78.876	75.6171	74.8902	81.0932	77.6643	73.3751	60.147	76.0642	81.3967	91.9966	82.1751	88.0184	86.3635	75.5326	82.8014	74.4342
	ENSMUSG00000068882	Ssb	0.123124	0.0578861	0.0198326	0.196514	153.124	151.042	176.156	143.395	157.33	150.527	146.144	157.997	167.048	157.508	125.605	153.7	150.507	145.59	153.876	152.507	145.032	130.358
	ENSMUSG00000025907	Rb1cc1	0.102945	0.0550076	0.0198691	0.196514	147.606	161.159	164.982	157.007	148.514	155.657	156.362	143.42	164.322	136.851	144.911	138.701	135.883	159.097	153.937	150.344	151.456	157.338
	ENSMUSG00000021215	Net1	-0.109129	-0.0560426	0.0198727	0.196514	124.082	145.45	136.865	124.722	127.459	125.575	129.785	110.991	107.703	142.338	148.231	136.171	128.545	137.374	126.233	132.487	137.7	154.814
	ENSMUSG00000016758	Bik	0.413872	0.0491381	0.0198823	0.196514	1.01647	1.47433	1.60673	2.06682	2.06335	1.45746	1.66464	1.25568	1.60392	0.645524	0.901246	0.764677	1.61332	1.74461	1.62609	0.942771	1.68718	1.12184
	ENSMUSG00000021051	Ppp2r5e	-0.114109	-0.056755	0.0198955	0.196514	23.3788	23.5892	28.1909	24.3029	22.7906	24.019	23.9364	21.6195	21.0916	24.8527	27.4169	27.999	26.4896	25.4375	24.2709	27.2294	24.5289	25.9145
	ENSMUSG00000021285	Ppp1r13b	-0.176963	-0.0603531	0.0199049	0.196514	10.9634	12.4555	9.6404	15.1804	13.4587	13.5252	13.0301	11.5195	9.38294	10.9201	12.6174	11.1172	14.1556	15.7578	13.5508	15.8607	15.5739	16.8837
	ENSMUSG00000028669	Pithd1	-0.115956	-0.0569494	0.0199846	0.197155	26.7913	27.758	28.9942	20.3831	25.4636	23.0279	23.2476	21.0189	18.6055	31.6307	26.6579	31.1165	24.46	26.3943	25.0538	24.0129	25.5023	23.6148
	ENSMUSG00000021676	Iqgap2	0.300813	0.0552237	0.0201086	0.19823	3.26723	2.69446	2.8483	3.9911	3.56397	2.85662	3.32929	3.43946	3.04745	3.60418	2.13453	2.17639	3.59093	2.75761	2.64992	2.49557	2.59566	1.96322
	ENSMUSG00000032122	Slc37a2	-0.189461	-0.0600832	0.0201421	0.198413	6.60706	5.84647	6.3539	8.83744	7.87825	7.5205	8.32322	7.0973	6.73647	9.41389	7.20997	6.41152	8.48292	9.17327	8.43158	7.54217	9.34436	9.59174
	ENSMUSG00000032601	Prkar2a	-0.0707438	-0.0463976	0.020208	0.198914	75.1463	70.6661	73.6907	67.8487	62.0412	66.2854	65.4951	63.6573	62.8737	76.0642	70.2972	74.1737	72.3911	67.4207	69.3799	71.2624	73.0028	75.0512
	ENSMUSG00000022037	Clu	0.461457	0.0465936	0.0202292	0.198975	0.29042	0.45755	0.511234	3.34967	2.01646	1.74895	3.32929	2.40216	1.52372	0.268968	0.189736	0.411749	1.56127	1.80089	1.32496	2.21828	1.62228	2.35587
	ENSMUSG00000031519	Asb5	0.0900173	0.0521211	0.020251	0.199042	174.107	156.889	180.612	142.254	127.037	132.571	135.123	137.142	135.05	157.077	140.642	157.7	136.039	130.17	135.086	134.428	124.202	143.091
	ENSMUSG00000036167	Pphln1	-0.0902229	-0.0521544	0.0202904	0.199282	40.9493	39.2985	40.6066	36.3475	35.077	35.5621	32.0874	35.3227	34.8051	41.6363	42.3586	42.8807	38.7196	41.139	36.4365	38.2654	36.8583	38.7035
	ENSMUSG00000007888	Crlf1	-0.132633	-0.0584551	0.020314	0.199366	35.2135	32.9436	34.1066	24.4455	24.1037	23.2611	26.2325	19.6541	20.2896	36.9562	36.9037	36.4692	23.6273	25.4375	23.6686	24.5675	28.7469	31.2994
	ENSMUSG00000027665	Pik3ca	0.0838738	0.0504807	0.0203991	0.200053	128.656	136.35	138.982	147.101	143.075	147.553	151.368	140.144	150.769	123.187	124.087	122.525	131.772	150.487	144.842	142.913	143.085	154.085
	ENSMUSG00000033021	Gmppa	0.0861488	0.0510674	0.0204601	0.200361	46.7577	44.6366	47.3987	51.2429	44.6434	42.1498	47.184	44.167	39.9376	41.3135	43.4495	43.7042	45.2249	44.1217	44.2658	43.5893	43.4772	41.9569
	ENSMUSG00000082454	Gm12183	0.365792	0.0510247	0.0204967	0.200361	2.9042	3.15201	3.2865	2.70825	2.53229	2.68173	2.87008	2.02	5.53353	2.90486	2.27683	2.7646	1.87353	2.30739	2.40902	2.49557	2.07652	2.58023
	ENSMUSG00000021550	2210016F16Rik	-0.499653	-0.0448069	0.0204998	0.200361	2.75899	2.08439	3.14043	0.570157	0.422049	0.466388	0.344409	0.436757	0.160392	4.2497	2.13453	2.88224	0.728595	0.844166	0.54203	0.776399	0.648914	0.897473
	ENSMUSG00000007721	Ccdc124	-0.10782	-0.0554952	0.0205248	0.200361	40.8041	37.1632	39.6571	36.6326	39.954	36.4365	38.9756	40.946	34.4041	47.8226	37.5203	45.116	39.9166	41.4767	43.0613	38.3763	45.0995	41.5081
	ENSMUSG00000045078	Rnf216	-0.130632	-0.0581512	0.020534	0.200361	53.7278	52.2624	50.1739	50.1026	40.0947	39.8762	42.6493	30.4092	31.7576	54.3316	51.4659	55.1156	46.4739	46.7668	43.3022	44.0329	45.8133	44.9858
	ENSMUSG00000010721	Lmbr1	0.196763	0.0596057	0.0205446	0.200361	8.4948	8.4901	8.39884	6.343	5.62732	7.6954	6.83078	7.58865	6.0147	7.53111	6.8305	7.41149	6.14101	6.75333	6.68504	5.4348	4.99664	6.3384
	ENSMUSG00000015605	Srf	-0.107484	-0.0554302	0.0205487	0.200361	54.236	52.0082	56.4548	49.6037	43.7055	43.2575	41.8457	42.5838	36.2486	53.9012	50.1377	55.4097	52.7711	49.2993	45.8919	45.863	52.1727	53.1192
	ENSMUSG00000029345	Tfip11	-0.103596	-0.0547854	0.0205514	0.200361	28.2434	30.6559	30.4549	29.6482	26.9173	25.1266	27.0935	25.7141	24.4598	29.8017	32.018	30.1165	30.653	30.1086	27.6435	28.5604	31.6021	31.0189
	ENSMUSG00000024050	Wiz	-0.157186	-0.0594938	0.0206126	0.20081	13.3593	13.574	12.9269	13.1849	12.4739	11.4848	12.3987	10.5914	7.93941	12.8029	14.9417	15.2347	12.7504	12.9439	12.5269	13.3097	14.4059	13.9108
	ENSMUSG00000000594	Gm2a	-0.181674	-0.0597178	0.0206372	0.200902	23.0884	28.7748	22.7134	18.8865	18.0074	18.2474	21.5256	18.1254	17.4827	28.0265	33.2987	28.8224	17.6424	20.5977	20.4165	20.3528	19.9217	28.046
	ENSMUSG00000038540	Tmc3	-0.37193	-0.0504499	0.0207247	0.201606	3.48505	4.67718	3.2865	4.98888	4.1736	3.38131	4.64952	3.38487	2.16529	4.94902	6.59333	4.58806	3.4348	4.22083	3.73399	4.71385	5.2562	8.24553
	ENSMUSG00000071172	Srsf3	0.133503	0.0582075	0.0207932	0.202124	152.108	132.537	153.005	153.657	144.106	157.522	147.752	170.39	183.97	145.512	140.452	141.583	153.838	136.474	151.528	145.519	149.38	130.863
	ENSMUSG00000013089	Etv5	-0.202365	-0.0592004	0.0208545	0.202344	8.64001	9.151	7.15727	4.7038	4.78322	4.95537	3.9607	4.80433	4.17019	9.57527	9.05989	9.29377	6.60939	4.67105	5.4203	5.10205	6.22957	5.21656
	ENSMUSG00000057193	Slc44a2	0.103719	0.0546452	0.0208823	0.202344	319.39	319.268	337.706	367.823	323.571	322.624	339.587	270.953	251.094	295.973	306.661	306.224	293.363	305.869	287.216	289.597	291.427	318.883
	ENSMUSG00000055024	Ep300	-0.102294	-0.0543898	0.0208974	0.202344	63.8925	56.482	63.7581	82.8153	68.4188	69.4918	69.5132	57.4335	54.0521	67.2421	68.2575	66.174	76.0341	81.9404	73.4752	72.0942	65.735	67.3105
	ENSMUSG00000026353	Ubxn4	-0.0603975	-0.0421802	0.0209015	0.202344	151.236	153.432	147.746	141.399	148.749	146.912	148.44	138.998	128.875	158.745	146.618	155.524	153.838	160.504	151.528	159.495	154.506	148.251
	ENSMUSG00000042331	Specc1	-0.0921914	-0.0523557	0.0209144	0.202344	236.838	216.625	254.813	232.767	209.008	224.041	205.325	184.748	171.94	256.703	225.691	249.991	236.273	245.427	230.062	229.315	234.258	188.638
	ENSMUSG00000062093	Gm5088	-0.459101	-0.0459869	0.0209362	0.202344	0.726051	1.42349	0.949434	0.855236	1.03168	1.16597	0.975826	0.600541	0.882157	1.34484	1.42302	1.29407	1.30106	0.956721	1.74654	1.10914	1.81696	1.23403
	ENSMUSG00000038936	Sccpdh	0.0850707	0.0506047	0.020941	0.202344	50.6058	51.6523	56.5278	52.7395	50.0831	50.195	49.3079	53.8303	50.5235	54.3316	46.3905	51.7628	51.3659	48.3989	48.9032	48.8022	48.8632	48.2392
	ENSMUSG00000000223	Drp2	-0.166164	-0.0594129	0.0209468	0.202344	58.0115	70.0052	65.8761	30.4321	26.9173	25.593	28.6434	21.5103	21.1718	70.7925	78.9302	68.9974	26.4376	31.0653	27.6435	26.6749	29.0064	36.1794
	ENSMUSG00000001656	Hoxc11	-0.14836	-0.0589413	0.0209532	0.202344	19.6034	22.2674	23.2246	29.2206	28.1835	25.0683	26.1751	20.6914	18.6857	25.0141	23.8119	24.2932	28.6234	26.4505	26.0174	27.0631	27.2544	31.7481
	ENSMUSG00000059070	Rpl18	0.0893558	0.051664	0.0209941	0.202591	340.445	358.16	352.532	351.217	379.094	350.141	367.657	348.86	346.287	359.987	286.217	306.4	351.807	342.788	344.008	329.526	395.578	352.426
	ENSMUSG00000005514	Por	-0.0870198	-0.051074	0.0210327	0.202713	57.7211	57.6005	63.6851	61.7195	56.9766	57.3657	57.9181	50.773	45.0702	60.8406	61.8065	64.4682	58.7039	62.412	60.2256	62.7774	61.1926	57.5505
	ENSMUSG00000039682	Lap3	-0.0604384	-0.0421678	0.0210446	0.202713	121.468	118.912	125.836	123.439	124.739	123.826	122.323	116.887	109.307	129.374	117.304	119.466	131.72	135.461	128.461	134.206	136.337	123.683
	ENSMUSG00000046139	Patl1	-0.105765	-0.0549021	0.0210525	0.202713	32.9627	28.5206	28.3369	37.2028	29.2621	32.0642	27.4953	28.007	23.9786	31.9534	31.4013	32.1753	35.2328	34.6671	33.1843	32.1651	32.835	28.9996
	ENSMUSG00000030352	Tspan9	-0.0848562	-0.0504932	0.021091	0.202794	121.105	128.572	128.612	100.49	91.8191	90.4792	85.8727	83.6935	73.7804	124.21	136.61	141.818	97.0592	94.5466	93.1087	93.667	99.2189	94.2908
	ENSMUSG00000029322	Plac8	0.167165	0.059311	0.0210915	0.202794	117.62	170.107	141.539	94.2897	96.4147	93.8022	120.715	85.9865	92.0651	135.13	133.337	124.936	74.9412	90.7197	71.8491	93.1679	91.6915	107.08
	ENSMUSG00000102923	Gm31728	1.89392	0.0227213	0.0210999	NA	0.29042	0.101678	0.0730334	0.213809	0	0.116597	0.229606	0.109189	0.0801961	0	0	0.0588213	0.104085	0.0562777	0.0602256	0.0554571	0	0
	ENSMUSG00000068877	Selenbp2	2.42382	0.0177364	0.0211191	NA	0	0.101678	0.146067	0.0712696	0.140683	0	0.114803	0.163784	0	0	0.047434	0	0.0520425	0	0	0	0	0
	ENSMUSG00000027374	Mrps5	-0.106398	-0.0549627	0.0211345	0.20306	24.6131	21.759	21.6179	24.0891	27.6208	25.1849	25.2567	26.3146	23.738	23.3464	23.717	23.3521	27.9468	28.4765	29.9923	28.9486	27.8384	28.7752
	ENSMUSG00000063065	Mapk3	0.0904703	0.0518523	0.0211835	0.203383	77.6875	76.6142	70.2581	83.7418	82.3464	85.5238	87.5373	78.2341	74.5823	71.2228	74.0445	67.2916	73.7962	86.1612	78.4739	73.5361	81.3738	80.3799
	ENSMUSG00000029821	Gsdme	-0.137459	-0.0581996	0.0212164	0.203481	17.9335	16.0143	16.1404	11.9733	12.5208	11.4265	14.293	13.5395	9.78392	18.9892	19.2582	18.7052	14.1035	13.9006	13.4303	13.1988	13.1081	14.1352
	ENSMUSG00000048915	Efna5	-0.288863	-0.0547683	0.021233	0.203481	5.00975	3.40621	2.70223	2.42317	2.81366	3.6145	3.04228	2.83892	2.56627	4.08832	5.40748	4.94099	3.59093	3.48922	3.0715	4.15928	2.985	3.64598
	ENSMUSG00000025145	Lrrc45	0.11454	0.0560673	0.0212398	0.203481	21.6363	20.8948	20.4493	34.637	32.6385	29.8488	33.9243	29.3719	29.031	21.3561	19.3531	22.1168	26.6978	30.5025	28.4867	26.5085	31.9914	30.4019
	ENSMUSG00000022484	Hoxc10	-0.12112	-0.0568114	0.0212744	0.203666	23.4514	22.8267	23.4437	23.8041	21.0556	20.5211	19.4591	20.473	16.6006	26.7892	27.6066	23.3521	22.066	22.8488	20.4767	21.961	23.88	23.166
	ENSMUSG00000026977	Marchf7	0.115421	0.0561087	0.0213671	0.204391	104.624	108.592	104.511	105.693	101.761	103.013	102.29	106.951	125.026	100.056	103.88	101.408	99.9736	103.889	100.697	103.649	99.738	92.3275
	ENSMUSG00000055485	Soga1	-0.111014	-0.0555235	0.021381	0.204391	40.2232	44.5349	40.4605	62.7173	57.1642	55.4418	56.8275	51.8649	44.4286	44.7563	47.8609	50.5275	62.0867	61.8492	52.878	57.0654	59.1809	61.9817
	ENSMUSG00000022708	Zbtb20	-0.128367	-0.057412	0.0214144	0.204563	77.7601	75.5466	69.5278	68.5614	60.8219	65.6441	69.2262	53.5027	58.9441	80.0988	89.7451	82.7028	63.9602	74.2866	71.1264	74.368	60.349	70.5077
	ENSMUSG00000023892	Zfp51	0.174394	0.0590791	0.0214349	0.204611	16.8444	14.2857	18.3314	19.029	16.2254	20.3462	20.8942	21.7832	20.1292	15.116	13.1392	18.0581	16.1852	17.6712	19.212	19.2436	15.0548	17.3324
	ENSMUSG00000026251	Chrnd	-0.142708	-0.058336	0.0214539	0.204645	26.5009	28.2664	30.8201	35.1359	34.8425	32.1225	30.5376	30.1362	24.7806	30.2858	26.8951	27.8225	36.0134	37.7624	34.8706	33.2188	38.221	43.864
	ENSMUSG00000031897	Psmb10	0.141874	0.0582784	0.0214765	0.204713	71.2256	73.1063	77.9996	82.9579	81.6899	77.3621	80.7639	76.6508	73.8606	77.1401	58.0118	73.2914	78.6362	75.8624	73.5354	73.647	80.9844	52.7826
	ENSMUSG00000085028	Slc2a4rg-ps	0.280159	0.0549216	0.0215934	0.20568	1.16168	1.16929	1.3146	4.20491	4.9239	4.72218	4.99393	4.53135	3.12765	1.34484	1.51789	1.05878	3.95523	3.60177	3.55331	3.32743	3.37435	3.42162
	ENSMUSG00000028191	Bcl10	0.0881458	0.0511223	0.0216419	0.205994	54.0908	58.2105	56.0896	50.3876	48.817	47.6881	48.2173	48.3162	47.6365	52.0185	46.011	48.2335	47.6189	49.7495	47.9998	47.8595	53.146	47.7904
	ENSMUSG00000058773	H1f5	-0.162072	-0.0587856	0.0216907	0.206305	261.814	212.862	233.488	149.096	162.63	160.321	137.304	178.634	169.294	289.625	236.316	278.695	195.68	176.881	198.142	179.126	207.393	140.791
	ENSMUSG00000078616	Trim30c	0.370113	0.0495724	0.0217083	0.206305	3.19462	3.20285	4.89324	9.6214	6.75278	6.47113	8.03621	6.1146	6.33549	3.01245	2.46657	2.82342	7.12982	6.47194	7.10662	6.65485	6.16468	1.96322
	ENSMUSG00000024019	Cmtr1	0.155121	0.058618	0.0217212	0.206305	14.2306	13.7265	16.3595	23.519	22.2748	20.696	20.4923	20.9643	19.9688	15.8691	12.9495	14.47	19.2037	19.1344	20.5971	21.2401	19.4674	14.1352
	ENSMUSG00000102692	Dchs2	-0.503425	-0.043493	0.021737	0.206307	1.59731	1.42349	1.0955	0.712696	0.937887	0.641283	0.975826	1.41946	0.40098	1.29105	2.13453	1.29407	1.04085	1.40694	1.14429	1.33097	1.16804	2.46805
	ENSMUSG00000032449	Slc25a36	0.123506	0.0567325	0.0218271	0.206922	57.1402	55.5669	57.1121	58.0135	56.367	56.0248	55.8517	55.4681	63.0341	51.6419	60.8104	53.1745	48.8158	54.6457	54.4439	52.4624	48.8632	55.9238
	ENSMUSG00000041609	Bicdl1	-0.257915	-0.055943	0.021833	0.206922	2.54118	3.35537	2.70223	3.9911	4.59564	3.55621	4.19031	3.49405	3.12765	3.65797	3.22551	3.05871	4.94404	4.67105	4.39647	3.66017	5.71044	5.6653
	ENSMUSG00000003438	Timm50	-0.129951	-0.0572381	0.0219109	0.207407	31.2202	26.4362	32.792	30.8598	33.1074	31.5395	29.3896	32.6476	26.0637	37.6018	29.6937	34.9399	37.6267	31.5155	34.2081	33.7179	36.9232	29.7288
	ENSMUSG00000052819	Best2	-1.68471	-0.0246312	0.0219156	NA	0.0726051	0.101678	0.0730334	0	0	0.0582985	0.0574015	0.109189	0	0.430349	0.142302	0.176464	0.20817	0.337666	0	0.166371	0.129783	0
	ENSMUSG00000024312	Wdr46	-0.117457	-0.0560506	0.0219182	0.207407	35.2861	27.3005	32.0616	30.0758	28.6524	29.3824	27.9545	26.6968	22.6955	35.719	30.5949	32.6458	34.348	32.1909	32.6423	28.394	34.068	26.4194
	ENSMUSG00000038894	Irs2	-0.158883	-0.0585525	0.0219311	0.207407	22.2172	21.0981	20.5224	19.4566	14.3497	15.9738	16.8186	12.2292	10.5057	22.163	23.2901	24.6461	19.3078	19.1344	15.6586	16.4153	15.3144	16.9959
	ENSMUSG00000032376	Usp3	0.0784497	0.0484002	0.0219645	0.207473	59.9718	60.3966	62.9548	59.5814	56.7421	57.0742	63.1991	54.813	53.0898	57.2365	56.3042	53.9392	55.9457	57.8535	56.612	58.5627	54.5088	57.887
	ENSMUSG00000059895	Ptp4a3	0.103769	0.0541363	0.0219694	0.207473	39.0615	34.3671	34.1796	50.6727	44.362	45.3562	42.4771	39.6357	36.1684	34.9659	35.6229	36.3516	39.5523	40.0697	39.6886	37.9881	39.1944	42.5739
	ENSMUSG00000038965	Ube2l3	-0.0903766	-0.0515116	0.0219961	0.207577	93.4428	76.7159	78.5109	61.7908	54.6319	58.1236	55.1055	56.6692	49.1602	84.5098	87.2786	87.9967	62.7632	59.3167	60.6471	61.7792	61.9064	63.945
	ENSMUSG00000024044	Epb41l3	0.0542475	0.0392456	0.0220184	0.20764	262.032	263.651	271.027	324.847	308.236	313.121	301.989	299.943	273.629	243.631	244.095	239.109	310.121	316.731	298.357	309.007	311.349	306.375
	ENSMUSG00000038861	Pi4kb	-0.0990234	-0.0532683	0.0220565	0.207851	70.0639	77.2243	82.6007	92.7931	92.757	87.2145	91.3832	82.2195	69.2092	81.4436	81.8711	84.5851	91.2825	96.0661	91.1213	91.116	93.768	102.48
	ENSMUSG00000029337	Fgf5	-0.358442	-0.0498232	0.0221239	0.208339	1.23429	1.01678	1.3146	2.49444	1.92267	2.04045	2.41086	2.34757	1.84451	1.45243	1.37559	0.823499	3.7991	3.37666	2.77038	3.32743	3.24457	1.85104
	ENSMUSG00000033788	Dysf	-0.221943	-0.0573872	0.0221504	0.20844	9.43866	9.81191	9.27524	6.27173	5.768	6.76262	5.85495	4.80433	4.25039	9.57527	13.2341	11.5878	5.8808	6.078	6.02256	7.26488	6.16468	8.18944
	ENSMUSG00000030598	Fbxo17	-0.205554	-0.0579332	0.0222	0.208758	7.33312	7.11745	7.15727	5.55903	6.33073	6.12134	6.19936	4.69514	4.0098	7.6387	7.49457	8.35263	6.71348	7.37238	5.84188	6.26665	6.0349	8.30163
	ENSMUSG00000004951	Hspb1	-0.0996482	-0.0532911	0.0222651	0.209107	163.216	194.815	173.162	262.771	293.699	249.343	268.811	252.882	265.609	192.097	193.626	180.758	298.099	295.177	278.061	285.16	324.003	283.882
	ENSMUSG00000020948	Klhl28	0.156563	0.0582625	0.0222686	0.209107	25.4844	25.572	25.3426	25.5858	29.2152	28.4497	27.4953	31.2281	38.9753	21.1409	24.3811	23.4109	26.5937	27.0133	27.222	27.2294	29.1362	29.1118
	ENSMUSG00000024290	Rock1	0.0726294	0.0464738	0.0222859	0.209122	104.116	108.439	111.96	112.036	110.483	117.879	112.622	107.442	115.242	101.347	102.695	104.173	107.884	110.192	112.2	112.134	108.693	110.109
	ENSMUSG00000001333	Sync	-0.139661	-0.0575287	0.0224485	0.210498	47.3385	59.329	50.5391	49.3186	48.7232	47.3967	48.5617	41.8195	38.1733	53.5785	59.7668	57.4684	46.7862	54.4768	49.927	47.7486	52.9514	60.916
	ENSMUSG00000017390	Aldoc	0.180896	0.0582349	0.022465	0.210504	7.0427	9.151	8.17974	8.62363	8.76924	7.11241	9.35645	8.68054	7.29784	7.69249	8.25352	7.52913	7.2339	7.54122	5.84188	7.59762	7.72207	7.62852
	ENSMUSG00000037361	Sf3b6	-0.0827332	-0.0494326	0.0225119	0.210534	55.6881	54.2959	58.6458	45.6838	48.0667	47.1635	47.5859	46.1324	46.2731	60.733	51.6082	60.0566	54.2283	52.1132	50.6497	52.1851	54.379	48.6879
	ENSMUSG00000038022	Mindy4	0.13944	0.0574745	0.0225158	0.210534	12.9237	14.6924	14.8988	13.1136	14.631	13.1755	14.867	12.3384	12.9116	13.9326	13.2815	11.5878	11.6055	12.6062	12.7076	12.866	13.6272	12.3963
	ENSMUSG00000026094	Stk17b	0.110774	0.054912	0.022522	0.210534	90.5386	84.9518	92.6063	70.7708	70.7166	80.86	73.0147	78.8346	82.1208	81.336	87.0414	85.3497	69.2685	69.7844	77.9921	72.9261	70.5369	69.1615
	ENSMUSG00000040328	Or2v1	0.467103	0.0441737	0.0225317	0.210534	1.01647	1.77936	2.48313	2.99333	2.25093	2.62343	2.06645	1.20108	2.0851	1.77519	1.37559	1.05878	2.34191	1.74461	1.68632	1.941	1.16804	0.448737
	ENSMUSG00000024982	Zdhhc6	0.0868537	0.0504667	0.0225691	0.210574	60.6979	53.6859	56.6739	67.0647	60.6344	63.8951	64.2897	68.8984	59.0243	57.344	52.3197	52.8804	65.7296	63.5938	62.8153	61.4465	59.3756	56.7652
	ENSMUSG00000021796	Bmpr1a	0.0818617	0.0491768	0.0225732	0.210574	204.456	196.187	206.977	171.689	161.739	171.98	168.99	174.757	181.243	186.933	196.045	189.875	158.209	160.785	171.763	171.64	162.683	176.914
	ENSMUSG00000026459	Myog	-0.432089	-0.0456381	0.0225836	0.210574	4.42891	7.21912	7.0112	1.28285	2.34472	2.27364	2.81267	1.74703	2.40588	9.68286	11.0047	8.94084	1.56127	2.25111	1.74654	2.93923	2.2712	6.17013
	ENSMUSG00000019647	Sema6a	-0.202842	-0.057632	0.0226566	0.21103	20.9103	28.724	23.7358	44.2584	44.3151	44.1902	44.0844	38.38	33.6823	25.7672	32.8243	25.8814	41.2176	54.9271	45.2294	44.0884	44.8399	63.8889
	ENSMUSG00000021326	Trim27	-0.0921064	-0.0516354	0.0226644	0.21103	72.0243	62.1251	67.5559	59.7952	58.4772	57.424	56.8275	53.1206	47.0751	71.438	60.336	70.9385	67.6552	62.9748	60.4062	60.6146	67.0328	57.5505
	ENSMUSG00000019303	Psmc3ip	-0.234569	-0.0562862	0.0227656	0.211824	5.88101	4.98221	7.30334	5.6303	6.28384	5.71325	6.02716	6.87892	6.0147	7.69249	6.07155	6.3527	6.08897	6.64077	8.73271	8.54039	9.7986	5.94576
	ENSMUSG00000032504	Pdcd6ip	-0.0698972	-0.0454092	0.0227989	0.211985	132.504	134.825	134.235	127.715	116.298	117.705	113.483	105.859	94.5511	136.421	129.685	145.936	124.225	127.807	118.283	125.888	121.606	119.476
	ENSMUSG00000024388	Myo7b	-0.695266	-0.0374362	0.0228448	0.212263	0.943866	0.559228	0.803367	0.641427	0.32826	0.408089	0.114803	0.109189	0.320784	1.23725	0.853812	1.47053	0.62451	0.393944	0.662481	0.831857	0.45424	0.112184
	ENSMUSG00000114797	Nupl1	0.176149	0.0579591	0.0228748	0.212382	44.6521	38.6376	45.2077	39.7685	38.5471	45.1813	37.1388	48.0978	53.8115	37.7631	42.8329	44.0572	39.7084	33.7666	40.2909	38.5981	39.5188	36.1233
	ENSMUSG00000031880	Rrad	0.215942	0.0569871	0.0228896	0.212382	5.88101	6.35486	6.06177	5.27395	6.42452	5.82985	5.96976	5.13189	4.25039	5.75592	3.79472	4.58806	4.94404	5.12127	5.11917	5.0466	5.06153	5.83357
	ENSMUSG00000034593	Myo5a	-0.0722496	-0.0461745	0.0229264	0.212574	227.98	206.355	213.184	243.813	218.34	227.422	239.25	206.149	202.896	218.51	217.105	212.404	238.407	261.298	241.926	249.557	243.537	245.515
	ENSMUSG00000020716	Nf1	-0.0905104	-0.051179	0.022946	0.212607	129.745	126.386	128.977	152.089	132.523	146.854	142.126	123.766	113.237	128.89	139.788	140.759	148.061	154.82	147.854	157.997	140.879	136.135
	ENSMUSG00000031613	Hpgd	0.328651	0.0507346	0.0229913	0.212879	3.70286	2.7453	3.35953	3.49221	2.81366	2.44854	3.15708	2.83892	4.0098	2.74348	3.98446	2.35285	1.66536	1.85717	2.52947	2.82831	2.20631	2.8607
	ENSMUSG00000060427	Zfp868	0.148804	0.0575112	0.0230656	0.213417	13.9402	13.0148	14.3145	13.755	11.5829	11.0184	12.1117	11.9562	13.1522	10.9739	12.9969	10.9996	12.282	11.0867	11.9849	11.1469	11.8102	11.4989
	ENSMUSG00000024968	Rcor2	0.126322	0.0562577	0.0230981	0.213558	15.2471	14.2857	12.7808	30.0045	28.9338	28.5662	26.6343	24.786	22.2945	14.3091	13.661	14.823	21.7017	26.0566	24.1505	23.5693	25.8917	25.1292
	ENSMUSG00000061755	Bod1l	-0.084418	-0.0496662	0.0231251	0.213558	110.505	108.389	113.64	106.548	102.839	98.3495	99.9934	91.7735	83.6445	114.312	101.651	111.113	101.327	117.564	109.129	112.134	111.938	108.426
	ENSMUSG00000033285	Wdr3	0.089668	0.0509222	0.0231298	0.213558	63.4569	55.6178	61.0559	63.0024	62.8853	58.7066	55.7369	59.9449	59.5857	60.7868	49.3314	56.939	61.306	57.2345	58.8404	58.3963	59.9596	54.4093
	ENSMUSG00000021262	Evl	-0.139122	-0.0570648	0.0231453	0.213558	25.4118	26.0295	27.9718	20.7395	24.6664	20.8709	20.8368	18.9989	15.6382	24.7451	31.3064	27.9401	24.7722	23.5241	23.3073	22.8483	22.712	23.7269
	ENSMUSG00000027602	Map1lc3a	-0.207813	-0.0570551	0.0231646	0.213588	30.9298	47.331	34.2526	34.0669	39.3912	39.4098	43.1659	34.613	30.3141	41.7439	47.0071	44.2336	40.6452	40.126	37.1592	42.1474	41.206	59.682
	ENSMUSG00000022329	Stk3	0.099068	0.0527819	0.0232064	0.213824	49.4441	54.7535	55.1402	52.8108	48.1605	53.3431	51.4318	52.8476	57.9817	47.446	46.2482	49.6452	51.7823	49.9183	51.7338	50.0778	52.6918	53.3436
	ENSMUSG00000019779	Frk	0.106078	0.0539065	0.0232433	0.214016	39.4246	36.9599	38.5616	39.8397	36.1086	37.1944	37.7128	39.6903	44.99	36.8487	36.5716	36.5869	35.0766	36.1303	38.4841	37.3226	37.053	36.9086
	ENSMUSG00000111080	Gm20300	0.183986	0.0575651	0.0232836	0.21405	10.2373	11.2354	8.91007	7.12696	7.03415	7.7537	6.94558	8.84433	9.38294	8.55319	9.81884	8.76438	6.55735	6.92216	6.86571	7.48671	7.13805	7.23588
	ENSMUSG00000052031	Tagap1	0.176501	0.0576445	0.023293	0.21405	5.6632	6.30402	5.4775	13.8976	14.1621	12.1844	12.9727	11.847	14.2749	6.45524	6.11899	6.11742	11.8136	12.6625	9.99744	12.0342	11.0964	9.8722
	ENSMUSG00000024260	Sap130	-0.124948	-0.0560341	0.0232954	0.21405	31.5106	28.6731	31.7695	39.127	31.7006	37.0778	34.5557	27.5703	26.8657	35.8804	37.0934	37.1751	33.8276	37.9312	34.6297	33.2743	34.7169	35.1136
	ENSMUSG00000031125	3830403N18Rik	0.198715	0.0572076	0.0233275	0.214128	25.6296	26.6904	25.4156	27.5814	27.1518	32.0642	28.2415	33.9033	39.3763	22.9161	25.8041	26.5872	29.352	26.957	29.9321	27.7286	23.4907	22.7734
	ENSMUSG00000023967	Mrps18a	-0.0985336	-0.0526317	0.0233362	0.214128	35.6491	34.8246	35.9324	35.4923	32.404	30.3152	31.6856	32.7568	26.8657	39.2694	35.196	39.7044	38.043	34.3294	30.5946	35.3262	36.4041	34.0479
	ENSMUSG00000037818	Abhd18	0.240231	0.0554436	0.0234181	0.214599	4.64673	4.11795	4.52807	8.19601	5.53353	6.29623	6.37157	8.18919	6.41568	3.65797	4.41136	5.47038	5.98488	4.72733	4.87827	6.15574	5.97001	5.10438
	ENSMUSG00000031712	Il15	0.287974	0.0527684	0.0234199	0.214599	2.39597	3.15201	3.87077	14.0401	15.1469	15.1576	14.006	15.1227	16.1194	4.41108	2.60887	2.82342	13.6872	13.0002	12.5269	13.1988	10.9018	6.67496
	ENSMUSG00000011658	Fuz	0.188878	0.0573264	0.0234818	0.215017	8.20438	9.65939	7.96064	16.1069	14.0683	13.4086	15.3836	11.2465	11.0671	8.92975	9.2022	7.88206	10.1483	11.143	11.0213	12.256	11.1613	13.3499
	ENSMUSG00000019831	Wasf1	-0.309895	-0.0513355	0.0235625	0.215504	2.32336	2.49111	3.14043	1.99555	1.31304	2.09874	2.41086	2.45676	1.84451	3.06624	2.46657	3.35282	3.01846	2.30739	2.46925	2.3292	2.79033	3.36552
	ENSMUSG00000066406	Akap13	-0.130773	-0.0563053	0.0235979	0.215504	135.263	157.601	151.325	144.677	126.005	129.189	130.301	114.43	100.004	143.253	171.569	159.229	135.206	148.967	125.39	137.478	141.333	158.18
	ENSMUSG00000078919	Dpm1	0.202498	0.0568798	0.023599	0.215504	4.71933	4.88053	4.74717	6.91316	6.00247	5.77155	6.08456	5.84162	5.69392	5.27178	4.69597	4.17631	5.82876	5.5715	5.54075	4.60294	4.73707	4.263
	ENSMUSG00000022199	Slc22a17	0.404262	0.0460731	0.0236	0.215504	1.66992	1.11846	1.46067	3.06459	2.53229	2.56513	2.00905	1.41946	2.40588	1.39864	1.66019	1.29407	1.24902	1.18183	1.44541	1.60826	1.81696	2.07541
	ENSMUSG00000049382	Krt8	-1.21682	-0.0293607	0.0236377	NA	0.14521	0.101678	0.2191	0.285079	0.0468943	0	0.172205	0.163784	0	0.806905	0.426906	0.235285	0.0520425	0.393944	0.301128	0.221828	0.259566	0.0560921
	ENSMUSG00000000149	Gna12	-0.0901888	-0.0508353	0.0236806	0.215729	86.2549	84.2401	85.0839	78.6817	74.9371	71.5905	72.7851	65.2951	61.2698	83.5416	91.4528	89.4084	76.3984	80.9274	72.3911	74.9225	82.5418	84.082
	ENSMUSG00000024646	Cyb5a	0.0862158	0.0499209	0.0236834	0.215729	42.1836	42.5013	41.556	35.2785	34.7018	35.9702	35.0149	34.613	34.8051	38.7852	34.9114	37.528	35.3889	34.6108	33.907	35.4371	35.7551	36.2916
	ENSMUSG00000031748	Gnao1	-0.18381	-0.0572631	0.0236879	0.215729	38.9163	43.5181	37.7582	36.0624	29.4027	29.0326	28.7582	25.0589	21.4123	38.3011	49.2365	46.8806	28.3631	33.9355	31.6786	32.276	31.2776	41.1716
	ENSMUSG00000040918	Slc19a2	0.14424	0.0569525	0.0236896	0.215729	32.2367	23.5892	27.6796	33.2117	29.8248	29.7322	28.3564	30.027	31.918	29.2638	23.3375	26.7049	29.8724	27.7449	31.498	27.7286	25.9566	23.3904
	ENSMUSG00000042962	Gm5436	-0.400198	-0.0461703	0.0237226	0.215797	1.52471	1.52517	1.9719	1.28285	1.07857	1.28257	0.803621	1.47405	1.20294	1.61381	1.84993	2.70578	1.7174	2.13855	0.963609	1.5528	1.88185	1.79495
	ENSMUSG00000010054	Tusc2	-0.130456	-0.0562087	0.0237297	0.215797	11.4716	12.0997	12.7078	13.0423	12.7553	13.7001	13.1449	12.3384	11.1473	13.7712	12.4277	15.1171	14.3637	13.1127	13.8519	14.4743	14.341	14.3035
	ENSMUSG00000042426	Dhx29	-0.0913104	-0.0510535	0.0237461	0.215798	58.0841	48.0428	52.1458	48.6772	48.3481	50.7197	46.7248	49.1351	42.0227	55.5151	49.5211	59.7036	56.5702	54.8145	53.4803	51.1869	52.1727	48.744
	ENSMUSG00000019659	Ccdc12	-0.119208	-0.0552593	0.0237635	0.215809	23.3788	22.2674	23.8819	16.4633	20.1177	16.5568	17.1057	18.18	14.6759	24.7989	23.6696	23.9991	20.5568	20.5414	18.6097	18.8	21.6088	18.5665
	ENSMUSG00000027963	Extl2	0.111554	0.0543898	0.0237993	0.215906	40.0054	39.3493	39.9493	39.6259	37.3279	37.9523	36.9666	41.3827	44.9098	40.399	32.1128	37.1163	38.9278	37.087	37.8217	37.9327	39.6486	36.1233
	ENSMUSG00000041890	Git2	-0.0739149	-0.046476	0.0238068	0.215906	61.4239	57.5496	58.4997	72.5525	66.1679	64.9445	64.2897	60.5454	52.6888	60.5179	58.9605	58.9978	70.8819	71.0788	69.0787	71.3178	70.2125	68.6567
	ENSMUSG00000074384	AI429214	0.160539	0.0572185	0.0238708	0.21629	9.80169	9.25268	8.764	13.6125	13.5525	13.1755	12.8579	11.6832	11.3878	8.60699	7.77918	7.11738	10.9289	13.5067	11.6235	11.5905	10.1879	13.9108
	ENSMUSG00000024846	Cst6	-0.18171	-0.0571516	0.0238818	0.21629	8.5674	9.30352	10.0786	13.3987	13.1773	12.5342	12.6857	15.2865	11.5482	12.1574	8.82272	11.3525	16.0291	16.9959	16.6825	14.2525	16.5473	11.1623
	ENSMUSG00000039239	Tgfb2	-0.232407	-0.0553879	0.0239431	0.216419	7.47833	12.7606	10.2247	8.55236	8.20651	8.97796	9.01204	6.87892	7.37804	11.6194	15.6058	12.6466	8.48292	10.13	7.7691	10.2596	8.95501	10.4331
	ENSMUSG00000039081	Zfp503	-0.214637	-0.0561623	0.0239556	0.216419	22.9432	29.6391	21.837	13.3987	11.9581	12.2427	15.2688	10.8643	9.30274	24.2609	30.168	31.1753	13.9474	14.7448	11.2622	13.4761	15.7037	18.903
	ENSMUSG00000029364	Wsb2	-0.0615896	-0.042051	0.0239567	0.216419	111.739	109.354	113.494	109.256	99.6036	101.148	104.069	95.9227	87.0127	115.441	117.257	116.702	108.092	104.62	102.444	105.258	109.731	110.053
	ENSMUSG00000091586	Cyp4f17	0.273815	0.0531302	0.0239613	0.216419	2.75899	3.96543	2.92133	4.20491	3.89223	4.25579	5.28094	5.13189	3.12765	2.5821	2.46657	2.41167	4.00727	4.72733	3.55331	4.04837	3.04989	3.47771
	ENSMUSG00000024538	Ppic	0.0790802	0.0479632	0.0239879	0.216476	149.421	159.431	156.364	132.419	132.383	133.037	128.809	133.757	137.777	151.537	135.282	137.701	133.281	135.517	126.233	126.498	144.254	127.834
	ENSMUSG00000031197	Vbp1	0.186497	0.0569823	0.0240003	0.216476	61.9322	50.9406	51.4155	48.6772	45.2061	49.612	50.9725	59.3989	67.1241	49.3826	55.6401	53.3509	47.3066	44.1217	52.8178	47.6376	44.0612	39.7132
	ENSMUSG00000028101	Pias3	-0.140285	-0.0565789	0.0240339	0.216632	23.8871	26.3346	21.5448	31.715	29.8248	30.6067	28.5286	24.2946	19.8084	26.1437	27.5592	25.7637	30.2887	31.8532	29.6912	31.7215	28.682	33.5991
	ENSMUSG00000031708	Tecr	0.0658199	0.043646	0.0240822	0.216803	244.897	220.082	242.106	221.15	189.172	204.686	199.47	191.463	169.133	240.135	210.702	230.285	195.68	197.141	184.049	186.169	194.869	190.376
	ENSMUSG00000097039	Pvt1	0.134866	0.0562771	0.0240855	0.216803	14.9567	12.2013	12.9269	23.3764	20.0708	24.1939	22.9032	21.6195	19.0065	12.9643	12.9495	11.1172	23.0548	18.7405	20.6574	20.3528	19.0781	19.6883
	ENSMUSG00000074158	Zfp976	0.287266	0.0521746	0.0241519	0.217252	2.61378	2.23691	2.04493	5.06014	3.51707	4.54728	4.99393	4.53135	5.37314	1.34484	2.0871	1.52935	3.69502	4.052	4.15556	5.4348	3.24457	3.70208
	ENSMUSG00000026463	Atp2b4	-0.178131	-0.0569774	0.0241865	0.217416	63.9651	78.4444	69.4547	79.4657	75.5468	70.8909	73.1869	52.6292	48.9196	76.118	82.7723	77.8206	72.6513	82.1655	70.223	69.9869	74.8846	95.4126
	ENSMUSG00000049751	Rpl36al	-0.147616	-0.0566845	0.0243022	0.218107	10.9634	10.2186	9.71344	10.7617	11.8174	10.4354	9.52865	10.9735	7.37804	11.7808	10.8624	11.2349	12.5943	12.7188	12.1053	11.5905	11.356	9.9283
	ENSMUSG00000059049	Frem1	-0.648407	-0.037269	0.0243136	0.218107	2.03294	2.94866	1.9719	0.0712696	0.0468943	0.174895	0.114803	0	0.320784	2.90486	3.13064	3.47046	0.0520425	0.337666	0.361353	0.166371	0.194674	0.448737
	ENSMUSG00000033703	Fcsk	0.111217	0.0541017	0.024319	0.218107	16.2635	15.2517	16.9437	26.2272	24.9947	23.2611	24.2234	20.3092	20.851	15.4388	15.1314	14.9994	22.014	21.7232	22.0426	20.5191	23.6205	22.2125
	ENSMUSG00000029071	Dvl1	0.0846392	0.0493199	0.0243305	0.218107	93.6606	93.6453	91.949	130.637	127.646	121.377	131.22	115.468	101.769	90.4271	89.5554	91.7024	119.542	115.876	113.405	107.642	112.846	126.095
	ENSMUSG00000021069	Pygl	0.504236	0.0412624	0.0243456	0.218107	1.3795	1.62684	1.16853	0.855236	0.937887	0.699582	0.516614	0.70973	0.801961	0.753111	1.09098	0.647035	0.728595	0.619055	0.722707	0.499114	0.648914	0.448737
	ENSMUSG00000022227	Mcpt1	1.89274	0.0210011	0.0243627	NA	0.217815	0.101678	0.0730334	0.142539	0.0468943	0.116597	0.114803	0.109189	0.0801961	0	0.094868	0.0588213	0.0520425	0	0	0.0554571	0	0
	ENSMUSG00000038702	Dsel	0.179864	0.0568247	0.0243681	0.218161	38.3355	34.6721	36.8088	32.9266	28.3711	35.7953	31.9152	34.9951	41.4614	31.8996	39.1331	34.5869	30.601	28.9268	34.6899	28.1168	26.6704	29.1679
	ENSMUSG00000085024	C230035I16Rik	0.345923	0.0485032	0.0244038	0.218238	1.3795	1.57601	1.24157	2.42317	2.25093	2.04045	1.60724	2.12919	2.32569	1.23725	1.28072	0.999963	1.97761	1.74461	1.74654	1.60826	1.29783	1.62667
	ENSMUSG00000028289	Epha7	0.223291	0.0554332	0.0244096	0.218238	7.47833	9.4052	8.61794	4.77507	3.84533	4.66388	4.30511	3.33027	3.04745	6.83179	6.73563	6.3527	3.90319	4.50222	2.95105	3.54925	3.89348	3.75817
	ENSMUSG00000064061	Dzip3	0.146685	0.056577	0.0244308	0.21828	55.1799	45.3991	47.4717	52.3832	49.1453	54.0427	48.1025	56.287	60.2272	45.5094	46.5802	47.4688	48.8158	49.1305	54.8655	51.2424	46.4622	40.835
	ENSMUSG00000036181	H1f2	-0.099142	-0.0522634	0.0244905	0.218667	331.951	319.014	298.853	309.168	327.322	299.538	310.944	333.955	314.85	396.943	322.694	362.986	349.257	335.978	348.586	318.601	367.804	310.077
	ENSMUSG00000012609	Ttll5	-0.0908777	-0.050681	0.0245124	0.218715	37.2464	34.8755	37.4661	34.5658	30.8096	33.3467	29.9062	31.8287	27.9082	36.3107	36.9985	38.7044	35.493	33.9918	34.0877	35.548	38.0912	33.487
	ENSMUSG00000106617	Gm36266	0.710946	0.0358429	0.0245321	0.218743	0.29042	0.254195	0.2191	1.14031	0.468943	0.524686	0.74622	0.764324	0.641568	0.268968	0.284604	0.176464	0.20817	0.5065	0.481805	0.443657	0.389348	0.28046
	ENSMUSG00000027104	Atf2	0.0790922	0.0477959	0.0245632	0.218874	64.0377	61.8201	67.9941	71.626	69.7319	74.0974	69.7428	67.5881	72.0962	60.733	64.8897	60.0566	67.0827	68.9402	68.6571	68.4341	68.72	68.6006
	ENSMUSG00000042834	Nrep	-0.245298	-0.0541514	0.0246533	0.219529	18.5869	22.5725	18.8426	7.34077	9.19129	10.2022	11.1359	8.78973	8.98196	20.6568	27.3694	26.1755	8.22271	9.51094	10.5395	11.036	10.1879	17.5007
	ENSMUSG00000047420	Fam180a	-0.408247	-0.04496	0.0247098	0.219884	0.580841	1.16929	0.6573	1.49666	1.78198	1.39916	1.60724	1.52865	1.36333	0.860699	1.04355	0.823499	1.87353	1.80089	1.98744	1.83008	2.59566	3.47771
	ENSMUSG00000015659	Serac1	0.12119	0.0549409	0.0247466	0.220064	14.0854	14.5908	13.073	25.3007	25.5574	25.8262	25.7159	23.0389	19.8886	14.6857	11.8585	13.1172	21.8058	25.0436	21.2596	24.2902	22.128	21.8198
	ENSMUSG00000025993	Slc40a1	-0.118417	-0.0546748	0.0247653	0.220083	23.0884	25.9278	24.3931	21.1671	20.9149	19.4717	19.6887	18.8897	16.9214	25.4444	28.5078	27.646	19.4118	23.1301	21.1994	21.961	20.9599	22.6612
	ENSMUSG00000044165	Bcl2l15	1.81355	0.0215998	0.0248017	NA	0.0726051	0.101678	0.0730334	0.213809	0.0468943	0.233194	0.172205	0.0545946	0.160392	0.0537937	0	0	0.104085	0.112555	0	0.0554571	0	0
	ENSMUSG00000023912	Slc25a27	0.193832	0.0561881	0.0248412	0.220372	6.75227	6.45654	5.98874	13.8263	11.6298	12.0678	10.8489	10.4276	7.61862	6.40145	6.73563	7.1762	8.63905	8.89188	8.43158	9.98228	9.53903	9.59174
	ENSMUSG00000048852	Gm12185	0.375451	0.0465125	0.0248472	0.220372	15.2471	18.9629	21.6179	17.8887	14.8186	18.7138	17.6797	16.9789	15.3174	14.7395	12.9969	14.5289	17.122	15.5327	16.2007	15.2507	13.6921	4.76783
	ENSMUSG00000070691	Runx3	-0.169447	-0.0565745	0.0248636	0.220372	12.4881	10.727	13.6572	11.1181	9.33197	10.0856	9.35645	8.29838	7.13745	10.9739	13.8033	12.7642	11.1891	13.3378	10.3588	10.7587	10.4475	10.8819
	ENSMUSG00000067889	Sptbn2	-0.609446	-0.0377692	0.0248644	0.220372	0.943866	0.610067	0.4382	0.213809	0.562732	0.699582	0.459212	0.655135	0.160392	1.12967	0.853812	0.941141	0.364297	0.956721	0.54203	1.22006	0.778697	0.785289
	ENSMUSG00000034059	Ypel4	0.215579	0.0553414	0.0249536	0.220773	6.89749	9.65939	7.59547	11.9733	12.5677	11.718	13.7764	7.91622	9.22255	7.47732	7.73174	7.52913	8.27475	11.0304	8.91338	9.64954	9.73371	9.70393
	ENSMUSG00000026437	Cdk18	-0.116298	-0.0543639	0.0249691	0.220773	41.3123	37.6716	39.5111	49.2473	45.722	44.3068	45.2898	41.6557	33.121	40.2915	43.0701	44.6454	46.9944	46.5417	46.4339	46.1403	47.8898	55.0824
	ENSMUSG00000010911	Apip	-0.139888	-0.0560064	0.0249751	0.220773	12.9963	13.269	14.0224	12.3296	15.1	13.9916	11.8247	13.2119	11.6284	13.9864	15.5584	14.3524	14.2596	14.8573	14.8757	16.3598	14.7303	14.2474
	ENSMUSG00000035296	Sgcg	-0.441775	-0.0432139	0.0249762	0.220773	2.32336	3.35537	2.77527	0.855236	1.6413	1.98215	1.60724	0.928108	1.60392	4.51867	4.83827	3.29399	0.988807	2.30739	1.38519	1.99646	1.68718	3.19725
	ENSMUSG00000037991	Rmi2	-0.420573	-0.044109	0.025047	0.221072	1.52471	1.16929	1.82583	1.49666	1.78198	1.39916	1.14803	1.14649	2.0851	3.01245	1.66019	2.05875	2.02966	2.13855	2.3488	2.27374	2.07652	0.841381
	ENSMUSG00000062822	4833420G17Rik	0.115271	0.0542147	0.0250575	0.221072	17.4252	16.7768	15.9213	23.7328	20.399	19.7632	19.1721	17.4157	18.3649	16.676	15.4635	14.5289	18.7873	18.7968	18.6097	19.1327	18.3643	18.1738
	ENSMUSG00000090942	F830016B08Rik	0.606308	0.0377045	0.0250601	0.221072	0.580841	0.965939	1.60673	2.3519	1.17236	1.45746	1.14803	1.80162	2.0049	1.12967	0.616642	0.941141	1.30106	1.23811	0.903383	1.5528	0.778697	0.168276
	ENSMUSG00000040102	Klhl42	0.076738	0.0469805	0.0250803	0.221104	41.1671	39.0443	39.8032	51.1716	47.926	49.8452	51.317	47.7157	45.391	36.3645	35.0537	38.4691	48.3995	49.637	45.9521	48.0258	47.6303	50.8194
	ENSMUSG00000042303	Sgsm3	0.0868953	0.0495991	0.0251066	0.221188	42.837	38.3325	41.2639	48.3921	43.471	41.6251	47.8155	41.2735	38.6545	37.6018	35.8127	36.6457	43.9238	40.52	41.7363	42.7574	44.8399	44.481
	ENSMUSG00000058388	Phtf1	0.0755551	0.0466109	0.0251645	0.221489	56.1237	57.4988	63.1008	59.8665	64.4797	63.7202	59.6976	61.9103	55.0947	57.0751	51.0864	56.8802	61.306	59.9921	61.3699	57.7863	61.5819	57.9431
	ENSMUSG00000031077	Fadd	-0.167177	-0.0563732	0.0251749	0.221489	8.5674	8.2359	9.12917	6.77062	6.6121	7.5205	6.19936	6.87892	4.57117	9.14492	9.2022	9.9408	7.91046	7.71005	7.82932	7.87491	7.07316	7.0676
	ENSMUSG00000051177	Plcb1	0.169439	0.0563436	0.0252076	0.221489	4.79194	3.71124	4.01684	10.9043	9.75402	8.91967	11.5951	11.1373	10.4255	3.49659	4.07932	4.11749	9.15948	9.73605	8.79293	9.92682	10.0582	8.69427
	ENSMUSG00000038930	Rccd1	0.183545	0.0561646	0.0252121	0.221489	5.15496	5.4906	5.62357	9.76394	9.9416	10.1439	9.93046	8.08	9.70372	6.61662	5.88182	5.05863	8.84722	7.65377	8.01	7.65308	7.65718	8.13335
	ENSMUSG00000026048	Ercc5	0.097347	0.0516616	0.0252243	0.221489	33.834	34.9263	36.8818	38.3431	36.1555	38.3604	36.5648	32.8114	29.1914	32.2762	34.2473	30.1165	33.6194	34.9485	33.0638	33.2743	36.469	33.9918
	ENSMUSG00000039262	Prrc2b	-0.155564	-0.0562617	0.0252502	0.221506	113.99	116.167	109.988	118.165	91.1626	97.475	99.2472	78.4524	69.7706	100.379	136.562	135.23	105.022	111.205	102.805	102.54	100.971	112.633
	ENSMUSG00000028098	Rnf115	0.0784394	0.0474127	0.0252596	0.221506	59.9718	58.6681	60.7638	63.43	60.0716	61.6798	60.8456	60.9276	65.1994	57.4516	53.3633	54.9979	59.6927	62.8622	63.6584	61.0583	61.7766	57.3822
	ENSMUSG00000097077	Gm16712	-1.61916	-0.0234767	0.0252608	NA	0.0726051	0.152517	0	0.0712696	0.140683	0	0.0574015	0	0	0.107587	0.047434	0.294107	0.364297	0.225111	0.0602256	0.0554571	0.129783	0.336552
	ENSMUSG00000014786	Slc9a5	0.133779	0.0555314	0.025302	0.221706	14.7388	16.2684	14.0954	37.1315	31.935	29.6156	30.6524	28.007	23.9786	17.1064	15.1314	15.7641	26.3335	29.7146	26.6197	24.623	27.7735	24.6805
	ENSMUSG00000020821	Kif1c	-0.0972501	-0.0516092	0.0253159	0.221706	216.073	212.202	208.364	211.742	195.221	189.703	209.688	166.677	157.345	208.074	215.113	211.58	214.935	214.812	203.261	203.25	225.692	223.751
	ENSMUSG00000047126	Cltc	-0.0672531	-0.0438674	0.0254067	0.222355	720.17	663.651	736.761	677.418	627.259	679.002	650.818	637.883	608.688	685.277	693.2	710.503	719.227	733.58	729.934	747.451	701.606	680.116
	ENSMUSG00000033777	Tlr13	-1.87529	-0.0206912	0.0254088	NA	0	0	0	0.0712696	0.0468943	0.0582985	0	0	0.0801961	0.0537937	0.094868	0.117643	0.156127	0.112555	0.240902	0	0.129783	0.0560921
	ENSMUSG00000032501	Trib1	0.124023	0.0547985	0.0254878	0.222918	17.643	16.726	17.8201	23.0201	21.4776	20.113	21.4682	17.0335	17.8837	15.8691	14.7994	18.117	18.7873	21.3293	17.2245	18.5227	18.5589	18.6226
	ENSMUSG00000027957	Slc35a3	0.165566	0.0561089	0.0255828	0.223601	33.3257	31.2151	33.0841	31.0023	28.1835	30.7816	27.4379	31.1189	40.098	29.4251	29.6463	29.9401	30.7051	26.7882	32.1605	26.1758	29.7851	25.3536
	ENSMUSG00000041351	Rap1gap	0.253836	0.0528683	0.0256789	0.224183	4.13849	3.81292	4.08987	5.13141	5.11148	4.13919	4.30511	3.87622	3.04745	3.55038	2.32427	2.7646	3.48685	3.82689	4.33624	4.82477	3.89348	3.42162
	ENSMUSG00000027006	Dnajc10	0.0623819	0.0420221	0.0256833	0.224183	266.316	259.634	260.364	240.749	238.927	253.54	241.201	248.897	243.555	247.451	240.301	243.873	243.247	248.916	250.297	246.729	237.632	240.13
	ENSMUSG00000030142	Clec4e	0.999817	0.0307513	0.0257012	NA	0.798656	0.355872	0.146067	0.498888	0.140683	0.291492	0.229606	0.382162	0.481176	0.268968	0.047434	0.0588213	0.260212	0.225111	0.361353	0.166371	0.259566	0.0560921
	ENSMUSG00000021306	Gpr137b	0.0975139	0.0515061	0.025703	0.224187	47.1933	41.027	43.0897	91.2251	80.0955	80.9766	86.3319	72.72	69.0488	41.6901	39.0382	39.822	83.268	82.4469	78.0523	81.3001	73.457	65.9643
	ENSMUSG00000062070	Pgk1	0.0866824	0.0493442	0.0257324	0.224187	302.909	288.816	299.437	354.78	345.986	338.714	344.524	396.848	336.503	303.235	272.84	286.989	351.495	338.229	339.19	347.272	351.971	296.839
	ENSMUSG00000023020	Cox14	-0.103026	-0.0523742	0.0257344	0.224187	27.6625	26.9446	26.1459	28.9355	30.1062	29.3824	29.16	28.3892	23.8984	32.0072	31.3064	29.1166	30.7571	29.3207	29.5105	29.725	29.7851	33.1504
	ENSMUSG00000038884	Shfl	0.15887	0.0559692	0.0257722	0.224191	23.9597	27.8089	26.5111	34.2094	36.7652	37.5442	37.4258	28.553	27.7478	29.3713	25.14	27.5872	32.1622	32.3034	29.2696	28.0613	29.9149	21.5394
	ENSMUSG00000040187	Arntl2	0.153404	0.0559076	0.0257742	0.224191	6.38925	7.62584	5.98874	10.3341	10.2699	10.6103	11.1933	11.6832	10.6661	6.18627	6.26129	5.82331	9.3156	9.62349	10.1179	10.4814	10.772	9.64783
	ENSMUSG00000027882	Stxbp3	0.113605	0.0536964	0.0257856	0.224191	38.1903	41.1287	35.6403	43.617	40.845	45.5311	41.2143	44.8768	45.4712	35.2348	39.3702	36.1163	38.8237	39.9009	41.6159	44.3657	39.454	39.601
	ENSMUSG00000023011	Faim2	-0.64397	-0.0362946	0.0258117	0.224271	0.435631	0.305033	0.511234	0.427618	0.234472	0.816179	0.516614	0.600541	0.240588	0.59173	0.47434	0.588213	0.884722	0.337666	0.782932	1.05368	1.23294	0.673105
	ENSMUSG00000078652	Psme3	-0.0695575	-0.0445484	0.0258731	0.224657	83.7863	74.1231	78.9491	86.5926	82.9561	85.757	80.4195	80.9092	74.021	85.9623	76.5585	80.2911	94.0928	88.2998	91.7235	90.6724	90.2639	80.3238
	ENSMUSG00000088958	Scarna8	1.61135	0.02325	0.0258732	NA	0.29042	0.305033	0.0730334	0.285079	0.140683	0.174895	0.114803	0	0.0801961	0.0537937	0.047434	0.235285	0	0	0.180677	0	0	0
	ENSMUSG00000072720	Myo18b	0.549007	0.038662	0.025899	0.224735	0.580841	0.508389	1.02247	1.14031	1.21925	1.28257	1.32023	1.09189	0.40098	0.376556	0.142302	0.529392	0.572467	0.787888	1.08406	0.998228	0.973371	0.729197
	ENSMUSG00000109324	Prmt1	-0.0881768	-0.0496135	0.0259229	0.224795	59.6814	59.9391	58.0615	57.0157	48.5356	50.4282	53.2686	55.0314	45.5514	61.5399	64.8423	63.7623	53.1874	58.4163	58.7802	53.8488	55.8715	57.3822
	ENSMUSG00000026004	Kansl1l	0.105784	0.0526196	0.0260823	0.22603	40.7315	41.4845	40.7526	31.7863	29.3559	30.3735	28.1841	30.027	34.5645	37.279	37.7575	37.9398	29.1958	28.6454	28.9685	29.0041	28.6171	32.2529
	ENSMUSG00000059305	Vpreb1	1.38369	0.0257317	0.0261609	NA	0.0726051	0.203356	0.0730334	0.142539	0.375155	0.174895	0.0574015	0.218378	0.40098	0.107587	0.094868	0.0588213	0.0520425	0.112555	0	0	0.194674	0.0560921
	ENSMUSG00000058665	En1	-0.1584	-0.0557232	0.0261645	0.226594	11.6894	15.2517	13.4381	10.2628	9.66023	8.56987	8.32322	7.69784	8.66117	14.0939	16.0801	16.2347	10.4605	10.749	10.2986	9.92682	10.2528	8.30163
	ENSMUSG00000038344	Txlng	0.161205	0.0556519	0.0263009	0.227445	10.2373	10.3203	8.764	13.0423	11.9112	12.1844	10.3897	10.8643	11.0671	8.92975	10.5303	10.529	10.6167	10.2425	11.8042	9.64954	9.34436	8.18944
	ENSMUSG00000028019	Pdgfc	-0.110443	-0.0531022	0.0263213	0.227445	28.5338	34.5705	34.1066	44.401	43.3773	41.6251	44.4862	43.4027	42.1029	33.4597	40.3663	37.2339	45.1208	47.3859	45.1089	45.7521	46.8516	50.5389
	ENSMUSG00000004771	Rab11a	0.100338	0.0517284	0.0263269	0.227445	61.9322	63.0402	67.3368	58.2273	59.8372	59.1729	57.0571	60.3816	64.3974	56.5371	60.8578	66.7622	56.5181	57.0656	57.7563	58.8954	54.6385	55.0263
	ENSMUSG00000029326	Enoph1	-0.135993	-0.0550796	0.0263313	0.227445	19.8212	16.9294	19.719	13.9689	15.8503	15.1576	16.015	17.5249	13.5531	21.0333	17.598	21.1169	19.3598	17.8963	18.9108	17.1362	17.7802	15.5375
	ENSMUSG00000029723	Spacdr	-0.112797	-0.0533096	0.0264482	0.228305	49.2263	48.0936	50.7582	44.401	42.1111	38.0689	40.4681	34.0124	29.2716	47.6612	52.3671	53.2333	42.1544	44.178	40.3511	42.9238	45.6186	44.0884
	ENSMUSG00000026116	Tmem131	-0.134318	-0.0549081	0.0265066	0.228391	46.9755	42.1963	40.8257	38.2718	34.4673	38.5353	35.7611	31.3373	25.9033	37.8169	47.9558	48.2335	41.686	39.6195	39.0262	41.1492	37.1828	38.4792
	ENSMUSG00000043531	Sorcs1	0.637254	0.0359735	0.026509	0.228391	1.66992	2.23691	2.04493	0.0712696	0.32826	0.174895	0.114803	0.163784	0.320784	1.45243	1.18585	1.29407	0.104085	0.168833	0.180677	0.110914	0.129783	0.0560921
	ENSMUSG00000033862	Cdk10	0.129755	0.054664	0.0265098	0.228391	12.7059	13.6248	14.2415	19.2428	19.977	16.7317	19.7461	17.0881	17.2422	14.5781	12.3803	11.9996	17.4863	16.2643	14.5144	17.1917	18.0398	18.0056
	ENSMUSG00000023707	Ogfod2	0.153245	0.0554007	0.0266176	0.228982	9.65648	11.7438	9.56737	10.5479	10.5512	11.718	12.2839	11.0827	11.5482	9.52148	8.15865	8.64673	11.6055	10.6928	10.5395	10.2596	10.1879	11.2184
	ENSMUSG00000020111	Micu1	-0.0565247	-0.0394998	0.0266274	0.228982	133.376	138.078	132.409	151.305	143.028	143.298	147.752	137.524	133.526	142.822	134.475	139.465	150.611	155.664	145.264	152.23	153.273	163.284
	ENSMUSG00000000740	Rpl13	-0.0762311	-0.0464164	0.0266303	0.228982	330.716	332.232	296.296	355.35	384.815	362.616	364.327	339.033	320.945	375.534	318.946	343.164	368.096	376.667	360.631	384.706	400.51	390.962
	ENSMUSG00000024590	Lmnb1	-0.113379	-0.0532781	0.0266573	0.229066	49.5893	41.2812	48.5672	37.274	36.5307	34.3961	31.5134	36.1962	35.5269	55.2461	48.6199	51.5275	40.1768	39.7884	39.4477	38.6536	41.4656	31.8603
	ENSMUSG00000006728	Cdk4	0.0524971	0.0377368	0.0266773	0.229089	380.233	349.009	375.465	407.734	393.49	393.34	381.261	407.931	369.784	376.287	323.31	349.693	392.14	392.368	384.48	392.248	405.636	386.979
	ENSMUSG00000032244	Fem1b	0.0643893	0.0425709	0.0267035	0.229167	144.121	135.791	141.247	156.579	149.827	155.715	152.516	156.25	148.363	136.475	127.455	138.76	156.492	152.456	155.201	154.282	150.159	136.192
	ENSMUSG00000027508	Pag1	-0.209356	-0.0542668	0.0267661	0.229555	2.61378	3.20285	3.79773	5.98665	5.86179	6.23794	4.93653	4.64054	4.17019	3.12003	3.93702	3.99985	6.55735	6.41566	6.80549	6.87668	5.45088	5.72139
	ENSMUSG00000072235	Tuba1a	-0.0914132	-0.0499808	0.0268186	0.229856	299.714	256.33	268.105	322.068	313.489	314.579	304.056	349.078	273.629	306.839	315.057	297.107	358.156	335.922	342.262	330.802	323.743	319.388
	ENSMUSG00000051323	Pcdh19	-0.114455	-0.0532478	0.0269722	0.230924	59.028	69.5476	71.2806	68.6327	63.1667	68.7922	64.8063	60.8184	57.5808	67.6186	81.4916	76.5854	64.2725	75.5247	66.9106	69.2659	69.1742	72.7514
	ENSMUSG00000015291	Gdi1	0.0787492	0.0470125	0.0269918	0.230924	87.4892	92.3743	87.9322	127.644	124.786	125.283	128.35	116.287	112.515	92.5251	88.2272	87.8791	111.735	119.027	108.948	111.358	118.492	127.778
	ENSMUSG00000025085	Ablim1	0.101477	0.0516416	0.0269954	0.230924	96.2018	105.338	102.831	107.047	95.9927	96.8921	99.7064	87.8973	79.5545	96.5596	98.805	85.585	89.7733	92.5769	84.6771	91.116	87.0193	99.9561
	ENSMUSG00000030083	Abtb1	0.159034	0.0551811	0.027066	0.231347	14.9567	16.6243	14.2415	22.0223	23.1658	20.113	25.1419	20.0362	19.3272	15.9767	15.4635	15.2347	19.1516	18.1214	16.02	17.3581	18.9483	23.5026
	ENSMUSG00000049624	Slc17a5	0.127885	0.0542643	0.0270797	0.231347	15.0293	15.2517	14.8988	16.392	14.5841	15.7989	16.3594	15.5595	16.4402	11.727	12.0957	13.6465	14.8841	16.4894	15.0564	15.0289	15.7037	16.435
	ENSMUSG00000039943	Plcb4	-0.129478	-0.0543373	0.0271214	0.231553	38.7711	46.8226	44.3313	26.9399	27.5739	28.5079	28.4712	25.1681	25.9835	43.0349	47.8135	49.2923	28.155	30.5025	28.9083	31.2778	28.9416	37.0208
	ENSMUSG00000063382	Bcl9l	-0.139603	-0.0547828	0.0271494	0.231643	26.7187	31.1134	26.9493	26.5123	22.0403	24.9517	26.0029	18.2892	19.3272	29.4789	32.2551	34.5869	25.8131	27.97	24.3311	22.9038	26.0214	25.6341
	ENSMUSG00000030733	Sh2b1	-0.134515	-0.05457	0.0271681	0.231654	28.1708	28.1139	28.6291	30.5747	26.2608	24.7768	25.8307	21.6195	19.8084	28.7796	30.7372	32.1753	26.4896	27.6886	26.3788	27.0631	28.2926	33.0943
	ENSMUSG00000017999	Ddx27	-0.107859	-0.0524064	0.0272329	0.232057	76.5984	63.0402	79.8255	80.1784	71.0449	74.1556	68.9392	69.6627	59.9866	84.6712	66.8819	79.4088	85.766	81.7153	79.3171	75.9762	85.1375	67.1983
	ENSMUSG00000004035	Gstm7	-0.472379	-0.0402878	0.0272877	0.232353	1.3795	1.16929	1.38763	0.498888	0.984781	0.699582	0.631417	0.818919	0.801961	1.39864	1.80249	1.82346	1.24902	1.12555	0.481805	0.942771	1.03826	1.90713
	ENSMUSG00000021944	Gata4	-0.145538	-0.0548711	0.0273026	0.232353	10.3099	10.0661	8.5449	16.392	13.9745	17.0232	16.4742	12.0654	11.869	10.9739	9.96114	11.1172	18.0067	16.7708	15.5382	16.138	16.8069	16.5472
	ENSMUSG00000007815	Rhoa	-0.0484302	-0.0357626	0.0273261	0.232403	242.574	229.639	228.594	225.141	224.296	219.727	225.358	226.295	217.732	236.477	229.581	247.167	230.808	244.358	233.615	237.079	246.522	244.337
	ENSMUSG00000019948	Actr6	0.154531	0.0549607	0.0273958	0.232613	12.5607	9.86275	10.4438	11.1181	11.6298	12.3593	10.9637	13.4303	12.9116	9.41389	9.96114	9.76434	10.7207	11.762	10.419	12.6442	11.356	10.2088
	ENSMUSG00000025730	Rab40c	-0.134913	-0.0544676	0.0273997	0.232613	12.7059	13.3198	12.4157	11.9733	12.7553	11.9512	12.6857	11.4103	10.1849	13.287	12.9969	13.5289	12.3341	13.5067	14.9359	13.6424	13.6921	15.0327
	ENSMUSG00000021484	Lman2	0.0643663	0.0424237	0.0274034	0.232613	234.95	211.032	235.46	224.784	200.379	211.565	207.793	208.388	192.39	230.398	196.804	224.815	216.861	201.868	199.708	196.984	213.363	195.93
	ENSMUSG00000015377	Dennd6b	0.202952	0.0540608	0.0274322	0.232682	3.92068	4.11795	3.65167	12.8285	11.3015	10.4937	10.3323	11.0281	9.94431	4.62625	4.6011	5.58803	9.83603	8.89188	8.43158	8.09674	8.3061	8.18944
	ENSMUSG00000022013	Dnajc15	-0.0909039	-0.049665	0.02746	0.232682	38.2629	37.0616	35.3481	27.1537	27.7145	29.6739	26.4047	28.8805	26.3845	41.2597	36.3344	37.528	32.1622	31.2904	29.5708	29.6695	31.083	31.075
	ENSMUSG00000022149	C9	-1.44128	-0.0243756	0.0274607	NA	0	0.0508389	0	0.0712696	0.0937887	0.116597	0	0.109189	0.0801961	0.161381	0.094868	0.117643	0.20817	0.225111	0.240902	0.166371	0.194674	0.0560921
	ENSMUSG00000059423	Zfp933	0.117448	0.0533006	0.0274811	0.232682	19.8938	20.9456	21.6909	20.8107	18.5233	20.1713	21.3534	19.3265	23.1767	18.3974	19.021	18.0581	19.7761	19.4721	19.6938	20.9073	20.1812	18.5104
	ENSMUSG00000113971	Eif1ad4	0.840494	0.031788	0.0274817	0.232682	0.363026	0.203356	0.2191	0.427618	0.468943	0.233194	0.459212	0.600541	0.721764	0.107587	0.047434	0.235285	0.312255	0.168833	0.301128	0.443657	0.45424	0.0560921
	ENSMUSG00000056185	Snx32	0.249464	0.0516872	0.0275861	0.233111	2.03294	2.59278	2.191	4.13364	5.8149	6.64603	5.33834	5.18649	5.61372	2.5821	1.99223	2.7646	4.1634	4.44594	4.69759	4.10383	4.47751	4.54346
	ENSMUSG00000026941	Mamdc4	0.321162	0.0474526	0.027592	0.233111	1.3795	1.01678	1.89887	3.63475	3.42329	3.20642	3.7311	3.71243	2.96725	1.61381	1.37559	1.76464	2.75825	1.91344	2.5897	2.3292	2.14142	3.42162
	ENSMUSG00000028064	Sema4a	0.493688	0.039293	0.0276035	0.233111	1.23429	0.864261	0.803367	1.06904	0.937887	0.641283	0.975826	1.14649	0.721764	0.645524	0.616642	0.470571	0.676552	0.900444	0.782932	0.776399	0.519131	0.673105
	ENSMUSG00000117284	Gm7072	0.336596	0.0465427	0.0276165	0.233111	22.2898	16.3193	22.2752	22.8776	19.5549	23.1445	22.9032	30.6276	31.918	12.9105	21.3453	19.9993	20.5568	17.4461	25.7163	20.3528	15.3793	15.7619
	ENSMUSG00000026109	Tmeff2	-0.26	-0.0510257	0.0276697	0.233111	7.47833	9.71023	10.955	4.41872	4.50186	3.6145	3.7311	4.31297	3.12765	8.39181	11.8585	10.3526	4.42361	5.23383	4.39647	4.99114	4.80196	7.34806
	ENSMUSG00000050714	Zbtb26	0.132616	0.0542205	0.0276784	0.233111	22.1446	19.878	22.1291	28.5791	27.3394	30.8399	26.0603	30.9551	31.9982	20.2264	21.1556	20.411	29.456	25.3813	28.5469	26.6194	25.1779	25.2414
	ENSMUSG00000054793	Cadm4	-0.125099	-0.0537899	0.0276908	0.233111	20.2568	22.1149	19.2078	37.274	38.3596	34.571	35.5889	33.4119	32.0784	23.1313	25.4246	20.2345	37.8349	37.087	37.0387	36.9899	40.6869	45.3785
	ENSMUSG00000054452	Tle5	-0.0643678	-0.0423677	0.0276913	0.233111	284.612	288.867	266.426	318.86	319.679	311.897	309.509	318.778	307.953	298.824	304.242	289.871	328.18	332.207	322.086	328.861	343.73	359.999
	ENSMUSG00000051154	Commd3	0.0779975	0.046622	0.0276944	0.233111	91.0468	88.663	89.2468	96.998	90.5061	100.04	96.2049	100.509	95.4333	87.4685	88.9388	89.1731	86.6507	90.6072	90.6997	90.2842	93.0542	102.312
	ENSMUSG00000001158	Snrnp27	-0.103441	-0.0516445	0.0277082	0.233111	33.2531	38.2817	38.2695	30.5034	34.186	31.0731	34.3835	35.3773	32.8002	39.6459	37.2831	39.1162	36.2216	38.2689	37.7614	39.0418	37.1179	33.3748
	ENSMUSG00000032757	Bet1	0.122892	0.0536197	0.0277306	0.233152	29.4051	30.5542	30.601	26.0134	27.8083	27.8084	29.8488	31.5011	32.319	25.4982	30.9744	30.5283	24.512	28.2514	26.2583	28.0613	26.9299	27.5973
	ENSMUSG00000002835	Chaf1a	-0.178071	-0.0544956	0.0279047	0.234466	36.5204	26.6904	31.7695	29.862	28.0897	29.3824	27.1509	27.2427	25.7429	38.6776	33.3935	39.4691	36.5338	32.6411	33.0638	33.2188	36.0147	20.081
	ENSMUSG00000051627	H1f4	-0.129246	-0.0538924	0.0279933	0.235062	291.001	260.549	249.482	236.544	259.419	254.24	230.352	278.705	268.336	351.434	275.829	325.752	284.256	267.938	285.469	273.625	301.42	240.915
	ENSMUSG00000026278	Bok	-0.0802019	-0.0470905	0.0280795	0.235637	59.4636	53.8384	54.1908	43.9734	46.9412	44.8898	42.9937	44.167	41.1406	62.6158	53.3633	59.4684	51.3139	46.8794	48.1202	46.0294	50.8748	46.1077
	ENSMUSG00000008200	Fnbp4	0.0820525	0.0475364	0.0281164	0.235797	57.5032	50.8897	58.7919	89.4434	82.2527	82.5506	78.4679	75.9411	71.7755	60.6792	51.9402	57.6449	79.1046	79.9707	76.4865	73.8134	75.2091	65.9643
	ENSMUSG00000014748	Tex261	-0.0797732	-0.0469584	0.0281657	0.236031	82.1164	75.5466	76.3929	74.4768	66.4493	63.9534	68.193	59.2351	55.7363	84.0257	74.7086	78.35	73.7442	71.529	71.6082	69.0995	69.6933	74.7146
	ENSMUSG00000021497	Txndc15	0.0886613	0.0489818	0.0281871	0.236031	62.4404	62.1251	59.7413	65.283	61.2909	57.8904	60.5586	55.7957	62.4727	62.8848	57.822	57.1155	59.0682	55.9401	54.4439	55.9008	57.2342	63.945
	ENSMUSG00000040124	Gorab	0.109895	0.052244	0.0281977	0.236031	31.0024	34.3671	36.8088	30.5747	33.0605	31.7727	31.6282	33.6849	31.6774	30.9851	34.5794	28.646	28.5193	32.1346	29.9923	30.6123	31.6021	31.1311
	ENSMUSG00000047786	Lix1	-0.215753	-0.0529338	0.028302	0.236612	30.4215	41.7387	34.983	7.05569	8.62856	7.6371	7.06039	7.37027	7.53843	43.6805	53.9799	45.4689	6.86961	8.38538	7.88955	7.54217	7.85186	10.8819
	ENSMUSG00000002778	Kdelr1	-0.0904852	-0.0493069	0.0283027	0.236612	92.4989	97.3565	87.0558	93.3632	92.9915	88.0307	92.4164	82.2741	76.9882	98.7114	99.1845	99.1728	95.2898	95.2782	90.6997	90.3951	93.8978	108.594
	ENSMUSG00000011960	Ccnt1	0.0680938	0.0435205	0.0283261	0.236657	106.584	101.271	104.365	124.793	113.203	113.74	114.286	117.324	113.076	98.9265	101.841	100.82	113.296	113.906	118.705	108.64	108.174	115.381
	ENSMUSG00000032294	Pkm	0.0817866	0.0474052	0.028354	0.236741	3000.84	2774.38	2963.18	2824.2	2868.53	2728.72	2764.34	2975.57	2708.62	3106.64	2532.83	2815.54	2843.34	2739.32	2697.44	2645.97	2914.08	2398.83
	ENSMUSG00000061778	Mospd2	0.0924687	0.0496503	0.0283944	0.23693	29.1873	28.3681	29.7976	35.9912	32.404	36.6114	36.737	36.7968	36.1684	28.6182	24.9503	28.8224	33.8797	34.3857	35.2922	35.2153	35.9498	31.8042
	ENSMUSG00000027323	Rad51	-0.244206	-0.0513944	0.02842	0.236994	6.02622	4.47382	5.76964	5.48776	3.84533	5.30516	4.64952	6.60595	5.37314	5.59454	5.88182	7.47031	6.55735	6.86588	6.56459	6.26665	7.33273	4.59955
	ENSMUSG00000038816	Ctnnal1	-0.0759143	-0.0458563	0.0284643	0.237178	51.1866	49.0595	47.3256	47.1805	43.9869	47.455	47.5859	44.44	43.3861	53.2557	47.6237	51.7628	50.3771	51.5504	47.5782	51.2978	53.0811	46.332
	ENSMUSG00000032625	Thsd7a	-0.162951	-0.0543486	0.0284779	0.237178	12.5607	15.7092	14.1685	35.6348	34.9363	37.7191	39.2626	29.8632	30.5547	12.4263	16.9339	16.2935	35.3368	40.7451	39.7489	41.1492	38.9348	47.8465
	ENSMUSG00000098905	Zfp953	0.259839	0.0504354	0.028519	0.237204	5.95362	4.52466	4.8202	3.34967	3.79844	3.38131	2.35346	3.38487	3.92961	4.41108	4.12676	4.76453	2.18578	2.58878	3.55331	2.99468	2.985	2.58023
	ENSMUSG00000031422	Morf4l2	0.0758517	0.0458215	0.0285343	0.237204	316.34	306.203	343.622	300.544	297.638	301.053	285.573	327.513	291.833	313.778	297.553	320.4	305.541	285.835	296.731	291.483	297.592	271.149
	ENSMUSG00000062980	Cped1	0.125555	0.0534201	0.0285346	0.237204	39.6424	44.2298	40.8257	48.8197	50.6459	46.6388	57.8607	43.7849	42.5039	34.5355	31.6385	34.7634	47.8791	50.7625	44.326	52.5733	48.993	46.4442
	ENSMUSG00000035311	Gnptab	0.076466	0.0459778	0.0285837	0.237424	50.6058	45.0433	53.8256	67.136	61.2909	63.9534	58.607	57.5973	58.3827	45.2943	41.9791	47.2923	63.4918	63.0873	61.6108	59.1727	60.2841	57.6065
	ENSMUSG00000023353	Agap3	-0.0736648	-0.0451812	0.0286163	0.237424	69.8461	65.7347	70.7693	77.0425	76.5784	73.1063	78.8123	70.3724	68.8082	70.2545	72.4317	75.9383	79.5729	74.1741	74.8002	80.1355	85.3971	86.2135
	ENSMUSG00000023026	Dip2b	-0.0937985	-0.0498138	0.0286185	0.237424	42.474	38.2817	40.2414	52.3119	46.0033	47.2218	46.61	39.1443	37.9327	41.3673	43.8765	43.7631	51.6782	49.5244	46.7953	49.745	46.2676	50.1463
	ENSMUSG00000036611	Eepd1	-0.352918	-0.0449099	0.0286446	0.237424	1.59731	1.27097	1.46067	1.14031	1.45372	2.04045	1.66464	1.36487	1.44353	2.25933	1.80249	2.11757	1.76944	1.5195	1.38519	1.83008	2.20631	2.74851
	ENSMUSG00000014418	Hps5	0.0895044	0.0489993	0.0286659	0.237424	29.8407	29.5374	29.7246	33.6393	31.935	33.2884	34.2113	34.5038	31.918	26.0899	28.7924	28.9989	31.85	33.2039	31.0162	30.1132	33.8084	32.7578
	ENSMUSG00000063524	Eno1	0.071784	0.0446112	0.0286685	0.237424	531.978	470.158	533.29	596.171	532.813	536.229	553.408	579.849	526.166	499.958	459.683	504.805	553.159	539.422	537.875	535.383	594.924	490.806
	ENSMUSG00000097743	Gm16973	0.29782	0.0480239	0.0287384	0.23778	2.25076	2.03356	2.55617	2.77952	2.34472	3.20642	3.04228	2.72973	3.12765	1.93657	1.47045	2.35285	2.70621	2.70133	2.71015	2.38466	1.88185	1.73885
	ENSMUSG00000071256	Zfp213	0.122397	0.0531159	0.0287474	0.23778	20.7651	18.6579	19.1347	18.6726	16.7413	17.4895	17.4501	17.2519	15.558	21.4099	16.0801	17.0582	17.9026	16.0954	15.7189	14.5852	16.6122	15.7619
	ENSMUSG00000027940	Tpm3	-0.0648789	-0.0423386	0.0287709	0.237827	279.384	271.531	293.667	251.653	266.735	250.509	250.672	245.348	219.817	302.159	272.698	283.754	286.442	270.471	264.149	264.808	290.129	246.3
	ENSMUSG00000032058	Ppp2r1b	0.0865894	0.0483585	0.0288135	0.23803	57.2128	50.0255	51.9998	51.7418	46.0971	48.0379	49.1931	44.9314	47.9572	50.7274	45.5366	52.2922	51.0537	46.4854	47.9396	45.6967	44.5804	43.7518
	ENSMUSG00000028883	Sema3a	-0.102489	-0.0510757	0.0288598	0.238231	92.3537	86.2736	90.8535	78.8242	71.5139	79.3442	71.0057	78.3433	80.597	99.0341	103.596	100.408	86.0783	84.6417	85.6408	85.0712	83.061	71.0686
	ENSMUSG00000039191	Rbpj	0.113802	0.0523569	0.0288858	0.238231	33.6888	33.2995	34.3257	41.5502	33.0136	36.6114	33.1207	33.6303	37.4516	32.1686	31.6385	30.7636	33.5154	32.8099	38.4239	34.7716	33.2244	30.2336
	ENSMUSG00000030610	Det1	-0.148954	-0.054069	0.0288917	0.238231	13.1415	10.5237	9.56737	11.902	11.7236	13.9916	11.3081	11.7378	11.869	12.4801	10.7201	13.176	14.8841	14.801	12.1053	13.9197	13.3676	14.023
	ENSMUSG00000022031	Elp3	-0.0674754	-0.0431719	0.0290192	0.238748	86.5453	86.8837	83.7693	77.0425	78.7825	81.0932	82.1416	77.306	67.7657	95.6989	87.0888	88.4085	80.0934	83.291	77.7512	84.3503	87.1491	87.8402
	ENSMUSG00000054675	Tmem119	-0.156374	-0.0540541	0.02902	0.238748	44.0713	49.5171	46.6683	21.8798	20.5397	21.0457	23.5346	20.473	19.0065	48.1991	55.4503	54.0568	20.869	21.6669	20.6574	23.4029	24.5938	34.0479
	ENSMUSG00000028949	Smarcd3	-0.108644	-0.0517699	0.0290271	0.238748	53.1469	59.2782	54.5559	48.1783	50.1769	45.123	53.6704	43.6211	43.787	57.2365	63.6564	62.6447	48.8679	52.7885	49.385	48.3586	55.1577	58.5601
	ENSMUSG00000038740	Mvb12b	-0.145751	-0.0539464	0.0290295	0.238748	38.7711	43.2131	38.8538	36.1337	29.8248	32.9386	31.1116	27.2973	25.1014	35.5038	44.2085	43.1749	32.6827	37.3684	36.5569	33.4406	34.9116	41.0594
	ENSMUSG00000001383	Zmat2	-0.0924759	-0.0494374	0.0290445	0.238748	54.8169	54.1434	55.3593	42.9756	52.381	45.1813	44.1992	47.6065	43.7068	60.7868	53.4581	60.7036	53.4997	50.1435	47.0362	51.7415	52.2376	49.5854
	ENSMUSG00000078485	Plekhn1	0.15112	0.0539615	0.0291374	0.239364	10.3825	12.2522	11.8314	27.1537	24.9009	24.6603	27.9545	19.7632	17.8837	11.6732	9.86627	11.2937	22.1181	24.0306	20.0551	19.0218	21.5439	22.3246
	ENSMUSG00000045027	Prss22	0.689564	0.0332608	0.0291762	0.239534	0.653446	0.254195	0.365167	0.783966	1.03168	0.699582	0.688818	0.436757	0.561372	0.430349	0.142302	0.235285	0.520425	0.619055	0.180677	0.443657	0.713805	0.168276
	ENSMUSG00000026946	Nmi	0.180452	0.0535823	0.0293158	0.240531	12.7785	11.7438	14.2415	17.0334	14.0683	15.3908	14.8096	16.2692	15.3174	14.0939	11.0047	12.176	13.479	16.4894	13.6712	13.9752	14.0814	9.25519
	ENSMUSG00000073792	Alg6	0.156268	0.0538802	0.0293367	0.240554	19.8938	15.9126	16.5055	17.8174	12.8022	15.8572	16.876	15.5049	17.8035	16.5147	15.9378	16.2347	15.5607	13.1127	15.2371	15.2507	15.4441	12.2842
	ENSMUSG00000116138	C030006K11Rik	-0.198222	-0.0529543	0.0294169	0.240881	5.7358	5.43976	5.40447	5.20268	5.06459	4.60558	4.76433	5.45946	4.25039	6.50903	6.16642	5.99978	5.62059	6.41566	5.48053	4.82477	5.45088	7.23588
	ENSMUSG00000001436	Slc19a1	-0.154892	-0.0538165	0.0294488	0.240881	10.4551	8.08339	9.6404	9.47886	8.90992	9.73584	9.29905	8.78973	8.42059	9.95183	7.73174	11.0584	11.1891	10.749	11.1417	10.6478	10.8369	10.6014
	ENSMUSG00000029064	Gnb1	-0.05098	-0.0366832	0.0294688	0.240881	303.562	280.732	293.667	279.021	266.407	272.312	271.222	269.042	248.688	288.011	302.629	304.636	280.145	296.696	289.143	282.831	296.424	280.012
	ENSMUSG00000025930	Msc	-0.24725	-0.0505048	0.0294834	0.240881	2.25076	3.25369	2.92133	3.20713	3.37639	2.85662	4.36252	3.22108	3.36823	4.03452	3.93702	3.52928	3.53889	4.38966	3.73399	3.93745	4.5424	3.36552
	ENSMUSG00000056529	Ptafr	0.336004	0.0452799	0.0294954	0.240881	1.4521	2.08439	1.24157	4.7038	4.50186	4.54728	5.45314	2.94811	2.80686	1.29105	0.901246	1.17643	3.64297	4.16455	3.85444	3.82654	3.89348	1.96322
	ENSMUSG00000002603	Tgfb1	-0.176631	-0.0535567	0.0295107	0.240881	19.7486	19.0137	18.2583	14.6815	11.114	11.6597	14.006	11.7924	8.50078	16.5147	21.9145	21.7639	12.8024	15.3638	14.0928	14.4743	13.8868	15.818
	ENSMUSG00000041958	Pigs	-0.0800291	-0.0466605	0.0295153	0.240881	45.4508	45.2466	47.4717	45.6838	41.8766	40.8672	40.4681	39.5811	34.3239	46.7467	44.9674	48.2335	47.6189	47.0482	41.4954	43.0347	45.2942	45.3224
	ENSMUSG00000021567	Nkd2	0.510332	0.0375135	0.0295298	0.240881	3.92068	2.59278	2.8483	0.356348	0.468943	0.349791	0.516614	0.600541	0.481176	2.25933	1.37559	1.41171	0.41634	0.5065	0.481805	0.554571	0.259566	0.504829
	ENSMUSG00000019362	D8Ertd738e	-0.0804621	-0.0467598	0.0295402	0.240881	108.545	102.39	97.7917	86.2363	83.1436	83.8332	81.2805	86.6962	69.7706	114.849	105.541	110.643	82.6434	90.5509	82.8102	85.0157	95.3254	95.02
	ENSMUSG00000016458	Wt1	1.23735	0.0256831	0.0295741	NA	0.435631	0.0508389	0.365167	0.213809	0.234472	0	0.229606	0.218378	0.240588	0.0537937	0.189736	0.0588213	0.0520425	0.112555	0.120451	0.110914	0.0648914	0.0560921
	ENSMUSG00000019851	Perp	-1.05613	-0.0278145	0.0295891	NA	0.14521	0.101678	0.511234	0	0.0468943	0.233194	0.114803	0.109189	0	0.376556	0.379472	0.529392	0.312255	0.225111	0.301128	0.221828	0.0648914	0.168276
	ENSMUSG00000041020	Map7d2	-2.55561	-0.014055	0.0297515	NA	0	0	0	0	0	0	0.0574015	0.0545946	0	0.268968	0	0	0.104085	0.112555	0.180677	0.277286	0	0
	ENSMUSG00000022438	Parvb	-0.112372	-0.0518569	0.0297712	0.242325	36.2299	29.3849	32.865	32.2139	27.3863	30.082	29.0452	26.0962	24.941	36.3107	32.2077	37.7045	28.3111	34.9485	33.7865	32.1097	29.3958	29.7849
	ENSMUSG00000025793	Hgs	-0.0913363	-0.0489971	0.0297718	0.242325	68.4666	70.056	67.9941	79.9645	66.1679	65.6441	66.0691	59.0714	56.5382	68.5869	76.7008	75.2913	71.7145	72.8797	68.9583	70.1532	74.8846	70.5638
	ENSMUSG00000029775	Klhdc10	-0.0641062	-0.0418782	0.029772	0.242325	82.7698	79.9188	82.3086	81.8888	75.3123	79.8106	74.909	74.9584	64.1568	82.3581	85.0017	82.8792	81.2903	82.5032	81.0636	81.9656	82.1525	81.5018
	ENSMUSG00000028790	Khdrbs1	-0.0788235	-0.0462698	0.029863	0.242916	66.4337	70.2594	68.1401	58.0135	56.2732	54.8589	55.7369	51.5919	53.8115	65.6821	70.2498	72.5855	58.0794	60.4986	61.3096	59.3946	63.918	62.9353
	ENSMUSG00000034595	Ppp1r18	-0.0873017	-0.0481859	0.0298849	0.242945	67.7406	72.1912	69.3817	73.479	74.3275	67.2764	68.1356	61.6373	54.2125	72.8366	69.8228	66.9387	75.5657	76.6503	70.8855	73.7025	77.3505	74.9951
	ENSMUSG00000041120	Nbl1	-0.125522	-0.0527839	0.0299191	0.24306	110.795	114.591	110.28	87.234	84.5505	82.9004	90.063	72.993	70.4121	114.419	117.873	108.761	85.3497	94.2652	84.0147	89.0641	99.8678	116.223
	ENSMUSG00000026484	Rnf2	0.100751	0.0504456	0.0299357	0.24306	54.6716	55.7703	55.1402	49.5324	45.5813	49.1456	52.9816	52.9568	57.661	51.9647	56.4465	51.5275	46.6301	49.4118	48.1202	46.9167	50.6802	47.4539
	ENSMUSG00000030304	Ergic2	0.0856538	0.0478203	0.0299681	0.243089	84.8028	82.1557	84.9378	87.1628	82.2995	86.5732	81.912	89.7535	89.98	86.6078	78.7404	80.2323	83.6843	82.7283	86.7248	83.7957	77.3505	78.9215
	ENSMUSG00000037725	Ckap2	0.124743	0.0527134	0.0299759	0.243089	79.793	67.4632	78.2187	58.3698	55.1477	61.33	51.4892	63.9849	58.3827	73.6973	62.2334	70.5268	57.9753	53.4638	57.5154	58.119	57.8182	44.8176
	ENSMUSG00000037161	Mgarp	0.202369	0.0524172	0.0300196	0.243295	6.31664	7.62584	7.6685	7.69712	8.90992	6.76262	10.5619	9.99081	9.62353	6.18627	5.54978	5.05863	8.79518	8.77933	7.46797	6.76577	10.1231	8.35772
	ENSMUSG00000003865	Gys1	0.105817	0.0510278	0.0301126	0.243899	36.4478	36.5023	32.5729	53.3097	44.2214	50.2533	45.8064	41.7103	38.4941	30.77	34.864	36.9986	43.7677	44.1217	40.6523	40.6501	44.0612	42.4056
	ENSMUSG00000034111	Tmed8	0.101015	0.0504056	0.0301505	0.244057	34.3422	31.8252	32.7189	37.7016	30.1531	32.4722	32.3171	30.027	25.9835	31.4693	28.413	27.8813	31.5377	32.8099	31.7991	31.9433	28.7469	27.9338
	ENSMUSG00000030397	Mark4	-0.180897	-0.0530431	0.0302136	0.244419	11.6168	9.50687	11.6853	11.4031	11.0671	9.96904	11.9395	9.22649	7.61862	9.89803	11.6213	12.4113	11.4493	13.5629	12.5269	10.4259	12.0698	14.5278
	ENSMUSG00000034771	Tle2	0.239822	0.0504233	0.0302481	0.244461	8.20438	7.47332	6.42694	16.3207	15.5689	15.4491	16.015	11.4103	11.3878	7.42353	9.67654	8.11734	10.1483	10.9742	10.7202	9.48316	10.0582	13.7986
	ENSMUSG00000000296	Tpd52l1	0.25846	0.0493502	0.0302592	0.244461	5.00975	4.8297	6.28087	4.77507	5.34595	4.37238	5.68275	4.31297	6.33549	4.30349	3.65242	3.76456	5.25629	5.23383	4.15556	4.82477	5.77533	3.02897
	ENSMUSG00000032320	Rcn2	0.0803446	0.046533	0.0302915	0.244461	72.0969	77.936	75.8817	68.2051	70.2946	75.5548	76.631	70.973	76.507	68.8021	70.3921	69.6444	71.1941	72.3732	70.223	72.5933	76.1176	69.1615
	ENSMUSG00000024299	Adamts10	0.203119	0.0522191	0.0302926	0.244461	12.6333	15.4042	14.1685	23.0201	19.1798	17.6644	21.296	17.1973	16.0392	15.3312	15.4161	12.3525	16.1852	11.8746	15.3575	13.8088	18.1696	19.2957
	ENSMUSG00000028439	Fam219a	-0.222379	-0.0513105	0.030312	0.244469	5.6632	4.62634	4.67414	4.7038	4.26738	3.9643	3.44409	3.93081	2.96725	6.56283	6.11899	5.70567	4.47565	4.27711	3.61353	4.21474	6.09979	4.54346
	ENSMUSG00000015932	Dstn	0.0702095	0.0437503	0.0304046	0.245067	274.665	264.21	274.24	239.609	245.679	241.064	244.416	259.434	251.254	246.052	267.528	252.638	230.08	240.981	240.842	244.011	245.03	258.753
	ENSMUSG00000044408	Sptssa	0.129441	0.0527484	0.0304421	0.245133	45.3782	47.331	45.7919	47.8932	49.9425	49.029	49.8819	52.9568	63.9163	41.6901	47.434	42.7631	47.775	48.3989	48.8429	46.4731	50.4855	46.7808
	ENSMUSG00000022114	Spry2	-0.150198	-0.0532578	0.0304665	0.245133	54.0908	59.3798	52.438	35.0647	33.8577	33.2884	36.163	27.9524	27.1063	64.2296	65.1743	58.7037	35.1807	36.468	29.8117	34.4943	35.8849	46.6125
	ENSMUSG00000050390	C77080	-0.166504	-0.0531885	0.0304804	0.245133	54.7442	49.6696	52.511	55.234	47.4571	51.0112	53.039	36.7968	29.5121	55.2999	53.5056	63.9388	54.2283	55.715	50.7099	54.1816	58.5969	42.4056
	ENSMUSG00000020923	Ubtf	-0.0683169	-0.0431445	0.0304868	0.245133	131.488	124.657	127.808	140.401	137.025	124.117	123.413	126.004	108.104	138.841	121.384	129.172	146.291	140.694	130.689	134.816	143.799	136.023
	ENSMUSG00000051375	Pcdh1	-0.133202	-0.0528678	0.0305219	0.245267	18.0787	18.8104	20.3763	27.225	21.9465	22.27	21.87	18.6168	17.7233	17.9133	20.7761	18.7052	24.2518	27.2384	25.355	23.5138	24.1396	27.0364
	ENSMUSG00000037636	Slc25a43	-0.352574	-0.0435417	0.0307738	0.247141	0.726051	0.864261	1.3146	2.06682	1.6882	2.39024	1.43504	1.47405	1.28314	1.29105	1.32815	2.05875	2.18578	1.91344	2.16812	1.88554	2.14142	2.07541
	ENSMUSG00000035576	L3mbtl1	-2.03552	-0.0172661	0.0308174	NA	0.0726051	0	0	0	0	0	0.172205	0	0	0.161381	0.047434	0.352928	0.104085	0.112555	0.0602256	0.110914	0.129783	0
	ENSMUSG00000040820	Hlcs	-0.156835	-0.0530768	0.0308423	0.247321	8.4948	8.43926	9.56737	9.90648	9.37887	7.81199	8.66763	7.53406	7.13745	11.2429	11.0047	9.35259	8.63905	9.67977	9.27474	9.48316	9.53903	9.08691
	ENSMUSG00000062116	Zfp954	0.130038	0.0525891	0.0308525	0.247321	13.0689	10.8795	12.7078	14.539	12.2863	12.4176	13.6616	14.9589	13.6333	10.2746	10.6252	10.7643	11.9177	11.3118	12.3462	14.0861	13.9516	14.6961
	ENSMUSG00000070939	Tgfbrap1	-0.103007	-0.0504107	0.0308684	0.247321	32.8175	31.6726	33.2302	29.5769	28.4649	27.4003	26.2325	22.1654	19.5678	33.1907	32.9192	32.6458	32.3184	31.009	27.2822	28.7822	29.5256	25.8023
	ENSMUSG00000007783	Cpt1c	0.170878	0.0529028	0.0308708	0.247321	19.8212	19.6238	16.5055	27.6526	21.4307	24.9517	24.2234	19.8178	15.6382	16.4609	18.2621	19.411	17.8506	19.3033	18.429	19.1327	19.4674	22.549
	ENSMUSG00000030672	Mylpf	-0.364051	-0.0428447	0.0309127	0.247507	2.32336	3.05033	2.04493	1.56793	1.12546	0.991074	2.06645	1.36487	1.28314	3.06624	2.84604	3.76456	1.04085	1.06928	1.80677	2.16283	1.94674	3.36552
	ENSMUSG00000038102	Trappc11	0.067694	0.0428385	0.0310239	0.248221	57.1402	52.0082	54.9211	73.4077	62.8853	67.6845	68.9966	67.8065	63.2747	54.4392	49.2365	50.704	67.6552	66.9705	66.1879	64.9957	66.0594	66.1325
	ENSMUSG00000015354	Pcolce2	-0.0888069	-0.048135	0.0310543	0.248221	55.9059	49.6188	51.9267	53.666	59.6496	57.8904	54.0148	56.9422	56.1372	54.7619	47.6712	53.645	63.9602	63.0311	63.7186	61.0028	64.4371	67.2544
	ENSMUSG00000031129	Slc9a9	-0.219652	-0.0509868	0.0310581	0.248221	29.6229	39.2985	35.056	19.1003	18.2419	19.2968	19.7461	16.4876	14.8363	33.8362	44.3982	35.1163	18.1628	20.6539	20.838	21.6283	19.5323	33.1504
	ENSMUSG00000013076	Amotl1	-0.0924449	-0.0487795	0.031091	0.248314	195.09	206.457	193.977	199.983	189.312	189.062	193.041	164.603	151.651	207.106	214.354	194.404	189.695	207.777	193.625	193.712	204.992	218.927
	ENSMUSG00000034377	Tulp4	-0.0883535	-0.048033	0.0311074	0.248314	204.819	211.49	199.454	216.874	195.831	209.466	210.721	174.921	178.196	200.489	211.603	210.992	214.103	221.509	202.599	229.981	223.421	236.821
	ENSMUSG00000041773	Enc1	-0.0998475	-0.0499063	0.0311259	0.248314	48.2824	51.9574	48.202	51.528	50.8335	53.9844	52.9816	48.6438	45.1504	56.2682	59.1502	59.8801	51.418	55.321	48.3611	54.1816	52.0429	57.27
	ENSMUSG00000074247	Dda1	-0.0842135	-0.0471637	0.0312154	0.248878	50.1701	48.1444	50.7582	46.3965	49.3797	40.8672	42.3049	44.5492	38.8951	51.8571	49.3788	50.9981	51.2618	47.9486	48.7827	45.0312	50.8748	48.3514
	ENSMUSG00000034187	Nsf	0.0781692	0.0457575	0.0312496	0.249001	57.7211	50.2288	61.348	62.7173	56.8359	58.59	55.9091	54.54	48.8394	51.9647	47.8609	50.6452	57.7671	56.4466	56.9132	55.8453	56.3257	54.858
	ENSMUSG00000001127	Araf	0.081733	0.04658	0.0313527	0.249599	47.3385	45.6025	49.3706	71.7685	58.5241	62.496	62.2806	56.56	51.967	46.8543	43.3072	44.8218	58.1835	60.9488	57.8165	60.0046	55.6119	58.9528
	ENSMUSG00000025404	R3hdm2	-0.113956	-0.0513604	0.0313756	0.249599	24.1049	24.7585	27.1684	20.7395	20.4928	18.4223	20.3775	18.9989	15.7986	25.1754	27.0848	26.2931	23.0028	23.5804	21.2596	22.9038	19.0132	21.2589
	ENSMUSG00000041117	Ccdc8	-0.180444	-0.0523928	0.0313811	0.249599	26.7913	34.5196	27.0223	43.1181	45.1592	43.4907	47.2414	43.1297	36.5694	30.9851	36.5242	34.234	39.9686	51.8318	44.868	45.0866	50.0961	68.825
	ENSMUSG00000006010	Odr4	0.0907986	0.0483698	0.0314926	0.250336	50.3153	48.4495	50.247	40.0535	43.471	42.7911	41.9031	46.7876	44.6692	45.0791	44.4931	48.6452	42.3626	40.52	42.6397	45.0866	42.8932	39.2084
	ENSMUSG00000029206	Nsun7	0.838035	0.0296209	0.0315363	0.250533	0.508236	0.406711	0.292133	0	0.32826	0.349791	0.688818	0.491351	0.40098	0.215175	0.379472	0.176464	0.0520425	0.225111	0.180677	0.221828	0.129783	0.392644
	ENSMUSG00000024018	Ccdc167	-0.152759	-0.0527147	0.0315588	0.250553	9.65648	10.9304	9.8595	11.1181	10.5043	11.4265	10.9063	10.2092	8.66117	11.2967	12.0008	10.4114	11.3453	11.143	11.5633	11.4796	11.94	14.8083
	ENSMUSG00000029771	Irf5	0.193117	0.0518613	0.0315766	0.250553	7.91396	6.50738	7.6685	15.323	11.3015	11.3682	11.2507	11.0827	9.14235	6.61662	5.97668	6.64681	11.3453	10.4677	11.0213	10.2041	12.524	6.84323
	ENSMUSG00000032458	Copb2	0.0525613	0.037104	0.0316215	0.250572	318.664	319.065	331.645	275.671	262.561	274.586	272.715	277.941	255.585	301.406	308.179	309.93	260.629	272.272	260.114	272.294	268.456	285.789
	ENSMUSG00000032199	Polr2m	-0.0699841	-0.043425	0.0316318	0.250572	163.071	149.975	161.769	108.259	107.435	100.507	100.395	99.1438	101.528	157.4	149.749	154.053	120.843	116.439	116.115	115.85	116.091	109.043
	ENSMUSG00000062729	Ppox	0.116805	0.0514841	0.0316357	0.250572	16.8444	16.1668	16.2134	25.1582	24.6664	22.9696	23.3624	19.7087	19.0065	16.4609	15.5584	15.7641	21.1813	20.0912	18.8506	21.6837	20.6355	22.6051
	ENSMUSG00000022297	Fzd6	-0.0796037	-0.0460008	0.0316782	0.250607	38.2629	37.6208	40.1684	44.1872	45.1592	47.2218	44.1418	45.9141	42.5039	45.7246	42.6432	42.6455	46.0576	45.7538	45.8317	48.3031	48.7334	49.2488
	ENSMUSG00000015882	Lcorl	0.146297	0.0526116	0.0316966	0.250607	24.9762	20.6914	23.8089	26.6548	23.541	26.759	23.5346	28.6622	31.1161	22.9161	20.6338	22.705	22.8987	25.3813	26.9208	23.5693	24.2045	21.8198
	ENSMUSG00000022390	Zc3h7b	-0.100785	-0.0498216	0.0317427	0.250607	97.1456	95.3738	97.4995	104.125	88.8648	89.663	90.4648	81.5097	68.8082	93.9237	108.339	106.996	96.1745	101.525	88.8929	93.5561	103.112	93.6177
	ENSMUSG00000002428	Hltf	0.0882269	0.0478241	0.0317431	0.250607	38.7711	36.1465	40.0223	46.3965	42.1111	44.6566	40.6403	44.9314	46.2731	37.0638	34.4371	36.2339	43.6116	41.9269	43.5431	43.8666	43.4772	39.7132
	ENSMUSG00000008136	Fhl2	-0.0769744	-0.0453357	0.0317498	0.250607	110.941	123.284	124.449	98.2096	100.072	93.1609	101.888	96.5779	99.0421	129.374	130.349	135.701	99.0889	96.46	99.2517	105.313	110.38	115.606
	ENSMUSG00000037876	Jmjd1c	-0.0677117	-0.0427006	0.0317536	0.250607	175.85	172.547	180.758	195.992	178.433	187.021	184.661	161.818	171.379	180.8	170.525	172.052	192.193	201.08	195.492	202.751	198.373	206.194
	ENSMUSG00000003402	Prkcsh	-0.0662665	-0.042215	0.0318712	0.251323	85.3836	81.1897	88.7355	83.7418	76.2971	78.1199	75.3682	71.4097	59.9866	91.7182	82.298	88.9967	83.372	81.9967	79.8591	78.3609	83.5152	75.8926
	ENSMUSG00000033618	Map3k13	-0.608991	-0.0334827	0.0318821	0.251323	0.435631	0.45755	0.2191	0.213809	0.422049	0.349791	0.631417	0.272973	0.721764	0.645524	0.426906	0.647035	0.676552	0.787888	0.481805	0.610028	0.843588	0.673105
	ENSMUSG00000036257	Pnpla8	0.0856043	0.0472463	0.0319688	0.251714	55.1073	59.7357	61.8593	55.9467	59.2275	56.9576	56.5405	57.106	57.5006	53.3095	57.1105	60.233	52.4588	55.3773	56.1302	53.1279	54.8981	57.1017
	ENSMUSG00000024487	Yipf5	0.126653	0.0519366	0.0319881	0.251714	41.8931	43.5689	45.938	37.7016	35.7335	37.7191	36.9666	38.7076	39.7772	36.3645	45.6789	45.2336	34.8685	37.087	34.2081	32.2206	31.4723	37.1329
	ENSMUSG00000022195	6030458C11Rik	0.132936	0.0521854	0.0320004	0.251714	21.9993	27.6055	24.9774	42.4767	42.8145	39.06	42.0753	39.6357	41.3812	25.283	28.5078	26.8813	37.939	33.8229	35.5933	35.7144	34.5222	37.3012
	ENSMUSG00000029175	Slc35f6	0.0701692	0.0434029	0.0320077	0.251714	47.5563	43.9756	52.2189	63.7863	62.6977	62.6709	60.9604	60.873	57.7412	47.6074	41.2676	45.4689	61.9305	60.78	57.395	60.7255	62.1659	61.0282
	ENSMUSG00000018415	Gid4	-0.0917456	-0.0482622	0.0323983	0.254635	30.2037	28.8765	28.6291	29.5056	26.2139	27.925	30.595	25.0589	24.941	30.0707	30.168	29.4107	30.1846	30.4463	28.5469	31.8878	31.1479	31.3555
	ENSMUSG00000028820	Sfpq	-0.0637547	-0.0412729	0.0324566	0.254942	125.534	119.217	131.387	105.337	109.358	107.852	100.625	99.1984	102.972	126.845	121.668	135.466	115.795	113.737	115.452	113.853	114.274	107.416
	ENSMUSG00000037993	Dhx38	-0.0712498	-0.0436187	0.0324933	0.255079	51.6222	49.0087	55.4323	61.0068	58.149	57.9487	56.2535	52.6838	46.6741	53.7399	52.5094	56.5861	61.6703	61.2302	57.4552	58.7291	63.3989	58.1675
	ENSMUSG00000028463	Car9	0.206369	0.0507246	0.0325946	0.255527	7.26051	9.35436	8.91007	22.735	20.6335	15.0993	23.0754	24.1308	20.9312	6.56283	8.01635	6.23506	18.8394	23.4115	15.8995	19.9646	21.7386	15.5936
	ENSMUSG00000085105	Gm12758	0.3884	0.0406267	0.0325948	0.255527	0.508236	0.660906	1.16853	1.49666	2.25093	1.51576	2.12386	1.96541	1.76431	0.430349	0.426906	0.647035	1.56127	1.63205	1.44541	1.83008	1.36272	1.34621
	ENSMUSG00000014496	Ankrd28	0.0724175	0.0439247	0.0326142	0.255527	150.075	143.213	143.876	133.417	127.365	129.423	140.289	125.404	139.301	135.183	142.729	138.583	125.526	132.253	124.546	127.884	128.485	137.65
	ENSMUSG00000021669	Cert1	0.0845563	0.0468538	0.0326275	0.255527	66.4337	58.2105	66.0952	69.4879	60.0247	66.8683	65.8969	59.4535	63.5955	59.1192	61.0001	61.0565	61.8265	65.1133	61.3096	62.112	57.2342	63.2158
	ENSMUSG00000028293	Slc35a1	0.0818514	0.0462577	0.0327035	0.255972	45.0152	41.7896	47.3987	34.9934	35.5459	35.5038	34.3261	33.8487	34.9655	40.5604	40.0343	40.6455	34.8164	34.7234	35.6535	35.6035	33.8733	33.0943
	ENSMUSG00000037622	Wdtc1	-0.12553	-0.0515549	0.0327666	0.256314	41.8931	41.0778	40.3144	35.9199	33.2481	31.7727	33.8669	25.3865	23.8182	39.0542	40.1766	42.1749	34.8164	39.7884	33.365	36.4908	36.2743	36.4037
	ENSMUSG00000054099	Slc25a40	0.165033	0.0519889	0.0327982	0.256318	10.7456	7.77835	8.69097	14.6815	12.5677	14.2831	13.8338	14.3038	13.4729	9.89803	9.2022	9.47023	13.3749	10.749	11.6235	13.1433	10.8369	10.8258
	ENSMUSG00000054519	Zfp867	0.118542	0.0511422	0.0328058	0.256318	16.1183	17.0819	16.5786	16.7484	14.8655	17.2563	16.589	16.5968	18.0441	15.8691	14.4674	14.47	15.5087	15.5327	16.3814	14.9734	16.0931	17.1642
	ENSMUSG00000016541	Atxn10	-0.0682109	-0.0426429	0.0328501	0.256513	175.995	182.766	176.814	163.635	155.783	151.809	149.818	146.423	135.05	173.969	168.296	172.111	171.272	181.327	163.392	165.872	168.588	167.154
	ENSMUSG00000054693	Adam10	0.110785	0.0505154	0.0328741	0.25655	80.6643	78.4953	75.4435	82.1739	76.8598	80.86	83.4044	80.4724	83.8049	67.0807	84.9543	77.4677	68.8522	80.8148	75.4024	76.7526	72.0294	77.407
	ENSMUSG00000030216	Wbp11	-0.0907789	-0.0479264	0.0329793	0.257211	55.5429	45.8567	55.0672	39.2696	39.7195	40.9255	36.7944	40.8914	33.3616	54.9771	52.1774	57.0567	39.7605	44.1217	43.0613	42.8683	43.6719	41.6203
	ENSMUSG00000031429	Psmd10	0.103819	0.0497648	0.0329977	0.257211	29.1146	27.6055	30.8201	27.9377	30.9034	27.925	31.743	30.5184	29.8329	31.5769	24.5234	25.9402	29.0917	29.2081	27.8242	29.6141	28.2926	26.6998
	ENSMUSG00000021178	Psmc1	-0.0669127	-0.0422007	0.0330504	0.257471	161.546	150.534	159.213	144.392	148.561	143.181	137.821	146.204	124.625	172.355	145.528	164.347	156.284	156.846	151.889	154.836	161.904	140.959
	ENSMUSG00000032388	Spg21	0.0640031	0.0412467	0.0330885	0.257616	129.6	129.08	129.123	125.435	125.864	117.005	129.555	118.034	127.592	125.716	113.652	125.995	121.363	124.543	124.366	119.843	128.744	119.083
	ENSMUSG00000033701	Acbd6	-0.13623	-0.0517346	0.0332321	0.258476	28.8968	33.5537	34.8369	30.2896	33.1074	32.0059	30.1932	21.8924	22.6153	33.7286	35.196	34.9987	31.9541	32.8099	29.631	33.2743	34.7169	32.1968
	ENSMUSG00000041974	Spidr	0.101455	0.0494047	0.033238	0.258476	38.9163	34.9772	40.6066	36.0624	33.9984	35.4455	31.456	33.7395	29.9131	34.4279	32.0654	33.587	35.8573	38.0437	30.4741	32.1651	33.8084	28.2143
	ENSMUSG00000035095	Fam167a	-0.236582	-0.04878	0.0332609	0.258503	2.68639	2.13523	2.6292	3.84856	4.22049	3.906	3.55889	2.94811	2.56627	2.79727	3.17808	2.52932	3.95523	4.83989	4.9385	3.66017	4.73707	3.70208
	ENSMUSG00000038677	Scube3	-1.04882	-0.0261399	0.0333439	NA	0.14521	0.203356	0.292133	0.0712696	0.0937887	0.233194	0.114803	0.0545946	0.0801961	0.268968	0.758944	0.294107	0.312255	0.393944	0.120451	0.166371	0	0.336552
	ENSMUSG00000036256	Igfbp7	0.0905921	0.0477852	0.0333565	0.259094	230.158	254.652	253.061	169.052	188.515	175.653	188.162	155.322	163.68	229.914	203.729	240.991	172.989	166.807	156.827	171.085	189.418	164.462
	ENSMUSG00000031805	Jak3	0.275712	0.046394	0.0334172	0.25933	2.68639	3.76208	2.55617	5.91538	5.72111	4.78047	6.31417	4.31297	4.09	3.01245	2.03966	2.82342	5.62059	5.00872	4.63737	3.21651	5.12642	2.74851
	ENSMUSG00000031357	Syap1	0.0799931	0.0456606	0.033426	0.25933	57.358	60.9558	62.8087	59.7952	56.5077	62.3211	60.903	60.4908	64.0766	59.8723	57.5849	57.8802	55.5814	58.6977	56.4916	56.9544	59.0512	63.3279
	ENSMUSG00000037936	Scarb1	-0.085369	-0.0467689	0.0335615	0.259934	28.7516	28.2664	29.1403	33.3542	30.2468	33.3467	30.021	30.7368	26.5449	29.2638	27.0848	31.2341	34.2439	35.5112	34.9911	33.2188	34.9116	32.5895
	ENSMUSG00000037103	Dcaf15	0.121432	0.051016	0.0335724	0.259934	59.391	46.6701	54.702	57.5859	47.9729	51.6524	47.0692	48.207	44.8296	50.9964	47.9083	57.939	50.5332	43.9529	46.6146	45.3639	48.993	36.7964
	ENSMUSG00000033576	Apol6	0.360277	0.0414595	0.0336254	0.259934	3.99328	4.52466	3.9438	9.90648	7.73756	8.45328	7.6344	9.82703	6.41568	4.68005	2.60887	3.88221	7.33799	7.99144	7.34752	6.37757	7.39762	1.90713
	ENSMUSG00000052533	Nup188	-0.103155	-0.0494673	0.0336541	0.259934	63.3117	50.3814	59.011	69.9155	61.1971	63.1955	57.2293	56.9422	46.0325	56.8599	58.6284	62.4094	68.2797	65.5636	64.622	70.4305	65.9945	62.767
	ENSMUSG00000042626	Shc1	0.0592931	0.0394937	0.0336814	0.259934	176.793	188.917	181.78	179.742	173.65	164.168	175.362	158.215	152.052	173.807	175.316	180.699	164.246	163.487	159.056	157.886	172.741	169.51
	ENSMUSG00000018395	Kif3a	-0.0803883	-0.045688	0.0336819	0.259934	40.8767	42.8572	44.9886	48.0357	47.8791	45.3562	46.0934	41.7103	39.7772	46.5853	44.588	45.2336	47.2025	51.269	44.2056	47.7486	52.1078	50.0341
	ENSMUSG00000024529	Lox	0.105621	0.0497232	0.0336953	0.259934	437.664	433.3	417.605	277.31	268.845	269.747	280.98	262.709	288.385	339.384	426.242	384.397	257.298	255.557	263.366	262.035	263.199	306.655
	ENSMUSG00000024743	Syt7	0.368684	0.0409887	0.0336961	0.259934	1.81513	1.22013	1.16853	2.20936	1.92267	1.98215	1.49244	1.74703	1.04255	1.07587	1.09098	0.588213	1.76944	1.40694	1.80677	1.60826	1.29783	0.897473
	ENSMUSG00000012076	Brms1l	0.0920437	0.0479229	0.033715	0.259934	31.1476	28.3173	31.5504	30.0758	29.6841	30.5484	30.595	30.573	30.7151	29.0486	28.2707	29.0577	28.4672	29.377	31.3173	29.2259	26.6704	29.1679
	ENSMUSG00000037111	Setd7	-0.110871	-0.0502137	0.0337244	0.259934	120.742	131.876	114.735	110.61	106.731	106.278	113.024	90.4087	89.0978	130.45	136.61	122.113	106.739	119.084	107.924	111.025	113.625	132.041
	ENSMUSG00000042190	Cmklr1	-0.449729	-0.0373417	0.0337339	0.259934	1.08908	1.62684	1.0955	1.21158	0.984781	0.641283	1.09063	0.928108	0.801961	1.82898	2.0871	1.52935	1.04085	1.29439	1.14429	0.554571	1.75207	2.07541
	ENSMUSG00000021112	Pals1	0.109546	0.0500899	0.0337424	0.259934	46.9755	47.3819	51.2694	48.8197	47.1757	48.1545	49.9393	54.6492	54.0521	45.7784	47.8135	45.116	47.4107	51.6067	49.4452	47.7486	46.7867	41.5081
	ENSMUSG00000021978	Extl3	-0.113793	-0.0504312	0.0337814	0.259934	102.01	102.644	102.758	84.8821	70.0132	73.631	73.5887	61.3097	53.9719	97.1514	107.106	105.82	80.0413	79.2953	75.8842	76.4753	80.9844	86.5501
	ENSMUSG00000102224	4930447F24Rik	0.448202	0.0373653	0.0338034	0.259934	0.726051	0.762584	0.8764	0.712696	1.31304	1.39916	1.32023	1.58324	0.962353	0.645524	0.853812	0.647035	0.83268	0.787888	1.02383	0.720942	0.908479	0.841381
	ENSMUSG00000027651	Rprd1b	-0.10806	-0.0499287	0.0338071	0.259934	32.3093	25.8262	29.5785	31.2161	27.1987	30.9565	25.8307	28.1708	21.252	31.8996	28.745	29.4695	32.4745	31.009	31.6184	30.7787	32.5755	27.9899
	ENSMUSG00000035293	G2e3	0.171553	0.0513328	0.0338309	0.259934	50.0249	41.5862	47.3987	52.1694	50.8803	52.4103	45.3472	62.1287	63.1945	45.7784	47.9558	47.6453	48.6597	46.6542	52.1553	47.8595	45.3591	38.0304
	ENSMUSG00000053964	Lgals4	0.742632	0.029963	0.0338371	0.259934	0.508236	0.406711	0.2191	0.498888	0.422049	0.349791	0.631417	0.436757	0.641568	0.107587	0.047434	0.176464	0.41634	0.393944	0.180677	0.610028	0.194674	0.448737
	ENSMUSG00000048368	Omd	-0.492959	-0.0356911	0.0339084	0.260208	0.871261	1.06762	1.9719	0.498888	0.656521	0.75788	0.688818	0.764324	1.12274	1.56002	3.03578	1.9411	0.62451	0.619055	0.903383	1.05368	0.908479	1.62667
	ENSMUSG00000033228	Scaf11	-0.057471	-0.0387778	0.033912	0.260208	220.937	198.831	218.078	223.074	202.161	213.431	207.908	202.164	188.381	208.558	204.583	214.698	222.95	237.042	222.714	228.428	224.005	224.48
	ENSMUSG00000027636	Sla2	-0.747856	-0.0298018	0.0340078	0.260652	0.29042	0.406711	0.4382	0.142539	0.187577	0.174895	0.229606	0.163784	0.240588	0.376556	0.806378	0.588213	0.364297	0.393944	0.421579	0.221828	0.389348	0.28046
	ENSMUSG00000024045	Akap8	0.0683113	0.0424481	0.0340261	0.260652	82.3342	69.4968	77.3423	86.8777	81.6899	84.2996	78.5827	80.3087	78.3515	76.8711	72.6215	77.1148	82.6434	79.3516	79.1364	76.8635	80.076	73.3123
	ENSMUSG00000092203	1110038B12Rik	-0.0646054	-0.041283	0.0340289	0.260652	66.1433	58.4647	63.0278	64.2852	64.4328	64.8862	65.7821	66.0595	58.4629	65.1979	59.2451	64.6446	69.0604	68.3212	66.0674	70.5414	73.457	73.705
	ENSMUSG00000030019	Fbxl14	-0.094083	-0.0481278	0.0341039	0.261076	37.319	37.7225	40.4605	31.9288	35.6866	32.8803	34.5557	32.4292	30.5547	41.0984	40.4612	42.6455	40.3329	33.4853	38.0023	36.7126	34.068	34.2723
	ENSMUSG00000034254	Agpat1	-0.0769677	-0.0447746	0.0341588	0.261223	67.4501	61.5659	64.7806	78.6817	64.4328	67.1015	65.8395	63.6573	55.8165	66.8655	67.3088	68.1739	75.5657	73.6113	71.0059	68.8777	67.2275	73.2562
	ENSMUSG00000051224	Tceanc	0.150951	0.0514638	0.0341625	0.261223	10.3825	10.6253	10.4438	11.1893	10.0354	9.56095	11.4803	10.3184	13.5531	10.8125	9.91371	9.47023	9.47173	9.67977	10.0577	9.03951	10.9018	9.81611
	ENSMUSG00000024883	Rin1	-0.0944965	-0.0481664	0.0341823	0.261224	41.3123	37.5699	41.556	64.8554	56.8828	59.8725	51.6614	56.7238	45.1504	40.7218	40.6035	41.5279	66.6144	60.6111	62.6346	62.4447	67.2275	55.2507
	ENSMUSG00000037826	Ppm1k	0.144098	0.0514056	0.0342504	0.261585	8.85782	10.727	10.1516	11.9733	10.5981	10.6103	12.3413	12.5022	12.1096	9.46768	10.388	9.9408	9.62786	11.2555	10.1781	10.4814	10.4475	10.1527
	ENSMUSG00000056116	H2-T22	0.196445	0.0502502	0.034269	0.261585	62.8034	68.5817	81.6513	109.114	93.3666	92.9278	99.2472	99.8535	91.3433	71.6532	57.5374	73.9972	96.6949	90.4383	88.652	90.9496	90.6533	48.744
	ENSMUSG00000052632	Asap2	-0.140027	-0.0512807	0.0344339	0.26255	8.93043	8.18506	8.91007	9.55013	9.28508	9.56095	9.06944	8.46216	7.69882	10.0056	9.53423	10.529	10.7207	10.4677	10.2383	9.53862	10.1879	8.24553
	ENSMUSG00000039048	Foxred1	0.109701	0.0498451	0.0344756	0.26255	19.3856	17.8953	19.5729	21.1671	22.8375	21.687	21.87	23.8032	20.7708	20.334	15.5584	18.2346	21.3374	21.5544	20.296	19.4654	22.3226	19.9127
	ENSMUSG00000044167	Foxo1	-0.129679	-0.0510187	0.0344781	0.26255	23.8145	20.6914	22.4943	20.098	17.1633	17.4312	17.7371	14.4676	14.5155	25.0678	29.2668	26.6461	17.9026	19.3595	17.2245	17.9681	17.1313	17.5007
	ENSMUSG00000034320	Slc26a2	-0.0764824	-0.0445837	0.03448	0.26255	40.3684	41.027	42.0672	40.4812	38.7816	42.4996	41.5587	35.9778	36.8902	45.617	41.5996	43.5866	43.3514	42.2646	40.1102	42.7574	43.4772	43.5835
	ENSMUSG00000001847	Rac1	-0.0623615	-0.040454	0.0344963	0.26255	242.428	244.789	245.246	197.203	194.752	200.08	189.138	190.972	179.96	228.784	249.93	255.873	209.887	209.635	206.694	213.066	219.008	205.521
	ENSMUSG00000030407	Qpctl	0.124727	0.0508098	0.0345142	0.26255	16.4814	13.7773	15.4831	15.1092	17.4447	15.5074	17.5649	15.1227	14.9967	12.8567	14.2302	14.47	15.0923	16.208	16.02	14.6407	15.3793	13.4621
	ENSMUSG00000048895	Cdk5r1	-0.186675	-0.0504949	0.0345508	0.262585	8.42219	9.4052	8.25277	6.69935	8.39408	7.98689	6.25677	7.58865	8.26019	8.4994	11.2419	9.88198	8.84722	8.49794	8.4918	7.98582	8.69544	10.5453
	ENSMUSG00000051855	Mest	-0.434019	-0.0375305	0.0345865	0.262585	40.441	67.209	48.9324	8.33855	7.78446	8.10349	7.86401	7.42487	7.53843	62.562	94.6308	63.88	6.45327	9.3421	8.43158	8.37402	9.92838	23.3904
	ENSMUSG00000015363	Trabd	0.0586665	0.0391249	0.0346068	0.262585	73.912	74.4282	76.0277	82.9579	77.2819	73.9808	75.77	71.5189	70.5725	74.7732	69.3485	71.3503	74.733	74.5117	70.9457	73.7025	78.9079	73.5928
	ENSMUSG00000002393	Nr2f6	-0.141739	-0.0512192	0.0346237	0.262585	44.5795	57.7022	50.32	48.6059	52.4748	47.0469	48.5617	39.0897	38.0129	50.2433	45.2995	58.4684	56.1018	51.9443	49.7463	51.2424	57.2342	59.0089
	ENSMUSG00000027510	Rbm38	-0.170628	-0.0509569	0.0346346	0.262585	7.69614	5.7448	7.15727	7.76839	7.03415	6.70432	5.79755	5.67784	4.81176	7.42353	6.16642	7.64677	7.44207	7.8226	8.67248	7.26488	7.59229	6.73105
	ENSMUSG00000021614	Vcan	0.0561222	0.0381584	0.0346377	0.262585	572.564	547.433	534.969	426.192	393.021	403.833	416.218	373.373	360.882	551.6	542.55	517.451	373.04	408.914	394.598	390.751	385.52	378.621
	ENSMUSG00000029513	Prkab1	-0.0921417	-0.0476267	0.034797	0.263589	36.1573	35.6889	36.1515	29.862	27.527	27.6335	27.6675	26.4784	21.0916	38.6776	33.5833	36.1163	32.0061	31.5155	28.6071	29.6141	32.1212	28.3265
	ENSMUSG00000071656	Lrrn4cl	-0.352343	-0.0412321	0.0348098	0.263589	2.10555	1.8302	1.89887	2.56571	2.53229	1.86555	1.83685	1.80162	1.84451	2.5821	2.2294	1.47053	3.07051	2.70133	2.04767	2.77286	2.33609	4.65564
	ENSMUSG00000002617	Zfp40	0.200209	0.0497825	0.0348456	0.263648	11.8346	9.4052	8.9831	11.1181	11.8174	12.5342	12.4561	15.7778	15.4778	8.66078	9.2022	8.8232	10.1483	10.6365	14.695	11.9787	9.92838	12.6207
	ENSMUSG00000027287	Snap23	0.0883585	0.0469763	0.0348689	0.263648	40.5136	39.5018	40.5335	35.7774	36.6245	30.1986	36.6796	35.2681	33.7625	36.3107	38.469	37.528	33.9837	34.442	32.7025	34.8825	32.6404	33.7113
	ENSMUSG00000040350	Trim7	0.154935	0.0511125	0.0348773	0.263648	7.26051	8.79513	7.2303	17.2473	18.3357	16.2653	18.4259	15.7232	12.0294	7.15456	8.68042	8.41145	15.4566	14.9699	14.153	13.9197	14.0814	13.5743
	ENSMUSG00000034560	Washc4	0.10598	0.0493382	0.0349418	0.263968	163.361	149.619	168.926	185.515	173.368	187.021	176.28	191.845	218.133	148.148	150.556	152.171	175.071	178.626	189.47	188.388	176.894	170.239
	ENSMUSG00000115855	Gm34643	0.890676	0.0273677	0.0349595	0.263968	0.14521	0.254195	0.146067	0.855236	0.562732	0.524686	0.172205	0.272973	0.481176	0.0537937	0.142302	0.176464	0.20817	0.337666	0.120451	0.499114	0.0648914	0.168276
	ENSMUSG00000026047	Poglut2	0.125221	0.0505973	0.0351099	0.264662	24.1049	21.6065	25.6347	21.3809	21.0556	21.8036	21.7552	23.9124	17.0016	21.0333	21.1556	23.8815	20.1925	19.0782	23.2471	18.7445	19.3376	18.7347
	ENSMUSG00000004815	Dgkq	0.110358	0.0496765	0.0351209	0.264662	18.3691	16.2684	17.455	34.2094	30.8096	32.1808	33.0059	30.846	28.1488	18.4512	18.6416	15.47	27.8948	31.5718	30.4741	26.453	27.7735	29.5605
	ENSMUSG00000048701	Ccdc6	-0.0875417	-0.0467584	0.0351413	0.264662	63.1664	64.1587	64.8536	75.1182	72.6862	73.5144	67.5616	63.7665	60.6282	61.002	74.6611	69.4092	75.6177	76.9879	72.2707	74.6453	74.1708	75.8926
	ENSMUSG00000032727	Mier3	0.115984	0.0500799	0.0351665	0.264662	47.5563	39.6035	49.0784	44.8286	43.6586	45.1813	43.2233	45.3681	53.8917	44.2184	44.4931	44.1748	41.1656	40.4637	44.0249	41.9256	43.607	43.0787
	ENSMUSG00000021832	Psmc6	0.085134	0.0463043	0.0351704	0.264662	185.216	173.208	189.376	166.557	165.162	171.689	158.428	179.289	166.327	175.045	155.726	175.582	165.079	163.374	173.691	172.971	168.588	144.437
	ENSMUSG00000046865	Fbl	-0.142165	-0.050986	0.0351711	0.264662	14.3032	11.8455	13.8033	13.5412	12.4739	12.5342	12.5135	15.2319	11.9492	15.116	14.2302	13.7642	14.676	15.5327	17.2847	15.0843	14.6655	12.4524
	ENSMUSG00000020728	Cep112	-0.432329	-0.0372942	0.0351948	0.264689	0.798656	0.610067	0.730334	1.42539	0.984781	0.874477	1.09063	0.928108	0.882157	0.699318	0.853812	0.999963	0.780637	1.80089	1.68632	1.60826	1.29783	1.73885
	ENSMUSG00000035133	Arhgap5	0.156441	0.0509348	0.0352315	0.264693	248.6	242.298	245.757	196.918	191.657	219.144	212.271	235.794	262.081	202.479	246.657	236.05	190.215	194.552	230.724	211.347	169.431	195.705
	ENSMUSG00000091971	Hspa1a	-0.285977	-0.0447617	0.0352403	0.264693	3.04941	3.25369	2.99437	1.92428	1.87577	1.86555	1.77945	1.91081	1.68412	5.1104	4.6011	5.11746	1.3531	1.96972	2.04767	1.941	2.20631	1.90713
	ENSMUSG00000002017	Fam98a	-0.118939	-0.0502299	0.0352551	0.264693	27.1543	19.4205	25.7077	24.0891	21.29	21.9202	22.9032	23.4211	21.3321	26.5203	26.3733	27.7637	24.2518	25.3813	24.3914	26.7858	22.5822	24.2879
	ENSMUSG00000040703	Cyp2s1	-1.04735	-0.0253508	0.0353027	NA	0.0726051	0.0508389	0	0.0712696	0.187577	0.408089	0.172205	0.163784	0	0.268968	0.332038	0.294107	0.260212	0.168833	0.421579	0.166371	0.194674	0.28046
	ENSMUSG00000025583	Rptor	-0.105596	-0.0491692	0.0353362	0.265042	55.0347	50.483	53.6795	68.8465	56.789	56.4912	62.6251	52.8476	42.1831	61.5399	55.2606	61.9389	63.6479	63.9878	59.5029	62.6665	60.4788	56.8213
	ENSMUSG00000051147	Nat2	0.176989	0.0504317	0.0353416	0.265042	6.24404	5.33808	5.2584	7.34077	8.67545	9.03626	8.55283	9.49946	8.18	5.59454	5.36004	4.70571	8.27475	6.80961	8.73271	7.93037	7.26783	6.78714
	ENSMUSG00000015094	Npdc1	-0.122385	-0.0503215	0.0354945	0.266039	32.7449	32.5369	30.674	38.9845	36.2024	35.9119	39.033	29.4811	31.517	33.9976	37.1883	36.2339	37.0542	39.507	35.1717	37.7663	37.3774	45.9394
	ENSMUSG00000042367	Gjb3	-0.170494	-0.0504974	0.0355932	0.266627	9.29345	7.37164	7.6685	6.98443	7.03415	6.64603	7.4622	7.31568	6.33549	8.55319	7.73174	7.88206	8.37884	7.93516	8.43158	7.04305	9.73371	10.1527
	ENSMUSG00000021189	Atxn3	0.0907402	0.04717	0.0356307	0.266639	31.3654	29.7916	30.8931	31.7863	33.1543	36.0868	34.3261	34.7768	35.4467	29.21	28.8399	30.5283	32.5786	32.416	32.9434	31.3887	31.9266	34.8893
	ENSMUSG00000056629	Fkbp2	-0.0977682	-0.0481811	0.035649	0.266639	21.9267	22.1658	22.1291	23.0914	25.276	22.3283	23.305	23.3119	23.6578	25.4444	24.2862	21.9404	26.1774	26.7319	24.6323	26.564	25.5023	24.7366
	ENSMUSG00000030201	Lrp6	-0.100658	-0.0485342	0.0356551	0.266639	72.8955	73.3097	69.8929	76.6861	72.5455	75.0301	77.1476	62.1833	60.7084	70.7925	75.8944	78.7029	75.6698	85.5422	75.5831	73.4807	75.9229	87.5036
	ENSMUSG00000027223	Mapk8ip1	-0.119773	-0.0501179	0.0356824	0.266693	29.4777	31.0117	28.9212	33.4967	30.9503	31.3063	31.1116	25.7141	25.7429	30.501	31.1641	32.2341	30.1326	33.3164	31.2571	31.5551	38.7402	38.1426
	ENSMUSG00000089736	Tgfbr3l	0.691549	0.0299692	0.0357973	0.267323	0.943866	0.508389	0.2191	0.855236	0.515838	0.699582	0.803621	0.655135	0.481176	0.161381	0.142302	0.588213	0.260212	0.337666	0.662481	0.720942	0.194674	0.560921
	ENSMUSG00000036249	Rbm43	0.149979	0.0507206	0.0358195	0.267323	9.22085	8.69345	8.764	9.76394	9.98849	8.45328	9.81566	10.1	7.85921	7.47732	6.54589	7.1762	9.10743	9.17327	9.15429	9.42771	10.1231	8.35772
	ENSMUSG00000060860	Ube2s	-0.122571	-0.0502045	0.0358272	0.267323	50.2427	45.45	49.8088	43.6883	40.0947	45.4145	37.5406	41.3827	35.4467	54.1702	39.7023	50.4687	53.7078	46.5417	47.0964	46.8058	51.3291	40.7789
	ENSMUSG00000050555	Hyls1	0.119492	0.0500416	0.0358476	0.267325	18.3691	15.7092	18.6235	20.7395	22.7906	23.3194	20.2053	21.7832	21.7331	17.9671	16.5545	17.5288	20.7129	20.3725	20.1756	18.9109	22.3875	17.1642
	ENSMUSG00000028955	Vamp3	0.0714195	0.0429816	0.0358765	0.26739	86.6179	87.5954	90.8535	78.3966	78.6418	77.1289	75.5404	82.6016	81.2386	81.7126	87.7055	86.9967	74.8371	75.581	75.1013	77.9172	78.9728	77.2949
	ENSMUSG00000020922	Lsm12	-0.0768664	-0.0443576	0.0359222	0.26758	54.9621	52.0082	54.1177	51.3141	53.4126	51.9439	47.8729	46.6238	47.9572	56.5909	53.1261	55.4097	58.5998	52.7885	59.3824	55.6235	53.3407	49.3049
	ENSMUSG00000009030	Pdcl	0.106954	0.0490808	0.0359988	0.268	54.236	57.2954	55.4323	49.4611	50.0362	45.2979	49.2505	54.7584	60.8688	51.8571	53.7427	54.0568	49.0761	46.0352	48.6623	48.9686	50.2908	48.0148
	ENSMUSG00000019326	Aoc3	-0.704991	-0.0296361	0.0360261	0.268053	0.798656	1.06762	0.6573	0.142539	0.140683	0.0582985	0.229606	0.109189	0.40098	1.18346	1.80249	1.23525	0.156127	0.225111	0.421579	0.0554571	0.324457	0.504829
	ENSMUSG00000015165	Hnrnpl	-0.0586174	-0.0388941	0.0360772	0.268282	237.927	223.234	227.499	241.96	235.738	234.476	227.425	236.449	202.816	250.356	250.546	254.99	248.555	247.678	232.23	243.068	234.972	231.828
	ENSMUSG00000021226	Acot2	-0.159516	-0.0504912	0.0361123	0.26837	7.91396	7.77835	8.39884	7.34077	6.84657	8.16179	6.60117	6.27838	5.45333	9.3063	8.87016	9.35259	9.00335	7.87888	8.2509	8.15219	6.81359	5.94576
	ENSMUSG00000000088	Cox5a	-0.092984	-0.0473787	0.0361294	0.26837	99.832	102.542	102.028	83.3855	91.0688	90.829	85.9875	89.7535	86.8523	111.837	87.7529	110.349	98.7766	107.097	90.519	100.433	102.983	95.2443
	ENSMUSG00000021070	Bdkrb2	0.140876	0.050541	0.036194	0.268699	21.3459	21.6065	20.3033	20.882	21.3838	19.1802	20.4349	16.9243	17.7233	13.9326	17.3134	17.6464	19.7761	20.3725	19.3324	20.1309	20.6355	17.3885
	ENSMUSG00000027360	Hdc	0.133619	0.0504136	0.0362408	0.268896	11.4716	9.86275	10.0786	14.6815	13.8807	13.4086	13.8338	11.6287	11.3878	9.73665	8.30095	9.11731	10.981	12.8876	12.7076	13.3652	13.1081	12.6207
	ENSMUSG00000084128	Esrp2	-2.35753	-0.0137152	0.0363741	NA	0	0	0	0	0	0	0.0574015	0.0545946	0	0.215175	0	0	0.260212	0	0.0602256	0.0554571	0.194674	0.0560921
	ENSMUSG00000003345	Csnk1g2	-0.0538879	-0.037053	0.0363929	0.269617	158.57	164.464	166.589	160.499	164.458	154.433	154.238	141.291	138.739	170.096	161.37	166.347	161.696	166.357	160.983	160.326	170.729	166.593
	ENSMUSG00000024659	Anxa1	0.0499495	0.0354223	0.0364072	0.269617	985.396	957.347	1051.68	953.659	954.909	940.529	957.17	981.611	955.777	970.384	872.691	958.905	936.14	971.016	937.833	977.709	1028.92	956.258
	ENSMUSG00000071267	Zfp942	0.230003	0.0474342	0.0364197	0.269617	18.0787	14.1841	18.7696	19.8842	14.2559	21.0457	17.9093	22.3838	23.6578	12.5339	17.9775	15.5288	16.9138	15.4764	21.3801	18.1899	14.341	14.6961
	ENSMUSG00000092021	Gbp11	0.519073	0.0336712	0.0364261	0.269617	0.653446	1.01678	1.02247	0.855236	0.890992	1.51576	1.32023	1.0373	0.962353	0.645524	0.569208	0.941141	1.19698	0.900444	1.08406	0.610028	0.713805	0.112184
	ENSMUSG00000075602	Ly6a	0.234402	0.0471754	0.0364397	0.269617	633.262	773.26	866.249	1536.72	1361.44	1273.36	1356	1438.68	1259.8	752.251	566.267	734.561	1349.25	1309.53	1246.61	1253.94	1263.95	614.264
	ENSMUSG00000041225	Arhgap12	0.0641089	0.0407094	0.0364725	0.269709	51.9127	51.6523	50.7582	57.7997	56.3201	56.6078	59.5828	58.7984	52.4482	49.9205	45.2046	48.2923	56.7783	56.3903	56.7927	57.0099	56.78	57.6065
	ENSMUSG00000028460	Sit1	-1.91909	-0.0165896	0.0364886	NA	0	0	0.0730334	0.0712696	0	0.116597	0	0	0	0.107587	0.142302	0.0588213	0	0.0562777	0.180677	0.221828	0.0648914	0.112184
	ENSMUSG00000036339	Tmem260	0.0922464	0.047151	0.036552	0.270095	26.7913	23.2334	24.7583	24.8731	22.8844	24.3105	25.9455	24.4584	21.0916	25.283	22.8158	24.2344	22.4823	22.4548	22.4039	22.682	23.6205	22.7173
	ENSMUSG00000093904	Tomm20	-0.0987981	-0.0480331	0.0365731	0.270095	77.6149	79.8679	77.1963	61.2919	74.2337	72.9314	72.9573	70.3724	63.7559	89.2975	71.0087	82.5851	75.2014	78.5074	75.1013	78.7491	74.6251	85.2599
	ENSMUSG00000039616	Mocos	0.183016	0.0496227	0.0365869	0.270095	5.88101	7.16828	6.64604	8.12474	8.81613	7.28731	7.00299	7.53406	6.65627	6.02489	5.12287	5.88213	7.9625	8.16027	7.82932	6.87668	6.68381	4.43127
	ENSMUSG00000002768	Mea1	-0.0902225	-0.0468206	0.0366123	0.270095	46.5399	46.4668	46.5223	48.8197	53.9754	46.5222	48.7339	51.4827	46.5137	49.2212	49.8531	45.763	55.113	55.4898	52.2758	51.1869	62.8149	52.2778
	ENSMUSG00000031433	Rbm41	0.117234	0.0496326	0.0366265	0.270095	18.2965	19.7763	20.8875	18.9577	19.7894	18.8887	19.9757	21.5649	24.2994	17.1602	17.1711	18.2346	18.1108	19.247	19.8744	20.6855	21.9982	19.0713
	ENSMUSG00000055491	Pprc1	-0.132843	-0.0502215	0.0366818	0.270353	21.4185	16.6243	23.0785	21.666	16.1785	17.2563	16.7612	15.0135	14.2749	22.7009	20.112	23.058	20.6088	20.4288	18.4892	18.0236	20.2461	16.3789
	ENSMUSG00000034544	Rsrc1	-0.0882995	-0.0464791	0.0367067	0.270386	52.0579	58.7698	55.6514	49.8888	52.9437	55.6167	55.9091	51.2097	51.4859	57.3978	61.7116	54.5274	59.4325	58.0786	55.8893	58.5627	57.364	61.0843
	ENSMUSG00000031246	Sh3bgrl	0.267605	0.0450696	0.0367349	0.27039	183.836	173.462	180.465	157.791	147.154	155.657	153.893	191.081	266.572	147.502	210.939	157.171	125.214	132.815	158.032	141.416	128.42	159.47
	ENSMUSG00000021290	Atp5mpl	-0.101151	-0.0482539	0.036748	0.27039	61.4965	68.175	60.9098	54.2362	63.4949	61.0385	65.3229	62.2924	49.4008	66.4352	64.1782	67.7033	62.0867	68.1523	62.3937	64.053	70.6667	73.2001
	ENSMUSG00000043587	Pxylp1	0.146548	0.050306	0.0368032	0.270494	51.84	53.3808	49.8088	45.8977	44.8779	46.5222	49.3079	39.9633	40.1782	42.3894	44.3034	42.0572	35.545	45.9226	36.6171	42.6465	42.439	56.2603
	ENSMUSG00000067212	H2-T23	0.183316	0.0494701	0.0368833	0.270494	112.03	138.943	143.876	168.268	162.958	142.307	170.884	145.276	151.33	130.019	107.865	123.525	155.295	153.301	144.602	150.178	153.857	83.465
	ENSMUSG00000036139	Hoxc9	-0.136685	-0.0502105	0.0368842	0.270494	11.1086	12.9639	12.4157	11.2606	13.4118	11.6597	12.7431	10.4822	10.2651	13.4484	12.9969	13.9995	13.7392	14.2383	12.8883	10.8141	14.2761	13.3499
	ENSMUSG00000037416	Dmxl1	0.100386	0.0481199	0.0369057	0.270494	113.191	100.712	107.359	104.125	97.8685	108.843	102.002	109.899	117.567	95.3224	98.8525	98.761	101.431	101.131	107.503	111.691	95.001	103.939
	ENSMUSG00000003038	Hmgn2	-0.164066	-0.050041	0.0369153	0.270494	30.712	34.7738	26.6572	18.4588	29.8248	23.436	23.305	23.2573	20.6906	41.9591	35.2435	39.0574	25.1365	24.6496	24.03	25.6212	27.5139	24.7366
	ENSMUSG00000020689	Itgb3	-0.0954827	-0.0475081	0.036921	0.270494	57.2128	65.5313	61.348	67.7774	61.8536	61.33	61.764	55.3043	51.6463	63.9607	71.0561	62.1153	64.4806	70.8537	61.4301	68.545	63.4638	65.3473
	ENSMUSG00000108621	Gm33989	0.133379	0.0501369	0.0369253	0.270494	16.9896	18.302	18.6235	19.813	18.8984	21.3372	19.4591	23.5303	22.7757	16.7298	18.1198	17.4699	18.6312	18.4028	20.3562	19.6873	17.0015	20.1371
	ENSMUSG00000021360	Gcnt2	0.119869	0.0496689	0.0369254	0.270494	33.3257	27.9106	33.5953	25.372	23.2596	24.8934	26.0029	21.5103	19.4876	28.2955	23.0055	31.1165	23.5752	23.4115	23.0664	22.5156	24.0098	20.6419
	ENSMUSG00000027193	Api5	0.0760856	0.0439474	0.0369677	0.270654	184.49	164.159	170.679	157.648	149.734	154.782	153.147	161.6	149.084	157.562	161.75	164.817	159.718	150.543	163.332	152.618	148.277	137.201
	ENSMUSG00000024197	Plin3	0.0655418	0.0410651	0.0370412	0.271043	131.706	132.384	131.533	188.508	181.762	180.9	187.76	173.611	166.888	126.2	128.641	122.525	171.064	181.833	162.97	167.259	186.887	192.508
	ENSMUSG00000021936	Mapk8	0.105525	0.0485888	0.0371102	0.271202	42.6918	39.1968	39.7302	37.6304	33.1074	37.0195	32.6615	35.5411	37.9327	40.0763	36.2396	43.3513	33.4633	33.0913	35.5933	33.8288	32.0563	30.1775
	ENSMUSG00000033773	Rpap2	0.0875412	0.0462403	0.0371324	0.271202	24.9036	26.2837	26.7302	31.715	31.1847	31.8893	30.7672	31.7195	30.1537	25.552	21.8671	22.3521	31.1214	31.5718	29.8719	32.3869	30.3043	30.3458
	ENSMUSG00000074166	AW146154	0.24037	0.0464766	0.0371353	0.271202	3.12202	4.11795	4.08987	5.77284	4.1736	4.37238	4.36252	5.24108	5.37314	2.47451	3.17808	3.05871	4.47565	5.17755	3.73399	5.32388	3.82859	3.81426
	ENSMUSG00000066278	Vps37b	-0.128909	-0.0499424	0.0371448	0.271202	30.7846	22.3691	24.6122	21.8798	21.759	20.7543	22.0996	20.5822	17.4827	26.843	22.5786	25.8814	24.8763	26.338	26.0777	24.8448	25.5672	21.5394
	ENSMUSG00000043421	Hilpda	0.139763	0.0500765	0.0373031	0.272203	13.4319	10.727	11.3202	15.6793	15.3813	14.5163	15.9576	16.9789	14.5957	13.0181	10.2457	11.1761	15.0403	14.5197	13.7314	14.6407	15.0548	11.3867
	ENSMUSG00000067377	Tspan6	0.0953853	0.0473788	0.0373309	0.272203	56.7046	61.6676	57.3312	40.8375	40.9387	41.1587	43.6826	38.5984	45.2306	54.6544	55.4029	52.1745	38.8237	38.2689	38.183	40.5946	40.3624	46.7808
	ENSMUSG00000000782	Tcf7	-0.201892	-0.0484472	0.0373434	0.272203	8.4948	9.81191	9.05614	8.83744	8.90992	8.74477	9.87306	6.87892	7.93941	7.42353	10.1983	8.70556	10.4605	11.762	9.27474	9.87136	11.1613	13.5743
	ENSMUSG00000050677	Ccdc96	-0.616555	-0.0307659	0.037415	0.272359	0.508236	0.152517	0.584267	0.783966	0.468943	0.349791	0.344409	0.382162	0.40098	0.699318	0.71151	0.529392	0.520425	0.393944	0.782932	1.05368	0.45424	0.897473
	ENSMUSG00000002602	Axl	0.0656667	0.0410403	0.0374161	0.272359	522.321	478.496	536.941	663.948	595.23	614.466	600.707	554.681	505.877	510.233	484.349	515.687	595.626	585.964	568.65	552.852	613.613	505.221
	ENSMUSG00000026473	Glul	-0.142131	-0.0500412	0.0374265	0.272359	161.111	209.355	166.954	106.477	112.312	103.83	111.244	98.8162	88.1355	186.933	215.018	186.993	106.479	118.071	104.612	112.412	119.205	147.578
	ENSMUSG00000068290	Ddrgk1	-0.110229	-0.0488744	0.037465	0.272447	33.834	34.2146	36.0785	36.3475	37.4217	31.8893	36.8518	31.8287	24.0588	38.5701	34.6743	37.2927	36.1695	36.5805	36.2558	35.2707	38.9997	39.3766
	ENSMUSG00000045672	Col27a1	0.320992	0.0415692	0.0374797	0.272447	2.03294	2.89782	2.4101	2.42317	1.82888	1.80725	2.98488	1.96541	2.40588	1.88278	2.03966	2.05875	1.24902	1.5195	1.92722	1.38643	2.07652	2.8607
	ENSMUSG00000039178	Tbc1d19	0.106606	0.0485623	0.0375043	0.272476	30.9298	28.724	30.0897	34.4232	32.1226	34.3378	30.4802	35.3773	34.4041	27.1658	30.4052	30.0577	31.1214	30.4463	33.0638	31.7215	28.7469	31.9164
	ENSMUSG00000018160	Med1	-0.0618973	-0.0398176	0.0375428	0.272566	100.703	92.7302	96.4771	117.809	109.076	110.009	108.03	94.5033	93.3482	98.819	94.2039	98.9963	121.571	117.62	115.332	114.02	118.232	103.209
	ENSMUSG00000041852	Tcf20	-0.100795	-0.0479607	0.0375881	0.272566	326.578	312.659	315.504	331.618	319.21	323.09	324.032	287.877	264.807	314.155	302.344	302.93	337.027	357.645	330.518	342.947	367.934	416.596
	ENSMUSG00000038872	Zfhx3	-0.112963	-0.0490269	0.0376007	0.272566	25.194	27.2497	24.101	31.7863	25.4636	29.1492	28.1841	24.1854	25.2618	25.4982	28.8399	29.8812	29.0917	30.4463	31.0162	30.2796	27.8384	31.7481
	ENSMUSG00000010453	Kansl3	-0.113118	-0.0490327	0.0376144	0.272566	55.9059	55.1602	57.9155	59.0113	52.1465	48.6792	50.9151	42.4746	33.3616	58.5813	54.2645	60.6448	56.414	57.0093	50.6497	52.8506	55.2226	53.624
	ENSMUSG00000083307	AA414768	-0.239128	-0.0462955	0.037639	0.272566	3.77547	3.71124	3.43257	3.49221	3.51707	2.56513	2.23866	2.40216	2.80686	3.98073	4.6011	4.11749	3.27868	3.20783	3.01128	3.99291	3.7637	3.5338
	ENSMUSG00000031176	Dynlt3	0.130549	0.0497904	0.0376581	0.272566	141.435	139.604	132.848	134.415	138.62	148.195	141.38	161.054	171.94	121.412	150.745	130.525	132.344	132.703	142.975	135.482	128.485	142.53
	ENSMUSG00000038214	Bend3	-0.154402	-0.0498765	0.037681	0.272566	13.6498	12.608	13.3651	7.48331	7.54999	7.81199	8.03621	7.91622	7.37804	11.996	12.9969	14.6465	9.26356	10.8616	9.75654	7.59762	9.92838	9.14301
	ENSMUSG00000093674	Rpl41	-0.0894009	-0.0464075	0.0376811	0.272566	374.86	384.901	361.88	427.262	481.792	471.168	447.789	514.882	447.093	452.566	419.981	413.867	464.219	497.101	467.892	494.067	493.304	531.248
	ENSMUSG00000059743	Fdps	0.15676	0.0498239	0.0377248	0.272586	14.9567	14.2349	15.7752	12.8285	15.0531	16.4985	16.4742	14.7951	15.7184	14.2553	13.5187	15.9406	13.9994	13.9006	15.2973	14.197	13.6272	10.1527
	ENSMUSG00000043496	Tril	-0.520689	-0.0330547	0.037725	0.272586	9.72908	10.4728	7.59547	2.06682	1.50062	0.874477	1.49244	0.655135	1.04255	11.458	14.6097	10.8819	1.97761	1.68833	0.903383	1.60826	1.62228	4.09472
	ENSMUSG00000040945	Rcc2	0.0763968	0.0438501	0.0377769	0.272764	191.387	162.786	178.128	209.034	196.112	190.636	179.667	175.904	157.826	176.336	162.556	184.817	196.304	176.656	190.012	169.311	178.776	150.495
	ENSMUSG00000082319	Actr3-ps	0.238842	0.0462367	0.0377907	0.272764	19.5308	17.0819	17.601	17.0334	12.2863	16.79	13.8912	19.4357	18.9263	14.6857	19.7325	15.47	16.5495	10.5239	16.5018	15.3616	11.4858	11.3867
	ENSMUSG00000019889	Ptprk	0.0652673	0.0408463	0.0378456	0.272915	129.092	129.538	134.82	222.575	201.693	203.054	194.247	195.885	179.078	121.036	119.961	119.054	195.107	206.596	192.541	194.322	195.583	214.496
	ENSMUSG00000116694	Gm6440	-0.359908	-0.0393012	0.0378705	0.272915	1.16168	1.72852	1.24157	0.926505	1.6413	0.932775	1.77945	1.09189	1.76431	2.04416	1.75506	1.58818	1.40515	2.25111	1.68632	1.941	1.62228	1.85104
	ENSMUSG00000028034	Fubp1	0.1173	0.0491931	0.0378913	0.272915	109.706	86.8837	104.949	156.579	146.123	137.584	136.558	143.256	157.505	109.524	85.5709	99.9374	144.574	134.785	141.952	136.036	135.947	116.728
	ENSMUSG00000035929	H2-Q4	0.337106	0.0404809	0.037894	0.272915	23.4514	26.9446	32.2077	49.8175	42.3456	38.5936	37.3684	38.926	39.6168	26.0361	18.8313	26.5872	40.1768	35.0048	37.4603	33.5515	36.469	12.2842
	ENSMUSG00000053461	Hhipl2	-1.68519	-0.0181061	0.0378996	NA	0	0	0.0730334	0.0712696	0.0937887	0	0.0574015	0.0545946	0	0.215175	0.094868	0.117643	0	0.337666	0.120451	0.110914	0.129783	0.0560921
	ENSMUSG00000043298	Smco3	0.84894	0.0267161	0.0379769	0.273206	0.0726051	0.9151	0.584267	0.142539	0.32826	0.408089	0.459212	0.327568	0.561372	0.161381	0.284604	0.176464	0.468382	0.225111	0.240902	0.110914	0.259566	0.224368
	ENSMUSG00000117029	Gm36201	1.08749	0.0239064	0.0379899	NA	0.29042	0.152517	0.0730334	0.0712696	0.32826	0.233194	0.229606	0.218378	0.40098	0.0537937	0.047434	0.235285	0.104085	0.0562777	0.180677	0.110914	0.0648914	0.112184
	ENSMUSG00000002741	Ykt6	-0.0555812	-0.0375102	0.0379935	0.273206	105.931	101.932	105.168	100.633	102.745	101.556	99.936	94.5579	87.4939	108.609	102.552	103.349	110.903	106.534	106.057	106.145	111.289	97.9928
	ENSMUSG00000041936	Agrn	0.260546	0.0448413	0.0380211	0.273206	92.1359	106.762	125.325	242.531	189.547	189.878	200.905	174.157	151.972	110.331	105.493	126.113	167.681	169.058	149.962	154.115	155.155	84.3064
	ENSMUSG00000061482	H4c4	-0.117793	-0.0491696	0.038036	0.273206	330.934	263.6	286.218	231.413	253.886	229.929	208.54	260.798	218.855	362.946	294.233	339.399	273.535	246.44	273.605	253.106	272.219	218.591
	ENSMUSG00000022125	Cln5	0.0814744	0.04489	0.0380494	0.273206	63.1664	61.7184	63.0278	58.2273	54.3974	57.7155	57.1719	57.1606	57.5006	56.4296	53.5056	58.9978	59.0162	57.2907	58.2983	60.1155	55.6768	50.595
	ENSMUSG00000047181	Samd14	-0.159458	-0.0496334	0.038058	0.273206	23.3062	25.1144	24.9774	22.735	21.1024	21.1623	19.1721	14.5768	14.4353	26.2513	27.4643	25.0579	21.2854	19.5284	19.212	23.2365	23.4258	25.5219
	ENSMUSG00000001739	Cldn15	-0.353277	-0.0395288	0.0381036	0.273292	2.54118	2.03356	2.04493	1.21158	0.750309	0.932775	0.861023	0.600541	0.721764	2.68968	2.75117	2.23521	1.30106	1.5195	1.08406	0.887314	1.03826	1.23403
	ENSMUSG00000037197	Rbm17	-0.0712925	-0.0425163	0.0381171	0.273292	72.6777	75.0891	76.9041	71.8398	74.7965	70.9492	72.2111	67.8065	59.4253	78.7001	68.9216	72.9973	78.376	79.4079	76.7274	79.0818	79.3622	74.4342
	ENSMUSG00000005628	Tmod4	0.621868	0.0303601	0.0381344	0.273292	0.726051	0.355872	0.584267	0.641427	0.797204	0.991074	1.09063	0.873514	0.641568	0.376556	0.47434	0.705856	0.728595	0.281389	0.54203	0.110914	0.324457	0.841381
[truncated: 31,005 more rows]
