# Supplementary material for: Increased ectodysplasin-A2-receptor EDA2R is a ubiquitous hallmark of aging and mediates parainflammatory responses
Source: Nat Commun. 2025 Feb 23;16:1898. doi: 10.1038/s41467-025-56918-3 (PMC11847917; doi:10.1038/s41467-025-56918-3)
Supplement: Supplementary file 12 — Supplementary Data 10 [file 41467_2025_56918_MOESM12_ESM.xlsx]

## Sheet: Eda2r overexp -C2C12 myotubes
	Supplementary Data 10. - Eda2r overexpression in C2C12-derived myotubes
										condition >	EDA2R overexpression			GFP (Control)
	ENSEMBL_GENE	SYMBOL	ENTREZ	description	baseMean	log2FoldChange	lfcSE	stat	pvalue	padj	MTUB_EDA2R_REP1	MTUB_EDA2R_REP2	MTUB_EDA2R_REP3	MTUB_GFP_REP1	MTUB_GFP_REP2	MTUB_GFP_REP3
	ENSMUSG00000031004	Mki67	17345	antigen identified by monoclonal antibody Ki 67	3377.88	-0.89798	0.0464393	-19.3366	2.64158e-83	3.23964e-79	161.328	152.963	151.134	293.843	297.74	274.778
	ENSMUSG00000020914	Top2a	21973	topoisomerase (DNA) II alpha	3849.97	-0.80539	0.0438617	-18.362	2.64587e-75	1.62244e-71	196.809	186.681	170.034	320.836	327.222	316.912
	ENSMUSG00000029371	Cxcl5	20311	chemokine (C-X-C motif) ligand 5	1822.05	1.13258	0.0683283	16.5755	1.04702e-61	4.28023e-58	160.717	157.152	175.085	74.0539	69.5989	81.2961
	ENSMUSG00000021996	Esd	13885	esterase D/formylglutathione hydrolase	5102.35	0.608251	0.0393589	15.454	7.09327e-54	2.1748e-50	420.415	401.36	394.15	261.721	259.764	275.101
	ENSMUSG00000058773	H1f5	56702	H1.5 linker histone, cluster member	833.436	-1.1418	0.0766938	-14.8878	3.95731e-50	9.7065e-47	36.3632	31.1245	34.9457	74.8233	75.8806	75.3507
	ENSMUSG00000024803	Ankrd1	107765	ankyrin repeat domain 1 (cardiac muscle)	20438.3	0.524255	0.0376189	13.9359	3.83106e-44	7.83069e-41	1682.47	1514.4	1559.78	1111.26	1077.75	1115.01
	ENSMUSG00000056174	Col8a2	329941	collagen, type VIII, alpha 2	571.676	-1.22575	0.0891417	-13.7505	5.056e-43	8.85812e-40	21.3023	25.2721	21.0388	54.5627	52.681	50.6
	ENSMUSG00000040152	Thbs1	21825	thrombospondin 1	49296	-0.41962	0.0308971	-13.5812	5.17835e-42	7.93841e-39	2728.39	2899.3	2694.33	3803.42	3600.37	3715.39
	ENSMUSG00000027715	Ccna2	12428	cyclin A2	939.92	-1.0018	0.074436	-13.4585	2.74295e-41	3.73772e-38	44.0971	38.5066	40.8295	78.8626	86.7309	81.4253
	ENSMUSG00000024164	C3	12266	complement component 3	2802.49	0.655956	0.0500693	13.101	3.25137e-39	3.98749e-36	237.989	227.781	211.398	141.632	134.629	152.511
	ENSMUSG00000049539	H1f1	80838	H1.1 linker histone, cluster member	640.211	-1.12855	0.087578	-12.8862	5.38246e-38	5.50199e-35	29.579	26.9347	23	56.2938	55.3936	61.3921
	ENSMUSG00000055775	Myh8	17885	myosin, heavy polypeptide 8, skeletal muscle, perinatal	5323.7	-0.590315	0.0458099	-12.8862	5.38355e-38	5.50199e-35	262.955	300.871	274.395	430.218	413.167	417.596
	ENSMUSG00000058914	C1qtnf3	81799	C1q and tumor necrosis factor related protein 3	4495.46	-0.581775	0.0454403	-12.8031	1.57624e-37	1.487e-34	226.727	254.45	229.287	353.664	360.558	347.867
	ENSMUSG00000052565	H1f3	14957	H1.3 linker histone, cluster member	1279.85	-0.836136	0.0654378	-12.7776	2.18812e-37	1.9168e-34	62.8214	57.7267	60.6202	101.816	109.145	112.315
	ENSMUSG00000026605	Cenpf	108000	centromere protein F	1049.97	-0.81906	0.0648239	-12.6352	1.35114e-36	1.10469e-33	51.017	48.8815	49.8631	87.3259	89.3721	87.4353
	ENSMUSG00000032332	Col12a1	12816	collagen, type XII, alpha 1	11483.1	-0.597382	0.047651	-12.5366	4.70768e-36	3.60844e-33	562.883	660.931	579.576	951.417	895.506	878.424
	ENSMUSG00000105827	H2bc18	319189	H2B clustered histone 18	632.791	-0.994088	0.080936	-12.2824	1.12619e-34	8.12443e-32	29.8504	27.9323	25.7933	55.268	53.7517	56.9977
	ENSMUSG00000012443	Kif11	16551	kinesin family member 11	774.924	-0.924215	0.0757469	-12.2014	3.05704e-34	2.08287e-31	37.3808	36.445	31.8553	67.1294	68.7423	64.1063
	ENSMUSG00000042254	Cilp	214425	cartilage intermediate layer protein, nucleotide pyrophosphohydrolase	171.718	-1.98964	0.166332	-11.9618	5.6296e-33	3.63376e-30	3.73129	4.8549	4.99225	19.8118	16.9179	17.3837
	ENSMUSG00000007655	Cav1	12389	caveolin 1, caveolae protein	2298.87	-0.564257	0.0497688	-11.3376	8.54869e-30	5.24205e-27	121.505	123.035	121.181	175.165	184.955	180.364
	ENSMUSG00000029580	Actb	11461	actin, beta	42240.2	-0.365112	0.0326891	-11.1692	5.76697e-29	3.36791e-26	2580.29	2459.04	2252.81	3110.97	3081.12	3179.4
	ENSMUSG00000035783	Acta2	11475	actin alpha 2, smooth muscle, aorta	28265.5	-0.394194	0.035463	-11.1157	1.05268e-28	5.86819e-26	1581.59	1727.35	1513.72	2132.69	2054.7	2139.55
	ENSMUSG00000075031	H2bc3	319178	H2B clustered histone 3	652.401	-0.920969	0.0833113	-11.0546	2.0836e-28	1.11101e-25	30.5966	30.7255	27.6951	52.1904	58.82	57.1916
	ENSMUSG00000036777	Anln	68743	anillin, actin binding protein	1944.3	-0.682918	0.0622995	-10.9619	5.82912e-28	2.97868e-25	109.564	93.2406	91.8812	152.34	165.752	153.933
	ENSMUSG00000013936	Myl2	17906	myosin, light polypeptide 2, regulatory, cardiac, slow	859.37	-0.754156	0.0689503	-10.9377	7.61325e-28	3.73476e-25	41.7227	43.029	41.4238	72.3228	70.0986	70.2455
	ENSMUSG00000067276	Capn6	12338	calpain 6	1126.54	-0.770463	0.0713477	-10.7987	3.49109e-27	1.64672e-24	50.6099	61.451	52.2403	90.66	94.94	94.2853
	ENSMUSG00000071637	Cebpd	12609	CCAAT/enhancer binding protein (C/EBP), delta	395.223	1.1159	0.103373	10.7949	3.63852e-27	1.6527e-24	37.7878	33.4522	35.4212	15.7725	16.4182	16.9959
	ENSMUSG00000032348	Gsta4	14860	glutathione S-transferase, alpha 4	757.616	0.815411	0.0755621	10.7913	3.78479e-27	1.65774e-24	65.3316	63.4462	61.8682	34.6226	34.9779	38.5801
	ENSMUSG00000114279	H2bc14	319186	H2B clustered histone 14	480.786	-0.981692	0.0914785	-10.7314	7.24904e-27	3.0656e-24	21.5058	21.0157	21.2171	41.2266	40.76	43.8146
	ENSMUSG00000032715	Trib3	228775	tribbles pseudokinase 3	509.581	0.94509	0.088769	10.6466	1.80808e-26	7.39144e-24	46.6073	42.896	42.8501	22.9535	22.6999	23.0059
	ENSMUSG00000093930	Hmgcs1	208715	3-hydroxy-3-methylglutaryl-Coenzyme A synthase 1	4744.06	-0.437219	0.0410947	-10.6393	1.95597e-26	7.73809e-24	262.14	278.591	254.605	351.74	366.697	356.914
	ENSMUSG00000048126	Col6a3	12835	collagen, type VI, alpha 3	2075.77	-0.544405	0.0513865	-10.5943	3.16643e-26	1.21353e-23	107.122	113.658	112.088	162.598	160.613	162.204
	ENSMUSG00000005470	Asf1b	66929	anti-silencing function 1B histone chaperone	407.263	-1.03255	0.0980798	-10.5277	6.44133e-26	2.39383e-23	17.9102	17.4909	17.354	35.9049	34.6924	37.223
	ENSMUSG00000032487	Ptgs2	19225	prostaglandin-endoperoxide synthase 2	1020.27	0.679244	0.0645441	10.5237	6.71705e-26	2.42288e-23	86.0233	81.9347	79.876	51.2928	52.3241	50.9878
	ENSMUSG00000025203	Scd2	20250	stearoyl-Coenzyme A desaturase 2	16988.4	-0.378957	0.0362743	-10.447	1.51254e-25	5.29995e-23	959.011	1038.55	918.099	1246.8	1278.48	1259.18
	ENSMUSG00000036390	Gadd45a	13197	growth arrest and DNA-damage-inducible 45 alpha	3232.37	0.476237	0.0460667	10.338	4.74405e-25	1.61614e-22	256.917	237.823	246.938	177.088	177.317	178.425
	ENSMUSG00000032735	Ablim3	319713	actin binding LIM protein family, member 3	470.436	-0.969264	0.0942811	-10.2806	8.62088e-25	2.85747e-22	19.7419	22.5453	20.4445	39.4954	40.9027	42.3282
	ENSMUSG00000026701	Prdx6	11758	peroxiredoxin 6	3290.32	0.433818	0.042421	10.2265	1.50878e-24	4.86939e-22	252.1	255.048	239.212	186.513	175.461	189.669
	ENSMUSG00000069267	H3c2	319150	H3 clustered histone 2	343.968	-1.11429	0.110609	-10.0742	7.18562e-24	2.2596e-21	14.993	14.3652	13.5504	33.148	31.5515	28.0465
	ENSMUSG00000001525	Tubb5	22154	tubulin, beta 5 class I	9634.12	-0.368894	0.0369686	-9.97857	1.89172e-23	5.80001e-21	589.409	551.197	519.848	713.547	691.349	735.09
	ENSMUSG00000031328	Flna	192176	filamin, alpha	25456.4	-0.300223	0.0301562	-9.95561	2.38347e-23	7.12949e-21	1532.95	1571.19	1401.4	1860.2	1832.06	1844.35
	ENSMUSG00000038943	Prc1	233406	protein regulator of cytokinesis 1	1064.4	-0.690291	0.0695521	-9.92481	3.24729e-23	9.48208e-21	59.6329	50.4111	50.7545	86.5566	88.0158	84.398
	ENSMUSG00000026459	Myog	17928	myogenin	10115.5	0.359443	0.03643	9.86668	5.80523e-23	1.64228e-20	747.548	791.415	705.631	581.596	563.287	601.513
	ENSMUSG00000031799	Tpm4	326618	tropomyosin 4	7083	-0.346847	0.0351587	-9.86519	5.89206e-23	1.64228e-20	423.332	415.193	392.129	518.057	531.093	513.496
	ENSMUSG00000003617	Cp	12870	ceruloplasmin	6282.51	0.371558	0.0377733	9.8365	7.83896e-23	2.13638e-20	456.778	488.15	453.284	358.152	360.772	360.598
	ENSMUSG00000037206	Islr	26968	immunoglobulin superfamily containing leucine-rich repeat	1714.57	-0.545137	0.0556156	-9.80187	1.10518e-22	2.91847e-20	88.2621	99.1596	87.7804	134.451	131.346	135.192
	ENSMUSG00000020256	Aldh1l2	216188	aldehyde dehydrogenase 1 family, member L2	1490.59	0.58649	0.0598419	9.80067	1.11846e-22	2.91847e-20	128.289	117.449	107.749	77.5803	79.2356	78.0003
	ENSMUSG00000031375	Bgn	12111	biglycan	7944.69	-0.380335	0.0389449	-9.766	1.57555e-22	4.02554e-20	452.165	488.948	422.202	605.447	578.777	586.715
	ENSMUSG00000028068	Iqgap3	404710	IQ motif containing GTPase activating protein 3	398.239	-0.96149	0.0991886	-9.69356	3.21138e-22	8.03762e-20	18.7922	17.9565	16.6408	35.3279	32.765	35.6074
	ENSMUSG00000024359	Hspa9	15526	heat shock protein 9	13038.7	0.307333	0.0317982	9.6651	4.24196e-22	1.02547e-19	988.115	942.981	915.068	761.249	756.736	778.775
	ENSMUSG00000070469	Adamtsl3	269959	ADAMTS-like 3	1228.08	-0.628457	0.0650269	-9.66456	4.26442e-22	1.02547e-19	59.158	68.7001	62.4031	100.341	97.6526	95.9656
	ENSMUSG00000040010	Slc7a5	20539	solute carrier family 7 (cationic amino acid transporter, y+ system), member 5	2710.36	0.441927	0.0458797	9.6323	5.84066e-22	1.3775e-19	211.938	214.015	190.656	149.07	149.763	154.062
	ENSMUSG00000024661	Fth1	14319	ferritin heavy polypeptide 1	8205.31	0.431626	0.0449706	9.59798	8.15304e-22	1.88658e-19	628.825	614.577	615.473	478.69	417.665	480.991
	ENSMUSG00000019942	Cdk1	12534	cyclin-dependent kinase 1	938.744	-0.67244	0.0710075	-9.46998	2.79884e-21	6.35648e-19	51.4919	45.8222	45.5246	75.3363	79.0215	72.9597
	ENSMUSG00000028312	Smc2	14211	structural maintenance of chromosomes 2	989.36	-0.616471	0.0655104	-9.41028	4.94801e-21	1.10332e-18	53.8663	52.8053	47.6047	77.8368	79.0929	79.0343
	ENSMUSG00000040084	Bub1b	12236	BUB1B, mitotic checkpoint serine/threonine kinase	691.084	-0.789685	0.0843094	-9.3665	7.49759e-21	1.64197e-18	37.4486	32.4547	30.1912	54.1139	58.4631	59.9058
	ENSMUSG00000023015	Racgap1	26934	Rac GTPase-activating protein 1	1041.31	-0.617373	0.0664689	-9.28815	1.56993e-20	3.37782e-18	58.1404	52.4728	51.5866	80.722	84.5894	83.1055
	ENSMUSG00000021477	Ctsl	13039	cathepsin L	13320.3	0.298007	0.0322493	9.24074	2.44809e-20	5.15573e-18	1009.28	952.225	937.473	803.63	770.299	781.101
	ENSMUSG00000047246	H2bc6	319179	H2B clustered histone 6	407.129	-0.948532	0.102662	-9.23934	2.48033e-20	5.15573e-18	20.8274	18.156	15.9871	35.7126	35.7631	34.1857
	ENSMUSG00000029304	Spp1	20750	secreted phosphoprotein 1	31849.3	0.264824	0.028708	9.22476	2.84208e-20	5.80922e-18	2362.45	2343.65	2157.37	1905.4	1856.26	1940.44
	ENSMUSG00000020326	Ccng1	12450	cyclin G1	5403.15	0.354329	0.0387087	9.15373	5.49989e-20	1.10575e-17	417.769	396.372	382.561	306.026	307.591	320.984
	ENSMUSG00000005124	Ccn4	22402	cellular communication network factor 4	5380.63	-0.391725	0.0428129	-9.14969	5.70948e-20	1.12937e-17	298.164	325.145	295.078	400.34	413.096	389.872
	ENSMUSG00000051985	Igfn1	226438	immunoglobulin-like and fibronectin type III domain containing 1	625.524	-0.915718	0.100286	-9.13103	6.78496e-20	1.32081e-17	25.6442	34.5163	25.4961	58.4096	52.6096	50.1477
	ENSMUSG00000019961	Tmpo	21917	thymopoietin	3210.28	-0.420918	0.0462847	-9.09411	9.53676e-20	1.82748e-17	179.17	183.688	178.473	241.589	250.556	232.127
	ENSMUSG00000029380	Cxcl1	14825	chemokine (C-X-C motif) ligand 1	446.921	0.928693	0.10217	9.08964	9.93635e-20	1.87476e-17	40.705	35.3809	39.4625	20.1965	18.4169	22.0365
	ENSMUSG00000031659	Adcy7	11513	adenylate cyclase 7	6932.98	-0.345065	0.0380934	-9.0584	1.32384e-19	2.45993e-17	393.414	426.566	385.354	507.221	510.606	510.976
	ENSMUSG00000028211	Trp53inp1	60599	transformation related protein 53 inducible nuclear protein 1	971.968	0.671056	0.0745154	9.00561	2.1448e-19	3.92594e-17	82.2242	77.7449	75.5375	46.2917	54.537	46.9811
	ENSMUSG00000026421	Csrp1	13007	cysteine and glycine-rich protein 1	3285.22	-0.384109	0.0428135	-8.97168	2.92024e-19	5.26674e-17	190.432	193.464	178.651	240.435	249.914	242.66
	ENSMUSG00000026728	Vim	22352	vimentin	23171.2	-0.280308	0.0313497	-8.94134	3.8449e-19	6.83389e-17	1444.96	1378.13	1308.03	1654.06	1644.03	1710.13
	ENSMUSG00000051627	H1f4	50709	H1.4 linker histone, cluster member	1770.09	-0.578833	0.0650559	-8.89747	5.71357e-19	1.00102e-16	96.4709	86.7896	96.398	134.836	148.692	134.287
	ENSMUSG00000020184	Mdm2	17246	transformed mouse 3T3 cell double minute 2	1422.85	0.558518	0.0627915	8.8948	5.85233e-19	1.01089e-16	123.268	110.732	100.915	75.0798	74.9526	76.7078
	ENSMUSG00000021701	Plk2	20620	polo like kinase 2	3796.8	0.371614	0.0419823	8.85168	8.62084e-19	1.46842e-16	297.079	282.249	266.194	213.634	220.004	218.685
	ENSMUSG00000114456	H2bc9	319182	H2B clustered histone 9	263.192	-1.0922	0.123752	-8.82571	1.08766e-18	1.82727e-16	11.0582	11.5719	10.5194	22.3124	25.3411	22.9413
	ENSMUSG00000038508	Gdf15	23886	growth differentiation factor 15	270.815	1.09837	0.124549	8.81878	1.15711e-18	1.91767e-16	27.2045	23.7424	21.9897	10.5791	11.6355	11.7614
	ENSMUSG00000029718	Pcolce	18542	procollagen C-endopeptidase enhancer protein	4770.65	-0.32567	0.037114	-8.77484	1.71144e-18	2.79855e-16	280.865	289.432	265.54	349.945	342.426	353.425
	ENSMUSG00000029661	Col1a2	12843	collagen, type I, alpha 2	14328.4	-0.355242	0.0407523	-8.71712	2.85374e-18	4.60503e-16	781.469	875.345	822.711	1060.99	1040.2	1068.48
	ENSMUSG00000027379	Bub1	12235	BUB1, mitotic checkpoint serine/threonine kinase	448.659	-0.841202	0.0965984	-8.70824	3.08631e-18	4.91564e-16	20.0812	22.4123	20.9199	40.7136	35.3348	37.4815
	ENSMUSG00000004665	Cnn2	12798	calponin 2	2842.13	-0.37432	0.0430979	-8.68534	3.77601e-18	5.93705e-16	167.908	162.34	158.207	215.878	207.654	208.862
	ENSMUSG00000061482	H4c4	319156	H4 clustered histone 4	1207.18	-0.517463	0.0605666	-8.54371	1.29977e-17	2.01778e-15	67.4347	63.7787	64.6021	92.7117	94.1548	93.2514
	ENSMUSG00000056328	Myh1	17879	myosin, heavy polypeptide 1, skeletal muscle, adult	10502.4	-0.32278	0.0377919	-8.54098	1.3309e-17	2.04027e-15	594.361	638.785	607.569	793.179	737.32	770.245
	ENSMUSG00000051855	Mest	17294	mesoderm specific transcript	1008.43	-0.687517	0.0806926	-8.5202	1.5928e-17	2.41162e-15	43.8936	57.3942	50.9923	81.299	81.7341	82.2008
	ENSMUSG00000034457	Eda2r	245527	ectodysplasin A2 receptor	5060.14	0.345068	0.0405262	8.51468	1.67051e-17	2.49843e-15	377.539	372.364	366.871	284.867	301.667	291.903
	ENSMUSG00000069274	H4c6	319157	H4 clustered histone 6	393.445	-1.04459	0.122977	-8.49417	1.99349e-17	2.94556e-15	16.8926	15.4958	18.1266	31.9939	41.1883	31.213
	ENSMUSG00000074934	Grem1	23892	gremlin 1, DAN family BMP antagonist	5087.55	0.381179	0.0449514	8.4798	2.2559e-17	3.29362e-15	378.285	369.571	386.78	299.357	275.112	296.621
	ENSMUSG00000069300	H2bc11	319183	H2B clustered histone 11	184.158	-1.32441	0.156299	-8.47359	2.37951e-17	3.43322e-15	7.39475	8.04716	5.40827	19.2348	16.3468	16.2851
	ENSMUSG00000030096	Slc6a6	21366	solute carrier family 6 (neurotransmitter transporter, taurine), member 6	8178.59	-0.31964	0.0378848	-8.43716	3.25146e-17	4.63673e-15	466.208	511.227	458.574	602.241	590.555	596.796
	ENSMUSG00000002289	Angptl4	57875	angiopoietin-like 4	755.174	0.7563	0.0897734	8.42454	3.62155e-17	5.10514e-15	72.7942	61.9166	53.0129	38.9184	35.4776	36.2537
	ENSMUSG00000025172	Ankrd2	56642	ankyrin repeat domain 2 (stretch responsive muscle)	2206.17	0.455639	0.0542015	8.40639	4.22824e-17	5.89263e-15	167.366	174.51	161.773	120.538	114.142	131.961
	ENSMUSG00000032254	Kif23	71819	kinesin family member 23	424.884	-0.816737	0.0975961	-8.36854	5.83365e-17	8.03864e-15	18.7922	21.2152	20.6227	36.3538	35.4062	35.0904
	ENSMUSG00000027306	Nusap1	108907	nucleolar and spindle associated protein 1	435.841	-0.842024	0.100644	-8.36638	5.94155e-17	8.09635e-15	21.1666	19.9516	20.4445	34.5585	35.0493	40.648
	ENSMUSG00000001517	Foxm1	14235	forkhead box M1	265.95	-1.00611	0.120971	-8.31697	9.02379e-17	1.21613e-14	11.2617	12.4365	11.1731	23.0817	24.3418	22.5535
	ENSMUSG00000018593	Sparc	20692	secreted acidic cysteine rich glycoprotein	25429.3	-0.273206	0.0329493	-8.29172	1.11623e-16	1.48798e-14	1476.78	1593.27	1473.55	1849.3	1794.58	1840.79
	ENSMUSG00000015880	Ncapg	54392	non-SMC condensin I complex, subunit G	530.12	-0.728618	0.0881106	-8.26936	1.34677e-16	1.776e-14	25.712	27.7993	25.199	41.6113	45.1857	43.4915
	ENSMUSG00000029838	Ptn	19242	pleiotrophin	164.726	-1.34683	0.163416	-8.24171	1.69772e-16	2.21498e-14	4.95245	6.85006	6.47804	14.4261	16.3468	15.8327
	ENSMUSG00000035373	Ccl7	20306	chemokine (C-C motif) ligand 7	673.114	0.70067	0.085149	8.22875	1.89183e-16	2.44225e-14	55.3588	52.9383	55.9845	31.4809	32.4081	37.1584
	ENSMUSG00000003779	Kif20a	19348	kinesin family member 20A	1056.57	-0.523615	0.0636476	-8.22679	1.923e-16	2.45664e-14	60.6505	57.3277	53.2507	84.1201	80.1636	81.2961
	ENSMUSG00000062825	Actg1	11465	actin, gamma, cytoplasmic 1	1857.51	-0.416679	0.0506639	-8.22437	1.96215e-16	2.45807e-14	109.836	103.15	101.034	141.825	136.699	140.039
	ENSMUSG00000006398	Cdc20	107995	cell division cycle 20	517.049	-0.726684	0.0883588	-8.22425	1.96421e-16	2.45807e-14	27.8829	24.5405	24.4858	43.4706	40.9027	42.6514
	ENSMUSG00000054675	Tmem119	231633	transmembrane protein 119	865.129	-0.580605	0.0706467	-8.21843	2.06178e-16	2.55411e-14	49.3209	44.5586	43.0284	67.2576	67.386	69.6639
	ENSMUSG00000038521	C1s1	50908	complement component 1, s subcomponent 1	1276.62	0.54556	0.0663948	8.21691	2.08813e-16	2.56088e-14	93.1467	109.667	96.1602	68.2835	66.9577	69.3408
	ENSMUSG00000021670	Hmgcr	15357	3-hydroxy-3-methylglutaryl-Coenzyme A reductase	2025.39	-0.418406	0.0509458	-8.21276	2.1616e-16	2.62474e-14	115.06	119.643	107.512	149.711	156.473	150.378
	ENSMUSG00000022665	Ccdc80	67896	coiled-coil domain containing 80	5597.28	-0.299772	0.0366821	-8.17215	3.02934e-16	3.64233e-14	325.844	342.769	321.346	407.713	403.459	406.093
	ENSMUSG00000024810	Il33	77125	interleukin 33	530.88	0.72107	0.0885875	8.13964	3.96456e-16	4.72052e-14	46.9465	42.5635	41.0078	28.211	25.127	25.6554
	ENSMUSG00000037940	Inpp4b	234515	inositol polyphosphate-4-phosphatase, type II	1266.42	-0.615616	0.0757613	-8.12574	4.44654e-16	5.24349e-14	58.5474	70.0302	68.4057	104.253	104.648	93.1867
	ENSMUSG00000069310	H3c3	319148	H3 clustered histone 3	391.477	-0.816481	0.100631	-8.1136	4.91426e-16	5.73985e-14	19.6741	17.9565	18.3049	31.6092	32.4795	34.315
	ENSMUSG00000063021	H2ac15	319169	H2A clustered histone 15	461.294	-0.761143	0.0943766	-8.06495	7.32633e-16	8.47643e-14	23.4732	22.6118	21.4548	36.8667	40.6886	36.7706
	ENSMUSG00000029414	Kntc1	208628	kinetochore associated 1	423.586	-0.778426	0.0965831	-8.05965	7.65103e-16	8.76936e-14	21.3023	19.8186	20.385	34.1738	36.2628	35.0258
	ENSMUSG00000038776	Ephx1	13849	epoxide hydrolase 1, microsomal	1328.48	0.471984	0.0587034	8.04015	8.97272e-16	1.0189e-13	103.323	101.687	99.6073	73.2204	69.6703	76.4493
	ENSMUSG00000017716	Birc5	11799	baculoviral IAP repeat-containing 5	300.13	-0.899628	0.111981	-8.03373	9.45538e-16	1.06386e-13	14.1789	13.9661	13.1938	25.1335	25.698	26.1724
	ENSMUSG00000025408	Ddit3	13198	DNA-damage inducible transcript 3	861.569	0.577998	0.0721283	8.01347	1.11517e-15	1.24332e-13	72.9977	66.1064	64.6615	47.2535	42.5445	46.3995
	ENSMUSG00000028864	Hgf	15234	hepatocyte growth factor	1113.12	0.491632	0.0613863	8.00883	1.15802e-15	1.27946e-13	85.8198	88.0532	82.8476	62.7695	59.748	59.8411
	ENSMUSG00000027848	Olfml3	99543	olfactomedin-like 3	1108.08	-0.560726	0.0701142	-7.99732	1.27156e-15	1.39236e-13	58.1404	65.5744	53.1912	89.1853	88.8724	82.2008
	ENSMUSG00000024501	Dpysl3	22240	dihydropyrimidinase-like 3	3416.34	-0.362894	0.0455467	-7.96751	1.61905e-15	1.75717e-13	193.824	207.164	188.755	249.603	261.263	246.538
	ENSMUSG00000040204	Pclaf	68026	PCNA clamp associated factor	207.895	-1.08482	0.136296	-7.95928	1.73048e-15	1.86163e-13	8.6159	8.64571	8.97416	17.8242	19.0594	18.8054
	ENSMUSG00000036768	Kif15	209737	kinesin family member 15	342.569	-0.849164	0.106936	-7.94087	2.00771e-15	2.14109e-13	16.282	16.7594	15.2145	28.1469	30.5521	28.1111
	ENSMUSG00000031253	Srpx2	68792	sushi-repeat-containing protein, X-linked 2	1770.99	-0.414073	0.0526329	-7.86719	3.62694e-15	3.83455e-13	100.948	100.024	98.5969	134.066	127.134	137.583
	ENSMUSG00000025574	Tk1	21877	thymidine kinase 1	289.417	-0.953774	0.121314	-7.86202	3.77988e-15	3.96209e-13	15.1965	12.5695	11.2326	24.3	24.9128	25.9786
	ENSMUSG00000096010	H4c16	320332	H4 histone 16	498.211	-0.688925	0.0876549	-7.85952	3.85613e-15	4.00777e-13	25.8477	26.0036	23.4755	40.2007	40.2603	40.7127
	ENSMUSG00000020897	Aurkb	20877	aurora kinase B	252.52	-0.97734	0.125261	-7.80244	6.07196e-15	6.2577e-13	11.7366	11.0399	10.8165	22.5047	19.916	23.5875
	ENSMUSG00000022322	Shcbp1	20419	Shc SH2-domain binding protein 1	265.276	-1.00018	0.128493	-7.78393	7.03072e-15	7.18539e-13	10.7868	12.9686	11.1137	20.9018	25.127	23.6521
	ENSMUSG00000061615	H2ac4	319172	H2A clustered histone 4	285.339	-0.917067	0.117887	-7.77918	7.29951e-15	7.39845e-13	14.4503	12.503	12.0646	23.9153	25.4839	24.1045
	ENSMUSG00000044783	A730008H23Rik	212427	RIKEN cDNA A730008H23 gene	941.763	-0.521281	0.0671102	-7.76754	8.00267e-15	8.04465e-13	54.4091	50.5441	47.783	72.451	72.0259	74.2521
	ENSMUSG00000027326	Knl1	76464	kinetochore scaffold 1	472.234	-0.731545	0.0943124	-7.75661	8.72295e-15	8.69741e-13	24.6265	21.6143	23.7132	37.5078	39.6892	38.9678
	ENSMUSG00000020674	Pxdn	69675	peroxidasin	1684.89	-0.452215	0.0583437	-7.75088	9.12613e-15	9.02603e-13	87.9907	101.487	91.2274	131.053	126.706	125.951
	ENSMUSG00000018893	Mb	17189	myoglobin	3357.69	-0.721793	0.0931608	-7.74782	9.34836e-15	9.17187e-13	149.184	180.562	169.855	274.929	282.821	265.989
	ENSMUSG00000025283	Sat1	20229	spermidine/spermine N1-acetyl transferase 1	1701.26	0.461479	0.0597038	7.72948	1.07989e-14	1.05109e-12	139.211	120.574	128.966	95.7251	93.0127	93.3806
	ENSMUSG00000018340	Anxa6	11749	annexin A6	9276.83	-0.255794	0.0331528	-7.71561	1.20406e-14	1.16272e-12	571.092	566.36	531.793	667.96	639.453	682.486
	ENSMUSG00000020808	Pimreg	109212	PICALM interacting mitotic regulator	310.334	-0.932208	0.120859	-7.71321	1.22695e-14	1.17557e-12	14.993	14.8307	12.3618	23.5306	27.9109	28.7574
	ENSMUSG00000048373	Fgfbp1	14181	fibroblast growth factor binding protein 1	166.712	1.19743	0.156369	7.65767	1.89344e-14	1.80009e-12	16.4855	13.9661	15.3333	7.2451	6.63866	6.07459
	ENSMUSG00000026039	Sgo2a	68549	shugoshin 2A	458.319	-0.718763	0.093899	-7.65463	1.93864e-14	1.82888e-12	24.2195	23.5429	20.6822	35.9691	38.6185	37.74
	ENSMUSG00000029761	Cald1	109624	caldesmon 1	8133.62	-0.271692	0.0355358	-7.64559	2.07992e-14	1.94718e-12	482.558	485.889	484.783	589.482	584.987	578.96
	ENSMUSG00000034349	Smc4	70099	structural maintenance of chromosomes 4	2229.24	-0.402866	0.0528914	-7.61684	2.59966e-14	2.41533e-12	131.342	123.035	124.271	168.24	173.747	158.262
	ENSMUSG00000038379	Ttk	22137	Ttk protein kinase	261.929	-0.919164	0.120881	-7.60386	2.87434e-14	2.65044e-12	11.6688	11.838	12.1835	22.5047	23.1282	21.9073
	ENSMUSG00000024795	Kif20b	240641	kinesin family member 20B	422.975	-0.850792	0.112117	-7.5884	3.23877e-14	2.9642e-12	20.7596	16.9589	21.6331	37.059	37.9046	32.3116
	ENSMUSG00000026042	Col5a2	12832	collagen, type V, alpha 2	22234.6	-0.289999	0.038429	-7.54635	4.47609e-14	4.06628e-12	1264.43	1416.63	1267.08	1623.99	1612.62	1583.85
	ENSMUSG00000010095	Slc3a2	17254	solute carrier family 3 (activators of dibasic and neutral amino acid transport), member 2	2442.21	0.369085	0.048921	7.54451	4.54005e-14	4.09235e-12	190.635	188.144	165.16	143.427	135.7	140.879
	ENSMUSG00000021390	Ogn	18295	osteoglycin	6865.25	-0.800996	0.106182	-7.54361	4.57153e-14	4.09235e-12	293.755	357.201	335.907	569.414	608.187	540.961
	ENSMUSG00000021266	Wars1	22375	tryptophanyl-tRNA synthetase1	1103.72	0.474317	0.0631885	7.50638	6.07833e-14	5.40179e-12	87.0409	82.7993	83.3825	61.6796	57.9634	62.4261
	ENSMUSG00000028967	Errfi1	74155	ERBB receptor feedback inhibitor 1	1712.63	0.449768	0.0600059	7.4954	6.60972e-14	5.83177e-12	142.739	128.888	119.101	94.5711	90.5142	100.166
	ENSMUSG00000028463	Car9	230099	carbonic anhydrase 9	468.414	0.694563	0.092818	7.48306	7.26104e-14	6.36067e-12	41.1799	36.7775	36.3721	24.0435	22.343	24.1045
	ENSMUSG00000018848	Rars	104458	arginyl-tRNA synthetase	2594.93	0.331534	0.0447498	7.40862	1.27623e-13	1.11005e-11	197.08	190.871	182.811	151.506	146.836	154.514
	ENSMUSG00000024989	Cep55	74107	centrosomal protein 55	340.443	-0.817111	0.110376	-7.403	1.33141e-13	1.14989e-11	17.4353	14.4982	16.6408	29.1086	28.9103	27.5941
	ENSMUSG00000035385	Ccl2	20296	chemokine (C-C motif) ligand 2	1062.49	0.588076	0.0795024	7.39695	1.39346e-13	1.19506e-11	94.3	83.4643	74.5272	52.7033	52.5382	61.9737
	ENSMUSG00000037035	Inhbb	16324	inhibin beta-B	1083.91	0.469872	0.0635752	7.3908	1.4595e-13	1.23714e-11	81.2744	84.1294	82.8476	60.9743	57.7492	60.4228
	ENSMUSG00000033952	Aspm	12316	abnormal spindle microtubule assembly	672.981	-0.597554	0.0808542	-7.39051	1.4627e-13	1.23714e-11	37.8557	32.9867	34.7675	52.5751	55.0366	52.0864
	ENSMUSG00000031349	Nsdhl	18194	NAD(P) dependent steroid dehydrogenase-like	1156.76	-0.473232	0.0640634	-7.38693	1.50255e-13	1.26214e-11	67.3668	66.1064	58.0052	91.9423	83.2331	89.8263
	ENSMUSG00000062727	H2bc12	319184	H2B clustered histone 12	233.319	-0.95014	0.129058	-7.36212	1.81009e-13	1.50831e-11	11.126	10.7739	9.56848	21.7994	18.7025	20.0978
	ENSMUSG00000023883	Phf10	72057	PHD finger protein 10	2575.32	0.338202	0.0459428	7.36138	1.82021e-13	1.50831e-11	192.263	193.265	181.92	145.223	151.904	151.154
	ENSMUSG00000006678	Pola1	18968	polymerase (DNA directed), alpha 1	554.526	-0.619843	0.0842656	-7.35582	1.89756e-13	1.56186e-11	30.5288	29.0629	26.7442	43.663	44.9002	43.8146
	ENSMUSG00000042029	Ncapg2	76044	non-SMC condensin II complex, subunit G2	548.849	-0.631275	0.0860021	-7.34022	2.1324e-13	1.74345e-11	28.0186	29.1959	27.6951	42.6371	45.9709	42.8452
	ENSMUSG00000031770	Herpud1	64209	homocysteine-inducible, endoplasmic reticulum stress-inducible, ubiquitin-like domain member 1	4865.26	0.285829	0.0389903	7.33076	2.28856e-13	1.85874e-11	351.284	357.001	346.129	282.687	285.891	295.522
	ENSMUSG00000027313	Chac1	69065	ChaC, cation transport regulator 1	852.396	0.5245	0.071669	7.31837	2.51001e-13	2.02518e-11	66.0778	69.6977	62.7597	44.5606	44.4005	48.7906
	ENSMUSG00000048327	Ckap2l	70466	cytoskeleton associated protein 2-like	482.364	-0.66846	0.0915805	-7.29916	2.89573e-13	2.32112e-11	26.3904	23.2104	23.8915	38.7902	39.9034	37.9985
	ENSMUSG00000069266	H4c2	326620	H4 clustered histone 2	190.083	-1.02694	0.141442	-7.26052	3.85617e-13	3.07092e-11	8.75158	8.37969	7.60724	17.5037	15.5616	17.1898
	ENSMUSG00000026683	Nuf2	66977	NUF2, NDC80 kinetochore complex component	283.955	-0.981909	0.135468	-7.24828	4.22106e-13	3.33981e-11	14.993	9.97582	12.6589	25.1976	26.4119	22.6828
	ENSMUSG00000026837	Col5a1	12831	collagen, type V, alpha 1	5151.13	-0.382427	0.0529111	-7.22773	4.91133e-13	3.86106e-11	279.169	327.273	276.416	373.219	399.248	376.107
	ENSMUSG00000022033	Pbk	52033	PDZ binding kinase	303.182	-0.8094	0.112207	-7.21344	5.45538e-13	4.26145e-11	15.4001	14.7642	13.3721	25.5823	24.0562	26.4309
	ENSMUSG00000001131	Timp1	21857	tissue inhibitor of metalloproteinase 1	3729.53	0.312431	0.0434351	7.19306	6.33544e-13	4.91758e-11	286.089	264.359	264.827	218.058	212.865	224.76
	ENSMUSG00000041028	Ghitm	66092	growth hormone inducible transmembrane protein	5564.41	0.266912	0.0372359	7.16814	7.60246e-13	5.86393e-11	404.337	402.823	391.713	325.26	334.717	335.395
	ENSMUSG00000022186	Oxct1	67041	3-oxoacid CoA transferase 1	2439.36	-0.358331	0.0500217	-7.1635	7.86421e-13	6.02792e-11	138.261	141.258	141.923	175.229	179.101	185.792
	ENSMUSG00000024620	Pdgfrb	18596	platelet derived growth factor receptor, beta polypeptide	1791.28	-0.397038	0.0554973	-7.15419	8.4166e-13	6.41125e-11	97.8278	109.667	97.7055	137.272	128.276	135.773
	ENSMUSG00000042406	Atf4	11911	activating transcription factor 4	4988.43	0.272878	0.0382371	7.13646	9.57685e-13	7.25003e-11	366.142	357.799	352.845	292.048	295.599	302.695
	ENSMUSG00000026615	Eprs	107508	glutamyl-prolyl-tRNA synthetase	7589.33	0.232595	0.032644	7.1252	1.03933e-12	7.81985e-11	555.759	551.197	511.765	461.378	451.072	462.832
	ENSMUSG00000042190	Cmklr1	14747	chemokine-like receptor 1	114.245	-1.38461	0.194614	-7.11464	1.12201e-12	8.39048e-11	3.59561	4.38936	4.45737	12.0538	11.35	9.1765
	ENSMUSG00000032231	Anxa2	12306	annexin A2	7524.84	-0.240345	0.0339844	-7.07222	1.52473e-12	1.13329e-10	475.028	458.489	428.62	542.293	534.02	529.782
	ENSMUSG00000094338	H2bc13	319185	H2B clustered histone 13	237.53	-0.949711	0.13442	-7.06527	1.60301e-12	1.1843e-10	10.8547	11.4389	9.74677	19.9401	18.2742	23.4582
	ENSMUSG00000032218	Ccnb2	12442	cyclin B2	379	-0.736065	0.104829	-7.02156	2.19412e-12	1.6113e-10	20.6239	18.3555	17.1757	29.5575	33.0505	30.6961
	ENSMUSG00000038400	Pmepa1	65112	prostate transmembrane protein, androgen induced 1	1258.75	-0.454509	0.0647765	-7.01657	2.27379e-12	1.65987e-10	66.7563	76.4813	66.385	99.2515	96.1535	91.4419
	ENSMUSG00000026628	Atf3	11910	activating transcription factor 3	262.41	0.852069	0.121788	6.99633	2.62755e-12	1.90676e-10	23.4732	21.7473	21.3954	11.4768	13.0632	12.343
	ENSMUSG00000027469	Tpx2	72119	TPX2, microtubule-associated	864.933	-0.550709	0.0788854	-6.98113	2.92824e-12	2.11247e-10	52.0346	41.6989	44.752	65.9112	68.5995	68.0483
	ENSMUSG00000041168	Lonp1	74142	lon peptidase 1, mitochondrial	2222.09	0.34322	0.0494821	6.93624	4.02678e-12	2.88798e-10	171.64	163.271	155.77	132.656	121.423	131.961
	ENSMUSG00000021226	Acot2	171210	acyl-CoA thioesterase 2	435.182	0.694954	0.100545	6.9119	4.78215e-12	3.40978e-10	35.4134	33.1862	37.323	21.3506	22.9855	21.1964
	ENSMUSG00000030978	Rrm1	20133	ribonucleotide reductase M1	1990.01	-0.342803	0.0496631	-6.90257	5.10699e-12	3.62036e-10	119.469	118.114	108.819	143.492	147.264	147.729
	ENSMUSG00000036564	Ndrg4	234593	N-myc downstream regulated gene 4	3667.75	-0.31926	0.0462725	-6.89956	5.2162e-12	3.67652e-10	228.152	218.603	198.026	278.327	250.913	273.292
	ENSMUSG00000034311	Kif4	16571	kinesin family member 4	484.284	-0.653803	0.094899	-6.88946	5.60027e-12	3.92467e-10	28.0186	23.0109	23.2972	37.8284	38.904	39.9372
	ENSMUSG00000026355	Mcm6	17219	minichromosome maintenance complex component 6	1227.64	-0.435756	0.063364	-6.87703	6.11139e-12	4.25852e-10	72.3193	73.0895	60.9173	94.1222	91.7991	92.2174
	ENSMUSG00000030208	Emp1	13730	epithelial membrane protein 1	3838.22	-0.285511	0.0417023	-6.84641	7.57246e-12	5.24682e-10	238.803	223.392	220.491	285.124	275.54	270.384
	ENSMUSG00000032902	Slc16a1	20501	solute carrier family 16 (monocarboxylic acid transporters), member 1	3637.32	0.303728	0.0444501	6.833	8.31575e-12	5.72945e-10	272.317	259.238	261.142	208.697	210.01	222.886
	ENSMUSG00000060981	H4c8	69386	H4 clustered histone 8	689.355	-0.55016	0.0806046	-6.82541	8.76718e-12	6.00674e-10	38.6019	34.4498	37.2041	53.6651	55.9646	51.8279
	ENSMUSG00000067818	Myl9	98932	myosin, light polypeptide 9, regulatory	1640.63	-0.420358	0.0617243	-6.81025	9.74312e-12	6.63831e-10	90.2295	90.1814	96.0414	119.512	120.067	130.539
	ENSMUSG00000022021	Diaph3	56419	diaphanous related formin 3	627.53	-0.561003	0.0824369	-6.80525	1.00877e-11	6.83512e-10	37.0416	32.5877	30.5478	49.1128	49.5401	48.7259
	ENSMUSG00000024841	Eif1ad	69860	eukaryotic translation initiation factor 1A domain containing	627.886	0.55792	0.0821508	6.79142	1.11033e-11	7.48194e-10	52.5095	46.9528	48.0801	35.0073	33.1219	31.9885
	ENSMUSG00000049775	Tmsb4x	19241	thymosin, beta 4, X chromosome	11679.5	-0.310612	0.0457678	-6.7867	1.14731e-11	7.68885e-10	678.621	665.387	710.564	851.204	882.014	814.899
	ENSMUSG00000058385	H2bc8	319181	H2B clustered histone 8	304.886	-0.807454	0.119241	-6.77161	1.27356e-11	8.48853e-10	17.0283	14.2322	12.5995	24.1717	26.3405	25.9139
	ENSMUSG00000047139	Cd24a	12484	CD24a antigen	576.285	-0.576527	0.0854937	-6.7435	1.54621e-11	1.02501e-09	28.29	31.7896	31.0827	45.7147	44.4005	45.8825
	ENSMUSG00000032193	Ldlr	16835	low density lipoprotein receptor	3025.68	-0.291972	0.0433252	-6.73908	1.5939e-11	1.05095e-09	178.152	185.417	173.302	221.841	210.938	223.661
	ENSMUSG00000048782	Insc	233752	INSC spindle orientation adaptor protein	69.8655	-1.65271	0.245377	-6.7354	1.6348e-11	1.07215e-09	2.37446	2.52721	1.78295	6.34748	6.71005	7.81942
	ENSMUSG00000100210	H3c7	260423	H3 clustered histone 7	475.351	-0.654475	0.0971999	-6.73329	1.65866e-11	1.08201e-09	25.5085	21.8138	25.4367	37.7643	36.6911	40.131
	ENSMUSG00000020044	Timp3	21859	tissue inhibitor of metalloproteinase 3	2223.08	-0.365316	0.0542919	-6.72873	1.71147e-11	1.11055e-09	125.711	133.077	124.45	164.201	173.819	155.225
	ENSMUSG00000034248	Slc25a37	67712	solute carrier family 25, member 37	2345.98	0.32533	0.0483917	6.72285	1.78206e-11	1.15027e-09	180.866	172.582	161.713	140.67	137.984	131.767
	ENSMUSG00000056870	Gulp1	70676	GULP, engulfment adaptor PTB domain containing 1	435.556	-0.642553	0.096263	-6.67497	2.47277e-11	1.58775e-09	21.5058	23.8755	21.6925	34.6867	36.5483	33.4102
	ENSMUSG00000027763	Mbnl1	56758	muscleblind like splicing factor 1	5677.29	-0.272759	0.0409053	-6.66805	2.59222e-11	1.65578e-09	332.764	346.759	334.54	408.483	420.806	394.913
	ENSMUSG00000031604	Msmo1	66234	methylsterol monoxygenase 1	2223.59	-0.352533	0.0529455	-6.65841	2.76805e-11	1.75893e-09	125.236	132.013	127.837	156.379	168.251	166.793
	ENSMUSG00000006360	Crip1	12925	cysteine-rich protein 1 (intestinal)	1632.47	-0.425829	0.0639843	-6.6552	2.82917e-11	1.78851e-09	85.4127	94.9033	94.1396	117.781	128.776	122.267
	ENSMUSG00000020900	Myh10	77579	myosin, heavy polypeptide 10, non-muscle	1194.01	-0.413235	0.0622415	-6.63922	3.15346e-11	1.98328e-09	71.9122	67.1705	63.1163	88.4159	92.2988	88.0169
	ENSMUSG00000027699	Ect2	13605	ect2 oncogene	426.771	-0.696961	0.105267	-6.6209	3.57022e-11	2.23394e-09	25.1014	18.7545	20.4445	34.5585	33.9785	35.4782
	ENSMUSG00000001506	Col1a1	12842	collagen, type I, alpha 1	793.814	-0.579888	0.087914	-6.59609	4.22155e-11	2.62808e-09	37.8557	45.8222	41.7209	60.9102	68.885	57.644
	ENSMUSG00000074183	Gsta1	14857	glutathione S-transferase, alpha 1 (Ya)	42.3339	2.22299	0.338002	6.57687	4.80453e-11	2.9759e-09	5.29165	4.05683	4.39793	1.02586	1.2849	0.646233
	ENSMUSG00000064288	H4c12	319160	H4 clustered histone 12	250.972	-0.816327	0.124297	-6.56758	5.11405e-11	3.15169e-09	13.1613	12.104	10.6977	21.8635	19.6305	21.5842
	ENSMUSG00000033105	Lss	16987	lanosterol synthase	1172.4	-0.394713	0.060272	-6.54887	5.79759e-11	3.55508e-09	69.1307	65.7074	65.0181	87.2618	86.6595	88.5339
	ENSMUSG00000023832	Acat2	110460	acetyl-Coenzyme A acetyltransferase 2	809.524	-0.472432	0.0723565	-6.52923	6.61084e-11	4.0336e-09	45.6575	46.4873	41.7209	60.7819	64.3879	60.2289
	ENSMUSG00000074743	Thbd	21824	thrombomodulin	312.154	0.733742	0.112555	6.51899	7.07809e-11	4.29731e-09	26.5261	27.1342	23.3566	14.4261	15.3474	16.4143
	ENSMUSG00000027331	Knstrn	51944	kinetochore-localized astrin/SPAG5 binding	442.538	-0.647206	0.0996819	-6.49272	8.43011e-11	5.09295e-09	26.1191	21.6143	20.4445	36.6743	35.7631	33.9918
	ENSMUSG00000078776	9530053A07Rik	319482	RIKEN cDNA 9530053A07 gene	51.7578	1.92759	0.297098	6.48807	8.69449e-11	5.22692e-09	5.42734	5.65296	5.11111	1.08997	1.14214	2.00332
	ENSMUSG00000005233	Spc25	66442	SPC25, NDC80 kinetochore complex component, homolog (S. cerevisiae)	320.66	-0.721823	0.111342	-6.48297	8.99352e-11	5.38032e-09	17.5032	15.9613	14.3824	25.0693	25.9836	27.5941
	ENSMUSG00000035683	Melk	17279	maternal embryonic leucine zipper kinase	220.971	-0.855916	0.132536	-6.45798	1.0611e-10	6.31718e-09	11.2617	10.7074	9.15246	19.9401	17.3462	18.8054
	ENSMUSG00000023505	Cdca3	14793	cell division cycle associated 3	247.908	-0.830169	0.128968	-6.43701	1.21848e-10	7.21903e-09	13.6362	10.3083	11.292	20.9018	20.5584	21.0672
	ENSMUSG00000036103	Colec12	140792	collectin sub-family member 12	2529.47	-0.349496	0.0543807	-6.42685	1.30279e-10	7.68144e-09	136.498	158.017	144.181	184.013	188.881	185.663
	ENSMUSG00000038252	Ncapd2	68298	non-SMC condensin I complex, subunit D2	536.197	-0.612607	0.0953391	-6.42556	1.31381e-10	7.70937e-09	30.6645	24.474	28.4677	45.3941	40.4744	41.9405
	ENSMUSG00000001175	Calm1	12313	calmodulin 1	7059.11	-0.215358	0.0335252	-6.42375	1.32953e-10	7.76446e-09	435.205	438.736	415.189	495.168	500.113	499.409
	ENSMUSG00000032374	Plod2	26432	procollagen lysine, 2-oxoglutarate 5-dioxygenase 2	2446.17	-0.306923	0.0478102	-6.41962	1.36617e-10	7.94061e-09	144.639	145.314	141.388	183.308	179.886	170.024
	ENSMUSG00000021614	Vcan	13003	versican	2886.5	-0.313104	0.0488059	-6.41529	1.40552e-10	8.13077e-09	169.808	175.242	162.902	212.801	219.433	198.07
	ENSMUSG00000026456	Cyb5r1	72017	cytochrome b5 reductase 1	2941.84	0.308968	0.0481847	6.41216	1.43469e-10	8.24401e-09	230.255	214.081	198.68	169.266	169.536	179.006
	ENSMUSG00000041548	Hspb8	80888	heat shock protein 8	5439.08	0.277218	0.043236	6.41176	1.43853e-10	8.24401e-09	403.93	399.964	372.755	320.644	303.594	344.959
	ENSMUSG00000026208	Des	13346	desmin	29862.6	0.211446	0.0330027	6.40695	1.48457e-10	8.46825e-09	2161.51	2134.63	2028.64	1844.68	1718.7	1892.04
	ENSMUSG00000037736	Limch1	77569	LIM and calponin homology domains 1	427.519	0.612088	0.0958023	6.38907	1.66892e-10	9.47578e-09	33.3103	33.7848	34.7675	22.1841	21.9861	22.4889
	ENSMUSG00000057003	Myh4	17884	myosin, heavy polypeptide 4, skeletal muscle	689.34	-0.518076	0.0816733	-6.34327	2.24934e-10	1.27124e-08	34.2601	39.3712	38.0956	55.2038	50.6109	54.2189
	ENSMUSG00000026547	Tagln2	21346	transgelin 2	2000.36	-0.307147	0.0485421	-6.32744	2.49257e-10	1.40224e-08	121.572	116.983	114.287	147.916	143.624	144.498
	ENSMUSG00000046229	Scand1	19018	SCAN domain-containing 1	179.735	1.1061	0.174964	6.32188	2.58405e-10	1.44707e-08	17.0283	12.7025	18.4832	6.4116	8.78017	7.30243
	ENSMUSG00000028370	Pappa	18491	pregnancy-associated plasma protein A	213.732	0.866873	0.13721	6.31785	2.65229e-10	1.47853e-08	19.8776	17.6904	16.9974	10.6433	8.56602	10.5982
	ENSMUSG00000024012	Mtch1	56462	mitochondrial carrier 1	2925.39	-0.292704	0.0463823	-6.31068	2.77803e-10	1.54162e-08	175.235	175.042	168.667	222.034	197.946	214.937
	ENSMUSG00000047963	Stbd1	52331	starch binding domain 1	1969.19	0.342377	0.054464	6.28631	3.25104e-10	1.79598e-08	147.284	143.253	143.587	108.292	118.711	115.223
	ENSMUSG00000038463	Olfml2b	320078	olfactomedin-like 2B	1398.72	-0.372625	0.0594879	-6.26388	3.75516e-10	2.06517e-08	84.8022	82.4667	73.5168	103.291	107.147	100.554
	ENSMUSG00000001467	Cyp51	13121	cytochrome P450, family 51	3130.94	-0.278339	0.0446368	-6.23565	4.49916e-10	2.46329e-08	182.833	192.334	182.93	224.085	230.283	221.981
	ENSMUSG00000058013	Septin11	52398	septin 11	3480.16	-0.249513	0.0400328	-6.23271	4.58423e-10	2.49871e-08	213.227	213.748	200.581	247.616	249.128	248.218
	ENSMUSG00000086841	2410006H16Rik	69221	RIKEN cDNA 2410006H16 gene	889.525	0.492706	0.0791707	6.22335	4.86665e-10	2.64091e-08	68.3166	63.7787	72.6848	46.2276	48.3266	51.117
	ENSMUSG00000028364	Tnc	21923	tenascin C	9647.59	-0.279315	0.0449573	-6.2129	5.2015e-10	2.81019e-08	607.794	599.879	514.737	702.455	720.116	661.742
	ENSMUSG00000052698	Tln2	70549	talin 2	2043.78	-0.313375	0.0505519	-6.19907	5.67984e-10	3.05516e-08	118.384	127.225	114.168	147.916	145.765	152.64
	ENSMUSG00000019997	Ccn2	14219	cellular communication network factor 2	798.217	0.488243	0.078826	6.19394	5.86784e-10	3.1425e-08	60.5827	63.0472	60.1447	45.2659	46.7562	38.9678
	ENSMUSG00000038244	Mical2	320878	microtubule associated monooxygenase, calponin and LIM domain containing 2	1480.61	-0.339483	0.0549636	-6.17651	6.55354e-10	3.49446e-08	89.144	85.5925	83.2042	111.498	108.431	106.047
	ENSMUSG00000095217	H2bc15	319187	H2B clustered histone 15	121.612	-1.09246	0.177139	-6.16727	6.9479e-10	3.6887e-08	5.29165	4.58888	5.40827	11.2203	10.5648	10.8567
	ENSMUSG00000020722	Cacng1	12299	calcium channel, voltage-dependent, gamma subunit 1	2552.68	0.286489	0.0464929	6.16199	7.18352e-10	3.79736e-08	185.683	191.403	176.512	146.89	153.26	153.093
	ENSMUSG00000020638	Cmpk2	22169	cytidine monophosphate (UMP-CMP) kinase 2, mitochondrial	431.398	-0.595716	0.0968481	-6.15103	7.69811e-10	4.05192e-08	21.438	24.208	22.1085	32.635	34.3354	35.3489
	ENSMUSG00000025746	Il6	16193	interleukin 6	95.1296	1.30372	0.212345	6.13964	8.27089e-10	4.33479e-08	9.49784	9.51028	7.78553	4.61635	3.21226	2.97267
	ENSMUSG00000001270	Ckb	12709	creatine kinase, brain	845.623	-0.438093	0.0716836	-6.11148	9.87123e-10	5.15152e-08	51.0848	46.4208	44.3359	62.9619	62.3891	66.3681
	ENSMUSG00000025153	Fasn	14104	fatty acid synthase	2221.14	-0.332197	0.0544197	-6.10434	1.03225e-09	5.36419e-08	121.979	140.06	125.935	162.662	158.4	166.857
	ENSMUSG00000029752	Asns	27053	asparagine synthetase	2531.74	0.299046	0.0492338	6.07398	1.24776e-09	6.45677e-08	195.248	182.956	173.243	143.94	149.191	154.191
	ENSMUSG00000037313	Tacc3	21335	transforming, acidic coiled-coil containing protein 3	488.813	-0.554678	0.0916149	-6.05446	1.40891e-09	7.26003e-08	28.4257	26.8017	23.0594	38.4055	38.8326	37.3522
	ENSMUSG00000004221	Ikbkg	16151	inhibitor of kappaB kinase gamma	1371.17	0.348214	0.0576056	6.04479	1.49607e-09	7.67693e-08	106.715	100.357	96.1602	80.4014	76.1662	81.1668
	ENSMUSG00000000628	Hk2	15277	hexokinase 2	2342.85	0.307384	0.0508575	6.04402	1.50323e-09	7.68153e-08	172.047	173.712	165.695	139.196	127.776	145.725
	ENSMUSG00000026676	Ccdc3	74186	coiled-coil domain containing 3	128.236	1.07753	0.179302	6.00958	1.86e-09	9.46517e-08	10.6512	13.6336	10.1034	5.51397	5.56791	5.16986
	ENSMUSG00000005583	Mef2c	17260	myocyte enhancer factor 2C	1499.4	-0.354675	0.0591083	-6.00042	1.96806e-09	9.93264e-08	83.2418	89.1838	86.9484	108.164	114.071	109.407
	ENSMUSG00000022048	Dpysl2	12934	dihydropyrimidinase-like 2	1893.33	-0.310646	0.0517776	-5.99962	1.97784e-09	9.94108e-08	109.632	114.589	109.116	136.823	141.196	135.127
	ENSMUSG00000031461	Myom2	17930	myomesin 2	26597.3	0.202368	0.0338723	5.97443	2.30893e-09	1.15578e-07	1884.58	1951.67	1781.58	1640.47	1543.52	1691.13
	ENSMUSG00000028179	Cth	107869	cystathionase (cystathionine gamma-lyase)	218.715	0.834877	0.139792	5.97227	2.33976e-09	1.16645e-07	18.9278	19.8186	16.5814	9.55328	12.0638	9.37037
	ENSMUSG00000029910	Mad2l1	56150	MAD2 mitotic arrest deficient-like 1	293.18	-0.707393	0.118483	-5.97042	2.3664e-09	1.17496e-07	15.2644	13.4341	15.155	24.1076	25.3411	22.2304
	ENSMUSG00000027208	Fgf7	14178	fibroblast growth factor 7	213.173	0.814386	0.136529	5.96492	2.44761e-09	1.21038e-07	16.1463	19.4861	17.9483	10.3868	10.0651	10.0166
	ENSMUSG00000099517	H3c8	97908	H3 clustered histone 8	152.384	-0.943934	0.158496	-5.95556	2.59178e-09	1.27653e-07	6.91986	7.3821	6.29974	14.5543	12.5635	12.4077
	ENSMUSG00000028063	Lmna	16905	lamin A	7841.86	-0.20803	0.0349428	-5.95345	2.62546e-09	1.28795e-07	491.378	494.667	450.848	550.884	536.732	568.943
	ENSMUSG00000021281	Tnfaip2	21928	tumor necrosis factor, alpha-induced protein 2	2032.6	0.30239	0.0508353	5.94842	2.70739e-09	1.32285e-07	155.832	149.039	138.416	117.589	117.14	123.947
	ENSMUSG00000032243	Itga11	319480	integrin alpha 11	235.821	-0.848602	0.142743	-5.94495	2.76543e-09	1.34584e-07	9.22647	12.8355	11.1137	21.4788	20.9867	17.319
	ENSMUSG00000059430	Actg2	11468	actin, gamma 2, smooth muscle, enteric	1081.25	-0.381687	0.0642675	-5.93903	2.86713e-09	1.38982e-07	62.143	65.7739	57.5297	78.7985	79.1643	83.1055
	ENSMUSG00000035024	Ncapd3	78658	non-SMC condensin II complex, subunit D3	430.308	-0.568952	0.0958925	-5.93323	2.97036e-09	1.43419e-07	23.134	24.74	20.6227	35.392	32.6936	33.2164
	ENSMUSG00000039518	Cdsn	386463	corneodesmosin	80.8397	1.3117	0.221132	5.93176	2.99697e-09	1.44137e-07	8.20885	7.64813	6.89406	2.62875	3.42641	3.10192
	ENSMUSG00000039450	Dcxr	67880	dicarbonyl L-xylulose reductase	157.689	0.944096	0.159405	5.92263	3.16832e-09	1.51782e-07	14.5181	13.0351	13.3721	6.09102	7.28111	7.88404
	ENSMUSG00000029763	Exoc4	20336	exocyst complex component 4	3252.26	0.249666	0.0421923	5.91734	3.27187e-09	1.5545e-07	240.431	232.037	224.651	192.027	195.733	197.812
	ENSMUSG00000034295	Fhod3	225288	formin homology 2 domain containing 3	571.666	-0.525142	0.0887485	-5.91719	3.27486e-09	1.5545e-07	28.5614	34.9154	29.062	44.4965	43.4011	45.0424
	ENSMUSG00000067780	Pi15	94227	peptidase inhibitor 15	262.513	0.720363	0.121749	5.91679	3.28291e-09	1.5545e-07	21.9129	22.4788	20.0879	13.1438	14.0625	11.8907
	ENSMUSG00000022351	Sqle	20775	squalene epoxidase	1750.57	-0.30527	0.0516057	-5.91543	3.31018e-09	1.56139e-07	106.783	104.081	98.2403	125.026	126.777	129.505
	ENSMUSG00000060600	Eno3	13808	enolase 3, beta muscle	12031.3	-0.211965	0.0358739	-5.90863	3.44957e-09	1.6209e-07	748.973	765.611	686.969	858.32	807.061	879.717
	ENSMUSG00000030399	Ckm	12715	creatine kinase, muscle	3261.34	-0.270008	0.045814	-5.89357	3.77943e-09	1.76912e-07	195.995	199.117	188.457	233.062	221.931	247.701
	ENSMUSG00000041695	Kcnj2	16518	potassium inwardly-rectifying channel, subfamily J, member 2	276.163	-0.690707	0.117311	-5.88784	3.91279e-09	1.82458e-07	14.8573	13.2346	13.6098	23.4023	21.1295	22.6828
	ENSMUSG00000020241	Col6a2	12834	collagen, type VI, alpha 2	615.953	-0.553816	0.0942748	-5.87449	4.24148e-09	1.97036e-07	28.29	37.5756	32.5685	48.9846	45.7568	49.6953
	ENSMUSG00000022265	Ank	11732	progressive ankylosis	3030.51	-0.244849	0.0417509	-5.86451	4.50466e-09	2.08472e-07	187.718	183.555	176.155	221.072	212.58	214.162
	ENSMUSG00000020330	Hmmr	15366	hyaluronan mediated motility receptor (RHAMM)	707.451	-0.525562	0.0898472	-5.8495	4.93039e-09	2.26495e-07	42.6724	33.3857	38.2739	51.998	57.892	54.6067
	ENSMUSG00000024640	Psat1	107272	phosphoserine aminotransferase 1	3923.45	0.251112	0.042935	5.84864	4.95598e-09	2.26495e-07	297.689	276.596	267.442	232.549	230.212	243.242
	ENSMUSG00000033031	Cip2a	224171	cell proliferation regulating inhibitor of protein phosphatase 2A	440.436	-0.562402	0.0961624	-5.84846	4.96147e-09	2.26495e-07	25.1693	22.0133	23	36.8026	33.0505	33.6687
	ENSMUSG00000063229	Ldha	16828	lactate dehydrogenase A	8297.08	-0.248731	0.0425308	-5.84824	4.96796e-09	2.26495e-07	539.138	501.251	457.801	598.202	562.716	614.89
	ENSMUSG00000028678	Kif2c	73804	kinesin family member 2C	434.19	-0.632925	0.108568	-5.82976	5.55058e-09	2.5212e-07	26.1869	22.8114	18.4238	32.6991	34.0499	37.223
	ENSMUSG00000023886	Smoc2	64074	SPARC related modular calcium binding 2	75.4249	-1.32446	0.227403	-5.82428	5.736e-09	2.5958e-07	2.57799	2.72672	3.14987	7.11687	7.3525	6.78544
	ENSMUSG00000005667	Mthfd2	17768	methylenetetrahydrofolate dehydrogenase (NAD+ dependent), methenyltetrahydrofolate cyclohydrolase	2168.3	0.312591	0.0536765	5.8236	5.75935e-09	2.59679e-07	168.79	150.635	154.463	124.577	130.132	126.468
	ENSMUSG00000021485	Mxd3	17121	Max dimerization protein 3	88.6896	-1.24791	0.214426	-5.81979	5.89217e-09	2.64695e-07	3.32424	3.19226	3.80362	7.2451	9.20847	8.14253
	ENSMUSG00000038615	Nfe2l1	18023	nuclear factor, erythroid derived 2,-like 1	8996.53	0.203916	0.0350864	5.81182	6.17963e-09	2.76564e-07	638.323	647.63	614.641	560.886	521.385	565.777
	ENSMUSG00000032555	Topbp1	235559	topoisomerase (DNA) II binding protein 1	978.938	-0.39549	0.0680562	-5.81123	6.20149e-09	2.76564e-07	58.4117	58.9238	49.8036	75.0157	72.7397	71.4087
	ENSMUSG00000027496	Aurka	20878	aurora kinase A	326.902	-0.65103	0.112046	-5.81036	6.23371e-09	2.76994e-07	18.9957	16.7594	14.5607	25.454	26.3405	26.8833
	ENSMUSG00000060678	H4c3	319155	H4 clustered histone 3	711.348	-0.474369	0.0816605	-5.80903	6.28342e-09	2.78194e-07	42.0619	41.5659	34.1731	54.6268	50.9678	57.3855
	ENSMUSG00000039840	Epg5	100502841	ectopic P-granules autophagy protein 5 homolog (C. elegans)	1462.8	0.34412	0.0593417	5.79895	6.67308e-09	2.94383e-07	103.119	112.062	107.452	82.5814	85.1605	86.3367
	ENSMUSG00000068744	Psrc1	56742	proline/serine-rich coiled-coil 1	295.63	0.680058	0.117631	5.78129	7.41319e-09	3.25862e-07	26.3226	23.942	21.6331	13.9773	16.1327	14.6695
	ENSMUSG00000058290	Espl1	105988	extra spindle pole bodies 1, separase	241.24	-0.759598	0.131509	-5.77604	7.64802e-09	3.34983e-07	13.9754	11.5719	9.92507	20.453	19.8446	19.4516
	ENSMUSG00000041498	Kif14	381293	kinesin family member 14	231.769	-0.8051	0.139864	-5.75631	8.5974e-09	3.74836e-07	12.4829	8.84522	11.8863	19.363	19.4877	19.2577
	ENSMUSG00000026639	Lamb3	16780	laminin, beta 3	368.407	-0.625478	0.108668	-5.75588	8.61903e-09	3.74836e-07	20.6239	19.9516	16.7003	29.4933	31.6943	26.8833
	ENSMUSG00000024066	Xdh	22436	xanthine dehydrogenase	488.994	0.527564	0.0917568	5.74959	8.94577e-09	3.87671e-07	36.4988	41.7654	35.7184	26.2234	26.4833	26.237
	ENSMUSG00000055980	Irs1	16367	insulin receptor substrate 1	2734.04	-0.254734	0.0443223	-5.74731	9.06751e-09	3.91563e-07	162.481	169.389	159.99	198.952	195.02	192.319
	ENSMUSG00000001552	Jup	16480	junction plakoglobin	1397.35	-0.325129	0.0566351	-5.74078	9.42416e-09	4.05537e-07	85.6163	83.3313	76.0724	102.137	99.7941	104.302
	ENSMUSG00000021306	Gpr137b	83924	G protein-coupled receptor 137B	259.449	0.762978	0.132922	5.74004	9.46526e-09	4.05881e-07	25.6442	19.2866	19.6124	13.3361	11.6355	12.9247
	ENSMUSG00000004891	Nes	18008	nestin	29413.2	0.1624	0.0283524	5.72792	1.01669e-08	4.3445e-07	2078.4	2064.66	1986.92	1888.22	1776.52	1806.61
	ENSMUSG00000032057	Hoatz	235345	HOATZ cilia and flagella associated protein	64.1381	1.52833	0.266882	5.72661	1.0246e-08	4.36308e-07	5.97007	5.65296	7.07235	1.66702	2.92672	1.9387
	ENSMUSG00000016494	Cd34	12490	CD34 antigen	820.209	-0.415377	0.0725599	-5.72461	1.03669e-08	4.392e-07	45.7253	49.7461	43.3256	60.1408	60.6046	63.977
	ENSMUSG00000009376	Met	17295	met proto-oncogene	1561.08	-0.312496	0.054591	-5.72431	1.03855e-08	4.392e-07	91.0436	94.1052	89.5633	116.948	114.071	109.86
	ENSMUSG00000025403	Shmt2	108037	serine hydroxymethyltransferase 2 (mitochondrial)	1652.3	0.30841	0.0539074	5.72111	1.05831e-08	4.46018e-07	125.711	121.505	113.752	95.661	94.2976	100.942
	ENSMUSG00000045827	Serpinb9	20723	serine (or cysteine) peptidase inhibitor, clade B, member 9	1346.61	0.375461	0.0656467	5.71942	1.06887e-08	4.48924e-07	106.172	101.288	92.8321	70.5917	79.6639	80.7145
	ENSMUSG00000002055	Spag5	54141	sperm associated antigen 5	578.243	-0.463485	0.0810576	-5.71798	1.078e-08	4.51216e-07	32.4283	32.8537	30.6667	45.0735	43.5439	43.4915
	ENSMUSG00000030536	Iqgap1	29875	IQ motif containing GTPase activating protein 1	3506.63	-0.236416	0.0413652	-5.71533	1.09489e-08	4.56724e-07	215.872	217.34	202.364	259.67	245.416	242.531
	ENSMUSG00000027864	Ptgfrn	19221	prostaglandin F2 receptor negative regulator	4025.74	-0.285872	0.0501488	-5.70049	1.19466e-08	4.96655e-07	224.353	262.896	228.752	292.369	287.89	291.451
	ENSMUSG00000024381	Bin1	30948	bridging integrator 1	14194.1	0.183077	0.032128	5.69838	1.20954e-08	5.01142e-07	1012	1005.89	960.711	893.841	832.117	894.386
	ENSMUSG00000101972	H3c11	319153	H3 clustered histone 11	224.633	-0.750592	0.132098	-5.6821	1.33052e-08	5.49409e-07	12.415	11.0399	9.68734	18.786	17.2748	19.4516
	ENSMUSG00000068739	Sars	20226	seryl-aminoacyl-tRNA synthetase	4235.6	0.224824	0.0395825	5.67989	1.34778e-08	5.5467e-07	305.627	300.538	294.424	255.31	249.985	264.503
	ENSMUSG00000030827	Fgf21	56636	fibroblast growth factor 21	1930.86	0.354944	0.0625519	5.67439	1.39181e-08	5.70877e-07	150.609	141.258	135.861	100.598	113.286	119.941
	ENSMUSG00000034810	Scn7a	20272	sodium channel, voltage-gated, type VII, alpha	397.64	-0.579167	0.1022	-5.667	1.45317e-08	5.94058e-07	21.0988	19.8851	21.8114	32.5068	32.2653	29.1451
	ENSMUSG00000099583	H3c4	319149	H3 clustered histone 4	184.262	-0.840474	0.148506	-5.65954	1.51784e-08	6.1843e-07	8.81942	8.11366	9.09303	15.5161	13.777	17.319
	ENSMUSG00000111709	Gm3776	100042295	predicted gene 3776	24.7353	2.64103	0.46706	5.65458	1.56231e-08	6.34443e-07	3.12072	2.66022	2.61499	0.32058	0.785218	0.258493
	ENSMUSG00000031508	Ankrd10	102334	ankyrin repeat domain 10	2801.16	0.281149	0.0497634	5.64971	1.60722e-08	6.50527e-07	212.955	209.027	185.129	174.908	165.895	157.616
	ENSMUSG00000021185	Dglucy	217830	D-glutamate cyclase	550.239	0.48402	0.0857671	5.64342	1.66704e-08	6.72307e-07	44.7077	43.162	38.9277	30.6474	28.1965	31.5362
	ENSMUSG00000028173	Wls	68151	wntless WNT ligand secretion mediator	6705.39	-0.211571	0.0374933	-5.64291	1.672e-08	6.72307e-07	398.909	421.046	405.68	484.332	464.635	469.359
	ENSMUSG00000054387	Mdm4	17248	transformed mouse 3T3 cell double minute 4	1382.37	0.319589	0.0566478	5.64167	1.68404e-08	6.74937e-07	105.426	102.418	95.2093	83.6713	79.6639	79.0343
	ENSMUSG00000025969	Nrp2	18187	neuropilin 2	2592.72	-0.25604	0.045521	-5.62465	1.85883e-08	7.42565e-07	153.662	158.416	153.987	185.167	183.241	187.795
	ENSMUSG00000005103	Wdr1	22388	WD repeat domain 1	5275.59	-0.217616	0.0387024	-5.62281	1.87879e-08	7.48099e-07	333.035	333.658	296.92	377.835	360.915	379.145
	ENSMUSG00000020053	Igf1	16000	insulin-like growth factor 1	271.121	-0.67276	0.119842	-5.61373	1.98013e-08	7.85901e-07	12.6864	15.0967	13.4315	21.4788	22.4144	21.778
	ENSMUSG00000027832	Ptx3	19288	pentraxin related gene	79.9845	1.22899	0.219303	5.60408	2.09362e-08	8.28262e-07	7.19122	7.11608	7.78553	3.33403	2.92672	3.16654
	ENSMUSG00000028893	Sesn2	230784	sestrin 2	303.415	0.651179	0.116298	5.59922	2.15324e-08	8.49112e-07	27.5437	24.1415	21.6331	15.7725	14.6336	16.0912
	ENSMUSG00000031762	Mt2	17750	metallothionein 2	534.946	0.491519	0.0878085	5.59763	2.17304e-08	8.54174e-07	42.4011	39.7037	41.1266	28.0187	30.6235	29.0158
	ENSMUSG00000070436	Serpinh1	12406	serine (or cysteine) peptidase inhibitor, clade H, member 1	10659.8	-0.175786	0.0315249	-5.5761	2.45967e-08	9.63752e-07	679.503	665.254	631.104	735.731	737.391	755.252
	ENSMUSG00000069265	H3c1	360198	H3 clustered histone 1	149.401	-0.90324	0.16233	-5.56423	2.63312e-08	1.02727e-06	7.12338	7.71463	5.76486	11.9256	12.849	13.5709
	ENSMUSG00000029777	Gars	353172	glycyl-tRNA synthetase	5458.94	0.196882	0.0353859	5.56387	2.63855e-08	1.02727e-06	392.125	387.128	371.269	332.441	333.86	336.17
	ENSMUSG00000030770	Parva	57342	parvin, alpha	1600.32	-0.312302	0.0561376	-5.56316	2.64932e-08	1.02821e-06	92.3326	101.354	88.1964	115.537	116.07	117.744
	ENSMUSG00000025432	Avil	11567	advillin	51.1212	1.68248	0.302525	5.56146	2.67534e-08	1.03503e-06	6.03791	3.7243	5.58657	1.34644	1.49905	1.9387
	ENSMUSG00000067455	H4c11	319159	H4 clustered histone 11	192.935	-0.769822	0.138709	-5.54991	2.85812e-08	1.10226e-06	9.70137	8.84522	9.56848	16.4778	15.633	15.8327
	ENSMUSG00000026509	Capn2	12334	calpain 2	3617.04	-0.222706	0.040146	-5.54741	2.89934e-08	1.11466e-06	226.32	226.584	206.287	261.593	252.341	253.776
	ENSMUSG00000018362	Kpna2	16647	karyopherin (importin) alpha 2	639.264	-0.451663	0.0815599	-5.53781	3.06281e-08	1.17382e-06	38.3984	33.1862	34.9457	48.2793	47.7555	49.5014
	ENSMUSG00000023008	Fmnl3	22379	formin-like 3	1117.15	-0.335412	0.0606404	-5.53117	3.18106e-08	1.21468e-06	65.6708	66.838	62.4626	83.6072	80.0922	81.9423
	ENSMUSG00000034361	Cpne2	234577	copine II	1043.3	0.355002	0.0641872	5.53072	3.18922e-08	1.21468e-06	76.3898	81.2031	73.5763	62.5131	57.8206	60.0996
	ENSMUSG00000085156	Snhg15	100041286	small nucleolar RNA host gene 15	259.623	0.716779	0.129921	5.51705	3.44733e-08	1.30892e-06	24.8979	19.8186	19.0775	12.0538	13.1346	13.5063
	ENSMUSG00000020186	Csrp2	13008	cysteine and glycine-rich protein 2	583.167	-0.499588	0.0905785	-5.51553	3.47737e-08	1.31625e-06	29.1719	34.8489	31.261	47.7664	45.5426	41.3589
	ENSMUSG00000101355	H3c10	319152	H3 clustered histone 10	128.907	-0.954703	0.173118	-5.51475	3.49283e-08	1.31803e-06	6.30928	6.38452	4.69509	11.4768	10.7789	11.2444
	ENSMUSG00000031490	Eif4ebp1	13685	eukaryotic translation initiation factor 4E binding protein 1	1949.97	0.287847	0.0523217	5.50149	3.76602e-08	1.41676e-06	143.892	141.723	137.287	110.023	117.569	118.454
	ENSMUSG00000019843	Fyn	14360	Fyn proto-oncogene	1490.71	0.34927	0.0635001	5.50031	3.79122e-08	1.42188e-06	119.944	106.874	102.995	81.4914	85.446	91.3773
	ENSMUSG00000038807	Rap1gap2	380711	RAP1 GTPase activating protein 2	2743.79	0.244214	0.0444378	5.49563	3.89318e-08	1.45567e-06	199.319	205.169	183.049	166.381	163.54	165.112
	ENSMUSG00000028583	Pdpn	14726	podoplanin	2542.41	0.268503	0.0488648	5.49481	3.91123e-08	1.45797e-06	188.057	176.505	183.287	150.865	148.406	155.29
	ENSMUSG00000047786	Lix1	66643	limb and CNS expressed 1	184.204	-0.843669	0.153853	-5.48362	4.16721e-08	1.54869e-06	7.12338	9.04474	9.74677	15.9649	14.2767	16.4143
	ENSMUSG00000022360	Atad2	70472	ATPase family, AAA domain containing 2	1183.71	-0.389476	0.0710821	-5.47924	4.27151e-08	1.58265e-06	73.744	65.5079	63.0569	84.6972	95.5825	84.2041
	ENSMUSG00000019929	Dcn	13179	decorin	324.935	0.628962	0.11485	5.47636	4.34154e-08	1.60376e-06	24.016	29.5949	24.3075	16.2213	16.4896	17.5775
	ENSMUSG00000072235	Tuba1a	22142	tubulin, alpha 1A	4268.76	-0.224118	0.0409653	-5.47092	4.47716e-08	1.64889e-06	273.674	251.79	251.574	305.641	297.74	303.083
	ENSMUSG00000028972	Car6	12353	carbonic anhydrase 6	32.7287	1.9848	0.365047	5.43709	5.41565e-08	1.98855e-06	3.05288	3.85732	3.3876	0.833508	0.999368	0.775479
	ENSMUSG00000021765	Fst	14313	follistatin	908.179	-0.413933	0.0761602	-5.43503	5.47865e-08	2.00568e-06	50.2707	57.1282	46.416	67.0012	72.0973	65.3341
	ENSMUSG00000021377	Dek	110052	DEK proto-oncogene (DNA binding)	823.467	-0.400258	0.0738214	-5.42197	5.89461e-08	2.15153e-06	47.2857	45.9553	46.7132	63.9877	63.3171	57.3855
	ENSMUSG00000026288	Inpp5d	16331	inositol polyphosphate-5-phosphatase D	21.8155	2.6247	0.485169	5.40987	6.30696e-08	2.29027e-06	2.57799	2.26118	2.55556	0.256464	0.428301	0.516986
	ENSMUSG00000058135	Gstm1	14862	glutathione S-transferase, mu 1	804.297	0.396468	0.0732887	5.40967	6.31412e-08	2.29027e-06	59.7686	62.8476	57.8269	45.2018	42.9728	48.6613
	ENSMUSG00000026142	Rhbdd1	76867	rhomboid domain containing 1	938.535	0.362304	0.0669792	5.4092	6.33073e-08	2.29027e-06	72.3871	67.5695	68.2868	53.9215	54.18	53.7666
	ENSMUSG00000038991	Txndc5	105245	thioredoxin domain containing 5	2964.45	-0.228754	0.0423344	-5.40349	6.53556e-08	2.35742e-06	179.509	185.683	173.481	211.134	208.368	210.93
	ENSMUSG00000069273	H3c6	319151	H3 clustered histone 6	415.566	-0.618583	0.114492	-5.40283	6.5598e-08	2.35922e-06	24.6265	18.9541	21.0982	29.3651	32.6222	37.1584
	ENSMUSG00000028175	Depdc1a	76131	DEP domain containing 1a	84.8583	-1.1283	0.208912	-5.40086	6.63216e-08	2.37827e-06	3.73129	3.45828	3.32817	7.95038	7.56665	7.43168
	ENSMUSG00000056201	Cfl1	12631	cofilin 1, non-muscle	4783.95	-0.208095	0.0385952	-5.39174	6.97803e-08	2.495e-06	307.459	287.037	281.646	340.969	332.861	336.816
	ENSMUSG00000029482	Aacs	78894	acetoacetyl-CoA synthetase	906.763	-0.368418	0.0684266	-5.38413	7.2794e-08	2.59519e-06	53.1879	53.5369	49.5659	66.4241	64.2451	70.6979
	ENSMUSG00000064179	Tnnt1	21955	troponin T1, skeletal, slow	4061.25	-0.250416	0.0465207	-5.3829	7.32949e-08	2.60548e-06	239.413	239.154	252.406	292.433	283.678	293.648
	ENSMUSG00000035673	Sbno2	216161	strawberry notch 2	1065.11	0.344443	0.0640087	5.38119	7.39954e-08	2.62277e-06	79.5783	83.4643	72.3282	62.0643	61.0329	61.8445
	ENSMUSG00000008167	Fbxw9	68628	F-box and WD-40 domain protein 9	850.511	0.372675	0.0692732	5.37979	7.45712e-08	2.63557e-06	65.7386	63.8452	59.907	48.4076	47.1131	50.5354
	ENSMUSG00000074578	Zfas1	68949	zinc finger, NFX1-type containing 1, antisense RNA 1	684.663	0.460519	0.0856486	5.37684	7.58055e-08	2.67149e-06	50.9491	49.347	55.8657	40.4572	36.2628	36.8999
	ENSMUSG00000022314	Rad21	19357	RAD21 cohesin complex component	2657.83	-0.24279	0.0452916	-5.3606	8.29473e-08	2.9148e-06	164.109	164.468	151.966	186.449	193.378	187.86
	ENSMUSG00000023951	Vegfa	22339	vascular endothelial growth factor A	2037.92	0.278481	0.0520444	5.35084	8.75468e-08	3.06764e-06	158.343	142.588	140.08	122.013	118.925	122.009
	ENSMUSG00000021950	Anxa8	11752	annexin A8	2820.34	0.249751	0.0467709	5.33989	9.30034e-08	3.24955e-06	204.95	210.822	189.052	166.958	175.318	165.5
	ENSMUSG00000041431	Ccnb1	268697	cyclin B1	412.484	-0.588644	0.110261	-5.33863	9.36528e-08	3.26295e-06	26.0512	18.821	20.2067	31.9298	33.0505	32.6347
	ENSMUSG00000034667	Xpot	73192	exportin, tRNA (nuclear export receptor for tRNAs)	1779.22	0.290653	0.0545315	5.33	9.82147e-08	3.4122e-06	137.787	128.489	120.408	104.894	101.008	109.472
	ENSMUSG00000017300	Tnnc2	21925	troponin C2, fast	3561.14	-0.239612	0.0450177	-5.32261	1.0229e-07	3.54373e-06	215.533	211.022	217.341	251.976	246.487	261.53
	ENSMUSG00000015837	Sqstm1	18412	sequestosome 1	6514.39	0.211575	0.0397657	5.32053	1.03467e-07	3.57441e-06	486.086	463.21	431.235	391.749	383.543	414.429
	ENSMUSG00000051220	Ercc6l	236930	excision repair cross-complementing rodent repair deficiency complementation group 6 like	231.526	-0.679991	0.128043	-5.31065	1.09236e-07	3.76312e-06	12.2794	12.4365	10.46	19.6195	18.9166	17.6422
	ENSMUSG00000027559	Car3	12350	carbonic anhydrase 3	537.329	-0.54705	0.103068	-5.30768	1.11028e-07	3.81413e-06	24.7622	30.8585	30.3101	37.9567	44.4005	43.3622
	ENSMUSG00000031561	Tenm3	23965	teneurin transmembrane protein 3	1111.53	-0.356525	0.0672359	-5.30261	1.14159e-07	3.91076e-06	60.854	70.4958	61.0956	84.9537	78.5932	82.4593
	ENSMUSG00000074476	Spc24	67629	SPC24, NDC80 kinetochore complex component, homolog (S. cerevisiae)	147.175	-0.93269	0.175974	-5.30015	1.1571e-07	3.95283e-06	6.24144	5.38694	8.20155	12.3744	12.9204	12.7954
	ENSMUSG00000028873	Cdca8	52276	cell division cycle associated 8	193.427	-0.758817	0.143764	-5.27823	1.30439e-07	4.44363e-06	11.126	9.24426	8.08269	16.2855	15.1333	16.4789
	ENSMUSG00000030562	Nox4	50490	NADPH oxidase 4	167.235	-0.801121	0.15187	-5.27503	1.32736e-07	4.50935e-06	8.00532	8.5127	7.54781	14.4902	14.9191	12.4723
	ENSMUSG00000024056	Ndc80	67052	NDC80 kinetochore complex component	259.344	-0.694487	0.131791	-5.26961	1.36712e-07	4.6316e-06	13.0935	11.7715	14.0853	18.8501	23.1282	21.1964
	ENSMUSG00000026249	Serpine2	20720	serine (or cysteine) peptidase inhibitor, clade E, member 2	83.0957	1.11962	0.212832	5.26059	1.43593e-07	4.85132e-06	7.93748	7.58162	6.95349	3.65461	3.56917	3.10192
	ENSMUSG00000001228	Uhrf1	18140	ubiquitin-like, containing PHD and RING finger domains, 1	445.854	-0.484328	0.0921668	-5.25491	1.48098e-07	4.98975e-06	24.5587	24.8065	23.9509	35.2638	34.3354	32.8932
	ENSMUSG00000031262	Cenpi	102920	centromere protein I	239.474	-0.673128	0.128471	-5.23951	1.61004e-07	5.40973e-06	13.2291	12.7025	10.5788	18.1448	19.3449	20.4856
	ENSMUSG00000039396	Neil3	234258	nei like 3 (E. coli)	106.185	-0.976162	0.186422	-5.23631	1.63815e-07	5.48914e-06	5.08813	4.52237	4.5168	8.97624	9.13708	9.62887
	ENSMUSG00000026622	Nek2	18005	NIMA (never in mitosis gene a)-related expressed kinase 2	323.421	-0.563145	0.107561	-5.23559	1.64456e-07	5.49561e-06	18.1816	16.6264	16.7003	25.7105	25.6267	24.6861
	ENSMUSG00000030867	Plk1	18817	polo like kinase 1	225.015	-0.706682	0.135044	-5.23298	1.66801e-07	5.55881e-06	12.5507	10.4414	10.7571	19.8759	18.7739	16.3497
	ENSMUSG00000018474	Chd3	216848	chromodomain helicase DNA binding protein 3	3415.64	-0.232609	0.04446	-5.23187	1.67808e-07	5.57723e-06	200.065	214.746	204.623	249.86	239.706	237.814
	ENSMUSG00000007891	Ctsd	13033	cathepsin D	8616.98	0.199367	0.0381453	5.22652	1.72727e-07	5.72519e-06	619.191	631.536	568.166	522.802	505.109	553.046
	ENSMUSG00000015354	Pcolce2	76477	procollagen C-endopeptidase enhancer 2	215.374	-0.70979	0.135886	-5.22343	1.75638e-07	5.80599e-06	11.8045	10.0423	10.4005	18.7219	18.1314	15.8327
	ENSMUSG00000050370	Ch25h	12642	cholesterol 25-hydroxylase	113.492	0.971611	0.186158	5.21928	1.79623e-07	5.92176e-06	10.4476	10.3748	8.91473	5.19339	4.14024	5.75147
	ENSMUSG00000022887	Masp1	17174	mannan-binding lectin serine peptidase 1	1331.57	0.338851	0.0649746	5.21513	1.83689e-07	6.03956e-06	107.258	99.0931	87.6615	81.8761	73.3822	76.4493
	ENSMUSG00000091405	H4c14	97122	H4 clustered histone 14	357.367	-0.557358	0.106897	-5.21398	1.8483e-07	6.06084e-06	21.0309	17.2914	18.7209	28.724	28.1965	26.9479
	ENSMUSG00000074403	H3c13	319154	H3 clustered histone 13	119.809	-0.92951	0.178602	-5.20438	1.94649e-07	6.3658e-06	6.24144	5.38694	4.69509	9.80974	10.2792	10.8567
	ENSMUSG00000040026	Saa3	20210	serum amyloid A 3	645.469	0.483308	0.0929779	5.19809	2.01344e-07	6.56723e-06	53.7306	44.2261	50.4574	35.3279	31.9798	38.774
	ENSMUSG00000036752	Tubb4b	227613	tubulin, beta 4B class IVB	1755.21	-0.274793	0.0529623	-5.18846	2.12046e-07	6.89795e-06	110.718	104.281	98.5969	124.834	128.49	125.369
	ENSMUSG00000020620	Abca8b	27404	ATP-binding cassette, sub-family A (ABC1), member 8b	235.497	0.661764	0.127753	5.18005	2.21829e-07	7.19711e-06	18.7922	19.4196	18.7209	11.4126	11.2786	13.2478
	ENSMUSG00000041220	Elovl6	170439	ELOVL family member 6, elongation of long chain fatty acids (yeast)	581.36	-0.444167	0.0857595	-5.17921	2.22823e-07	7.21028e-06	34.2601	32.6542	30.3101	41.2266	46.4706	44.3316
	ENSMUSG00000007888	Crlf1	12931	cytokine receptor-like factor 1	628.218	-0.409245	0.0790268	-5.17856	2.23604e-07	7.21653e-06	35.4134	35.4474	35.5401	46.6764	46.8276	47.7566
	ENSMUSG00000022034	Esco2	71988	establishment of sister chromatid cohesion N-acetyltransferase 2	158.026	-0.818216	0.158325	-5.16795	2.36672e-07	7.61823e-06	8.41237	6.51753	7.60724	13.0797	14.0625	12.6015
	ENSMUSG00000060675	Plaat3	225845	phospholipase A and acyltransferase 3	1763.02	-0.267117	0.0517182	-5.16485	2.40637e-07	7.72559e-06	103.798	108.337	103.53	129.963	123.779	125.821
	ENSMUSG00000014599	Csf1	12977	colony stimulating factor 1 (macrophage)	3080.5	0.242079	0.0469662	5.15431	2.54567e-07	8.15145e-06	230.119	216.409	212.349	184.91	176.032	195.292
	ENSMUSG00000028656	Cap1	12331	CAP, adenylate cyclase-associated protein 1 (yeast)	3108.24	-0.222055	0.0430988	-5.15223	2.57408e-07	8.22096e-06	189.685	195.26	181.445	228.509	210.724	220.43
	ENSMUSG00000042834	Nrep	27528	neuronal regeneration related protein	149.299	-0.839034	0.16304	-5.14617	2.65856e-07	8.4674e-06	7.25906	7.18259	6.71576	14.5543	10.9931	12.2138
	ENSMUSG00000022094	Slc39a14	213053	solute carrier family 39 (zinc transporter), member 14	1025.55	0.32848	0.0638456	5.14491	2.67649e-07	8.4674e-06	77.5431	76.8803	71.0207	62.449	58.3917	58.3548
	ENSMUSG00000033538	Casp4	12363	caspase 4, apoptosis-related cysteine peptidase	333.672	0.551147	0.107125	5.14489	2.67679e-07	8.4674e-06	26.594	25.2721	26.3282	18.5936	17.7745	16.9959
	ENSMUSG00000024659	Anxa1	16952	annexin A1	6268	-0.176744	0.034355	-5.14465	2.68014e-07	8.4674e-06	394.5	390.985	375.548	435.796	439.008	435.949
	ENSMUSG00000034088	Hdlbp	110611	high density lipoprotein (HDL) binding protein	7655.37	-0.172465	0.0335257	-5.14426	2.68576e-07	8.4674e-06	477.674	483.561	459.228	548.833	514.603	535.468
	ENSMUSG00000024660	Incenp	16319	inner centromere protein	299.198	-0.596667	0.11616	-5.13659	2.79767e-07	8.79759e-06	17.2318	15.1632	14.6796	24.3	21.3437	25.3323
	ENSMUSG00000005410	Mcm5	17218	minichromosome maintenance complex component 5	499.863	-0.507102	0.0987439	-5.13553	2.81352e-07	8.82481e-06	31.1394	27.8658	22.7623	39.4954	35.9773	40.131
	ENSMUSG00000026779	Mastl	67121	microtubule associated serine/threonine kinase-like	388.998	-0.514441	0.100604	-5.1135	3.16244e-07	9.89393e-06	21.0309	20.4172	21.6925	31.8656	28.6248	29.7267
	ENSMUSG00000024404	Riok3	66878	RIO kinase 3	3139.7	0.220505	0.043145	5.1108	3.208e-07	1.00109e-05	219.468	229.377	217.698	189.206	191.593	190.768
	ENSMUSG00000032826	Ank2	109676	ankyrin 2, brain	560.743	0.440268	0.0862096	5.10694	3.27411e-07	1.01913e-05	42.6046	43.295	41.4238	31.9298	33.1219	28.7574
	ENSMUSG00000035455	Fignl1	60530	fidgetin-like 1	256.486	-0.60984	0.119551	-5.10109	3.37698e-07	1.04849e-05	13.1613	13.4341	13.4315	20.3889	20.2729	20.421
	ENSMUSG00000050410	Tcf19	106795	transcription factor 19	226.862	-0.690607	0.135425	-5.09957	3.40429e-07	1.0543e-05	13.0935	11.838	9.44962	17.7601	17.7031	19.7101
	ENSMUSG00000051235	2001-01-01	209334	GEN1, Holliday junction 5' flap endonuclease	172.641	-0.752119	0.14759	-5.09599	3.46928e-07	1.07172e-05	8.27669	8.37969	8.67701	13.3361	14.5622	14.7987
	ENSMUSG00000044033	Ccdc141	545428	coiled-coil domain containing 141	6517.5	0.177771	0.0348976	5.09408	3.50439e-07	1.07984e-05	460.035	461.947	442.943	397.84	406.101	401.375
	ENSMUSG00000034127	Tspan8	216350	tetraspanin 8	34.4822	-1.84485	0.362421	-5.09034	3.57416e-07	1.09858e-05	0.814101	1.06409	1.06977	3.97519	4.14024	2.52031
	ENSMUSG00000053062	Jam2	67374	junction adhesion molecule 2	907.306	-0.358825	0.0707396	-5.07248	3.9266e-07	1.20389e-05	57.1227	51.0097	48.8527	66.6806	68.8137	65.3987
	ENSMUSG00000024378	Stard4	170459	StAR-related lipid transfer (START) domain containing 4	422.472	-0.492645	0.0971775	-5.06954	3.98772e-07	1.21958e-05	24.4909	22.1463	22.584	31.6092	34.1213	31.6008
	ENSMUSG00000051236	Msrb3	320183	methionine sulfoxide reductase B3	1652.72	-0.282735	0.0559609	-5.05238	4.36344e-07	1.33118e-05	94.4357	100.822	98.7158	122.526	119.068	115.999
	ENSMUSG00000030342	Cd9	12527	CD9 antigen	2072.95	-0.273934	0.05432	-5.04297	4.5836e-07	1.39487e-05	119.198	129.087	121.954	155.738	138.912	152.64
	ENSMUSG00000026864	Hspa5	14828	heat shock protein 5	11335.7	0.162026	0.0321854	5.03416	4.79958e-07	1.45698e-05	813.151	785.163	763.993	703.801	684.782	720.032
	ENSMUSG00000028718	Stil	20460	Scl/Tal1 interrupting locus	170.94	-0.738	0.146658	-5.03211	4.85098e-07	1.46895e-05	8.81942	8.64571	7.84496	14.8108	14.0625	13.2478
	ENSMUSG00000005320	Fgfr4	14186	fibroblast growth factor receptor 4	359.31	-0.58166	0.115654	-5.0293	4.92286e-07	1.48704e-05	16.282	21.3482	19.0775	26.0311	29.1958	29.6621
	ENSMUSG00000032220	Myo1e	71602	myosin IE	1235.78	-0.302231	0.060114	-5.02764	4.96555e-07	1.49625e-05	72.1158	77.2128	69.1783	93.0964	87.0164	88.857
	ENSMUSG00000040260	Daam2	76441	dishevelled associated activator of morphogenesis 2	649.976	-0.410737	0.0818567	-5.01775	5.22794e-07	1.57146e-05	37.2451	37.4426	35.4212	45.33	48.7549	52.0864
	ENSMUSG00000019539	Rcn3	52377	reticulocalbin 3, EF-hand calcium binding domain	985.962	-0.358543	0.0715886	-5.00839	5.48882e-07	1.64345e-05	52.9844	59.3229	57.9458	70.0146	73.168	75.1569
	ENSMUSG00000019916	P4ha1	18451	procollagen-proline, 2-oxoglutarate 4-dioxygenase (proline 4-hydroxylase), alpha 1 polypeptide	3965.48	-0.213224	0.042575	-5.0082	5.49423e-07	1.64345e-05	252.507	241.215	231.308	277.43	268.973	292.679
	ENSMUSG00000040613	Apobec1	11810	apolipoprotein B mRNA editing enzyme, catalytic polypeptide 1	214.25	0.668374	0.133529	5.00547	5.57245e-07	1.66279e-05	16.7569	18.0895	16.9974	10.1303	11.7069	10.7921
	ENSMUSG00000027669	Gnb4	14696	guanine nucleotide binding protein (G protein), beta 4	556.714	-0.42995	0.0860957	-4.99386	5.91846e-07	1.76175e-05	33.7852	29.8609	29.9535	41.3548	43.4725	41.1004
	ENSMUSG00000023885	Thbs2	21826	thrombospondin 2	2000.01	-0.287298	0.0575473	-4.99237	5.96428e-07	1.77109e-05	132.02	114.855	109.057	150.224	140.982	142.042
	ENSMUSG00000022146	Osmr	18414	oncostatin M receptor	1451.02	0.284266	0.0569546	4.9911	6.00373e-07	1.7785e-05	105.494	108.271	100.736	90.9164	84.6608	82.33
	ENSMUSG00000043067	Dpy19l1	244745	dpy-19-like 1 (C. elegans)	1934.79	0.260144	0.0521774	4.98576	6.17188e-07	1.8239e-05	141.925	140.459	133.721	110.664	115.713	120.587
	ENSMUSG00000087141	Plcxd2	433022	phosphatidylinositol-specific phospholipase C, X domain containing 2	239.068	0.699883	0.140467	4.98253	6.27593e-07	1.85019e-05	23.8124	18.555	16.2248	11.9256	11.35	12.6015
	ENSMUSG00000021200	Asb2	65256	ankyrin repeat and SOCS box-containing 2	177.597	-0.768993	0.154359	-4.98186	6.29753e-07	1.85211e-05	7.12338	9.84281	8.91473	15.9649	13.6342	14.5402
	ENSMUSG00000036334	Igsf10	242050	immunoglobulin superfamily, member 10	179.841	-0.804748	0.161634	-4.97883	6.39701e-07	1.87686e-05	7.05554	10.0423	8.67701	13.272	17.0606	14.7341
	ENSMUSG00000085208	Brip1os	74038	BRCA1 interacting protein C-terminal helicase 1, opposite strand	603.178	-0.395598	0.0795526	-4.97279	6.59965e-07	1.9317e-05	35.0063	34.1838	33.5788	45.2659	44.8288	44.9778
	ENSMUSG00000022817	Itgb5	16419	integrin beta 5	3572.03	-0.203432	0.0409569	-4.96698	6.8005e-07	1.98575e-05	218.315	228.912	208.248	255.374	244.488	253.646
	ENSMUSG00000029552	Tes	21753	testin LIM domain protein	1009.07	-0.335405	0.0676622	-4.95704	7.1574e-07	2.085e-05	64.5175	56.5961	55.093	74.5028	73.6677	73.6705
	ENSMUSG00000039952	Dag1	13138	dystroglycan 1	6491.85	-0.184721	0.0372767	-4.95541	7.21796e-07	2.09766e-05	396.06	421.112	382.264	470.034	441.364	449.907
	ENSMUSG00000038295	Atg9b	213948	autophagy related 9B	89.432	1.13059	0.228185	4.95473	7.24297e-07	2.09995e-05	10.8547	7.11608	6.35918	3.78284	3.64056	3.6189
	ENSMUSG00000027712	Anxa5	11747	annexin A5	2619.99	-0.233585	0.0472	-4.94884	7.46577e-07	2.15674e-05	163.431	156.221	155.354	185.359	191.522	181.139
	ENSMUSG00000078190	Dnm3os	474332	dynamin 3, opposite strand	461.966	-0.544072	0.109944	-4.94862	7.47402e-07	2.15674e-05	21.9129	26.4027	25.6744	37.1873	39.7606	31.0838
	ENSMUSG00000045294	Insig1	231070	insulin induced gene 1	940.771	-0.351691	0.0711247	-4.94471	7.62557e-07	2.19531e-05	56.9192	52.3398	53.7261	68.7323	73.2394	65.9157
	ENSMUSG00000034906	Ncaph	215387	non-SMC condensin I complex, subunit H	340.282	-0.520197	0.1054	-4.93546	7.99608e-07	2.29658e-05	19.4027	17.5574	18.1861	26.0952	25.9122	27.0125
	ENSMUSG00000030738	Eif3c	56347	eukaryotic translation initiation factor 3, subunit C	4643.27	0.19564	0.0396533	4.93376	8.06601e-07	2.31125e-05	325.301	335.985	317.008	290.317	270.686	292.162
	ENSMUSG00000022475	Hdac7	56233	histone deacetylase 7	389.567	-0.480533	0.0975151	-4.92778	8.31678e-07	2.37755e-05	21.2345	22.0798	20.8605	30.0063	29.1958	30.2437
	ENSMUSG00000004099	Dnmt1	13433	DNA methyltransferase (cytosine-5) 1	1292.05	-0.297797	0.0604806	-4.92384	8.48601e-07	2.42029e-05	76.7968	80.2056	71.9122	94.1864	88.4441	98.1627
	ENSMUSG00000037855	Zfp365	216049	zinc finger protein 365	498.687	0.477335	0.0970525	4.91832	8.72914e-07	2.48386e-05	41.587	33.9178	38.9277	27.3134	26.4833	28.3696
	ENSMUSG00000028633	Ctps	51797	cytidine 5'-triphosphate synthase	1351.34	0.280245	0.0569989	4.91666	8.80313e-07	2.49911e-05	100.202	101.022	91.4651	82.9661	78.4504	79.0989
	ENSMUSG00000003849	Nqo1	18104	NAD(P)H dehydrogenase, quinone 1	200.438	0.671026	0.136567	4.91354	8.94481e-07	2.53347e-05	17.0283	16.0943	15.4522	9.93797	10.9217	9.62887
	ENSMUSG00000053469	Tg	21819	thyroglobulin	576.568	-0.413462	0.0842415	-4.90805	9.19853e-07	2.59933e-05	32.7676	31.1911	33.46	42.8936	43.7581	43.1683
	ENSMUSG00000030748	Il4ra	16190	interleukin 4 receptor, alpha	1030.07	0.330137	0.0673554	4.90142	9.51471e-07	2.68249e-05	74.4224	80.6046	71.4367	57.1273	60.8187	61.9091
	ENSMUSG00000019848	Popdc3	78977	popeye domain containing 3	3241.84	0.226693	0.0462999	4.89619	9.77129e-07	2.74851e-05	239.685	238.489	212.468	200.17	184.883	203.693
	ENSMUSG00000020614	Fam20a	208659	FAM20A, golgi associated secretory pathway pseudokinase	1071.44	-0.353113	0.0721644	-4.89317	9.9223e-07	2.7837e-05	57.2584	69.2987	59.1344	81.9402	79.0215	75.9323
	ENSMUSG00000039405	Prss23	76453	protease, serine 23	3286.09	-0.225095	0.0460054	-4.89279	9.9418e-07	2.7837e-05	195.181	198.652	203.375	234.408	232.781	230.899
	ENSMUSG00000019647	Sema6a	20358	sema domain, transmembrane domain (TM), and cytoplasmic domain, (semaphorin) 6A	1298.8	0.288468	0.0589946	4.88973	1.00973e-06	2.82079e-05	98.4383	92.8416	90.5737	79.8244	76.5231	74.1229
	ENSMUSG00000041133	Smc1a	24061	structural maintenance of chromosomes 1A	1819	-0.246066	0.0503301	-4.88904	1.01328e-06	2.82429e-05	110.514	112.594	105.372	132.72	125.207	131.056
	ENSMUSG00000019773	Fbxo5	67141	F-box protein 5	154.893	-0.765999	0.156753	-4.88665	1.02565e-06	2.85229e-05	8.54806	7.04958	7.07235	13.7849	11.9924	12.6662
	ENSMUSG00000007080	Pole	18973	polymerase (DNA directed), epsilon	371.652	-0.494505	0.101326	-4.88035	1.05898e-06	2.93519e-05	22.0486	20.0181	18.8992	29.4933	27.4112	28.7574
	ENSMUSG00000031626	Sorbs2	234214	sorbin and SH3 domain containing 2	1631.96	0.270088	0.0553446	4.88011	1.06025e-06	2.93519e-05	124.557	120.109	107.868	100.854	93.5123	97.1934
	ENSMUSG00000036136	Fam110c	104943	family with sequence similarity 110, member C	39.515	1.53877	0.315494	4.87734	1.07528e-06	2.9701e-05	3.79914	4.12334	3.68476	1.47467	1.2849	1.22784
	ENSMUSG00000022443	Myh9	17886	myosin, heavy polypeptide 9, non-muscle	18539.8	-0.149223	0.0306547	-4.86786	1.12812e-06	3.10904e-05	1164.57	1205.48	1100.49	1324.32	1255.06	1263.45
	ENSMUSG00000001119	Col6a1	12833	collagen, type VI, alpha 1	3566.97	-0.475633	0.0977632	-4.86515	1.1437e-06	3.14493e-05	175.574	219.534	193.509	277.879	258.765	281.305
	ENSMUSG00000032216	Nedd4	17999	neural precursor cell expressed, developmentally down-regulated 4	19395.2	-0.166554	0.03432	-4.85297	1.21626e-06	3.33695e-05	1177.94	1268.66	1159.93	1335.47	1360.64	1345.97
	ENSMUSG00000029322	Plac8	231507	placenta-specific 8	311.098	-0.563024	0.116042	-4.85188	1.22294e-06	3.3478e-05	16.0785	17.9565	15.5116	23.8511	26.8402	22.4243
	ENSMUSG00000045382	Cxcr4	12767	chemokine (C-X-C motif) receptor 4	309.19	-0.573043	0.118228	-4.84693	1.25384e-06	3.42475e-05	14.586	18.3555	16.1059	26.0952	22.0575	24.7507
	ENSMUSG00000039238	Zfp750	319530	zinc finger protein 750	12.7817	4.60754	0.952334	4.83815	1.31053e-06	NA	2.03525	1.46312	1.36693	0.128232	0	0.0646233
	ENSMUSG00000021388	Aspn	66695	asporin	23.6222	-2.06009	0.427852	-4.81496	1.47233e-06	4.01259e-05	0.474892	0.73156	0.594315	2.56464	2.42704	2.52031
	ENSMUSG00000042331	Specc1	432572	sperm antigen with calponin homology and coiled-coil domains 1	2022.83	-0.237077	0.0492815	-4.81067	1.50428e-06	4.09056e-05	126.932	121.173	118.388	147.082	138.27	145.984
	ENSMUSG00000045328	Cenpe	229841	centromere protein E	781.708	-0.406438	0.0845106	-4.80931	1.51454e-06	4.10935e-05	48.6425	39.5707	44.3359	60.7178	60.8187	54.0897
	ENSMUSG00000009575	Cbx5	12419	chromobox 5	9826.11	-0.154362	0.0321147	-4.80658	1.53531e-06	4.15651e-05	611.186	624.486	599.129	690.529	678.357	671.113
	ENSMUSG00000031595	Pdgfrl	68797	platelet-derived growth factor receptor-like	342.37	-0.504845	0.105046	-4.80594	1.54025e-06	4.1607e-05	17.8424	19.8186	18.1861	27.3134	25.5553	26.3017
	ENSMUSG00000030677	Kif22	110033	kinesin family member 22	243.65	-0.684768	0.142539	-4.80408	1.55463e-06	4.19032e-05	15.1287	12.5695	9.39018	20.8377	17.9172	20.421
	ENSMUSG00000020908	Myh3	17883	myosin, heavy polypeptide 3, skeletal muscle, embryonic	15839.5	-0.165598	0.0344976	-4.80029	1.58438e-06	4.26114e-05	993.474	987.672	964.574	1127.16	1039.49	1134.46
	ENSMUSG00000048922	Cdca2	108912	cell division cycle associated 2	267.442	-0.585188	0.12192	-4.79975	1.58863e-06	4.26322e-05	15.4679	12.636	14.0853	20.6453	20.6298	21.9719
	ENSMUSG00000026238	Ptma	19231	prothymosin alpha	1760.52	-0.297615	0.0620408	-4.79709	1.60986e-06	4.30922e-05	107.461	96.7654	106.977	126.95	133.202	122.461
	ENSMUSG00000020393	Kremen1	84035	kringle containing transmembrane protein 1	1877.16	-0.259689	0.0541388	-4.79673	1.6128e-06	4.30922e-05	114.178	120.641	102.698	135.477	136.557	131.056
	ENSMUSG00000025161	Slc16a3	80879	solute carrier family 16 (monocarboxylic acid transporters), member 3	637.446	-0.396295	0.0826608	-4.79423	1.63298e-06	4.35365e-05	38.1949	36.6445	33.876	45.3941	45.8282	51.5047
	ENSMUSG00000032855	Pkd1	18763	polycystin 1, transient receptor potential channel interacting	2505.72	-0.229163	0.0478972	-4.78449	1.71424e-06	4.5604e-05	149.727	161.076	144.597	184.718	174.889	173.384
	ENSMUSG00000032085	Tagln	21345	transgelin	1753.07	-0.2722	0.0568986	-4.78395	1.71886e-06	4.5628e-05	100.134	109.468	103.53	127.847	129.775	120.393
	ENSMUSG00000026822	Lcn2	16819	lipocalin 2	127.259	0.857643	0.180206	4.75924	1.94321e-06	5.1472e-05	12.8221	9.90931	9.68734	5.38574	5.78206	6.6562
	ENSMUSG00000053332	Gas5	14455	growth arrest specific 5	1000.8	0.392087	0.0825559	4.74935	2.04075e-06	5.39392e-05	72.1836	68.3011	82.9664	56.2297	57.6065	56.8039
	ENSMUSG00000022528	Hes1	15205	hes family bHLH transcription factor 1	256.652	-0.57101	0.120275	-4.74751	2.05932e-06	5.43128e-05	13.7719	14.4317	12.5995	20.3889	19.0594	21.0026
	ENSMUSG00000021751	Acox2	93732	acyl-Coenzyme A oxidase 2, branched chain	142.223	0.770272	0.16233	4.74509	2.08409e-06	5.48482e-05	11.7366	12.503	11.1731	7.75803	6.4959	6.46233
	ENSMUSG00000006411	Nectin4	71740	nectin cell adhesion molecule 4	13.9364	3.21932	0.678579	4.74421	2.09324e-06	NA	1.83173	1.52963	1.60465	0.32058	0.21415	0
	ENSMUSG00000040848	Sft2d2	108735	SFT2 domain containing 2	1592.18	0.248528	0.0524466	4.7387	2.15099e-06	5.64645e-05	115.399	115.121	110.602	96.3022	95.0114	95.5132
	ENSMUSG00000004085	Map3k20	65964	mitogen-activated protein kinase kinase kinase 20	2898.13	0.213218	0.0449984	4.73834	2.15471e-06	5.64645e-05	211.259	206.699	196.124	177.665	181.457	169.895
	ENSMUSG00000060032	H2aj	232440	H2J.A histone	152.879	0.754027	0.159323	4.7327	2.21557e-06	5.79355e-05	13.0935	12.37	12.4212	8.71977	6.9242	6.78544
	ENSMUSG00000027510	Rbm38	56190	RNA binding motif protein 38	980.001	0.309132	0.0654005	4.72675	2.28145e-06	5.95313e-05	71.9122	71.2273	70.783	57.512	55.7505	59.2595
	ENSMUSG00000022391	Rangap1	19387	RAN GTPase activating protein 1	1718.04	-0.244507	0.0518363	-4.71691	2.39451e-06	6.23486e-05	108.208	104.347	97.9432	121.436	121.709	124.012
	ENSMUSG00000022816	Fstl1	14314	follistatin-like 1	8960.98	-0.176455	0.0374784	-4.70817	2.49956e-06	6.49462e-05	539.41	580.459	539.936	631.542	632.814	609.397
	ENSMUSG00000068587	Mgam	232714	maltase-glucoamylase	346.65	0.492621	0.104891	4.69649	2.64665e-06	6.86225e-05	27.7473	26.4692	25.7933	20.3248	17.5603	18.87
	ENSMUSG00000054555	Adam12	11489	a disintegrin and metallopeptidase domain 12 (meltrin alpha)	186.37	-0.69689	0.148522	-4.69217	2.70324e-06	6.99422e-05	9.83705	9.37727	8.8553	16.7984	15.8471	12.7954
	ENSMUSG00000027940	Tpm3	59069	tropomyosin 3, gamma	1962.48	-0.233896	0.0499074	-4.6866	2.77779e-06	7.17195e-05	121.097	117.316	117.318	138.17	139.055	140.814
	ENSMUSG00000049134	Nrap	18175	nebulin-related anchoring protein	2002.8	0.227172	0.0484966	4.68428	2.8094e-06	7.23834e-05	144.706	142.322	139.129	121.692	119.282	122.72
	ENSMUSG00000021583	Erap1	80898	endoplasmic reticulum aminopeptidase 1	1113.46	-0.290712	0.0620776	-4.68303	2.82661e-06	7.26742e-05	68.1131	66.5719	63.0569	80.5938	77.1655	83.6871
	ENSMUSG00000051579	Tceal8	66684	transcription elongation factor A (SII)-like 8	938.12	-0.348695	0.0746156	-4.67321	2.96521e-06	7.60782e-05	52.9165	52.0738	57.4703	69.2452	71.7404	66.1742
	ENSMUSG00000075122	Cd80	12519	CD80 antigen	966.337	0.355578	0.0764377	4.65186	3.28947e-06	8.40583e-05	78.5607	69.9637	65.6719	54.178	60.6759	52.2156
	ENSMUSG00000055013	Agap1	347722	ArfGAP with GTPase domain, ankyrin repeat and PH domain 1	1567.87	0.266362	0.0572595	4.65183	3.28995e-06	8.40583e-05	115.874	119.843	102.519	91.7499	94.5831	94.1561
	ENSMUSG00000096054	Syne1	64009	spectrin repeat containing, nuclear envelope 1	1922.04	0.242274	0.0522245	4.63907	3.49973e-06	8.92322e-05	137.854	145.979	127.54	120.025	113.999	113.026
	ENSMUSG00000030654	Arl6ip1	54208	ADP-ribosylation factor-like 6 interacting protein 1	919.174	-0.318007	0.0686916	-4.62949	3.66561e-06	9.32677e-05	55.9694	51.3422	54.0233	68.1553	66.5294	66.3681
	ENSMUSG00000020090	Npffr1	237362	neuropeptide FF receptor 1	11.6469	4.02608	0.870214	4.62654	3.71831e-06	NA	1.83173	1.2636	1.24806	0.192348	0.0713835	0
	ENSMUSG00000020917	Acly	104112	ATP citrate lyase	2781.6	-0.20808	0.0449771	-4.62636	3.72145e-06	9.44924e-05	171.165	174.843	163.437	193.438	190.665	203.499
	ENSMUSG00000071076	Jund	16478	jun D proto-oncogene	981.345	0.407638	0.0882842	4.61734	3.88697e-06	9.84913e-05	80.7317	62.1826	77.4987	53.6009	57.4637	55.1883
	ENSMUSG00000034023	Fancd2	211651	Fanconi anemia, complementation group D2	162.149	-0.722194	0.156467	-4.61562	3.91918e-06	9.91026e-05	9.70137	7.24909	7.25065	13.4002	13.0632	13.3124
	ENSMUSG00000074415	Mir100hg	73144	Mir100 Mirlet7a-2 Mir125b-1 cluster host gene	1238.27	0.353837	0.0767589	4.60971	4.03224e-06	0.000101752	100.881	88.4522	84.9871	74.8874	76.88	62.4907
	ENSMUSG00000075307	Klhl41	228003	kelch-like 41	3264.41	-0.274014	0.0595992	-4.59762	4.27344e-06	0.000107617	175.303	206.3	200.76	239.409	222.145	242.854
	ENSMUSG00000031502	Col4a1	12826	collagen, type IV, alpha 1	4424.82	-0.217649	0.0473508	-4.59652	4.29615e-06	0.000107967	256.238	292.624	258.527	309.231	316.657	311.678
	ENSMUSG00000024587	Nars	70223	asparaginyl-tRNA synthetase	5233.65	0.171124	0.0372568	4.5931	4.36716e-06	0.000109527	379.371	365.181	349.636	322.055	316.157	332.034
	ENSMUSG00000057726	Serpinb9g	93806	serine (or cysteine) peptidase inhibitor, clade B, member 9g	90.4915	0.961853	0.209688	4.58706	4.49523e-06	0.000112509	8.88727	7.71463	7.01292	3.33403	4.56854	4.20051
	ENSMUSG00000037820	Tgm2	21817	transglutaminase 2, C polypeptide	1612.1	-0.273373	0.0596107	-4.58597	4.51892e-06	0.000112872	100.067	100.024	88.3153	112.011	111.215	124.4
	ENSMUSG00000037235	Mxd4	17122	Max dimerization protein 4	1197.02	-0.271517	0.0592262	-4.58442	4.55255e-06	0.000113481	72.9299	71.9589	69.1783	88.7365	83.2331	86.0782
	ENSMUSG00000024769	Cdc42bpg	240505	CDC42 binding protein kinase gamma (DMPK-like)	216.243	0.622586	0.136096	4.57462	4.77083e-06	0.00011868	18.0459	18.821	14.9767	10.3227	11.1358	12.0846
	ENSMUSG00000024791	Cdca5	67849	cell division cycle associated 5	99.2077	-0.906315	0.198255	-4.57147	4.84305e-06	0.000120233	4.61324	5.32044	3.74419	8.39919	7.7808	9.30575
	ENSMUSG00000037921	Ddx60	234311	DExD/H box helicase 60	719.279	-0.337966	0.0740765	-4.5624	5.05727e-06	0.000125298	41.9262	43.7606	39.7597	54.6909	51.1819	52.4095
	ENSMUSG00000001403	Ube2c	68612	ubiquitin-conjugating enzyme E2C	343.741	-0.498616	0.109752	-4.54313	5.54243e-06	0.000137041	19.6741	16.8259	19.6124	25.7105	26.5546	27.0771
	ENSMUSG00000042354	Gnl3	30877	guanine nucleotide binding protein-like 3 (nucleolar)	966.166	0.298601	0.0658853	4.53214	5.83881e-06	0.000144079	72.1836	72.1584	66.0879	55.7168	55.8933	59.1303
	ENSMUSG00000019189	Rnf145	74315	ring finger protein 145	951.581	-0.296284	0.0654709	-4.52542	6.02747e-06	0.000148435	58.8866	57.1282	52.6563	69.1811	68.885	68.6299
	ENSMUSG00000004069	Dnaja3	83945	DnaJ heat shock protein family (Hsp40) member A3	1199.12	0.271231	0.0600048	4.52015	6.17944e-06	0.000151612	86.4982	87.1886	84.9871	73.541	71.3835	69.2761
	ENSMUSG00000038332	Sesn1	140742	sestrin 1	720.59	-0.358127	0.07923	-4.5201	6.18118e-06	0.000151612	39.0768	42.896	42.4936	52.0622	51.5389	55.9637
	ENSMUSG00000034460	Six4	20474	sine oculis-related homeobox 4	1460.84	-0.255104	0.0564477	-4.51931	6.20425e-06	0.00015178	88.6691	86.5236	87.4238	105.471	105.933	101.911
	ENSMUSG00000029468	P2rx7	18439	purinergic receptor P2X, ligand-gated ion channel, 7	347.306	0.472947	0.104657	4.51902	6.2128e-06	0.00015178	27.6116	26.5357	25.4961	18.9142	20.2015	18.2238
	ENSMUSG00000038119	Cdon	57810	cell adhesion molecule-related/down-regulated by oncogenes	5848.88	-0.196315	0.043473	-4.51579	6.30823e-06	0.000153805	361.325	386.995	328.478	415.407	417.522	397.885
	ENSMUSG00000021391	Cenpp	66336	centromere protein P	68.9686	-1.04206	0.231017	-4.51078	6.45911e-06	0.000157172	3.2564	2.72672	2.91215	6.15513	6.06759	6.07459
	ENSMUSG00000089774	Slc5a3	53881	solute carrier family 5 (inositol transporters), member 3	1299.02	-0.286544	0.0635492	-4.50901	6.51305e-06	0.00015817	81.3422	72.757	76.7856	98.5462	88.3013	94.5438
	ENSMUSG00000015656	Hspa8	15481	heat shock protein 8	8124.49	-0.192133	0.0427121	-4.49833	6.84886e-06	0.000165997	519.532	526.657	452.333	557.937	553.079	596.343
	ENSMUSG00000031538	Plat	18791	plasminogen activator, tissue	1136.9	-0.279643	0.0621966	-4.49611	6.92072e-06	0.000167408	68.1131	72.0919	62.6408	83.7355	81.2344	80.7145
	ENSMUSG00000015143	Actn1	109711	actinin, alpha 1	2295.68	-0.232533	0.0517547	-4.49299	7.02312e-06	0.000169272	138.804	151.3	126.946	164.265	160.47	164.014
	ENSMUSG00000024754	Cemip2	83921	cell migration inducing hyaluronidase 2	1680.19	-0.244433	0.0544042	-4.49292	7.02541e-06	0.000169272	99.863	104.946	98.7158	126.116	114.142	118.907
	ENSMUSG00000028927	Padi2	18600	peptidyl arginine deiminase, type II	2570.58	-0.216732	0.0482652	-4.49045	7.10735e-06	0.000170645	155.968	163.936	149.53	190.489	170.821	183.336
	ENSMUSG00000006818	Sod2	20656	superoxide dismutase 2, mitochondrial	1399.65	0.263947	0.0587807	4.49036	7.11023e-06	0.000170645	104.815	101.753	94.9716	80.5938	81.8768	88.1461
	ENSMUSG00000064127	Med14	26896	mediator complex subunit 14	824.684	-0.322264	0.0718167	-4.48731	7.21268e-06	0.000172766	47.2178	51.8077	45.6434	58.9226	60.4618	61.1982
	ENSMUSG00000024892	Pcx	18563	pyruvate carboxylase	902.421	0.31862	0.0711307	4.47936	7.48679e-06	0.000178983	66.7563	67.104	63.77	49.3693	52.5382	56.3515
	ENSMUSG00000025701	Alox5	11689	arachidonate 5-lipoxygenase	1559.12	0.248944	0.0556824	4.47079	7.79315e-06	0.000185944	116.484	114.988	103.054	97.5204	89.3007	93.9622
	ENSMUSG00000020388	Pdlim4	30794	PDZ and LIM domain 4	1465.14	-0.252578	0.0565556	-4.466	7.96941e-06	0.000189724	87.448	90.9129	85.4031	102.073	107.432	104.431
	ENSMUSG00000031289	Il13ra2	16165	interleukin 13 receptor, alpha 2	30.724	1.65047	0.369592	4.46565	7.98251e-06	0.000189724	2.57799	3.39178	3.2093	0.769392	0.927985	1.22784
	ENSMUSG00000022365	Derl1	67819	Der1-like domain family, member 1	2277.62	0.213476	0.0479143	4.45538	8.37458e-06	0.000198657	170.893	159.547	152.442	140.35	136.128	139.199
	ENSMUSG00000053477	Tcf4	21413	transcription factor 4	2277.59	-0.214061	0.0480825	-4.45196	8.50902e-06	0.000201457	136.294	145.248	134.553	165.099	159.613	157.422
	ENSMUSG00000028542	Slc6a9	14664	solute carrier family 6 (neurotransmitter transporter, glycine), member 9	518.801	0.394008	0.0886192	4.44607	8.74541e-06	0.000206654	39.009	39.1052	38.1551	29.4933	27.1257	31.73
	ENSMUSG00000026317	Cln8	26889	CLN8 transmembrane ER and ERGIC protein	728.598	0.346542	0.0779687	4.44463	8.80438e-06	0.000207648	58.6153	52.8053	49.7442	42.8295	39.5464	44.0084
	ENSMUSG00000050912	Tmem123	71929	transmembrane protein 123	3156.2	-0.223167	0.0502271	-4.44315	8.86505e-06	0.000208678	182.63	196.058	195.292	217.289	226.642	226.052
	ENSMUSG00000031960	Aars	234734	alanyl-tRNA synthetase	3612.17	0.192614	0.0433885	4.43928	9.02597e-06	0.000212058	254.135	261.433	244.739	215.301	217.363	231.674
	ENSMUSG00000052374	Actn2	11472	actinin alpha 2	322.51	-0.510265	0.114981	-4.43782	9.08742e-06	0.000213094	17.0283	16.2273	19.0775	23.6588	25.127	25.9139
	ENSMUSG00000033581	Igf2bp2	319765	insulin-like growth factor 2 mRNA binding protein 2	673.384	0.358881	0.0810376	4.42858	9.48565e-06	0.000222008	53.5271	46.5538	49.1499	38.726	39.832	37.74
	ENSMUSG00000041476	Smpx	66106	small muscle protein, X-linked	863.148	-0.310774	0.0701998	-4.427	9.55528e-06	0.000223211	48.846	52.2068	50.8734	63.7313	60.6759	63.977
	ENSMUSG00000021831	Ero1a	50527	endoplasmic reticulum oxidoreductase 1 alpha	596.84	0.365698	0.0826285	4.42581	9.60818e-06	0.00022402	47.4214	42.896	42.3747	34.8791	32.4795	35.4135
	ENSMUSG00000041577	Prelp	116847	proline arginine-rich end leucine-rich repeat	347.644	-0.518846	0.117432	-4.41826	9.94982e-06	0.000231546	15.7393	21.5478	19.0181	25.8387	27.3399	27.5295
	ENSMUSG00000022332	Khdrbs3	13992	KH domain containing, RNA binding, signal transduction associated 3	143.473	-0.71118	0.161008	-4.41705	1.00056e-05	0.000231969	7.8018	6.51753	7.13179	11.6691	12.0638	11.3737
	ENSMUSG00000026879	Gsn	227753	gelsolin	6798.61	-0.152836	0.0346014	-4.41705	1.00058e-05	0.000231969	432.152	429.825	408.711	469.201	457.782	483.705
	ENSMUSG00000029516	Cit	12704	citron	227.349	-0.602334	0.136403	-4.41585	1.00615e-05	0.000232819	12.415	12.503	10.7571	19.9401	18.7739	15.3157
	ENSMUSG00000024542	Cep192	70799	centrosomal protein 192	722.45	-0.328067	0.0743443	-4.41281	1.0204e-05	0.000235671	44.3685	42.0979	39.9974	53.9856	53.3234	51.1816
	ENSMUSG00000023952	Gtpbp2	56055	GTP binding protein 2	959.326	0.297837	0.0675009	4.41234	1.02259e-05	0.000235734	72.5228	69.8307	66.5039	55.1397	54.4656	59.9704
	ENSMUSG00000042622	Maff	17133	v-maf musculoaponeurotic fibrosarcoma oncogene family, protein F (avian)	220.517	0.603867	0.137071	4.4055	1.05541e-05	0.000242842	19.1314	15.6953	17.5917	10.515	12.4207	11.5676
	ENSMUSG00000044636	Csrnp2	207785	cysteine-serine-rich nuclear protein 2	553.467	0.372547	0.0845937	4.40396	1.06294e-05	0.000244118	42.1976	43.6276	37.5607	31.4809	31.1232	32.4409
	ENSMUSG00000001507	Itga3	16400	integrin alpha 3	957.986	-0.303913	0.0690379	-4.40211	1.07202e-05	0.000245742	54.2734	58.0592	56.6977	67.5141	68.5281	72.5719
	ENSMUSG00000004980	Hnrnpa2b1	53379	heterogeneous nuclear ribonucleoprotein A2/B1	1963.18	-0.260093	0.0591899	-4.39422	1.11173e-05	0.00025437	121.233	119.311	112.147	154.199	138.912	128.665
	ENSMUSG00000038143	Stox2	71069	storkhead box 2	11.3864	3.64267	0.829452	4.39167	1.12486e-05	NA	2.03525	1.2636	0.891473	0	0.0713835	0.258493
	ENSMUSG00000076441	Ass1	11898	argininosuccinate synthetase 1	181.15	0.622513	0.141757	4.39142	1.12611e-05	0.00025718	14.993	14.9637	13.4315	9.93797	8.99432	9.1765
	ENSMUSG00000020649	Rrm2	20135	ribonucleotide reductase M2	1199.7	-0.276184	0.0629407	-4.38799	1.14401e-05	0.000260783	72.0479	75.5502	66.6822	82.8378	85.9457	90.1495
	ENSMUSG00000031647	Mfap3l	71306	microfibrillar-associated protein 3-like	1772.46	-0.228496	0.0520875	-4.38677	1.15048e-05	0.000261772	107.936	108.47	105.61	124.834	121.923	130.151
	ENSMUSG00000014329	Bicc1	83675	BicC family RNA binding protein 1	351.428	-0.455582	0.104081	-4.37718	1.20223e-05	0.00027304	19.9455	20.0846	18.4832	25.5823	26.1977	28.305
	ENSMUSG00000044938	Klhl31	244923	kelch-like 31	889.176	-0.315502	0.0721321	-4.37394	1.22024e-05	0.000276363	48.6425	54.8005	52.7158	66.2959	64.6734	63.3954
	ENSMUSG00000047746	Fbxo40	207215	F-box protein 40	278.741	0.53342	0.12196	4.37374	1.22137e-05	0.000276363	20.6239	23.8089	20.6822	15.3237	13.1346	16.4143
	ENSMUSG00000047534	Mis18bp1	217653	MIS18 binding protein 1	269.916	-0.510297	0.116774	-4.36995	1.24276e-05	0.000280685	15.1287	15.0967	13.7287	20.5171	21.5578	20.421
	ENSMUSG00000017146	Brca1	12189	breast cancer 1, early onset	325.257	-0.470558	0.107812	-4.36462	1.27341e-05	0.000287079	18.9957	17.2249	17.5917	26.0311	23.5565	24.88
	ENSMUSG00000039187	Fanci	208836	Fanconi anemia, complementation group I	114.388	-0.812695	0.186769	-4.35134	1.35311e-05	0.000304487	5.3595	5.91898	5.11111	8.39919	9.13708	11.1798
	ENSMUSG00000024665	Fads2	56473	fatty acid desaturase 2	1521.31	-0.26094	0.0599928	-4.34953	1.36433e-05	0.000306448	87.5158	94.7703	90.5737	103.996	112.001	110.829
	ENSMUSG00000068699	Flnc	68794	filamin C, gamma	6400.24	0.185893	0.0427433	4.34905	1.36729e-05	0.000306553	433.509	481.499	429.333	404.636	395.393	380.179
	ENSMUSG00000019978	Epb41l2	13822	erythrocyte membrane protein band 4.1 like 2	2162.35	-0.216728	0.0498824	-4.34478	1.39416e-05	0.000312007	128.967	134.075	131.344	156.892	152.832	148.44
	ENSMUSG00000028402	Mpdz	17475	multiple PDZ domain crumbs cell polarity complex component	1748.92	-0.239188	0.0550943	-4.34142	1.41563e-05	0.000316234	101.966	110.798	103.708	130.861	120.638	121.75
	ENSMUSG00000031808	Slc27a1	26457	solute carrier family 27 (fatty acid transporter), member 1	828.011	0.31225	0.0719886	4.3375	1.44115e-05	0.000321351	63.9069	62.3821	54.9147	48.8564	49.5401	47.175
	ENSMUSG00000020061	Mybpc1	109272	myosin binding protein C, slow-type	107.542	-0.86828	0.200235	-4.33631	1.44894e-05	0.0003225	3.66345	5.38694	5.88372	9.36093	9.0657	8.98263
	ENSMUSG00000000386	Mx1	17857	MX dynamin-like GTPase 1	96.5157	0.855932	0.197421	4.33557	1.45382e-05	0.000323001	8.75158	7.51511	8.26098	5.00105	4.14024	4.39438
	ENSMUSG00000038539	Atf5	107503	activating transcription factor 5	679.135	0.353603	0.0816534	4.33054	1.48743e-05	0.00032946	52.1703	46.6868	51.3489	39.7519	37.1908	40.5834
	ENSMUSG00000001435	Col18a1	12822	collagen, type XVIII, alpha 1	1723.33	0.225867	0.0521583	4.33042	1.48826e-05	0.00032946	121.844	125.296	119.398	103.227	102.649	107.21
	ENSMUSG00000006498	Ptbp1	19205	polypyrimidine tract binding protein 1	1101.14	-0.271223	0.0626652	-4.32814	1.50377e-05	0.000331827	68.6558	66.3724	61.9871	77.0674	78.8073	81.4253
	ENSMUSG00000028832	Stmn1	16765	stathmin 1	194.073	-0.614487	0.141978	-4.32805	1.50437e-05	0.000331827	10.8547	10.0423	9.39018	13.9773	15.2761	16.9959
	ENSMUSG00000024846	Cst6	73720	cystatin E/M	310.056	0.4738	0.109695	4.31924	1.56565e-05	0.000344725	24.4909	24.4075	22.2868	16.4778	16.7037	17.9653
	ENSMUSG00000034413	Neurl1b	240055	neuralized E3 ubiquitin protein ligase 1B	105.871	-0.812272	0.188532	-4.3084	1.64442e-05	0.000361419	5.56302	4.72189	4.87339	9.36093	9.27985	7.94866
	ENSMUSG00000041688	Amot	27494	angiomotin	935.228	-0.296713	0.0689404	-4.30391	1.6781e-05	0.000368162	54.2734	59.7884	51.646	66.8088	69.0278	67.3374
	ENSMUSG00000112963	Gm6093	619715	predicted gene 6093	71.7526	1.0007	0.232549	4.30316	1.6838e-05	0.00036867	6.1736	6.78355	5.94315	3.84696	2.92672	2.64955
	ENSMUSG00000028273	Pdlim5	56376	PDZ and LIM domain 5	2664.26	-0.190769	0.0443366	-4.30275	1.68693e-05	0.00036867	167.026	163.803	160.049	184.718	186.025	188.958
	ENSMUSG00000030122	Ptms	69202	parathymosin	1541.46	-0.234849	0.0545854	-4.30242	1.68944e-05	0.00036867	95.3176	91.6445	92.3566	112.267	108.431	107.792
	ENSMUSG00000020473	Aebp1	11568	AE binding protein 1	1632.74	-0.281563	0.0654657	-4.30093	1.70084e-05	0.000370499	89.5511	107.805	93.4264	120.153	121.066	111.863
	ENSMUSG00000054263	Lifr	16880	LIF receptor alpha	2336.83	-0.223846	0.0520563	-4.30007	1.70746e-05	0.000371282	136.498	151.832	136.99	161.572	169.322	165.242
	ENSMUSG00000028497	Hacd4	66775	3-hydroxyacyl-CoA dehydratase 4	587.179	-0.365239	0.0849671	-4.29859	1.71891e-05	0.000373109	31.4107	36.312	33.46	43.15	44.115	43.0391
	ENSMUSG00000034926	Dhcr24	74754	24-dehydrocholesterol reductase	1418.83	-0.264084	0.0614878	-4.2949	1.74774e-05	0.000378698	89.2119	90.7799	74.9432	104.253	98.7233	102.105
	ENSMUSG00000034329	Brip1	237911	BRCA1 interacting protein C-terminal helicase 1	180.294	-0.649113	0.15127	-4.29108	1.77807e-05	0.00038459	10.4476	8.31318	8.97416	15.0673	12.4921	15.8327
	ENSMUSG00000017817	Jph2	59091	junctophilin 2	3298.91	0.187236	0.0436942	4.28514	1.82621e-05	0.000394306	236.157	227.05	229.643	209.531	195.234	203.305
	ENSMUSG00000079111	Kdelr2	66913	KDEL (Lys-Asp-Glu-Leu) endoplasmic reticulum protein retention receptor 2	1282.44	-0.250187	0.0583907	-4.2847	1.82982e-05	0.000394393	79.3748	77.7449	74.1111	90.9806	88.6583	94.9316
	ENSMUSG00000039959	Hip1	215114	huntingtin interacting protein 1	2079.99	-0.208218	0.048753	-4.27087	1.94716e-05	0.000418946	127.61	133.875	119.576	147.659	145.836	145.919
	ENSMUSG00000039234	Sec24d	69608	Sec24 related gene family, member D (S. cerevisiae)	1295.29	-0.258321	0.0606962	-4.25596	2.08156e-05	0.00044708	77.6109	78.3434	76.7261	90.7241	89.2293	98.0981
	ENSMUSG00000059588	Calcrl	54598	calcitonin receptor-like	392.175	0.438943	0.103223	4.25237	2.1152e-05	0.000453511	29.9182	31.4571	27.6951	20.0042	23.8421	21.778
	ENSMUSG00000037379	Spon2	100689	spondin 2, extracellular matrix protein	102.736	-0.85028	0.200237	-4.24636	2.17269e-05	0.000465024	3.66345	5.38694	5.34884	8.46331	9.0657	8.53027
	ENSMUSG00000021823	Vcl	22330	vinculin	9006.31	-0.142671	0.033639	-4.24125	2.22275e-05	0.00047491	581.2	577.932	531.021	618.976	629.959	613.404
	ENSMUSG00000031312	Itgb1bp2	26549	integrin beta 1 binding protein 2	797.698	-0.305547	0.0720594	-4.24022	2.23304e-05	0.000476278	46.3359	50.2116	44.3359	58.2173	56.1074	59.4534
	ENSMUSG00000039470	Zdhhc2	70546	zinc finger, DHHC domain containing 2	165.27	-0.626186	0.147775	-4.23742	2.26104e-05	0.000481412	8.6159	8.37969	8.61757	13.0155	13.2059	13.3124
	ENSMUSG00000028780	Sema3c	20348	sema domain, immunoglobulin domain (Ig), short basic domain, secreted, (semaphorin) 3C	632.245	0.340695	0.0806159	4.22615	2.3772e-05	0.000505267	50.2029	47.0193	42.3747	36.2255	36.4769	37.223
	ENSMUSG00000005413	Hmox1	15368	heme oxygenase 1	607.734	0.357203	0.0845498	4.22476	2.39191e-05	0.000507515	47.7606	44.8247	42.2558	35.1997	31.9084	37.8692
	ENSMUSG00000037306	Man1c1	230815	mannosidase, alpha, class 1C, member 1	696.46	-0.324578	0.0768722	-4.2223	2.41821e-05	0.00051221	40.2301	44.0931	37.7985	50.7798	51.0392	50.7939
	ENSMUSG00000012428	Steap4	117167	STEAP family member 4	79.4247	0.910645	0.215702	4.22177	2.42396e-05	0.000512535	6.85201	7.3156	6.29974	3.65461	3.92609	3.29579
	ENSMUSG00000001555	Fkbp10	14230	FK506 binding protein 10	1686.25	-0.236196	0.0559523	-4.22138	2.42811e-05	0.000512535	97.8278	107.14	100.499	123.68	114.214	121.621
	ENSMUSG00000068566	Myadm	50918	myeloid-associated differentiation marker	2273.97	-0.197871	0.046904	-4.21864	2.45779e-05	0.00051791	143.96	140.26	133.78	158.11	161.898	158.779
	ENSMUSG00000025289	Prdx4	53381	peroxiredoxin 4	639.572	-0.33029	0.0783807	-4.21393	2.50969e-05	0.000527939	36.5667	39.4377	35.8372	47.7664	45.4713	47.175
	ENSMUSG00000030470	Csrp3	13009	cysteine and glycine-rich protein 3	1347.57	0.298166	0.0707883	4.21209	2.53021e-05	0.000531345	97.9635	95.2358	99.845	77.4521	72.1687	88.5985
	ENSMUSG00000021149	Gtpbp4	69237	GTP binding protein 4	1532.67	0.229102	0.0544411	4.20826	2.57342e-05	0.000539494	112.075	107.539	106.739	95.4046	89.729	92.9929
	ENSMUSG00000069268	H2bc7	319180	H2B clustered histone 7	96.5119	-0.854334	0.203345	-4.2014	2.65267e-05	0.000555158	5.22381	4.45586	3.92248	9.29682	8.28048	6.91469
	ENSMUSG00000030605	Mfge8	17304	milk fat globule EGF and factor V/VIII domain containing	1656.51	-0.223083	0.0531915	-4.19396	2.74126e-05	0.000572724	100.27	105.411	96.0414	116.05	115.498	120.07
	ENSMUSG00000061878	Sphk1	20698	sphingosine kinase 1	343.669	0.438841	0.104704	4.19123	2.77446e-05	0.000578672	26.8653	26.8017	24.4264	18.3372	19.0594	20.0978
	ENSMUSG00000040723	Rcsd1	226594	RCSD domain containing 1	13.063	2.73683	0.653286	4.18934	2.79771e-05	NA	2.03525	1.33011	1.1292	0.256464	0.356917	0.0646233
	ENSMUSG00000037466	Tedc1	104732	tubulin epsilon and delta complex 1	130.634	-0.774734	0.185035	-4.18696	2.82711e-05	0.000588654	7.39475	7.11608	4.63566	12.4385	9.70815	10.3397
	ENSMUSG00000023030	Slc11a2	18174	solute carrier family 11 (proton-coupled divalent metal ion transporters), member 2	1470.95	0.240838	0.0575691	4.18347	2.87098e-05	0.000596775	105.494	111.197	98.0026	88.48	84.8749	92.3466
	ENSMUSG00000032252	Glce	93683	glucuronyl C5-epimerase	1531.62	0.254877	0.0609911	4.17893	2.9289e-05	0.000606923	115.263	108.803	104.778	85.2742	96.0821	93.833
	ENSMUSG00000022707	Gbe1	74185	glucan (1,4-alpha-), branching enzyme 1	415.482	0.421328	0.100824	4.17886	2.9297e-05	0.000606923	32.9711	33.6518	27.4574	22.7612	22.2003	25.0092
	ENSMUSG00000053192	Mllt11	56772	myeloid/lymphoid or mixed-lineage leukemia; translocated to, 11	701.437	0.323072	0.0773679	4.17578	2.96964e-05	0.00061375	54.2734	50.2781	49.2688	40.7778	42.8301	39.2263
	ENSMUSG00000004044	Cavin1	19285	caveolae associated 1	3359.74	-0.17627	0.0422147	-4.17555	2.97267e-05	0.00061375	213.837	206.765	201.948	242.294	224.215	236.069
	ENSMUSG00000031513	Leprotl1	68192	leptin receptor overlapping transcript-like 1	871.454	0.299137	0.0716852	4.17292	3.00719e-05	0.000619836	65.8743	64.2443	59.7287	49.3052	49.3974	55.2529
	ENSMUSG00000028007	Snx7	76561	sorting nexin 7	853.432	-0.287697	0.0690203	-4.1683	3.06886e-05	0.000631485	50.4742	50.6106	50.4574	62.7054	61.6753	60.552
	ENSMUSG00000028970	Abcb1b	18669	ATP-binding cassette, sub-family B (MDR/TAP), member 1B	145.326	0.666399	0.159891	4.16783	3.0751e-05	0.000631708	12.2794	12.7025	10.2817	7.56568	7.06696	7.4963
	ENSMUSG00000037364	Srrt	83701	serrate RNA effector molecule homolog (Arabidopsis)	677.976	-0.383084	0.0919561	-4.16594	3.10071e-05	0.000635677	44.0971	39.1717	33.2222	55.6527	45.2571	50.3415
	ENSMUSG00000000740	Rpl13	270106	ribosomal protein L13	2758.32	0.22446	0.0538836	4.16564	3.10478e-05	0.000635677	198.437	187.878	199.512	158.302	169.964	173.061
	ENSMUSG00000037580	Gch1	14528	GTP cyclohydrolase 1	162.53	0.626035	0.150301	4.16521	3.1107e-05	0.000635827	12.8899	13.5006	12.5401	9.16858	8.13771	7.88404
	ENSMUSG00000021939	Ctsb	13030	cathepsin B	10365.8	0.139109	0.033438	4.1602	3.17972e-05	0.000648853	739.814	731.626	673.775	647.635	628.746	667.946
	ENSMUSG00000071516	H2ac13	319191	H2A clustered histone 13	147.443	-0.660147	0.158727	-4.15899	3.19652e-05	0.000651197	7.66612	7.04958	7.78553	11.7332	12.4921	11.3737
	ENSMUSG00000068855	H2ac20	319176	H2A clustered histone 20	223.626	-0.603398	0.145211	-4.15531	3.24841e-05	0.000660672	11.2617	14.0326	9.80621	17.3113	19.9874	15.8327
	ENSMUSG00000032060	Cryab	12955	crystallin, alpha B	5637.11	0.173031	0.0416593	4.15349	3.27445e-05	0.000664864	401.08	399.565	378.638	354.112	324.01	366.349
	ENSMUSG00000097039	Pvt1	19296	Pvt1 oncogene	227.774	0.548939	0.132305	4.14904	3.33871e-05	0.000676792	17.164	18.3555	17.8295	13.5285	12.278	10.6628
	ENSMUSG00000025037	Maoa	17161	monoamine oxidase A	1267.75	0.246075	0.0594457	4.13949	3.48079e-05	0.00070443	88.9405	92.243	90.0388	76.2339	77.1655	75.2215
	ENSMUSG00000072082	Ccnf	12449	cyclin F	255.769	-0.527527	0.127631	-4.13322	3.5771e-05	0.000722727	15.5358	13.9661	11.9457	21.4788	20.1301	17.9006
	ENSMUSG00000024493	Lars	107045	leucyl-tRNA synthetase	3846.77	0.170014	0.0411657	4.12999	3.62775e-05	0.000731756	266.143	271.675	265.421	236.331	240.705	236.457
	ENSMUSG00000058297	Spock2	94214	sparc/osteonectin, cwcv and kazal-like domains proteoglycan 2	547.84	-0.344988	0.0835418	-4.12952	3.63517e-05	0.000732047	31.4107	32.4547	31.3204	39.9442	39.9034	40.9712
	ENSMUSG00000021365	Nedd9	18003	neural precursor cell expressed, developmentally down-regulated gene 9	1698.69	-0.225441	0.0546417	-4.1258	3.69449e-05	0.000742775	100.474	109.069	99.4884	117.845	119.639	123.366
	ENSMUSG00000015501	Hivep2	15273	human immunodeficiency virus type I enhancer binding protein 2	1735.57	0.232092	0.056268	4.12476	3.71121e-05	0.000744914	125.032	132.745	112.563	106.048	106.79	101.717
	ENSMUSG00000097993	Ptprv	13924	protein tyrosine phosphatase, receptor type, V	50.0472	1.13167	0.274408	4.12405	3.72268e-05	0.000745995	5.15597	4.45586	3.98191	2.11583	1.92735	2.13257
	ENSMUSG00000026817	Ak1	11636	adenylate kinase 1	2947.2	0.189975	0.0461208	4.11908	3.80386e-05	0.00076102	216.89	205.901	197.313	183.179	171.106	188.312
	ENSMUSG00000027509	Rae1	66679	ribonucleic acid export 1	938.588	0.284834	0.069195	4.11639	3.84855e-05	0.000768706	72.2514	69.2322	62.1654	53.5368	55.6077	57.5793
	ENSMUSG00000020029	Nudt4	71207	nudix (nucleoside diphosphate linked moiety X)-type motif 4	2669.04	-0.185868	0.0451636	-4.11544	3.86446e-05	0.000770631	163.499	167.727	161.357	191.13	187.167	181.591
	ENSMUSG00000028736	Pax7	18509	paired box 7	327.34	-0.472229	0.114801	-4.11347	3.89751e-05	0.000775958	17.6388	20.7497	15.8088	24.7488	26.5546	23.6521
	ENSMUSG00000042677	Zc3h12a	230738	zinc finger CCCH type containing 12A	190.014	0.570411	0.138684	4.11303	3.90495e-05	0.000776181	15.6036	14.8307	14.3824	10.6433	10.0651	9.435
	ENSMUSG00000026558	Uck2	80914	uridine-cytidine kinase 2	1306.47	0.239063	0.0581509	4.11107	3.93822e-05	0.000781526	94.7749	91.844	92.3566	79.1191	76.88	80.1975
	ENSMUSG00000031700	Gpt2	108682	glutamic pyruvate transaminase (alanine aminotransferase) 2	4610.81	0.161376	0.039267	4.10971	3.96149e-05	0.000784259	316.685	336.118	307.915	284.226	284.963	288.672
	ENSMUSG00000034981	Parm1	231440	prostate androgen-regulated mucin-like protein 1	54.2676	-1.09306	0.265982	-4.10952	3.96478e-05	0.000784259	2.64583	2.19468	2.02067	5.19339	4.06886	5.29911
	ENSMUSG00000025151	Maged1	94275	MAGE family member D1	8869.22	-0.162831	0.0396374	-4.10801	3.99089e-05	0.000788153	555.285	582.056	515.272	607.755	591.769	646.814
	ENSMUSG00000037185	Krt80	74127	keratin 80	834.864	0.299019	0.07292	4.10065	4.11997e-05	0.000812336	61.0576	65.7739	55.1525	48.7281	48.1125	50.6646
	ENSMUSG00000000957	Mmp14	17387	matrix metallopeptidase 14 (membrane-inserted)	1934.22	-0.211778	0.0517418	-4.09298	4.25864e-05	0.00083833	118.994	117.582	117.021	141.76	128.99	138.423
	ENSMUSG00000041567	Serpina12	68054	serine (or cysteine) peptidase inhibitor, clade A (alpha-1 antiproteinase, antitrypsin), member 12	27.6763	1.54063	0.376567	4.09125	4.29053e-05	0.000843254	2.71367	2.99274	2.43669	0.96174	0.856602	0.969349
	ENSMUSG00000032334	Loxl1	16949	lysyl oxidase-like 1	1808.29	-0.224471	0.0548883	-4.08959	4.32131e-05	0.000847944	109.089	113.591	106.382	122.141	127.419	134.416
	ENSMUSG00000050014	Apol10b	328561	apolipoprotein L 10B	277.248	-0.521822	0.127624	-4.08873	4.33744e-05	0.00084975	15.4679	17.6239	12.0052	22.5688	21.2723	20.5502
	ENSMUSG00000053398	Phgdh	236539	3-phosphoglycerate dehydrogenase	2148.57	0.217028	0.0531824	4.08083	4.4876e-05	0.000877765	163.227	151.965	141.09	130.091	124.279	137.195
	ENSMUSG00000030061	Uba3	22200	ubiquitin-like modifier activating enzyme 3	3374.21	0.170869	0.0418754	4.08041	4.49566e-05	0.000877943	240.906	235.363	228.752	206.261	212.366	206.988
	ENSMUSG00000035356	Nfkbiz	80859	nuclear factor of kappa light polypeptide gene enhancer in B cells inhibitor, zeta	527.834	0.359715	0.0881691	4.07984	4.50676e-05	0.00087871	41.8583	37.7086	37.5013	31.0962	31.4087	28.6281
	ENSMUSG00000028044	Cks1b	54124	CDC28 protein kinase 1b	260.556	-0.521565	0.127859	-4.07922	4.51868e-05	0.000879637	15.5358	13.9661	12.7778	22.2482	20.7726	17.5129
	ENSMUSG00000023067	Cdkn1a	12575	cyclin-dependent kinase inhibitor 1A (P21)	5295.74	0.342519	0.08411	4.07227	4.65566e-05	0.000904866	421.094	396.106	352.845	326.35	273.898	320.531
	ENSMUSG00000049858	Suox	211389	sulfite oxidase	1288.83	0.245368	0.0602973	4.0693	4.71539e-05	0.000915024	97.6921	93.0411	85.4031	75.5286	76.6658	80.1975
	ENSMUSG00000018846	Pank3	211347	pantothenate kinase 3	2355.72	-0.198647	0.0488288	-4.06823	4.73717e-05	0.000917754	148.845	144.716	139.248	161.444	171.677	162.98
	ENSMUSG00000029781	Fkbp9	27055	FK506 binding protein 9	3924.21	-0.170455	0.0419074	-4.06743	4.75347e-05	0.000917754	245.655	248.265	234.873	277.622	257.98	283.438
	ENSMUSG00000041959	S100a10	20194	S100 calcium binding protein A10 (calpactin)	2615.93	-0.204734	0.0503384	-4.06715	4.7591e-05	0.000917754	164.788	153.295	161.059	181.769	188.738	181.527
	ENSMUSG00000074604	Mgst2	211666	microsomal glutathione S-transferase 2	51.9098	1.09511	0.269258	4.06714	4.75939e-05	0.000917754	4.8846	5.12092	3.98191	2.05171	2.1415	2.32644
	ENSMUSG00000021806	Nid2	18074	nidogen 2	3633.84	-0.215109	0.0529964	-4.05893	4.92971e-05	0.000949105	204.678	242.944	215.915	261.721	249.485	258.299
	ENSMUSG00000047443	Erfe	227358	erythroferrone	180.973	-0.603185	0.148714	-4.05601	4.99175e-05	0.000959542	8.75158	9.7763	9.74677	13.0155	15.8471	14.1525
	ENSMUSG00000051043	Gprc5c	70355	G protein-coupled receptor, family C, group 5, member C	997.989	0.267545	0.0660572	4.05021	5.11719e-05	0.000980747	74.6937	73.8875	66.8011	61.0384	55.8933	61.5213
	ENSMUSG00000030103	Bhlhe40	20893	basic helix-loop-helix family, member e40	1547.01	-0.215883	0.0533023	-4.05017	5.11805e-05	0.000980747	94.1643	97.497	90.8114	110.087	108.217	109.343
	ENSMUSG00000030353	Tead4	21679	TEA domain family member 4	1311.28	0.240415	0.0594213	4.04594	5.21135e-05	0.000997068	93.4181	99.9577	87.1266	80.5938	76.3803	79.939
	ENSMUSG00000025758	Plk4	20873	polo like kinase 4	433.62	-0.415817	0.102997	-4.03718	5.40985e-05	0.00103343	27.8151	22.2793	23.2377	30.391	33.9785	33.281
	ENSMUSG00000042712	Tceal9	22381	transcription elongation factor A like 9	1263.14	-0.272082	0.0674185	-4.03572	5.44343e-05	0.00103823	77.9501	69.6312	77.8553	90.2753	93.8693	88.2108
	ENSMUSG00000061991	H2ac10	319173	H2A clustered histone 10	82.5863	-0.85417	0.211733	-4.03419	5.4791e-05	0.00104301	3.93482	3.79081	3.86305	6.98864	7.63803	6.33308
	ENSMUSG00000020641	Rsad2	58185	radical S-adenosyl methionine domain containing 2	1114.5	-0.25547	0.0633305	-4.03392	5.48551e-05	0.00104301	71.573	66.5719	62.522	78.5421	78.3077	82.1362
	ENSMUSG00000029185	Fam114a1	68303	family with sequence similarity 114, member A1	1743.21	-0.217091	0.0538376	-4.03234	5.52235e-05	0.00104839	102.78	108.071	106.977	124.513	121.709	123.172
	ENSMUSG00000028838	Extl1	56219	exostosin-like glycosyltransferase 1	214.986	0.539956	0.133921	4.0319	5.5327e-05	0.00104873	16.4177	17.5574	16.2842	10.515	11.2786	12.7308
	ENSMUSG00000007122	Casq1	12372	calsequestrin 1	480.91	-0.36535	0.0906336	-4.03107	5.55236e-05	0.00105084	27.6116	27.5333	27.7545	38.0208	33.693	35.0258
	ENSMUSG00000074001	Klhl40	72330	kelch-like 40	1233.87	0.258475	0.0643718	4.01535	5.93589e-05	0.00112169	87.855	86.7896	90.2765	71.4893	71.9545	78.0003
	ENSMUSG00000044734	Serpinb1a	66222	serine (or cysteine) peptidase inhibitor, clade B, member 1a	3159.03	0.168474	0.0419707	4.01408	5.96777e-05	0.00112598	227.066	220.998	211.695	192.925	195.02	198.264
	ENSMUSG00000029090	Adgra3	70693	adhesion G protein-coupled receptor A3	794.085	-0.284385	0.0708953	-4.01134	6.03751e-05	0.00113739	46.6073	49.2805	45.4057	56.9991	56.964	57.9024
	ENSMUSG00000004530	Coro1c	23790	coronin, actin binding protein 1C	1092.04	-0.264928	0.0660715	-4.00971	6.07924e-05	0.00114349	70.8268	64.1112	61.0362	79.4397	73.9533	81.4899
	ENSMUSG00000026463	Atp2b4	381290	ATPase, Ca++ transporting, plasma membrane 4	983.735	-0.301467	0.0752263	-4.00747	6.13731e-05	0.00115265	55.7659	63.6457	54.4987	67.7065	76.9514	69.3408
	ENSMUSG00000032076	Cadm1	54725	cell adhesion molecule 1	545.398	-0.335041	0.0836601	-4.00479	6.20731e-05	0.00116401	32.9032	32.0556	30.2507	39.239	39.6178	41.0358
	ENSMUSG00000038305	Spats2l	67198	spermatogenesis associated, serine-rich 2-like	134.022	-0.708115	0.177114	-3.99808	6.3859e-05	0.00119568	7.59827	7.18259	5.40827	12.4385	9.20847	11.1152
	ENSMUSG00000030609	Aen	68048	apoptosis enhancing nuclease	821.369	0.290165	0.0726523	3.99388	6.49997e-05	0.00121518	63.6355	60.3869	54.5582	49.4975	45.8282	50.2769
	ENSMUSG00000024843	Chka	12660	choline kinase alpha	437.834	0.374236	0.093779	3.99061	6.5903e-05	0.00123019	33.3781	31.4571	32.6279	25.9029	24.8414	24.4276
	ENSMUSG00000022032	Scara5	71145	scavenger receptor class A, member 5	132.138	0.669156	0.167952	3.98422	6.77035e-05	0.00126188	9.83705	11.5054	10.6382	6.4116	6.85281	6.85007
	ENSMUSG00000031563	Wwc2	52357	WW, C2 and coiled-coil domain containing 2	899.084	-0.278458	0.0700575	-3.9747	7.04684e-05	0.00130989	55.6981	52.4728	52.1809	69.4376	62.5319	62.2968
	ENSMUSG00000040511	Pvr	52118	poliovirus receptor	891.622	0.27263	0.068594	3.97455	7.0513e-05	0.00130989	66.3492	62.4486	63.5918	52.511	53.609	53.0557
	ENSMUSG00000054855	Rnd1	223881	Rho family GTPase 1	135.562	0.668098	0.168106	3.97426	7.05997e-05	0.00130989	11.0582	10.7739	10.9948	6.53983	6.13898	7.94866
	ENSMUSG00000023150	Ivns1abp	117198	influenza virus NS1A binding protein	13954.9	0.119324	0.0300502	3.97083	7.16238e-05	0.00132688	965.591	973.64	927.964	887.493	884.227	864.659
	ENSMUSG00000038074	Fkbp14	231997	FK506 binding protein 14	479.758	-0.374879	0.0946976	-3.95869	7.53612e-05	0.00139401	27.0688	29.3289	26.031	36.4179	37.976	32.3763
	ENSMUSG00000014773	Dll1	13388	delta like canonical Notch ligand 1	287.445	-0.476197	0.120334	-3.9573	7.58021e-05	0.00140005	14.1789	18.289	14.9767	22.1841	22.343	21.3903
	ENSMUSG00000022241	Tars	110960	threonyl-tRNA synthetase	2646.58	0.172624	0.0436295	3.95659	7.6028e-05	0.00140212	191.314	186.149	176.155	165.483	161.469	163.432
	ENSMUSG00000027654	Fam83d	71878	family with sequence similarity 83, member D	142.943	-0.68023	0.17221	-3.95	7.8152e-05	0.00143912	9.15863	6.91657	5.70543	11.605	11.4927	11.5676
	ENSMUSG00000040990	Sh3kbp1	58194	SH3-domain kinase binding protein 1	1617.17	-0.212253	0.0538131	-3.94425	8.00487e-05	0.00147184	98.574	98.5611	98.3592	114.96	110.787	116.387
	ENSMUSG00000074796	Slc4a11	269356	solute carrier family 4, sodium bicarbonate transporter-like, member 11	28.9471	1.45665	0.369541	3.94178	8.08783e-05	0.00148487	2.91719	2.79323	2.67442	0.96174	0.785218	1.29247
	ENSMUSG00000031483	Erlin2	244373	ER lipid raft associated 2	1258.01	0.235043	0.0596381	3.94116	8.10874e-05	0.00148648	87.7194	93.3071	87.3049	74.7592	75.5951	77.4187
	ENSMUSG00000034488	Edil3	13612	EGF-like repeats and discoidin I-like domains 3	547.347	-0.37943	0.0962837	-3.94074	8.1229e-05	0.00148685	28.4257	35.7134	29.7158	38.8543	43.6153	39.4848
	ENSMUSG00000001440	Kpnb1	16211	karyopherin (importin) beta 1	4576.14	-0.151932	0.038609	-3.93514	8.31487e-05	0.00151972	286.971	291.294	277.248	324.427	302.594	322.341
	ENSMUSG00000040952	Rps19	20085	ribosomal protein S19	2618.17	0.180217	0.0458178	3.93335	8.37709e-05	0.00152882	183.037	189.474	176.393	159.008	157.757	166.987
	ENSMUSG00000029538	Srsf9	108014	serine and arginine-rich splicing factor 9	324.125	-0.435936	0.110873	-3.93183	8.43003e-05	0.00153586	18.1137	17.2914	18.8398	23.2741	25.698	24.4922
	ENSMUSG00000036781	Rps27l	67941	ribosomal protein S27-like	1111.73	0.255492	0.0649855	3.93153	8.4407e-05	0.00153586	82.292	75.7497	80.4703	66.1677	66.3866	67.2082
	ENSMUSG00000031765	Mt1	17748	metallothionein 1	878.679	0.265912	0.0677121	3.92709	8.59794e-05	0.00156215	63.9069	65.1753	60.323	53.4086	50.254	53.5727
	ENSMUSG00000063531	Sema3e	20349	sema domain, immunoglobulin domain (Ig), short basic domain, secreted, (semaphorin) 3E	1037.48	-0.256484	0.0653385	-3.92547	8.65592e-05	0.00157036	59.9042	63.5127	62.938	74.7592	73.8105	74.0583
	ENSMUSG00000041734	Kirrel	170643	kirre like nephrin family adhesion molecule 1	1057.78	-0.263981	0.0672711	-3.92415	8.70379e-05	0.00157671	59.565	66.3059	63.5918	74.5028	76.8086	76.1908
	ENSMUSG00000054115	Skp2	27401	S-phase kinase-associated protein 2	262.449	-0.48343	0.123273	-3.92163	8.79521e-05	0.00159092	13.9754	16.1608	13.1344	21.6712	18.3455	20.2917
	ENSMUSG00000025091	Pnliprp2	18947	pancreatic lipase-related protein 2	10.8053	2.83207	0.722745	3.91849	8.91048e-05	NA	1.42468	1.33011	1.01034	0.32058	0	0.19387
	ENSMUSG00000032018	Sc5d	235293	sterol-C5-desaturase	1049.77	-0.251804	0.064264	-3.91828	8.91835e-05	0.00161082	62.2787	65.3083	61.4522	72.7075	75.5951	76.5786
	ENSMUSG00000026955	Sapcd2	72080	suppressor APC domain containing 2	51.4085	-1.07901	0.275437	-3.91746	8.94887e-05	0.00161395	2.10309	2.3942	2.02067	3.71873	4.85408	5.16986
	ENSMUSG00000019124	Scrn1	69938	secernin 1	1425.14	-0.220118	0.0562586	-3.9126	9.13059e-05	0.00164249	88.737	87.2551	83.7985	98.2898	100.008	103.914
	ENSMUSG00000021756	Il6st	16195	interleukin 6 signal transducer	4521.07	0.154162	0.0394021	3.91252	9.13385e-05	0.00164249	307.662	327.406	304.527	284.739	279.609	279.108
	ENSMUSG00000069302	H2ac12	319168	H2A clustered histone 12	74.3654	-0.927652	0.237256	-3.90991	9.23299e-05	0.00165709	4.20619	3.52479	2.43669	5.64221	7.20973	6.33308
	ENSMUSG00000024590	Lmnb1	16906	lamin B1	183.278	-0.554834	0.141913	-3.90967	9.24208e-05	0.00165709	10.8547	9.44377	9.03359	14.8749	14.2053	13.894
	ENSMUSG00000028494	Plin2	11520	perilipin 2	2162.54	0.214196	0.0548635	3.90416	9.4553e-05	0.00169284	167.433	149.97	141.447	131.31	126.349	136.872
	ENSMUSG00000020826	Nos2	18126	nitric oxide synthase 2, inducible	63.7905	1.00424	0.257598	3.8985	9.67907e-05	0.00173038	5.56302	5.51995	5.70543	2.11583	2.42704	3.81277
	ENSMUSG00000040938	Slc16a11	216867	solute carrier family 16 (monocarboxylic acid transporters), member 11	140.258	0.643636	0.165139	3.89754	9.71743e-05	0.00173471	12.2115	11.5719	10.0439	8.20684	6.63866	6.72082
	ENSMUSG00000021595	Nsun2	28114	NOL1/NOP2/Sun domain family member 2	1793.77	0.202242	0.0519197	3.89527	9.8088e-05	0.00174848	129.781	130.617	118.507	107.266	111.215	110.247
	ENSMUSG00000031972	Acta1	11459	actin alpha 1, skeletal muscle	72315.7	0.143032	0.0367264	3.89451	9.83955e-05	0.00175141	5110.79	5108.08	4762.19	4448.05	4281.51	4816.76
	ENSMUSG00000006445	Epha2	13836	Eph receptor A2	1233.97	0.265945	0.0683166	3.89284	9.90787e-05	0.00176102	95.9282	86.3241	83.8579	73.6692	67.2432	79.8744
	ENSMUSG00000035293	G2e3	217558	G2/M-phase specific E3 ubiquitin ligase	490.426	-0.354524	0.0911054	-3.89136	9.96845e-05	0.00176922	28.6971	30.526	25.7933	35.0073	37.7619	35.672
	ENSMUSG00000003810	Mast2	17776	microtubule associated serine/threonine kinase 2	1705.61	-0.202926	0.0522083	-3.88686	0.000101551	0.00179974	105.833	103.482	103.47	122.461	116.783	120.522
	ENSMUSG00000028195	Ccn1	16007	cellular communication network factor 1	2255.8	-0.194759	0.0501411	-3.88423	0.000102655	0.00181668	139.89	138.597	136.574	166.766	148.549	159.296
	ENSMUSG00000022474	Pmm1	29858	phosphomannomutase 1	496.574	0.381084	0.0982974	3.87685	0.000105819	0.00186998	38.9412	37.0435	35.0052	28.7881	24.199	31.9885
	ENSMUSG00000037712	Fermt2	218952	fermitin family member 2	2247.91	-0.192869	0.0497628	-3.87577	0.000106286	0.00187553	134.937	138.93	139.664	161.059	156.044	155.548
	ENSMUSG00000035365	Parpbp	75317	PARP1 binding protein	166.969	-0.594368	0.153435	-3.87374	0.000107177	0.00188853	10.2441	7.58162	8.43928	13.272	13.0632	13.2478
	ENSMUSG00000033379	Atp6v0b	114143	ATPase, H+ transporting, lysosomal V0 subunit B	2253.93	0.182759	0.0472627	3.86687	0.000110241	0.00193973	162.888	161.143	149.114	137.657	135.629	142.753
	ENSMUSG00000024308	Tapbp	21356	TAP binding protein	3678.73	-0.161778	0.0418957	-3.86145	0.000112714	0.00198009	224.285	234.166	226.434	255.566	250.27	259.786
	ENSMUSG00000116564	Riok2	67045	RIO kinase 2	707.877	0.287122	0.0743619	3.86114	0.000112858	0.00198009	51.1527	52.4063	49.9225	41.3548	42.1876	42.1344
	ENSMUSG00000036040	Adamtsl2	77794	ADAMTS-like 2	98.4476	-0.755741	0.195766	-3.86043	0.000113188	0.00198174	4.68108	5.38694	4.39793	8.848	8.35187	7.17318
	ENSMUSG00000024883	Rin1	225870	Ras and Rab interactor 1	798.223	0.296229	0.0767385	3.86024	0.000113275	0.00198174	58.276	61.5175	54.0233	46.8047	43.187	51.1816
	ENSMUSG00000039629	Strip2	320609	striatin interacting protein 2	183.107	-0.592675	0.153551	-3.85979	0.000113485	0.0019826	9.90489	8.77872	10.0439	14.2979	16.6323	12.4723
	ENSMUSG00000029484	Anxa3	11745	annexin A3	4461.96	0.153353	0.0397599	3.85697	0.000114803	0.00200277	317.431	321.953	288.421	274.609	280.751	277.169
	ENSMUSG00000025157	Zdhhc16	74168	zinc finger, DHHC domain containing 16	686.407	-0.289415	0.0750911	-3.85418	0.000116117	0.0020228	40.9086	42.0314	38.9871	51.0363	49.0404	48.7259
	ENSMUSG00000020415	Pttg1	30939	pituitary tumor-transforming gene 1	309.366	-0.431109	0.111938	-3.85133	0.000117477	0.0020436	17.571	16.5599	17.77	22.1841	23.9848	23.846
	ENSMUSG00000030606	Hapln3	67666	hyaluronan and proteoglycan link protein 3	8.01679	4.51391	1.17446	3.84339	0.000121348	NA	1.22115	0.864571	0.950905	0	0	0.129247
	ENSMUSG00000028399	Ptprd	19266	protein tyrosine phosphatase, receptor type, D	997.574	-0.272697	0.0709752	-3.84215	0.00012196	0.00211858	59.0223	65.9734	53.5478	74.0539	72.0973	68.953
	ENSMUSG00000025324	Atp10a	11982	ATPase, class V, type 10A	362.361	-0.405559	0.105567	-3.84172	0.000122177	0.00211934	21.6415	20.9492	18.9587	24.9411	28.6248	27.788
	ENSMUSG00000029859	Epha1	13835	Eph receptor A1	553.271	-0.320172	0.0834041	-3.8388	0.000123639	0.00214167	32.6319	33.5852	30.9044	39.3031	40.4744	41.2943
	ENSMUSG00000056656	Apol8	239552	apolipoprotein L 8	48.6474	1.11909	0.291722	3.83616	0.000124975	0.00216177	5.6987	4.18984	3.32817	2.05171	1.78459	2.19719
	ENSMUSG00000056394	Lig1	16881	ligase I, DNA, ATP-dependent	243.476	-0.529278	0.138051	-3.83394	0.000126106	0.00217826	14.6538	13.8331	10.9948	22.2482	17.0606	17.3837
	ENSMUSG00000031697	Orc6	56452	origin recognition complex, subunit 6	495.948	-0.344671	0.0899849	-3.83032	0.000127977	0.00220459	27.6794	29.994	28.5271	38.8543	34.4068	36.1244
	ENSMUSG00000023959	Clic5	224796	chloride intracellular channel 5	918.409	0.259043	0.0676301	3.8303	0.00012799	0.00220459	65.8065	68.4341	63.2946	57.512	51.8244	55.4468
	ENSMUSG00000050332	Amer1	72345	APC membrane recruitment 1	500.939	-0.347974	0.0908633	-3.82965	0.000128326	0.00220728	29.1719	31.9226	26.031	36.1614	36.12	38.257
	ENSMUSG00000035770	Dync1li2	234663	dynein, cytoplasmic 1 light intermediate chain 2	2642.83	0.169455	0.0443161	3.82377	0.000131424	0.0022574	186.429	184.087	181.385	166.894	160.184	163.238
	ENSMUSG00000042428	Mgat3	17309	mannoside acetylglucosaminyltransferase 3	522.698	-0.33347	0.087268	-3.82122	0.000132793	0.00227772	32.2927	29.994	29.062	40.2648	35.6917	38.9032
	ENSMUSG00000029446	Psph	100678	phosphoserine phosphatase	461.695	0.39198	0.102738	3.81534	0.000135997	0.00232942	39.2125	31.4571	32.7468	26.544	28.1251	24.0399
	ENSMUSG00000024527	Afg3l2	69597	AFG3-like AAA ATPase 2	928.139	0.285076	0.0747413	3.81417	0.000136639	0.00233613	64.314	71.0943	65.7907	60.5896	50.254	54.0897
	ENSMUSG00000026708	Cenpl	70454	centromere protein L	76.9434	-0.840899	0.220481	-3.81394	0.000136769	0.00233613	3.12072	4.12334	3.62532	6.4116	6.13898	6.91469
	ENSMUSG00000018379	Srsf1	110809	serine and arginine-rich splicing factor 1	2062.72	-0.18702	0.0490424	-3.81343	0.00013705	0.00233767	131.952	130.085	118.863	143.299	146.193	143.27
	ENSMUSG00000074896	Ifit3	15959	interferon-induced protein with tetratricopeptide repeats 3	1659.78	0.238991	0.0626802	3.81287	0.000137364	0.00233977	128.764	114.921	111.137	94.5069	97.9381	107.533
	ENSMUSG00000042367	Gjb3	14620	gap junction protein, beta 3	56.7025	-0.973866	0.255499	-3.81163	0.000138054	0.00234826	2.91719	2.3942	2.2584	5.38574	4.63993	4.78212
	ENSMUSG00000021127	Zfp36l1	12192	zinc finger protein 36, C3H type-like 1	527.454	-0.328038	0.0861	-3.80996	0.000138987	0.00235831	29.6468	31.9891	30.6072	39.0466	37.2622	39.4202
	ENSMUSG00000015133	Lrrk1	233328	leucine-rich repeat kinase 1	1274.88	-0.222659	0.0584425	-3.80989	0.000139029	0.00235831	78.0858	79.208	74.8837	93.3528	90.1573	87.1122
	ENSMUSG00000029455	Aldh2	11669	aldehyde dehydrogenase 2, mitochondrial	1659.65	0.207501	0.0545176	3.80613	0.000141157	0.00239108	114.992	125.03	111.078	101.111	101.079	101.394
	ENSMUSG00000019975	Ikbip	67454	IKBKB interacting protein	827.434	-0.297335	0.0781287	-3.80571	0.0001414	0.0023919	49.728	45.3567	51.1111	58.7302	62.7461	58.3548
	ENSMUSG00000028059	Arhgef2	16800	rho/rac guanine nucleotide exchange factor (GEF) 2	5954.09	0.136892	0.0359964	3.80294	0.00014299	0.00241546	405.626	424.77	399.974	378.669	368.339	370.808
	ENSMUSG00000022673	Mcm4	17217	minichromosome maintenance complex component 4	626.811	-0.323642	0.0852362	-3.79701	0.000146453	0.00247057	35.2099	39.9033	34.7675	42.7012	46.2565	48.3382
	ENSMUSG00000027952	Pmvk	68603	phosphomevalonate kinase	501.031	-0.334965	0.0882625	-3.7951	0.000147584	0.00248502	30.0539	30.4595	26.9819	36.4179	38.0474	35.672
	ENSMUSG00000048807	Slc35e4	103710	solute carrier family 35, member E4	1029.7	0.238978	0.0629738	3.79488	0.000147715	0.00248502	74.2867	74.7521	70.9613	62.5131	60.1763	63.46
	ENSMUSG00000001627	Ifrd1	15982	interferon-related developmental regulator 1	824.281	0.274274	0.0723102	3.79301	0.00014883	0.00250034	60.5827	58.8573	58.4806	47.8946	51.6816	47.4981
	ENSMUSG00000032815	Fanca	14087	Fanconi anemia, complementation group A	81.999	-0.802427	0.211873	-3.78731	0.000152287	0.00255354	4.0705	4.12334	3.62532	7.43745	5.99621	7.10856
	ENSMUSG00000022324	Matn2	17181	matrilin 2	1195.84	-0.230548	0.0608801	-3.78692	0.000152525	0.00255354	73.8118	72.1584	71.1396	84.1843	81.7341	88.5339
	ENSMUSG00000021070	Bdkrb2	12062	bradykinin receptor, beta 2	160.306	0.568214	0.150055	3.78669	0.000152665	0.00255354	12.8899	13.1016	11.8269	8.52742	7.99495	8.91801
	ENSMUSG00000020919	Stat5b	20851	signal transducer and activator of transcription 5B	861.83	-0.262635	0.0693622	-3.78643	0.000152829	0.00255354	51.2205	54.9335	48.5556	61.4231	60.7473	63.0723
	ENSMUSG00000021133	Susd6	217684	sushi domain containing 6	2937.49	0.167522	0.0442638	3.78463	0.000153937	0.00256854	204.543	207.497	200.938	177.729	182.956	184.629
	ENSMUSG00000027447	Cst3	13010	cystatin C	2444.49	-0.185279	0.048981	-3.78268	0.000155152	0.0025853	152.101	149.903	149.173	165.547	168.822	178.231
	ENSMUSG00000033335	Dnm2	13430	dynamin 2	2174.98	0.182771	0.0483867	3.7773	0.000158538	0.00263814	151.558	160.345	144.597	134.195	131.203	136.097
	ENSMUSG00000039168	Dap	223453	death-associated protein	2074.04	-0.189309	0.0501702	-3.77334	0.000161078	0.00267678	129.985	127.291	125.103	144.133	139.769	151.606
	ENSMUSG00000045636	Mtus1	102103	mitochondrial tumor suppressor 1	673.976	-0.309878	0.082144	-3.77237	0.000161703	0.00268353	36.7024	43.6276	38.3928	47.8305	49.1832	50.0184
	ENSMUSG00000002297	Dbf4	27214	DBF4 zinc finger	387.402	-0.399971	0.106161	-3.76761	0.000164821	0.00273157	25.1014	21.8803	19.0775	29.301	30.1952	27.3356
	ENSMUSG00000024953	Prdx5	54683	peroxiredoxin 5	2286.08	0.183258	0.0486609	3.76603	0.000165865	0.00274517	164.923	159.214	155.592	139.773	135.129	147.018
	ENSMUSG00000024165	Jpt2	52009	Jupiter microtubule associated homolog 2	652.599	-0.303139	0.0805126	-3.76511	0.000166477	0.00275158	40.705	38.5732	36.0749	44.6247	47.9697	49.4368
	ENSMUSG00000037447	Arid5a	214855	AT rich interactive domain 5A (MRF1-like)	423.211	0.380283	0.101019	3.76448	0.000166895	0.00275478	30.1896	34.3168	30.0129	24.0435	21.9147	26.4955
	ENSMUSG00000004951	Hspb1	15507	heat shock protein 1	1208.63	0.267487	0.0710833	3.76301	0.00016788	0.00276731	94.707	80.2721	85.5814	77.0033	66.1011	73.0889
	ENSMUSG00000031311	Nono	53610	non-POU-domain-containing, octamer binding protein	2366.13	-0.173375	0.046108	-3.7602	0.000169779	0.00279486	147.149	148.44	143.23	169.074	159.042	166.211
	ENSMUSG00000069270	H2ac6	319164	H2A clustered histone 6	129.081	-0.671498	0.178645	-3.75883	0.000170709	0.0028064	6.24144	8.04716	5.40827	10.0662	11.35	9.82274
	ENSMUSG00000009291	Pttg1ip	108705	pituitary tumor-transforming 1 interacting protein	3915.95	0.160996	0.0428906	3.75366	0.000174274	0.00286118	272.452	288.767	255.14	244.474	233.852	250.351
	ENSMUSG00000018339	Gpx3	14778	glutathione peroxidase 3	754.886	-0.295471	0.078748	-3.75211	0.000175351	0.00287501	43.7579	46.3543	43.6822	58.4096	48.8977	56.6746
	ENSMUSG00000041859	Mcm3	17215	minichromosome maintenance complex component 3	548.771	-0.340974	0.0909474	-3.74913	0.000177446	0.00290547	36.024	32.1886	27.5762	41.6113	40.1889	39.0325
	ENSMUSG00000000058	Cav2	12390	caveolin 2	283.371	-0.442458	0.118083	-3.74701	0.000178952	0.00292623	15.5358	16.0943	15.7494	20.1965	20.4871	23.6521
	ENSMUSG00000046807	Lrrc75b	192734	leucine rich repeat containing 75B	43.8153	-1.08656	0.290035	-3.7463	0.000179462	0.00292923	1.89957	1.72914	1.90181	4.03931	3.56917	4.13589
	ENSMUSG00000027613	Eif6	16418	eukaryotic translation initiation factor 6	1722.05	0.237209	0.0633218	3.74609	0.000179614	0.00292923	135.751	114.522	117.556	102.457	99.3658	109.666
	ENSMUSG00000029122	Evc	59056	EvC ciliary complex subunit 1	336.936	-0.415695	0.111014	-3.74454	0.000180724	0.00294267	19.3349	18.2225	19.3153	22.9535	26.7688	26.1724
	ENSMUSG00000104667	Gm4961	242914	kinesin superfamily protein 2C pseudogene	3.91825	5.39257	1.44019	3.74436	0.000180854	NA	0.610576	0.399033	0.534884	0	0	0
	ENSMUSG00000046841	Ckap4	216197	cytoskeleton-associated protein 4	1313.43	-0.229072	0.0611793	-3.74427	0.000180917	0.00294267	80.3246	84.7279	73.8734	96.9433	87.0164	95.3839
	ENSMUSG00000051378	Kif18b	70218	kinesin family member 18B	242.26	-0.506254	0.135534	-3.73527	0.000187516	0.00304596	15.3322	10.9069	13.2532	19.7477	17.4889	18.8054
	ENSMUSG00000025978	Rftn2	74013	raftlin family member 2	910.923	-0.248343	0.0665408	-3.73219	0.000189826	0.00307638	55.4267	55.3325	53.4884	64.6289	65.8156	64.494
	ENSMUSG00000070385	Ampd1	229665	adenosine monophosphate deaminase 1	21.6978	-1.59308	0.426858	-3.7321	0.00018989	0.00307638	0.746259	0.73156	0.653747	1.92348	2.42704	2.06794
	ENSMUSG00000025492	Ifitm3	66141	interferon induced transmembrane protein 3	5366.18	0.156438	0.0420218	3.72278	0.000197045	0.00318807	368.245	378.083	369.367	327.312	322.011	350.904
	ENSMUSG00000025154	Arhgap19	71085	Rho GTPase activating protein 19	188.775	-0.535483	0.143894	-3.72136	0.00019815	0.00320173	10.9904	8.91173	10.46	14.939	15.2047	13.894
	ENSMUSG00000038540	Tmc3	233424	transmembrane channel-like gene family 3	189.082	0.524663	0.141033	3.72014	0.000199111	0.00321302	15.4001	14.8307	13.7881	9.29682	10.9931	10.2751
	ENSMUSG00000029472	Anapc5	59008	anaphase-promoting complex subunit 5	3467.07	-0.171315	0.0461474	-3.71236	0.000205339	0.00330918	222.249	223.99	198.026	238.704	231.282	253.711
	ENSMUSG00000029730	Mcm7	17220	minichromosome maintenance complex component 7	573.482	-0.312267	0.0841845	-3.70932	0.000207821	0.00334477	36.7024	33.3857	31.0233	43.2142	39.832	42.1344
	ENSMUSG00000035105	Egln3	112407	egl-9 family hypoxia-inducible factor 3	1786.52	0.196956	0.0531321	3.70691	0.000209806	0.0033723	129.442	132.612	114.941	109.959	107.432	110.635
	ENSMUSG00000071478	H2ac7	319165	H2A clustered histone 7	68.2585	-0.927191	0.250308	-3.7042	0.000212059	0.00340404	2.51014	3.79081	2.97158	6.47571	6.63866	4.52363
	ENSMUSG00000032096	Arcn1	213827	archain 1	2577.59	-0.175078	0.0472791	-3.70307	0.000213009	0.00341483	157.054	167.66	153.096	175.678	179.244	183.789
	ENSMUSG00000027593	Raly	19383	hnRNP-associated with lethal yellow	1893.6	-0.188739	0.0509804	-3.7022	0.00021374	0.00342207	119.469	116.717	113.039	129.707	130.489	137.324
	ENSMUSG00000022483	Col2a1	12824	collagen, type II, alpha 1	6.08366	5.02387	1.3581	3.69918	0.000216297	NA	0.746259	1.13059	0.475452	0	0	0.0646233
	ENSMUSG00000056758	Hmga2	15364	high mobility group AT-hook 2	361.317	0.406688	0.109988	3.69756	0.00021768	0.00347832	30.3253	25.3386	25.6744	22.5047	20.0588	18.6761
	ENSMUSG00000039126	Prune2	353211	prune homolog 2	9839.5	0.157631	0.0426329	3.6974	0.000217821	0.00347832	686.287	715.931	646.08	635.261	630.173	567.78
	ENSMUSG00000019326	Aoc3	11754	amine oxidase, copper containing 3	18.7336	-1.84216	0.498522	-3.69525	0.000219674	0.00350336	0.339209	0.73156	0.534884	1.15409	2.28427	2.32644
	ENSMUSG00000020493	Prr11	270906	proline rich 11	205.918	-0.514734	0.139383	-3.69294	0.000221679	0.00353074	12.415	10.6409	10.46	16.0931	14.0625	17.5775
	ENSMUSG00000033306	Lpp	210126	LIM domain containing preferred translocation partner in lipoma	2843.78	-0.212306	0.0575514	-3.68898	0.000225151	0.00358139	168.315	178.301	172.827	200.234	216.577	184.693
	ENSMUSG00000051517	Arhgef39	230098	Rho guanine nucleotide exchange factor (GEF) 39	62.523	-0.898689	0.243868	-3.68515	0.00022857	0.00363106	2.57799	2.92624	3.09044	5.89867	4.85408	5.29911
	ENSMUSG00000020185	E2f7	52679	E2F transcription factor 7	101.683	-0.711532	0.193238	-3.68215	0.000231272	0.00366923	5.56302	4.38936	5.22998	7.75803	8.85155	8.27178
	ENSMUSG00000076617	Ighm	16019	immunoglobulin heavy constant mu	117.751	-0.663744	0.180411	-3.67907	0.000234083	0.00370904	5.56302	6.78355	5.646	10.5791	9.35123	8.53027
	ENSMUSG00000013089	Etv5	104156	ets variant 5	130.319	0.630153	0.171488	3.67461	0.000238213	0.0037696	10.1084	10.1753	10.876	6.47571	7.56665	6.13921
	ENSMUSG00000036591	Arhgap21	71435	Rho GTPase activating protein 21	1113.24	-0.239773	0.0653401	-3.66961	0.000242919	0.00383912	66.417	68.7001	66.2067	82.389	81.3058	73.929
	ENSMUSG00000023341	Mx2	17858	MX dynamin-like GTPase 2	320.913	0.408419	0.111413	3.66581	0.000246559	0.00389008	26.3226	22.7449	23.1783	17.3113	17.7031	19.3224
	ENSMUSG00000045441	Gprin3	243385	GPRIN family member 3	1573.23	-0.270511	0.0737977	-3.66558	0.000246778	0.00389008	81.4101	102.485	97.0517	116.242	114.214	108.632
	ENSMUSG00000020154	Ptprb	19263	protein tyrosine phosphatase, receptor type, B	8.54266	-2.94749	0.804806	-3.66236	0.000249903	NA	0.203525	0.0665054	0.118863	1.02586	0.856602	1.0986
	ENSMUSG00000058672	Tubb2a	22151	tubulin, beta 2A class IIA	2931.59	-0.171118	0.0468019	-3.65621	0.000255971	0.00402982	183.105	188.809	172.411	195.297	207.155	209.379
	ENSMUSG00000020706	Ftsj3	56095	FtsJ RNA methyltransferase homolog 3 (E. coli)	1184.04	0.231966	0.0634772	3.65431	0.000257873	0.00405456	87.9229	84.9274	79.6977	69.8223	68.1712	76.5786
	ENSMUSG00000027499	Pkia	18767	protein kinase inhibitor, alpha	3176.6	-0.170728	0.0467865	-3.64908	0.000263177	0.00413265	190.025	206.566	192.915	215.43	222.716	224.824
	ENSMUSG00000029060	Mib2	76580	mindbomb E3 ubiquitin protein ligase 2	807.438	0.267667	0.0733864	3.64736	0.000264948	0.00415089	62.143	57.1282	54.9147	47.2535	46.2565	50.8585
	ENSMUSG00000055632	Hmcn2	665700	hemicentin 2	43.8487	1.07385	0.294423	3.6473	0.000265015	0.00415089	4.20619	3.92382	3.62532	1.79525	1.49905	2.26181
	ENSMUSG00000067071	Hes6	55927	hairy and enhancer of split 6	1755.54	0.18936	0.0519315	3.64634	0.000265999	0.00415936	124.49	128.089	116.664	105.791	107.289	110.183
	ENSMUSG00000033032	Afap1l1	106877	actin filament associated protein 1-like 1	760.365	-0.271919	0.0745779	-3.64612	0.000266234	0.00415936	43.2152	47.2854	45.3463	56.0374	52.5382	55.3821
	ENSMUSG00000015711	Prune1	229589	prune exopolyphosphatase	1359.27	0.205877	0.0565499	3.64062	0.000271984	0.00424378	97.3529	97.364	92.6538	83.6713	79.8067	85.3027
	ENSMUSG00000027944	Hax1	23897	HCLS1 associated X-1	622.951	0.289611	0.0796502	3.63604	0.000276863	0.00431441	45.9967	44.1596	44.9897	38.2772	35.9059	36.3183
	ENSMUSG00000031557	Plekha2	83436	pleckstrin homology domain-containing, family A (phosphoinositide binding specific) member 2	1824.26	-0.183991	0.0506086	-3.63557	0.000277371	0.00431685	112.549	117.382	107.215	127.527	125.421	129.44
	ENSMUSG00000044894	Uqcrq	22272	ubiquinol-cytochrome c reductase, complex III subunit VII	695.331	0.295949	0.0814212	3.63479	0.000278205	0.00432435	53.3236	47.4184	50.4574	43.2142	37.5477	42.2636
	ENSMUSG00000038005	Hpf1	72612	histone PARylation factor 1	290.439	-0.412248	0.113589	-3.6293	0.000284192	0.00441181	15.6036	17.6904	15.8682	22.0559	21.9861	21.3257
	ENSMUSG00000046027	Stard5	170460	StAR-related lipid transfer (START) domain containing 5	113.272	0.656537	0.180989	3.6275	0.000286177	0.00443702	10.2441	8.71221	8.43928	6.09102	5.28238	5.94534
	ENSMUSG00000040918	Slc19a2	116914	solute carrier family 19 (thiamine transporter), member 2	200.822	0.508037	0.140196	3.62377	0.00029034	0.00449588	16.2142	13.9661	16.2842	11.7332	10.422	10.5336
	ENSMUSG00000020846	Rflnb	76566	refilin B	292.354	-0.418902	0.115694	-3.62077	0.000293723	0.00454252	15.4679	18.4885	15.4522	22.9535	21.1295	21.8427
	ENSMUSG00000009418	Nav1	215690	neuron navigator 1	545.395	-0.37873	0.104616	-3.62018	0.000294399	0.00454725	31.275	32.9867	29.2998	41.3548	46.4706	33.6687
	ENSMUSG00000038482	Tfdp1	21781	transcription factor Dp 1	944.681	-0.236583	0.0653868	-3.6182	0.000296658	0.00457637	57.3941	59.4559	54.3799	68.2194	65.3873	67.7898
	ENSMUSG00000044288	Cnr1	12801	cannabinoid receptor 1 (brain)	122.35	-0.660994	0.182774	-3.61645	0.000298669	0.0046016	6.03791	6.31802	6.29974	8.46331	11.6355	9.435
	ENSMUSG00000033685	Ucp2	22228	uncoupling protein 2 (mitochondrial, proton carrier)	517.552	-0.342542	0.0948112	-3.61288	0.000302812	0.00465958	31.5464	32.6542	26.031	38.6619	40.3317	35.0258
	ENSMUSG00000025935	Tram1	72265	translocating chain-associating membrane protein 1	1581.9	-0.212276	0.0588626	-3.60629	0.000310603	0.00477348	97.8956	93.4401	97.5272	107.458	115.57	111.604
	ENSMUSG00000028484	Psip1	101739	PC4 and SFRS1 interacting protein 1	1370.13	-0.213619	0.0592572	-3.60495	0.000312215	0.00479224	80.7317	85.4595	83.9173	95.084	97.6526	97.258
	ENSMUSG00000037419	Endod1	71946	endonuclease domain containing 1	514.922	-0.343306	0.0952491	-3.6043	0.000312997	0.00479825	29.7147	33.9843	26.031	37.1231	39.7606	36.5768
	ENSMUSG00000038663	Fsd2	244091	fibronectin type III and SPRY domain containing 2	57.0642	-0.941914	0.261726	-3.59886	0.00031962	0.00489366	1.96741	2.66022	3.03101	4.74458	5.21099	4.84674
	ENSMUSG00000033196	Myh2	17882	myosin, heavy polypeptide 2, skeletal muscle, adult	330.027	-0.415381	0.115444	-3.59813	0.000320512	0.0049012	17.2996	22.0798	16.522	25.2617	24.7701	24.2983
	ENSMUSG00000037104	Socs5	56468	suppressor of cytokine signaling 5	905.165	0.24463	0.0679982	3.59759	0.000321181	0.00490531	66.1457	64.9093	62.6408	56.8067	54.7511	51.7632
	ENSMUSG00000027843	Ptpn22	19260	protein tyrosine phosphatase, non-receptor type 22 (lymphoid)	58.3925	0.962143	0.267637	3.59495	0.000324448	0.00494904	5.63086	3.92382	5.646	2.69287	2.07012	3.03729
	ENSMUSG00000000078	Klf6	23849	Kruppel-like factor 6	2171.7	-0.18561	0.0517013	-3.59004	0.000330621	0.00503694	142.196	131.016	127.837	152.852	156.544	146.049
	ENSMUSG00000050555	Hyls1	76832	HYLS1, centriolar and ciliogenesis associated	178.841	-0.520604	0.145101	-3.58788	0.000333378	0.00507265	10.8547	9.84281	8.37985	14.362	13.1346	14.0232
	ENSMUSG00000030095	Tmem43	74122	transmembrane protein 43	2256.46	0.170222	0.0474912	3.5843	0.000337989	0.00513643	164.584	155.623	151.313	138.811	140.197	139.457
	ENSMUSG00000024538	Ppic	19038	peptidylprolyl isomerase C	1557.64	-0.199355	0.0556526	-3.58214	0.000340789	0.00517257	98.574	97.5635	90.0982	109.638	113.214	105.271
	ENSMUSG00000026109	Tmeff2	56363	transmembrane protein with EGF-like and two follistatin-like domains 2	215.053	-0.496793	0.138707	-3.58159	0.000341512	0.00517714	9.90489	12.9021	12.3023	16.2855	16.9893	16.3497
	ENSMUSG00000062077	Trim54	58522	tripartite motif-containing 54	794.361	0.316083	0.0882614	3.58121	0.000342003	0.00517818	61.2611	55.8646	56.8166	50.4593	38.5471	50.4708
	ENSMUSG00000029767	Calu	12321	calumenin	9081.92	-0.115915	0.032408	-3.57675	0.000347897	0.00526092	586.831	587.908	545.879	624.554	626.604	610.367
	ENSMUSG00000022237	Ankrd33b	67434	ankyrin repeat domain 33B	524.986	0.310514	0.0868304	3.5761	0.000348759	0.00526715	40.1623	37.9746	36.5504	30.6474	32.2653	29.4682
	ENSMUSG00000031093	Dock11	75974	dedicator of cytokinesis 11	593.14	-0.309083	0.086439	-3.57573	0.00034925	0.00526715	33.1746	36.0459	35.1835	44.6247	44.9716	39.8079
	ENSMUSG00000028551	Cdkn2c	12580	cyclin dependent kinase inhibitor 2C	311.412	-0.396579	0.110917	-3.57547	0.000349597	0.00526715	18.4529	17.2914	17.2946	21.9277	23.1282	24.6861
	ENSMUSG00000031278	Acsl4	50790	acyl-CoA synthetase long-chain family member 4	2047.87	-0.181761	0.0508723	-3.57288	0.000353082	0.00531313	126.389	127.624	124.45	147.274	145.265	136.484
	ENSMUSG00000074794	Arrdc3	105171	arrestin domain containing 3	643.73	0.282472	0.0790791	3.57202	0.000354244	0.00532408	49.8637	45.4232	44.2171	39.4954	36.9766	37.9985
	ENSMUSG00000032883	Acsl3	74205	acyl-CoA synthetase long-chain family member 3	4266.2	-0.147385	0.0413071	-3.56804	0.000359668	0.00539686	259.427	279.589	259.656	300.191	293.814	289.706
	ENSMUSG00000024176	Sox8	20681	SRY (sex determining region Y)-box 8	114.169	-0.689053	0.19313	-3.56782	0.000359967	0.00539686	4.68108	6.78355	5.76486	8.33508	8.70878	10.7275
	ENSMUSG00000058070	Eml1	68519	echinoderm microtubule associated protein like 1	1004.6	-0.230329	0.0645729	-3.56696	0.000361141	0.00540786	61.6681	63.1137	57.7675	74.7592	68.885	70.1162
	ENSMUSG00000004562	Arhgef40	268739	Rho guanine nucleotide exchange factor (GEF) 40	839.334	-0.264002	0.0740212	-3.56658	0.000361676	0.00540927	51.3562	51.2092	47.9018	57.7685	64.7448	57.9671
	ENSMUSG00000022742	Cpox	12892	coproporphyrinogen oxidase	464.629	0.361679	0.101502	3.56325	0.000366286	0.00547154	37.5165	30.526	34.9457	24.9411	27.4826	27.7234
	ENSMUSG00000008734	Gprc5b	64297	G protein-coupled receptor, family C, group 5, member B	1162.93	0.221403	0.0621804	3.56066	0.000369922	0.00551912	83.7167	86.2576	77.261	74.631	68.9564	68.0483
	ENSMUSG00000039883	Lrrc17	74511	leucine rich repeat containing 17	883.761	-0.241446	0.067867	-3.55763	0.000374216	0.00557641	53.9342	53.0713	52.7158	63.5389	63.6027	61.586
	ENSMUSG00000059895	Ptp4a3	19245	protein tyrosine phosphatase 4a3	498.67	0.327024	0.0919539	3.55639	0.000375987	0.005596	39.1447	37.8416	32.7468	29.7498	26.6974	30.6961
	ENSMUSG00000032366	Tpm1	22003	tropomyosin 1, alpha	21360.6	-0.11146	0.0313444	-3.55597	0.000376591	0.0055982	1351.14	1358.51	1340.66	1462.36	1421.74	1488.14
	ENSMUSG00000023940	Sgo1	72415	shugoshin 1	153.289	-0.573347	0.16133	-3.55388	0.000379588	0.00563592	8.81942	7.24909	8.20155	10.7715	13.2059	12.1492
	ENSMUSG00000028649	Macf1	11426	microtubule-actin crosslinking factor 1	38666.2	0.13166	0.0370521	3.55339	0.000380306	0.00563975	2679.41	2828.68	2475.38	2496.93	2463.01	2312.29
	ENSMUSG00000027220	Syt13	80976	synaptotagmin XIII	804.462	-0.263918	0.0742835	-3.55285	0.000381082	0.00564443	51.6954	47.9504	44.8114	60.2049	53.3234	59.4534
	ENSMUSG00000031532	Saraf	67887	store-operated calcium entry-associated regulatory factor	1986.66	0.174194	0.0490351	3.55244	0.000381675	0.00564639	139.483	144.982	131.344	123.103	122.137	122.655
	ENSMUSG00000059901	Adamts14	237360	a disintegrin-like and metallopeptidase (reprolysin type) with thrombospondin type 1 motif, 14	700.687	0.305069	0.0859606	3.54894	0.000386791	0.00571519	57.5976	51.6747	43.9199	43.15	41.331	39.0325
	ENSMUSG00000058183	Mmel1	27390	membrane metallo-endopeptidase-like 1	5.41533	4.85157	1.36783	3.54692	0.000389762	NA	0.814101	0.73156	0.534884	0	0	0.0646233
	ENSMUSG00000028653	Trit1	66966	tRNA isopentenyltransferase 1	710.422	0.276271	0.0780135	3.54132	0.000398129	0.00587563	49.4566	51.0097	52.8941	43.2783	40.5458	42.8452
	ENSMUSG00000050069	Grem2	23893	gremlin 2, DAN family BMP antagonist	53.7679	1.00587	0.284283	3.53828	0.00040275	0.00593669	4.13835	4.05683	5.88372	2.8211	2.42704	1.80945
	ENSMUSG00000024742	Fen1	14156	flap structure specific endonuclease 1	302.136	-0.411522	0.116321	-3.53782	0.000403444	0.00593978	17.8424	19.0206	14.4419	22.3765	23.3424	22.2304
	ENSMUSG00000016179	Camk1g	215303	calcium/calmodulin-dependent protein kinase I gamma	80.661	-0.758277	0.214504	-3.53502	0.000407744	0.00599589	4.68108	3.85732	3.32817	6.73218	6.71005	6.52695
	ENSMUSG00000040274	Cdk6	12571	cyclin-dependent kinase 6	1045.57	0.237907	0.0673355	3.53316	0.00041062	0.00603095	80.2568	71.1608	71.8527	63.0901	64.8162	61.1982
	ENSMUSG00000041225	Arhgap12	75415	Rho GTPase activating protein 12	1263.43	0.209948	0.0594415	3.532	0.000412423	0.00605019	88.3978	91.312	87.5427	76.1698	79.0215	75.7385
	ENSMUSG00000031146	Plp2	18824	proteolipid protein 2	476.771	-0.322088	0.0912471	-3.52984	0.000415803	0.00609249	28.7649	27.0012	27.814	34.302	33.2647	36.8353
	ENSMUSG00000110605	Gm32856	102635552	predicted gene, 32856	90.1483	0.75617	0.214334	3.528	0.000418709	0.00612774	7.86964	6.38452	8.02326	4.74458	4.99684	3.48966
	ENSMUSG00000086290	Snhg12	100039864	small nucleolar RNA host gene 12	283.085	0.414831	0.117642	3.52622	0.000421541	0.00616184	22.7948	19.6191	21.3954	16.3496	14.9905	16.4789
	ENSMUSG00000069301	H2ac11	319167	H2A clustered histone 11	55.8015	-0.930703	0.264096	-3.52411	0.000424912	0.00620371	3.18856	2.52721	1.90181	4.48812	5.13961	4.78212
	ENSMUSG00000043631	Ecm2	407800	extracellular matrix protein 2, female organ and adipocyte specific	83.6221	-0.790462	0.224402	-3.52253	0.00042745	0.00623334	3.79914	5.38694	2.97158	7.37334	6.78143	6.72082
	ENSMUSG00000026655	Fam107b	66540	family with sequence similarity 107, member B	659.92	-0.290302	0.0825111	-3.51833	0.000434266	0.00632522	36.6345	41.9649	38.4522	47.3817	50.0398	45.6886
	ENSMUSG00000020866	Cacna1g	12291	calcium channel, voltage-dependent, T type, alpha 1G subunit	8.45325	-2.93948	0.835833	-3.51682	0.000436742	NA	0.203525	0	0.178295	1.47467	0.642451	0.840102
	ENSMUSG00000013033	Adgrl1	330814	adhesion G protein-coupled receptor L1	717.752	-0.283985	0.0807535	-3.51669	0.000436959	0.0063569	39.7553	44.6252	43.1473	50.331	54.6083	50.4061
	ENSMUSG00000007815	Rhoa	11848	ras homolog family member A	2006.15	-0.169655	0.0483331	-3.51012	0.000447906	0.00650843	128.153	124.764	119.755	140.158	136.557	141.848
	ENSMUSG00000018845	Unc45b	217012	unc-45 myosin chaperone B	1220.82	-0.215499	0.0614219	-3.5085	0.000450643	0.00654045	73.744	78.0109	71.2584	85.6589	82.3765	90.4726
	ENSMUSG00000021203	Otub2	68149	OTU domain, ubiquitin aldehyde binding 2	282.844	0.406587	0.116021	3.50442	0.000457602	0.0066336	21.845	22.3458	19.4935	15.0031	15.9899	16.9313
	ENSMUSG00000029851	Tcaf2	232748	TRPM8 channel-associated factor 2	587.49	-0.281799	0.0804217	-3.50402	0.000458292	0.00663577	35.0063	36.179	33.46	42.573	42.4732	42.0051
	ENSMUSG00000036550	Cnot1	234594	CCR4-NOT transcription complex, subunit 1	4802.27	-0.133541	0.038129	-3.50234	0.00046119	0.00666985	305.559	315.834	282.894	331.544	330.648	327.898
	ENSMUSG00000060639	H4c9	319158	H4 clustered histone 9	240.804	-0.453432	0.1295	-3.5014	0.000462815	0.00668547	14.0432	12.4365	13.6098	20.5812	16.8465	17.4483
	ENSMUSG00000031519	Asb5	76294	ankyrin repeat and SOCs box-containing 5	4979.67	0.146293	0.0417976	3.50004	0.000465186	0.00671181	346.4	352.013	333.946	301.345	302.238	327.963
	ENSMUSG00000024423	Impact	16210	impact, RWD domain protein	895.585	0.239013	0.0684031	3.49419	0.000475499	0.00684773	67.4347	65.0423	59.0155	54.755	54.537	52.6033
	ENSMUSG00000030315	Vgll4	232334	vestigial like family member 4	687.75	-0.27765	0.0794632	-3.49407	0.000475723	0.00684773	39.1447	41.0339	42.3153	48.7923	48.398	51.3755
	ENSMUSG00000031353	Rbbp7	245688	retinoblastoma binding protein 7, chromatin remodeling factor	2142.85	-0.164007	0.0469514	-3.49313	0.000477397	0.00686378	136.158	134.208	128.491	149.39	145.979	150.895
	ENSMUSG00000037405	Icam1	15894	intercellular adhesion molecule 1	7.16944	3.27235	0.936967	3.49249	0.000478534	NA	0.746259	0.798065	1.01034	0.128232	0.0713835	0.0646233
	ENSMUSG00000031596	Slc7a2	11988	solute carrier family 7 (cationic amino acid transporter, y+ system), member 2	1112.87	0.245832	0.0704527	3.48932	0.000484249	0.00695413	77.2039	83.0653	77.7959	65.5906	72.8111	62.2968
	ENSMUSG00000022462	Slc38a2	67760	solute carrier family 38, member 2	5861.4	-0.119953	0.034402	-3.48681	0.00048882	0.00701156	380.728	373.628	354.45	404.379	393.394	405.317
	ENSMUSG00000024593	Megf10	70417	multiple EGF-like-domains 10	3517.17	-0.163903	0.047153	-3.47598	0.000508991	0.00729237	216.279	233.035	205.633	254.989	245.916	231.61
	ENSMUSG00000022421	Nptxr	73340	neuronal pentraxin receptor	108.04	-0.64507	0.18563	-3.47503	0.000510804	0.0073098	5.15597	6.38452	5.11111	8.59154	8.13771	9.24113
	ENSMUSG00000021676	Iqgap2	544963	IQ motif containing GTPase activating protein 2	70.8753	-0.857163	0.246833	-3.47264	0.00051537	0.00736654	2.91719	3.99033	3.03101	5.57809	7.56665	4.84674
	ENSMUSG00000021186	Fbln5	23876	fibulin 5	589.154	-0.287517	0.082816	-3.47176	0.000517061	0.00738211	36.0918	34.7158	33.876	40.3931	42.8301	44.3962
	ENSMUSG00000004040	Stat3	20848	signal transducer and activator of transcription 3	3177.89	0.142599	0.041105	3.46914	0.000522125	0.00744574	223.064	225.653	209.556	202.671	193.378	199.298
	ENSMUSG00000021109	Hif1a	15251	hypoxia inducible factor 1, alpha subunit	3580.64	0.141435	0.0407971	3.4668	0.000526699	0.00750225	259.02	247.267	235.111	225.432	224.287	221.335
	ENSMUSG00000028328	Tmod1	21916	tropomodulin 1	1074.29	-0.246749	0.0711923	-3.46595	0.000528358	0.00751715	62.2787	63.5127	67.8114	80.5297	70.8124	78.5173
	ENSMUSG00000041482	Piezo2	667742	piezo-type mechanosensitive ion channel component 2	293.718	-0.391183	0.112976	-3.46254	0.000535097	0.00760421	16.1463	17.5574	16.4031	21.9918	22.6999	21.0026
	ENSMUSG00000016554	Eif3d	55944	eukaryotic translation initiation factor 3, subunit D	4557.15	0.146297	0.0422593	3.46189	0.0005364	0.00761389	324.216	322.95	298.168	281.597	270.757	300.175
	ENSMUSG00000043131	Mob1a	232157	MOB kinase activator 1A	2432.25	-0.174072	0.0503708	-3.45582	0.000548613	0.00777826	153.594	160.943	137.049	175.806	167.537	164.854
	ENSMUSG00000039323	Igfbp2	16008	insulin-like growth factor binding protein 2	2019.31	0.207977	0.06021	3.4542	0.000551935	0.00781632	160.717	136.07	130.868	125.988	119.924	123.366
	ENSMUSG00000005417	Mprip	26936	myosin phosphatase Rho interacting protein	6140.3	-0.122088	0.0353535	-3.45336	0.00055365	0.00783156	391.515	403.888	365.563	421.947	414.024	425.221
	ENSMUSG00000070867	Trabd2b	666048	TraB domain containing 2B	36.1538	-1.18928	0.344415	-3.45305	0.000554292	0.00783162	1.76388	1.59613	1.01034	2.88522	4.35439	2.64955
	ENSMUSG00000039982	Dtx4	207521	deltex 4, E3 ubiquitin ligase	609.817	-0.294763	0.085417	-3.45087	0.000558791	0.00788609	35.6169	40.5018	32.1525	44.24	42.9728	45.1717
	ENSMUSG00000004270	Lpcat3	14792	lysophosphatidylcholine acyltransferase 3	962.86	-0.230538	0.0668148	-3.45041	0.000559742	0.00789043	59.7686	60.786	54.3799	68.027	70.5982	66.2388
	ENSMUSG00000033713	Foxn3	71375	forkhead box N3	703.708	-0.278313	0.0806953	-3.44894	0.000562791	0.0079243	38.8733	43.295	43.1473	53.4086	49.6829	48.9844
	ENSMUSG00000026407	Cacna1s	12292	calcium channel, voltage-dependent, L type, alpha 1S subunit	2440.58	-0.16787	0.0487445	-3.44387	0.000573443	0.00806503	151.491	160.478	141.982	177.986	162.826	168.15
	ENSMUSG00000100969	1700030N03Rik	70011	RIKEN cDNA 1700030N03 gene	6.39794	4.17302	1.21216	3.44263	0.000576096	NA	0.814101	0.997582	0.594315	0	0	0.129247
	ENSMUSG00000001911	Nfix	18032	nuclear factor I/X	1663.83	-0.202786	0.0589571	-3.43955	0.000582691	0.0081857	99.1846	109.268	96.814	113.613	122.922	114.319
	ENSMUSG00000026278	Bok	51800	BCL2-related ovarian killer	432.137	-0.320156	0.0931444	-3.43721	0.00058775	0.00824733	25.4406	26.8017	23.6538	31.7374	31.5515	31.2777
	ENSMUSG00000004317	Clcn5	12728	chloride channel, voltage-sensitive 5	3701.28	0.143639	0.0418308	3.43381	0.000595161	0.00834177	255.695	266.022	245.036	225.496	231.568	236.004
	ENSMUSG00000031070	Mrgprf	211577	MAS-related GPR, member F	85.6426	-0.724373	0.211137	-3.43082	0.000601756	0.00842459	4.34187	4.25635	4.16021	7.50157	5.71068	7.81942
	ENSMUSG00000006494	Pdk1	228026	pyruvate dehydrogenase kinase, isoenzyme 1	1698.72	-0.180526	0.0526352	-3.42975	0.000604141	0.00844833	110.175	103.216	100.915	118.294	116.783	120.587
	ENSMUSG00000038418	Egr1	13653	early growth response 1	211.645	-0.459623	0.134066	-3.42832	0.000607326	0.00848319	12.2115	11.7715	11.1731	16.3496	17.3462	14.6049
	ENSMUSG00000040618	Pck2	74551	phosphoenolpyruvate carboxykinase 2 (mitochondrial)	1177.88	0.212728	0.0620824	3.42654	0.000611315	0.0085292	86.0233	82.7993	80.6486	68.54	72.8825	73.6059
	ENSMUSG00000024127	Prepl	213760	prolyl endopeptidase-like	1484.49	0.191423	0.0558878	3.42513	0.000614499	0.00856388	101.491	108.869	101.866	92.0705	90.657	90.4726
	ENSMUSG00000020849	Ywhae	22627	tyrosine 3-monooxygenase/tryptophan 5-monooxygenase activation protein, epsilon polypeptide	3413.2	-0.172663	0.0504245	-3.42418	0.000616659	0.00858422	212.48	209.027	211.457	253.835	217.648	241.626
	ENSMUSG00000032834	Pwp2	110816	PWP2 periodic tryptophan protein homolog (yeast)	543.011	0.308805	0.0902075	3.42327	0.000618718	0.00860313	38.9412	43.3615	36.3721	29.8139	31.837	33.9272
	ENSMUSG00000054752	Fsd1l	319636	fibronectin type III and SPRY domain containing 1-like	512.399	-0.314854	0.0919844	-3.42291	0.000619553	0.00860498	29.9182	33.3192	26.9819	36.5461	39.2609	36.1244
	ENSMUSG00000013483	Card14	170720	caspase recruitment domain family, member 14	105.56	0.641447	0.187504	3.42097	0.000623982	0.00865669	8.68374	9.44377	7.31008	5.19339	5.49653	5.5576
	ENSMUSG00000022992	Kansl2	69612	KAT8 regulatory NSL complex subunit 2	843.721	0.24389	0.0714172	3.415	0.000637822	0.00883869	62.2787	62.9807	55.5091	53.8574	47.9697	50.4061
	ENSMUSG00000022945	Chaf1b	110749	chromatin assembly factor 1, subunit B (p60)	128.366	-0.59081	0.173113	-3.41285	0.000642862	0.00889848	6.71633	6.58404	6.89406	11.6691	9.70815	9.04726
	ENSMUSG00000052253	Zfp622	52521	zinc finger protein 622	1244.47	0.229414	0.0673498	3.4063	0.000658497	0.00910463	94.8427	81.7352	88.3747	77.965	70.8124	77.0309
	ENSMUSG00000052957	Gas1	14451	growth arrest specific 1	1302.09	0.206104	0.0605176	3.40569	0.00065996	0.00911459	89.6868	92.9081	92.3566	79.9526	81.3771	77.0309
	ENSMUSG00000035776	Cd99l2	171486	CD99 antigen-like 2	2095.86	0.174301	0.0512177	3.40314	0.000666157	0.00918981	149.591	152.696	136.455	125.154	133.202	129.699
	ENSMUSG00000026222	Sp100	20684	nuclear antigen Sp100	284.114	-0.401047	0.11791	-3.40131	0.000670631	0.00921748	15.6036	18.023	14.739	20.1324	21.3437	22.2304
	ENSMUSG00000020566	Atp6v1c2	68775	ATPase, H+ transporting, lysosomal V1 subunit C2	129.429	0.578492	0.170081	3.40127	0.000670747	0.00921748	10.6512	9.64329	10.2817	6.47571	6.35313	7.62555
	ENSMUSG00000025982	Sf3b1	81898	splicing factor 3b, subunit 1	5438.28	-0.121672	0.0357729	-3.40124	0.000670804	0.00921748	352.573	351.814	323.961	377.322	372.408	367.125
	ENSMUSG00000046179	E2f8	108961	E2F transcription factor 8	239.874	-0.430118	0.126465	-3.40109	0.000671169	0.00921748	15.1287	13.1016	12.1835	19.0424	16.9893	18.2238
	ENSMUSG00000049422	Chchd10	103172	coiled-coil-helix-coiled-coil-helix domain containing 10	314.583	0.411679	0.121099	3.39953	0.000675027	0.0092601	22.1164	22.0798	26.447	17.3113	16.9179	18.9992
	ENSMUSG00000048905	Bnip5	207819	BCL2 interacting protein 5	3.28899	5.13783	1.5118	3.39848	0.000677606	NA	0.746259	0.199516	0.356589	0	0	0
	ENSMUSG00000004880	Lbr	98386	lamin B receptor	835.367	-0.238444	0.0701958	-3.39684	0.000681677	0.00934088	52.306	48.8815	49.9819	59.2432	58.6058	60.3581
	ENSMUSG00000016262	Sertad4	214791	SERTA domain containing 4	813.539	-0.253886	0.074793	-3.39452	0.000687503	0.00940058	46.3359	50.9432	48.9716	56.7426	60.6759	56.9977
	ENSMUSG00000020250	Txnrd1	50493	thioredoxin reductase 1	1925.51	0.177308	0.052234	3.39449	0.000687567	0.00940058	144.639	133.41	125.579	120.217	115.713	120.199
	ENSMUSG00000005534	Insr	16337	insulin receptor	1018.11	0.224361	0.0661504	3.39168	0.000694667	0.00948708	76.5255	73.555	66.6228	64.2442	61.8181	59.001
	ENSMUSG00000059791	Nrm	106582	nurim (nuclear envelope membrane protein)	83.2786	-0.731195	0.215811	-3.38813	0.000703702	0.00959977	5.02029	3.99033	3.3876	7.05276	7.28111	6.13921
	ENSMUSG00000019966	Kitl	17311	kit ligand	296.61	0.378136	0.111651	3.38678	0.000707181	0.00963652	21.9807	21.8138	22.2868	17.1831	17.0606	16.6082
	ENSMUSG00000028883	Sema3a	20346	sema domain, immunoglobulin domain (Ig), short basic domain, secreted, (semaphorin) 3A	1539.04	-0.227612	0.0672179	-3.38618	0.000708734	0.0096403	100.609	84.0629	94.7933	108.805	112.643	105.724
	ENSMUSG00000037139	Myom3	242702	myomesin family, member 3	1647.27	-0.182826	0.0539937	-3.38606	0.00070903	0.0096403	98.7097	106.941	98.7752	117.14	113.357	114.706
	ENSMUSG00000020496	Rnf187	108660	ring finger protein 187	1459.31	0.200434	0.0592537	3.38265	0.000717902	0.00975011	105.63	99.0266	103.114	91.9423	84.0897	91.6358
	ENSMUSG00000021556	Golm1	105348	golgi membrane protein 1	226.754	-0.432028	0.127742	-3.38203	0.000719534	0.00975369	12.6186	13.6336	11.8863	17.5037	15.9185	17.9006
	ENSMUSG00000056457	Prl2c3	18812	prolactin family 2, subfamily c, member 3	110.024	0.772918	0.228543	3.38194	0.000719756	0.00975369	12.6186	6.25151	8.55814	4.8087	4.85408	6.33308
	ENSMUSG00000022884	Eif4a2	13682	eukaryotic translation initiation factor 4A2	5784.28	0.126084	0.0373062	3.37971	0.000725628	0.00982241	393.075	402.358	395.041	364.499	363.27	362.407
	ENSMUSG00000038900	Rpl12	269261	ribosomal protein L12	7653.8	0.122829	0.0363569	3.37843	0.000729009	0.00985729	519.057	527.787	526.504	485.037	477.056	482.154
	ENSMUSG00000020439	Smtn	29856	smoothelin	591.153	-0.292074	0.0865191	-3.37583	0.000735925	0.00993985	35.6169	36.711	32.6874	47.4458	39.4037	41.4235
	ENSMUSG00000069272	H2ac8	319166	H2A clustered histone 8	52.6883	-0.941924	0.279051	-3.37546	0.000736934	0.00994253	2.51014	2.52721	2.0801	3.71873	5.85344	4.07127
	ENSMUSG00000017969	Ptgis	19223	prostaglandin I2 (prostacyclin) synthase	1164.13	-0.220109	0.0652685	-3.37236	0.000745266	0.0100439	69.2664	78.1439	65.0181	82.6455	81.9482	82.2654
	ENSMUSG00000064128	Cenpj	219103	centromere protein J	183.228	-0.487143	0.144577	-3.36945	0.000753188	0.0101395	10.1084	9.97582	9.9845	14.5543	15.1333	12.4723
	ENSMUSG00000022311	Csmd3	239420	CUB and Sushi multiple domains 3	3.11467	5.06014	1.50189	3.36918	0.000753917	NA	0.542734	0.332527	0.356589	0	0	0
	ENSMUSG00000032648	Pygm	19309	muscle glycogen phosphorylase	1643.78	-0.200573	0.0595512	-3.36808	0.000756924	0.0101786	97.7599	109.268	95.031	117.717	108.003	120.716
	ENSMUSG00000031029	Eif3f	66085	eukaryotic translation initiation factor 3, subunit F	984.464	0.220823	0.0655798	3.36724	0.000759248	0.0101987	69.4699	69.5647	69.8915	59.3073	58.9627	60.9397
	ENSMUSG00000037362	Ccn3	18133	cellular communication network factor 3	89.2623	0.679314	0.201809	3.36613	0.000762312	0.0102287	7.25906	7.84764	6.5969	4.68047	4.71131	4.13589
	ENSMUSG00000038880	Mrps34	79044	mitochondrial ribosomal protein S34	248.318	0.432678	0.128762	3.36029	0.000778609	0.0104279	19.1992	17.2914	19.7313	15.5161	12.7063	13.4416
	ENSMUSG00000025809	Itgb1	16412	integrin beta 1 (fibronectin receptor beta)	14885.5	-0.103711	0.0308646	-3.3602	0.000778858	0.0104279	947.003	960.937	923.15	1032.27	1015.93	990.739
	ENSMUSG00000021815	Mss51	74843	MSS51 mitochondrial translational activator	86.415	-0.751809	0.224013	-3.3561	0.000790497	0.0105721	5.42734	4.58888	2.79328	7.37334	6.99558	6.97931
	ENSMUSG00000022377	Asap1	13196	ArfGAP with SH3 domain, ankyrin repeat and PH domain1	894.361	-0.261034	0.077815	-3.35454	0.000794969	0.0106204	52.9844	58.1923	49.447	63.7313	69.5275	58.8718
	ENSMUSG00000032640	Chsy1	269941	chondroitin sulfate synthase 1	689.096	-0.286247	0.0853699	-3.35301	0.000799366	0.0106675	38.1271	41.4994	42.6124	47.2535	53.3948	48.5967
	ENSMUSG00000053846	Lipg	16891	lipase, endothelial	423.949	-0.330442	0.0985932	-3.35157	0.000803549	0.0107117	23.2697	25.6046	25.1395	29.4933	30.6949	32.8932
	ENSMUSG00000021877	Arf4	11843	ADP-ribosylation factor 4	1646.22	-0.179385	0.0535748	-3.34831	0.000813052	0.0108266	104.408	104.879	95.5065	114.319	117.711	112.509
	ENSMUSG00000052534	Pbx1	18514	pre B cell leukemia homeobox 1	523.129	-0.302997	0.0905038	-3.34789	0.000814298	0.0108314	30.7323	31.7231	29.8941	36.0973	41.331	36.4475
	ENSMUSG00000044254	Pcsk9	100102	proprotein convertase subtilisin/kexin type 9	300.566	-0.445925	0.133253	-3.34646	0.000818517	0.0108757	13.704	17.757	18.5426	20.453	25.0556	22.812
	ENSMUSG00000033065	Pfkm	18642	phosphofructokinase, muscle	5706.87	-0.137198	0.0410225	-3.34445	0.000824461	0.010934	355.694	376.088	341.256	403.354	369.267	405.64
	ENSMUSG00000002020	Ltbp2	16997	latent transforming growth factor beta binding protein 2	1262.94	0.258738	0.0773652	3.34437	0.00082469	0.010934	83.3775	102.285	85.8192	74.9516	81.8768	69.7931
	ENSMUSG00000025268	Maged2	80884	MAGE family member D2	1100.91	-0.23142	0.0692031	-3.34406	0.000825604	0.0109344	66.5527	68.9661	64.3049	71.9381	78.379	83.9456
	ENSMUSG00000021703	Serinc5	218442	serine incorporator 5	1218.4	-0.20983	0.0628734	-3.33733	0.000845861	0.0111906	76.0506	77.0133	70.0698	83.9278	81.8054	91.765
	ENSMUSG00000040997	Abhd4	105501	abhydrolase domain containing 4	976.394	0.222008	0.066544	3.33626	0.000849133	0.0112217	69.7413	74.1536	63.77	59.6278	58.6058	59.3888
	ENSMUSG00000028149	Rap1gds1	229877	RAP1, GTP-GDP dissociation stimulator 1	1205.3	-0.220448	0.0661241	-3.33386	0.000856501	0.0112962	70.0805	73.6215	75.5969	82.6455	88.3013	84.7211
	ENSMUSG00000055401	Fbxo6	50762	F-box protein 6	699.125	0.252087	0.075615	3.33382	0.000856611	0.0112962	49.9315	51.7412	48.2584	41.2266	43.3298	41.2296
	ENSMUSG00000040385	Ppp1ca	19045	protein phosphatase 1 catalytic subunit alpha	4219.41	-0.137069	0.041128	-3.33275	0.000859934	0.0113092	263.294	267.751	261.618	284.354	287.533	299.076
	ENSMUSG00000023830	Igf2r	16004	insulin-like growth factor 2 receptor	3131.14	0.151149	0.0453542	3.33263	0.000860293	0.0113092	215.805	226.185	208.189	198.759	199.66	186.373
	ENSMUSG00000036223	Ska1	66468	spindle and kinetochore associated complex subunit 1	64.4114	-0.801889	0.240687	-3.33167	0.000863266	0.0113352	2.84935	2.92624	3.44703	5.44986	5.78206	4.91137
	ENSMUSG00000001020	S100a4	20198	S100 calcium binding protein A4	2638.94	-0.167151	0.0501764	-3.33127	0.000864522	0.0113396	172.996	170.586	147.747	181.256	178.601	190.186
	ENSMUSG00000079343	C1s2	317677	complement component 1, s subcomponent 2	148.48	0.533682	0.160288	3.32953	0.000869931	0.0113983	10.5155	11.705	12.3618	8.0145	7.56665	8.3364
	ENSMUSG00000041406	BC055324	381306	cDNA sequence BC055324	161.897	-0.510512	0.153452	-3.32685	0.000878346	0.0114963	9.70137	7.71463	8.91473	13.1438	12.2066	12.1492
	ENSMUSG00000039607	Rbms3	207181	RNA binding motif, single stranded interacting protein	999.947	-0.223722	0.0672544	-3.32651	0.000879402	0.0114979	64.4496	59.7219	57.8863	67.9629	73.0967	71.2148
	ENSMUSG00000037946	Fgd3	30938	FYVE, RhoGEF and PH domain containing 3	672.797	-0.25869	0.0777797	-3.32593	0.000881232	0.0115095	40.9086	41.3664	38.6899	50.331	44.6147	49.5014
	ENSMUSG00000032405	Pias1	56469	protein inhibitor of activated STAT 1	610.69	-0.290217	0.0872697	-3.32552	0.000882551	0.0115145	35.6847	36.578	36.0155	40.2007	47.5414	44.6547
	ENSMUSG00000036565	Ttyh3	78339	tweety family member 3	197.6	-0.449215	0.135162	-3.32353	0.000888847	0.0115843	11.7366	11.2394	10.0439	15.1314	14.5622	15.2511
	ENSMUSG00000020737	Jpt1	15374	Jupiter microtubule associated homolog 1	1447.54	-0.185726	0.0559987	-3.31662	0.000911135	0.0118622	92.8753	92.243	82.4316	101.175	99.4372	102.945
	ENSMUSG00000040322	Slc25a24	229731	solute carrier family 25 (mitochondrial carrier, phosphate carrier), member 24	1165.13	-0.199231	0.0601124	-3.31431	0.000918679	0.0119443	71.4373	73.023	69.5349	83.1584	82.3051	80.0036
	ENSMUSG00000027460	Angpt4	11602	angiopoietin 4	218.13	-0.431732	0.130272	-3.3141	0.000919395	0.0119443	12.7542	13.1016	10.876	17.119	15.633	16.6082
	ENSMUSG00000051029	Serpinb1b	282663	serine (or cysteine) peptidase inhibitor, clade B, member 1b	75.9505	0.754006	0.227652	3.31211	0.000925967	0.012017	6.37712	7.3156	5.17054	3.97519	4.06886	3.10192
	ENSMUSG00000019866	Crybg1	11630	crystallin beta-gamma domain containing 1	484.959	-0.305199	0.0922681	-3.30774	0.000940507	0.0121928	26.3904	29.7279	29.3592	35.392	34.4782	35.8013
	ENSMUSG00000035168	Tanc1	66860	tetratricopeptide repeat, ankyrin repeat and coiled-coil containing 1	1471.73	-0.199212	0.0602536	-3.30623	0.000945603	0.0122459	86.7017	98.295	85.4626	101.239	103.363	105.401
	ENSMUSG00000022367	Has2	15117	hyaluronan synthase 2	1145.92	0.259087	0.0783941	3.30493	0.000949987	0.0122897	72.455	93.1741	80.5892	67.7065	70.3127	67.5959
	ENSMUSG00000034206	Polq	77782	polymerase (DNA directed), theta	137.671	-0.556657	0.168501	-3.30358	0.000954589	0.0123362	6.44496	8.77872	6.7752	10.5791	10.9931	10.7275
	ENSMUSG00000041801	Phlda3	27280	pleckstrin homology like domain, family A, member 3	1687.47	0.201058	0.0608985	3.30153	0.000961606	0.0124138	128.831	112.394	114.941	98.9951	101.864	108.502
	ENSMUSG00000028702	Rad54l	19366	RAD54 like (S. cerevisiae)	100.145	-0.642758	0.194745	-3.30051	0.00096511	0.012446	4.81676	6.18501	4.45737	7.69392	8.28048	8.07791
	ENSMUSG00000040254	Sema3d	108151	sema domain, immunoglobulin domain (Ig), short basic domain, secreted, (semaphorin) 3D	1589.38	-0.186091	0.0563922	-3.29994	0.000967042	0.0124578	94.7749	100.091	98.2403	110.728	113.428	109.278
	ENSMUSG00000041879	Ipo9	226432	importin 9	2089.23	-0.157657	0.0477848	-3.29931	0.000969224	0.0124728	131.884	134.541	123.499	145.415	141.553	147.212
	ENSMUSG00000031448	Adprhl1	234072	ADP-ribosylhydrolase like 1	121.221	0.577557	0.175102	3.29841	0.000972347	0.0124999	10.6512	8.91173	9.09303	6.0269	6.35313	6.78544
	ENSMUSG00000062075	Lmnb2	16907	lamin B2	669.794	-0.274625	0.0833546	-3.29466	0.000985404	0.0126544	37.3808	44.8247	37.5013	48.8564	45.9709	49.6953
	ENSMUSG00000052727	Map1b	17755	microtubule-associated protein 1B	6002.85	-0.133782	0.0406125	-3.2941	0.000987374	0.0126549	371.366	394.976	363.246	423.807	419.878	394.137
	ENSMUSG00000035885	Cox8a	12868	cytochrome c oxidase subunit 8A	1379.83	0.198698	0.0603228	3.29391	0.000988043	0.0126549	102.305	92.5756	95.9819	87.2618	84.4466	81.5546
	ENSMUSG00000055172	C1ra	50909	complement component 1, r subcomponent A	782.332	0.246974	0.0749915	3.29336	0.000989976	0.0126549	55.3588	56.6626	55.5091	48.5999	42.9728	49.4368
	ENSMUSG00000090523	Gypc	71683	glycophorin C	619.225	0.271809	0.0825357	3.29323	0.000990425	0.0126549	43.283	46.1548	44.1576	39.5596	36.4056	34.6381
	ENSMUSG00000032556	Bfsp2	107993	beaded filament structural protein 2, phakinin	20.117	1.44086	0.437555	3.29298	0.000991324	0.0126549	1.83173	2.06167	1.90181	0.64116	0.785218	0.710856
	ENSMUSG00000054079	Utp18	217109	UTP18 small subunit processome component	684.816	0.257837	0.0783012	3.29289	0.000991631	0.0126549	50.2029	47.4849	49.3282	39.4313	41.8307	41.682
	ENSMUSG00000022255	Mtdh	67154	metadherin	4809.6	0.127295	0.0386908	3.29006	0.00100166	0.0127696	336.766	329.8	323.961	304.679	307.092	294.294
	ENSMUSG00000051832	E230016K23Rik	100504464	RIKEN cDNA E230016K23 gene	9.37068	2.37899	0.723101	3.28999	0.00100193	NA	1.42468	0.798065	0.891473	0.32058	0.142767	0.129247
	ENSMUSG00000027386	Fbln7	70370	fibulin 7	81.5489	-0.722	0.219475	-3.28967	0.00100304	0.0127739	3.79914	4.12334	4.21964	7.82215	5.35376	6.85007
	ENSMUSG00000028465	Tln1	21894	talin 1	10876.4	0.116561	0.0354379	3.28916	0.00100488	0.0127841	731.877	788.688	712.763	696.235	666.008	694.765
	ENSMUSG00000037784	Dzip1l	72507	DAZ interacting protein 1-like	330.834	-0.353344	0.10752	-3.28632	0.00101504	0.0129	20.3525	18.555	18.4238	23.2741	24.199	25.6554
	ENSMUSG00000005397	Nid1	18073	nidogen 1	4772.98	0.129844	0.0395337	3.28439	0.00102203	0.0129754	339.955	323.482	320.633	298.652	290.816	308.835
	ENSMUSG00000037815	Ctnna1	12385	catenin (cadherin associated protein), alpha 1	11047.9	-0.110381	0.033648	-3.28045	0.00103642	0.0131445	690.832	733.954	672.171	771.443	733.322	755.898
	ENSMUSG00000030220	Arhgdib	11857	Rho, GDP dissociation inhibitor (GDI) beta	826.136	0.271395	0.0827541	3.27954	0.00103978	0.0131734	57.3941	65.9734	55.1525	49.1128	44.115	54.2835
	ENSMUSG00000031530	Dusp4	319520	dual specificity phosphatase 4	335.568	0.370469	0.113027	3.27771	0.00104653	0.0132453	27.1367	22.6118	24.8424	17.8242	20.4157	19.4516
	ENSMUSG00000051950	B3glct	381694	beta-3-glucosyltransferase	218.931	-0.431601	0.131739	-3.27618	0.00105221	0.0133033	13.0256	11.2394	12.4806	16.029	16.204	17.319
	ENSMUSG00000019850	Tnfaip3	21929	tumor necrosis factor, alpha-induced protein 3	572.904	0.277563	0.0847292	3.27588	0.00105334	0.0133039	44.9791	41.3664	37.739	35.1355	32.3367	34.5734
	ENSMUSG00000034648	Lrrn1	16979	leucine rich repeat protein 1, neuronal	1671.22	-0.175964	0.0537482	-3.27386	0.00106089	0.0133855	107.529	107.805	94.7339	119.448	113.928	115.999
	ENSMUSG00000042626	Shc1	20416	src homology 2 domain-containing transforming protein C1	2235.56	0.167716	0.0512719	3.2711	0.0010713	0.013503	160.581	159.813	146.736	140.863	128.562	145.532
	ENSMUSG00000021282	Eif5	217869	eukaryotic translation initiation factor 5	3752.45	0.127587	0.0390082	3.27078	0.00107251	0.0135044	265.193	260.834	247.354	240.499	229.355	236.974
	ENSMUSG00000038239	Hrc	15464	histidine rich calcium binding protein	1129.57	-0.217969	0.0666704	-3.26935	0.00107793	0.0135587	67.7739	70.3628	67.9303	81.6837	72.8825	84.8503
	ENSMUSG00000029385	Ccng2	12452	cyclin G2	854.986	-0.232996	0.0713157	-3.26711	0.00108653	0.0136528	51.7632	52.7388	50.5168	57.5761	62.9602	61.5213
	ENSMUSG00000006517	Mvd	192156	mevalonate (diphospho) decarboxylase	515.28	-0.290526	0.0889592	-3.26584	0.0010914	0.0137	30.7323	32.3216	28.5271	37.7002	34.4068	39.6141
	ENSMUSG00000020032	Nuak1	77976	NUAK family, SNF1-like kinase, 1	694.966	-0.273576	0.0839898	-3.25725	0.00112496	0.0141069	37.3129	46.0883	40.7106	51.8698	48.8263	49.2429
	ENSMUSG00000019787	Trdn	76757	triadin	129.027	-0.547121	0.168011	-3.25647	0.00112807	0.0141315	6.71633	7.04958	6.89406	10.2586	10.6361	9.30575
	ENSMUSG00000020315	Sptbn1	20742	spectrin beta, non-erythrocytic 1	8599.31	-0.112424	0.0345768	-3.25142	0.0011483	0.0143631	537.035	564.099	529.357	598.907	586.558	575.276
	ENSMUSG00000090210	Itga10	213119	integrin, alpha 10	55.7032	-0.85875	0.264128	-3.25127	0.00114891	0.0143631	2.98504	2.3942	2.43669	5.19339	5.21099	3.74815
	ENSMUSG00000048376	F2r	14062	coagulation factor II (thrombin) receptor	2379.65	-0.151251	0.0465249	-3.25097	0.00115013	0.0143637	147.081	150.502	147.153	167.984	161.327	164.272
	ENSMUSG00000055301	Adh7	11529	alcohol dehydrogenase 7 (class IV), mu or sigma polypeptide	208.275	0.436962	0.134424	3.25063	0.00115151	0.0143663	16.4177	14.9637	15.8682	11.4126	10.9217	12.5369
	ENSMUSG00000027750	Postn	50706	periostin, osteoblast specific factor	3245.98	-0.466598	0.14358	-3.24974	0.0011551	0.0143965	152.305	204.97	180.078	245.628	267.402	228.896
	ENSMUSG00000011960	Ccnt1	12455	cyclin T1	1664.7	0.173388	0.0533878	3.2477	0.00116342	0.0144855	114.72	119.311	113.99	103.419	104.505	100.489
	ENSMUSG00000026836	Acvr1	11477	activin A receptor, type 1	172.118	-0.493645	0.152087	-3.24581	0.00117115	0.014567	8.68374	9.44377	9.9845	12.5667	14.705	12.4077
	ENSMUSG00000052298	Cdc42se2	72729	CDC42 small effector 2	1111.29	0.197419	0.0608455	3.2446	0.00117615	0.0146129	80.2568	79.075	75.0026	70.0788	66.1725	67.7898
	ENSMUSG00000028032	Papss1	23971	3'-phosphoadenosine 5'-phosphosulfate synthase 1	869.456	-0.229648	0.0707843	-3.24434	0.00117723	0.0146129	51.4919	52.8718	53.429	62.2566	58.7486	63.977
	ENSMUSG00000001995	Sipa1l2	244668	signal-induced proliferation-associated 1 like 2	423.38	0.306156	0.0943795	3.24388	0.00117912	0.0146215	30.5966	31.9226	29.8346	24.1076	24.9842	25.5262
	ENSMUSG00000062826	Ces2f	71903	carboxylesterase 2F	9.38544	2.36603	0.729796	3.24205	0.00118675	NA	0.814101	1.46312	0.832042	0.064116	0.21415	0.323116
	ENSMUSG00000069309	H2ac22	319170	H2A clustered histone 22	59.0064	-0.809501	0.249752	-3.24122	0.00119021	0.0147441	3.32424	2.79323	2.37726	5.25751	4.56854	4.97599
	ENSMUSG00000032128	Robo3	19649	roundabout guidance receptor 3	7.08938	2.89274	0.892739	3.2403	0.00119403	NA	0.881942	1.13059	0.475452	0.128232	0.0713835	0.129247
	ENSMUSG00000021622	Ckmt2	76722	creatine kinase, mitochondrial 2	11.819	-1.94094	0.599133	-3.23958	0.00119707	NA	0.339209	0.266022	0.356589	1.53878	0.999368	1.16322
	ENSMUSG00000062510	Nsl1	381318	NSL1, MIS12 kinetochore complex component	113.06	-0.595964	0.184212	-3.23521	0.00121554	0.0150428	6.10576	6.85006	4.87339	8.46331	8.70878	9.62887
	ENSMUSG00000040717	Il17rd	171463	interleukin 17 receptor D	263.782	-0.420528	0.130248	-3.22866	0.00124371	0.0153759	14.9252	15.3628	14.2041	20.8377	22.2003	16.4789
	ENSMUSG00000056501	Cebpb	12608	CCAAT/enhancer binding protein (C/EBP), beta	245.911	0.478686	0.148486	3.22378	0.00126512	0.0156248	18.9278	14.9637	22.3463	13.2079	13.3487	13.9586
	ENSMUSG00000000184	Ccnd2	12444	cyclin D2	266.673	0.391895	0.121669	3.22099	0.00127746	0.0157614	21.7772	18.3555	19.553	14.5543	15.9185	14.9926
	ENSMUSG00000034218	Atm	11920	ataxia telangiectasia mutated	1378.33	-0.194952	0.0605331	-3.22059	0.00127926	0.0157677	82.6312	89.1173	81.7778	94.3146	101.15	94.4792
	ENSMUSG00000059208	Hnrnpm	76936	heterogeneous nuclear ribonucleoprotein M	1308.29	-0.194506	0.0604108	-3.21972	0.00128315	0.0157998	81.9528	85.3265	73.814	96.4304	88.0158	90.7311
	ENSMUSG00000047407	Tgif1	21815	TGFB-induced factor homeobox 1	1160.94	0.196919	0.0612307	3.21601	0.00129986	0.0159894	85.5484	82.9323	76.3695	69.5658	71.0265	72.5719
	ENSMUSG00000039942	Ptger4	19219	prostaglandin E receptor 4 (subtype EP4)	164.776	0.478529	0.148875	3.21429	0.00130769	0.0160696	13.6362	12.237	12.0052	8.78389	8.78017	9.56424
	ENSMUSG00000002900	Lamb1	16777	laminin B1	2709.59	0.173195	0.0539179	3.21219	0.00131727	0.0161712	187.718	208.295	171.46	175.742	162.112	164.143
	ENSMUSG00000033400	Agl	77559	amylo-1,6-glucosidase, 4-alpha-glucanotransferase	1763.25	-0.168551	0.052507	-3.21007	0.00132702	0.0162593	111.532	110.067	106.026	128.745	121.066	118.002
	ENSMUSG00000024924	Vldlr	22359	very low density lipoprotein receptor	950.381	0.217897	0.0678797	3.21005	0.0013271	0.0162593	68.995	71.2273	61.6305	56.4862	58.8914	57.7732
	ENSMUSG00000022433	Csnk1e	27373	casein kinase 1, epsilon	1468.79	0.186925	0.0582429	3.20941	0.00133009	0.0162796	103.255	108.803	96.7546	89.8265	85.8029	95.0608
	ENSMUSG00000044217	Aqp5	11830	aquaporin 5	1558.74	-0.180862	0.0564325	-3.20494	0.00135092	0.0165078	99.7952	94.9033	93.6641	109.831	102.649	113.931
	ENSMUSG00000020520	Galnt10	171212	polypeptide N-acetylgalactosaminyltransferase 10	1034.11	-0.227203	0.070894	-3.20483	0.00135143	0.0165078	66.0778	66.1064	56.2222	75.4645	66.9577	77.354
	ENSMUSG00000069910	Spdl1	70385	spindle apparatus coiled-coil protein 1	154.677	-0.561794	0.175456	-3.2019	0.00136522	0.0166598	8.34453	7.98065	8.26098	9.87386	15.2047	11.2444
	ENSMUSG00000027634	Ndrg3	29812	N-myc downstream regulated gene 3	919.417	-0.230367	0.0719536	-3.20161	0.00136663	0.0166604	54.8161	58.9903	53.1912	61.5513	64.2451	69.7931
	ENSMUSG00000000028	Cdc45	12544	cell division cycle 45	198.471	-0.460925	0.144023	-3.20036	0.00137258	0.0167164	12.8221	9.97582	10.2222	16.7984	13.777	14.7341
	ENSMUSG00000039740	Alg2	56737	asparagine-linked glycosylation 2 (alpha-1,3-mannosyltransferase)	511.645	0.27672	0.086494	3.1993	0.00137763	0.0167575	36.2953	38.5732	35.7184	29.9422	30.6235	30.6314
	ENSMUSG00000025764	Jade1	269424	jade family PHD finger 1	1476.42	-0.199455	0.0623477	-3.19907	0.00137869	0.0167575	87.6515	89.1838	93.9018	99.7644	105.505	105.788
	ENSMUSG00000022075	Rhobtb2	246710	Rho-related BTB domain containing 2	1052.29	-0.207579	0.0651017	-3.18853	0.00143	0.017356	64.6532	69.2322	59.075	76.2339	72.0259	73.9936
	ENSMUSG00000022656	Nectin3	58998	nectin cell adhesion molecule 3	328.297	-0.339431	0.106459	-3.18837	0.00143076	0.017356	18.7922	20.0846	18.3049	24.0435	24.8414	23.3936
	ENSMUSG00000096472	Cdkn2d	12581	cyclin dependent kinase inhibitor 2D	282.763	-0.373569	0.117189	-3.18776	0.00143379	0.0173754	16.0785	16.4268	16.0465	19.2989	22.2716	21.3257
	ENSMUSG00000020836	Coro6	216961	coronin 6	526.055	0.29151	0.0914719	3.18688	0.00143815	0.0174112	37.5843	42.6965	34.1731	32.8274	29.6955	30.6961
	ENSMUSG00000039018	Mtg1	212508	mitochondrial ribosome-associated GTPase 1	95.388	0.628441	0.197259	3.18587	0.00144318	0.0174548	8.27669	7.91415	6.71576	4.55223	4.71131	5.49298
	ENSMUSG00000074652	Myh7b	668940	myosin, heavy chain 7B, cardiac muscle, beta	85.3738	-0.666763	0.209328	-3.18526	0.00144626	0.0174748	4.81676	4.05683	4.16021	7.88626	6.4959	6.26846
	ENSMUSG00000021697	Depdc1b	218581	DEP domain containing 1B	52.8702	-0.908442	0.285397	-3.18308	0.00145718	0.0175894	2.57799	3.25877	1.48579	4.61635	3.92609	5.04061
	ENSMUSG00000028128	F3	14066	coagulation factor III	189.347	-0.464577	0.145976	-3.18255	0.00145986	0.0176045	9.02295	11.1729	11.1137	13.5926	14.6336	15.0572
	ENSMUSG00000055322	Tns1	21961	tensin 1	2100.53	-0.157343	0.049493	-3.17909	0.0014774	0.0177985	133.241	132.612	125.995	146.249	149.834	140.426
	ENSMUSG00000042489	Clspn	269582	claspin	224.022	-0.455581	0.143361	-3.17787	0.00148362	0.017852	14.8573	11.0399	11.4703	17.9525	14.4908	18.6115
	ENSMUSG00000001864	Aif1l	108897	allograft inflammatory factor 1-like	7149.1	0.115281	0.0362788	3.17765	0.00148475	0.017852	484.797	512.158	470.341	460.545	433.94	458.244
	ENSMUSG00000023075	Akirin1	68050	akirin 1	1196.74	0.190441	0.0599464	3.17685	0.00148882	0.0178833	88.2621	82.9988	80.5297	74.1822	71.5262	74.5752
	ENSMUSG00000020097	Sgpl1	20397	sphingosine phosphate lyase 1	2369.51	0.14392	0.0453541	3.17326	0.00150739	0.0180887	167.094	165.998	157.85	152.211	144.48	147.018
	ENSMUSG00000038059	Smim3	106878	small integral membrane protein 3	284.048	0.363378	0.114591	3.17108	0.00151873	0.018207	22.1164	21.9468	19.0775	16.0931	16.7751	16.0912
	ENSMUSG00000021591	Glrx	93692	glutaredoxin	354.073	0.339521	0.107097	3.17023	0.00152318	0.0182424	25.9834	24.341	27.5762	21.0942	19.916	20.6148
	ENSMUSG00000074802	Gas2l3	237436	growth arrest-specific 2 like 3	373.11	-0.334662	0.105639	-3.16799	0.00153499	0.0183659	23.8803	21.3482	19.969	25.3899	27.1257	29.4682
	ENSMUSG00000022177	Haus4	219072	HAUS augmin-like complex, subunit 4	216.507	-0.436005	0.137701	-3.16631	0.00154384	0.0184538	12.3472	11.3724	12.5401	14.8749	15.7044	18.4823
	ENSMUSG00000031696	Vps35	65114	VPS35 retromer complex component	6836.9	-0.120601	0.0380996	-3.16541	0.00154862	0.018493	434.933	442.86	414.892	455.929	483.694	463.737
	ENSMUSG00000027570	Col9a3	12841	collagen, type IX, alpha 3	7.38973	2.65436	0.839262	3.16273	0.00156295	NA	1.08547	0.598549	0.832042	0.192348	0.142767	0.0646233
	ENSMUSG00000035131	Brinp3	215378	bone morphogenetic protein/retinoic acid inducible neural specific 3	2241.83	-0.156644	0.0495356	-3.16225	0.00156555	0.018677	136.158	147.177	134.969	152.724	156.116	156.905
	ENSMUSG00000048852	Gm12185	620913	predicted gene 12185	169.347	-0.477238	0.151073	-3.15898	0.0015832	0.0188691	8.20885	9.90931	9.74677	12.3744	13.4915	12.9893
	ENSMUSG00000040435	Ppp1r15a	17872	protein phosphatase 1, regulatory subunit 15A	368.955	0.329336	0.104412	3.1542	0.00160939	0.0191627	29.1719	25.6046	26.2687	20.1965	22.343	21.9073
	ENSMUSG00000039458	Mtmr12	268783	myotubularin related protein 12	299.993	-0.351826	0.111752	-3.14828	0.00164235	0.0195361	17.0961	17.6239	17.2351	22.2482	23.0569	21.0026
	ENSMUSG00000020475	Pgam2	56012	phosphoglycerate mutase 2	574.05	-0.294956	0.0936969	-3.14798	0.00164403	0.0195372	32.6319	33.5852	35.3618	39.239	38.7612	46.658
	ENSMUSG00000043683	Fem1a	14154	fem 1 homolog a	1983.95	0.153702	0.0488344	3.14741	0.00164723	0.0195562	136.633	141.457	134.137	124.257	121.923	124.012
	ENSMUSG00000025583	Rptor	74370	regulatory associated protein of MTOR, complex 1	1321.81	0.19956	0.0634174	3.14676	0.00165088	0.0195806	93.2824	100.024	85.7003	78.9909	85.2319	78.2588
	ENSMUSG00000027502	Rtf2	66404	replication termination factor 2	1291.18	0.191371	0.0608633	3.14427	0.001665	0.019729	95.6568	90.5804	85.6409	80.0167	74.3102	83.2348
	ENSMUSG00000074680	Defb26	654457	defensin beta 26	2.80748	4.90822	1.56103	3.14423	0.00166526	NA	0.678417	0.199516	0.237726	0	0	0
	ENSMUSG00000026896	Ifih1	71586	interferon induced with helicase C domain 1	1092.07	-0.198986	0.0632986	-3.14362	0.00166874	0.019748	65.8743	71.0278	63.77	77.0033	77.8794	75.1569
	ENSMUSG00000034714	Ttyh2	117160	tweety family member 2	755.404	-0.238452	0.0758572	-3.14343	0.00166982	0.019748	45.7932	48.2164	42.8501	57.512	53.1807	50.4708
	ENSMUSG00000028557	Rnf11	29864	ring finger protein 11	4357.82	0.133822	0.0425824	3.14265	0.00167425	0.0197734	305.898	301.336	292.225	266.787	284.963	267.153
	ENSMUSG00000021486	Prelid1	66494	PRELI domain containing 1	1652.98	-0.174462	0.0555201	-3.14232	0.00167612	0.0197734	106.444	98.9601	100.974	114.383	111.358	119.682
	ENSMUSG00000058258	Idi1	319554	isopentenyl-diphosphate delta isomerase	159.849	-0.508923	0.161963	-3.14221	0.00167681	0.0197734	7.66612	10.5744	7.84496	13.5285	11.1358	12.343
	ENSMUSG00000021171	Esyt2	52635	extended synaptotagmin-like protein 2	2826.77	-0.136864	0.0435722	-3.1411	0.00168317	0.0198207	180.663	180.23	170.509	200.683	193.877	188.958
	ENSMUSG00000031284	Pak3	18481	p21 (RAC1) activated kinase 3	465.247	-0.30708	0.0977697	-3.14085	0.00168457	0.0198207	25.9834	26.8682	29.0026	34.4944	35.549	31.4069
	ENSMUSG00000019122	Ccl9	20308	chemokine (C-C motif) ligand 9	51.0878	0.853325	0.271708	3.1406	0.00168603	0.0198207	3.86698	4.25635	4.81396	2.69287	2.35565	2.13257
	ENSMUSG00000022043	Trim35	66854	tripartite motif-containing 35	3994.89	0.138114	0.0439799	3.14038	0.00168728	0.0198207	289.82	275.931	260.726	246.782	239.492	263.275
	ENSMUSG00000042451	Mybph	53311	myosin binding protein H	29306.6	0.140598	0.0448472	3.13506	0.0017182	0.0201618	2041.76	2090.86	1933.55	1893.92	1645.46	1957.24
	ENSMUSG00000001089	Luzp1	269593	leucine zipper protein 1	2079.25	-0.149535	0.0477013	-3.13482	0.0017196	0.0201618	130.731	134.807	123.618	145.287	142.481	143.205
	ENSMUSG00000049521	Cdc42ep1	104445	CDC42 effector protein (Rho GTPase binding) 1	737.623	-0.241801	0.0771571	-3.13388	0.00172509	0.0202068	48.0998	43.4281	41.9587	51.1645	50.6109	55.7053
	ENSMUSG00000046711	Hmga1	15361	high mobility group AT-hook 1	101.533	0.61423	0.196174	3.13106	0.00174179	0.0203774	8.75158	7.11608	8.32042	5.44986	5.85344	4.52363
	ENSMUSG00000040747	Cd53	12508	CD53 antigen	115.758	0.564884	0.180425	3.13085	0.00174298	0.0203774	9.56568	8.24667	9.39018	6.15513	6.63866	5.62222
	ENSMUSG00000020277	Pfkl	18641	phosphofructokinase, liver, B-type	2208.18	-0.171743	0.0548744	-3.12974	0.00174961	0.0204355	147.149	137.4	125.817	154.712	143.695	162.592
	ENSMUSG00000035246	Pcyt1b	236899	phosphate cytidylyltransferase 1, choline, beta isoform	83.4887	-0.667117	0.213263	-3.12814	0.00175915	0.0205273	4.95245	4.45586	3.3876	7.37334	6.28174	6.52695
	ENSMUSG00000025130	P4hb	18453	prolyl 4-hydroxylase, beta polypeptide	9869.18	-0.100644	0.0322115	-3.12447	0.00178128	0.0207601	648.499	644.371	587.897	674.628	659.226	678.803
	ENSMUSG00000031787	Katnb1	74187	katanin p80 (WD40-containing) subunit B 1	506.227	-0.291344	0.093252	-3.12427	0.00178249	0.0207601	31.1394	30.659	28.1706	39.3672	32.0512	38.3862
	ENSMUSG00000007850	Hnrnph1	59013	heterogeneous nuclear ribonucleoprotein H1	2012.87	-0.153883	0.0493008	-3.1213	0.00180052	0.0209502	130.867	125.496	119.814	144.774	136.057	137.001
	ENSMUSG00000054321	Taf4b	72504	TATA-box binding protein associated factor 4b	84.2662	0.657037	0.210564	3.12036	0.00180628	0.0209837	7.19122	7.04958	6.12145	3.65461	4.71131	4.52363
	ENSMUSG00000054404	Slfn5	327978	schlafen 5	242.579	0.384268	0.123152	3.12028	0.00180682	0.0209837	17.9102	19.0206	17.2946	13.5926	13.2059	14.6695
	ENSMUSG00000069601	Ank3	11735	ankyrin 3, epithelial	749.213	0.224941	0.0721195	3.11901	0.00181462	0.0210543	54.1377	55.0665	50.2197	46.2917	44.7574	45.107
	ENSMUSG00000020048	Hsp90b1	22027	heat shock protein 90, beta (Grp94), member 1	8580.12	-0.11036	0.0354315	-3.11474	0.00184106	0.021341	551.96	554.389	522.344	616.988	562.145	576.763
	ENSMUSG00000018446	C1qbp	12261	complement component 1, q subcomponent binding protein	458.848	0.297063	0.0954358	3.1127	0.00185382	0.0214686	33.9209	31.6566	34.1731	28.7881	24.8414	27.5295
	ENSMUSG00000029191	Rfc1	19687	replication factor C (activator 1) 1	992.947	-0.211712	0.0680261	-3.11222	0.00185687	0.0214836	60.1756	60.4534	60.7985	74.3745	69.5275	66.1742
	ENSMUSG00000040463	Mybbp1a	18432	MYB binding protein (P160) 1a	1270.72	0.185065	0.0595127	3.10967	0.00187299	0.0216497	92.7396	89.2503	84.9277	77.0033	75.5951	81.7484
	ENSMUSG00000045092	S1pr1	13609	sphingosine-1-phosphate receptor 1	312.755	0.372732	0.119933	3.10783	0.00188465	0.0217639	22.727	25.1391	21.8708	18.1448	15.0619	20.4856
	ENSMUSG00000030532	Hddc3	68695	HD domain containing 3	342.639	0.361301	0.11628	3.10717	0.00188888	0.0217923	25.1014	24.4075	26.3876	17.1831	19.6305	22.295
	ENSMUSG00000021770	Samd8	67630	sterile alpha motif domain containing 8	2896.74	0.133592	0.0431202	3.09812	0.0019475	0.0224475	201.354	206.1	190.656	180.743	183.527	180.17
	ENSMUSG00000027381	Bcl2l11	12125	BCL2-like 11 (apoptosis facilitator)	224.672	0.404292	0.130563	3.09654	0.00195794	0.0225214	17.2996	15.6953	17.4134	12.4385	13.3487	12.343
	ENSMUSG00000024772	Ehd1	13660	EH-domain containing 1	1184.7	0.184693	0.0596508	3.09624	0.00195991	0.0225214	84.5986	83.4643	80.5892	71.874	73.525	73.1535
	ENSMUSG00000021508	Cxcl14	57266	chemokine (C-X-C motif) ligand 14	115.066	0.564805	0.182428	3.09604	0.00196123	0.0225214	9.83705	8.24667	8.97416	5.38574	6.71005	6.20383
	ENSMUSG00000023809	Rps6ka2	20112	ribosomal protein S6 kinase, polypeptide 2	503.086	0.302067	0.0975758	3.09572	0.00196336	0.0225244	41.2478	37.11	31.5582	28.8522	27.9109	31.9885
	ENSMUSG00000019055	Plod1	18822	procollagen-lysine, 2-oxoglutarate 5-dioxygenase 1	1335.52	-0.183393	0.0592481	-3.09534	0.00196589	0.0225324	82.9026	84.7279	79.2817	98.3539	87.1592	94.4146
	ENSMUSG00000060147	Serpinb6a	20719	serine (or cysteine) peptidase inhibitor, clade B, member 6a	10666.1	0.0992453	0.0320665	3.09498	0.00196824	0.0225383	727.399	734.353	714.545	675.846	667.435	686.428
	ENSMUSG00000040118	Cacna2d1	12293	calcium channel, voltage-dependent, alpha2/delta subunit 1	3372.63	-0.136525	0.0441762	-3.09046	0.00199846	0.022863	208.206	216.01	209.377	230.753	237.85	227.474
	ENSMUSG00000033174	Mgll	23945	monoglyceride lipase	199.194	-0.439118	0.142207	-3.08787	0.00201595	0.0230415	12.4829	11.7715	9.21189	14.4261	16.0613	14.6695
	ENSMUSG00000027087	Itgav	16410	integrin alpha V	1593.19	-0.198072	0.0642197	-3.08429	0.00204037	0.023299	91.722	99.8912	100.736	116.499	114.713	104.367
	ENSMUSG00000022292	Rrm2b	382985	ribonucleotide reductase M2 B (TP53 inducible)	419.3	0.298827	0.0969489	3.08232	0.00205394	0.0234289	30.868	29.1294	31.1421	24.7488	25.3411	24.0399
	ENSMUSG00000050107	Haspin	14841	histone H3 associated protein kinase	72.2918	-0.709359	0.230156	-3.08208	0.00205557	0.0234289	4.27403	3.12576	3.44703	6.60394	5.06823	6.00996
	ENSMUSG00000036026	Tmem63b	224807	transmembrane protein 63b	691.684	0.255543	0.0829392	3.08109	0.00206244	0.0234854	51.6954	52.0738	44.9897	39.0466	39.5464	45.624
	ENSMUSG00000035242	Oaz1	18245	ornithine decarboxylase antizyme 1	1632.09	-0.174079	0.0565043	-3.08081	0.0020644	0.0234859	102.916	99.2926	100.32	113.293	107.86	119.876
	ENSMUSG00000066571	Garre1	233103	granule associated Rac and RHOG effector 1	987.26	-0.212447	0.0689767	-3.07999	0.00207011	0.0235131	59.158	66.1729	55.3308	71.0405	69.9558	67.8544
	ENSMUSG00000022661	Cd200	17470	CD200 molecule	2190.22	-0.166341	0.0540083	-3.07991	0.00207063	0.0235131	128.56	141.723	136.574	152.275	155.616	148.634
	ENSMUSG00000016756	Cmah	12763	cytidine monophospho-N-acetylneuraminic acid hydroxylase	459.068	0.31615	0.102817	3.07489	0.00210578	0.0238902	36.0918	32.6542	31.7959	30.968	26.1263	23.5229
	ENSMUSG00000002748	Baz1b	22385	bromodomain adjacent to zinc finger domain, 1B	2238.86	-0.156051	0.0507615	-3.07421	0.00211063	0.0239231	146.742	135.871	135.326	163.496	151.761	149.861
	ENSMUSG00000059182	Skap2	54353	src family associated phosphoprotein 2	844.245	-0.217288	0.0707029	-3.07326	0.00211735	0.0239771	49.4566	52.8718	51.5866	60.8461	59.4624	58.6133
	ENSMUSG00000074364	Ehd2	259300	EH-domain containing 2	1328.17	-0.176902	0.0576004	-3.0712	0.002132	0.0241184	83.7167	83.9299	78.5091	94.8916	87.9444	94.9316
	ENSMUSG00000037894	H2az1	51788	H2A.Z variant histone 1	959.042	-0.21425	0.0697664	-3.07095	0.00213376	0.0241184	63.025	55.399	56.8166	67.3859	65.1017	70.504
	ENSMUSG00000007659	Bcl2l1	12048	BCL2-like 1	1009.57	0.24537	0.0800306	3.06595	0.00216983	0.0245035	79.9176	73.821	62.938	65.2701	53.3948	63.3954
	ENSMUSG00000043336	Filip1l	78749	filamin A interacting protein 1-like	1919.71	-0.153862	0.050286	-3.05974	0.00221533	0.0249943	123.54	118.446	116.545	134.515	134.344	129.634
	ENSMUSG00000093661	Eif4e3	66892	eukaryotic translation initiation factor 4E member 3	194.185	-0.436385	0.142701	-3.05804	0.0022279	0.025113	11.4653	11.9045	9.27132	13.4002	15.2047	15.3803
	ENSMUSG00000024870	Rab1b	76308	RAB1B, member RAS oncogene family	1366.67	-0.186214	0.0609011	-3.05765	0.00223082	0.0251229	90.0938	82.0677	80.2326	92.3911	94.012	100.231
	ENSMUSG00000037706	Cd81	12520	CD81 antigen	5362.34	0.118622	0.0388163	3.05598	0.00224329	0.0252402	387.444	366.911	347.793	334.044	331.648	347.544
	ENSMUSG00000027900	Dram2	67171	DNA-damage regulated autophagy modulator 2	993.752	0.200457	0.0656643	3.05275	0.00226757	0.0254899	71.573	67.9686	70.0104	61.2307	59.391	61.6506
	ENSMUSG00000025041	Nt5c2	76952	5'-nucleotidase, cytosolic II	676.578	-0.23409	0.0766976	-3.05212	0.00227234	0.0255201	41.0442	40.5683	41.0078	49.8181	46.2565	48.0797
	ENSMUSG00000025190	Got1	14718	glutamic-oxaloacetic transaminase 1, soluble	1099.33	0.20109	0.0659008	3.0514	0.00227774	0.0255573	83.1061	78.2104	71.0207	67.0012	63.8168	70.6979
	ENSMUSG00000002102	Psmc3	19182	proteasome (prosome, macropain) 26S subunit, ATPase 3	5652.57	-0.117176	0.0384099	-3.05066	0.0022834	0.0255805	354.609	368.44	347.021	386.491	372.051	400.664
	ENSMUSG00000037805	Rpl10a	19896	ribosomal protein L10A	1794.39	0.185517	0.060814	3.05056	0.00228413	0.0255805	126.253	117.848	132.057	110.857	107.932	112.186
	ENSMUSG00000026274	Pask	269224	PAS domain containing serine/threonine kinase	153.035	-0.48063	0.157577	-3.05014	0.00228736	0.0255805	8.00532	9.11125	8.08269	10.515	12.2066	12.4077
	ENSMUSG00000027010	Slc25a12	78830	solute carrier family 25 (mitochondrial carrier, Aralar), member 12	1184.47	-0.184544	0.0605074	-3.04993	0.00228894	0.0255805	75.1686	73.3555	70.3075	81.4273	80.8061	86.0782
	ENSMUSG00000069208	Zfp825	235956	zinc finger protein 825	98.2052	-0.60455	0.198229	-3.04976	0.00229023	0.0255805	4.27403	5.91898	5.17054	8.52742	7.20973	7.62555
	ENSMUSG00000006638	Abhd1	57742	abhydrolase domain containing 1	514.268	0.286872	0.0941813	3.04596	0.00231938	0.0258826	40.5694	37.3761	33.8165	33.5327	27.0543	30.6961
	ENSMUSG00000026131	Dst	13518	dystonin	21384.6	0.115416	0.0379003	3.04525	0.00232485	0.0259199	1480.04	1542.93	1368.23	1402.41	1367.56	1275.86
	ENSMUSG00000039943	Plcb4	18798	phospholipase C, beta 4	1204.6	-0.185957	0.0610741	-3.04478	0.00232848	0.0259369	72.3193	79.341	70.783	85.0178	83.5187	84.1395
	ENSMUSG00000000753	Serpinf1	20317	serine (or cysteine) peptidase inhibitor, clade F, member 1	4840.49	-0.128796	0.0423055	-3.04444	0.00233118	0.0259433	297.825	328.204	286.936	334.301	329.078	333.068
	ENSMUSG00000060126	Tpt1	22070	tumor protein, translationally-controlled 1	8346.54	0.1435	0.0471702	3.04218	0.00234874	0.0261151	582.76	543.482	600.14	533.894	499.613	529.911
	ENSMUSG00000028107	Tars2	71807	threonyl-tRNA synthetase 2, mitochondrial (putative)	629.288	0.242199	0.0796292	3.04158	0.00235341	0.0261433	47.8963	45.2902	41.5427	38.149	36.5483	38.9032
	ENSMUSG00000090733	Rps27	57294	ribosomal protein S27	3305.43	0.155616	0.0511786	3.04065	0.00236067	0.0262002	241.177	222.527	223.463	193.181	214.936	208.022
	ENSMUSG00000011179	Odc1	18263	ornithine decarboxylase, structural 1	1162.43	0.190956	0.0629038	3.03568	0.00239995	0.0266121	87.1088	82.8658	74.8243	69.8223	71.2407	72.8304
	ENSMUSG00000029869	Ephb6	13848	Eph receptor B6	954.746	-0.213325	0.0702811	-3.03532	0.00240282	0.0266199	55.0875	61.318	57.9458	65.2701	66.5294	70.2455
	ENSMUSG00000024610	Cd74	16149	CD74 antigen (invariant polypeptide of major histocompatibility complex, class II antigen-associated)	82.629	0.677238	0.223167	3.03466	0.00240803	0.0266483	7.05554	6.25151	6.7752	4.8087	2.92672	4.78212
	ENSMUSG00000039713	Plekhg5	269608	pleckstrin homology domain containing, family G (with RhoGef domain) member 5	490.012	-0.280631	0.0924817	-3.03445	0.00240974	0.0266483	31.0715	30.526	25.8527	35.5202	36.9766	33.4102
	ENSMUSG00000026796	Niban2	227737	niban apoptosis regulator 2	3817.06	0.129687	0.0427665	3.03243	0.0024259	0.0267853	273.063	267.618	246.938	241.268	227.499	249.64
	ENSMUSG00000031673	Cdh11	12552	cadherin 11	1222.14	-0.189402	0.0624601	-3.03236	0.00242649	0.0267853	73.2012	79.075	72.9819	86.813	88.23	81.6192
	ENSMUSG00000032783	Troap	78733	trophinin associated protein	115.898	-0.583565	0.192613	-3.02973	0.00244775	0.0269957	7.53043	4.72189	6.06202	9.16858	8.2091	10.0166
	ENSMUSG00000003573	Homer3	26558	homer scaffolding protein 3	299.064	0.350808	0.115816	3.02901	0.00245357	0.0270355	25.1014	20.7497	20.385	17.5678	16.7751	17.4483
	ENSMUSG00000005686	Ampd3	11717	adenosine monophosphate deaminase 3	460.074	0.287913	0.0951781	3.025	0.00248637	0.0273724	34.0565	34.3168	31.4987	25.5182	26.055	30.0498
	ENSMUSG00000021273	Fdft1	14137	farnesyl diphosphate farnesyl transferase 1	1598.16	-0.160729	0.0531916	-3.0217	0.0025136	0.0276303	102.848	98.8936	96.0414	112.075	111.715	108.696
	ENSMUSG00000041064	Pif1	208084	PIF1 5'-to-3' DNA helicase	91.4352	-0.649924	0.215091	-3.02161	0.0025143	0.0276303	6.24144	4.05683	3.80362	6.73218	7.56665	7.69017
	ENSMUSG00000031527	Eri1	67276	exoribonuclease 1	662.842	-0.248273	0.0821736	-3.02132	0.00251676	0.0276325	44.3006	37.5756	37.7985	49.3693	44.9002	47.5627
	ENSMUSG00000071172	Srsf3	20383	serine and arginine-rich splicing factor 3	1210.17	-0.207023	0.0685329	-3.02079	0.00252118	0.0276357	77.2039	78.8755	65.969	90.4035	86.5168	78.6465
	ENSMUSG00000047143	Dmrta2	242620	doublesex and mab-3 related transcription factor like family A2	68.6443	0.753859	0.249561	3.02074	0.00252155	0.0276357	5.22381	4.65538	7.01292	3.39815	3.78332	2.90805
	ENSMUSG00000028559	Osbpl9	100273	oxysterol binding protein-like 9	2891.65	0.131252	0.0434573	3.02026	0.00252558	0.0276551	207.799	203.108	186.08	182.666	178.03	183.207
	ENSMUSG00000032400	Zwilch	68014	zwilch kinetochore protein	184.81	-0.426832	0.141378	-3.01909	0.00253539	0.0277377	10.3119	9.97582	10.7571	13.4002	14.4195	13.9586
	ENSMUSG00000021567	Nkd2	72293	naked cuticle 2	67.0262	-0.732069	0.242529	-3.01849	0.0025404	0.0277678	3.73129	3.25877	2.97158	6.60394	5.49653	4.39438
	ENSMUSG00000024049	Myom1	17929	myomesin 1	3104.8	-0.148904	0.0493394	-3.01795	0.00254493	0.0277926	183.376	207.896	189.646	219.341	207.797	216.359
	ENSMUSG00000034341	Wbp2	22378	WW domain binding protein 2	866.919	0.206267	0.068366	3.0171	0.00255209	0.027846	64.314	62.2491	56.876	53.6009	52.0385	52.9911
	ENSMUSG00000064370	CYTB	17711	cytochrome b	26473.8	0.0988546	0.0328041	3.01348	0.00258266	0.0281531	1774.54	1821.78	1802.86	1672.79	1677.15	1688.28
	ENSMUSG00000028382	Ptbp3	230257	polypyrimidine tract binding protein 3	1743.92	-0.175738	0.0583222	-3.01323	0.00258483	0.0281531	111.193	106.741	105.075	118.615	130.061	115.87
	ENSMUSG00000031683	Lsm6	78651	LSM6 homolog, U6 small nuclear RNA and mRNA degradation associated	408.133	-0.296412	0.0984182	-3.01176	0.00259738	0.0282647	24.016	24.0085	24.1886	27.8263	29.6241	31.213
	ENSMUSG00000028121	Bcar3	29815	breast cancer anti-estrogen resistance 3	766.525	-0.222819	0.0741939	-3.0032	0.00267158	0.0290452	45.3183	49.2805	44.9897	52.8316	53.2521	56.61
	ENSMUSG00000040964	Arhgef10l	72754	Rho guanine nucleotide exchange factor (GEF) 10-like	1171.12	-0.217734	0.072508	-3.0029	0.00267423	0.0290452	69.7413	75.8162	68.2274	80.145	75.6665	92.3466
	ENSMUSG00000043251	Exoc3l	277978	exocyst complex component 3-like	232.192	0.378169	0.125944	3.00267	0.00267621	0.0290452	17.0961	18.0895	16.5814	12.7591	13.9912	13.0539
	ENSMUSG00000022678	Nde1	67203	nudE neurodevelopment protein 1	829.197	-0.215281	0.0717759	-2.99935	0.00270558	0.029338	53.1201	50.7437	47.6047	57.4479	61.247	56.8685
	ENSMUSG00000040774	Cept1	99712	choline/ethanolaminephosphotransferase 1	870.602	0.216029	0.0720416	2.99867	0.00271162	0.0293775	58.3439	62.9141	63.1163	53.7292	52.3955	52.668
	ENSMUSG00000021731	Mrps30	59054	mitochondrial ribosomal protein S30	535.797	0.267217	0.0891724	2.99664	0.00272977	0.029548	39.9588	35.8464	39.522	31.0962	32.1226	32.6347
	ENSMUSG00000021660	Btf3	218490	basic transcription factor 3	2094.29	0.171368	0.0572225	2.99477	0.00274651	0.029703	143.824	141.391	151.788	125.924	133.416	128.923
	ENSMUSG00000035443	Thyn1	77862	thymocyte nuclear protein 1	402.637	0.312793	0.104501	2.9932	0.00276071	0.0298303	32.4283	27.0012	28.646	24.6846	21.2009	24.88
	ENSMUSG00000074217	Misp3	70134	MISP family member 3	86.591	0.625345	0.208962	2.99262	0.00276591	0.0298602	7.19122	7.24909	6.29974	4.68047	5.06823	3.68353
	ENSMUSG00000030346	Rad51ap1	19362	RAD51 associated protein 1	105.109	-0.571489	0.191058	-2.99118	0.00277903	0.0299754	6.64849	5.38694	4.69509	8.07861	8.85155	7.81942
	ENSMUSG00000038291	Snx25	102141	sorting nexin 25	384.851	-0.334314	0.111795	-2.99041	0.00278599	0.0300241	23.7446	18.9541	24.3075	27.8263	27.7682	29.0158
	ENSMUSG00000000204	Slfn4	20558	schlafen 4	30.3779	1.07635	0.360067	2.98932	0.00279602	0.0301057	3.45993	2.12817	2.55556	1.2182	1.14214	1.48634
	ENSMUSG00000069117	Rps18-ps6	100039740	ribosomal protein S18, pseudogene 6	2807.38	0.137551	0.0460222	2.98879	0.00280082	0.0301309	203.593	196.258	180.969	173.69	170.892	182.238
	ENSMUSG00000062488	Ifit3b	667370	interferon-induced protein with tetratricopeptide repeats 3B	397.304	0.294509	0.098572	2.98776	0.00281032	0.0302066	29.7825	28.3313	28.23	22.3124	23.1996	24.8153
	ENSMUSG00000026043	Col3a1	12825	collagen, type III, alpha 1	32204.5	-0.210139	0.0703786	-2.98584	0.00282797	0.0303698	1825.21	2154.51	1912.09	2304.01	2215.6	2288.83
	ENSMUSG00000035934	Pknox2	208076	Pbx/knotted 1 homeobox 2	164.825	-0.448036	0.150087	-2.98519	0.00283405	0.0304084	9.63353	9.7763	8.14212	12.4385	13.2773	11.7614
	ENSMUSG00000019889	Ptprk	19272	protein tyrosine phosphatase, receptor type, K	2073.64	0.14729	0.0493522	2.98446	0.00284076	0.0304538	151.558	142.255	136.455	130.925	125.349	131.508
	ENSMUSG00000029177	Cenpa	12615	centromere protein A	320.183	-0.323229	0.108357	-2.98299	0.0028545	0.0305567	20.2847	18.156	17.7106	23.1459	23.9135	23.0705
	ENSMUSG00000035181	Heatr5a	320487	HEAT repeat containing 5A	1513.35	-0.163322	0.0547528	-2.9829	0.00285535	0.0305567	95.3176	98.6276	87.9587	104.573	105.291	105.207
	ENSMUSG00000024521	Pmaip1	58801	phorbol-12-myristate-13-acetate-induced protein 1	744.146	0.229393	0.076963	2.98057	0.00287715	0.0307632	54.6804	49.6131	54.0233	45.907	43.8294	45.3009
	ENSMUSG00000025582	Nptx1	18164	neuronal pentraxin 1	505.03	0.27044	0.0908139	2.97796	0.00290173	0.030999	37.8557	39.3712	31.9742	30.7115	28.9817	30.5022
	ENSMUSG00000024691	Fam111a	107373	family with sequence similarity 111, member A	865.135	-0.225223	0.0756483	-2.97724	0.00290857	0.031045	53.3236	52.6058	51.3489	59.6278	66.8863	57.2562
	ENSMUSG00000041841	Rpl37	67281	ribosomal protein L37	4472.33	0.119433	0.0401284	2.97627	0.00291783	0.0311019	315.6	302.134	300.961	276.404	281.394	287.057
	ENSMUSG00000031488	Rab11fip1	75767	RAB11 family interacting protein 1 (class I)	291.339	0.336779	0.113159	2.97614	0.00291898	0.0311019	21.438	20.9492	21.6925	16.6702	17.4176	16.6728
	ENSMUSG00000048706	Lurap1l	52829	leucine rich adaptor protein 1-like	456.708	-0.269691	0.0906896	-2.97379	0.00294151	0.0313148	28.9684	27.1342	25.6744	33.3403	32.4081	32.6347
	ENSMUSG00000059540	Tcea2	21400	transcription elongation factor A (SII), 2	73.3267	0.685095	0.230455	2.97279	0.00295102	0.0313888	6.58065	6.65054	4.69509	3.71873	3.21226	4.13589
	ENSMUSG00000028982	Slc25a33	70556	solute carrier family 25, member 33	161.436	0.458594	0.154281	2.97245	0.00295431	0.0313966	11.6688	12.3035	12.8372	8.20684	8.70878	9.88736
	ENSMUSG00000040339	Fam102b	329739	family with sequence similarity 102, member B	552.685	-0.253687	0.0853862	-2.97106	0.00296778	0.0315125	33.1746	32.7207	33.46	39.0466	41.1883	38.257
	ENSMUSG00000046668	Cxxc5	67393	CXXC finger 5	367.744	-0.296313	0.0997615	-2.97021	0.00297595	0.0315569	22.3199	22.2128	20.6227	26.6722	26.9116	26.3017
	ENSMUSG00000047414	Flrt2	399558	fibronectin leucine rich transmembrane protein 2	1344.13	-0.176172	0.0593188	-2.96991	0.00297882	0.0315569	85.277	82.4667	81.1835	90.0829	96.6532	94.2853
	ENSMUSG00000063457	Rps15	20054	ribosomal protein S15	5523.86	0.12436	0.0418744	2.96983	0.00297969	0.0315569	383.848	370.036	382.145	343.149	339	359.564
	ENSMUSG00000003234	Abcf3	27406	ATP-binding cassette, sub-family F (GCN20), member 3	952.394	0.204792	0.0689662	2.96946	0.00298324	0.0315673	67.5025	68.0351	65.7313	58.8585	53.609	61.9091
	ENSMUSG00000019214	Chtf18	214901	CTF18, chromosome transmission fidelity factor 18	97.0444	-0.593116	0.199775	-2.96892	0.00298844	0.031595	5.42734	4.65538	5.17054	6.79629	7.28111	8.91801
	ENSMUSG00000025938	Slco5a1	240726	solute carrier organic anion transporter family, member 5A1	150.638	-0.464276	0.156558	-2.96552	0.00302173	0.0319195	7.53043	9.11125	8.32042	11.6691	11.0644	11.6968
	ENSMUSG00000062373	Tmem65	74868	transmembrane protein 65	1408.95	-0.185732	0.0626444	-2.96487	0.0030281	0.0319449	88.8727	83.4643	87.4832	95.3404	104.006	96.1594
	ENSMUSG00000000031	H19	14955	H19, imprinted maternally expressed transcript	140583	0.105825	0.0356944	2.96474	0.00302935	0.0319449	9895.53	9717.71	9152.64	8926.74	8351.01	9416.13
	ENSMUSG00000004791	Pgf	18654	placental growth factor	239.986	-0.37551	0.12668	-2.96424	0.00303428	0.0319694	12.4829	14.8972	13.7881	17.5037	18.3455	17.5775
	ENSMUSG00000022971	Ifnar2	15976	interferon (alpha and beta) receptor 2	321.88	0.327909	0.110852	2.95807	0.0030957	0.0325885	23.8803	22.0798	24.6047	18.2731	19.1308	18.87
	ENSMUSG00000068329	Htra2	64704	HtrA serine peptidase 2	847.099	0.205473	0.0694887	2.95692	0.00310725	0.0326821	62.7536	60.653	55.8062	52.5751	49.5401	52.9265
	ENSMUSG00000057406	Nsd2	107823	nuclear receptor binding SET domain protein 2	1131.08	-0.197143	0.0666848	-2.95634	0.00311311	0.0327157	72.5228	71.3603	64.1861	76.6186	84.7322	76.7078
	ENSMUSG00000005882	Uqcc1	56046	ubiquinol-cytochrome c reductase complex assembly factor 1	1611.67	0.172729	0.0584383	2.95574	0.00311916	0.0327301	113.906	117.582	105.788	96.6869	94.7972	107.081
	ENSMUSG00000022463	Srebf2	20788	sterol regulatory element binding factor 2	1558.12	-0.157552	0.0533047	-2.95568	0.00311982	0.0327301	97.0137	98.4281	95.1499	108.677	106.004	109.149
	ENSMUSG00000027184	Caprin1	53872	cell cycle associated protein 1	5006.28	-0.1065	0.0360502	-2.95422	0.00313462	0.0328573	323.741	327.672	300.426	344.944	337.715	340.306
	ENSMUSG00000040483	Xaf1	327959	XIAP associated factor 1	1165.59	0.182726	0.0619587	2.94916	0.00318639	0.0333713	86.6339	79.4075	78.5091	71.7458	72.6684	70.7625
	ENSMUSG00000028047	Thbs3	21827	thrombospondin 3	93.1956	-0.590325	0.200218	-2.94841	0.00319416	0.0334242	4.5454	5.38694	4.75452	8.39919	6.63866	7.04394
	ENSMUSG00000020173	Cobl	12808	cordon-bleu WH2 repeat	752.52	0.223053	0.0756692	2.94774	0.00320104	0.0334676	51.3562	54.2684	54.1421	47.7023	45.2571	43.9438
	ENSMUSG00000032006	Pdgfd	71785	platelet-derived growth factor, D polypeptide	242.039	0.388847	0.132059	2.94449	0.00323482	0.033792	17.8424	21.0157	15.4522	14.0414	12.7063	14.5402
	ENSMUSG00000047757	Fancb	237211	Fanconi anemia, complementation group B	64.1008	-0.713152	0.242297	-2.9433	0.00324731	0.0338649	3.05288	3.25877	3.26874	5.12928	4.42577	6.13921
	ENSMUSG00000012609	Ttll5	320244	tubulin tyrosine ligase-like family, member 5	556.068	-0.248121	0.0843072	-2.94306	0.00324983	0.0338649	32.4283	36.0459	31.8553	39.5596	39.6178	39.8079
	ENSMUSG00000033554	Dph5	69740	diphthamide biosynthesis 5	192.898	0.412243	0.140074	2.94304	0.00325008	0.0338649	14.0432	15.3628	14.0853	11.4126	9.56538	11.6322
	ENSMUSG00000028300	C9orf72	73205	C9orf72, member of C9orf72-SMCR8 complex	538.317	0.247693	0.084195	2.9419	0.00326206	0.0339609	37.9914	39.3047	37.9768	32.5709	31.4801	32.9579
	ENSMUSG00000078234	Klhdc7a	242721	kelch domain containing 7A	3.75082	4.3047	1.46404	2.94028	0.00327914	NA	0.678417	0.199516	0.534884	0.064116	0	0
	ENSMUSG00000022074	Tnfrsf10b	21933	tumor necrosis factor receptor superfamily, member 10b	311.311	0.331234	0.112688	2.93939	0.00328854	0.0342075	24.9658	22.2128	21.3359	17.2472	17.4889	19.5808
	ENSMUSG00000022895	Ets2	23872	E26 avian leukemia oncogene 2, 3' domain	1368.37	-0.169562	0.0577058	-2.93838	0.00329928	0.0342902	86.2947	88.1197	79.876	92.6476	94.5117	98.292
	ENSMUSG00000062300	Nectin2	19294	nectin cell adhesion molecule 2	455.798	0.289449	0.0985503	2.93706	0.00331337	0.0344074	36.2275	33.3857	29.5375	27.1211	24.3418	29.339
	ENSMUSG00000038736	Nudcd1	67429	NudC domain containing 1	861.398	-0.198939	0.0677525	-2.93626	0.00332197	0.0344675	54.4769	52.8053	50.9923	61.359	60.2476	59.8411
	ENSMUSG00000030759	Far1	67420	fatty acyl CoA reductase 1	1145.63	-0.188705	0.0643324	-2.93328	0.00335402	0.0347706	73.0655	70.2962	67.8708	76.7468	84.4466	79.2927
	ENSMUSG00000044770	Scml4	268297	Scm polycomb group protein like 4	68.8285	-0.684121	0.23343	-2.93073	0.00338165	0.0350275	2.84935	3.7243	3.80362	5.51397	5.85344	5.36373
	ENSMUSG00000027737	Slc7a11	26570	solute carrier family 7 (cationic amino acid transporter, y+ system), member 11	147.5	0.485451	0.165656	2.93047	0.0033845	0.0350275	13.5683	9.84281	10.5788	8.07861	7.99495	8.14253
	ENSMUSG00000032399	Rpl4	67891	ribosomal protein L4	15387	0.0896652	0.0306054	2.92972	0.00339266	0.0350822	1060.03	1042.87	1026.62	974.819	976.097	987.056
	ENSMUSG00000042719	Naa25	231713	N(alpha)-acetyltransferase 25, NatB auxiliary subunit	1460.55	0.182942	0.0624675	2.92859	0.00340499	0.0351801	105.765	97.763	102.757	89.8265	83.947	95.8363
	ENSMUSG00000026853	Crat	12908	carnitine acetyltransferase	1436.64	-0.178247	0.0609289	-2.92549	0.00343917	0.0355034	87.7194	94.2382	84.0956	94.6993	101.008	104.819
	ENSMUSG00000038732	Mboat1	218121	membrane bound O-acyltransferase domain containing 1	169.001	-0.457388	0.156447	-2.9236	0.00346005	0.0356743	8.07317	11.3059	8.73644	12.2461	12.849	13.4416
	ENSMUSG00000028066	Pmf1	67037	polyamine-modulated factor 1	138.733	-0.473285	0.161892	-2.92347	0.00346155	0.0356743	7.93748	7.3156	7.66667	10.8997	9.70815	11.1798
	ENSMUSG00000025132	Arhgdia	192662	Rho GDP dissociation inhibitor (GDI) alpha	2707.57	-0.156492	0.0535454	-2.9226	0.00347119	0.0357042	180.866	175.641	149.767	188.437	178.245	195.744
	ENSMUSG00000047205	Dusp18	75219	dual specificity phosphatase 18	960.932	0.197643	0.0676309	2.92238	0.00347368	0.0357042	71.0303	69.2322	62.5814	60.269	55.108	61.0044
	ENSMUSG00000027642	Rpn2	20014	ribophorin II	3949.36	-0.12103	0.041415	-2.92237	0.00347379	0.0357042	258.613	255.181	233.447	273.455	258.408	279.043
	ENSMUSG00000036667	Tcaf1	77574	TRPM8 channel-associated factor 1	1665.35	-0.177669	0.0608052	-2.92194	0.00347862	0.0357042	110.446	97.9625	100.083	119.512	107.075	121.815
	ENSMUSG00000030662	Ipo5	70572	importin 5	4469.52	0.112878	0.0386317	2.9219	0.003479	0.0357042	309.901	311.179	295.494	288.394	269.544	288.478
	ENSMUSG00000038759	Nup205	70699	nucleoporin 205	1717.96	-0.165256	0.0565904	-2.92021	0.00349796	0.0358687	109.768	107.273	102.519	112.139	122.994	122.72
	ENSMUSG00000060803	Gstp1	14870	glutathione S-transferase, pi 1	610.633	0.29216	0.100071	2.91951	0.0035058	0.0359165	45.9967	37.5091	48.7933	37.8925	34.4782	35.8659
	ENSMUSG00000022906	Parp9	80285	poly (ADP-ribose) polymerase family, member 9	995.128	-0.186219	0.0637896	-2.91927	0.00350847	0.0359165	62.143	62.4486	59.1344	69.5658	68.0284	71.1502
	ENSMUSG00000020455	Trim11	94091	tripartite motif-containing 11	427.372	0.278534	0.0954704	2.91749	0.00352861	0.0360924	31.6142	31.4571	29.4186	24.4923	24.2704	27.3356
	ENSMUSG00000030890	Ilk	16202	integrin linked kinase	1666.92	-0.151616	0.0519812	-2.91674	0.00353708	0.0361489	107.258	104.015	100.439	117.332	111.644	116.774
	ENSMUSG00000026956	Uap1l1	227620	UDP-N-acteylglucosamine pyrophosphorylase 1-like 1	850.89	0.203997	0.0699596	2.91593	0.00354633	0.0362133	59.4972	63.1802	57.1731	53.9215	49.2546	52.668
	ENSMUSG00000037503	Fam168b	214469	family with sequence similarity 168, member B	1393.2	-0.16418	0.0564604	-2.90788	0.00363883	0.037127	88.8727	89.5163	81.1241	99.3156	92.7985	98.0335
	ENSMUSG00000032372	Plscr2	18828	phospholipid scramblase 2	666.287	-0.233072	0.0802834	-2.90312	0.00369466	0.0376535	42.1297	41.0339	37.739	45.0094	50.3253	46.5288
	ENSMUSG00000006288	Ttc5	219022	tetratricopeptide repeat domain 5	403.488	0.286446	0.0986738	2.90296	0.00369658	0.0376535	29.8504	29.6614	28.0517	24.9411	21.4864	25.2031
	ENSMUSG00000044337	Ackr3	12778	atypical chemokine receptor 3	326.962	0.340425	0.117283	2.9026	0.00370078	0.037665	27.2045	25.5381	19.6124	19.4913	18.3455	18.9992
	ENSMUSG00000060459	Kng2	385643	kininogen 2	34.4367	1.02033	0.35189	2.89957	0.00373671	0.0379992	2.37446	4.05683	2.67442	1.02586	1.7132	1.74483
	ENSMUSG00000031711	Zfp330	30932	zinc finger protein 330	1216.66	0.18404	0.0634882	2.8988	0.00374588	0.0380385	84.7343	88.2527	82.3127	77.1956	77.808	69.5346
	ENSMUSG00000100801	Gm15459	727711	heat shock protein 8 pseudogene	3150.5	-0.132315	0.0456459	-2.89873	0.00374678	0.0380385	201.49	192.866	198.323	212.544	218.148	218.621
	ENSMUSG00000019806	Aig1	66253	androgen-induced 1	245.543	0.368176	0.127031	2.89832	0.0037517	0.038057	19.8776	19.0871	15.7494	14.5543	14.6336	13.0539
	ENSMUSG00000005125	Ndrg1	17988	N-myc downstream regulated gene 1	1783.09	-0.146614	0.0505995	-2.89754	0.00376103	0.0381201	114.245	114.123	105.729	122.077	122.922	124.206
	ENSMUSG00000005469	Prkaca	18747	protein kinase, cAMP dependent, catalytic, alpha	3085.7	-0.123438	0.0426061	-2.89718	0.00376535	0.0381323	193.145	201.911	187.744	211.967	212.437	209.702
	ENSMUSG00000033596	Rfwd3	234736	ring finger and WD repeat domain 3	365.501	-0.292184	0.10091	-2.8955	0.0037856	0.0383058	22.1164	22.2793	20.5039	27.5057	24.8414	26.9479
	ENSMUSG00000019873	Reep3	28193	receptor accessory protein 3	636.181	-0.242711	0.0838379	-2.895	0.00379155	0.0383344	38.4663	36.9105	39.4031	44.1118	48.1838	43.6207
	ENSMUSG00000011752	Pgam1	18648	phosphoglycerate mutase 1	617.861	-0.246214	0.0850653	-2.89441	0.00379869	0.0383749	41.2478	34.7158	35.5995	42.5089	44.6147	44.9778
	ENSMUSG00000033044	Dhrs7c	68460	dehydrogenase/reductase (SDR family) member 7C	203.341	-0.40162	0.138868	-2.8921	0.00382676	0.0386266	11.126	11.5719	11.8269	13.9773	14.705	16.9313
	ENSMUSG00000069662	Marcks	17118	myristoylated alanine rich protein kinase C substrate	1425.38	-0.202993	0.0702448	-2.88979	0.00385497	0.0388794	83.581	84.6614	92.6538	103.291	104.934	92.4759
	ENSMUSG00000000693	Loxl3	16950	lysyl oxidase-like 3	2986.2	-0.129326	0.0447732	-2.88847	0.00387126	0.0389954	195.248	195.992	172.233	207.608	203.943	203.24
	ENSMUSG00000041638	Gcn1	231659	GCN1 activator of EIF2AK4	1500.3	0.174974	0.0605794	2.88834	0.00387283	0.0389954	100.406	113.591	100.083	97.7127	89.1579	90.9249
	ENSMUSG00000073490	Ifi207	226691	interferon activated gene 207	124.28	0.509721	0.176813	2.88282	0.00394136	0.0396529	9.83705	10.1088	8.8553	5.96278	7.92356	6.33308
	ENSMUSG00000020516	Rps6kb1	72508	ribosomal protein S6 kinase, polypeptide 1	887.33	-0.212393	0.0736913	-2.8822	0.00394909	0.0396981	55.5624	55.0665	51.7054	69.4376	58.6772	59.6473
	ENSMUSG00000089917	Uckl1	68556	uridine-cytidine kinase 1-like 1	532.324	0.244191	0.0847356	2.88179	0.00395419	0.0397168	38.8733	37.3761	37.6202	32.8274	30.9804	32.247
	ENSMUSG00000063605	Ccdc102a	234582	coiled-coil domain containing 102A	536.392	-0.253735	0.0880645	-2.88124	0.00396118	0.0397544	31.275	31.6566	33.46	37.4437	37.6191	39.9372
	ENSMUSG00000020898	Ctc1	68964	CTS telomere maintenance complex component 1	573.152	0.23776	0.0826347	2.87725	0.00401159	0.0402274	40.9086	43.4946	38.0956	34.7509	33.5502	35.3489
	ENSMUSG00000068614	Actc1	11464	actin, alpha, cardiac muscle 1	14444.8	-0.0983706	0.0342096	-2.87552	0.00403359	0.040415	908.876	953.888	890.403	994.439	938.407	1011.16
	ENSMUSG00000033987	Dnah17	69926	dynein, axonemal, heavy chain 17	2.31109	4.62751	1.61052	2.8733	0.00406202	NA	0.474892	0.266022	0.178295	0	0	0
	ENSMUSG00000058571	Gpc6	23888	glypican 6	117.389	-0.528142	0.183853	-2.87263	0.00407073	0.0407538	6.10576	6.58404	6.24031	8.33508	10.7789	8.20715
	ENSMUSG00000021589	Rhobtb3	73296	Rho-related BTB domain containing 3	1315.29	-0.183413	0.0638961	-2.87049	0.00409835	0.0409779	80.5281	82.2672	80.0543	92.3911	97.7953	85.4966
	ENSMUSG00000045838	Ccdc9b	214239	coiled-coil domain containing 9B	1462.65	0.159599	0.0556022	2.87038	0.0040998	0.0409779	105.223	103.549	95.9225	88.6724	90.9425	92.6698
	ENSMUSG00000000489	Pdgfb	18591	platelet derived growth factor, B polypeptide	185.23	-0.399792	0.139484	-2.86622	0.004154	0.0414859	10.2441	11.0399	10.2222	14.2979	13.9912	13.2478
	ENSMUSG00000003161	Sri	109552	sorcin	578.307	-0.243821	0.0851406	-2.86374	0.00418672	0.0417787	36.7702	32.9202	34.708	41.483	42.6873	39.4202
	ENSMUSG00000029168	Dpysl5	65254	dihydropyrimidinase-like 5	3.65137	4.25762	1.48812	2.86106	0.00422224	NA	0.881942	0.332527	0.178295	0	0	0.0646233
	ENSMUSG00000023175	Bsg	12215	basigin	8246.39	0.108043	0.0377896	2.85908	0.00424878	0.0423634	592.665	547.34	548.018	517.608	510.963	535.662
	ENSMUSG00000043903	Zfp469	195209	zinc finger protein 469	62.8758	-0.75993	0.266183	-2.85491	0.00430491	0.0428554	4.20619	2.92624	2.13954	5.57809	5.85344	4.13589
	ENSMUSG00000068101	Cenpm	66570	centromere protein M	66.3559	-0.686963	0.240626	-2.8549	0.00430511	0.0428554	3.93482	3.6578	2.49612	5.64221	5.56791	4.91137
	ENSMUSG00000058704	Memo1	76890	mediator of cell motility 1	846.14	-0.210337	0.0737024	-2.85387	0.00431897	0.0429585	48.9139	54.8005	50.9923	62.1284	60.319	56.4807
	ENSMUSG00000032561	Acpp	56318	acid phosphatase, prostate	264.544	0.345979	0.121273	2.85289	0.00433241	0.0430487	18.6565	21.8138	18.0078	14.8749	15.1333	15.8973
	ENSMUSG00000058056	Palld	72333	palladin, cytoskeletal associated protein	471.953	-0.318966	0.111818	-2.85254	0.00433711	0.0430487	26.2547	31.1911	25.4367	33.8532	39.9034	29.4682
	ENSMUSG00000035133	Arhgap5	11855	Rho GTPase activating protein 5	4050.27	-0.13151	0.0461045	-2.85243	0.00433857	0.0430487	243.687	262.829	255.556	273.839	284.534	276.135
	ENSMUSG00000087252	Gm14379	100270707	predicted gene 14379	3.45777	4.17087	1.46258	2.85173	0.00434822	NA	0.40705	0.532044	0.356589	0	0.0713835	0
	ENSMUSG00000041057	Wdr43	72515	WD repeat domain 43	985.536	0.188765	0.0662	2.85144	0.00435218	0.0431488	72.6585	67.3035	67.1576	59.3714	61.6753	60.4874
	ENSMUSG00000023953	Polh	80905	polymerase (DNA directed), eta (RAD 30 related)	738.397	-0.210886	0.0739649	-2.85117	0.00435592	0.043151	44.9791	44.9577	45.0491	52.1263	50.254	53.7666
	ENSMUSG00000004264	Phb2	12034	prohibitin 2	1642.73	0.151456	0.0531546	2.84935	0.00438091	0.0433354	118.045	114.722	108.522	101.431	99.4372	105.853
	ENSMUSG00000030660	Pik3c2a	18704	phosphatidylinositol-4-phosphate 3-kinase catalytic subunit type 2 alpha	1598.52	-0.150591	0.0528521	-2.8493	0.00438159	0.0433354	102.237	98.8936	97.7649	111.562	109.074	110.829
	ENSMUSG00000033326	Kdm4a	230674	lysine (K)-specific demethylase 4A	1062.82	0.188094	0.06604	2.84819	0.0043969	0.0434517	75.3043	76.7473	71.4367	65.5265	60.5332	69.7285
	ENSMUSG00000035049	Rrp12	107094	ribosomal RNA processing 12 homolog	747.443	0.245017	0.0860464	2.8475	0.00440639	0.0435104	54.7483	56.7291	48.7933	46.42	38.5471	49.8245
	ENSMUSG00000027966	Col11a1	12814	collagen, type XI, alpha 1	28.4303	-1.08418	0.380865	-2.84664	0.00441836	0.0435935	1.01763	1.39661	1.18863	3.33403	1.64182	2.64955
	ENSMUSG00000040666	Sh3bgr	50795	SH3-binding domain glutamic acid-rich protein	184.518	-0.40192	0.141218	-2.8461	0.00442585	0.0436324	10.9225	9.90931	10.5194	14.8108	13.3487	13.2478
	ENSMUSG00000026643	Nmt2	18108	N-myristoyltransferase 2	796.635	-0.202288	0.0711414	-2.84347	0.00446258	0.0439591	51.6276	49.2805	45.4057	56.8709	56.036	55.059
	ENSMUSG00000007670	Khsrp	16549	KH-type splicing regulatory protein	538.756	-0.24357	0.0856705	-2.8431	0.00446773	0.0439745	34.0565	30.9915	32.2713	39.7519	37.1194	38.257
	ENSMUSG00000021707	Dhfr	13361	dihydrofolate reductase	161.267	-0.435488	0.153205	-2.84251	0.00447595	0.0440201	9.70137	8.91173	8.43928	11.5409	13.4915	11.5029
	ENSMUSG00000097415	AU020206	108167440	expressed sequence AU020206	573.364	0.236946	0.0834391	2.83975	0.00451486	0.0443671	42.4011	41.0339	38.9871	35.9691	35.4062	32.3763
	ENSMUSG00000039967	Zfp292	30046	zinc finger protein 292	1680.81	-0.171241	0.0603917	-2.83551	0.00457529	0.044925	108.547	104.813	98.6564	115.024	126.063	109.73
	ENSMUSG00000057554	Lgals8	56048	lectin, galactose binding, soluble 8	1245.66	0.165932	0.0585391	2.83456	0.00458894	0.045023	89.8224	86.5901	83.5608	77.5162	74.8813	78.9696
	ENSMUSG00000021569	Trip13	69716	thyroid hormone receptor interactor 13	81.4345	-0.634001	0.224033	-2.82994	0.00465562	0.0456407	5.42734	3.25877	3.92248	6.09102	6.56728	6.85007
	ENSMUSG00000016918	Sulf1	240725	sulfatase 1	3485.37	0.116023	0.041002	2.82969	0.00465934	0.0456407	239.753	248.996	226.85	218.7	218.933	221.593
	ENSMUSG00000035929	H2-Q4	15015	histocompatibility 2, Q region locus 4	1002.85	0.196882	0.0696058	2.82852	0.00467633	0.0457706	75.1686	68.8996	67.4548	63.1542	56.1074	64.8818
	ENSMUSG00000055723	Rras2	66922	related RAS viral (r-ras) oncogene 2	1680.4	0.156832	0.0554646	2.8276	0.00468981	0.0458659	118.723	114.988	115.594	103.483	108.717	101.006
	ENSMUSG00000035441	Myo1d	338367	myosin ID	299.914	-0.337419	0.119371	-2.82666	0.00470369	0.045965	16.8926	19.5526	15.8682	21.4147	24.2704	20.2917
	ENSMUSG00000002104	Rapsn	19400	receptor-associated protein of the synapse	1273.45	-0.168034	0.0594559	-2.8262	0.0047104	0.0459939	83.3096	80.5381	73.0414	87.1336	88.1586	90.2141
	ENSMUSG00000037544	Dlgap5	218977	DLG associated protein 5	400.548	-0.296544	0.105015	-2.82381	0.00474563	0.0462976	25.9155	22.1463	22.9406	31.8015	25.698	29.5328
	ENSMUSG00000055725	Paqr3	231474	progestin and adipoQ receptor family member III	125.545	0.478983	0.169641	2.82351	0.00475003	0.0462976	9.09079	10.1088	9.62791	6.79629	6.63866	7.23781
	ENSMUSG00000097589	Dleu2	668253	deleted in lymphocytic leukemia, 2	358.586	-0.294215	0.104209	-2.82333	0.00475283	0.0462976	22.1164	22.7449	18.8398	25.9029	24.8414	27.0771
	ENSMUSG00000032047	Acat1	110446	acetyl-Coenzyme A acetyltransferase 1	834.809	-0.209212	0.0741208	-2.82259	0.0047638	0.0463677	48.1676	52.5393	51.8837	56.8709	58.8914	60.6812
	ENSMUSG00000001755	Coasy	71743	Coenzyme A synthase	397.166	0.276551	0.0979913	2.8222	0.00476954	0.0463867	28.6292	29.5284	27.6951	22.5688	23.271	24.9446
	ENSMUSG00000030996	Art1	11870	ADP-ribosyltransferase 1	240.166	-0.351515	0.124627	-2.82055	0.00479416	0.0465892	13.9076	14.8307	12.9561	19.1707	16.7751	17.1252
	ENSMUSG00000015542	Nat9	66176	N-acetyltransferase 9 (GCN5-related, putative)	217.512	0.361903	0.128349	2.81969	0.00480702	0.046659	15.9428	16.7594	15.5711	12.5026	12.3493	12.6662
	ENSMUSG00000003500	Impdh1	23917	inosine monophosphate dehydrogenase 1	1159.44	0.178042	0.0631451	2.81956	0.00480895	0.046659	83.581	86.2576	73.398	72.0663	69.5989	72.7012
	ENSMUSG00000015647	Lama5	16776	laminin, alpha 5	2020.52	0.140494	0.0498465	2.81853	0.00482446	0.0467725	141.043	143.918	133.186	129.13	128.347	121.362
	ENSMUSG00000038335	Tsr1	104662	TSR1 20S rRNA accumulation	837.477	0.206849	0.0734075	2.81782	0.00483515	0.0468391	60.9897	60.3204	55.9251	51.1004	46.9703	55.1236
	ENSMUSG00000031503	Col4a2	12827	collagen, type IV, alpha 2	1938.6	-0.167981	0.0596881	-2.81432	0.00488812	0.0473149	113.567	128.555	118.09	145.736	127.348	131.314
	ENSMUSG00000029366	Dck	13178	deoxycytidine kinase	177.16	-0.455583	0.162016	-2.81196	0.00492414	0.0476259	12.3472	7.71463	9.44962	14.0414	12.6349	13.7001
	ENSMUSG00000063849	Ppcdc	66812	phosphopantothenoylcysteine decarboxylase	188.062	0.406521	0.144656	2.81025	0.0049503	0.0478036	15.1965	15.3628	11.8863	11.0279	9.70815	11.1152
	ENSMUSG00000020150	Gamt	14431	guanidinoacetate methyltransferase	236.004	-0.35689	0.127112	-2.80768	0.00498998	0.0481488	12.6186	14.2987	13.8476	17.4395	18.2028	16.6082
	ENSMUSG00000015093	Clic3	69454	chloride intracellular channel 3	143.344	0.455222	0.162158	2.80727	0.00499635	0.0481563	9.97273	11.6385	11.0543	7.37334	7.99495	8.46565
	ENSMUSG00000004267	Eno2	13807	enolase 2, gamma neuronal	502.168	0.253353	0.0903789	2.80323	0.00505938	0.0487035	39.009	35.4474	33.46	31.3527	27.7682	31.1484
	ENSMUSG00000025795	Rassf3	192678	Ras association (RalGDS/AF-6) domain family member 3	662.65	-0.217785	0.0776993	-2.80292	0.00506427	0.0487123	42.1297	41.2999	37.6202	48.2793	44.115	48.0151
	ENSMUSG00000012848	Rps5	20103	ribosomal protein S5	5881.27	0.115429	0.0412318	2.79952	0.00511783	0.049189	419.601	397.836	389.633	368.859	352.92	390.906
	ENSMUSG00000027285	Haus2	66296	HAUS augmin-like complex, subunit 2	484.395	0.247519	0.0884531	2.79831	0.00513705	0.049325	33.9209	36.179	33.6383	29.5575	29.0531	28.6927
	ENSMUSG00000037902	Sirpa	19261	signal-regulatory protein alpha	555.216	0.23765	0.0849318	2.79812	0.00514004	0.049325	39.9588	41.9649	36.7287	32.2503	33.1933	34.9612
	ENSMUSG00000020231	Dip2a	64451	disco interacting protein 2 homolog A	554.261	-0.237626	0.0849649	-2.79676	0.00516185	0.0494956	34.1244	36.0459	30.3695	39.9442	37.976	40.2603
	ENSMUSG00000029705	Cux1	13047	cut-like homeobox 1	1434.91	-0.173948	0.0622322	-2.79514	0.0051877	0.0497047	84.3951	94.5042	87.0672	95.7251	99.4372	104.625
	ENSMUSG00000021798	Ldb3	24131	LIM domain binding 3	1079.34	-0.178234	0.063781	-2.79447	0.00519853	0.0497695	68.0453	68.1016	63.77	73.9257	72.4542	79.422
	ENSMUSG00000041219	Arhgap11a	228482	Rho GTPase activating protein 11A	351.29	-0.287958	0.103069	-2.79383	0.00520872	0.0498282	21.1666	21.9468	19.3747	26.7364	24.6273	24.7507
	ENSMUSG00000094483	Purb	19291	purine rich element binding protein B	3517.41	-0.124027	0.0444079	-2.7929	0.00522371	0.0499326	223.335	229.045	211.873	237.678	251.127	234.065
	ENSMUSG00000021061	Sptb	20741	spectrin beta, erythrocytic	9.69501	-1.82753	0.654427	-2.79256	0.00522929	NA	0.40705	0.266022	0.178295	1.15409	0.856602	0.969349
	ENSMUSG00000039835	Nhsl1	215819	NHS-like 1	375.782	-0.294974	0.105636	-2.79237	0.00523238	0.0499766	24.0838	21.6808	20.9199	27.3775	24.4131	29.7913
	ENSMUSG00000025279	Dnase1l3	13421	deoxyribonuclease 1-like 3	75.0132	0.645821	0.231308	2.79203	0.00523778	0.0499789	6.85201	5.25393	5.94315	4.424	4.14024	2.97267
	ENSMUSG00000039529	Atp8b1	54670	ATPase, class I, type 8B, member 1	85.3992	-0.618931	0.221692	-2.79185	0.00524078	0.0499789	3.52777	5.71947	4.04135	6.4116	7.63803	6.33308
	ENSMUSG00000008668	Rps18	20084	ribosomal protein S18	3191.59	0.127557	0.0457021	2.79107	0.00525347	0.0500611	230.458	218.537	208.724	194.271	206.869	199.944
	ENSMUSG00000020334	Slc22a4	30805	solute carrier family 22 (organic cation transporter), member 4	67.154	0.667952	0.239372	2.79044	0.00526366	0.0501192	6.24144	5.18742	4.87339	3.07757	2.99811	4.13589
	ENSMUSG00000001151	Pcnt	18541	pericentrin (kendrin)	636.775	-0.222138	0.0796882	-2.78759	0.00531016	0.0505203	40.1623	39.0387	36.8476	47.9587	44.4719	42.716
	ENSMUSG00000005483	Dnajb1	81489	DnaJ heat shock protein family (Hsp40) member B1	928.928	-0.21083	0.0756379	-2.78736	0.00531402	0.0505203	61.1932	60.1209	49.031	63.603	63.4599	69.2761
	ENSMUSG00000047215	Rpl9	20005	ribosomal protein L9	6773.92	0.107646	0.0386233	2.78709	0.00531845	0.0505232	460.17	464.008	461.308	420.28	437.224	427.548
	ENSMUSG00000043300	B3galnt1	26879	UDP-GalNAc:betaGlcNAc beta 1,3-galactosaminyltransferase, polypeptide 1	198.177	-0.39204	0.140793	-2.78451	0.00536082	0.0508683	9.97273	12.8355	10.9948	14.2979	14.8478	15.1865
	ENSMUSG00000036067	Slc2a6	227659	solute carrier family 2 (facilitated glucose transporter), member 6	348.084	0.307442	0.110417	2.78438	0.00536307	0.0508683	27.7473	24.1415	24.1292	18.9783	19.6305	22.6828
	ENSMUSG00000050270	Tmem220	338369	transmembrane protein 220	7.99761	2.0933	0.752066	2.78341	0.00537916	NA	0.746259	0.598549	1.18863	0.192348	0.21415	0.19387
	ENSMUSG00000034949	Zfr2	103406	zinc finger RNA binding protein 2	100.145	0.531118	0.190835	2.78312	0.00538388	0.0510262	8.75158	7.51511	7.13179	5.44986	4.99684	5.68685
	ENSMUSG00000034994	Eef2	13629	eukaryotic translation elongation factor 2	47602.6	0.0893824	0.0321485	2.78029	0.00543097	0.0514328	3287.75	3364.18	3037.61	3062.18	2894.53	3134.94
	ENSMUSG00000073002	Vamp5	53620	vesicle-associated membrane protein 5	1784.53	-0.13943	0.0501691	-2.7792	0.0054493	0.0514957	114.245	112.727	108.165	125.667	121.066	121.944
	ENSMUSG00000001855	Nup214	227720	nucleoporin 214	512.57	0.2455	0.0883354	2.77919	0.00544955	0.0514957	36.9059	37.1765	35.5995	32.058	31.9084	28.4989
	ENSMUSG00000010830	Kdelr3	105785	KDEL (Lys-Asp-Glu-Leu) endoplasmic reticulum protein retention receptor 3	589.053	-0.268475	0.0966033	-2.77915	0.00545022	0.0514957	35.0742	41.3664	29.2998	42.5089	43.4011	40.9065
	ENSMUSG00000038175	Mylip	218203	myosin regulatory light chain interacting protein	465.452	-0.267304	0.0962005	-2.77861	0.00545916	0.0515234	26.9332	29.1959	27.2196	31.7374	31.5515	36.8999
	ENSMUSG00000026202	Tuba4a	22145	tubulin, alpha 4A	2092.59	-0.140586	0.0505985	-2.77847	0.00546155	0.0515234	140.025	128.821	124.212	145.415	139.483	147.535
	ENSMUSG00000037742	Eef1a1	13627	eukaryotic translation elongation factor 1 alpha 1	66063.3	0.0841584	0.0302933	2.77812	0.00546748	0.0515397	4512.97	4487.65	4410.65	4131.89	4219.9	4285.75
	ENSMUSG00000079017	Ifi27l2a	76933	interferon, alpha-inducible protein 27 like 2A	1140.9	-0.1744	0.0627987	-2.77713	0.00548406	0.0516563	70.6911	70.1632	70.4858	76.9392	80.3778	81.1022
	ENSMUSG00000021253	Tgfb3	21809	transforming growth factor, beta 3	2094.13	-0.150725	0.0542837	-2.77662	0.00549279	0.0516988	124.015	138.531	128.966	147.082	138.056	149.15
	ENSMUSG00000031383	Dusp9	75590	dual specificity phosphatase 9	90.213	0.63977	0.23048	2.77581	0.00550636	0.0517868	9.63353	5.85248	6.24031	5.00105	5.28238	3.6189
	ENSMUSG00000048096	Lmod1	93689	leiomodin 1 (smooth muscle)	137.73	-0.495761	0.17872	-2.77396	0.00553791	0.0520436	7.93748	6.1185	8.43928	12.2461	9.13708	10.4043
	ENSMUSG00000032352	Lrrc1	214345	leucine rich repeat containing 1	241.515	-0.374064	0.134944	-2.77199	0.0055715	0.0523192	13.704	15.0967	12.7184	18.2731	20.2729	15.1865
	ENSMUSG00000026004	Kansl1l	68691	KAT8 regulatory NSL complex subunit 1-like	1368.41	-0.160609	0.0579546	-2.7713	0.00558332	0.05239	84.8022	88.1862	81.9561	92.8399	97.7953	94.0269
	ENSMUSG00000038530	Rgs4	19736	regulator of G-protein signaling 4	23.7218	-1.12016	0.404511	-2.76918	0.00561975	0.0526916	0.678417	1.13059	1.1292	2.37229	1.7132	2.32644
	ENSMUSG00000002847	Pla1a	85031	phospholipase A1 member A	834.399	0.209971	0.0758555	2.76804	0.00563944	0.0528358	61.1932	58.2588	57.1731	48.087	48.4694	55.8991
	ENSMUSG00000048878	Hexim1	192231	hexamethylene bis-acetamide inducible 1	483.124	-0.245913	0.0888974	-2.76625	0.0056705	0.0530863	29.0363	30.792	27.4574	34.5585	33.1933	35.5428
	ENSMUSG00000042078	Svop	68666	SV2 related protein	2.14262	4.51876	1.63368	2.766	0.00567478	NA	0.40705	0.266022	0.178295	0	0	0
	ENSMUSG00000031386	Hcfc1	15161	host cell factor C1	936.583	-0.18028	0.0652014	-2.76498	0.00569264	0.0532529	58.5474	58.7908	55.9251	65.3342	65.1017	65.6572
	ENSMUSG00000028860	Sytl1	269589	synaptotagmin-like 1	93.4527	0.568756	0.206096	2.75966	0.0057861	0.0540859	6.91986	8.71221	6.41861	4.23165	5.49653	5.10524
	ENSMUSG00000028965	Tnfrsf9	21942	tumor necrosis factor receptor superfamily, member 9	6.3685	2.4206	0.877751	2.75773	0.00582043	NA	0.542734	0.864571	0.713179	0.256464	0.0713835	0.0646233
	ENSMUSG00000016382	Pls3	102866	plastin 3 (T-isoform)	3193.67	-0.114293	0.0414451	-2.75769	0.00582108	0.0543715	203.05	208.362	193.925	224.214	214.864	215.26
	ENSMUSG00000052131	Akr1b7	11997	aldo-keto reductase family 1, member B7	73.8526	0.623753	0.226337	2.75586	0.00585382	0.0546357	5.97007	5.32044	6.35918	3.97519	3.21226	4.26514
	ENSMUSG00000031877	Ces2g	72361	carboxylesterase 2G	127.801	0.464698	0.168739	2.75394	0.00588821	0.0549149	9.02295	10.5079	9.68734	6.98864	7.13835	7.04394
	ENSMUSG00000008475	Arpc5	67771	actin related protein 2/3 complex, subunit 5	882.896	-0.199277	0.0724104	-2.75205	0.00592228	0.0551551	51.5597	58.7908	51.8243	60.4614	63.7454	61.7798
	ENSMUSG00000054808	Actn4	60595	actinin alpha 4	1590.99	-0.17092	0.0621071	-2.75202	0.00592297	0.0551551	103.187	106.542	86.2946	113.613	105.148	113.285
	ENSMUSG00000039813	Tbc1d2	381605	TBC1 domain family, member 2	47.6934	0.795085	0.288961	2.75153	0.00593178	0.0551952	4.74892	3.85732	3.3876	2.37229	1.64182	2.84342
	ENSMUSG00000086391	1700042O10Rik	73321	RIKEN cDNA 1700042O10 gene	2.10675	4.49975	1.63663	2.7494	0.00597046	NA	0.203525	0.266022	0.356589	0	0	0
	ENSMUSG00000079243	Xirp1	22437	xin actin-binding repeat containing 1	1185.48	0.169595	0.0616974	2.74882	0.00598107	0.0556117	81.7493	88.3857	77.677	75.7851	71.8118	72.3134
	ENSMUSG00000026872	Zeb2	24136	zinc finger E-box binding homeobox 2	1958.83	0.13408	0.0487818	2.74855	0.00598586	0.0556141	137.515	136.27	130.631	122.461	123.708	121.944
	ENSMUSG00000054717	Hmgb2	97165	high mobility group box 2	220.014	-0.374672	0.136378	-2.74731	0.00600867	0.0557838	12.8899	14.4982	10.5194	15.5802	17.132	16.2204
	ENSMUSG00000028348	Cavin4	68016	caveolae associated 4	3476.03	0.116892	0.0425856	2.74487	0.00605348	0.0561572	237.107	252.122	224.83	224.534	213.437	219.331
	ENSMUSG00000042851	Zc3h6	78751	zinc finger CCCH type containing 6	279.387	0.341171	0.124361	2.74339	0.00608079	0.056368	20.556	21.2817	19.7313	16.2855	18.4883	13.8294
	ENSMUSG00000042826	Fgf11	14166	fibroblast growth factor 11	416.675	-0.260992	0.0951905	-2.74179	0.0061106	0.0565909	24.5587	25.8706	24.3669	29.8139	28.6248	31.0838
	ENSMUSG00000026196	Bard1	12021	BRCA1 associated RING domain 1	123.741	-0.476083	0.173662	-2.74143	0.00611728	0.0565909	7.8018	6.98307	5.70543	9.6174	9.56538	9.1765
	ENSMUSG00000046434	Hnrnpa1	15382	heterogeneous nuclear ribonucleoprotein A1	1649.16	-0.149946	0.0546977	-2.74135	0.00611868	0.0565909	107.122	104.813	96.8734	118.807	107.004	116.063
	ENSMUSG00000065954	Tacc1	320165	transforming, acidic coiled-coil containing protein 1	1962.66	-0.141208	0.0515244	-2.74061	0.00613251	0.056676	120.216	126.759	121.121	133.297	138.127	134.287
	ENSMUSG00000029161	Cgref1	68567	cell growth regulator with EF hand domain 1	383.49	0.280056	0.10221	2.74	0.00614394	0.0567389	25.9834	28.6638	28.23	23.7229	22.9855	21.5842
	ENSMUSG00000037071	Scd1	20249	stearoyl-Coenzyme A desaturase 1	5662.97	-0.101007	0.0368675	-2.73973	0.00614895	0.0567425	356.847	370.768	350.468	380.849	385.899	388.257
	ENSMUSG00000025278	Flnb	286940	filamin, beta	7269.43	-0.0959978	0.0350601	-2.73809	0.00617967	0.0569831	481.608	473.452	432.602	501.964	494.116	484.093
	ENSMUSG00000034317	Trim59	66949	tripartite motif-containing 59	163.753	-0.449729	0.164341	-2.73656	0.00620855	0.0572064	9.76921	8.77872	8.73644	11.9256	14.9905	10.3397
	ENSMUSG00000054266	Serpinb9d	20726	serine (or cysteine) peptidase inhibitor, clade B, member 9d	29.1459	0.987796	0.361195	2.7348	0.00624178	0.0574694	2.71367	1.99516	2.91215	1.34644	1.21352	1.29247
	ENSMUSG00000004642	Slbp	20492	stem-loop binding protein	348.585	-0.294959	0.107877	-2.73422	0.00625273	0.057527	21.9129	19.2866	20.5633	25.0052	23.4138	27.271
	ENSMUSG00000036880	Acaa2	52538	acetyl-Coenzyme A acyltransferase 2 (mitochondrial 3-oxoacyl-Coenzyme A thiolase)	1506.33	-0.149973	0.0548673	-2.73337	0.00626902	0.0576336	95.8604	95.6348	90.3954	105.022	99.5085	107.727
	ENSMUSG00000078521	Aunip	69885	aurora kinase A and ninein interacting protein	37.8662	-0.84328	0.308725	-2.73149	0.00630491	0.0579202	1.56036	2.06167	1.72351	3.2058	3.21226	3.16654
	ENSMUSG00000027422	Rrbp1	81910	ribosome binding protein 1	1869.95	-0.146018	0.0534906	-2.72979	0.00633741	0.0581751	115.263	115.586	119.101	131.63	124.921	130.668
	ENSMUSG00000049932	H2ax	15270	H2A.X variant histone	308.09	-0.367847	0.134766	-2.72953	0.00634249	0.0581782	21.438	14.6977	16.938	20.3889	25.6267	22.3597
	ENSMUSG00000041238	Rbbp8	225182	retinoblastoma binding protein 8, endonuclease	391.358	-0.265916	0.0974559	-2.72857	0.00636087	0.0582963	23.3376	23.8089	22.9406	28.5316	28.5534	27.1418
	ENSMUSG00000019920	Lims1	110829	LIM and senescent cell antigen-like domains 1	3630.82	-0.1191	0.0436525	-2.72837	0.00636486	0.0582963	230.933	226.518	228.871	243.961	253.554	247.507
	ENSMUSG00000025140	Pycr1	209027	pyrroline-5-carboxylate reductase 1	270.275	0.326743	0.119794	2.72755	0.00638062	0.0583535	19.4706	19.6856	20.1473	15.6443	14.4195	17.1898
	ENSMUSG00000028773	Fabp3	14077	fatty acid binding protein 3, muscle and heart	274.803	-0.327505	0.120074	-2.72753	0.00638096	0.0583535	14.586	17.4244	16.0465	19.6836	19.2735	21.3257
	ENSMUSG00000034898	Filip1	70598	filamin A interacting protein 1	1232.74	0.171701	0.0629562	2.72731	0.00638538	0.0583535	83.2418	93.7727	80.8269	77.5162	75.3096	75.6738
	ENSMUSG00000033282	Rpgrip1l	244585	Rpgrip1-like	681.139	-0.213393	0.0782675	-2.72646	0.0064017	0.058459	42.0619	44.3591	38.1551	47.3817	49.8257	46.9165
	ENSMUSG00000032349	Elovl5	68801	ELOVL family member 5, elongation of long chain fatty acids (yeast)	1144.6	-0.17474	0.0641499	-2.72393	0.00645108	0.0588661	70.6232	72.757	68.7029	76.2339	83.7328	79.2281
	ENSMUSG00000032383	Ppib	19035	peptidylprolyl isomerase B	2900.71	-0.118591	0.043559	-2.72254	0.00647828	0.0590278	185.344	187.612	175.917	194.4	200.088	200.591
	ENSMUSG00000030287	Itpr2	16439	inositol 1,4,5-triphosphate receptor 2	949.563	0.17806	0.0654025	2.72253	0.00647843	0.0590278	67.9096	66.6385	64.3644	60.5896	57.9634	57.0623
	ENSMUSG00000015653	Steap2	74051	six transmembrane epithelial antigen of prostate 2	1374.23	0.152505	0.0560452	2.7211	0.00650646	0.0592392	98.9811	95.6348	90.9303	85.4666	85.8743	85.1735
	ENSMUSG00000028789	Azin2	242669	antizyme inhibitor 2	281.477	0.331614	0.121903	2.72031	0.00652207	0.0593373	23.2019	20.0181	18.7804	15.4519	15.4188	18.2238
	ENSMUSG00000093674	Rpl41	67945	ribosomal protein L41	3960.11	0.140572	0.0516906	2.71948	0.00653842	0.059442	280.458	257.044	280.933	238.704	246.915	256.748
	ENSMUSG00000073535	Gm5532	433367	predicted gene 5532	75.6529	-0.599816	0.220583	-2.71923	0.00654334	0.0594426	4.27403	3.59129	3.98191	5.44986	6.56728	5.94534
	ENSMUSG00000027122	Arl14ep	212772	ADP-ribosylation factor-like 14 effector protein	832.697	0.202706	0.0745829	2.71786	0.00657063	0.0596463	62.4822	54.8005	58.4806	51.0363	48.7549	52.7972
	ENSMUSG00000005873	Reep5	13476	receptor accessory protein 5	2862.75	-0.118101	0.0434636	-2.71725	0.00658263	0.0597111	186.633	178.966	176.155	198.952	190.308	198.006
	ENSMUSG00000085912	Trp53cor1	100504267	tumor protein p53 pathway corepressor 1	132.959	0.457096	0.168345	2.71523	0.00662296	0.0600012	10.3798	9.57678	10.3411	7.37334	8.13771	6.59157
	ENSMUSG00000028991	Mtor	56717	mechanistic target of rapamycin kinase	1751.73	0.148186	0.0545772	2.71516	0.0066244	0.0600012	121.708	125.762	116.01	105.535	106.504	115.417
	ENSMUSG00000002803	Btbd6	399566	BTB (POZ) domain containing 6	186.744	0.408423	0.150452	2.71463	0.00663489	0.0600519	15.6036	15.4958	11.1137	11.2203	9.85092	10.5336
	ENSMUSG00000028990	Lzic	69151	leucine zipper and CTNNBIP1 domain containing	687.804	0.225159	0.0830281	2.71185	0.00669096	0.0605147	49.2531	51.8077	45.4057	40.9701	37.9046	46.0764
	ENSMUSG00000027160	Ccdc34	68201	coiled-coil domain containing 34	171.322	-0.407605	0.150333	-2.71135	0.00670103	0.0605611	10.1763	9.51028	9.39018	14.7467	12.1352	11.6322
	ENSMUSG00000024070	Prkd3	75292	protein kinase D3	1684.04	-0.140419	0.0518019	-2.71069	0.00671438	0.060637	106.512	108.271	101.39	114.96	114.713	118.325
	ENSMUSG00000009487	Otog	18419	otogelin	348.337	0.306211	0.112991	2.71005	0.00672721	0.0607082	26.5261	28.2648	21.3954	21.0942	21.415	18.87
	ENSMUSG00000006435	Neurl1a	18011	neuralized E3 ubiquitin protein ligase 1A	1610.69	0.151496	0.0559129	2.7095	0.00673856	0.060766	111.125	119.577	104.065	99.9568	97.5098	103.268
	ENSMUSG00000029581	Fscn1	14086	fascin actin-bundling protein 1	1709.03	-0.139716	0.0516023	-2.70756	0.00677804	0.0610771	107.597	111.33	102.103	118.679	114.856	119.553
	ENSMUSG00000041608	Entpd3	215446	ectonucleoside triphosphate diphosphohydrolase 3	45.7951	0.758782	0.280669	2.70348	0.00686181	0.0617284	4.13835	3.92382	3.32817	2.30817	1.99874	2.39106
	ENSMUSG00000050592	Fam78a	241303	family with sequence similarity 78, member A	24.9353	-1.03596	0.383222	-2.7033	0.00686542	0.0617284	1.22115	0.931076	1.06977	2.05171	2.35565	2.19719
	ENSMUSG00000035357	Pdzrn3	55983	PDZ domain containing RING finger 3	1917.72	-0.145973	0.054021	-2.70216	0.00688913	0.0618565	119.876	128.089	111.672	134.708	124.921	137.389
	ENSMUSG00000064061	Dzip3	224170	DAZ interacting protein 3, zinc finger	851.069	-0.194464	0.0719669	-2.70213	0.00688976	0.0618565	54.2055	50.4111	51.8837	57.2556	61.3898	60.3581
	ENSMUSG00000005803	Sqor	59010	sulfide quinone oxidoreductase	359.591	0.296769	0.109874	2.70101	0.00691297	0.0620195	27.2045	26.0701	25.0207	20.7095	18.6311	24.2337
	ENSMUSG00000025789	St8sia2	20450	ST8 alpha-N-acetyl-neuraminide alpha-2,8-sialyltransferase 2	101.989	-0.508288	0.188202	-2.70076	0.0069182	0.0620211	5.08813	5.98549	5.52713	8.33508	7.7808	7.4963
	ENSMUSG00000059049	Frem1	329872	Fras1 related extracellular matrix protein 1	90.7499	-0.588622	0.218051	-2.69946	0.00694513	0.062217	4.20619	4.8549	5.17054	6.09102	8.99432	6.3977
	ENSMUSG00000027423	Snx5	69178	sorting nexin 5	2402.38	0.123436	0.0457316	2.69914	0.00695186	0.0622318	169.401	166.131	158.861	156.571	148.478	148.181
	ENSMUSG00000053113	Socs3	12702	suppressor of cytokine signaling 3	559.209	0.252818	0.0937663	2.69625	0.00701245	0.0627083	42.8081	44.1596	33.4005	34.815	32.0512	33.6687
	ENSMUSG00000029247	Paics	67054	phosphoribosylaminoimidazole carboxylase, phosphoribosylaminoribosylaminoimidazole, succinocarboxamide synthetase	2973.11	-0.119222	0.0442198	-2.69612	0.00701531	0.0627083	185.615	195.127	181.623	199.849	203.371	206.859
	ENSMUSG00000029135	Fosl2	14284	fos-like antigen 2	1483.91	0.155908	0.0578593	2.6946	0.00704722	0.0629476	107.258	99.5586	101.687	96.6228	91.0853	88.9862
	ENSMUSG00000025498	Irf7	54123	interferon regulatory factor 7	2267.87	0.142021	0.052718	2.69398	0.00706043	0.0630197	166.755	153.761	149.292	144.582	131.917	148.44
	ENSMUSG00000006418	Rnf114	81018	ring finger protein 114	807.928	0.192677	0.0715362	2.69342	0.00707229	0.0630797	59.3615	57.9927	52.8941	51.421	46.6848	50.4708
	ENSMUSG00000025747	Tyms	22171	thymidylate synthase	294.055	-0.338692	0.12576	-2.69316	0.00707789	0.0630838	18.9957	16.7594	15.5116	19.0424	24.7701	20.8733
	ENSMUSG00000005698	Ctcf	13018	CCCTC-binding factor	637.17	-0.211989	0.0787384	-2.69232	0.00709573	0.0631968	40.0266	39.6372	36.907	47.5099	44.0436	43.233
	ENSMUSG00000027655	Dhx35	71715	DEAH (Asp-Glu-Ala-His) box polypeptide 35	281.14	0.306336	0.113834	2.69108	0.00712217	0.0633493	21.6415	20.6832	19.0775	17.0548	16.1327	16.3497
	ENSMUSG00000040354	Mars1	216443	methionine-tRNA synthetase 1	2339.65	0.123498	0.0458924	2.69103	0.00712318	0.0633493	166.28	162.539	152.799	147.403	144.123	149.797
	ENSMUSG00000017776	Crk	12928	v-crk avian sarcoma virus CT10 oncogene homolog	2425.64	-0.123662	0.0459658	-2.6903	0.00713888	0.0634429	155.493	156.687	146.142	173.049	160.113	165.371
	ENSMUSG00000029363	Rfc5	72151	replication factor C (activator 1) 5	217.059	-0.34638	0.128817	-2.68894	0.00716794	0.063655	13.297	12.237	12.1835	15.9008	15.633	16.3497
	ENSMUSG00000030717	Nupr1	56312	nuclear protein transcription regulator 1	1643.87	0.155984	0.0580401	2.68752	0.00719856	0.0638807	119.741	108.337	113.693	106.24	96.796	103.462
	ENSMUSG00000031207	Msn	17698	moesin	10476.8	-0.0854721	0.0318105	-2.68691	0.00721159	0.063929	673.397	686.203	646.675	728.934	684.139	712.988
	ENSMUSG00000044313	Mab21l3	242125	mab-21-like 3	29.6317	0.93969	0.349746	2.68678	0.00721442	0.063929	2.78151	2.59371	2.31783	1.2182	1.42767	1.35709
	ENSMUSG00000028138	Adh5	11532	alcohol dehydrogenase 5 (class III), chi polypeptide	1421.59	0.150543	0.0560661	2.6851	0.00725083	0.0642052	103.052	97.364	94.7933	91.4935	86.3026	87.7584
	ENSMUSG00000036693	Nop14	75416	NOP14 nucleolar protein	399.573	0.265353	0.09884	2.68467	0.00726015	0.0642414	28.4257	29.0629	28.5271	22.5688	23.5565	25.3969
	ENSMUSG00000035232	Pdk3	236900	pyruvate dehydrogenase kinase, isoenzyme 3	389.254	-0.280777	0.104643	-2.6832	0.00729223	0.0644787	25.305	24.341	19.9096	27.5057	26.5546	30.0498
	ENSMUSG00000063316	Rpl27	19942	ribosomal protein L27	1805.83	0.140894	0.0526108	2.67804	0.00740543	0.0654324	125.507	124.565	123.499	118.807	109.716	110.053
	ENSMUSG00000092274	Neat1	66961	nuclear paraspeckle assembly transcript 1 (non-protein coding)	2874.04	0.140666	0.0525516	2.67673	0.00743445	0.0656415	215.465	196.989	182.93	191.386	177.174	170.282
	ENSMUSG00000038451	Spsb2	14794	splA/ryanodine receptor domain and SOCS box containing 2	284.435	0.311156	0.11641	2.67294	0.00751901	0.0663404	20.7596	20.2842	21.0388	15.6443	16.4896	17.9006
	ENSMUSG00000031748	Gnao1	14681	guanine nucleotide binding protein, alpha O	468.088	-0.269596	0.100975	-2.66994	0.00758655	0.0668763	25.5763	29.994	28.0517	33.5327	36.7625	30.5668
	ENSMUSG00000031446	Cul4a	99375	cullin 4A	3527.9	0.107345	0.0402076	2.66976	0.00759066	0.0668763	240.702	248.198	233.091	223.252	220.932	225.212
	ENSMUSG00000032744	Heyl	56198	hairy/enhancer-of-split related with YRPW motif-like	166.698	-0.401558	0.150438	-2.66927	0.00760166	0.0669252	8.54806	10.1753	9.56848	11.9897	13.1346	12.2784
	ENSMUSG00000014905	Dnajb9	27362	DnaJ heat shock protein family (Hsp40) member B9	356.808	0.31348	0.117459	2.66886	0.00761098	0.0669592	27.8829	22.6784	27.2791	19.9401	23.271	19.5162
	ENSMUSG00000002835	Chaf1a	27221	chromatin assembly factor 1, subunit A (p150)	195.154	-0.366047	0.13717	-2.66857	0.0076175	0.0669685	12.2115	10.6409	10.8165	15.1955	13.7056	14.411
	ENSMUSG00000034708	Grn	14824	granulin	2237.66	-0.132985	0.0498567	-2.66734	0.00764537	0.0671653	144.91	142.388	134.137	155.417	144.623	161.235
	ENSMUSG00000024940	Ltbp3	16998	latent transforming growth factor beta binding protein 3	523.083	-0.245221	0.0919533	-2.6668	0.00765767	0.0672253	29.579	34.7823	30.0724	35.8408	39.4037	36.5768
	ENSMUSG00000030987	Stim1	20866	stromal interaction molecule 1	432.459	-0.252279	0.0946941	-2.66414	0.00771844	0.0677103	25.9834	27.7993	24.1886	30.6474	29.5528	32.4409
	ENSMUSG00000016344	Ppdpf	66496	pancreatic progenitor cell differentiation and proliferation factor	130.832	0.447307	0.168004	2.66248	0.00775669	0.0679972	10.1084	10.7074	9.03359	7.95038	6.42451	7.43168
	ENSMUSG00000026305	Lrrfip1	16978	leucine rich repeat (in FLII) interacting protein 1	2256.21	-0.124437	0.0468296	-2.65723	0.00787859	0.0690165	147.352	142.787	136.039	159.905	149.977	153.933
	ENSMUSG00000023845	Lnpep	240028	leucyl/cystinyl aminopeptidase	4833.8	-0.11981	0.0451162	-2.65558	0.00791712	0.0693045	294.976	313.64	304.824	324.042	343.497	324.473
	ENSMUSG00000021094	Dhrs7	66375	dehydrogenase/reductase (SDR family) member 7	509.411	0.234219	0.0882631	2.65365	0.0079626	0.0696529	36.024	35.5804	36.907	29.9422	31.1232	31.213
	ENSMUSG00000071984	Fndc1	68655	fibronectin type III domain containing 1	730.121	-0.262902	0.0991225	-2.65229	0.00799478	0.0698845	38.3984	52.0738	40.5323	50.2028	57.5351	49.1783
	ENSMUSG00000061603	Akap6	238161	A kinase (PRKA) anchor protein 6	4673.59	0.103032	0.0388522	2.6519	0.00800398	0.0699001	314.311	334.589	306.31	297.819	292.815	297.526
	ENSMUSG00000029108	Pcdh7	54216	protocadherin 7	556.638	0.22726	0.0857023	2.65173	0.00800797	0.0699001	43.1473	39.1052	36.3721	33.5968	32.5509	34.8966
	ENSMUSG00000032288	Imp3	102462	IMP3, U3 small nucleolar ribonucleoprotein	244.792	0.336621	0.127026	2.65002	0.00804871	0.0702059	18.5886	18.3555	16.9974	15.9008	14.2767	12.4723
	ENSMUSG00000062248	Cks2	66197	CDC28 protein kinase regulatory subunit 2	131.505	-0.456729	0.172393	-2.64935	0.00806476	0.0702602	7.53043	6.31802	7.96383	9.42505	9.70815	10.8567
	ENSMUSG00000034974	Dapk3	13144	death-associated protein kinase 3	394.636	0.259921	0.0981103	2.64928	0.0080664	0.0702602	29.6468	27.9323	27.2791	22.5688	23.9135	24.2983
	ENSMUSG00000028657	Ppt1	19063	palmitoyl-protein thioesterase 1	1915.85	-0.130729	0.0493576	-2.64862	0.00808222	0.070348	122.319	124.565	114.168	130.797	131.417	132.413
	ENSMUSG00000093862	Gm5117	330731	trimethylguanosine synthase homolog pseudogene	1.97122	4.39953	1.6621	2.64697	0.00812167	NA	0.271367	0.332527	0.178295	0	0	0
	ENSMUSG00000049538	Adamts16	271127	a disintegrin-like and metallopeptidase (reprolysin type) with thrombospondin type 1 motif, 16	102.53	-0.512051	0.193456	-2.64686	0.00812436	0.0706647	6.1736	6.1185	4.45737	8.65566	7.85218	7.23781
	ENSMUSG00000020105	Lrig3	320398	leucine-rich repeats and immunoglobulin-like domains 3	388.648	-0.262192	0.0990747	-2.64641	0.00813515	0.0706756	22.4556	24.4075	22.8217	27.5699	28.7675	27.2064
	ENSMUSG00000033444	Specc1l	74392	sperm antigen with calponin homology and coiled-coil domains 1-like	2284.08	-0.128253	0.0484645	-2.64633	0.00813714	0.0706756	144.028	144.317	142.041	153.43	160.042	156.647
	ENSMUSG00000036078	Sigmar1	18391	sigma non-opioid intracellular receptor 1	352.172	-0.285735	0.108052	-2.64442	0.00818322	0.0710255	19.8776	20.8162	21.8114	23.8511	25.2697	27.1418
	ENSMUSG00000020484	Xbp1	22433	X-box binding protein 1	1753.26	0.135855	0.0514005	2.64308	0.00821564	0.0712564	125.372	122.503	114.525	108.612	108.36	112.251
	ENSMUSG00000029377	Ereg	13874	epiregulin	253.734	0.329939	0.124868	2.64231	0.00823425	0.0713673	19.6741	17.6239	18.4238	13.3361	15.2047	15.7681
	ENSMUSG00000074218	Cox7a1	12865	cytochrome c oxidase subunit 7A1	42.2197	-0.816537	0.30906	-2.642	0.00824186	0.0713829	2.17094	1.33011	2.49612	3.97519	3.35502	3.29579
	ENSMUSG00000044548	Dact1	59036	dishevelled-binding antagonist of beta-catenin 1	62.2881	-0.717625	0.27175	-2.64076	0.00827206	0.0715939	2.17094	3.45828	3.62532	6.66806	4.42577	4.20051
	ENSMUSG00000028926	Cdk14	18647	cyclin-dependent kinase 14	867.403	-0.185101	0.070121	-2.63973	0.00829715	0.0717604	51.4919	55.9311	52.6563	59.6278	61.5325	60.7459
	ENSMUSG00000022799	Arhgap31	12549	Rho GTPase activating protein 31	635.855	-0.241176	0.091404	-2.63857	0.00832558	0.0719556	35.2099	44.6252	35.2429	43.5347	46.8989	45.3009
	ENSMUSG00000022898	Vps26c	13185	VPS26 endosomal protein sorting factor C	1489.25	0.152703	0.057895	2.63759	0.00834965	0.0721128	102.034	105.079	102.103	88.9288	92.2274	96.8057
	ENSMUSG00000025888	Casp1	12362	caspase 1	65.9956	0.657137	0.249165	2.63735	0.00835563	0.0721137	5.29165	4.65538	5.94315	2.75699	3.06949	4.26514
	ENSMUSG00000047821	Trim16	94092	tripartite motif-containing 16	601.921	0.21611	0.0819578	2.63684	0.00836825	0.0721718	43.283	44.6917	39.7597	38.3413	36.9766	34.4442
	ENSMUSG00000028431	Elp1	230233	elongator complex protein 1	1405.18	0.153463	0.0582341	2.63528	0.00840671	0.0724525	102.373	101.155	88.8502	86.6207	86.0885	89.4386
	ENSMUSG00000034574	Daam1	208846	dishevelled associated activator of morphogenesis 1	1070.16	0.1696	0.0644096	2.63315	0.00845965	0.0728576	75.1686	76.4813	71.8527	66.1677	69.1706	63.2016
	ENSMUSG00000026072	Il1r1	16177	interleukin 1 receptor, type I	688.583	-0.212081	0.0805616	-2.63253	0.00847508	0.0729392	40.6372	46.5538	38.8088	49.9463	49.1832	46.5288
	ENSMUSG00000024471	Myot	58916	myotilin	169.184	-0.404407	0.153649	-2.63201	0.00848802	0.0729482	8.54806	9.37727	10.6977	12.0538	12.6349	13.3124
	ENSMUSG00000028840	Zfp593	68040	zinc finger protein 593	170.252	0.409679	0.15571	2.63105	0.00851219	0.0731047	11.3296	13.1681	13.7287	10.4509	9.99368	8.40102
	ENSMUSG00000001829	Clpb	20480	ClpB caseinolytic peptidase B	790.295	0.19695	0.0749136	2.62903	0.00856292	0.0734496	56.3086	58.5913	51.7649	45.3941	49.0404	50.6646
	ENSMUSG00000032194	Kank2	235041	KN motif and ankyrin repeat domains 2	2106.31	-0.133671	0.0508455	-2.62897	0.00856433	0.0734496	129.781	139.329	127.362	151.762	138.627	143.981
	ENSMUSG00000065822	Snord15a	449630	small nucleolar RNA, C/D box 15A	20.1537	1.21315	0.461655	2.62782	0.00859334	0.0736071	1.56036	1.2636	2.67442	0.897624	0.856602	0.646233
	ENSMUSG00000095567	Noc2l	57741	NOC2 like nucleolar associated transcriptional repressor	813.785	0.188658	0.0717938	2.62777	0.00859469	0.0736071	59.6329	59.8549	51.8243	50.331	48.6121	50.9231
	ENSMUSG00000008136	Fhl2	14200	four and a half LIM domains 2	995.908	-0.180471	0.0686917	-2.62726	0.00860751	0.0736334	66.1457	58.5913	59.491	71.4252	70.741	66.3681
	ENSMUSG00000097683	Gm26644	102639186	predicted gene, 26644	1.98026	4.40481	1.6766	2.62723	0.00860843	NA	0.271367	0.399033	0.118863	0	0	0
	ENSMUSG00000031373	Car5b	56078	carbonic anhydrase 5b, mitochondrial	601.898	-0.213719	0.0813494	-2.62717	0.00860977	0.0736334	35.9561	37.243	36.7287	44.1759	40.2603	42.9745
	ENSMUSG00000018166	Erbb3	13867	erb-b2 receptor tyrosine kinase 3	1510.78	0.154488	0.0588547	2.62491	0.00866719	0.0740216	100.677	113.857	99.6073	94.3146	93.0127	94.4792
	ENSMUSG00000026034	Clk1	12747	CDC-like kinase 1	1229.45	0.165951	0.0632216	2.62491	0.00866724	0.0740216	86.9053	90.5804	79.2223	77.9009	78.8073	71.6672
	ENSMUSG00000035325	Sec31a	69162	Sec31 homolog A (S. cerevisiae)	3225.68	-0.11985	0.0456705	-2.62422	0.00868467	0.0741188	204.271	213.549	192.499	213.121	219.433	229.413
	ENSMUSG00000027861	Casq2	12373	calsequestrin 2	9055.67	0.0976402	0.0372207	2.62327	0.0087089	0.074274	622.041	636.125	589.799	594.996	538.588	590.98
	ENSMUSG00000028278	Rragd	52187	Ras-related GTP binding D	131.162	-0.431795	0.164732	-2.62119	0.00876232	0.0746551	7.32691	7.64813	7.07235	10.0021	9.27985	10.4043
	ENSMUSG00000034006	Slc66a2	66943	solute carrier family 66 member 2	270.852	0.309273	0.117995	2.62106	0.00876576	0.0746551	20.4204	20.1511	18.6021	14.7467	15.9899	16.9313
	ENSMUSG00000051339	2900026A02Rik	243219	RIKEN cDNA 2900026A02 gene	661.493	-0.218949	0.0836001	-2.619	0.00881884	0.075055	38.8055	43.5611	38.2739	48.7923	48.6835	42.7806
	ENSMUSG00000037263	Aldh3b3	73458	aldehyde dehydrogenase 3 family, member B3	27.5728	-0.997094	0.380809	-2.61836	0.00883538	0.0751436	1.22115	1.66264	0.77261	2.30817	2.85534	2.06794
	ENSMUSG00000021714	Cenpk	60411	centromere protein K	80.7854	-0.585988	0.223845	-2.61783	0.00884906	0.0751567	4.95245	4.12334	3.68476	6.0269	7.70941	5.36373
	ENSMUSG00000028683	Eif2b3	108067	eukaryotic translation initiation factor 2B, subunit 3	446.146	0.249729	0.0954003	2.6177	0.00885246	0.0751567	32.2248	31.9891	31.4393	27.5057	24.0562	28.7574
	ENSMUSG00000038375	Trp53inp2	68728	transformation related protein 53 inducible nuclear protein 2	906.595	-0.174804	0.0667806	-2.61759	0.00885531	0.0751567	58.4117	55.3325	54.3204	63.0901	62.5319	63.8478
	ENSMUSG00000025821	Zfp282	101095	zinc finger protein 282	527.941	0.222045	0.0848418	2.61716	0.00886651	0.0751998	37.5843	37.4426	37.0853	31.8015	31.6229	32.6347
	ENSMUSG00000042807	Hecw2	329152	HECT, C2 and WW domain containing E3 ubiquitin protein ligase 2	555.523	-0.224928	0.0859673	-2.61644	0.0088851	0.0753054	34.3279	33.3192	33.4005	42.4448	38.6185	36.9645
	ENSMUSG00000071866	Ppia	268373	peptidylprolyl isomerase A	5377.88	-0.110624	0.0422872	-2.61602	0.00889612	0.0753467	347.214	327.606	344.703	365.717	367.982	366.737
	ENSMUSG00000027959	Sass6	72776	SAS-6 centriolar assembly protein	106.482	-0.482359	0.184424	-2.61549	0.00890983	0.0754108	5.63086	6.052	5.82429	8.39919	8.6374	7.43168
	ENSMUSG00000027663	Zmat3	22401	zinc finger matrin type 3	410.44	0.2628	0.100491	2.61515	0.00891875	0.0754342	31.4107	27.7993	29.062	24.6205	26.1263	22.812
	ENSMUSG00000026185	Igfbp5	16011	insulin-like growth factor binding protein 5	10689	0.0871661	0.0333551	2.61327	0.00896796	0.0757981	741.646	729.365	701.708	672.576	696.132	673.891
	ENSMUSG00000047547	Cltb	74325	clathrin, light polypeptide (Lcb)	804.869	0.198298	0.075892	2.6129	0.00897786	0.0758295	57.2584	58.1923	54.3799	50.2669	44.2577	53.1849
	ENSMUSG00000063506	Arhgap22	239027	Rho GTPase activating protein 22	829.154	-0.199621	0.0764458	-2.61127	0.00902071	0.076139	56.4443	51.2092	44.9897	58.4096	55.6077	60.6166
	ENSMUSG00000050471	Fam118b	109229	family with sequence similarity 118, member B	400.222	0.272572	0.104406	2.61069	0.00903592	0.0762149	26.8653	32.0556	27.4574	22.5688	25.5553	23.329
	ENSMUSG00000033793	Atp6v1h	108664	ATPase, H+ transporting, lysosomal V1 subunit H	1128.46	0.164696	0.0631003	2.61006	0.00905266	0.0763037	83.8524	78.1439	73.5763	69.6941	67.5288	72.4427
	ENSMUSG00000069793	Slfn9	237886	schlafen 9	237.786	-0.326587	0.125148	-2.6096	0.0090648	0.0763535	14.993	13.7001	12.9561	16.7984	18.2742	17.0605
	ENSMUSG00000022682	Rrn3	106298	RRN3 RNA polymerase I transcription factor homolog (yeast)	1965.26	0.127205	0.0487828	2.60758	0.0091185	0.0767531	139.076	136.669	129.204	122.269	123.351	124.594
	ENSMUSG00000027201	Myef2	17876	myelin basic protein expression factor 2, repressor	640.134	-0.206491	0.0792058	-2.60702	0.00913334	0.0768188	40.7729	39.5042	37.0259	43.7271	46.8989	44.5254
	ENSMUSG00000031734	Irx3	16373	Iroquois related homeobox 3	339.752	-0.274254	0.105207	-2.60682	0.00913883	0.0768188	21.1666	19.2866	20.2067	25.3258	23.5565	24.4276
	ENSMUSG00000025507	Pidd1	57913	p53 induced death domain protein 1	36.2775	0.843109	0.323455	2.60657	0.00914539	0.0768212	3.52777	3.45828	2.2584	1.79525	1.57044	1.74483
	ENSMUSG00000041429	Nthl1	18207	nth (endonuclease III)-like 1 (E.coli)	117.814	0.454102	0.174348	2.60458	0.0091988	0.0771892	8.95511	8.91173	8.97416	6.47571	6.9242	6.20383
	ENSMUSG00000022092	Ppp3cc	19057	protein phosphatase 3, catalytic subunit, gamma isoform	365.219	0.262695	0.100863	2.60447	0.00920178	0.0771892	26.7296	26.8682	25.0207	22.5047	22.2003	20.7441
	ENSMUSG00000025178	Pi4k2a	84095	phosphatidylinositol 4-kinase type 2 alpha	671.597	0.212284	0.0815219	2.60402	0.00921387	0.0772378	47.0822	51.9407	43.4445	42.2524	37.8332	42.5221
	ENSMUSG00000004105	Angptl2	26360	angiopoietin-like 2	3591.98	-0.108579	0.0417041	-2.60356	0.00922602	0.0772868	227.202	239.952	215.32	248.898	237.778	247.83
	ENSMUSG00000028023	Pitx2	18741	paired-like homeodomain transcription factor 2	518.238	-0.230427	0.088515	-2.60325	0.00923434	0.0773037	30.2574	31.9226	31.8553	37.8925	34.3354	38.0631
	ENSMUSG00000042348	Arl15	218639	ADP-ribosylation factor-like 15	373.329	0.260878	0.100252	2.60222	0.00926211	0.0774833	26.1191	27.2672	26.8631	22.4406	21.6292	22.8766
	ENSMUSG00000022206	Npr3	18162	natriuretic peptide receptor 3	47.335	-0.740863	0.284762	-2.60169	0.00927644	0.0775174	2.64583	2.4607	1.90181	3.52638	4.71131	3.42503
	ENSMUSG00000030744	Rps3	27050	ribosomal protein S3	6611.42	0.0894208	0.0343714	2.60161	0.00927882	0.0775174	454.268	455.562	435.039	416.113	421.662	424.704
	ENSMUSG00000022195	6030458C11Rik	77877	RIKEN cDNA 6030458C11 gene	761.189	0.195531	0.0751802	2.60083	0.00929986	0.0776402	52.9165	58.4583	49.1499	47.1252	46.2565	46.4641
	ENSMUSG00000005148	Klf5	12224	Kruppel-like factor 5	957.324	0.172135	0.0662358	2.59882	0.00935458	0.078044	68.4523	66.3724	65.3153	62.3207	57.6065	57.5147
	ENSMUSG00000047419	Cmya5	76469	cardiomyopathy associated 5	39.5502	-0.808221	0.311099	-2.59795	0.0093781	0.0781869	1.49252	2.4607	1.72351	3.59049	3.42641	2.90805
	ENSMUSG00000005611	Irag1	17540	inositol 1,4,5-triphosphate receptor associated 1	74.6063	0.582743	0.224407	2.59681	0.00940932	0.078394	6.58065	5.91898	5.17054	3.65461	4.56854	3.55428
	ENSMUSG00000019558	Slc6a8	102857	solute carrier family 6 (neurotransmitter transporter, creatine), member 8	924.974	0.17495	0.0673965	2.59583	0.00943632	0.0785322	67.706	65.1088	60.8579	55.4603	56.8212	58.9364
	ENSMUSG00000022438	Parvb	170736	parvin, beta	382.841	0.255097	0.0982751	2.59574	0.00943872	0.0785322	27.1367	28.0653	26.9819	23.6588	22.2003	22.9413
	ENSMUSG00000041939	Mvk	17855	mevalonate kinase	423.649	-0.262393	0.1011	-2.59539	0.0094485	0.0785602	23.4054	28.4643	24.1886	32.058	28.1251	30.8899
	ENSMUSG00000027330	Cdc25b	12531	cell division cycle 25B	474.225	-0.240654	0.0927884	-2.59358	0.00949817	0.0789198	27.6116	29.5949	28.5271	32.5709	32.4081	36.2537
	ENSMUSG00000028412	Slc44a1	100434	solute carrier family 44, member 1	1843.06	-0.136371	0.0525886	-2.59317	0.0095095	0.0789604	118.452	114.589	113.277	125.218	131.203	123.947
	ENSMUSG00000031578	Mak16	67920	MAK16 homolog	664.046	0.207425	0.0800661	2.59067	0.00957905	0.0794474	46.3359	50.3446	43.8605	43.2783	39.6892	38.5155
	ENSMUSG00000048371	Pdp2	382051	pyruvate dehydrogenase phosphatase catalytic subunit 2	208.864	-0.347753	0.134237	-2.59059	0.0095811	0.0794474	13.0935	11.0399	12.124	15.9008	14.5622	15.6388
	ENSMUSG00000019256	Ahr	11622	aryl-hydrocarbon receptor	456.352	-0.244294	0.0943243	-2.58993	0.00959946	0.079495	25.5763	29.0629	27.6951	32.8274	33.1933	31.5362
	ENSMUSG00000025068	Gsto1	14873	glutathione S-transferase omega 1	1137.2	0.156547	0.0604508	2.58966	0.00960703	0.0795011	78.8321	81.0701	76.6073	70.784	70.8838	70.3101
	ENSMUSG00000020954	Strn3	94186	striatin, calmodulin binding protein 3	3109.83	0.112821	0.0435816	2.58872	0.00963321	0.079664	219.264	209.958	208.189	198.375	199.017	191.543
	ENSMUSG00000006740	Kif5b	16573	kinesin family member 5B	10233.7	0.0838076	0.0323778	2.58843	0.00964159	0.0796796	694.631	708.349	674.607	650.072	660.083	647.913
	ENSMUSG00000020788	Atp2a3	53313	ATPase, Ca++ transporting, ubiquitous	30.8919	0.944014	0.364794	2.5878	0.00965917	0.0797711	2.37446	3.39178	2.2584	0.897624	1.78459	1.48634
	ENSMUSG00000034243	Golgb1	224139	golgi autoantigen, golgin subfamily b, macrogolgin 1	2374.01	0.124363	0.0480694	2.58717	0.00967687	0.0798146	164.041	167.328	157.315	157.789	146.122	143.851
	ENSMUSG00000038267	Slc22a23	73102	solute carrier family 22, member 23	212.812	0.338857	0.130977	2.58715	0.00967746	0.0798146	15.6714	15.6953	15.5116	13.2079	12.2066	11.6322
	ENSMUSG00000032776	Mctp2	244049	multiple C2 domains, transmembrane 2	12.2638	1.49505	0.578342	2.58507	0.00973594	NA	1.6282	1.1971	0.77261	0.512928	0.428301	0.323116
	ENSMUSG00000034235	Usp54	78787	ubiquitin specific peptidase 54	348.907	0.267428	0.103475	2.58448	0.00975267	0.0803808	25.7799	24.6735	24.7235	21.7353	20.844	19.8393
	ENSMUSG00000004610	Etfb	110826	electron transferring flavoprotein, beta polypeptide	123.025	-0.46602	0.180354	-2.58391	0.00976861	0.0804301	7.59827	7.04958	5.82429	10.0021	7.70941	10.4043
	ENSMUSG00000020307	Cdc34	216150	cell division cycle 34	1232.37	0.15641	0.0605357	2.58376	0.0097729	0.0804301	85.0057	86.191	85.0465	80.3373	73.0253	76.3847
	ENSMUSG00000028948	Nol9	74035	nucleolar protein 9	533.771	0.220078	0.0851835	2.58357	0.00977832	0.0804301	38.1949	39.5707	35.6589	32.2503	31.0518	33.8626
	ENSMUSG00000027342	Pcna	18538	proliferating cell nuclear antigen	761.044	-0.193906	0.0750892	-2.58234	0.00981341	0.0806646	49.2531	45.2902	45.584	54.2421	49.897	55.8991
	ENSMUSG00000023169	Slc38a1	105727	solute carrier family 38, member 1	1308.84	0.148268	0.057444	2.58109	0.0098488	0.0809014	92.3326	91.3785	87.7804	83.6713	81.9482	79.0989
	ENSMUSG00000116138	C030006K11Rik	223665	RIKEN cDNA C030006K11 gene	142.074	0.419946	0.162738	2.5805	0.00986575	0.0809863	9.97273	11.1729	10.876	7.37334	8.70878	7.88404
	ENSMUSG00000051185	Fam174a	67698	family with sequence similarity 174, member A	406.849	0.26009	0.100832	2.57945	0.00989581	0.0811641	27.7473	29.4619	30.1318	22.8253	24.6987	25.4616
	ENSMUSG00000026094	Stk17b	98267	serine/threonine kinase 17b (apoptosis-inducing)	4560.96	-0.097745	0.0378981	-2.57915	0.00990439	0.0811641	292.737	295.949	280.755	305.256	309.305	314.651
	ENSMUSG00000022995	Enah	13800	ENAH actin regulator	1645.88	0.137426	0.0532863	2.57901	0.00990843	0.0811641	116.281	113.724	110.186	106.753	103.006	99.1967
	ENSMUSG00000027346	Gpcpd1	74182	glycerophosphocholine phosphodiesterase 1	334.021	0.282064	0.109377	2.57882	0.00991388	0.0811641	25.6442	23.7424	22.9406	20.3248	21.2009	17.9006
	ENSMUSG00000057123	Gja5	14613	gap junction protein, alpha 5	78.3578	-0.586496	0.227611	-2.57675	0.0099733	0.0815606	4.8846	2.99274	4.45737	6.60394	5.99621	5.94534
	ENSMUSG00000024269	Tpgs2	66648	tubulin polyglutamylase complex subunit 2	362.577	-0.264848	0.102787	-2.57667	0.00997561	0.0815606	21.845	22.8779	20.3256	25.1976	25.0556	27.7234
	ENSMUSG00000040562	Gstm2	14863	glutathione S-transferase, mu 2	119.95	-0.445857	0.173143	-2.57508	0.0100217	0.081883	6.44496	6.78355	6.7752	8.71977	9.56538	8.98263
	ENSMUSG00000022793	B4galt4	56375	UDP-Gal:betaGlcNAc beta 1,4-galactosyltransferase, polypeptide 4	247.415	0.340434	0.132271	2.57376	0.0100599	0.0821404	21.6415	16.6264	16.4031	15.1314	13.2773	14.6049
	ENSMUSG00000050965	Prkca	18750	protein kinase C, alpha	755.973	-0.192861	0.0750138	-2.57101	0.0101403	0.0827415	47.4214	48.416	43.4445	54.6909	54.6083	49.6307
	ENSMUSG00000078949	R3hdml	100043899	R3H domain containing-like	304.05	-0.285577	0.111092	-2.57063	0.0101515	0.0827779	18.3173	19.2201	16.5814	21.0942	22.5572	22.1658
	ENSMUSG00000066026	Dhrs3	20148	dehydrogenase/reductase (SDR family) member 3	339.146	-0.269402	0.104876	-2.56877	0.010206	0.0831669	21.1666	20.8162	18.7804	24.1717	23.3424	25.5262
	ENSMUSG00000021768	Dusp13	27389	dual specificity phosphatase 13	428.16	0.245535	0.0956531	2.56694	0.0102601	0.0835524	32.6997	30.7255	28.3488	27.634	24.6273	24.9446
	ENSMUSG00000004565	Pnpla6	50767	patatin-like phospholipase domain containing 6	380.449	0.26056	0.101589	2.56484	0.0103222	0.0840026	28.29	27.8658	25.7339	21.6071	21.8433	24.7507
	ENSMUSG00000056305	Usp39	28035	ubiquitin specific peptidase 39	926.946	0.189589	0.0739303	2.56443	0.0103346	0.0840471	69.8091	61.052	64.0672	58.9867	52.1813	59.518
	ENSMUSG00000020592	Sdc1	20969	syndecan 1	2528.37	0.114289	0.0445897	2.56312	0.0103737	0.0843097	177.61	177.237	164.09	163.496	154.902	160.136
	ENSMUSG00000029840	Mtpn	14489	myotrophin	3067.4	-0.118715	0.046338	-2.56193	0.0104092	0.0845423	194.57	194.661	190.775	205.235	218.505	205.567
	ENSMUSG00000041147	Brca2	12190	breast cancer 2, early onset	340.013	-0.275152	0.107455	-2.56062	0.0104487	0.0848063	20.7596	20.6832	19.3153	27.1211	23.1996	23.0705
	ENSMUSG00000020532	Acaca	107476	acetyl-Coenzyme A carboxylase alpha	952.237	-0.176259	0.0689072	-2.55792	0.0105302	0.0854113	57.9368	62.1161	56.3411	63.8595	69.3847	65.8511
	ENSMUSG00000026134	Prim2	19076	DNA primase, p58 subunit	203.757	-0.351869	0.137625	-2.55672	0.0105664	0.0856488	13.1613	10.5079	11.6486	15.7084	14.8478	14.4756
	ENSMUSG00000031778	Cx3cl1	20312	chemokine (C-X3-C motif) ligand 1	419.753	-0.255768	0.100049	-2.55644	0.0105751	0.0856622	23.5411	28.2648	23.7132	30.5833	30.7663	28.6927
	ENSMUSG00000031022	BC051019	57355	cDNA sequence BC051019	153.195	0.403927	0.158108	2.55476	0.0106262	0.0860198	13.2291	11.4389	9.86564	8.91212	8.2091	8.85339
	ENSMUSG00000054604	Cggbp1	106143	CGG triplet repeat binding protein 1	1069.31	-0.173698	0.0679972	-2.55449	0.0106342	0.0860279	68.6558	66.4389	63.1757	71.0405	79.9495	72.3781
	ENSMUSG00000102918	Pcdhgc3	93706	protocadherin gamma subfamily C, 3	1587.27	-0.149602	0.0585837	-2.55364	0.0106603	0.0861821	95.0463	104.015	97.8243	110.215	103.792	115.029
	ENSMUSG00000037148	Arhgap10	78514	Rho GTPase activating protein 10	1388.15	-0.151135	0.0592224	-2.552	0.0107108	0.0865329	85.6163	86.5236	87.1861	93.2887	95.0828	99.5198
	ENSMUSG00000021666	Gfm2	320806	G elongation factor, mitochondrial 2	881.551	0.183195	0.0718001	2.55146	0.0107273	0.0866095	65.8743	63.9782	55.3902	55.1397	55.465	52.0864
	ENSMUSG00000027438	Napb	17957	N-ethylmaleimide sensitive fusion protein attachment protein beta	188.925	0.356604	0.139797	2.55087	0.0107455	0.0866996	14.0432	14.5647	13.2532	11.2844	11.4927	9.88736
	ENSMUSG00000040663	Clcf1	56708	cardiotrophin-like cytokine factor 1	189.233	0.350042	0.137274	2.54995	0.0107739	0.0867726	14.586	13.9661	13.3127	11.3485	10.7789	10.6628
	ENSMUSG00000050587	Lrrc4c	241568	leucine rich repeat containing 4C	135.554	-0.461972	0.181171	-2.54992	0.0107747	0.0867726	8.14101	7.58162	6.7752	8.59154	12.7776	9.56424
	ENSMUSG00000025350	Rdh5	19682	retinol dehydrogenase 5	156.361	-0.415118	0.162811	-2.54969	0.0107819	0.0867726	7.8018	9.97582	8.67701	12.182	9.9223	13.1185
	ENSMUSG00000024759	Atl3	109168	atlastin GTPase 3	1182.22	-0.157309	0.0617027	-2.54946	0.0107889	0.0867726	70.9624	76.1487	73.2791	82.6455	82.091	80.973
	ENSMUSG00000032308	Ulk3	71742	unc-51-like kinase 3	154.56	0.40876	0.160345	2.54925	0.0107954	0.0867726	12.8899	12.0375	9.9845	9.68151	7.42388	9.04726
	ENSMUSG00000058756	Thra	21833	thyroid hormone receptor alpha	840.32	0.179511	0.0704185	2.5492	0.010797	0.0867726	60.9219	56.9287	58.1835	51.2928	50.9678	53.0557
	ENSMUSG00000000708	Kat2b	18519	K(lysine) acetyltransferase 2B	1030.6	-0.167145	0.0655799	-2.54873	0.0108117	0.0868336	65.5351	67.769	58.4806	70.3352	72.8111	71.6672
	ENSMUSG00000038085	Cnbd2	70873	cyclic nucleotide binding domain containing 2	35.8244	0.829988	0.325929	2.54653	0.0108801	0.0873256	3.05288	3.32527	2.67442	1.2182	1.92735	1.9387
	ENSMUSG00000053931	Cnn3	71994	calponin 3, acidic	7460.77	-0.0858272	0.0337221	-2.54513	0.0109236	0.087617	482.355	485.357	460.713	520.429	500.826	492.882
	ENSMUSG00000079685	Ulbp1	77777	UL16 binding protein 1	339.13	-0.285715	0.112283	-2.54461	0.0109401	0.0876565	18.6565	23.4764	18.2455	24.6205	24.6987	24.1045
	ENSMUSG00000032228	Tcf12	21406	transcription factor 12	2227.1	-0.130612	0.0513306	-2.54452	0.0109428	0.0876565	144.571	149.305	126.292	153.237	152.475	152.963
	ENSMUSG00000038683	Pak1ip1	68083	PAK1 interacting protein 1	983.193	0.167456	0.0658359	2.54353	0.0109739	0.0878489	70.2162	70.3628	64.721	58.6661	62.3891	61.4567
	ENSMUSG00000036820	Amdhd2	245847	amidohydrolase domain containing 2	303.338	0.298142	0.117316	2.54136	0.0110423	0.0883387	23.9481	22.6784	19.553	17.7601	15.9899	19.8393
	ENSMUSG00000079084	Ccdc82	66396	coiled-coil domain containing 82	454.288	-0.257727	0.101508	-2.53899	0.0111174	0.0888811	24.8979	29.994	26.6848	33.0838	34.9065	29.5328
	ENSMUSG00000052997	Uba2	50995	ubiquitin-like modifier activating enzyme 2	1163.47	-0.162189	0.0639218	-2.5373	0.0111712	0.089253	71.573	70.8283	73.9923	79.1191	80.0922	82.9763
	ENSMUSG00000063524	Eno1	13806	enolase 1, alpha non-neuron	4762.92	-0.112616	0.0444165	-2.53546	0.01123	0.0896648	316.007	305.792	282.181	337.571	300.881	336.946
	ENSMUSG00000022957	Itsn1	16443	intersectin 1 (SH3 domain protein 1A)	1096.49	-0.168522	0.0664723	-2.53523	0.0112375	0.0896658	69.0629	72.757	62.2248	81.1708	71.5262	75.997
	ENSMUSG00000027204	Fbn1	14118	fibrillin 1	8615.17	-0.120703	0.0476222	-2.53459	0.0112578	0.08977	508.338	595.423	525.018	598.715	597.051	572.95
	ENSMUSG00000020152	Actr2	66713	ARP2 actin-related protein 2	2113	-0.128514	0.0507106	-2.53426	0.0112686	0.0897976	131.206	132.745	134.078	150.48	142.196	142.365
	ENSMUSG00000021957	Tkt	21881	transketolase	699.866	-0.204431	0.0806858	-2.53367	0.0112875	0.0898894	45.9967	44.4921	38.0362	46.8688	51.2533	49.5014
	ENSMUSG00000059743	Fdps	110196	farnesyl diphosphate synthetase	302.156	-0.287038	0.113308	-2.53326	0.0113007	0.0899361	17.571	18.7545	17.4134	22.9535	19.5591	22.9413
	ENSMUSG00000033350	Chst2	54371	carbohydrate sulfotransferase 2	418.656	-0.268056	0.105877	-2.53177	0.0113489	0.0902613	26.6618	26.4027	21.9897	29.3651	33.5502	27.2064
	ENSMUSG00000041645	Ddx24	27225	DEAD box helicase 24	2516.46	0.115342	0.0455697	2.53112	0.0113698	0.0903688	177.677	174.51	164.447	161.059	152.047	162.98
	ENSMUSG00000005846	Rsl1d1	66409	ribosomal L1 domain containing 1	1709.67	0.130901	0.0517553	2.52923	0.0114312	0.090798	120.894	118.446	113.395	111.498	103.863	106.305
	ENSMUSG00000092365	BC023719	100416360	ribosomal protein S6 pseudogene	1.9715	4.40003	1.74143	2.52668	0.0115146	NA	0.0678417	0.598549	0.118863	0	0	0
	ENSMUSG00000049882	Vcpkmt	207965	valosin containing protein lysine (K) methyltransferase	147.506	0.408204	0.161676	2.52482	0.0115757	0.0918861	10.2441	10.8404	12.0052	8.39919	8.85155	7.75479
	ENSMUSG00000002983	Relb	19698	avian reticuloendotheliosis viral (v-rel) oncogene related B	297.585	0.282217	0.111911	2.52181	0.0116753	0.0926172	22.1164	20.8162	21.4548	18.0166	18.06	16.8667
	ENSMUSG00000015605	Srf	20807	serum response factor	565.844	-0.207473	0.0822864	-2.52135	0.0116906	0.0926783	34.0565	36.2455	33.3411	39.8801	39.1181	40.5188
	ENSMUSG00000026177	Slc11a1	18173	solute carrier family 11 (proton-coupled divalent metal ion transporters), member 1	29.5873	0.908955	0.360727	2.51978	0.0117427	0.0930311	2.30662	3.25877	2.0801	1.2182	1.21352	1.61558
	ENSMUSG00000030772	Dkk3	50781	dickkopf WNT signaling pathway inhibitor 3	230.868	-0.363647	0.144339	-2.5194	0.0117556	0.0930733	10.9904	14.8972	13.8476	14.8749	18.4883	17.836
	ENSMUSG00000026748	Plxdc2	67448	plexin domain containing 2	56.9956	0.638221	0.253628	2.51637	0.0118572	0.0938175	5.42734	4.18984	4.10078	2.94933	2.92672	2.90805
	ENSMUSG00000039108	Lsm14b	241846	LSM family member 14B	549.396	0.213535	0.0848887	2.51548	0.0118872	0.0939939	37.2451	40.7013	38.3928	34.0456	33.5502	32.6994
	ENSMUSG00000013662	Atad1	67979	ATPase family, AAA domain containing 1	1443.95	0.141948	0.0564537	2.51442	0.011923	0.0942159	102.305	98.3615	98.1215	92.0705	91.2994	87.2414
	ENSMUSG00000030494	Rhpn2	52428	rhophilin, Rho GTPase binding protein 2	56.7063	0.647614	0.257704	2.51301	0.0119705	0.0945306	4.34187	4.9214	4.39793	2.43641	2.71257	3.55428
	ENSMUSG00000038248	Sobp	109205	sine oculis binding protein	51.2852	-0.703709	0.280109	-2.51227	0.0119956	0.0946679	1.76388	2.72672	3.14987	4.03931	4.42577	4.07127
	ENSMUSG00000079491	H2-T10	15024	histocompatibility 2, T region locus 10	86.9017	0.5094	0.202802	2.51181	0.0120115	0.0947324	6.58065	6.71705	6.83463	4.87281	4.28301	4.97599
	ENSMUSG00000042444	Mindy2	235461	MINDY lysine 48 deubiquitinase 2	810.556	-0.184435	0.0734421	-2.5113	0.0120289	0.0947911	54.2055	48.3495	47.3075	58.5379	53.609	57.7732
	ENSMUSG00000000938	Hoxa10	15395	homeobox A10	242.664	-0.319316	0.12716	-2.51113	0.0120344	0.0947911	15.7393	13.5671	13.3127	17.8884	18.9166	16.2851
	ENSMUSG00000028270	Gbp2	14469	guanylate binding protein 2	677.857	0.200235	0.0797531	2.51068	0.0120498	0.0948517	46.2002	50.0121	46.7726	39.9442	40.0461	44.3316
	ENSMUSG00000029426	Scarb2	12492	scavenger receptor class B, member 2	3190.13	0.114777	0.0457211	2.51037	0.0120606	0.0948758	216.076	220.067	217.817	201.068	207.298	195.356
	ENSMUSG00000039384	Dusp10	63953	dual specificity phosphatase 10	807.557	0.181301	0.0722699	2.50866	0.0121191	0.0952745	61.0576	55.1995	53.1912	49.4975	49.7543	49.8892
	ENSMUSG00000016256	Ctsz	64138	cathepsin Z	2222.61	0.13181	0.0525771	2.50698	0.0121766	0.0956654	153.187	158.748	146.855	141.376	128.847	147.793
	ENSMUSG00000051648	Kctd19	279499	potassium channel tetramerisation domain containing 19	5.43214	2.4377	0.973414	2.50428	0.0122701	NA	0.881942	0.332527	0.594315	0.192348	0.142767	0
	ENSMUSG00000058325	Dock1	330662	dedicator of cytokinesis 1	651.143	-0.220009	0.0878778	-2.50358	0.0122945	0.0965301	35.6847	43.6276	39.2843	47.8946	47.2559	42.9745
	ENSMUSG00000019960	Dusp6	67603	dual specificity phosphatase 6	457.74	0.241236	0.0964024	2.50238	0.0123361	0.0967949	35.9561	33.8513	28.2894	27.4416	26.7688	28.4342
	ENSMUSG00000063785	Utp14a	72554	UTP14A small subunit processome component	637.578	0.197584	0.0789764	2.50181	0.012356	0.0968142	45.3183	44.6917	44.3359	40.9701	38.7612	37.3522
	ENSMUSG00000059447	Hadhb	231086	hydroxyacyl-CoA dehydrogenase trifunctional multienzyme complex subunit beta	721.191	-0.200922	0.0803157	-2.50165	0.0123615	0.0968142	42.9438	46.1548	43.3256	56.0374	46.9703	49.0491
	ENSMUSG00000034161	Scx	20289	scleraxis	1467.74	-0.13995	0.0559436	-2.50163	0.0123623	0.0968142	94.5035	89.9819	90.9303	100.47	101.936	100.877
	ENSMUSG00000079316	Rab9	56382	RAB9, member RAS oncogene family	524.216	-0.228772	0.0914923	-2.50045	0.0124037	0.0970763	29.5112	33.5852	32.093	40.0725	34.5496	36.8999
	ENSMUSG00000001785	Pwp1	103136	PWP1 homolog, endonuclein	797.198	0.177914	0.0712214	2.49803	0.0124884	0.0976771	56.987	55	54.9147	48.1511	49.3974	49.8892
	ENSMUSG00000032788	Pdxk	216134	pyridoxal (pyridoxine, vitamin B6) kinase	236.354	0.310508	0.124397	2.49609	0.0125569	0.0981134	17.3675	18.156	16.1654	14.8108	13.1346	13.6355
	ENSMUSG00000051341	Zfp52	22710	zinc finger protein 52	534.073	0.250525	0.10037	2.496	0.0125602	0.0981134	41.7905	32.5877	39.938	30.9039	32.4081	32.8286
	ENSMUSG00000019370	Calm3	12315	calmodulin 3	2734.26	-0.119784	0.0480281	-2.49404	0.0126297	0.0984917	185.683	169.19	162.605	185.167	184.027	191.931
	ENSMUSG00000022564	Grina	66168	glutamate receptor, ionotropic, N-methyl D-aspartate-associated protein 1 (glutamate binding)	2343.7	0.114752	0.0460114	2.494	0.0126314	0.0984917	164.313	163.404	153.333	152.724	142.553	148.246
	ENSMUSG00000026494	Kif26b	269152	kinesin family member 26B	302.963	-0.30431	0.122019	-2.49396	0.0126327	0.0984917	16.6212	21.0157	15.9277	22.8894	23.0569	20.0332
	ENSMUSG00000062101	Zfp119b	240120	zinc finger protein 119b	72.8789	-0.556305	0.223174	-2.4927	0.0126777	0.0987795	3.59561	3.7243	4.27907	5.89867	5.78206	5.42835
	ENSMUSG00000046658	Zfp316	54201	zinc finger protein 316	219.184	0.344376	0.138173	2.49234	0.0126903	0.0988151	15.6714	14.7642	17.8295	13.7208	11.5641	12.7954
	ENSMUSG00000017724	Etv4	18612	ets variant 4	213.07	0.337201	0.135392	2.49056	0.0127543	0.0992508	15.4001	17.2249	14.3824	13.9132	11.4927	11.6968
	ENSMUSG00000025358	Cdk2	12566	cyclin-dependent kinase 2	641.1	-0.208332	0.0836987	-2.48907	0.0128077	0.0995551	37.2451	40.2358	39.8191	47.5099	41.1883	46.7872
	ENSMUSG00000005802	Slc30a4	22785	solute carrier family 30 (zinc transporter), member 4	3717.73	0.0992097	0.039863	2.48877	0.0128187	0.0995551	258.816	255.713	244.323	233.51	232.496	241.433
	ENSMUSG00000031521	Aga	11593	aspartylglucosaminidase	556.546	0.208586	0.083815	2.48865	0.0128228	0.0995551	39.009	39.5042	39.1654	33.725	32.6936	35.3489
	ENSMUSG00000014303	Glis2	83396	GLIS family zinc finger 2	265.28	-0.297434	0.11952	-2.48857	0.0128259	0.0995551	15.4001	17.3579	14.2636	19.7477	19.4163	18.4823
	ENSMUSG00000037012	Hk1	15275	hexokinase 1	1643.93	-0.134281	0.0539673	-2.48819	0.0128396	0.0995983	107.665	103.216	98.5969	117.332	107.004	114.706
	ENSMUSG00000032458	Copb2	50797	coatomer protein complex, subunit beta 2 (beta prime)	3864.11	-0.105821	0.0425354	-2.48783	0.0128525	0.0996353	245.723	250.393	238.202	254.412	269.687	265.214
	ENSMUSG00000001123	Lgals9	16859	lectin, galactose binding, soluble 9	663.395	0.204826	0.0823418	2.48751	0.0128642	0.0996627	51.2883	47.2189	41.9587	41.6754	37.6191	42.1344
	ENSMUSG00000059897	Zfp930	234358	zinc finger protein 930	377.677	0.250689	0.100803	2.48693	0.0128849	0.0997176	29.1719	25.6711	26.1499	23.1459	22.343	22.4889
	ENSMUSG00000020882	Cacnb1	12295	calcium channel, voltage-dependent, beta 1 subunit	1956.74	0.126479	0.0508589	2.48686	0.0128875	0.0997176	139.957	135.937	127.421	127.975	116.212	124.529
	ENSMUSG00000021243	Fcf1	73736	FCF1 rRNA processing protein	380.567	0.257691	0.10364	2.48641	0.0129038	0.099781	28.9684	25.9371	26.8036	21.9277	24.6273	21.778
	ENSMUSG00000038299	Wdr36	225348	WD repeat domain 36	1865.34	0.125352	0.0504318	2.48557	0.0129343	0.0999533	132.766	127.158	124.152	117.268	114.356	120.005
	ENSMUSG00000024424	Ttc39c	72747	tetratricopeptide repeat domain 39C	213.595	0.361233	0.14538	2.48475	0.0129642	0.100122	13.7719	18.688	14.9173	11.0921	13.4201	12.343
	ENSMUSG00000018143	Mafk	17135	v-maf musculoaponeurotic fibrosarcoma oncogene family, protein K (avian)	555.841	0.216482	0.0871721	2.48339	0.013014	0.100435	42.4689	40.3023	35.3618	35.7126	31.4087	34.1857
	ENSMUSG00000020074	Ccar1	67500	cell division cycle and apoptosis regulator 1	907.025	-0.18395	0.0740779	-2.48319	0.0130211	0.100435	56.4443	58.1923	53.0129	69.0529	63.6027	57.5147
	ENSMUSG00000006386	Tek	21687	TEK receptor tyrosine kinase	10.9891	1.49814	0.603573	2.48212	0.0130602	NA	0.814101	0.997582	1.36693	0.384696	0.428301	0.323116
	ENSMUSG00000035505	Cox18	231430	cytochrome c oxidase assembly protein 18	251.758	0.309505	0.124723	2.48154	0.0130818	0.100804	19.9455	16.8924	18.1266	14.0414	14.5622	15.7035
	ENSMUSG00000024862	Klc2	16594	kinesin light chain 2	815.563	0.178697	0.0720137	2.48143	0.0130855	0.100804	59.0901	59.9214	52.1215	51.2928	47.7555	51.6986
	ENSMUSG00000002768	Mea1	17256	male enhanced antigen 1	480.066	0.222698	0.0897616	2.48099	0.0131018	0.100867	36.2953	33.1197	32.6279	28.5316	29.0531	29.7267
	ENSMUSG00000033453	Adamts15	235130	a disintegrin-like and metallopeptidase (reprolysin type) with thrombospondin type 1 motif, 15	29.2009	0.88435	0.35704	2.47689	0.0132532	0.101968	2.4423	2.72672	2.31783	1.73113	1.21352	1.0986
	ENSMUSG00000021222	Dcaf4	73828	DDB1 and CUL4 associated factor 4	346.322	0.260335	0.105144	2.47599	0.0132868	0.102162	25.3728	26.5357	22.6434	20.5812	21.5578	19.9686
	ENSMUSG00000024789	Jak2	16452	Janus kinase 2	1193.04	0.151168	0.061072	2.47524	0.0133147	0.102313	83.5132	81.4027	82.6693	77.3239	72.2401	73.2828
	ENSMUSG00000025225	Nfkb2	18034	nuclear factor of kappa light polypeptide gene enhancer in B cells 2, p49/p100	829.327	0.175267	0.0708158	2.47497	0.0133246	0.102325	56.8514	61.6505	55.093	50.9081	51.8244	50.7939
	ENSMUSG00000032397	Tipin	66131	timeless interacting protein	256.232	-0.313594	0.126739	-2.47433	0.0133488	0.102446	17.164	13.9661	14.0258	20.6453	17.4176	17.9006
	ENSMUSG00000021969	Zdhhc20	75965	zinc finger, DHHC domain containing 20	1130.09	-0.166453	0.0673295	-2.47222	0.0134279	0.102989	70.2162	73.422	66.5633	83.9919	79.6639	71.9257
	ENSMUSG00000068245	Phf11d	219132	PHD finger protein 11D	643.653	0.204121	0.0826331	2.47021	0.0135034	0.103504	49.1174	44.4921	42.4341	36.8026	40.4744	40.5834
	ENSMUSG00000027893	Ahcyl1	229709	S-adenosylhomocysteine hydrolase-like 1	1473.75	-0.141899	0.0574593	-2.46956	0.0135278	0.103626	91.3828	93.4401	91.5246	106.625	101.15	96.9995
	ENSMUSG00000019933	Mrln	69563	myoregulin	56.5213	-0.651324	0.263814	-2.46887	0.0135539	0.103761	3.05288	2.26118	3.32817	4.10342	4.21162	5.29911
	ENSMUSG00000073542	Cep76	225659	centrosomal protein 76	290.919	-0.282945	0.114617	-2.46861	0.0135641	0.103774	17.3675	17.89	16.5814	22.6329	18.9166	21.3903
	ENSMUSG00000046873	Mbtps2	270669	membrane-bound transcription factor peptidase, site 2	506.931	0.223442	0.090541	2.46786	0.0135925	0.103926	36.0918	35.7134	35.8967	29.4292	29.2672	33.4749
	ENSMUSG00000027006	Dnajc10	66861	DnaJ heat shock protein family (Hsp40) member C10	2784.57	-0.108349	0.0439104	-2.46751	0.0136057	0.103936	180.663	178.102	170.034	187.924	193.092	188.312
	ENSMUSG00000022369	Mtbp	105837	Mdm2, transformed 3T3 cell double minute p53 binding protein	405.366	-0.243503	0.0986892	-2.46738	0.0136107	0.103936	26.594	22.8114	23.832	28.9163	29.1958	28.4989
	ENSMUSG00000054150	Syne3	212073	spectrin repeat containing, nuclear envelope family member 3	612.385	-0.198061	0.0803162	-2.46601	0.0136626	0.104268	39.6874	37.0435	35.8967	44.1118	40.76	44.0731
	ENSMUSG00000030264	Thumpd3	14911	THUMP domain containing 3	618.744	0.199838	0.0810541	2.46549	0.0136826	0.104355	43.9614	45.8888	40.77	39.9442	37.8332	35.7367
	ENSMUSG00000027230	Creb3l1	26427	cAMP responsive element binding protein 3-like 1	292.83	-0.2796	0.113457	-2.46437	0.0137255	0.104617	16.7569	17.2249	18.1266	21.543	20.6298	21.1318
	ENSMUSG00000035236	Scai	320271	suppressor of cancer cell invasion	490.883	-0.231515	0.0939743	-2.4636	0.0137551	0.104778	28.4257	31.7231	28.8837	32.4427	37.3336	34.7027
	ENSMUSG00000023330	Dtwd1	69185	DTW domain containing 1	153.676	0.403002	0.163603	2.46329	0.013767	0.104803	11.126	13.3676	10.1034	9.80974	8.78017	7.4963
	ENSMUSG00000021546	Hnrnpk	15387	heterogeneous nuclear ribonucleoprotein K	5863.61	-0.0930368	0.0377839	-2.46234	0.0138033	0.105015	378.285	368.108	372.576	398.353	398.962	395.494
	ENSMUSG00000027274	Mkks	59030	McKusick-Kaufman syndrome	195.696	-0.33308	0.135352	-2.46085	0.013861	0.105388	12.1437	11.3724	10.6977	14.7467	13.7056	14.5402
	ENSMUSG00000059248	Septin9	53860	septin 9	2754.64	-0.110095	0.0447557	-2.45991	0.0138973	0.105599	177.474	181.892	163.853	191.13	180.743	191.673
	ENSMUSG00000027375	Mal	17153	myelin and lymphocyte protein, T cell differentiation protein	76.1651	0.543722	0.221105	2.45911	0.0139281	0.105767	6.91986	5.91898	5.05168	4.23165	3.64056	4.32976
	ENSMUSG00000028036	Ptgfr	19220	prostaglandin F receptor	94.4033	0.500156	0.203458	2.45827	0.0139607	0.105928	8.41237	7.04958	6.41861	4.68047	4.63993	6.07459
	ENSMUSG00000017765	Slc12a4	20498	solute carrier family 12, member 4	1270.91	0.172297	0.0700949	2.45805	0.0139693	0.105928	97.0137	87.9202	81.2429	82.5172	69.8844	83.1055
	ENSMUSG00000078771	Evi2a	14017	ecotropic viral integration site 2a	204.809	0.333189	0.13556	2.45788	0.0139761	0.105928	14.993	16.6264	13.491	11.7973	12.4207	11.5029
	ENSMUSG00000096210	H1f0	14958	H1.0 linker histone	2471.83	0.127243	0.0517739	2.45768	0.0139839	0.105928	167.366	169.389	171.876	149.839	161.041	154.773
	ENSMUSG00000037286	Stag1	20842	stromal antigen 1	1000.19	-0.167054	0.0679869	-2.45714	0.0140046	0.10602	59.2258	66.5054	60.1447	67.9629	70.8838	69.6639
	ENSMUSG00000021500	Ddx46	212880	DEAD box helicase 46	704.917	-0.189465	0.0771317	-2.45639	0.0140343	0.106179	45.1147	42.763	42.0775	51.8057	50.0398	46.2056
	ENSMUSG00000037594	Clba1	217887	clathrin binding box of aftiphilin containing 1	217.108	0.337266	0.137359	2.45536	0.0140745	0.106418	18.7243	14.4982	14.6796	13.272	11.921	12.6015
	ENSMUSG00000025092	Hspa12a	73442	heat shock protein 12A	617.936	-0.19554	0.0796502	-2.45499	0.0140889	0.106461	37.4486	39.7037	36.5504	45.3941	42.1162	42.5221
	ENSMUSG00000038860	Garnl3	99326	GTPase activating RANGAP domain-like 3	109.406	0.449469	0.183177	2.45374	0.014138	0.106767	8.81942	7.44861	8.61757	6.0269	6.06759	6.13921
	ENSMUSG00000032911	Cspg4	121021	chondroitin sulfate proteoglycan 4	297.754	-0.288325	0.117549	-2.45281	0.0141747	0.106978	18.5886	18.7545	15.6305	21.9277	23.1996	19.387
	ENSMUSG00000020057	Dram1	71712	DNA-damage regulated autophagy modulator 1	241.176	0.310334	0.12657	2.45187	0.0142116	0.10719	17.0961	18.821	16.8191	14.8108	12.4921	15.1218
	ENSMUSG00000097048	1600020E01Rik	72012	RIKEN cDNA 1600020E01 gene	122.137	0.423872	0.173074	2.44908	0.0143224	0.107959	10.1763	8.84522	8.61757	7.37334	6.85281	6.33308
	ENSMUSG00000063011	Msln	56047	mesothelin	4582.84	0.103599	0.0423206	2.44797	0.0143664	0.108225	318.992	329.135	289.491	286.855	281.536	302.243
	ENSMUSG00000019943	Atp2b1	67972	ATPase, Ca++ transporting, plasma membrane 1	2009.39	0.126374	0.0516649	2.44604	0.0144435	0.108739	146.877	137.932	129.382	132.399	123.351	122.913
	ENSMUSG00000030074	Gxylt2	232313	glucoside xylosyltransferase 2	183.806	-0.358082	0.146477	-2.44462	0.0145003	0.109099	9.22647	11.5719	10.9354	13.0155	13.2773	14.411
	ENSMUSG00000057337	Chst3	53374	carbohydrate sulfotransferase 3	135.609	-0.410777	0.168199	-2.4422	0.014598	0.109767	8.6159	7.78114	6.65633	10.4509	8.92293	11.1152
	ENSMUSG00000037072	Selenof	93684	selenoprotein F	4135.75	-0.106299	0.0435603	-2.44026	0.0146767	0.11024	265.125	262.231	258.23	271.788	291.887	281.24
	ENSMUSG00000035863	Palm	18483	paralemmin	702.828	0.187086	0.0766682	2.44021	0.0146788	0.11024	48.5068	50.4776	48.615	41.9318	42.0449	45.5594
	ENSMUSG00000056724	Nbeal2	235627	neurobeachin-like 2	107.345	0.442962	0.181704	2.43782	0.0147761	0.110804	8.27669	7.98065	8.14212	6.28336	5.63929	6.00996
	ENSMUSG00000058446	Znrf2	387524	zinc and ring finger 2	1049.17	0.164986	0.0676779	2.43781	0.0147766	0.110804	76.0506	70.7618	71.9122	61.2307	66.1725	67.5313
	ENSMUSG00000038264	Sema7a	20361	sema domain, immunoglobulin domain (Ig), and GPI membrane anchor, (semaphorin) 7A	548.276	0.228919	0.0939084	2.43769	0.0147816	0.110804	41.5191	41.6324	33.8165	34.2379	35.2634	29.9852
	ENSMUSG00000015839	Nfe2l2	18024	nuclear factor, erythroid derived 2, like 2	1817.99	0.127247	0.0522045	2.43748	0.0147901	0.110804	123.947	132.213	118.566	115.409	110.287	116.774
	ENSMUSG00000074971	Fibin	67606	fin bud initiation factor homolog (zebrafish)	300.355	-0.285354	0.117119	-2.43645	0.0148323	0.111052	17.7067	16.3603	19.1964	21.0942	22.6286	21.3257
	ENSMUSG00000036438	Calm2	12314	calmodulin 2	3028.95	-0.128272	0.0526622	-2.43575	0.0148608	0.111197	185.072	189.541	195.649	202.286	217.862	203.24
	ENSMUSG00000010663	Fads1	76267	fatty acid desaturase 1	1131.45	-0.15662	0.0643317	-2.43457	0.0149097	0.111399	71.7087	68.5671	70.6641	75.3363	79.6639	80.0682
	ENSMUSG00000061665	Cd2ap	12488	CD2-associated protein	792.01	-0.190517	0.078258	-2.43447	0.0149137	0.111399	44.7755	50.6771	50.2791	57.5761	55.6077	53.2496
	ENSMUSG00000018672	Copz2	56358	coatomer protein complex, subunit zeta 2	751.535	-0.176834	0.0726385	-2.43444	0.014915	0.111399	46.1324	48.1499	44.9302	54.2421	51.8958	51.0524
	ENSMUSG00000000088	Cox5a	12858	cytochrome c oxidase subunit 5A	1451.27	0.164807	0.0677236	2.43353	0.0149525	0.111611	98.6419	94.7703	108.581	90.8523	89.6576	89.2447
	ENSMUSG00000004393	Ddx56	52513	DEAD box helicase 56	582.169	0.197544	0.081221	2.43218	0.0150083	0.111959	40.8407	41.0339	40.77	35.7126	35.192	35.9952
	ENSMUSG00000028788	Ptp4a2	19244	protein tyrosine phosphatase 4a2	6477.35	-0.0906573	0.0372894	-2.43118	0.0150497	0.112201	414.174	409.74	413.228	439.643	430.656	446.353
	ENSMUSG00000072980	Oip5	70645	Opa interacting protein 5	59.2948	-0.663798	0.273217	-2.42957	0.0151169	0.112506	4.00266	2.92624	2.19897	6.09102	3.71194	4.52363
	ENSMUSG00000035158	Mitf	17342	melanogenesis associated transcription factor	250.589	0.298248	0.122759	2.42954	0.0151178	0.112506	17.164	19.3531	18.0078	14.939	13.8484	15.5096
	ENSMUSG00000022824	Muc13	17063	mucin 13, epithelial transmembrane	7.07814	1.88122	0.774326	2.42949	0.01512	NA	0.678417	0.997582	0.534884	0.256464	0.142767	0.19387
	ENSMUSG00000078566	Bnip3	12176	BCL2/adenovirus E1B interacting protein 3	960.922	-0.170798	0.0703079	-2.42929	0.0151285	0.112506	61.3289	55.8646	60.9768	65.8471	66.1725	68.5653
	ENSMUSG00000022346	Myc	17869	myelocytomatosis oncogene	282.514	0.293098	0.120653	2.42925	0.0151299	0.112506	21.3701	22.2793	17.8889	16.029	15.5616	18.4176
	ENSMUSG00000002870	Mcm2	17216	minichromosome maintenance complex component 2	581.875	-0.216171	0.0889945	-2.42903	0.0151392	0.112506	39.0768	36.578	30.7855	39.9442	43.187	40.0664
	ENSMUSG00000030714	Sgf29	75565	SAGA complex associated factor 29	100.786	0.487075	0.200535	2.42888	0.0151457	0.112506	6.58065	9.37727	7.25065	5.64221	5.99621	4.91137
	ENSMUSG00000050730	Arhgap42	71544	Rho GTPase activating protein 42	640.369	-0.201081	0.0828137	-2.42811	0.0151778	0.112615	38.3984	40.6348	38.4522	46.8047	47.0417	41.165
	ENSMUSG00000037375	Hhat	226861	hedgehog acyltransferase	125.5	-0.429489	0.176891	-2.42798	0.0151831	0.112615	7.12338	7.04958	6.89406	8.65566	11.1358	8.59489
	ENSMUSG00000031841	Cdh13	12554	cadherin 13	3694.38	0.104421	0.0430094	2.42787	0.0151879	0.112615	260.173	254.117	241.352	234.087	222.359	245.245
	ENSMUSG00000039697	Ncoa7	211329	nuclear receptor coactivator 7	347.851	-0.283709	0.116906	-2.42682	0.0152318	0.112865	22.3878	19.7521	19.7313	23.8511	28.9817	22.4243
	ENSMUSG00000058897	Col25a1	77018	collagen, type XXV, alpha 1	88.7296	-0.497373	0.204965	-2.42662	0.01524	0.112865	4.8846	4.8549	4.75452	6.15513	7.85218	6.46233
	ENSMUSG00000007034	Slc44a4	70129	solute carrier family 44, member 4	194.723	-0.343532	0.141708	-2.42421	0.0153416	0.113548	10.2441	12.7025	10.9354	15.5161	13.1346	14.2817
	ENSMUSG00000020650	Bcap29	12033	B cell receptor associated protein 29	182.359	0.340425	0.140486	2.4232	0.0153846	0.113797	13.2291	13.8996	13.0749	11.2203	10.422	10.0812
	ENSMUSG00000042901	Aida	108909	axin interactor, dorsalization associated	1002.74	-0.172646	0.0712669	-2.42253	0.0154129	0.113853	57.3941	64.3108	64.0672	71.1046	67.0291	71.3441
	ENSMUSG00000026259	Ngef	53972	neuronal guanine nucleotide exchange factor	217.514	0.312641	0.129056	2.42253	0.015413	0.113853	16.2142	16.0943	15.2739	13.4002	11.7783	13.0539
	ENSMUSG00000000794	Kcnn3	140493	potassium intermediate/small conductance calcium-activated channel, subfamily N, member 3	952.7	0.167854	0.0692936	2.42236	0.0154199	0.113853	63.8391	69.4317	65.553	62.5772	57.892	56.4161
	ENSMUSG00000027883	Gpsm2	76123	G-protein signalling modulator 2 (AGS3-like, C. elegans)	694.151	-0.182794	0.0754753	-2.42191	0.0154394	0.113928	44.5042	43.4946	40.354	47.3176	49.326	48.7906
	ENSMUSG00000021039	Snw1	66354	SNW domain containing 1	2489.19	0.11191	0.0462617	2.41906	0.0155609	0.114756	169.265	171.518	169.083	156.764	157.9	156.905
	ENSMUSG00000041891	Lman1	70361	lectin, mannose-binding, 1	2971.05	-0.110869	0.0458482	-2.41818	0.0155985	0.114964	181.952	197.255	184.297	201.965	203.514	202.529
	ENSMUSG00000005142	Man2b1	17159	mannosidase 2, alpha B1	712.681	-0.181708	0.0751584	-2.41767	0.0156202	0.115055	43.3509	46.2878	42.1964	51.2287	47.3272	50.7293
	ENSMUSG00000039953	Clstn1	65945	calsyntenin 1	1368.75	-0.13878	0.0574131	-2.41722	0.0156397	0.115129	86.4304	86.058	84.4522	92.3911	96.2963	94.0269
	ENSMUSG00000027828	Ssr3	67437	signal sequence receptor, gamma	6400.16	-0.0894483	0.0370766	-2.41253	0.0158423	0.116551	412.749	406.88	403.481	427.525	440.293	432.459
	ENSMUSG00000026062	Slc9a2	226999	solute carrier family 9 (sodium/hydrogen exchanger), member 2	525.739	0.208685	0.0865458	2.41127	0.0158972	0.116851	38.5341	39.1717	33.6977	32.5709	30.7663	32.764
	ENSMUSG00000035828	Pim3	223775	proviral integration site 3	301.018	0.267259	0.110843	2.41115	0.0159021	0.116851	22.5913	20.8162	21.4548	18.2089	17.3462	18.2884
	ENSMUSG00000025001	Hells	15201	helicase, lymphoid specific	318.182	-0.264093	0.109564	-2.4104	0.0159352	0.117024	20.9631	18.688	17.4729	22.2482	22.6999	23.4582
	ENSMUSG00000033880	Lgals3bp	19039	lectin, galactoside-binding, soluble, 3 binding protein	3170.55	-0.126531	0.052505	-2.40989	0.0159574	0.117098	220.214	196.723	182.098	218.251	207.012	226.892
	ENSMUSG00000007877	Tcap	21393	titin-cap	115.362	-0.455561	0.189051	-2.40973	0.0159644	0.117098	6.37712	5.32044	7.42894	9.2327	7.70941	9.37037
	ENSMUSG00000022297	Fzd6	14368	frizzled class receptor 6	243.852	-0.310984	0.129079	-2.40926	0.015985	0.117179	12.6186	16.2938	14.0258	18.7219	17.0606	17.4483
	ENSMUSG00000109903	Gm28710	102640594	predicted gene 28710	15.19	1.24479	0.516836	2.40848	0.0160192	NA	1.22115	1.13059	1.84238	0.64116	0.356917	0.775479
	ENSMUSG00000004591	Pkn2	109333	protein kinase N2	1851.94	-0.124435	0.0516708	-2.40822	0.0160305	0.117442	117.502	115.586	116.308	127.911	128.49	124.335
	ENSMUSG00000062190	Lancl2	71835	LanC (bacterial lantibiotic synthetase component C)-like 2	181.33	-0.365782	0.151935	-2.4075	0.0160622	0.117604	11.126	9.51028	10.5788	14.1696	14.7764	11.3091
	ENSMUSG00000027071	P2rx3	228139	purinergic receptor P2X, ligand-gated ion channel, 3	20.8475	1.00618	0.417999	2.40714	0.0160778	0.117631	2.10309	1.79565	1.60465	0.897624	0.927985	0.904726
	ENSMUSG00000031669	Gins3	78833	GINS complex subunit 3 (Psf3 homolog)	208.037	-0.328765	0.136588	-2.40698	0.016085	0.117631	13.0256	11.3059	12.0646	15.1955	13.777	16.6728
	ENSMUSG00000028438	Kif24	109242	kinesin family member 24	351.52	-0.256366	0.106562	-2.40579	0.0161376	0.117945	21.6415	21.9468	19.6718	27.1211	25.5553	22.7474
	ENSMUSG00000030447	Cyfip1	20430	cytoplasmic FMR1 interacting protein 1	1954.34	-0.124688	0.0518498	-2.40479	0.0161817	0.118197	121.572	124.099	123.083	134.708	128.49	138.617
	ENSMUSG00000023908	Pkmyt1	268930	protein kinase, membrane associated tyrosine/threonine 1	62.3937	-0.628113	0.26131	-2.40371	0.0162298	0.118466	4.0705	3.59129	2.0801	4.48812	5.63929	4.78212
	ENSMUSG00000035840	Lysmd3	80289	LysM, putative peptidoglycan-binding, domain containing 3	505.236	-0.226425	0.0942157	-2.40326	0.0162495	0.118466	30.7323	28.6638	32.2713	35.9691	37.7619	33.6687
	ENSMUSG00000061533	Cep128	75216	centrosomal protein 128	127.831	-0.448807	0.186759	-2.40313	0.0162554	0.118466	8.41237	5.32044	7.54781	9.87386	10.422	8.78876
	ENSMUSG00000024639	Gnaq	14682	guanine nucleotide binding protein, alpha q polypeptide	443.321	-0.219461	0.0913262	-2.40305	0.016259	0.118466	26.9332	27.9988	25.9122	31.8015	31.0518	31.1484
	ENSMUSG00000037434	Slc30a1	22782	solute carrier family 30 (zinc transporter), member 1	139.054	0.387924	0.161454	2.40269	0.0162751	0.118466	10.5833	10.3748	10.1628	8.59154	7.06696	8.07791
	ENSMUSG00000020802	Ube2o	217342	ubiquitin-conjugating enzyme E2O	323.179	0.260194	0.108294	2.40265	0.0162766	0.118466	22.9305	24.0085	22.584	19.4913	17.8459	20.6148
	ENSMUSG00000048368	Omd	27047	osteomodulin	16.6137	-1.2116	0.504403	-2.40205	0.0163034	NA	0.40705	0.465538	1.06977	1.85936	1.49905	1.22784
	ENSMUSG00000061731	Ext1	14042	exostosin glycosyltransferase 1	3228.42	0.098797	0.0411618	2.40021	0.0163856	0.11913	223.471	227.914	207.773	207.159	202.872	204.403
	ENSMUSG00000032423	Syncrip	56403	synaptotagmin binding, cytoplasmic RNA interacting protein	1155.91	-0.14991	0.0624581	-2.40018	0.0163872	0.11913	73.0655	74.3531	68.8217	80.0808	83.1617	76.3847
	ENSMUSG00000020585	Laptm4a	17775	lysosomal-associated protein transmembrane 4A	7099.93	-0.0941054	0.0392114	-2.39995	0.0163973	0.119133	445.449	469.927	439.912	499.463	453.927	491.718
	ENSMUSG00000045975	C2cd2	207781	C2 calcium-dependent domain containing 2	215.824	-0.31892	0.13297	-2.39845	0.0164648	0.119553	12.415	12.104	13.3127	17.0548	15.0619	15.1218
	ENSMUSG00000039055	Eme1	268465	essential meiotic structure-specific endonuclease 1	49.1559	-0.650849	0.271445	-2.39772	0.0164976	0.11972	2.4423	2.59371	2.49612	3.59049	4.49716	3.74815
	ENSMUSG00000043510	Hscb	100900	HscB iron-sulfur cluster co-chaperone	93.3574	0.472023	0.197005	2.39599	0.0165753	0.120213	7.8018	6.85006	6.7752	5.70632	4.92546	4.78212
	ENSMUSG00000035354	Uvrag	78610	UV radiation resistance associated gene	567.109	-0.198422	0.0828417	-2.39519	0.0166118	0.120406	35.142	34.1838	34.8269	41.4189	38.6185	39.4202
	ENSMUSG00000018377	Vezf1	22344	vascular endothelial zinc finger 1	1332.47	-0.143155	0.0597807	-2.39467	0.0166352	0.120505	80.8673	84.3954	84.3928	93.2246	88.7296	93.7037
	ENSMUSG00000069833	Ahnak	66395	AHNAK nucleoprotein (desmoyokin)	41999.7	-0.0857575	0.0358286	-2.39355	0.0166863	0.12073	2672.29	2759.38	2608.81	2985.75	2852.34	2685.55
	ENSMUSG00000048911	Rnf24	51902	ring finger protein 24	191.385	-0.3362	0.140464	-2.39349	0.0166888	0.12073	12.2794	10.9069	10.2222	14.0414	14.9905	13.0539
	ENSMUSG00000007097	Atp1a2	98660	ATPase, Na+/K+ transporting, alpha 2 polypeptide	2974.54	0.11286	0.0471561	2.39334	0.0166959	0.12073	197.962	217.473	194.638	191.643	180.315	191.349
	ENSMUSG00000031827	Cotl1	72042	coactosin-like 1 (Dictyostelium)	313.312	-0.265635	0.111031	-2.39244	0.0167367	0.120954	20.149	18.422	17.6512	23.9794	20.4871	22.9413
	ENSMUSG00000031976	Urb2	382038	URB2 ribosome biogenesis 2 homolog (S. cerevisiae)	376.203	0.279868	0.11702	2.39164	0.0167734	0.121148	30.4609	28.6638	22.5246	19.6836	22.4858	24.7507
	ENSMUSG00000021750	Fam107a	268709	family with sequence similarity 107, member A	185.581	-0.340527	0.142409	-2.39119	0.0167937	0.121223	11.3296	11.5054	9.56848	14.7467	12.3493	13.7648
	ENSMUSG00000025026	Add3	27360	adducin 3 (gamma)	425.425	0.242399	0.101391	2.39073	0.016815	0.121236	28.7649	29.3289	32.6874	26.7364	24.1276	25.9786
	ENSMUSG00000023966	Rsph9	75564	radial spoke head 9 homolog (Chlamydomonas)	54.9532	-0.629268	0.263218	-2.39067	0.0168177	0.121236	3.18856	2.4607	2.85271	3.59049	4.71131	4.84674
	ENSMUSG00000067377	Tspan6	56496	tetraspanin 6	543.006	-0.206676	0.0864685	-2.39019	0.0168395	0.121236	35.0063	31.7231	32.6874	38.2131	39.6892	36.7706
	ENSMUSG00000042364	Snx18	170625	sorting nexin 18	1817.57	0.127404	0.0533045	2.39011	0.0168434	0.121236	124.897	123.966	125.282	117.46	115.07	109.924
	ENSMUSG00000038894	Irs2	384783	insulin receptor substrate 2	176.621	-0.360054	0.15065	-2.39	0.0168482	0.121236	10.1084	10.5744	9.80621	11.4126	14.8478	12.86
	ENSMUSG00000027341	Tmem230	70612	transmembrane protein 230	232.283	0.309762	0.129615	2.38986	0.0168549	0.121236	18.5208	15.3628	16.8191	13.0155	13.777	14.0879
	ENSMUSG00000053801	Grwd1	101612	glutamate-rich WD repeat containing 1	277.402	0.290319	0.121655	2.38641	0.0170138	0.122308	20.8953	22.0798	17.354	15.8366	17.7031	15.6388
	ENSMUSG00000021965	Ska3	219114	spindle and kinetochore associated complex subunit 3	94.5899	-0.485471	0.203474	-2.38591	0.0170368	0.122352	5.08813	4.38936	6.00259	7.75803	7.3525	6.6562
	ENSMUSG00000008683	Rps15a	267019	ribosomal protein S15A	2652.27	0.152438	0.0638926	2.38585	0.0170398	0.122352	186.022	165.998	197.729	162.726	164.182	168.214
	ENSMUSG00000025236	Adpgk	72141	ADP-dependent glucokinase	447.545	0.218014	0.0915076	2.38247	0.0171968	0.123334	32.8354	31.3906	30.7261	26.6722	27.4112	27.4649
	ENSMUSG00000029470	P2rx4	18438	purinergic receptor P2X, ligand-gated ion channel 4	551.186	0.197674	0.08297	2.38247	0.0171968	0.123334	39.7553	39.3047	37.1447	34.1738	34.2641	32.764
	ENSMUSG00000037605	Adgrl3	319387	adhesion G protein-coupled receptor L3	786.496	-0.17455	0.0732896	-2.38164	0.0172357	0.123541	50.5421	49.6131	45.7029	54.8192	57.3209	52.2156
	ENSMUSG00000061306	Slc38a10	72055	solute carrier family 38, member 10	1755.69	-0.128823	0.0541296	-2.3799	0.0173175	0.124055	113.092	116.185	102.103	125.154	113.999	122.267
	ENSMUSG00000039179	Tekt5	70426	tektin 5	248.359	0.304606	0.128052	2.37878	0.0173702	0.12436	17.9102	18.688	17.5323	12.6308	15.1333	16.0266
	ENSMUSG00000058558	Rpl5	100503670	ribosomal protein L5	4533.08	0.12142	0.0510608	2.37795	0.0174093	0.124567	303.049	301.536	325.863	284.931	293.6	277.234
	ENSMUSG00000017390	Aldoc	11676	aldolase C, fructose-bisphosphate	162.861	0.370839	0.156	2.37717	0.0174458	0.124756	10.9904	13.9661	11.292	8.59154	9.70815	9.69349
	ENSMUSG00000018401	Mtmr4	170749	myotubularin related protein 4	752.086	-0.184978	0.0778289	-2.37673	0.0174671	0.124769	48.5068	50.0121	40.6512	51.421	53.1093	53.1203
	ENSMUSG00000056851	Pcbp2	18521	poly(rC) binding protein 2	680.077	-0.243161	0.10231	-2.3767	0.0174681	0.124769	42.3332	42.0979	38.4522	44.6247	58.3203	42.2636
	ENSMUSG00000039756	Dnttip2	99480	deoxynucleotidyltransferase, terminal, interacting protein 2	909.085	0.159367	0.0670829	2.37567	0.0175171	0.125046	63.4999	64.5103	61.2145	56.8067	57.7492	54.7359
	ENSMUSG00000040943	Tet2	214133	tet methylcytosine dioxygenase 2	840.653	0.180788	0.0761527	2.37402	0.0175954	0.125532	64.5853	56.3966	55.3308	50.844	54.7511	49.6953
	ENSMUSG00000032913	Lrig2	269473	leucine-rich repeats and immunoglobulin-like domains 2	924.274	0.161552	0.0680581	2.37374	0.0176089	0.125555	68.588	62.0496	61.9871	58.0249	55.8933	58.0317
	ENSMUSG00000064307	Lrrc51	69358	leucine rich repeat containing 51	70.9591	0.538649	0.22703	2.37259	0.0176639	0.125875	6.10576	5.18742	5.28941	3.33403	3.99747	4.07127
	ENSMUSG00000030782	Tgfb1i1	21804	transforming growth factor beta 1 induced transcript 1	231.495	-0.314535	0.132644	-2.37127	0.0177272	0.126252	14.6538	15.1632	11.0543	17.3754	16.6323	16.5436
	ENSMUSG00000073434	Wdr90	106618	WD repeat domain 90	173.825	-0.349741	0.147507	-2.371	0.0177399	0.126269	10.6512	10.1088	9.44962	14.4261	11.4927	12.4723
	ENSMUSG00000031715	Smarca5	93762	SWI/SNF related, matrix associated, actin dependent regulator of chromatin, subfamily a, member 5	2368.12	-0.124622	0.0526189	-2.36838	0.0178661	0.127094	143.282	153.029	150.302	156.699	166.038	164.078
	ENSMUSG00000004110	Cacna1e	12290	calcium channel, voltage-dependent, R type, alpha 1E subunit	1.62816	4.12649	1.74244	2.36822	0.0178739	NA	0.203525	0.199516	0.237726	0	0	0
	ENSMUSG00000004996	Mri1	67873	methylthioribose-1-phosphate isomerase 1	401.009	0.25911	0.109438	2.36764	0.0179018	0.127274	28.6971	32.9202	24.8424	26.4799	21.415	24.0399
	ENSMUSG00000063334	Krr1	52705	KRR1, small subunit (SSU) processome component, homolog (yeast)	865.67	0.161238	0.0681133	2.3672	0.0179231	0.127352	61.3289	60.0544	58.8967	54.3062	54.2514	52.5387
	ENSMUSG00000026153	Fam135a	68187	family with sequence similarity 135, member A	871.615	0.16138	0.0682174	2.36568	0.0179972	0.127804	62.4822	60.919	58.1835	53.1521	55.3222	53.7019
	ENSMUSG00000081534	Slc48a1	67739	solute carrier family 48 (heme transporter), member 1	931.488	0.164518	0.0695672	2.36487	0.0180363	0.127952	68.2488	67.104	59.1938	56.8709	55.2508	60.9397
	ENSMUSG00000029922	Mkrn1	54484	makorin, ring finger protein, 1	413.239	0.224039	0.0947384	2.36482	0.0180389	0.127952	29.6468	30.1935	28.0517	25.0052	24.199	25.9139
	ENSMUSG00000051223	Bzw1	66882	basic leucine zipper and W2 domains 1	2913.4	-0.103308	0.0437128	-2.36333	0.0181113	0.128392	184.597	187.08	182.336	200.555	199.802	194.387
	ENSMUSG00000014873	Surf2	20931	surfeit gene 2	257.424	0.297859	0.126148	2.36119	0.0182166	0.129063	16.9604	21.2152	17.8295	15.1955	15.9185	14.411
	ENSMUSG00000033720	Sfxn5	94282	sideroflexin 5	39.3399	0.720321	0.305122	2.36076	0.0182374	0.129136	3.39209	2.92624	3.32817	1.66702	1.92735	2.26181
	ENSMUSG00000025229	Pitx3	18742	paired-like homeodomain transcription factor 3	27.7648	0.95777	0.40586	2.35985	0.0182821	0.129378	2.98504	2.85973	1.42636	0.897624	1.85597	0.969349
	ENSMUSG00000103114	Gm32200	102634668	predicted gene, 32200	1.64303	4.13672	1.753	2.3598	0.0182848	NA	0.339209	0.133011	0.178295	0	0	0
	ENSMUSG00000039231	Suv39h1	20937	suppressor of variegation 3-9 1	358.107	-0.24057	0.101956	-2.35954	0.0182974	0.129411	22.6591	22.2128	19.969	25.9029	25.9122	24.6215
	ENSMUSG00000021483	Cdk20	105278	cyclin-dependent kinase 20	98.8091	0.454732	0.192793	2.35866	0.0183412	0.129607	8.41237	7.71463	6.47804	5.89867	5.35376	5.16986
	ENSMUSG00000067194	Eif1ax	66235	eukaryotic translation initiation factor 1A, X-linked	1417.14	-0.161823	0.0686111	-2.35856	0.0183462	0.129607	90.3652	80.6711	92.4161	94.1222	101.079	99.7137
	ENSMUSG00000050064	Zfp697	242109	zinc finger protein 697	317.37	0.273943	0.116218	2.35715	0.018416	0.130015	23.2019	25.2056	20.2662	20.8377	18.988	16.802
	ENSMUSG00000028539	Artn	11876	artemin	60.477	0.601859	0.255356	2.35694	0.018426	0.130015	4.74892	4.25635	5.34884	3.97519	2.78396	2.71418
	ENSMUSG00000024132	Eci1	13177	enoyl-Coenzyme A delta isomerase 1	349.913	0.2513	0.10663	2.35675	0.0184358	0.130015	25.6442	26.2031	23.2377	19.1707	21.4864	22.295
	ENSMUSG00000026675	Hsd17b7	15490	hydroxysteroid (17-beta) dehydrogenase 7	641.422	-0.187347	0.0795652	-2.35463	0.0185411	0.130683	39.416	42.5635	36.491	46.2917	44.686	43.6207
	ENSMUSG00000041313	Slc7a1	11987	solute carrier family 7 (cationic amino acid transporter, y+ system), member 1	632.85	0.195732	0.083172	2.35334	0.0186058	0.130989	47.4892	42.8295	43.0284	41.6754	38.6185	35.9952
	ENSMUSG00000028932	Psmc2	19181	proteasome (prosome, macropain) 26S subunit, ATPase 2	1494.18	0.133944	0.0569165	2.35333	0.0186059	0.130989	100.677	103.815	103.767	95.0199	90.3715	95.4486
	ENSMUSG00000022479	Vdr	22337	vitamin D (1,25-dihydroxyvitamin D3) receptor	416.387	-0.241358	0.102594	-2.35255	0.0186451	0.131151	22.4556	27.5333	25.2584	31.5451	28.0537	29.339
	ENSMUSG00000024319	Vps52	224705	VPS52 GARP complex subunit	603.639	0.192108	0.0816629	2.35245	0.0186503	0.131151	42.1976	43.4946	41.3049	35.392	36.6197	39.0325
	ENSMUSG00000021062	Rab15	104886	RAB15, member RAS oncogene family	5.95448	1.99944	0.85056	2.35074	0.0187363	NA	0.610576	0.798065	0.475452	0.128232	0.21415	0.129247
	ENSMUSG00000054611	Kdm2a	225876	lysine (K)-specific demethylase 2A	1679.37	-0.125223	0.0532797	-2.35029	0.0187589	0.131784	108.208	109.202	99.845	119.961	109.288	116.063
	ENSMUSG00000005981	Trap1	68015	TNF receptor-associated protein 1	1640.7	0.133518	0.0568134	2.35012	0.0187675	0.131784	116.077	121.04	102.044	102.906	103.649	101.782
	ENSMUSG00000027115	Kif18a	228421	kinesin family member 18A	188.414	-0.343251	0.146063	-2.35002	0.0187726	0.131784	9.97273	11.1064	11.5892	13.272	15.3474	12.9247
	ENSMUSG00000010755	Cars	27267	cysteinyl-tRNA synthetase	1334.76	0.135881	0.0578308	2.34964	0.0187917	0.131843	94.4357	90.2479	90.9303	83.9278	84.3039	82.4593
	ENSMUSG00000002107	Celf2	14007	CUGBP, Elav-like family member 2	1975.1	-0.115894	0.049336	-2.34907	0.0188204	0.131969	126.864	124.432	122.667	134.323	132.702	137.841
	ENSMUSG00000038132	Rbm24	666794	RNA binding motif protein 24	1790.69	0.121797	0.0518759	2.34785	0.0188819	0.132258	126.05	122.437	119.636	110.857	115.356	111.798
	ENSMUSG00000027939	Nup210l	77595	nucleoporin 210-like	23.8878	-1.00495	0.428033	-2.34783	0.0188832	0.132258	0.40705	1.39661	1.30749	2.43641	1.85597	2.00332
	ENSMUSG00000003873	Bax	12028	BCL2-associated X protein	482.939	0.22982	0.0978969	2.34757	0.0188963	0.132274	38.6019	35.5804	29.0026	30.2627	27.8396	29.4682
	ENSMUSG00000053580	Tanc2	77097	tetratricopeptide repeat, ankyrin repeat and coiled-coil containing 2	1363.95	0.139834	0.0595781	2.34707	0.0189218	0.132377	94.5714	95.5018	91.9406	85.3384	89.3721	81.1022
	ENSMUSG00000040264	Gbp2b	14468	guanylate binding protein 2b	478.425	0.218486	0.0931164	2.34638	0.018957	0.132544	35.4812	33.5187	32.5091	26.6722	30.6235	29.8559
	ENSMUSG00000025290	Rps24	20088	ribosomal protein S24	5470.2	0.0915993	0.0390425	2.34615	0.0189687	0.132544	364.785	376.221	371.804	347.188	346.138	350.517
	ENSMUSG00000026873	Phf19	74016	PHD finger protein 19	112.09	-0.441702	0.188299	-2.34575	0.0189888	0.132544	6.64849	6.85006	5.28941	7.56568	9.85092	8.01328
	ENSMUSG00000040694	Apobec2	11811	apolipoprotein B mRNA editing enzyme, catalytic polypeptide 2	890.059	-0.162269	0.0691759	-2.34575	0.0189889	0.132544	53.2558	58.9238	53.5478	62.1284	61.8181	61.3275
	ENSMUSG00000038080	Kdm1b	218214	lysine (K)-specific demethylase 1B	484.976	0.226192	0.0964593	2.34495	0.0190297	0.132683	36.0918	36.711	30.6072	32.8915	27.4112	27.788
	ENSMUSG00000034855	Cxcl10	15945	chemokine (C-X-C motif) ligand 10	685.206	0.182858	0.077984	2.34481	0.0190366	0.132683	49.3209	47.4184	47.0104	41.0983	40.3317	45.0424
	ENSMUSG00000030796	Tead2	21677	TEA domain family member 2	561.337	-0.198368	0.0846019	-2.34472	0.0190413	0.132683	36.1596	34.5163	32.5685	38.9184	37.3336	41.9405
	ENSMUSG00000028793	Rnf19b	75234	ring finger protein 19B	1116.22	0.147661	0.0630369	2.34246	0.0191572	0.133415	80.3924	76.6143	74.4677	67.2576	71.669	69.7931
	ENSMUSG00000018648	Dusp14	56405	dual specificity phosphatase 14	240.876	0.2947	0.125828	2.34209	0.019176	0.13347	18.9278	16.3603	17.0569	13.4644	14.6336	14.5402
	ENSMUSG00000022217	Emc9	85308	ER membrane protein complex subunit 9	98.9673	0.472826	0.201901	2.34187	0.0191875	0.133474	6.71633	7.98065	7.96383	4.74458	4.99684	6.59157
	ENSMUSG00000043885	Slc36a4	234967	solute carrier family 36 (proton/amino acid symporter), member 4	348.545	-0.23982	0.102685	-2.33549	0.019518	0.135697	20.8274	21.1487	21.0388	24.9411	24.7701	24.6861
	ENSMUSG00000023019	Gpd1	14555	glycerol-3-phosphate dehydrogenase 1 (soluble)	52.6266	-0.602659	0.258101	-2.33497	0.0195447	0.135806	2.64583	2.85973	2.73385	4.16754	4.14024	4.20051
	ENSMUSG00000028560	Usp1	230484	ubiquitin specific peptidase 1	457.742	-0.215636	0.0923871	-2.33405	0.0195932	0.136065	27.7473	29.0629	26.7442	31.3527	34.0499	31.5362
	ENSMUSG00000072825	Cep170b	217882	centrosomal protein 170B	677.78	0.189029	0.0810341	2.3327	0.0196637	0.136477	51.8311	47.9504	42.969	41.8677	38.9754	43.9438
	ENSMUSG00000020088	Sar1a	20224	secretion associated Ras related GTPase 1A	3343.56	-0.0980726	0.0421038	-2.3293	0.019843	0.137488	214.108	213.283	209.674	224.534	224.644	232.127
	ENSMUSG00000018199	Ro60	20822	Ro60, Y RNA binding protein	903.344	-0.169467	0.072767	-2.3289	0.0198642	0.137521	56.58	58.3253	52.8941	63.4748	67.0291	57.9671
	ENSMUSG00000029050	Ski	20481	ski sarcoma viral oncogene homolog (avian)	964.785	-0.158648	0.0681248	-2.32879	0.0198701	0.137521	59.8364	65.3748	54.9147	67.5141	65.9583	67.079
	ENSMUSG00000030878	Cdr2	12585	cerebellar degeneration-related 2	286.617	-0.268623	0.115414	-2.32746	0.0199405	0.13793	17.0961	18.555	15.6899	19.5554	21.415	20.7441
	ENSMUSG00000023147	Get1	71446	guided entry of tail-anchored proteins factor 1	323.05	-0.246988	0.10613	-2.32722	0.0199535	0.137942	20.3525	19.7521	18.2455	23.1459	22.4858	23.4582
	ENSMUSG00000021453	Gadd45g	23882	growth arrest and DNA-damage-inducible 45 gamma	456.552	-0.217227	0.0933599	-2.32677	0.0199774	0.13803	30.1896	26.1366	26.9819	32.2503	32.6222	31.8593
	ENSMUSG00000020467	Efemp1	216616	epidermal growth factor-containing fibulin-like extracellular matrix protein 1	53.5455	0.626591	0.269474	2.32524	0.0200591	0.138516	3.45993	4.18984	5.11111	2.94933	2.64119	2.71418
	ENSMUSG00000026596	Abl2	11352	v-abl Abelson murine leukemia viral oncogene 2 (arg, Abelson-related gene)	1220.12	0.14325	0.0616295	2.32438	0.0201052	0.138756	86.0233	89.2503	77.7365	80.0167	72.8825	75.6092
	ENSMUSG00000038502	Ptov1	84113	prostate tumor over expressed gene 1	542.818	-0.198031	0.0852186	-2.32381	0.0201359	0.13889	34.1244	35.3144	30.429	37.7002	38.9754	37.6107
	ENSMUSG00000022770	Dlg1	13383	discs large MAGUK scaffold protein 1	1646.59	-0.119969	0.0516347	-2.32343	0.0201561	0.138952	106.579	105.278	99.6073	114.255	111.929	111.798
	ENSMUSG00000026245	Farsb	23874	phenylalanyl-tRNA synthetase, beta subunit	1326.03	0.142144	0.0612009	2.32258	0.0202015	0.139186	94.7749	92.3096	87.4238	78.8626	87.3734	82.2008
	ENSMUSG00000048138	Dmrt2	226049	doublesex and mab-3 related transcription factor 2	117.155	-0.402524	0.173359	-2.32191	0.0202378	0.139358	6.71633	6.58404	6.5969	8.59154	8.78017	8.91801
	ENSMUSG00000030591	Psmd8	57296	proteasome (prosome, macropain) 26S subunit, non-ATPase, 8	3754.32	0.0989814	0.0426381	2.32143	0.0202637	0.139458	260.037	268.216	238.558	235.819	231.996	246.602
	ENSMUSG00000034685	Fam171a2	217219	family with sequence similarity 171, member A2	801.232	0.164949	0.0710889	2.32032	0.0203238	0.139793	56.0373	56.2636	54.7959	49.5616	47.6842	51.634
	ENSMUSG00000036139	Hoxc9	15427	homeobox C9	140.966	0.387633	0.167113	2.31958	0.0203635	0.139988	11.1939	9.31076	10.9948	9.10447	7.28111	7.69017
	ENSMUSG00000089715	Cbx6	494448	chromobox 6	891.32	-0.164445	0.0709246	-2.3186	0.020417	0.140217	55.3588	54.2019	56.1628	62.1284	58.5344	65.011
	ENSMUSG00000058254	Tspan7	21912	tetraspanin 7	344.727	0.260756	0.112474	2.31837	0.0204291	0.140217	24.6944	23.3434	26.031	22.5047	18.06	21.2611
	ENSMUSG00000028563	Tm2d1	94043	TM2 domain containing 1	290.151	0.266909	0.11513	2.31833	0.0204311	0.140217	19.4706	22.0133	20.9793	16.7343	17.3462	17.836
	ENSMUSG00000096916	Zfp850	100043772	zinc finger protein 850	62.2626	0.57204	0.246893	2.31695	0.0205065	0.140655	5.63086	4.32285	4.75452	3.33403	2.71257	3.81277
	ENSMUSG00000032532	Cck	12424	cholecystokinin	9.7582	1.49735	0.646582	2.3158	0.0205693	NA	1.22115	0.665054	0.950905	0.192348	0.428301	0.38774
	ENSMUSG00000042272	Sestd1	228071	SEC14 and spectrin domains 1	1053.38	0.150222	0.0648686	2.31579	0.0205697	0.14101	76.6612	72.4909	69.5349	66.1677	67.8857	62.7492
	ENSMUSG00000001156	Mxd1	17119	MAX dimerization protein 1	453.836	0.210283	0.0908274	2.31519	0.0206023	0.141154	32.2248	32.5212	31.3204	28.0828	26.4119	28.4342
	ENSMUSG00000107121	1110006O24Rik	66123	RIKEN cDNA 1110006O24 gene	4.93189	2.28571	0.987851	2.31383	0.0206773	NA	0.339209	0.931076	0.356589	0.128232	0.0713835	0.129247
	ENSMUSG00000047153	Khnyn	219094	KH and NYN domain containing	507.628	0.198882	0.0860036	2.31248	0.0207511	0.142094	35.4812	36.9105	34.6486	31.0321	30.9804	31.1484
	ENSMUSG00000026074	Map4k4	26921	mitogen-activated protein kinase kinase kinase kinase 4	6113.61	0.0928636	0.040226	2.30855	0.0209687	0.143463	426.182	420.381	399.023	402.52	361.7	402.021
	ENSMUSG00000022636	Alcam	11658	activated leukocyte cell adhesion molecule	319.868	-0.256578	0.111148	-2.30845	0.0209743	0.143463	20.9631	18.7545	17.8295	22.8894	24.3418	21.3903
	ENSMUSG00000005732	Ranbp1	19385	RAN binding protein 1	373.965	-0.239535	0.103778	-2.30815	0.0209906	0.143494	23.5411	22.7449	21.4548	26.0952	24.4131	29.2743
	ENSMUSG00000038028	Tigar	319801	Trp53 induced glycolysis regulatory phosphatase	121.988	0.406689	0.176342	2.30626	0.0210962	0.144136	8.6159	8.91173	9.86564	7.43745	6.06759	7.17318
	ENSMUSG00000001542	Ell2	192657	elongation factor for RNA polymerase II 2	482.437	0.20742	0.0899522	2.30589	0.0211166	0.144195	33.853	33.4522	34.5892	29.878	29.8383	28.5635
	ENSMUSG00000034533	Scn10a	20264	sodium channel, voltage-gated, type X, alpha	28.796	-0.814232	0.353223	-2.30515	0.0211582	0.144398	1.22115	1.52963	1.36693	2.69287	2.28427	2.26181
	ENSMUSG00000070738	Dgkd	227333	diacylglycerol kinase, delta	1737.76	0.125845	0.0546018	2.30477	0.0211795	0.144464	115.942	121.372	120.23	109.382	106.004	112.186
	ENSMUSG00000056592	Zfp658	210104	zinc finger protein 658	54.7622	0.639559	0.277683	2.30319	0.0212679	0.144986	4.74892	3.05925	5.28941	3.07757	2.78396	2.58493
	ENSMUSG00000074211	Sdhaf1	68332	succinate dehydrogenase complex assembly factor 1	63.6234	0.596102	0.258917	2.30229	0.0213186	0.145251	5.83439	5.18742	4.16021	4.55223	2.71257	2.71418
	ENSMUSG00000043811	Rtn4r	65079	reticulon 4 receptor	5.85423	-2.04562	0.888732	-2.30173	0.0213504	NA	0	0.332527	0.118863	0.64116	0.571068	0.646233
	ENSMUSG00000020260	Pofut2	80294	protein O-fucosyltransferase 2	1016.86	-0.149135	0.0648075	-2.3012	0.0213804	0.145591	66.3492	65.2418	58.8372	69.4376	71.7404	69.5346
	ENSMUSG00000021000	Mia2	338320	MIA SH3 domain ER export factor 2	856.053	0.167451	0.0728138	2.29972	0.0214643	0.146081	57.1906	64.9758	56.6383	54.755	50.4681	53.7019
	ENSMUSG00000027692	Tnik	665113	TRAF2 and NCK interacting kinase	410.306	0.225717	0.0981716	2.29921	0.021493	0.146195	28.2222	31.9226	27.2196	25.8387	23.6279	25.0738
	ENSMUSG00000034586	Hid1	217310	HID1 domain containing	486.787	0.214298	0.0932787	2.29739	0.0215964	0.146818	34.8706	35.8464	32.5685	30.0704	26.4119	32.3116
	ENSMUSG00000044216	Kcnj4	16520	potassium inwardly-rectifying channel, subfamily J, member 4	1.61008	4.11359	1.79105	2.29675	0.0216332	NA	0.203525	0.0665054	0.356589	0	0	0
	ENSMUSG00000027698	Nceh1	320024	neutral cholesterol ester hydrolase 1	568.984	0.194178	0.0845828	2.29571	0.0216925	0.147305	38.7376	42.231	38.8682	35.4561	32.6222	36.5121
	ENSMUSG00000005161	Prdx2	21672	peroxiredoxin 2	4590.64	-0.0985726	0.0429415	-2.29551	0.0217041	0.147305	281.475	308.718	284.558	311.796	303.665	320.144
	ENSMUSG00000000290	Itgb2	16414	integrin beta 2	41.124	0.681453	0.296946	2.29487	0.0217404	0.147469	3.66345	3.39178	2.97158	2.37229	1.7132	2.13257
	ENSMUSG00000032932	Hspa13	110920	heat shock protein 70 family, member 13	1177.28	-0.143414	0.0624995	-2.29465	0.0217532	0.147474	74.4224	74.2866	71.9716	77.388	81.5913	84.5272
	ENSMUSG00000039474	Wfs1	22393	wolframin ER transmembrane glycoprotein	813.022	0.168876	0.0736317	2.29353	0.0218177	0.14783	56.1051	61.5175	52.3592	52.8957	49.0404	48.9198
	ENSMUSG00000042082	Arsb	11881	arylsulfatase B	233.581	-0.287547	0.125416	-2.29275	0.0218627	0.148029	14.0432	14.4982	13.0155	18.2089	15.9185	16.4789
	ENSMUSG00000088332	Gm22847	115490302	predicted gene, 22847	2.33868	-3.63104	1.58371	-2.29274	0.0218628	NA	0.0678417	0	0	0.384696	0.21415	0.258493
	ENSMUSG00000028228	Cpne3	70568	copine III	1448.99	-0.131897	0.0575329	-2.29255	0.021874	0.148029	91.9934	91.0459	89.6228	97.9692	103.577	97.0641
	ENSMUSG00000027523	Gnas	14683	GNAS (guanine nucleotide binding protein, alpha stimulating) complex locus	9746.39	-0.0782761	0.0341493	-2.29217	0.0218957	0.148029	630.589	627.213	612.799	661.356	633.243	678.35
	ENSMUSG00000031583	Wrn	22427	Werner syndrome RecQ like helicase	415.344	-0.221916	0.0968159	-2.29214	0.0218974	0.148029	24.8301	25.8041	24.9612	27.7622	30.1952	30.1791
	ENSMUSG00000047881	Rell1	100532	RELT-like 1	796.927	-0.16056	0.0700533	-2.29197	0.0219075	0.148029	50.6099	49.6796	48.199	56.3579	54.8939	54.542
	ENSMUSG00000006715	Gmnn	57441	geminin	141.364	-0.427672	0.186704	-2.29064	0.0219845	0.148361	7.32691	6.51753	9.80621	9.93797	9.56538	12.4723
	ENSMUSG00000033436	Armcx2	67416	armadillo repeat containing, X-linked 2	1416.78	-0.126895	0.0554016	-2.29046	0.0219948	0.148361	91.1793	90.8464	85.3437	97.5204	94.2262	99.7137
	ENSMUSG00000049871	Nlrc3	268857	NLR family, CARD domain containing 3	202.331	0.316768	0.138309	2.2903	0.022004	0.148361	13.8397	16.6929	13.7881	11.4126	11.4927	12.6015
	ENSMUSG00000032119	Hinfp	102423	histone H4 transcription factor	378.951	-0.230352	0.100582	-2.2902	0.0220097	0.148361	22.1164	23.0109	23.5943	26.9928	26.1263	27.5295
	ENSMUSG00000032020	Ubash3b	72828	ubiquitin associated and SH3 domain containing, B	659.631	0.177219	0.0773858	2.29007	0.0220171	0.148361	45.9967	48.8815	43.3256	40.7136	41.0455	40.2603
	ENSMUSG00000042323	Pbrm1	66923	polybromo 1	2245.81	-0.114274	0.0499283	-2.28876	0.0220932	0.148713	141.586	145.514	138.416	161.059	153.332	145.79
	ENSMUSG00000024055	Cyp4f13	170716	cytochrome P450, family 4, subfamily f, polypeptide 13	65.1566	0.5515	0.240961	2.28876	0.0220935	0.148713	4.74892	6.1185	4.45737	3.97519	3.14087	3.29579
	ENSMUSG00000031016	Wee1	22390	WEE 1 homolog 1 (S. pombe)	215.129	-0.310821	0.13585	-2.28797	0.0221394	0.14894	13.9076	11.0399	12.8966	15.9649	16.0613	14.928
	ENSMUSG00000024293	Esco1	77805	establishment of sister chromatid cohesion N-acetyltransferase 1	438.352	-0.210162	0.0918905	-2.2871	0.0221902	0.1492	27.4081	26.9347	25.8527	30.5833	31.1946	30.8899
	ENSMUSG00000001986	Gria3	53623	glutamate receptor, ionotropic, AMPA3 (alpha 3)	2.41206	3.6364	1.59178	2.28449	0.0223427	NA	0.135683	0.266022	0.475452	0.064116	0	0
	ENSMUSG00000038766	Gabpb2	213054	GA repeat binding protein, beta 2	565.77	-0.194468	0.0851565	-2.28365	0.0223922	0.150393	34.8706	36.312	32.9845	42.5089	39.5464	36.9645
	ENSMUSG00000031168	Ebp	13595	phenylalkylamine Ca2+ antagonist (emopamil) binding protein	1199.4	-0.141715	0.0620881	-2.28248	0.0224608	0.150772	78.1537	73.954	72.9819	82.4531	78.4504	87.0475
	ENSMUSG00000038366	Lasp1	16796	LIM and SH3 protein 1	1435.94	-0.12975	0.056877	-2.28123	0.0225347	0.151185	96.3353	89.3168	85.1654	100.47	95.2969	99.9076
	ENSMUSG00000031633	Slc25a4	11739	solute carrier family 25 (mitochondrial carrier, adenine nucleotide translocator), member 4	4436.62	-0.086306	0.0378436	-2.2806	0.0225723	0.151309	284.46	287.969	276.654	298.973	296.67	304.828
	ENSMUSG00000074781	Ube2n	93765	ubiquitin-conjugating enzyme E2N	640.856	-0.181313	0.0795056	-2.2805	0.022578	0.151309	38.3984	41.3664	38.7494	46.2276	42.1876	45.8179
	ENSMUSG00000015305	Sash1	70097	SAM and SH3 domain containing 1	219.501	0.300335	0.131721	2.28009	0.0226022	0.151389	15.9428	15.0302	16.7597	13.6567	12.1352	12.9893
	ENSMUSG00000066842	Hmcn1	545370	hemicentin 1	110.232	0.427897	0.187767	2.27887	0.0226749	0.151793	9.02295	8.5792	7.42894	6.73218	4.92546	6.85007
	ENSMUSG00000030528	Blm	12144	Bloom syndrome, RecQ like helicase	121.331	-0.40843	0.179339	-2.27742	0.0227612	0.152287	6.1736	7.71463	6.65633	8.33508	10.2792	8.65952
	ENSMUSG00000035969	Rusc2	100213	RUN and SH3 domain containing 2	590.824	0.18559	0.0815346	2.27621	0.0228333	0.152642	42.7403	43.295	38.1551	35.5844	36.1914	37.1584
	ENSMUSG00000046562	Unc119b	106840	unc-119 lipid binding chaperone B	493.4	-0.208272	0.0915033	-2.27612	0.0228391	0.152642	31.6821	29.6614	29.062	35.4561	31.5515	37.223
	ENSMUSG00000032245	Cln6	76524	ceroid-lipofuscinosis, neuronal 6	85.4232	-0.46192	0.202981	-2.27568	0.0228652	0.152734	4.8846	4.58888	4.69509	6.28336	6.56728	6.6562
	ENSMUSG00000039116	Adgrg6	215798	adhesion G protein-coupled receptor G6	973.323	-0.168958	0.0742871	-2.27439	0.0229423	0.153165	65.6708	57.7267	57.4703	71.2328	70.0986	61.7152
	ENSMUSG00000021650	Ptcd2	68927	pentatricopeptide repeat domain 2	530.107	0.199247	0.0876218	2.27394	0.0229697	0.153195	40.3658	36.5115	35.0052	31.0962	32.4795	33.6687
	ENSMUSG00000019883	Echdc1	52665	enoyl Coenzyme A hydratase domain containing 1	566.925	-0.192959	0.0848581	-2.27391	0.0229717	0.153195	33.1746	36.1125	35.0052	41.483	39.5464	38.1924
	ENSMUSG00000024073	Birc6	12211	baculoviral IAP repeat-containing 6	4384.98	-0.0961769	0.0423223	-2.27249	0.0230571	0.153573	282.696	293.755	260.488	303.076	303.737	286.087
	ENSMUSG00000021668	Polk	27015	polymerase (DNA directed), kappa	455.677	0.228951	0.100751	2.27244	0.0230601	0.153573	36.5667	31.3906	29.1809	25.5182	29.5528	27.5941
	ENSMUSG00000073481	Mtarc2	67247	mitochondrial amidoxime reducing component 2	663.77	0.190252	0.0837261	2.27231	0.0230675	0.153573	47.0143	46.4873	46.0594	38.4696	38.4043	45.3009
	ENSMUSG00000059288	Cdyl	12593	chromodomain protein, Y chromosome-like	262.995	0.269515	0.118618	2.27213	0.0230785	0.153573	19.4706	20.1511	17.1757	15.2596	15.7044	16.0266
	ENSMUSG00000020300	Cpeb4	67579	cytoplasmic polyadenylation element binding protein 4	1338.45	0.136278	0.0600053	2.2711	0.0231412	0.153892	92.3326	91.2455	92.7132	85.723	85.5888	80.0682
	ENSMUSG00000056749	Nfil3	18030	nuclear factor, interleukin 3, regulated	590.732	0.19623	0.0864096	2.27092	0.0231516	0.153892	43.0117	42.5635	38.9871	33.5327	35.2634	39.6787
	ENSMUSG00000037411	Serpine1	18787	serine (or cysteine) peptidase inhibitor, clade E, member 1	1382.5	-0.127897	0.0563579	-2.26938	0.0232454	0.154432	89.5511	89.2503	82.0155	93.7375	96.0821	94.6731
	ENSMUSG00000027811	4930579G24Rik	75939	RIKEN cDNA 4930579G24 gene	77.552	-0.501323	0.220939	-2.26906	0.0232648	0.154477	3.86698	4.05683	4.69509	5.25751	6.06759	6.59157
	ENSMUSG00000020079	Supv3l1	338359	suppressor of var1, 3-like 1 (S. cerevisiae)	468.835	0.20191	0.0890192	2.26816	0.0233196	0.154757	33.7173	33.5187	31.7364	28.4034	28.9103	28.6281
	ENSMUSG00000026574	Dpt	56429	dermatopontin	7.00118	-1.7236	0.76068	-2.26587	0.0234592	NA	0.135683	0.266022	0.237726	0.897624	0.642451	0.581609
	ENSMUSG00000021115	Vrk1	22367	vaccinia related kinase 1	176.802	-0.332665	0.146827	-2.26569	0.0234703	0.155639	9.09079	10.8404	10.876	13.0797	12.9204	12.86
	ENSMUSG00000026342	Slc35f5	74150	solute carrier family 35, member F5	766.825	0.168646	0.0744387	2.26557	0.0234778	0.155639	55.9694	56.0641	48.3773	48.1511	45.1857	48.9198
	ENSMUSG00000045629	Sh3tc2	225608	SH3 domain and tetratricopeptide repeats 2	26.1214	0.851295	0.375898	2.2647	0.0235314	0.155831	1.96741	2.32769	2.31783	0.96174	1.35629	1.35709
	ENSMUSG00000020372	Rack1	14694	receptor for activated C kinase 1	16760.2	0.0694055	0.0306494	2.2645	0.0235437	0.155831	1153.58	1136.25	1096.69	1059.07	1064.47	1099.69
	ENSMUSG00000025503	Taldo1	21351	transaldolase 1	1496.21	0.124381	0.0549271	2.26448	0.0235449	0.155831	106.919	105.544	95.7442	93.6093	92.7985	95.7071
	ENSMUSG00000030681	Mvp	78388	major vault protein	2670.88	0.125205	0.0553188	2.26334	0.0236149	0.15621	172.996	198.652	178.176	164.073	162.112	177.326
	ENSMUSG00000024098	Twsg1	65960	twisted gastrulation BMP signaling modulator 1	958.547	-0.153262	0.0677727	-2.26141	0.0237336	0.156911	63.8391	59.5889	55.8062	64.116	66.458	68.3068
	ENSMUSG00000024177	Nme4	56520	NME/NM23 nucleoside diphosphate kinase 4	155.661	0.345728	0.152933	2.26064	0.0237815	0.157142	12.6186	10.7739	10.9948	9.10447	8.99432	8.91801
	ENSMUSG00000071655	Ubxn1	225896	UBX domain protein 1	819.272	0.162025	0.0716902	2.26007	0.0238167	0.15729	57.4619	55.266	57.8269	51.2928	49.7543	51.3755
	ENSMUSG00000031555	Adam9	11502	a disintegrin and metallopeptidase domain 9 (meltrin gamma)	3334.62	0.0918102	0.0406314	2.25959	0.0238469	0.157405	228.22	230.175	220.491	216.327	206.512	213.451
	ENSMUSG00000025175	Fn3k	63828	fructosamine 3 kinase	302.344	0.250666	0.110951	2.25924	0.0238685	0.157463	22.5235	22.6784	19.7313	18.9783	17.2034	18.2238
	ENSMUSG00000079435	Rpl36a	19982	ribosomal protein L36A	2007.09	0.15623	0.0691728	2.25854	0.0239118	0.157663	136.972	127.225	152.145	120.923	126.634	126.597
	ENSMUSG00000020715	Ern1	78943	endoplasmic reticulum (ER) to nucleus signalling 1	390.853	0.23212	0.102783	2.25834	0.0239245	0.157663	30.5966	27.6663	25.199	23.0817	22.2003	25.5262
	ENSMUSG00000062353	Gm15772	100034726	ribosomal protein L26 pseudogene	1833.05	0.123895	0.0548698	2.25797	0.0239473	0.157728	130.731	129.087	117.674	110.279	113.5	121.879
	ENSMUSG00000022235	Cmbl	69574	carboxymethylenebutenolidase-like (Pseudomonas)	85.8044	-0.476043	0.210956	-2.2566	0.0240329	0.158082	3.86698	5.32044	4.93282	6.34748	7.06696	6.26846
	ENSMUSG00000028268	Gbp3	55932	guanylate binding protein 3	1002.9	0.154365	0.0684089	2.2565	0.0240392	0.158082	74.9651	67.237	66.3256	59.8843	62.6033	64.5586
	ENSMUSG00000068394	Cep152	99100	centrosomal protein 152	204.536	-0.303478	0.134491	-2.25649	0.0240398	0.158082	11.8045	13.4341	10.9354	15.0031	14.9191	14.6049
	ENSMUSG00000034854	Mfsd12	73822	major facilitator superfamily domain containing 12	435.871	0.208646	0.0925188	2.25518	0.0241222	0.158476	31.4107	30.792	30.0129	26.6722	25.5553	27.4649
	ENSMUSG00000046791	Riox1	71952	ribosomal oxygenase 1	130.378	0.371109	0.164563	2.25513	0.0241255	0.158476	10.1084	9.7763	9.15246	7.43745	7.20973	7.75479
	ENSMUSG00000018765	Fxr2	23879	FMR1 autosomal homolog 2	1848.52	0.118252	0.0524486	2.25462	0.024157	0.158598	129.374	130.284	120.289	118.55	109.431	121.362
	ENSMUSG00000049288	Lix1l	280411	Lix1-like	1140.05	-0.152872	0.0678287	-2.2538	0.0242087	0.158796	73.9475	67.1705	71.6744	75.3363	82.3765	78.8404
	ENSMUSG00000025823	Pdia4	12304	protein disulfide isomerase associated 4	2591.03	-0.109907	0.0487668	-2.25373	0.0242131	0.158796	167.094	160.877	163.496	171.126	175.889	183.013
	ENSMUSG00000042745	Id1	15901	inhibitor of DNA binding 1, HLH protein	221.255	0.302263	0.134196	2.2524	0.024297	0.159262	18.6565	14.6977	14.9173	13.0797	12.7776	13.1831
	ENSMUSG00000020189	Osbpl8	237542	oxysterol binding protein-like 8	1820.11	0.122642	0.0544597	2.25197	0.0243239	0.15927	122.454	126.959	124.628	113.293	118.853	111.346
	ENSMUSG00000022822	Abcc5	27416	ATP-binding cassette, sub-family C (CFTR/MRP), member 5	1203.42	-0.133241	0.0591666	-2.25197	0.0243243	0.15927	78.4929	76.3482	71.7933	84.056	80.0209	84.0102
	ENSMUSG00000035439	Haus8	76478	4HAUS augmin-like complex, subunit 8	293.037	-0.284795	0.126483	-2.25164	0.0243452	0.159322	14.586	19.2866	18.1266	19.8118	22.6286	21.0026
	ENSMUSG00000031963	Bmper	73230	BMP-binding endothelial regulator	612.614	-0.180698	0.0803084	-2.25005	0.0244461	0.159897	38.9412	39.3712	35.124	42.1883	41.4738	44.5901
	ENSMUSG00000060429	Sntb1	20649	syntrophin, basic 1	1889.34	-0.120374	0.0535182	-2.24921	0.0244992	0.160159	114.992	126.56	115.654	127.398	127.848	132.607
	ENSMUSG00000055850	Rnf181	66510	ring finger protein 181	1520.92	0.124257	0.0552529	2.24887	0.0245209	0.160215	104.951	104.613	103.292	93.6734	94.8686	98.292
	ENSMUSG00000092130	D030025P21Rik	100303738	RIKEN cDNA D030025P21 gene	13.3721	1.1991	0.533401	2.24803	0.0245746	NA	1.49252	0.931076	1.24806	0.577044	0.571068	0.452363
	ENSMUSG00000027187	Cat	12359	catalase	1413.57	0.141115	0.0628081	2.24676	0.0246554	0.16093	96.8101	100.49	95.2093	83.3508	85.7315	95.8363
	ENSMUSG00000026349	Ccnt2	72949	cyclin T2	1057.37	0.164075	0.0730277	2.24674	0.0246565	0.16093	76.0506	76.4148	68.168	69.3735	69.0278	58.1609
	ENSMUSG00000033752	Mnd1	76915	meiotic nuclear divisions 1	38.7419	-0.683455	0.304483	-2.24464	0.0247911	0.161722	2.10309	1.72914	2.02067	3.07757	3.42641	2.90805
	ENSMUSG00000044791	Setd2	235626	SET domain containing 2	1664.79	-0.120607	0.053737	-2.2444	0.0248065	0.161737	107.122	111.064	96.9329	116.499	111.073	114.189
	ENSMUSG00000043017	Ptgir	19222	prostaglandin I receptor (IP)	15.8136	1.09944	0.490193	2.24287	0.024905	NA	1.28899	1.79565	1.18863	0.833508	0.499684	0.646233
	ENSMUSG00000056153	Socs6	54607	suppressor of cytokine signaling 6	900.388	-0.160172	0.0714217	-2.24263	0.0249209	0.162396	52.7809	58.5248	56.3411	61.359	61.3184	64.6233
	ENSMUSG00000001910	Nacc1	66830	nucleus accumbens associated 1, BEN and BTB (POZ) domain containing	1950.62	-0.121293	0.0541008	-2.24198	0.024963	0.162584	127.882	131.215	110.246	135.285	130.346	134.869
	ENSMUSG00000032480	Dhx30	72831	DEAH (Asp-Glu-Ala-His) box polypeptide 30	1064.35	0.147654	0.0658761	2.24139	0.0250008	0.16272	75.7792	77.4123	67.8708	68.0912	61.8181	69.0823
	ENSMUSG00000027800	Tm4sf1	17112	transmembrane 4 superfamily member 1	1021.15	-0.162199	0.0723764	-2.24105	0.0250227	0.16272	70.284	63.1802	56.9949	67.0012	72.1687	73.2828
	ENSMUSG00000020075	Ddx21	56200	DExD box helicase 21	1497.14	0.132813	0.0592677	2.2409	0.0250328	0.16272	103.459	109.468	96.398	99.8286	87.302	94.35
	ENSMUSG00000026437	Cdk18	18557	cyclin-dependent kinase 18	568.277	0.184109	0.0821608	2.24083	0.025037	0.16272	39.7553	41.1004	38.4522	36.482	33.4788	34.8966
	ENSMUSG00000038742	Angptl6	70726	angiopoietin-like 6	59.268	0.573869	0.256153	2.24034	0.0250688	0.162781	4.40971	4.65538	4.87339	2.50052	3.92609	2.97267
	ENSMUSG00000059316	Slc27a4	26569	solute carrier family 27 (fatty acid transporter), member 4	529.655	-0.189536	0.0846038	-2.24028	0.0250728	0.162781	32.7676	33.1197	31.7364	36.2896	37.2622	37.6754
	ENSMUSG00000024695	Zfp91	109910	zinc finger protein 91	1950.38	-0.110444	0.0493089	-2.23984	0.025101	0.16284	123.472	124.698	121.775	134.9	132.702	131.508
	ENSMUSG00000055538	Zcchc24	71918	zinc finger, CCHC domain containing 24	3651.73	0.0940288	0.0419822	2.23973	0.0251085	0.16284	250.947	258.573	234.933	232.549	223.287	240.334
	ENSMUSG00000027569	Mrgbp	73247	MRG/MORF4L binding protein	398.674	0.221763	0.0990636	2.23859	0.0251825	0.163234	30.6645	28.1983	25.9716	24.8129	22.6286	25.0738
	ENSMUSG00000022774	Ncbp2	68092	nuclear cap binding protein subunit 2	348.777	-0.237784	0.106264	-2.23767	0.0252427	0.163537	20.149	23.3434	19.7313	25.7746	23.3424	25.2677
	ENSMUSG00000020156	Pwwp3a	68114	PWWP domain containing 3A, DNA repair factor	550.278	-0.188154	0.0841212	-2.2367	0.0253057	0.163718	35.142	35.1149	31.3799	38.8543	36.6911	39.9372
	ENSMUSG00000062093	Gm5088	328451	poly(A)-binding protein, cytoplasmic pseudogene	18.6033	0.996454	0.445504	2.23669	0.0253066	0.163718	1.83173	1.39661	1.66408	0.897624	0.642451	0.904726
	ENSMUSG00000091650	Apol11a	626615	apolipoprotein L 11a	42.7834	-0.72194	0.32278	-2.23663	0.0253106	0.163718	1.42468	2.72672	2.19897	3.97519	4.14024	2.39106
	ENSMUSG00000028995	Hycc1	84652	hyccin PI4KA lipid kinase complex subunit 1	583.182	-0.188054	0.0840947	-2.23622	0.0253374	0.163722	35.142	35.7134	36.6098	43.4065	39.6892	39.3556
	ENSMUSG00000040785	Ttc3	22129	tetratricopeptide repeat domain 3	6327.15	-0.0850795	0.0380463	-2.23621	0.025338	0.163722	396.467	417.255	397.419	426.884	434.797	421.925
	ENSMUSG00000037892	Pcdh18	73173	protocadherin 18	442.608	-0.217556	0.0973289	-2.23527	0.0253997	0.164035	25.1014	29.3289	26.2687	30.1345	32.8364	30.8253
	ENSMUSG00000020812	Snhg16	66293	small nucleolar RNA host gene 16	81.4766	0.504695	0.225868	2.23447	0.0254523	0.164288	7.39475	4.72189	6.71576	4.424	4.06886	4.78212
	ENSMUSG00000044447	Dock5	68813	dedicator of cytokinesis 5	839.372	-0.167379	0.0749237	-2.23399	0.0254839	0.164356	54.9518	55.1995	46.1189	57.0632	60.8901	56.9977
	ENSMUSG00000031438	Rnf128	66889	ring finger protein 128	438.966	0.228017	0.102071	2.2339	0.0254896	0.164356	30.7323	28.9964	33.5194	28.9163	25.4125	25.3969
	ENSMUSG00000041920	Slc16a6	104681	solute carrier family 16 (monocarboxylic acid transporters), member 6	46.8105	0.624325	0.279746	2.23176	0.025631	0.165094	3.18856	4.25635	3.74419	2.24406	2.49842	2.52031
	ENSMUSG00000025007	Aldh18a1	56454	aldehyde dehydrogenase 18 family, member A1	1410.75	0.141803	0.0635531	2.23125	0.0256643	0.165221	98.3027	99.4256	94.2584	80.9144	89.3007	94.0915
	ENSMUSG00000044533	Rps2	16898	ribosomal protein S2	4867.36	0.0848341	0.0380336	2.2305	0.025714	0.165375	342.94	328.47	317.364	306.154	309.233	315.555
	ENSMUSG00000016526	Dyrk3	226419	dual-specificity tyrosine-(Y)-phosphorylation regulated kinase 3	63.4918	0.538247	0.241314	2.23049	0.025715	0.165375	5.56302	4.38936	4.87339	3.52638	3.71194	2.97267
	ENSMUSG00000008226	Scrn3	74616	secernin 3	518.635	0.197562	0.0886062	2.22967	0.0257696	0.165638	36.024	35.9129	37.2636	33.5968	31.4801	30.1791
	ENSMUSG00000026737	Pip4k2a	18718	phosphatidylinositol-5-phosphate 4-kinase, type II, alpha	387.847	-0.220226	0.0988101	-2.22878	0.0258286	0.165931	23.0662	23.4099	24.1292	27.634	26.9829	27.6588
	ENSMUSG00000087060	Eldr	72735	Egfr long non-coding downstream RNA	11.4879	-1.35339	0.60724	-2.22876	0.0258299	NA	0.203525	0.332527	0.713179	1.34644	1.14214	0.775479
	ENSMUSG00000039202	Abhd2	54608	abhydrolase domain containing 2	1308.95	-0.12669	0.0568525	-2.2284	0.0258537	0.166005	83.3775	85.26	78.3902	90.9164	89.3721	88.9862
	ENSMUSG00000053581	Zfand2a	100494	zinc finger, AN1-type domain 2A	543.562	0.201258	0.090397	2.22638	0.0259889	0.166786	42.6724	35.3144	36.7881	33.148	32.0512	34.4442
	ENSMUSG00000057143	Trim12c	319236	tripartite motif-containing 12C	403.679	-0.223308	0.100384	-2.22452	0.0261132	0.167496	24.2873	26.6022	22.7029	28.0187	26.7688	30.8899
	ENSMUSG00000062310	Glrp1	14659	glutamine repeat protein 1	19.8093	0.990098	0.445581	2.22204	0.0262807	0.168483	2.17094	1.92866	1.1292	0.833508	1.07075	0.710856
	ENSMUSG00000025869	Nop16	28126	NOP16 nucleolar protein	432.179	0.218176	0.0982275	2.22113	0.0263422	0.168788	33.0389	30.8585	27.9923	27.634	23.4852	27.5941
	ENSMUSG00000094410	Zbed6	667118	zinc finger, BED type containing 6	1453.13	-0.124173	0.0559171	-2.22065	0.0263744	0.168805	96.6066	92.11	85.8786	102.201	99.1516	97.3226
	ENSMUSG00000038116	Phf20	228829	PHD finger protein 20	1119.54	-0.137155	0.0617634	-2.22065	0.0263745	0.168805	71.7765	72.757	65.969	76.4903	78.736	75.8677
	ENSMUSG00000020085	Aifm2	71361	apoptosis-inducing factor, mitochondrion-associated 2	594.434	0.185081	0.0833519	2.22048	0.0263862	0.168805	44.5042	41.7654	38.6899	36.2896	34.4782	38.8386
	ENSMUSG00000049550	Clip1	56430	CAP-GLY domain containing linker protein 1	2834.73	0.109147	0.0491633	2.22008	0.0264132	0.168817	185.072	205.768	189.527	186.449	174.675	176.486
	ENSMUSG00000020407	Upp1	22271	uridine phosphorylase 1	101.049	0.427551	0.192591	2.21999	0.0264192	0.168817	8.41237	7.91415	6.5969	5.06516	5.63929	6.26846
	ENSMUSG00000020149	Rab1a	19324	RAB1A, member RAS oncogene family	1604.56	-0.138568	0.0624223	-2.21984	0.0264293	0.168817	101.83	99.6917	99.845	122.205	101.65	107.662
	ENSMUSG00000005481	Ddx39a	68278	DEAD box helicase 39a	1352.3	-0.124852	0.0562544	-2.21941	0.0264586	0.168916	87.5158	86.3906	81.4806	92.9682	90.3001	94.7377
	ENSMUSG00000019066	Rab3d	19340	RAB3D, member RAS oncogene family	377.275	-0.221988	0.10004	-2.21899	0.0264875	0.168978	22.9305	23.0109	22.7623	26.6081	25.3411	28.1111
	ENSMUSG00000038515	Grtp1	66790	GH regulated TBC protein 1	199.07	0.324869	0.146412	2.21887	0.0264959	0.168978	16.6891	15.2297	11.9457	12.9514	10.422	11.4383
	ENSMUSG00000028527	Ak4	11639	adenylate kinase 4	226.333	-0.2874	0.129555	-2.21837	0.0265297	0.169059	14.1789	12.9686	13.0749	15.2596	15.9899	17.7714
	ENSMUSG00000071176	Arhgef10	234094	Rho guanine nucleotide exchange factor (GEF) 10	809.221	-0.156394	0.0705025	-2.21827	0.0265362	0.169059	51.6276	52.6058	46.9509	57.1914	53.9659	56.9331
	ENSMUSG00000026012	Cd28	12487	CD28 antigen	17.4586	-1.02964	0.464529	-2.21653	0.0266552	NA	0.814101	0.864571	0.594315	1.15409	1.7132	1.74483
	ENSMUSG00000039936	Pik3cd	18707	phosphatidylinositol-4,5-bisphosphate 3-kinase catalytic subunit delta	20.5797	-0.948235	0.427824	-2.21641	0.0266632	0.169713	1.08547	0.931076	0.77261	1.92348	1.2849	2.13257
	ENSMUSG00000040549	Ckap5	75786	cytoskeleton associated protein 5	3755.02	-0.0940961	0.0424625	-2.21598	0.0266926	0.169713	241.042	237.025	238.261	250.437	252.412	261.272
	ENSMUSG00000040029	Ipo8	320727	importin 8	1370.56	-0.144265	0.0651023	-2.21598	0.026693	0.169713	83.8524	94.0387	79.3411	96.5586	87.4447	99.5845
	ENSMUSG00000022893	Adamts1	11504	a disintegrin-like and metallopeptidase (reprolysin type) with thrombospondin type 1 motif, 1	1185.89	0.138843	0.0626592	2.21584	0.0267024	0.169713	80.8673	85.393	78.9251	70.9764	76.5231	74.963
	ENSMUSG00000017119	Nbr1	17966	NBR1, autophagy cargo receptor	4354.61	0.0864458	0.039014	2.21576	0.026708	0.169713	295.247	303.265	286.519	281.726	266.76	284.019
	ENSMUSG00000041084	Ostc	66357	oligosaccharyltransferase complex subunit (non-catalytic)	1013.07	-0.14139	0.0638305	-2.21508	0.0267547	0.169922	65.0602	65.1088	60.0259	68.6041	69.3847	71.4087
	ENSMUSG00000079427	Mthfsl	100039707	5, 10-methenyltetrahydrofolate synthetase-like	37.1106	0.688976	0.311086	2.21475	0.0267773	0.169978	3.12072	3.19226	2.73385	1.6029	1.92735	2.06794
	ENSMUSG00000071708	Sms	20603	spermine synthase	574.708	-0.182328	0.0823941	-2.21288	0.0269062	0.170654	34.5314	36.3785	35.2429	40.5213	40.6172	39.2909
	ENSMUSG00000032068	Plet1	76509	placenta expressed transcript 1	63.0823	0.533197	0.240961	2.2128	0.0269117	0.170654	5.3595	4.65538	4.69509	2.94933	3.85471	3.36041
	ENSMUSG00000017999	Ddx27	228889	DEAD box helicase 27	774.71	0.175681	0.0794812	2.21034	0.0270813	0.171641	50.3386	59.0568	52.7752	49.0487	44.3291	50.0184
	ENSMUSG00000036902	Neto2	74513	neuropilin (NRP) and tolloid (TLL)-like 2	22.5227	0.943662	0.427004	2.20996	0.0271079	0.171666	2.30662	2.12817	1.42636	0.897624	1.49905	0.646233
	ENSMUSG00000034021	Pds5b	100710	PDS5 cohesin associated factor B	872.869	-0.15385	0.0696193	-2.20988	0.0271133	0.171666	53.7306	57.0617	52.2403	58.4738	61.8895	60.8105
	ENSMUSG00000019088	Dnase1l1	69537	deoxyribonuclease 1-like 1	235.672	-0.275791	0.124812	-2.20966	0.0271288	0.171676	14.586	14.2987	13.1938	16.1572	17.7745	16.9313
	ENSMUSG00000028821	Syf2	68592	SYF2 homolog, RNA splicing factor (S. cerevisiae)	791.773	0.155497	0.0703998	2.20877	0.0271909	0.171953	56.58	55.6651	52.4781	50.3951	47.47	49.7599
	ENSMUSG00000024360	Etf1	225363	eukaryotic translation termination factor 1	3490.13	0.0892879	0.0404269	2.20863	0.0272007	0.171953	245.655	237.291	227.147	221.457	222.217	222.821
	ENSMUSG00000031523	Dlc1	50768	deleted in liver cancer 1	310.941	-0.261083	0.118251	-2.20786	0.0272541	0.172133	18.5208	19.4861	17.8295	25.454	22.0575	19.3224
	ENSMUSG00000020863	Luc7l3	67684	LUC7-like 3 (S. cerevisiae)	729.472	-0.190423	0.0862493	-2.20782	0.0272572	0.172133	47.2178	46.6203	40.8295	58.2173	49.0404	46.0118
	ENSMUSG00000042473	Tbc1d8b	245638	TBC1 domain family, member 8B	258.26	-0.263757	0.119496	-2.20724	0.0272971	0.172297	15.0609	15.4293	15.7494	18.2731	18.988	18.2884
	ENSMUSG00000111375	Btbd8	100503185	BTB (POZ) domain containing 8	126.415	0.410381	0.185961	2.20681	0.0273272	0.172398	7.86964	10.8404	9.68734	5.96278	8.13771	7.30243
	ENSMUSG00000066839	Ecsit	26940	ECSIT signalling integrator	409.177	0.212453	0.0964344	2.20309	0.0275887	0.173958	28.9006	30.792	27.0414	24.3641	24.4845	25.8493
	ENSMUSG00000031337	Mtm1	17772	X-linked myotubular myopathy gene 1	159.864	0.351743	0.159678	2.20283	0.0276069	0.173983	13.3648	10.5744	11.4703	9.93797	7.7808	9.95198
	ENSMUSG00000041571	Selenow	20364	selenoprotein W	1000.05	0.145809	0.0662015	2.2025	0.0276297	0.174037	72.3193	67.3035	67.6331	60.9102	61.3898	64.8171
	ENSMUSG00000022403	St13	70356	suppression of tumorigenicity 13	4697.38	-0.0824252	0.0374444	-2.20127	0.0277169	0.174497	305.627	300.937	293.711	327.248	311.517	313.487
	ENSMUSG00000015002	Efr3a	76740	EFR3 homolog A	2778.03	-0.0993173	0.0451442	-2.2	0.0278067	0.174972	173.811	182.823	172.47	188.244	191.379	186.697
	ENSMUSG00000028266	Lmo4	16911	LIM domain only 4	505.036	0.201179	0.0914716	2.19936	0.0278524	0.17517	34.9385	34.2503	37.2041	29.878	30.6235	32.1178
	ENSMUSG00000063286	Gm8995	668139	predicted gene 8995	69.332	0.508686	0.231369	2.19859	0.027907	0.175372	4.8846	6.25151	4.93282	3.65461	4.14024	3.48966
	ENSMUSG00000034066	Farp2	227377	FERM, RhoGEF and pleckstrin domain protein 2	159.682	-0.344117	0.156537	-2.19831	0.0279268	0.175372	8.07317	10.4414	9.21189	11.0921	12.4207	11.6968
	ENSMUSG00000030199	Etv6	14011	ets variant 6	352.202	-0.226877	0.103205	-2.1983	0.0279275	0.175372	22.0486	20.4172	21.5142	25.1976	24.9842	24.6861
	ENSMUSG00000020610	Amz2	13929	archaelysin family metallopeptidase 2	733.908	0.165101	0.0751107	2.1981	0.0279421	0.175374	50.4064	53.0713	49.6253	45.0094	43.3298	48.0151
	ENSMUSG00000056116	H2-T22	15039	histocompatibility 2, T region locus 22	1578.87	0.127832	0.0581656	2.19772	0.027969	0.175454	113.906	109.002	102.638	96.0457	95.1542	106.111
	ENSMUSG00000041779	Tram2	170829	translocating chain-associating membrane protein 2	172.244	-0.358113	0.163041	-2.19646	0.0280593	0.175911	12.2115	8.5127	9.09303	13.0797	14.0625	10.986
[truncated: 30,991 more rows]
