# Supplementary material for: Increased ectodysplasin-A2-receptor EDA2R is a ubiquitous hallmark of aging and mediates parainflammatory responses
Source: Nat Commun. 2025 Feb 23;16:1898. doi: 10.1038/s41467-025-56918-3 (PMC11847917; doi:10.1038/s41467-025-56918-3)
Supplement: Supplementary file 13 — Supplementary Data 11 [file 41467_2025_56918_MOESM13_ESM.xlsx]

## Sheet: EDA2R overxp. -human myoblasts
	Supplementary Table 11. - EDA2R overexpression in human myoblasts
											[CPM] - counts per million
											EDA2R overexpression			GFP (Control)
					ELECTROPORATION						ELECTROPORATION
	ENSEMBL_GENE	SYMBOL	ENTREZ	description	baseMean	log2FoldChange	lfcSE	stat	pvalue	padj	ovEDA2R_REP1	ovEDA2R_REP2	ovEDA2R_REP3	ovGFP_REP1	ovGFP_REP2	ovGFP_REP3
	ENSG00000163131	CTSS	1520	cathepsin S	1094.81	5.61604	0.146629	38.3009	0	0	105.278	99.5993	104.85	2.53151	1.78286	1.83254
	ENSG00000134326	CMPK2	129607	cytidine/uridine monophosphate kinase 2	1719.1	3.92049	0.0882513	44.4241	0	0	158.77	152.529	154.237	10.3973	10.0572	9.4834
	ENSG00000134321	RSAD2	91543	radical S-adenosyl methionine domain containing 2	17761.5	4.40507	0.0768049	57.3539	0	0	1638.33	1609.05	1648.46	85.122	71.2687	68.6286
	ENSG00000169429	CXCL8	3576	C-X-C motif chemokine ligand 8	5195.02	3.6034	0.0643146	56.0277	0	0	470.945	451.043	463.7	37.2494	36.0229	37.7961
	ENSG00000112096	SOD2	6648	superoxide dismutase 2	17104.4	3.20373	0.0827386	38.7211	0	0	1499.97	1481.14	1473.08	178.878	154.057	137.578
	ENSG00000185745	IFIT1	3434	interferon induced protein with tetratricopeptide repeats 1	21903.9	2.53478	0.0617656	41.0387	0	0	1814.05	1712.25	1865.57	317.072	289.417	300.033
	ENSG00000089127	OAS1	4938	2'-5'-oligoadenylate synthetase 1	5328.71	2.62071	0.0635691	41.2262	0	0	442.169	443.881	437.031	66.9946	72.4115	70.0947
	ENSG00000271503	CCL5	6352	C-C motif chemokine ligand 5	2828.53	3.62127	0.093068	38.91	0	0	231.312	268.112	255.383	21.9699	20.3429	17.4091
	ENSG00000157601	MX1	4599	MX dynamin like GTPase 1	23840.5	2.43321	0.0603321	40.3303	0	0	1967.45	1887.03	1952.39	327.514	357.532	362.247
	ENSG00000131080	EDA2R	60401	ectodysplasin A2 receptor	3867.09	3.40353	0.0753363	45.1778	0	0	328.118	366.857	324.871	30.4233	31.4515	32.0236
	ENSG00000090339	ICAM1	3383	intercellular adhesion molecule 1	1058.14	5.05926	0.135373	37.3726	1.08772e-305	1.63208e-302	97.7585	105.955	92.8486	2.89315	3.47429	2.29068
	ENSG00000183486	MX2	4600	MX dynamin like GTPase 2	3598.71	2.4677	0.0660771	37.3457	2.9734e-305	4.08966e-302	296.334	292.016	291.436	49.9521	53.5315	51.4027
	ENSG00000175084	DES	1674	desmin	4520.4	-2.48458	0.0708751	-35.0558	3.18137e-269	4.03912e-266	67.1275	66.6367	64.0557	347.992	381.303	348.32
	ENSG00000115267	IFIH1	64135	interferon induced with helicase C domain 1	2897.65	2.45426	0.0700892	35.0162	1.27642e-268	1.50481e-265	243.995	233.726	229.8	44.6179	39.1772	41.9652
	ENSG00000118503	TNFAIP3	7128	TNF alpha induced protein 3	1958.59	3.06855	0.0879958	34.8715	2.01054e-266	2.21226e-263	167.744	175.722	161.744	17.7206	18.1943	22.8151
	ENSG00000117228	GBP1	2633	guanylate binding protein 1	3388.32	2.32866	0.0674665	34.5159	4.63639e-261	4.78273e-258	274.676	267.638	273.41	56.0096	49.6001	52.5939
	ENSG00000168394	TAP1	6890	transporter 1, ATP binding cassette subfamily B member	5590.15	2.26511	0.0674304	33.5918	2.21262e-247	2.1482e-244	454.803	448.956	432.191	87.2467	95.9087	87.3663
	ENSG00000163739	CXCL1	2919	C-X-C motif chemokine ligand 1	1120.91	3.51181	0.105021	33.439	3.7177e-245	3.40893e-242	102.722	95.6628	99.1209	6.91645	9.64573	8.84201
	ENSG00000135114	OASL	8638	2'-5'-oligoadenylate synthetase like	7626.51	2.02077	0.0605979	33.3472	8.01029e-244	6.95841e-241	591.063	588.442	586.724	142.352	144.64	136.799
	ENSG00000111331	OAS3	4940	2'-5'-oligoadenylate synthetase 3	6899.1	2.08825	0.0627836	33.2612	1.40742e-242	1.16147e-239	543.688	563.59	505.383	124.315	118.263	126.903
	ENSG00000182326	C1S	716	complement C1s	2433.01	2.91653	0.0887913	32.847	1.25803e-236	9.88751e-234	209.003	200.764	210.391	30.1973	26.6515	23.09
	ENSG00000119922	IFIT2	3433	interferon induced protein with tetratricopeptide repeats 2	11373	2.25204	0.0697949	32.2665	2.06689e-228	1.55063e-225	909.755	882.545	920.93	202.43	178.88	173.358
	ENSG00000234745	HLA-B	3106	major histocompatibility complex, class I, B	18970	2.60932	0.0809852	32.2196	9.37142e-228	6.72501e-225	1601.03	1592.64	1512	268.566	263.955	217.523
	ENSG00000111335	OAS2	4939	2'-5'-oligoadenylate synthetase 2	7128.73	1.83302	0.0569115	32.2082	1.35376e-227	9.30993e-225	547.046	530.58	529.336	145.245	146.926	147.107
	ENSG00000185215	TNFAIP2	7127	TNF alpha induced protein 2	1427.84	2.91898	0.0916952	31.8335	2.22554e-222	1.4693e-219	118.112	133.036	112.9	16.3644	15.1772	15.3475
	ENSG00000204642	HLA-F	3134	major histocompatibility complex, class I, F	674.732	4.55293	0.143142	31.807	5.17779e-222	3.2869e-219	62.7158	62.7001	61.3888	2.89315	3.01715	1.83254
	ENSG00000100292	HMOX1	3162	heme oxygenase 1	22592.7	1.94051	0.0617519	31.4242	9.44796e-217	5.7755e-214	1757.55	1742.04	1674.88	417.654	460.298	434.404
	ENSG00000119917	IFIT3	3437	interferon induced protein with tetratricopeptide repeats 3	25103.4	2.00489	0.0646834	30.9954	6.20969e-211	3.66039e-208	1983.09	1868.06	1950.32	507.884	435.612	464.824
	ENSG00000169248	CXCL11	6373	C-X-C motif chemokine ligand 11	738.287	6.08779	0.198793	30.6239	5.89306e-206	3.35397e-203	75.9007	66.2572	67.9573	1.26575	0.960001	0.77883
	ENSG00000008517	IL32	9235	interleukin 32	637.48	4.48557	0.146671	30.5825	2.09333e-205	1.15168e-202	54.5944	62.3207	59.1663	2.07945	3.01715	2.56556
	ENSG00000139211	AMIGO2	347902	adhesion molecule with Ig like domain 2	1239.32	2.6622	0.0904606	29.4294	2.31022e-190	1.23e-187	105.88	97.7022	105.393	15.5959	14.1714	17.8215
	ENSG00000159403	C1R	715	complement C1r	3927	2.58371	0.088638	29.149	8.60723e-187	4.43945e-184	321.6	323.129	326.699	58.4055	54.6744	44.5765
	ENSG00000163359	COL6A3	1293	collagen type VI alpha 3 chain	21087.1	-1.73243	0.0604609	-28.6536	1.44373e-180	7.22085e-178	485.383	488.701	434.463	1538.71	1463.91	1556.56
	ENSG00000240065	PSMB9	5698	proteasome 20S subunit beta 9	1223.31	2.35896	0.082601	28.5584	2.207e-179	1.07137e-176	97.8086	100.548	97.1454	18.7151	19.1086	18.2796
	ENSG00000184979	USP18	11274	ubiquitin specific peptidase 18	895.565	2.63143	0.093285	28.2085	4.59745e-175	2.16802e-172	72.5418	74.6046	75.4148	11.3466	11.2914	12.3696
	ENSG00000172183	ISG20	3669	interferon stimulated exonuclease gene 20	741.828	2.88112	0.102455	28.1209	5.44065e-174	2.49439e-171	65.4731	63.3641	59.759	8.40823	8.32001	8.20062
	ENSG00000041982	TNC	3371	tenascin C	5130.51	-1.75659	0.0633036	-27.7487	1.80484e-169	8.05107e-167	119.265	113.97	105.097	373.759	360.275	379.427
	ENSG00000132274	TRIM22	10346	tripartite motif containing 22	6038.75	1.76652	0.0637175	27.7243	3.5577e-169	1.54526e-166	452.948	440.751	453.477	133.899	128.869	122.78
	ENSG00000164342	TLR3	7098	toll like receptor 3	986.826	3.10978	0.112973	27.5267	8.40911e-167	3.55878e-164	86.6792	82.8571	85.7862	11.7082	7.36001	9.75828
	ENSG00000110446	SLC15A3	51296	solute carrier family 15 member 3	631.798	2.98965	0.110868	26.9659	3.70909e-160	1.53046e-157	56.2487	55.0168	50.7704	6.37398	6.44572	7.05528
	ENSG00000101347	SAMHD1	25939	SAM and HD domain containing deoxynucleoside triphosphate triphosphohydrolase 1	5442.18	1.60761	0.0597596	26.9013	2.11834e-159	8.52762e-157	400.86	383.6	398.41	125.671	120.549	132.035
	ENSG00000002549	LAP3	51056	leucine aminopeptidase 3	5709.2	1.56053	0.0582248	26.8019	3.07139e-158	1.20698e-155	414.295	401.907	414.559	133.492	134.949	138.036
	ENSG00000138646	HERC5	51191	HECT and RLD domain containing E3 ubiquitin protein ligase 5	2551.92	2.04054	0.0777012	26.2614	5.29973e-152	2.03423e-149	202.134	189.76	200.711	49.3644	48.1372	42.6982
	ENSG00000205413	SAMD9	54809	sterile alpha motif domain containing 9	11671	1.7383	0.066895	25.9855	7.22525e-149	2.71029e-146	888.7	847.922	855.837	263.819	224.64	269.109
	ENSG00000173193	PARP14	54625	poly(ADP-ribose) polymerase family member 14	10170.1	1.84574	0.0710879	25.9642	1.25643e-148	4.60831e-146	764.973	757.239	774.447	219.382	181.44	222.333
	ENSG00000185885	IFITM1	8519	interferon induced transmembrane protein 1	5908.36	1.8748	0.0724223	25.887	9.32339e-148	3.34527e-145	432.092	433.399	474.17	117.128	125.166	113.388
	ENSG00000135899	SP110	3431	SP110 nuclear body protein	1959.35	1.83726	0.0711129	25.8358	3.51513e-147	1.23441e-144	148.142	147.407	146.385	38.4699	39.1772	42.8814
	ENSG00000178031	ADAMTSL1	92949	ADAMTS like 1	910.119	-2.43461	0.0950884	-25.6037	1.3884e-144	4.77406e-142	14.7891	14.0388	12.1987	69.5713	70.4001	76.0962
	ENSG00000023445	BIRC3	330	baculoviral IAP repeat containing 3	959.321	3.05984	0.120001	25.4984	2.05473e-143	6.92107e-141	88.3837	82.4303	76.6001	11.5726	7.04001	10.308
	ENSG00000138496	PARP9	83666	poly(ADP-ribose) polymerase family member 9	4434.25	1.58024	0.0621807	25.4137	1.77739e-142	5.86716e-140	324.408	306.813	327.983	103.928	100.8	107.845
	ENSG00000059378	PARP12	64761	poly(ADP-ribose) polymerase family member 12	1654.79	1.94265	0.0765489	25.3779	4.4261e-142	1.43241e-139	133.353	124.879	120.95	30.9206	32.96	32.1611
	ENSG00000112769	LAMA4	3910	laminin subunit alpha 4	788.692	-2.566	0.101839	-25.1967	4.35889e-140	1.38353e-137	11.5305	11.1931	10.1738	66.5425	63.2686	59.8324
	ENSG00000136244	IL6	3569	interleukin 6	374.704	4.2437	0.169094	25.0966	5.4118e-139	1.68532e-136	34.9424	34.3855	33.4354	1.89863	1.37143	2.01579
	ENSG00000123610	TNFAIP6	7130	TNF alpha induced protein 6	1276.13	2.50337	0.1002	24.9838	9.16743e-138	2.80201e-135	106.03	99.9787	107.122	20.7493	17.7829	15.2101
	ENSG00000163735	CXCL5	6374	C-X-C motif chemokine ligand 5	7085.03	1.70188	0.0682387	24.9401	2.73241e-137	8.19973e-135	537.622	501.222	525.632	167.984	152.64	147.611
	ENSG00000115009	CCL20	6364	C-C motif chemokine ligand 20	374.613	4.64214	0.186757	24.8566	2.19427e-136	6.46722e-134	32.536	37.2312	34.1762	1.26575	1.46286	1.32859
	ENSG00000132530	XAF1	54739	XIAP associated factor 1	2998.12	1.93052	0.0787755	24.5066	1.25758e-132	3.64148e-130	232.264	218.36	234.986	59.8973	50.9258	64.597
	ENSG00000148926	ADM	133	adrenomedullin	6299.52	1.75506	0.0727147	24.1362	1.04285e-128	2.96763e-126	470.745	475.563	456.588	129.152	147.2	128.095
	ENSG00000185507	IRF7	3665	interferon regulatory factor 7	1520.28	2.2407	0.0936367	23.9297	1.50226e-126	4.20252e-124	122.975	132.372	106.973	23.5973	26.6972	24.327
	ENSG00000159251	ACTC1	70	actin alpha cardiac muscle 1	2344.18	-1.64906	0.0694295	-23.7516	1.05852e-124	2.91182e-122	55.1458	52.5979	55.8574	167.26	168.32	164.058
	ENSG00000130303	BST2	684	bone marrow stromal cell antigen 2	4972.52	1.60049	0.0687938	23.265	1.00182e-119	2.71066e-117	367.772	358.842	352.924	118.619	120.229	107.616
	ENSG00000108342	CSF3	1440	colony stimulating factor 3	1907.83	2.15478	0.0933886	23.0732	8.59609e-118	2.28836e-115	144.783	163.011	141.891	29.5192	36.9829	31.7946
	ENSG00000133106	EPSTI1	94240	epithelial stromal interaction 1	3183.36	1.62356	0.0706323	22.9861	6.42441e-117	1.68309e-114	233.016	223.434	237.258	70.1138	77.2115	71.8814
	ENSG00000187608	ISG15	9636	ISG15 ubiquitin like modifier	22240.7	1.66268	0.0724873	22.9376	1.96148e-116	5.05847e-114	1643.3	1651.17	1585	448.981	541.715	509.675
	ENSG00000169245	CXCL10	3627	C-X-C motif chemokine ligand 10	760.925	8.02153	0.350642	22.8767	7.9343e-116	2.0147e-113	75.65	69.1504	74.032	0.40685	0.182857	0.229068
	ENSG00000025708	TYMP	1890	thymidine phosphorylase	1233.09	2.16175	0.0954391	22.6506	1.37691e-113	3.44332e-111	97.8086	106.761	86.4283	20.2521	22.4	20.6619
	ENSG00000177409	SAMD9L	219285	sterile alpha motif domain containing 9 like	4614.24	1.91537	0.0850959	22.5084	3.43242e-112	8.45553e-110	350.527	342.622	359.64	90.1398	76.8001	105.463
	ENSG00000049323	LTBP1	4052	latent transforming growth factor beta binding protein 1	12261.4	-1.37874	0.0614629	-22.4321	1.91205e-111	4.64095e-109	331.476	319.097	332.477	855.515	838.035	795.414
	ENSG00000104332	SFRP1	6422	secreted frizzled related protein 1	417.362	-2.95568	0.132158	-22.3648	8.66067e-111	2.07166e-108	4.4618	4.60054	4.69182	32.6836	33.5086	37.842
	ENSG00000116194	ANGPTL1	9068	angiopoietin like 1	684.716	2.50677	0.112351	22.3121	2.82161e-110	6.65295e-108	61.3622	50.1316	56.6476	10.5781	9.32573	8.88782
	ENSG00000166592	RRAD	6236	RRAD, Ras related glycolysis inhibitor and calcium channel regulator	331.739	3.53092	0.158425	22.2876	4.87443e-110	1.13313e-107	30.1297	31.0655	26.9656	2.12466	2.56	2.74881
	ENSG00000138035	PNPT1	87178	polyribonucleotide nucleotidyltransferase 1	3241.66	1.58049	0.0710887	22.2326	1.6613e-109	3.80831e-107	237.979	219.545	243.728	77.1658	70.5829	80.815
	ENSG00000154451	GBP5	115362	guanylate binding protein 5	355.635	3.39966	0.152963	22.2254	1.95308e-109	4.41582e-107	28.7761	31.0181	33.9293	3.16439	2.56	2.93206
	ENSG00000168961	LGALS9	3965	galectin 9	283.388	4.56268	0.206841	22.0589	7.8552e-108	1.75203e-105	27.623	25.8484	25.0395	0.813699	1.05143	1.37441
	ENSG00000100906	NFKBIA	4792	NFKB inhibitor alpha	3010.57	1.44388	0.0655468	22.0283	1.54263e-107	3.39481e-105	212.311	218.075	205.107	77.5275	75.5658	74.4011
	ENSG00000106772	PRUNE2	158471	prune homolog 2 with BCH domain	773.274	-2.21219	0.100635	-21.9824	4.24775e-107	9.22487e-105	13.1849	12.6633	13.7791	64.4179	54.3086	60.1989
	ENSG00000138642	HERC6	55008	HECT and RLD domain containing E3 ubiquitin protein ligase family member 6	4268.27	1.45516	0.0665493	21.866	5.47937e-106	1.17451e-103	304.656	287.415	310.697	110.256	107.109	103.264
	ENSG00000204592	HLA-E	3133	major histocompatibility complex, class I, E	13622.9	1.50871	0.0702049	21.49	1.92941e-102	4.08268e-100	962.595	989.922	957.23	342.658	348.389	304.064
	ENSG00000146674	IGFBP3	3486	insulin like growth factor binding protein 3	9814.3	1.53141	0.0713236	21.4713	2.88958e-102	6.03703e-100	705.766	660.533	738.295	218.614	231.68	259.488
	ENSG00000188313	PLSCR1	5359	phospholipid scramblase 1	4431.77	1.25728	0.0589648	21.3225	7.01774e-101	1.44785e-98	303.653	297.517	300.82	124.767	119.132	123.696
	ENSG00000125347	IRF1	3659	interferon regulatory factor 1	569.069	2.26906	0.106567	21.2923	1.3379e-100	2.72617e-98	44.5177	45.8157	45.6835	8.9959	9.69144	8.79619
	ENSG00000130600	H19	283120	H19 imprinted maternally expressed transcript	1995.38	-1.80406	0.0857281	-21.044	2.59506e-98	5.22336e-96	45.0692	44.8197	38.3741	140.589	156.252	138.952
	ENSG00000163840	DTX3L	151636	deltex E3 ubiquitin ligase 3L	3531.74	1.35068	0.0649089	20.8088	3.60275e-96	7.16427e-94	255.375	233.821	243.283	96.4234	89.463	93.8719
	ENSG00000156587	UBE2L6	9246	ubiquitin conjugating enzyme E2 L6	4457.2	1.49453	0.0718541	20.7996	4.36682e-96	8.58029e-94	316.537	316.157	316.871	111.251	115.749	100.973
	ENSG00000048052	HDAC9	9734	histone deacetylase 9	696.348	2.26035	0.108914	20.7536	1.13844e-95	2.21058e-93	56.349	54.9693	55.0178	12.4315	9.00572	12.4155
	ENSG00000068079	IFI35	3430	interferon induced protein 35	1748.15	1.8369	0.0885528	20.7436	1.40061e-95	2.68803e-93	135.458	135.787	123.123	31.011	36.3886	40.1784
	ENSG00000162654	GBP4	115361	guanylate binding protein 4	244.666	4.545	0.219365	20.7189	2.34007e-95	4.43941e-93	22.71	22.2438	22.7677	1.13014	0.960001	0.733016
	ENSG00000132109	TRIM21	6737	tripartite motif containing 21	1277.22	1.70256	0.0822009	20.7122	2.68924e-95	5.04385e-93	96.1041	94.2873	91.6633	26.1288	29.9429	28.3127
	ENSG00000144136	SLC20A1	6574	solute carrier family 20 member 1	7053.15	-1.21486	0.0586676	-20.7075	2.96661e-95	5.50155e-93	209.354	196.448	207.28	451.92	454.538	479.988
	ENSG00000117152	RGS4	5999	regulator of G protein signaling 4	2351.76	-1.57809	0.0766287	-20.594	3.1076e-94	5.69899e-92	59.6076	51.6494	59.1169	173.092	155.474	166.944
	ENSG00000162772	ATF3	467	activating transcription factor 3	359.744	2.9072	0.142396	20.4163	1.19844e-92	2.17365e-90	29.7286	31.1129	30.7685	4.65617	4.02286	3.20695
	ENSG00000137842	TMEM62	80021	transmembrane protein 62	956.644	1.7539	0.0861793	20.3518	4.47746e-92	8.03266e-90	73.6949	67.8698	71.4638	21.337	19.7029	20.4786
	ENSG00000044574	HSPA5	3309	heat shock protein family A (Hsp70) member 5	8582.07	1.32124	0.0650417	20.3137	9.72904e-92	1.72664e-89	596.577	614.101	558.919	239.002	210.835	240.383
	ENSG00000184371	CSF1	1435	colony stimulating factor 1	1254.85	1.85013	0.0923596	20.0318	2.91093e-89	5.11116e-87	97.1569	103.156	83.3662	24.2754	26.0572	26.297
	ENSG00000163734	CXCL3	2921	C-X-C motif chemokine ligand 3	951.652	1.69681	0.0848562	19.9963	5.9291e-89	1.0301e-86	69.3333	71.9012	68.6981	20.7041	21.3486	21.0284
	ENSG00000065923	SLC9A7	84679	solute carrier family 9 member A7	2191.53	-1.41423	0.0707524	-19.9885	6.93927e-89	1.19305e-86	57.3516	59.2853	55.9561	155.597	147.017	145.412
	ENSG00000152778	IFIT5	24138	interferon induced protein with tetratricopeptide repeats 5	2864.79	1.32258	0.0662893	19.9517	1.44868e-88	2.46499e-86	204.641	186.772	199.427	76.985	74.7887	78.3411
	ENSG00000145901	TNIP1	10318	TNFAIP3 interacting protein 1	3963.18	1.47653	0.0745711	19.8003	2.96149e-87	4.98769e-85	285.756	289.075	266.89	91.27	106.332	96.8039
	ENSG00000196116	TDRD7	23424	tudor domain containing 7	1287.53	1.57265	0.0795473	19.7699	5.40322e-87	9.0081e-85	93.3468	89.2125	95.565	29.2932	31.1772	30.6034
	ENSG00000130589	HELZ2	85441	helicase with zinc finger 2	2865.83	1.85927	0.0944498	19.6853	2.88253e-86	4.75762e-84	224.243	240.841	183.771	52.3028	60.6172	61.2068
	ENSG00000239474	KLHL41	10324	kelch like family member 41	455.532	-2.45162	0.125405	-19.5497	4.15213e-85	6.78524e-83	7.51988	6.49767	6.32161	39.5096	35.1086	33.6271
	ENSG00000100600	LGMN	5641	legumain	1283.77	1.62914	0.0837389	19.455	2.64432e-84	4.27887e-82	90.6397	94.809	94.5278	30.3781	30.4915	27.259
	ENSG00000140105	WARS1	7453	tryptophanyl-tRNA synthetase 1	7033.94	1.14887	0.0593391	19.361	1.64503e-83	2.61083e-81	464.378	466.599	468.293	197.729	209.737	207.169
	ENSG00000071242	RPS6KA2	6196	ribosomal protein S6 kinase A2	2165.72	-1.51834	0.0784225	-19.361	1.64512e-83	2.61083e-81	57.6023	53.3093	50.9186	157.632	152.64	140.831
	ENSG00000100342	APOL1	8542	apolipoprotein L1	752.859	2.28603	0.118255	19.3313	2.9308e-83	4.60694e-81	61.2119	61.4196	57.7341	14.4206	12.0229	9.52921
	ENSG00000123609	NMI	9111	N-myc and STAT interactor	676.457	2.02087	0.104813	19.2806	7.81714e-83	1.21719e-80	55.8477	47.6654	53.1904	13.5617	12.2057	11.8199
	ENSG00000204525	HLA-C	3107	major histocompatibility complex, class I, C	9614.13	1.39762	0.0726343	19.2419	1.65077e-82	2.54635e-80	691.027	689.654	631.519	246.732	265.783	230.488
	ENSG00000137198	GMPR	2766	guanosine monophosphate reductase	235.626	3.43678	0.179386	19.1585	8.21751e-82	1.25583e-79	20.9554	21.7696	19.5575	2.12466	1.55429	1.92417
	ENSG00000265972	TXNIP	10628	thioredoxin interacting protein	5620.11	1.12387	0.0593179	18.9465	4.71733e-80	7.14308e-78	363.411	371.98	376.482	165.497	165.806	165.707
	ENSG00000132256	TRIM5	85363	tripartite motif containing 5	1771.59	1.47986	0.0781622	18.9332	6.07975e-80	9.12239e-78	130.796	122.317	123.42	47.1494	39.3143	45.0805
	ENSG00000168062	BATF2	116071	basic leucine zipper ATF-like transcription factor 2	298.752	3.1268	0.165701	18.8701	2.00782e-79	2.98551e-77	26.4199	26.5598	24.3975	2.71233	3.79429	2.10742
	ENSG00000185567	AHNAK2	113146	AHNAK nucleoprotein 2	5135.02	-1.35312	0.0717121	-18.8688	2.06084e-79	3.03697e-77	134.155	150.632	132.161	326.203	355.292	356.154
	ENSG00000245532	NEAT1	283131	nuclear paraspeckle assembly transcript 1	4989	-1.89276	0.100642	-18.8068	6.64368e-79	9.70389e-77	85.0749	120.657	99.5654	344.24	354.652	407.328
	ENSG00000140853	NLRC5	84166	NLR family CARD domain containing 5	931.122	1.70861	0.0916759	18.6375	1.59618e-77	2.31096e-75	71.3888	72.5178	61.9814	20.7493	20.2515	20.3412
	ENSG00000206503	HLA-A	3105	major histocompatibility complex, class I, A	16201.1	1.37342	0.0737305	18.6276	1.92027e-77	2.756e-75	1118.16	1176.84	1079.46	430.583	450.835	385.796
	ENSG00000117525	F3	2152	coagulation factor III, tissue factor	718.956	1.74753	0.093892	18.6122	2.56028e-77	3.64288e-75	54.7448	50.6059	54.5733	15.4603	14.9943	15.9431
	ENSG00000143878	RHOB	388	ras homolog family member B	2478.49	1.23643	0.0664438	18.6087	2.72958e-77	3.85057e-75	163.633	171.311	167.276	69.074	66.4687	72.2021
	ENSG00000173918	C1QTNF1	114897	C1q and TNF related 1	362.994	2.45651	0.132023	18.6066	2.84105e-77	3.97385e-75	30.0294	31.2552	27.3607	4.9274	5.71429	5.0853
	ENSG00000102524	TNFSF13B	10673	TNF superfamily member 13b	273.127	3.06503	0.165939	18.4708	3.54672e-76	4.91921e-74	24.4146	21.6273	24.3975	3.48083	2.14857	2.56556
	ENSG00000147573	TRIM55	84675	tripartite motif containing 55	947.879	-1.57641	0.0856943	-18.3958	1.42028e-75	1.95348e-73	24.1138	22.2438	22.3726	65.7288	67.7944	66.0173
	ENSG00000198542	ITGBL1	9358	integrin subunit beta like 1	3580.04	-1.15937	0.0632146	-18.3402	3.95411e-75	5.3936e-73	107.986	106.287	105.344	242.03	221.577	231.862
	ENSG00000145050	MANF	7873	mesencephalic astrocyte derived neurotrophic factor	2754.12	1.17259	0.0639847	18.3261	5.1218e-75	6.92912e-73	181.48	187.01	182.191	80.6919	76.7087	80.6318
	ENSG00000141574	SECTM1	6398	secreted and transmembrane 1	515.434	2.07413	0.113265	18.3123	6.60577e-75	8.86408e-73	43.6655	39.9346	36.695	9.08631	9.78287	8.93363
	ENSG00000196611	MMP1	4312	matrix metallopeptidase 1	203.423	3.67774	0.202023	18.2045	4.75204e-74	6.32519e-72	18.8498	16.4576	19.1624	1.58219	1.14286	1.42022
	ENSG00000077150	NFKB2	4791	nuclear factor kappa B subunit 2	713.351	1.84332	0.10178	18.1108	2.61894e-73	3.45805e-71	53.4413	57.5779	50.0296	13.1548	15.3143	15.2559
	ENSG00000178685	PARP10	84875	poly(ADP-ribose) polymerase family member 10	1839.77	1.50424	0.0831086	18.0997	3.20664e-73	4.20044e-71	136.461	138.253	118.086	42.222	47.3143	45.2637
	ENSG00000125730	C3	718	complement C3	239.265	6.04747	0.336066	17.9949	2.13637e-72	2.77644e-70	22.2589	25.9432	19.8538	0.40685	0.274286	0.320695
	ENSG00000124226	RNF114	55905	ring finger protein 114	2051.3	1.20245	0.0670649	17.9297	6.91761e-72	8.91994e-70	136.962	138.396	137.396	57.2754	57.4629	60.0157
	ENSG00000134070	IRAK2	3656	interleukin 1 receptor associated kinase 2	509.279	1.99826	0.112938	17.6934	4.71079e-70	6.02726e-68	39.0533	41.6894	36.8431	10.3521	9.5543	8.75038
	ENSG00000123240	OPTN	10133	optineurin	3483.85	1.13037	0.0639191	17.6844	5.5297e-70	7.02059e-68	235.673	225.948	228.763	105.826	101.714	99.5527
	ENSG00000143127	ITGA10	8515	integrin subunit alpha 10	1530.1	-1.30938	0.0741024	-17.6699	7.158e-70	9.01853e-68	43.0137	42.6854	41.288	104.289	102.354	99.8276
	ENSG00000124942	AHNAK	79026	AHNAK nucleoprotein	42630.6	-1.22004	0.0697842	-17.483	1.92908e-68	2.41209e-66	1176.76	1338.47	1180.36	2735.84	2613.26	3045.77
	ENSG00000161011	SQSTM1	8878	sequestosome 1	20596.7	1.10645	0.0632911	17.4819	1.96782e-68	2.44202e-66	1356.89	1386.9	1316.38	594.905	646.492	594.11
	ENSG00000152104	PTPN14	5784	protein tyrosine phosphatase non-receptor type 14	2590.45	-1.20341	0.0691148	-17.4118	6.71273e-68	8.26818e-66	76.9535	77.972	71.5132	173.77	158.034	176.382
	ENSG00000145012	LPP	4026	LIM domain containing preferred translocation partner in lipoma	2339.64	-1.39536	0.0802323	-17.3915	9.57501e-68	1.17063e-65	60.8609	66.779	58.3761	171.871	144.686	160.393
	ENSG00000204264	PSMB8	5696	proteasome 20S subunit beta 8	1898.14	1.25271	0.0723616	17.3119	3.82797e-67	4.64564e-65	129.192	126.349	130.383	51.6699	54.7201	51.3111
	ENSG00000122643	NT5C3A	51251	5'-nucleotidase, cytosolic IIIA	753.706	1.82095	0.105207	17.3083	4.07212e-67	4.90586e-65	58.254	52.4556	58.87	17.9014	14.5372	14.2938
	ENSG00000124875	CXCL6	6372	C-X-C motif chemokine ligand 6	174.607	5.12453	0.298264	17.1812	3.67408e-66	4.39425e-64	17.1955	15.509	16.2979	0.361644	0.640001	0.366508
	ENSG00000181381	DDX60L	91351	DExD/H-box 60 like	3759.08	1.42987	0.0835567	17.1125	1.1971e-65	1.42145e-63	263.096	264.412	263.878	96.9659	80.5487	109.128
	ENSG00000147872	PLIN2	123	perilipin 2	5577.53	1.08696	0.0635209	17.1118	1.21193e-65	1.42878e-63	366.168	359.553	368.925	173.182	168.64	159.935
	ENSG00000115415	STAT1	6772	signal transducer and activator of transcription 1	20513.9	1.07415	0.0630254	17.0431	3.9345e-65	4.60559e-63	1370.17	1276.77	1367.94	660.046	589.486	608.037
	ENSG00000162645	GBP2	2634	guanylate binding protein 2	907.337	1.67065	0.0998022	16.7396	6.74392e-63	7.83862e-61	65.9744	65.4035	67.9079	23.3261	19.6572	17.9589
	ENSG00000136514	RTP4	64108	receptor transporter protein 4	246.536	2.93125	0.176969	16.5637	1.27571e-61	1.47242e-59	20.1032	19.161	23.6073	2.71233	3.29143	2.01579
	ENSG00000060491	OGFR	11054	opioid growth factor receptor	1236	1.32496	0.0801448	16.5321	2.15654e-61	2.47178e-59	86.8296	85.3234	82.8724	30.6493	34.0572	34.4518
	ENSG00000204634	TBC1D8	11138	TBC1 domain family member 8	600.473	-1.81297	0.110094	-16.4676	6.27415e-61	7.14171e-59	12.7337	13.7068	11.9518	47.285	44.1601	39.9036
	ENSG00000100234	TIMP3	7078	TIMP metallopeptidase inhibitor 3	2721.17	-1.16474	0.0708385	-16.4422	9.54501e-61	1.07904e-58	83.3704	74.652	84.3046	181.274	169.463	178.489
	ENSG00000122641	INHBA	3624	inhibin subunit beta A	2381.91	1.27541	0.0776802	16.4188	1.40395e-60	1.57634e-58	159.422	164.623	162.485	72.4193	59.5658	63.864
	ENSG00000164465	DCBLD1	285761	discoidin, CUB and LCCL domain containing 1	2258.52	1.09467	0.0668145	16.3837	2.50043e-60	2.78848e-58	150.398	143.708	149.941	68.7576	66.3315	67.4375
	ENSG00000128335	APOL2	23780	apolipoprotein L2	1566.96	1.2661	0.0774943	16.338	5.29749e-60	5.86813e-58	109.389	103.441	106.677	39.8713	44.9372	44.5765
	ENSG00000173786	CNP	1267	2',3'-cyclic nucleotide 3' phosphodiesterase	3587.46	1.1647	0.071297	16.3359	5.47878e-60	6.02849e-58	245.349	239.56	231.331	95.4289	110.034	105.6
	ENSG00000130813	SHFL	55337	shiftless antiviral inhibitor of ribosomal frameshifting	1159.08	1.3289	0.0814021	16.3251	6.53869e-60	7.14709e-58	79.059	79.8692	80.3536	30.2425	32.5029	30.0078
	ENSG00000168003	SLC3A2	6520	solute carrier family 3 member 2	4886.7	1.17478	0.0720123	16.3137	7.8918e-60	8.56936e-58	321.249	336.74	319.538	141.222	149.349	130.843
	ENSG00000149968	MMP3	4314	matrix metallopeptidase 3	1170.49	1.31887	0.0810676	16.2687	1.64561e-59	1.77521e-57	78.1065	80.1537	82.8724	32.1863	31.5886	30.3744
	ENSG00000154229	PRKCA	5578	protein kinase C alpha	1133.18	-1.31667	0.0810862	-16.238	2.71771e-59	2.91271e-57	30.9819	32.4883	30.2252	79.0645	71.8629	76.5085
	ENSG00000100994	PYGB	5834	glycogen phosphorylase B	7272.06	-1.08347	0.0668553	-16.2062	4.5566e-59	4.85204e-57	229.356	227.371	216.367	460.644	487.361	440.13
	ENSG00000134470	IL15RA	3601	interleukin 15 receptor subunit alpha	257.661	2.77805	0.171527	16.196	5.38296e-59	5.69524e-57	24.0135	22.7181	18.224	2.75754	3.79429	2.65718
	ENSG00000074181	NOTCH3	4854	notch receptor 3	242.511	-2.97727	0.184161	-16.1667	8.66518e-59	9.10947e-57	3.40901	2.32398	2.17305	23.1452	19.9772	17.3175
	ENSG00000056558	TRAF1	7185	TNF receptor associated factor 1	223.158	2.55701	0.15859	16.1234	1.74723e-58	1.82519e-56	18.3986	18.6867	17.9771	3.02877	3.01715	3.0695
	ENSG00000178860	MSC	9242	musculin	304.86	2.2754	0.141304	16.1029	2.43326e-58	2.52585e-56	24.7153	26.6072	21.6318	4.9274	5.02858	4.71879
	ENSG00000136048	DRAM1	55332	DNA damage regulated autophagy modulator 1	1034.54	1.37342	0.0853094	16.0993	2.58153e-58	2.66301e-56	72.7423	70.6681	72.0565	28.5699	27.2	25.1974
	ENSG00000006118	TMEM132A	54972	transmembrane protein 132A	814.761	1.86877	0.116097	16.0966	2.69568e-58	2.76349e-56	65.1723	69.8144	49.7827	15.7315	16	17.5466
	ENSG00000112297	CRYBG1	202	crystallin beta-gamma domain containing 1	1854.04	-1.123	0.0698168	-16.085	3.25045e-58	3.31165e-56	57.4519	56.1076	54.8696	123.23	115.292	118.794
	ENSG00000129152	MYOD1	4654	myogenic differentiation 1	247.545	-2.62283	0.163706	-16.0216	9.02778e-58	9.14132e-56	3.30875	3.60455	3.06203	17.2685	20.4343	22.2195
	ENSG00000081041	CXCL2	2920	C-X-C motif chemokine ligand 2	636.704	1.63291	0.102112	15.9913	1.46845e-57	1.47785e-55	45.4702	46.954	46.5231	14.5562	15.7714	13.2859
	ENSG00000137331	IER3	8870	immediate early response 3	951.61	1.42622	0.0895653	15.9238	4.3303e-57	4.33161e-55	66.9771	67.8224	65.3892	22.3767	26.24	23.9146
	ENSG00000050344	NFE2L3	9603	NFE2 like bZIP transcription factor 3	164.746	3.2122	0.201745	15.9221	4.45517e-57	4.42968e-55	13.8366	14.6079	14.4706	1.31096	1.55429	1.64929
	ENSG00000117226	GBP3	2635	guanylate binding protein 3	1168.35	1.34498	0.0854744	15.7355	8.64259e-56	8.54167e-54	80.3625	78.2092	83.4156	32.8644	27.4743	32.5276
	ENSG00000140464	PML	5371	PML nuclear body scaffold	1150.27	1.48989	0.0947269	15.7283	9.6812e-56	9.5112e-54	82.5182	88.4537	73.9332	25.8576	30.72	28.3127
	ENSG00000176438	SYNE3	161176	spectrin repeat containing nuclear envelope family member 3	839.217	-1.4124	0.0902235	-15.6544	3.09882e-55	3.0264e-53	23.061	22.9078	20.1995	57.5918	57.7372	56.1674
	ENSG00000196569	LAMA2	3908	laminin subunit alpha 2	3706.65	-1.02683	0.0656336	-15.6449	3.59782e-55	3.49306e-53	114.102	118.903	119.172	240.855	231.863	226.227
	ENSG00000149090	PAMR1	25891	peptidase domain containing associated with muscle regeneration 1	333.727	-2.16051	0.138165	-15.6372	4.06125e-55	3.91994e-53	6.01591	4.74282	6.86487	25.7671	25.4629	25.4265
	ENSG00000087074	PPP1R15A	23645	protein phosphatase 1 regulatory subunit 15A	3909.57	1.44026	0.092404	15.5866	8.97944e-55	8.61661e-53	282.046	288.696	254.148	112.064	98.9715	84.6634
	ENSG00000121858	TNFSF10	8743	TNF superfamily member 10	150.906	5.50881	0.355407	15.5	3.46832e-54	3.30894e-52	13.8366	13.6593	15.1126	0.226028	0.411429	0.274881
	ENSG00000155090	KLF10	7071	KLF transcription factor 10	2137.77	1.02783	0.0665506	15.4444	8.23337e-54	7.80987e-52	140.772	137.684	135.618	64.1466	65.8744	67.804
	ENSG00000073756	PTGS2	5743	prostaglandin-endoperoxide synthase 2	231.908	2.34818	0.152562	15.3916	1.8625e-53	1.7566e-51	19.0002	18.5919	18.3722	3.70685	3.24572	3.75671
	ENSG00000178695	KCTD12	115207	potassium channel tetramerization domain containing 12	1197.78	-1.45134	0.0943007	-15.3905	1.8955e-53	1.77757e-51	33.288	31.5872	27.7558	91.4508	75.2001	80.0362
	ENSG00000100911	PSME2	5721	proteasome activator subunit 2	2746.18	1.07166	0.0696638	15.3833	2.11749e-53	1.97453e-51	183.385	173.777	180.018	79.0193	87.0858	82.7392
	ENSG00000124201	ZNFX1	57169	zinc finger NFX1-type containing 1	8195.22	0.884893	0.0576564	15.3477	3.67019e-53	3.40317e-51	511.252	518.628	504.741	261.017	274.103	274.331
	ENSG00000137462	TLR2	7097	toll like receptor 2	928.848	1.41738	0.0927583	15.2803	1.03433e-52	9.53724e-51	67.7792	61.799	65.5373	26.174	22.9943	21.9447
	ENSG00000156687	UNC5D	137970	unc-5 netrin receptor D	182.931	-3.12384	0.204737	-15.2578	1.46052e-52	1.33922e-50	1.80477	1.75484	1.87673	18.3534	12.8	15.0268
	ENSG00000086061	DNAJA1	3301	DnaJ heat shock protein family (Hsp40) member A1	4282.69	1.07139	0.0704032	15.2179	2.68883e-52	2.45189e-50	283.951	265.124	288.572	125.491	120.686	142.48
	ENSG00000170961	HAS2	3037	hyaluronan synthase 2	4516.54	1.13797	0.0750636	15.1601	6.49589e-52	5.89092e-50	295.431	286.04	314.796	132	118.674	146.603
	ENSG00000165949	IFI27	3429	interferon alpha inducible protein 27	14989.7	0.988785	0.0653386	15.1332	9.77524e-52	8.81641e-50	969.012	937.988	970.12	469.821	496.046	445.216
	ENSG00000170345	FOS	2353	Fos proto-oncogene, AP-1 transcription factor subunit	216.148	2.52028	0.167936	15.0074	6.56635e-51	5.89009e-49	16.8947	19.5879	16.6436	3.43562	2.92572	2.65718
	ENSG00000122729	ACO1	48	aconitase 1	1285.96	-1.15815	0.0772214	-14.9978	7.59176e-51	6.77308e-49	37.3989	38.1797	39.2631	80.6015	84.0687	85.0299
	ENSG00000128284	APOL3	80833	apolipoprotein L3	272.041	2.15882	0.144086	14.9828	9.51435e-51	8.44271e-49	19.9026	22.149	22.0762	4.8822	4.84572	4.26066
	ENSG00000146232	NFKBIE	4794	NFKB inhibitor epsilon	263.239	2.18817	0.146284	14.9583	1.37419e-50	1.20644e-48	20.3538	20.157	21.7799	4.43014	4.89143	3.98577
	ENSG00000058668	ATP2B4	493	ATPase plasma membrane Ca2+ transporting 4	4116.51	-0.932678	0.0625737	-14.9053	3.04643e-50	2.66039e-48	134.205	139.249	135.026	245.33	245.897	268.742
	ENSG00000019991	HGF	3082	hepatocyte growth factor	154.405	-3.39322	0.227684	-14.9032	3.14231e-50	2.72967e-48	1.35358	0.948565	1.5804	15.3247	12.2057	12.0948
	ENSG00000150995	ITPR1	3708	inositol 1,4,5-trisphosphate receptor type 1	1682.91	-1.04888	0.0706159	-14.8533	6.62071e-50	5.7212e-48	54.5944	52.0762	51.6594	108.629	102.034	108.441
	ENSG00000185880	TRIM69	140691	tripartite motif containing 69	1301.37	1.18157	0.0796027	14.8433	7.6853e-50	6.60656e-48	86.6291	84.612	89.4409	38.7863	37.5772	35.5513
	ENSG00000136542	GALNT5	11227	polypeptide N-acetylgalactosaminyltransferase 5	1167.68	-1.28263	0.0869863	-14.7452	3.30104e-49	2.82299e-47	32.4358	33.1523	32.5958	85.348	72.4572	74.9051
	ENSG00000094916	CBX5	23468	chromobox 5	2252.72	-1.12088	0.0760793	-14.733	3.95697e-49	3.36648e-47	68.2805	66.0201	70.5255	148.545	130.012	155.812
	ENSG00000166147	FBN1	2200	fibrillin 1	19209.2	-0.791408	0.0538926	-14.6849	8.05384e-49	6.81686e-47	667.314	674.43	688.562	1153.37	1111.82	1158.76
	ENSG00000141338	ABCA8	10351	ATP binding cassette subfamily A member 8	446.694	-1.81637	0.124049	-14.6424	1.50714e-48	1.26915e-46	9.57532	8.82165	10.1245	37.0233	30.5372	30.2369
	ENSG00000049239	H6PD	9563	hexose-6-phosphate dehydrogenase/glucose 1-dehydrogenase	1274.07	-1.22102	0.084076	-14.5228	8.68508e-48	7.27651e-46	37.6997	39.0334	33.6823	81.5508	87.1315	81.9145
	ENSG00000221963	APOL6	80830	apolipoprotein L6	3310.09	0.958188	0.066307	14.4508	2.4787e-47	2.06621e-45	217.525	205.839	207.576	110.754	97.6458	108.028
	ENSG00000206337	HCP5	10866	HLA complex P5	121.012	3.56913	0.247235	14.4362	3.06275e-47	2.54024e-45	10.7284	10.7188	10.7665	0.858905	0.960001	0.824643
	ENSG00000163874	ZC3H12A	80149	zinc finger CCCH-type containing 12A	466.836	1.75816	0.122816	14.3153	1.75567e-46	1.443e-44	32.3355	39.7449	31.9044	9.53837	10.6057	9.80409
	ENSG00000182670	TTC3	7267	tetratricopeptide repeat domain 3	4444.08	-0.98605	0.0688811	-14.3153	1.7573e-46	1.443e-44	141.524	146.743	142.088	294.288	250.88	285.83
	ENSG00000168386	FILIP1L	11259	filamin A interacting protein 1 like	1187.57	1.18594	0.0832688	14.2423	5.00461e-46	4.08916e-44	80.7635	77.5926	79.8103	32.8644	31.2686	37.9336
	ENSG00000162804	SNED1	25992	sushi, nidogen and EGF like domains 1	256.602	-2.06599	0.145442	-14.205	8.53479e-46	6.93925e-44	4.66233	5.35939	4.24733	19.5288	19.4743	19.2417
	ENSG00000115602	IL1RL1	9173	interleukin 1 receptor like 1	3455.79	-1.38313	0.0974078	-14.1993	9.24972e-46	7.48366e-44	95.8534	87.5525	93.0956	271.007	232.595	198.006
	ENSG00000146374	RSPO3	84870	R-spondin 3	137.459	5.89761	0.415448	14.1958	9.72859e-46	7.8327e-44	12.9342	13.849	12.2481	0.271233	0.137143	0.229068
	ENSG00000105835	NAMPT	10135	nicotinamide phosphoribosyltransferase	3011.4	1.16125	0.0818077	14.1949	9.85839e-46	7.89868e-44	203.588	197.633	199.526	99.4974	78.3544	83.8387
	ENSG00000169083	AR	367	androgen receptor	600.504	-1.4546	0.102649	-14.1707	1.39113e-45	1.10921e-43	16.8947	15.9359	13.5322	41.8603	40.3658	41.507
	ENSG00000167772	ANGPTL4	51129	angiopoietin like 4	5096.82	1.34563	0.0954705	14.0947	4.09211e-45	3.24712e-43	355.34	362.352	338.256	109.171	139.429	156.407
	ENSG00000010030	ETV7	51513	ETS variant transcription factor 7	109.995	4.77011	0.339239	14.0612	6.57348e-45	5.19116e-43	10.5278	10.5291	9.58119	0.452055	0.32	0.320695
	ENSG00000134853	PDGFRA	5156	platelet derived growth factor receptor alpha	706.793	-1.32235	0.0940719	-14.0568	6.99878e-45	5.50071e-43	20.5042	18.5919	19.2118	49.1836	43.8858	48.9746
	ENSG00000166920	C15orf48	84419	chromosome 15 open reading frame 48	108.627	4.63201	0.329831	14.0436	8.43728e-45	6.59987e-43	10.3273	10.2919	9.5318	0.497261	0.274286	0.412322
	ENSG00000118515	SGK1	6446	serum/glucocorticoid regulated kinase 1	4575.53	0.847865	0.0605936	13.9926	1.72877e-44	1.34592e-42	288.713	274.562	285.806	149.133	154.332	156.041
	ENSG00000138829	FBN2	2201	fibrillin 2	2212.98	-0.990052	0.0709185	-13.9604	2.71866e-44	2.10664e-42	71.2384	71.8064	70.8712	146.737	129.326	137.944
	ENSG00000046653	GPM6B	2824	glycoprotein M6B	164.199	-2.82017	0.202553	-13.9231	4.58565e-44	3.53674e-42	1.95517	1.75484	2.17305	15.8671	12.0229	12.5529
	ENSG00000159200	RCAN1	1827	regulator of calcineurin 1	1179.43	1.09596	0.0788118	13.906	5.82582e-44	4.47233e-42	79.4601	76.1223	76.4026	37.2041	33.4172	35.0931
	ENSG00000091409	ITGA6	3655	integrin subunit alpha 6	1822.69	-1.03811	0.0749295	-13.8545	1.19482e-43	9.12988e-42	57.4519	54.4476	60.401	120.247	109.394	115.084
	ENSG00000125845	BMP2	650	bone morphogenetic protein 2	189.806	2.47259	0.178591	13.845	1.36459e-43	1.03791e-41	15.892	15.9833	14.5693	3.43562	2.10286	2.61137
	ENSG00000137959	IFI44L	10964	interferon induced protein 44 like	12147.1	0.870954	0.063124	13.7975	2.63802e-43	1.99727e-41	740.759	766.772	759.136	417.247	366.583	424.6
	ENSG00000168685	IL7R	3575	interleukin 7 receptor	3266.4	0.899935	0.0654896	13.7417	5.71482e-43	4.30699e-41	204.491	199.673	209.7	109.533	99.6573	111.464
	ENSG00000067066	SP100	6672	SP100 nuclear antigen	5437.19	0.86717	0.0631298	13.7363	6.15424e-43	4.61708e-41	338.094	333.278	342.355	183.58	166.354	191.867
	ENSG00000144802	NFKBIZ	64332	NFKB inhibitor zeta	1331.13	1.06347	0.0774934	13.7234	7.35232e-43	5.49095e-41	82.9192	89.5919	87.3172	39.1932	40.2743	41.6903
	ENSG00000116663	FBXO6	26270	F-box protein 6	250.895	1.95118	0.142725	13.6709	1.51467e-42	1.12611e-40	19.5517	19.8724	18.1252	4.70137	5.02858	4.7646
	ENSG00000196154	S100A4	6275	S100 calcium binding protein A4	3172.46	-0.987703	0.0723235	-13.6567	1.84048e-42	1.3622e-40	108.988	95.5205	102.578	201.119	202.24	189.301
	ENSG00000253729	PRKDC	5591	protein kinase, DNA-activated, catalytic subunit	7701.67	-0.887139	0.0650119	-13.6458	2.13878e-42	1.57592e-40	258.483	260.476	261.211	469.324	427.978	509.813
	ENSG00000130775	THEMIS2	9473	thymocyte selection associated family member 2	1163.16	1.20794	0.0890387	13.5664	6.3349e-42	4.647e-40	78.9086	81.1971	74.2295	32.8644	35.6572	30.1911
	ENSG00000095303	PTGS1	5742	prostaglandin-endoperoxide synthase 1	779.961	-1.20809	0.089458	-13.5045	1.47097e-41	1.07427e-39	23.1612	22.3387	22.5207	52.9809	50.6058	49.4328
	ENSG00000156011	PSD3	23362	pleckstrin and Sec7 domain containing 3	4254.17	-0.851781	0.0631982	-13.4779	2.10921e-41	1.53359e-39	146.888	147.454	143.52	270.284	242.972	256.647
	ENSG00000102921	N4BP1	9683	NEDD4 binding protein 1	1408.91	1.04374	0.0776674	13.4385	3.59522e-41	2.60259e-39	97.5078	89.5445	86.9221	41.5891	42.0115	45.8593
	ENSG00000156113	KCNMA1	3778	potassium calcium-activated channel subfamily M alpha 1	777.897	-1.2195	0.0910216	-13.3979	6.21566e-41	4.47989e-39	21.0557	24.0461	22.3232	51.0822	50.3772	51.586
	ENSG00000137819	PAQR5	54852	progestin and adipoQ receptor family member 5	433.872	-1.68757	0.126481	-13.3425	1.30987e-40	9.39977e-39	10.8788	8.3948	10.4208	33.0904	31.8629	28.0379
	ENSG00000185432	METTL7A	25840	methyltransferase like 7A	388.781	-1.77625	0.134088	-13.2469	4.70214e-40	3.35969e-38	8.82333	8.48965	8.05018	31.2822	29.3029	23.9146
	ENSG00000135862	LAMC1	3915	laminin subunit gamma 1	12716.1	-0.783204	0.059249	-13.2189	6.82934e-40	4.85855e-38	458.763	448.007	442.414	791.323	738.607	731.138
	ENSG00000054654	SYNE2	23224	spectrin repeat containing nuclear envelope protein 2	666.958	-1.28061	0.0969042	-13.2152	7.17292e-40	5.08107e-38	18.6493	18.9239	18.5697	45.6124	40.0458	47.3253
	ENSG00000133321	PLAAT4	5920	phospholipase A and acyltransferase 4	199.529	2.11482	0.160088	13.2103	7.64816e-40	5.39457e-38	15.2403	15.7936	15.7546	3.84247	3.24572	3.43601
	ENSG00000205054	LINC01121	400952	long intergenic non-protein coding RNA 1121	256.234	-1.97004	0.149444	-13.1824	1.10762e-39	7.77923e-38	4.56206	4.74282	5.72896	20.5233	19.0172	17.8215
	ENSG00000086065	CHMP5	51510	charged multivesicular body protein 5	3149.03	1.00361	0.0761406	13.181	1.12867e-39	7.89354e-38	201.583	192.369	212.465	106.956	94.5373	93.093
	ENSG00000241749	RPSAP52	204010	ribosomal protein SA pseudogene 52	485.766	1.37681	0.10453	13.1714	1.28148e-39	8.92438e-38	33.8896	33.9586	33.386	12.1151	13.0743	12.782
	ENSG00000112902	SEMA5A	9037	semaphorin 5A	604.066	-1.40839	0.107115	-13.1483	1.73999e-39	1.20666e-37	15.6414	16.2679	15.804	45.7932	36.3429	41.3238
	ENSG00000110492	MDK	4192	midkine	749.877	1.3537	0.103029	13.139	1.9678e-39	1.35893e-37	49.9822	56.6293	48.9431	18.6247	21.8057	18.8293
	ENSG00000170439	METTL7B	196410	methyltransferase like 7B	164.443	-2.59309	0.19775	-13.113	2.7747e-39	1.90818e-37	2.05543	2.65598	2.02489	11.8891	15.1772	12.5529
	ENSG00000026950	BTN3A1	11119	butyrophilin subfamily 3 member A1	881.847	1.17448	0.0896536	13.1002	3.28271e-39	2.24818e-37	58.1538	59.8544	58.3761	27.0781	25.5086	23.5023
	ENSG00000173110	HSPA6	3310	heat shock protein family A (Hsp70) member 6	221.507	-2.11946	0.161948	-13.0873	3.89229e-39	2.65464e-37	4.81273	3.3674	3.80284	17.2685	17.5086	15.8057
	ENSG00000120217	CD274	29126	CD274 molecule	300.723	1.83141	0.140074	13.0746	4.60108e-39	3.12513e-37	22.7602	20.2519	24.7432	5.51507	6.08001	6.96365
	ENSG00000150630	VEGFC	7424	vascular endothelial growth factor C	2488.89	0.852538	0.0653278	13.0502	6.34169e-39	4.28974e-37	155.11	155.28	152.015	81.0535	80.4115	88.0994
	ENSG00000113389	NPR3	4883	natriuretic peptide receptor 3	698.348	-1.40985	0.108213	-13.0285	8.42984e-39	5.67896e-37	18.5992	17.0742	19.4587	54.111	42.3772	46.2258
	ENSG00000173821	RNF213	57674	ring finger protein 213	8225.89	0.947128	0.0728049	13.0091	1.0856e-38	7.28367e-37	536.619	563.068	464.49	268.656	248.092	273.644
	ENSG00000204267	TAP2	6891	transporter 2, ATP binding cassette subfamily B member	423.898	1.44478	0.111311	12.9797	1.59505e-38	1.06584e-36	28.9766	29.8798	30.6203	10.7589	9.96573	11.3159
	ENSG00000141753	IGFBP4	3487	insulin like growth factor binding protein 4	1674.65	-0.982013	0.0757094	-12.9708	1.79101e-38	1.19196e-36	54.2936	54.495	53.6843	108.448	105.28	98.7281
	ENSG00000154122	ANKH	56172	ANKH inorganic pyrophosphate transport regulator	611.873	-1.26151	0.0973869	-12.9536	2.24241e-38	1.48638e-36	17.8472	17.501	16.6436	41.0466	41.1886	39.1247
	ENSG00000144655	CSRNP1	64651	cysteine and serine rich nuclear protein 1	542.858	1.40002	0.108246	12.9336	2.90816e-38	1.91997e-36	38.7525	39.4603	35.4603	12.7028	13.3029	15.9889
	ENSG00000149428	HYOU1	10525	hypoxia up-regulated 1	5658.26	0.789722	0.061063	12.9329	2.93515e-38	1.93006e-36	344.912	350.02	339.836	185.117	198.629	199.289
	ENSG00000096696	DSP	1832	desmoplakin	1074.46	1.14061	0.0884534	12.895	4.80126e-38	3.14463e-36	74.6975	72.0909	66.6732	34.537	28.5715	31.199
	ENSG00000131203	IDO1	3620	indoleamine 2,3-dioxygenase 1	110.917	5.80861	0.45057	12.8917	5.01328e-38	3.27052e-36	11.5806	9.77022	10.1245	0.271233	0.0914287	0.183254
	ENSG00000104856	RELB	5971	RELB proto-oncogene, NF-kB subunit	270.786	1.79983	0.13994	12.8614	7.41739e-38	4.81984e-36	20.7549	21.817	18.1746	5.7411	5.34858	5.90994
	ENSG00000137309	HMGA1	3159	high mobility group AT-hook 1	7263.96	-1.02711	0.080057	-12.8298	1.11723e-37	7.2313e-36	238.08	250.421	201.995	430.537	481.783	457.265
	ENSG00000155287	SLC25A28	81894	solute carrier family 25 member 28	529.208	1.38373	0.107897	12.8245	1.19536e-37	7.7068e-36	35.3435	38.4643	36.5962	12.5219	14.9486	13.7441
	ENSG00000186340	THBS2	7058	thrombospondin 2	353.877	-1.6883	0.131781	-12.8114	1.41535e-37	9.08964e-36	8.52253	7.92052	7.75385	27.4398	26.1486	22.2654
	ENSG00000049249	TNFRSF9	3604	TNF receptor superfamily member 9	90.8179	3.90848	0.305157	12.8081	1.47681e-37	9.4476e-36	7.72041	8.15766	8.69221	0.542466	0.457143	0.595576
	ENSG00000188153	COL4A5	1287	collagen type IV alpha 5 chain	466.166	-1.35037	0.105618	-12.7854	1.9781e-37	1.26056e-35	13.0846	12.1416	12.6926	31.4178	30.7658	31.9778
	ENSG00000151014	NOCT	25819	nocturnin	567.267	1.24036	0.0971729	12.7644	2.58993e-37	1.64411e-35	38.3514	38.2746	38.4235	16.1836	15.36	15.8973
	ENSG00000078401	EDN1	1906	endothelin 1	185.819	2.33336	0.182957	12.7536	2.97801e-37	1.88322e-35	15.9422	13.3748	15.4583	2.35069	2.51429	3.80252
	ENSG00000108179	PPIF	10105	peptidylprolyl isomerase F	1252.39	1.05686	0.0830355	12.7278	4.14284e-37	2.60983e-35	81.7161	84.2325	78.2299	34.8535	37.8058	41.7361
	ENSG00000137752	CASP1	834	caspase 1	231.056	1.88259	0.148092	12.7123	5.05371e-37	3.17154e-35	17.6968	17.8804	16.8906	4.83699	4.84572	4.16903
	ENSG00000138356	AOX1	316	aldehyde oxidase 1	5081.85	-0.893606	0.0703645	-12.6997	5.93831e-37	3.71257e-35	176.015	162.252	175.079	330.95	304.503	293.115
	ENSG00000196159	FAT4	79633	FAT atypical cadherin 4	1982.37	-0.963448	0.0761819	-12.6467	1.16693e-36	7.26796e-35	63.0668	68.8184	62.0802	123.275	113.28	132.264
	ENSG00000109971	HSPA8	3312	heat shock protein family A (Hsp70) member 8	39320.4	0.88849	0.0703279	12.6335	1.37937e-36	8.55884e-35	2465.67	2377.96	2525.29	1170.28	1273.97	1436.44
	ENSG00000110057	UNC93B1	81622	unc-93 homolog B1, TLR signaling regulator	601.662	1.23867	0.0981074	12.6256	1.52523e-36	9.42845e-35	40.3066	43.2071	38.4729	16.726	16.6857	16.951
	ENSG00000113739	STC2	8614	stanniocalcin 2	16136.8	0.941791	0.0747029	12.6072	1.9281e-36	1.18744e-34	1073.69	981.575	1008.79	562.583	520.961	468.626
	ENSG00000105939	ZC3HAV1	56829	zinc finger CCCH-type containing, antiviral 1	4967.95	0.733007	0.0581513	12.6052	1.97753e-36	1.21335e-34	299.993	303.398	292.029	173.137	169.783	182.017
	ENSG00000127946	HIP1	3092	huntingtin interacting protein 1	2098.65	-0.90913	0.0723428	-12.567	3.20826e-36	1.9612e-34	72.6421	71.4744	66.4263	131.186	130.286	123.422
	ENSG00000174600	CMKLR1	1240	chemerin chemokine-like receptor 1	117.938	-3.00361	0.23929	-12.5522	3.86693e-36	2.35511e-34	1.55411	1.04342	1.1853	10.3069	10.6514	8.4755
	ENSG00000106333	PCOLCE	5118	procollagen C-endopeptidase enhancer	907.299	-1.15874	0.0928124	-12.4848	9.03779e-36	5.48415e-34	28.9766	27.0815	24.9901	58.6316	62.0344	55.3885
	ENSG00000116863	ADPRS	54936	ADP-ribosylserine hydrolase	953.376	1.15785	0.0927759	12.4801	9.58948e-36	5.7976e-34	62.2145	67.3007	60.4998	25.4055	30.0343	27.4881
	ENSG00000197958	RPL12	6136	ribosomal protein L12	13138.8	-0.825878	0.0663332	-12.4504	1.39084e-35	8.37803e-34	463.726	439.992	464.194	781.151	830.95	747.905
	ENSG00000171408	PDE7B	27115	phosphodiesterase 7B	301.874	-1.74308	0.14006	-12.4452	1.48464e-35	8.91057e-34	6.21644	6.11824	7.70446	23.8233	20.9829	20.5244
	ENSG00000111801	BTN3A3	10384	butyrophilin subfamily 3 member A3	539.942	1.23969	0.0997744	12.4249	1.91439e-35	1.14482e-33	37.3488	35.8557	36.2999	15.6411	14.8114	14.7061
	ENSG00000185201	IFITM2	10581	interferon induced transmembrane protein 2	6744.58	0.926885	0.0748026	12.3911	2.92084e-35	1.74038e-33	413.393	451.137	411.201	210.974	235.703	206.39
	ENSG00000155657	TTN	7273	titin	201.171	-2.17441	0.175854	-12.3648	4.05152e-35	2.40541e-33	3.45915	3.27255	3.80284	13.2452	14.4914	18.6461
	ENSG00000138119	MYOF	26509	myoferlin	9144.46	-0.666697	0.0539373	-12.3606	4.27049e-35	2.52633e-33	343.959	336.978	339.293	527.82	512.732	537.301
	ENSG00000156508	EEF1A1	1915	eukaryotic translation elongation factor 1 alpha 1	65140.4	-0.772477	0.0629945	-12.2626	1.43804e-34	8.44657e-33	2305.35	2307.57	2329.91	3861.23	4034.7	3648.08
	ENSG00000146859	TMEM140	55281	transmembrane protein 140	377.394	1.524	0.124709	12.2204	2.4178e-34	1.4151e-32	28.1745	27.0341	25.6322	8.58905	10.4229	8.33806
	ENSG00000131747	TOP2A	7153	DNA topoisomerase II alpha	4049.98	-0.905896	0.0743566	-12.1831	3.82348e-34	2.22991e-32	137.664	133.178	136.013	253.106	217.966	272.453
	ENSG00000204622	HLA-J	3137	major histocompatibility complex, class I, J (pseudogene)	102.42	3.10225	0.25559	12.1376	6.67322e-34	3.87822e-32	8.97373	8.77422	8.7416	1.44658	0.640001	0.91627
	ENSG00000115963	RND3	390	Rho family GTPase 3	18069.2	1.03937	0.085826	12.1102	9.32524e-34	5.40046e-32	1199.52	1132.21	1177.3	650.824	498.332	513.844
	ENSG00000099860	GADD45B	4616	growth arrest and DNA damage inducible beta	1710.78	1.01206	0.0835838	12.1083	9.54926e-34	5.51086e-32	111.545	110.745	107.862	47.059	57.5544	54.7929
	ENSG00000115414	FN1	2335	fibronectin 1	254068	-0.741527	0.0613591	-12.085	1.26706e-33	7.28672e-32	9272.77	9365.8	8813.41	15734.8	14746.8	14205.1
	ENSG00000169432	SCN9A	6335	sodium voltage-gated channel alpha subunit 9	590.75	-1.21536	0.100575	-12.0842	1.28087e-33	7.34056e-32	16.6941	16.3627	18.2734	40.3233	36.0229	39.8119
	ENSG00000108679	LGALS3BP	3959	galectin 3 binding protein	13209.9	0.84959	0.0704397	12.0612	1.69213e-33	9.66388e-32	848.945	854.894	749.358	450.292	457.189	417.224
	ENSG00000156535	CD109	135228	CD109 molecule	3842.14	-1.0149	0.0843119	-12.0375	2.25818e-33	1.28522e-31	123.326	117.337	126.482	274.759	213.257	235.023
	ENSG00000173276	ZBTB21	49854	zinc finger and BTB domain containing 21	1048.01	0.977558	0.081326	12.0202	2.78167e-33	1.57772e-31	69.9349	64.2178	66.5251	34.4014	31.9543	32.8941
	ENSG00000189221	MAOA	4128	monoamine oxidase A	762.344	-1.2405	0.103474	-11.9885	4.08271e-33	2.30771e-31	21.557	21.0581	22.8171	56.0096	49.2801	45.2179
	ENSG00000116005	PCYOX1	51449	prenylcysteine oxidase 1	1714.68	-0.902998	0.0754679	-11.9653	5.39797e-33	3.04073e-31	57.0007	56.6293	58.8206	111.658	100.846	101.614
	ENSG00000133026	MYH10	4628	myosin heavy chain 10	1021.98	-0.979827	0.0819352	-11.9586	5.85702e-33	3.2881e-31	32.6363	35.0969	31.5093	63.6042	62.0801	65.0552
	ENSG00000112763	BTN2A1	11120	butyrophilin subfamily 2 member A1	892.762	1.14043	0.0954165	11.9521	6.33241e-33	3.54293e-31	59.2065	60.2813	57.7835	26.3096	28.5715	23.3649
	ENSG00000162599	NFIA	4774	nuclear factor I A	950.311	-1.07601	0.0900904	-11.9437	7.00439e-33	3.90566e-31	29.9793	30.6861	27.6077	59.4905	55.2229	66.7503
	ENSG00000136859	ANGPTL2	23452	angiopoietin like 2	455.227	-1.46558	0.122758	-11.9388	7.42743e-33	4.1276e-31	12.483	12.2365	10.2232	34.1754	31.8629	27.8546
	ENSG00000164283	ESM1	11082	endothelial cell specific molecule 1	966.026	1.14626	0.0960215	11.9376	7.54073e-33	4.1765e-31	66.6763	61.8938	63.5618	26.5356	25.0972	33.0315
	ENSG00000204256	BRD2	6046	bromodomain containing 2	3393.8	0.743521	0.0623823	11.9188	9.44741e-33	5.21504e-31	206.897	210.392	196.118	119.614	117.669	119.573
	ENSG00000073008	PVR	5817	PVR cell adhesion molecule	1625.35	0.88397	0.0742488	11.9055	1.10789e-32	6.09522e-31	101.368	104.342	98.5776	50.8562	55.4058	54.3348
	ENSG00000129038	LOXL1	4016	lysyl oxidase like 1	1279.5	-1.22948	0.103453	-11.8844	1.42673e-32	7.82331e-31	33.6891	40.1243	36.5468	71.5151	92.1601	88.4659
	ENSG00000213853	EMP2	2013	epithelial membrane protein 2	1376.74	-0.89948	0.075807	-11.8654	1.7906e-32	9.78603e-31	46.9241	43.8711	47.906	82.5453	83.8858	85.5796
	ENSG00000166710	B2M	567	beta-2-microglobulin	61031.6	1.00376	0.0846067	11.8638	1.82474e-32	9.93972e-31	3977.77	3728.33	4048.6	2161.91	1877.03	1666.47
	ENSG00000153823	PID1	55022	phosphotyrosine interaction domain containing 1	1388.63	1.01962	0.0862259	11.8249	2.9013e-32	1.5752e-30	93.046	88.9279	86.527	47.8727	41.6	39.4454
	ENSG00000170624	SGCD	6444	sarcoglycan delta	636.063	-1.18972	0.100719	-11.8122	3.37427e-32	1.82598e-30	19.4013	17.1216	19.4587	44.1206	37.9886	42.2859
	ENSG00000121060	TRIM25	7706	tripartite motif containing 25	2485.01	0.845955	0.0716591	11.8053	3.66608e-32	1.97741e-30	155.712	162.252	143.026	79.8782	84.343	85.5796
	ENSG00000148339	SLC25A25	114789	solute carrier family 25 member 25	592.847	1.16361	0.0986588	11.7943	4.17661e-32	2.24544e-30	39.705	41.8317	36.7937	17.1329	17.0514	17.2717
	ENSG00000134243	SORT1	6272	sortilin 1	509.88	-1.29127	0.109558	-11.7862	4.60083e-32	2.46548e-30	13.4355	14.2759	14.9644	36.5713	33.4172	31.7488
	ENSG00000146457	WTAP	9589	WT1 associated protein	2382.6	1.05872	0.0898426	11.7841	4.71186e-32	2.5168e-30	155.962	152.671	156.065	84.7604	64.1372	68.4454
	ENSG00000272325	NUDT3	11165	nudix hydrolase 3	486.547	-1.24332	0.105513	-11.7835	4.74546e-32	2.52657e-30	13.8366	13.8965	13.9767	33.3617	29.5315	33.3522
	ENSG00000149131	SERPING1	710	serpin family G member 1	357.943	1.52249	0.129333	11.7718	5.4559e-32	2.89549e-30	24.4647	27.3187	24.842	9.62878	8.9143	7.42179
	ENSG00000233237	LINC00472	79940	long intergenic non-protein coding RNA 472	575.38	-1.38143	0.117353	-11.7715	5.4735e-32	2.89552e-30	15.2403	17.7382	13.0877	41.2726	34.2858	41.507
	ENSG00000124762	CDKN1A	1026	cyclin dependent kinase inhibitor 1A	9752.43	0.83316	0.0708117	11.7658	5.8541e-32	3.08696e-30	602.894	629.278	571.118	331.989	346.835	306.126
	ENSG00000068489	PRR11	55771	proline rich 11	608.956	-1.31487	0.111759	-11.7653	5.89195e-32	3.09702e-30	14.2878	17.6907	18.3722	39.1932	38.2172	44.8514
	ENSG00000237515	SHISA9	729993	shisa family member 9	671.367	1.14937	0.0977366	11.7598	6.28542e-32	3.29336e-30	48.2777	43.3494	42.0288	20.5685	17.8286	20.2954
	ENSG00000139329	LUM	4060	lumican	510.012	1.49915	0.127555	11.753	6.81954e-32	3.56191e-30	36.1456	37.0415	35.5591	15.1439	12.2972	9.98734
	ENSG00000114268	PFKFB4	5210	6-phosphofructo-2-kinase/fructose-2,6-biphosphatase 4	992.043	0.998207	0.0850848	11.7319	8.74694e-32	4.5542e-30	63.167	65.8778	61.7839	28.7055	31.2686	33.1232
	ENSG00000196776	CD47	961	CD47 molecule	2679.08	0.930801	0.079624	11.69	1.43455e-31	7.4457e-30	172.205	160.023	175.03	96.1522	79.9544	83.1057
	ENSG00000026103	FAS	355	Fas cell surface death receptor	1194.5	1.0932	0.0939236	11.6393	2.60209e-31	1.34632e-29	80.162	74.2252	80.403	40.911	31.4515	34.8641
	ENSG00000106236	NPTX2	4885	neuronal pentraxin 2	10535.2	0.643997	0.0557343	11.5548	6.98368e-31	3.60205e-29	619.939	629.894	604.652	381.896	388.343	385.566
	ENSG00000172403	SYNPO2	171024	synaptopodin 2	1155.43	-1.0634	0.0920708	-11.5498	7.40286e-31	3.80636e-29	36.5466	34.8598	36.5468	82.5001	68.7087	68.4912
	ENSG00000105499	PLA2G4C	8605	phospholipase A2 group IVC	181.937	1.86402	0.161732	11.5254	9.83116e-31	5.03923e-29	13.987	14.1336	13.0877	3.70685	3.52	3.80252
	ENSG00000163565	IFI16	3428	interferon gamma inducible protein 16	4409.7	0.864339	0.0752074	11.4927	1.43491e-30	7.33223e-29	283.951	262.895	274.891	162.333	131.977	145.504
	ENSG00000117632	STMN1	3925	stathmin 1	2895.39	-0.82417	0.0717555	-11.4858	1.55473e-30	7.92002e-29	102.972	92.7696	105.936	169.295	176.457	174.412
	ENSG00000100739	BDKRB1	623	bradykinin receptor B1	223.551	1.73884	0.151686	11.4634	2.01428e-30	1.02295e-28	16.7443	17.3587	15.5571	4.1137	4.98286	5.40599
	ENSG00000104951	IL4I1	259307	interleukin 4 induced 1	85.4034	5.69329	0.49671	11.462	2.04747e-30	1.03661e-28	7.21909	9.10622	7.85263	0.135617	0.0914287	0.229068
	ENSG00000000971	CFH	3075	complement factor H	4971.15	0.857376	0.0748279	11.458	2.145e-30	1.08267e-28	311.173	296.758	316.673	183.941	150.583	162.775
	ENSG00000072121	ZFYVE26	23503	zinc finger FYVE-type containing 26	1457.9	0.841985	0.0736959	11.4251	3.13203e-30	1.57604e-28	88.0328	90.3034	91.7621	50.359	46.9486	49.5244
	ENSG00000130592	LSP1	4046	lymphocyte specific protein 1	1234.52	-0.905186	0.0793668	-11.4051	3.9439e-30	1.97855e-28	41.9609	40.5037	41.5843	71.4247	78.1715	76.646
	ENSG00000162733	DDR2	4921	discoidin domain receptor tyrosine kinase 2	6022.83	-0.780285	0.0684787	-11.3946	4.45089e-30	2.22612e-28	214.768	216.937	208.119	388.361	329.372	352.947
	ENSG00000124575	H1-3	3007	H1.3 linker histone, cluster member	703.886	-1.15711	0.101729	-11.3744	5.60861e-30	2.79668e-28	21.3063	21.0581	20.5452	40.3233	45.3486	51.0821
	ENSG00000106785	TRIM14	9830	tripartite motif containing 14	659.516	1.14007	0.100451	11.3494	7.46371e-30	3.7105e-28	45.2196	46.7642	39.0162	18.4439	19.6115	19.8372
	ENSG00000173599	PC	5091	pyruvate carboxylase	188.511	-1.91007	0.168548	-11.3325	9.05825e-30	4.48968e-28	4.0106	4.45825	2.96325	13.7425	13.76	14.3854
	ENSG00000137200	CMTR1	23070	cap methyltransferase 1	2279.16	0.789697	0.0698997	11.2976	1.34885e-29	6.6655e-28	140.07	140.388	136.359	73.1877	80.3201	81.3648
	ENSG00000154027	AK5	26289	adenylate kinase 5	2588.54	-0.819138	0.0725288	-11.294	1.40562e-29	6.9253e-28	88.885	88.0268	93.3425	154.06	161.829	148.344
	ENSG00000167658	EEF2	1938	eukaryotic translation elongation factor 2	32013.2	-0.802965	0.071126	-11.2893	1.48165e-29	7.27818e-28	1170.7	1149.66	1047.66	1840.54	2056.23	1819.8
	ENSG00000185022	MAFF	23764	MAF bZIP transcription factor F	867.242	1.01051	0.0899472	11.2345	2.76025e-29	1.35187e-27	55.1959	59.0007	53.0916	26.3548	28.3886	26.1137
	ENSG00000165806	CASP7	840	caspase 7	1130.35	0.907093	0.0809739	11.2023	3.97326e-29	1.9402e-27	74.1962	68.3441	70.3279	36.6165	34.3315	39.6745
	ENSG00000164654	MIOS	54468	meiosis regulator for oocyte development	4102.97	-0.775424	0.0692609	-11.1957	4.27985e-29	2.08374e-27	149.545	138.158	149.101	259.977	228.023	240.383
	ENSG00000104321	TRPA1	8989	transient receptor potential cation channel subfamily A member 1	369.943	1.3527	0.121695	11.1155	1.05448e-28	5.11887e-27	25.8684	25.801	25.0889	10.8041	8.2743	10.2164
	ENSG00000141664	ZCCHC2	54877	zinc finger CCHC-type containing 2	491.763	1.17063	0.105565	11.0892	1.41616e-28	6.85445e-27	34.3909	32.6781	31.2623	14.4658	12.8457	15.2559
	ENSG00000173068	BNC2	54796	basonuclin 2	991.029	-0.967652	0.087268	-11.0883	1.43006e-28	6.90152e-27	32.3856	32.0615	32.3489	66.3617	55.7715	62.3522
	ENSG00000010292	NCAPD2	9918	non-SMC condensin I complex subunit D2	1542.37	-0.82354	0.0744036	-11.0685	1.78272e-28	8.57835e-27	54.2936	55.3488	51.1161	88.2864	91.7487	97.1704
	ENSG00000100316	RPL3	6122	ribosomal protein L3	14125.6	-0.734238	0.0663616	-11.0642	1.87105e-28	8.97722e-27	505.637	512.178	512.939	805.924	881.784	790.878
	ENSG00000108771	DHX58	79132	DExH-box helicase 58	913.346	0.936552	0.0846704	11.0611	1.93603e-28	9.2621e-27	58.2039	58.7636	56.2031	29.0672	30.4915	28.5418
	ENSG00000148773	MKI67	4288	marker of proliferation Ki-67	1185.24	-1.19347	0.108239	-11.0262	2.85662e-28	1.36268e-26	34.3909	37.8003	31.9044	71.2439	67.3829	93.7802
	ENSG00000119326	CTNNAL1	8727	catenin alpha like 1	1608.34	-0.855631	0.0776222	-11.023	2.95942e-28	1.40764e-26	58.9058	51.7916	54.6227	101.396	90.1487	99.8734
	ENSG00000174306	ZHX3	23051	zinc fingers and homeoboxes 3	2002.57	-0.801379	0.0727486	-11.0157	3.20915e-28	1.52204e-26	69.985	72.5652	68.2042	125.219	117.943	114.534
	ENSG00000057657	PRDM1	639	PR/SET domain 1	527.398	1.25639	0.114255	10.9963	3.98043e-28	1.88244e-26	38.0005	37.326	32.0525	16.5904	12.9372	14.248
	ENSG00000074416	MGLL	11343	monoglyceride lipase	2903.57	0.832842	0.0757884	10.9891	4.31432e-28	2.03451e-26	183.485	188.243	165.201	89.9138	100.343	103.355
	ENSG00000127603	MACF1	23499	microtubule actin crosslinking factor 1	8928.88	-0.860261	0.078327	-10.9829	4.61603e-28	2.17058e-26	281.093	330.385	303.684	528.453	491.018	601.531
	ENSG00000120889	TNFRSF10B	8795	TNF receptor superfamily member 10b	2152.13	0.752353	0.0686403	10.9608	5.89644e-28	2.76479e-26	135.308	127.535	127.074	78.4316	72.5487	74.4469
	ENSG00000181026	AEN	64782	apoptosis enhancing nuclease	1627.74	0.761498	0.0696377	10.9351	7.82831e-28	3.66024e-26	98.2598	98.8404	98.4294	56.9138	54.8115	58.1373
	ENSG00000140519	RHCG	51458	Rh family C glycoprotein	66.5944	4.01163	0.367289	10.9223	9.01874e-28	4.20492e-26	6.96843	6.16567	4.98815	0.361644	0.32	0.412322
	ENSG00000147416	ATP6V1B2	526	ATPase H+ transporting V1 subunit B2	3282.15	0.700103	0.0641905	10.9066	1.07149e-27	4.98169e-26	189.401	197.349	199.575	118.8	116.297	116.504
	ENSG00000109685	NSD2	7468	nuclear receptor binding SET domain protein 2	1850.77	-0.780624	0.0716238	-10.899	1.16594e-27	5.40559e-26	67.2278	65.1664	64.2039	103.656	109.029	116.366
	ENSG00000170558	CDH2	1000	cadherin 2	3340.96	0.696644	0.0640433	10.8777	1.47223e-27	6.80651e-26	195.517	196.353	204.465	120.247	113.417	124.979
	ENSG00000117724	CENPF	1063	centromere protein F	3379.71	-0.842139	0.0774712	-10.8703	1.59601e-27	7.35815e-26	114.553	114.634	120.111	202.611	180.435	227.876
	ENSG00000066279	ASPM	259266	assembly factor for spindle microtubules	1615.13	-1.0025	0.0923197	-10.859	1.80707e-27	8.30799e-26	51.5864	51.7442	51.9063	101.034	85.8058	116.687
	ENSG00000136052	SLC41A2	84102	solute carrier family 41 member 2	412.925	1.23547	0.113789	10.8576	1.83563e-27	8.41586e-26	27.1217	27.8878	28.6448	12.5219	10.3772	11.7283
	ENSG00000204569	PPP1R10	5514	protein phosphatase 1 regulatory subunit 10	1915.25	0.807343	0.0744275	10.8474	2.0524e-27	9.3836e-26	120.268	123.93	107.714	65.2768	65.0058	65.5591
	ENSG00000126950	TMEM35A	59353	transmembrane protein 35A	76.7235	-3.25174	0.300266	-10.8295	2.494e-27	1.13711e-25	0.501326	0.80628	0.790201	5.6959	7.13144	6.68877
	ENSG00000136010	ALDH1L2	160428	aldehyde dehydrogenase 1 family member L2	1313.31	-0.914137	0.0844789	-10.8209	2.74126e-27	1.24641e-25	46.523	44.8671	40.1027	83.4042	72.7772	85.3047
	ENSG00000116679	IVNS1ABP	10625	influenza virus NS1A binding protein	2833.41	-0.700003	0.0648907	-10.7874	3.94771e-27	1.79002e-25	105.379	100.88	105.393	169.476	160.823	162.821
	ENSG00000170581	STAT2	6773	signal transducer and activator of transcription 2	6069.48	0.672019	0.0622995	10.7869	3.96912e-27	1.79481e-25	349.424	368.992	357.862	221.371	222.949	213.537
	ENSG00000172936	MYD88	4615	MYD88 innate immune signal transduction adaptor	339.372	1.29381	0.119985	10.7831	4.13616e-27	1.86523e-25	23.5623	23.7615	22.2738	9.53837	8.50287	9.62084
	ENSG00000181104	F2R	2149	coagulation factor II thrombin receptor	539.9	-1.09172	0.101293	-10.7779	4.37711e-27	1.96851e-25	15.7416	17.2165	16.7918	35.2151	34.4229	33.6729
	ENSG00000090520	DNAJB11	51726	DnaJ heat shock protein family (Hsp40) member B11	1602.39	0.785653	0.0729853	10.7645	5.06169e-27	2.2702e-25	101.719	94.2873	96.7997	54.1562	52.6629	58.6871
	ENSG00000147862	NFIB	4781	nuclear factor I B	468.821	-1.33882	0.124588	-10.7459	6.19405e-27	2.77054e-25	13.4857	13.517	11.3591	34.085	26.0115	34.5434
	ENSG00000091129	NRCAM	4897	neuronal cell adhesion molecule	1039.06	1.09605	0.10225	10.7193	8.26592e-27	3.68727e-25	69.4837	65.6407	69.2414	36.8425	27.0172	29.2748
	ENSG00000166016	ABTB2	25841	ankyrin repeat and BTB domain containing 2	100.308	2.46309	0.230295	10.6953	1.07028e-26	4.76145e-25	8.4724	8.53708	7.50691	1.17534	1.55429	1.60347
	ENSG00000205364	MT1M	4499	metallothionein 1M	380.058	1.34686	0.125955	10.6932	1.09505e-26	4.85855e-25	23.813	25.8958	28.9905	11.0754	9.28001	9.80409
	ENSG00000095739	BAMBI	25805	BMP and activin membrane bound inhibitor	101.578	2.48211	0.232299	10.685	1.1967e-26	5.29534e-25	7.97108	8.48965	8.39589	1.31096	1.82857	1.19115
	ENSG00000160886	LY6K	54742	lymphocyte antigen 6 family member K	1356.39	-1.02268	0.0959015	-10.6639	1.50156e-26	6.62652e-25	44.618	41.6894	42.8684	73.1877	84.4801	98.1783
	ENSG00000130202	NECTIN2	5819	nectin cell adhesion molecule 2	2012.49	0.925063	0.0872646	10.6007	2.95867e-26	1.30221e-24	137.865	131.329	111.567	61.796	69.5772	63.7266
	ENSG00000163909	HEYL	26508	hes related family bHLH transcription factor with YRPW motif like	194.86	-1.77322	0.167523	-10.585	3.49885e-26	1.53586e-24	4.91299	4.17368	3.65468	14.3302	15.3143	12.6903
	ENSG00000111912	NCOA7	135112	nuclear receptor coactivator 7	932.195	1.09327	0.103386	10.5747	3.90333e-26	1.70887e-24	62.1644	59.0956	61.9814	32.4576	23.1315	28.1295
	ENSG00000143322	ABL2	27	ABL proto-oncogene 2, non-receptor tyrosine kinase	8117.28	0.616233	0.0584944	10.5349	5.96431e-26	2.60426e-24	463.325	484.242	470.367	304.73	284.206	312.677
	ENSG00000152137	HSPB8	26353	heat shock protein family B (small) member 8	1055.54	0.855475	0.0813773	10.5124	7.57019e-26	3.29673e-24	65.3729	66.3521	64.5002	34.6726	36.6629	34.2685
	ENSG00000132792	CTNNBL1	56259	catenin beta like 1	940.453	0.871567	0.0829219	10.5107	7.71219e-26	3.34973e-24	58.1538	58.1944	59.1663	29.8356	31.9086	31.7029
	ENSG00000126709	IFI6	2537	interferon alpha inducible protein 6	14910.3	0.917986	0.0874147	10.5015	8.50078e-26	3.68256e-24	908.803	998.981	906.509	407.754	528.229	514.623
	ENSG00000197006	METTL9	51108	methyltransferase like 9	3673.19	-0.775793	0.0739305	-10.4935	9.24978e-26	3.99653e-24	139.068	118.049	133.939	226.254	214.355	211.246
	ENSG00000160326	SLC2A6	11182	solute carrier family 2 member 6	295.866	1.44996	0.138279	10.4858	1.00424e-25	4.32769e-24	21.3565	21.8644	19.3105	6.10275	7.9543	8.24643
	ENSG00000176994	SMCR8	140775	SMCR8-C9orf72 complex subunit	1232.67	0.851967	0.0814709	10.4573	1.35648e-25	5.83039e-24	80.6633	78.968	69.4389	41.137	40.1829	42.2859
	ENSG00000137571	SLCO5A1	81796	solute carrier organic anion transporter family member 5A1	74.4393	3.20428	0.306633	10.4499	1.46707e-25	6.28328e-24	7.97108	6.26053	5.1857	0.632877	0.548572	0.870457
	ENSG00000110218	PANX1	24145	pannexin 1	1813.84	0.742308	0.0710361	10.4497	1.46946e-25	6.28328e-24	106.131	112.215	109.295	65.3672	62.6744	62.7645
	ENSG00000122966	CIT	11113	citron rho-interacting serine/threonine kinase	516.858	-1.04876	0.100429	-10.4428	1.58147e-25	6.74472e-24	16.2931	16.0782	16.2485	31.5987	32.1829	34.2227
	ENSG00000096384	HSP90AB1	3326	heat shock protein 90 alpha family class B member 1	36179.3	0.570458	0.054812	10.4075	2.29044e-25	9.74324e-24	2113.34	2027.94	2099.81	1341.47	1384.96	1366.57
	ENSG00000132386	SERPINF1	5176	serpin family F member 1	1258.1	-0.924863	0.0889277	-10.4002	2.47507e-25	1.05015e-23	42.3119	43.8711	39.115	79.6521	81.3258	70.507
	ENSG00000149212	SESN3	143686	sestrin 3	111.89	-2.25989	0.217312	-10.3993	2.49837e-25	1.05732e-23	1.80477	1.89713	1.87673	9.44795	7.36001	9.25433
	ENSG00000187837	H1-2	3006	H1.2 linker histone, cluster member	5151.24	-0.744607	0.0719961	-10.3423	4.5335e-25	1.91369e-23	189.15	181.698	184.956	275.03	322.24	309.47
	ENSG00000161888	SPC24	147841	SPC24 component of NDC80 kinetochore complex	420.74	-1.27848	0.123654	-10.3392	4.68543e-25	1.97278e-23	11.8313	11.7148	11.9024	23.6425	29.8515	30.2827
	ENSG00000166073	GPR176	11245	G protein-coupled receptor 176	2125.7	0.710564	0.0688082	10.3267	5.33496e-25	2.24055e-23	123.126	127.867	129.791	73.5042	75.9772	77.2416
	ENSG00000160191	PDE9A	5152	phosphodiesterase 9A	76.4282	-2.84709	0.276212	-10.3076	6.50785e-25	2.7262e-23	0.802121	0.948565	0.938364	5.83151	6.35429	6.68877
	ENSG00000147526	TACC1	6867	transforming acidic coiled-coil containing protein 1	3549.61	-0.68595	0.0665617	-10.3055	6.65559e-25	2.78103e-23	136.862	127.013	129	213.325	189.623	212.941
	ENSG00000196460	RFX8	731220	regulatory factor X8	175.392	-1.77516	0.172517	-10.2897	7.83963e-25	3.2675e-23	3.30875	4.12626	4.00039	11.4822	12.2972	14.4313
	ENSG00000104635	SLC39A14	23516	solute carrier family 39 member 14	3586.47	0.658616	0.06404	10.2844	8.28186e-25	3.44312e-23	215.119	204.748	213.947	136.34	125.577	129.194
	ENSG00000172296	SPTLC3	55304	serine palmitoyltransferase long chain base subunit 3	588.077	-1.16542	0.11341	-10.2761	9.02726e-25	3.74359e-23	18.9501	15.7936	17.6314	42.9	36.9829	34.4059
	ENSG00000239713	APOBEC3G	60489	apolipoprotein B mRNA editing enzyme catalytic subunit 3G	397.563	1.21762	0.118684	10.2593	1.07444e-24	4.44451e-23	28.1745	27.6032	24.4962	10.9397	12.16	10.4913
	ENSG00000069275	NUCKS1	64710	nuclear casein kinase and cyclin dependent kinase substrate 1	6662.58	-0.788149	0.0770946	-10.2231	1.56196e-24	6.44502e-23	246.151	220.778	238.493	440.709	358.035	388.086
	ENSG00000087116	ADAMTS2	9509	ADAM metallopeptidase with thrombospondin type 1 motif 2	1261.5	-0.911021	0.0891454	-10.2195	1.62178e-24	6.67517e-23	43.6655	46.1951	36.5962	76.0809	78.5372	76.9209
	ENSG00000155363	MOV10	4343	Mov10 RISC complex RNA helicase	1096.04	0.843017	0.0824942	10.2191	1.62824e-24	6.6851e-23	67.7792	71.7115	63.6606	36.1644	37.5315	36.605
	ENSG00000166923	GREM1	26585	gremlin 1, DAN family BMP antagonist	19098.9	0.607428	0.0594953	10.2097	1.79465e-24	7.35005e-23	1136.71	1071.31	1120.65	748.242	674.332	705.894
	ENSG00000105402	NAPA	8775	NSF attachment protein alpha	1391.27	0.875146	0.0857195	10.2094	1.7993e-24	7.35084e-23	87.9826	88.0268	83.9095	41.2274	50.1029	46.6381
	ENSG00000109846	CRYAB	1410	crystallin alpha B	5326.71	0.677552	0.0665585	10.1798	2.44069e-24	9.94658e-23	315.033	315.777	315.241	189.23	202.789	183.758
	ENSG00000128590	DNAJB9	4189	DnaJ heat shock protein family (Hsp40) member B9	503.653	1.38324	0.135948	10.1748	2.56913e-24	1.04442e-22	38.1007	31.6821	35.3615	16.6356	10.88	11.7283
	ENSG00000153048	CARHSP1	23589	calcium regulated heat stable protein 1	752.363	-0.897582	0.088519	-10.14	3.67134e-24	1.48883e-22	25.4172	25.8958	24.5456	44.1658	45.3486	48.1958
	ENSG00000163638	ADAMTS9	56999	ADAM metallopeptidase with thrombospondin type 1 motif 9	207.619	1.54585	0.152547	10.1336	3.92024e-24	1.58587e-22	15.2904	15.9833	13.384	4.9274	4.70858	5.26855
	ENSG00000131871	SELENOS	55829	selenoprotein S	1305.97	0.794912	0.0784499	10.1327	3.95447e-24	1.59581e-22	80.1118	75.8378	83.1687	44.1206	45.6686	44.4391
	ENSG00000112343	TRIM38	10475	tripartite motif containing 38	1636.09	0.740027	0.073278	10.0989	5.58728e-24	2.24922e-22	101.268	95.141	99.0221	54.8795	58.9715	58.4122
	ENSG00000153147	SMARCA5	8467	SWI/SNF related, matrix associated, actin dependent regulator of chromatin, subfamily a, member 5	5417.14	0.618971	0.0613949	10.0818	6.65001e-24	2.67052e-22	324.608	308.284	314.303	205.504	186.377	209.184
	ENSG00000188352	FOCAD	54914	focadhesin	1574.24	-0.715821	0.071013	-10.0801	6.76297e-24	2.70929e-22	56.9506	56.5345	58.4749	92.3549	90.5144	92.2684
	ENSG00000006468	ETV1	2115	ETS variant transcription factor 1	924.082	-0.917938	0.0913181	-10.0521	8.99338e-24	3.59409e-22	32.3856	30.8284	29.1387	62.2028	52.7543	54.9762
	ENSG00000156299	TIAM1	7074	TIAM Rac1 associated GEF 1	387.225	-1.15717	0.115521	-10.017	1.28322e-23	5.11583e-22	11.4302	11.8571	11.3098	23.2356	25.8743	26.0679
	ENSG00000099194	SCD	6319	stearoyl-CoA desaturase	2552.46	-0.680988	0.0680021	-10.0142	1.31994e-23	5.24956e-22	97.959	93.6233	91.5152	139.866	145.646	156.682
	ENSG00000234127	TRIM26	7726	tripartite motif containing 26	1002.81	0.836674	0.0835618	10.0126	1.3414e-23	5.32206e-22	62.2646	62.4156	60.8949	31.237	33.7829	36.2385
	ENSG00000272886	DCP1A	55802	decapping mRNA 1A	1160.3	0.786261	0.0785412	10.0108	1.36634e-23	5.40803e-22	72.6922	71.8538	67.5128	40.5494	37.44	41.8277
	ENSG00000116514	RNF19B	127544	ring finger protein 19B	398.57	1.15168	0.11512	10.0042	1.46123e-23	5.76978e-22	26.0689	28.1249	25.1383	11.663	12.1143	10.9952
	ENSG00000238266	LINC00707	100507127	long intergenic non-protein coding RNA 707	114.282	-2.25084	0.225538	-9.97988	1.8669e-23	7.35398e-22	2.25596	1.80227	1.67918	8.63426	7.17715	10.812
	ENSG00000173702	MUC13	56667	mucin 13, cell surface associated	92.3161	2.39605	0.240628	9.95752	2.33834e-23	9.18913e-22	7.72041	6.92452	7.75385	1.76302	1.09714	1.28278
	ENSG00000116962	NID1	4811	nidogen 1	2578.01	-0.821684	0.0827084	-9.93471	2.94031e-23	1.15273e-21	94.0487	92.7696	82.1809	169.702	150.263	142.801
	ENSG00000197646	PDCD1LG2	80380	programmed cell death 1 ligand 2	708.989	0.927301	0.0934509	9.92287	3.311e-23	1.29498e-21	44.9188	42.7328	46.4737	21.8343	21.9886	24.9225
	ENSG00000171860	C3AR1	719	complement C3a receptor 1	99.2321	2.27038	0.229265	9.90286	4.04518e-23	1.57838e-21	7.26922	8.48965	7.9514	1.49178	1.92	1.37441
	ENSG00000166889	PATL1	219988	PAT1 homolog 1, processing body mRNA decay factor	1153.18	0.860862	0.0870261	9.892	4.50932e-23	1.75534e-21	76.6527	71.9961	66.13	41.6343	36.7086	36.7882
	ENSG00000128918	ALDH1A2	8854	aldehyde dehydrogenase 1 family member A2	172.49	-1.71004	0.17299	-9.88519	4.82642e-23	1.87435e-21	3.55941	3.79426	4.29672	10.8041	12.6172	13.7441
	ENSG00000006534	ALDH3B1	221	aldehyde dehydrogenase 3 family member B1	856.269	-0.976382	0.0988715	-9.87527	5.32917e-23	2.06474e-21	29.3777	29.6426	24.2987	55.3316	54.7201	49.4786
	ENSG00000221818	EBF2	64641	EBF transcription factor 2	102.54	-2.20207	0.223116	-9.86965	5.63627e-23	2.17861e-21	1.50398	1.89713	1.87673	7.32329	7.63429	8.75038
	ENSG00000153066	TXNDC11	51061	thioredoxin domain containing 11	992.039	0.840582	0.0851997	9.86602	5.84377e-23	2.25354e-21	60.0087	63.4116	60.3022	31.5987	35.1543	33.169
	ENSG00000022267	FHL1	2273	four and a half LIM domains 1	404.275	-1.08949	0.110512	-9.85859	6.29278e-23	2.42103e-21	12.6835	12.3313	12.2975	26.7165	25.1429	25.4723
	ENSG00000071054	MAP4K4	9448	mitogen-activated protein kinase kinase kinase kinase 4	13738	-0.529448	0.0537382	-9.85236	6.6955e-23	2.56998e-21	548.851	550.405	523.953	761.125	750.675	770.308
	ENSG00000278053	DDX52	11056	DExD-box helicase 52	1616.05	0.724824	0.073756	9.82732	8.58695e-23	3.28834e-21	99.6635	93.5285	97.4911	57.0042	53.3029	61.1152
	ENSG00000070756	PABPC1	26986	poly(A) binding protein cytoplasmic 1	3598.09	-0.696695	0.0709252	-9.82296	8.96737e-23	3.42607e-21	132.601	139.249	124.506	220.151	191.36	214.59
	ENSG00000243753	HLA-L	3139	major histocompatibility complex, class I, L (pseudogene)	342.995	1.21373	0.12361	9.81903	9.3236e-23	3.55395e-21	21.9581	23.2873	23.9036	9.22193	10.56	9.25433
	ENSG00000104825	NFKBIB	4793	NFKB inhibitor beta	330.104	1.28549	0.131124	9.80361	1.08634e-22	4.13136e-21	22.0082	22.5758	22.9652	7.45891	9.96573	9.57502
	ENSG00000137501	SYTL2	54843	synaptotagmin like 2	591.416	-0.959982	0.0979535	-9.80039	1.12156e-22	4.25547e-21	18.7997	19.3507	19.8044	38.7411	34.56	36.5592
	ENSG00000104213	PDGFRL	5157	platelet derived growth factor receptor like	56.3174	5.23328	0.534726	9.78685	1.28229e-22	4.85419e-21	5.26392	5.83367	4.74121	0.226028	0.137143	0.0458135
	ENSG00000132475	H3-3B	3021	H3.3 histone B	9440.6	0.603691	0.0617182	9.78141	1.35314e-22	5.11065e-21	552.762	527.497	563.216	359.294	354.195	339.661
	ENSG00000110031	LPXN	9404	leupaxin	2354.85	0.646327	0.0661015	9.7778	1.40226e-22	5.2841e-21	139.77	138.111	136.902	89.1001	84.4344	84.5717
	ENSG00000069869	NEDD4	4734	NEDD4 E3 ubiquitin protein ligase	5706.45	0.67234	0.0688147	9.7703	1.51005e-22	5.66894e-21	343.308	326.022	342.849	220.467	185.829	212.804
	ENSG00000138821	SLC39A8	64116	solute carrier family 39 member 8	279.586	1.35757	0.138949	9.77022	1.51126e-22	5.66894e-21	19.6018	20.3467	18.1252	7.95617	5.98858	8.1548
	ENSG00000117410	ATP6V0B	533	ATPase H+ transporting V0 subunit b	2130.52	0.72281	0.0740337	9.76326	1.61868e-22	6.05813e-21	128.59	127.535	126.827	70.2946	80.183	75.4548
	ENSG00000101782	RIOK3	8780	RIO kinase 3	2390.67	0.678905	0.0695729	9.75819	1.70173e-22	6.35454e-21	146.939	137.162	140.755	90.9535	80.3201	87.2747
	ENSG00000136147	PHF11	51131	PHD finger protein 11	926.411	0.85943	0.0883309	9.72966	2.25353e-22	8.39605e-21	55.1458	55.159	62.0308	31.4178	30.1715	30.9699
	ENSG00000018408	WWTR1	25937	WW domain containing transcription regulator 1	961.657	-0.847384	0.0871556	-9.72265	2.41417e-22	8.97429e-21	34.4411	33.1523	31.6081	61.5247	52.5258	59.8782
	ENSG00000003056	M6PR	4074	mannose-6-phosphate receptor, cation dependent	2964.53	0.640782	0.0659897	9.71033	2.72453e-22	1.01053e-20	180.126	164.386	176.906	107.092	108.663	109.952
	ENSG00000146918	NCAPG2	54892	non-SMC condensin II complex subunit G2	721.58	-0.869708	0.0896017	-9.70639	2.83198e-22	1.04802e-20	25.1665	24.5678	23.953	44.7535	41.0058	45.447
	ENSG00000187479	C11orf96	387763	chromosome 11 open reading frame 96	57.2598	5.43249	0.559961	9.70155	2.96948e-22	1.09645e-20	5.91564	5.31196	4.93876	0.0452055	0.0914287	0.229068
	ENSG00000197256	KANK2	25959	KN motif and ankyrin repeat domains 2	3125.15	-0.681703	0.0702836	-9.69931	3.03536e-22	1.11827e-20	119.516	121.321	105.689	178.743	182.995	179.451
	ENSG00000096060	FKBP5	2289	FKBP prolyl isomerase 5	3345.24	-0.716369	0.0738754	-9.69699	3.10524e-22	1.14147e-20	129.041	120.041	116.407	212.466	184.96	187.286
	ENSG00000184357	H1-5	3009	H1.5 linker histone, cluster member	2347.54	-0.937228	0.0966693	-9.6952	3.1602e-22	1.15909e-20	73.5445	79.3949	79.4646	119.795	150.217	163.875
	ENSG00000117394	SLC2A1	6513	solute carrier family 2 member 1	2064.66	0.70002	0.0722682	9.68641	3.44411e-22	1.26042e-20	120.769	130.238	117.888	70.5658	73.5544	77.1499
	ENSG00000157654	PALM2AKAP2	445815	PALM2 and AKAP2 fusion	5653.79	0.569431	0.0588529	9.67549	3.83241e-22	1.39942e-20	327.065	327.302	320.674	220.648	208.823	210.513
	ENSG00000113721	PDGFRB	5159	platelet derived growth factor receptor beta	218.606	-1.49002	0.154285	-9.65759	4.56495e-22	1.66323e-20	4.71246	6.49767	5.33386	14.3754	15.04	15.9431
	ENSG00000204516	MICB	4277	MHC class I polypeptide-related sequence B	402.611	1.13618	0.117736	9.65031	4.90084e-22	1.78001e-20	27.6732	26.133	26.0766	10.4877	13.0743	11.8199
	ENSG00000161921	CXCL16	58191	C-X-C motif chemokine ligand 16	78.2196	2.89619	0.300118	9.65018	4.90703e-22	1.78001e-20	6.06604	7.30395	6.51916	1.03973	1.23429	0.320695
	ENSG00000120910	PPP3CC	5533	protein phosphatase 3 catalytic subunit gamma	750.509	0.921768	0.0955552	9.64644	5.08931e-22	1.84208e-20	46.6734	43.966	51.1161	24.2302	24.9143	23.7314
	ENSG00000072657	TRHDE	29953	thyrotropin releasing hormone degrading enzyme	652.009	-1.00981	0.104732	-9.64187	5.32097e-22	1.92172e-20	21.1559	19.7776	21.533	45.1603	35.52	41.9194
	ENSG00000151150	ANK3	288	ankyrin 3	286.709	-1.27172	0.131902	-9.64135	5.34777e-22	1.92718e-20	8.57267	7.77823	7.90201	20.2521	17.0514	19.7456
	ENSG00000163520	FBLN2	2199	fibulin 2	168.786	-1.65568	0.172338	-9.60718	7.45654e-22	2.68127e-20	3.30875	4.41083	4.00039	11.6178	12.7543	11.6366
	ENSG00000105968	H2AZ2	94239	H2A.Z variant histone 2	1347.2	-0.728327	0.0758291	-9.60485	7.6271e-22	2.73664e-20	50.7341	46.3374	49.3382	80.4658	77.4858	78.2495
	ENSG00000171604	CXXC5	51523	CXXC finger protein 5	1015.4	-0.81014	0.0843533	-9.60412	7.6808e-22	2.74993e-20	38.4015	33.5318	34.5713	60.5754	61.4858	59.695
	ENSG00000198805	PNP	4860	purine nucleoside phosphorylase	2136.42	0.770496	0.0803165	9.59325	8.53516e-22	3.04919e-20	127.788	130.617	130.334	65.4576	77.9887	78.5702
	ENSG00000107821	KAZALD1	81621	Kazal type serine peptidase inhibitor domain 1	251.35	-1.32981	0.138715	-9.58666	9.09821e-22	3.24332e-20	6.91829	7.25652	6.46977	15.6863	17.6	17.2717
	ENSG00000205220	PSMB10	5699	proteasome 20S subunit beta 10	178.556	1.58527	0.165385	9.58532	9.21732e-22	3.2787e-20	13.4355	12.3313	12.8902	4.02329	4.80001	3.71089
	ENSG00000085662	AKR1B1	231	aldo-keto reductase family 1 member B	2908.04	0.618678	0.0647455	9.55554	1.22939e-21	4.36367e-20	170.1	166.568	171.671	103.159	108.892	110.456
	ENSG00000187323	DCC	1630	DCC netrin 1 receptor	53.8837	-3.61542	0.378481	-9.55244	1.26672e-21	4.48653e-20	0.40106	0.474282	0.296325	5.01781	3.88572	5.13111
	ENSG00000137831	UACA	55075	uveal autoantigen with coiled-coil domains and ankyrin repeats	1623.21	-0.768223	0.080434	-9.55097	1.2849e-21	4.54118e-20	57.3015	60.2339	55.808	94.8864	86.9487	106.104
	ENSG00000101040	ZMYND8	23613	zinc finger MYND-type containing 8	3099.49	-0.672115	0.0703791	-9.54993	1.29782e-21	4.57704e-20	114.854	116.294	113.838	190.451	175.954	168.869
	ENSG00000167977	KCTD5	54442	potassium channel tetramerization domain containing 5	1025.84	0.921526	0.0965448	9.54507	1.3602e-21	4.78681e-20	65.8742	66.0201	61.932	28.163	35.2458	36.2843
	ENSG00000167034	NKX3-1	4824	NK3 homeobox 1	124.967	1.85496	0.19443	9.54052	1.42117e-21	4.98667e-20	8.92359	10.2919	9.03793	2.62192	2.56	2.42812
	ENSG00000186480	INSIG1	3638	insulin induced gene 1	2009.89	0.712279	0.0746594	9.54038	1.42304e-21	4.98667e-20	120.87	116.579	122.827	66.9494	68.8915	78.5243
	ENSG00000168172	HOOK3	84376	hook microtubule tethering protein 3	1271.67	-0.8276	0.0868109	-9.53337	1.52264e-21	5.32442e-20	44.8185	43.3968	44.1031	80.6467	66.3315	82.0062
	ENSG00000070214	SLC44A1	23446	solute carrier family 44 member 1	3963.28	-0.764427	0.0801945	-9.53216	1.54045e-21	5.37528e-20	147.941	135.028	141.051	262.644	221.257	217.385
	ENSG00000184500	PROS1	5627	protein S	1332.94	-0.851723	0.0893931	-9.52784	1.6059e-21	5.59184e-20	47.4254	43.0174	46.77	88.8741	78.3087	73.8514
	ENSG00000204138	PHACTR4	65979	phosphatase and actin regulator 4	714.681	0.874936	0.0918409	9.52665	1.62443e-21	5.64448e-20	46.9742	45.3414	41.2386	23.9137	23.4057	23.594
	ENSG00000198743	SLC5A3	6526	solute carrier family 5 member 3	1113.15	-0.965	0.101371	-9.51944	1.74113e-21	6.03726e-20	38.201	35.3815	35.3121	68.3055	58.0572	81.0441
	ENSG00000117475	BLZF1	8548	basic leucine zipper nuclear factor 1	1508.4	0.809244	0.0850138	9.51898	1.74891e-21	6.05153e-20	98.6107	84.6594	94.034	55.1507	46.3086	52.7313
	ENSG00000125740	FOSB	2354	FosB proto-oncogene, AP-1 transcription factor subunit	62.2856	3.10485	0.326357	9.51366	1.84061e-21	6.35551e-20	5.36418	6.45024	4.29672	0.632877	0.731429	0.458135
	ENSG00000134375	TIMM17A	10440	translocase of inner mitochondrial membrane 17A	1924.01	0.684941	0.0720486	9.50666	1.96877e-21	6.78384e-20	119.666	107.14	115.666	71.0179	66.7887	69.6823
	ENSG00000172292	CERS6	253782	ceramide synthase 6	1345.74	-0.885376	0.0931448	-9.50536	1.99348e-21	6.85467e-20	46.8739	45.3888	44.2019	94.0727	74.6515	76.7834
	ENSG00000168502	MTCL1	23255	microtubule crosslinking factor 1	409.957	-1.04817	0.110318	-9.50136	2.07169e-21	7.10879e-20	13.6862	12.9005	12.0012	25.6315	25.6	26.4802
	ENSG00000182534	MXRA7	439921	matrix remodeling associated 7	3152.6	-0.647844	0.068225	-9.49571	2.18718e-21	7.4895e-20	119.366	119.567	115.616	178.065	188.663	174.045
	ENSG00000227051	C14orf132	56967	chromosome 14 open reading frame 132	798.32	-0.853069	0.0899376	-9.48512	2.42103e-21	8.27312e-20	29.2774	26.8918	25.9779	48.7316	49.1429	46.5465
	ENSG00000134531	EMP1	2012	epithelial membrane protein 1	8870.64	-0.578057	0.0610547	-9.46787	2.85614e-21	9.73981e-20	354.738	326.97	345.614	517.513	488.001	488.005
	ENSG00000176788	BASP1	10409	brain abundant membrane attached signal protein 1	2474.15	0.658782	0.0695933	9.46617	2.90293e-21	9.87894e-20	153.957	144.893	138.532	88.2412	92.5715	88.8782
	ENSG00000160710	ADAR	103	adenosine deaminase RNA specific	11038	0.512969	0.054194	9.46542	2.9238e-21	9.91718e-20	633.174	614.717	625.592	421.089	425.509	432.25
	ENSG00000112964	GHR	2690	growth hormone receptor	222.522	-1.61895	0.17104	-9.46534	2.92618e-21	9.91718e-20	5.61485	6.2131	3.95101	18.3534	13.8514	15.0268
	ENSG00000112984	KIF20A	10112	kinesin family member 20A	1009.91	-0.751149	0.079377	-9.46305	2.99086e-21	1.01156e-19	36.9978	35.7609	35.9048	58.0891	58.5144	61.5733
	ENSG00000134107	BHLHE40	8553	basic helix-loop-helix family member e40	1901.57	0.769468	0.0813964	9.45335	3.28171e-21	1.10766e-19	114.603	122.128	109.245	59.2192	67.9315	70.5986
	ENSG00000188290	HES4	57801	hes family bHLH transcription factor 4	76.3824	2.54403	0.269122	9.45306	3.29067e-21	1.10842e-19	5.61485	6.92452	6.27222	0.768494	1.09714	1.28278
	ENSG00000151914	DST	667	dystonin	16805	-0.842642	0.089212	-9.44539	3.54082e-21	1.19025e-19	536.118	618.417	581.489	946.513	891.658	1201.55
	ENSG00000188906	LRRK2	120892	leucine rich repeat kinase 2	317.656	-1.48953	0.157798	-9.4395	3.74568e-21	1.25655e-19	7.46975	8.20509	8.39589	27.937	18.3772	19.5624
	ENSG00000162413	KLHL21	9903	kelch like family member 21	1648.34	0.77355	0.0821055	9.42142	4.45049e-21	1.48996e-19	102.471	108.231	89.5891	55.2864	57.8286	57.9541
	ENSG00000198952	SMG5	23381	SMG5 nonsense mediated mRNA decay factor	2333.37	0.646903	0.0687489	9.40964	4.9783e-21	1.6633e-19	141.123	140.814	129.198	82.5905	86.263	86.8624
	ENSG00000183856	IQGAP3	128239	IQ motif containing GTPase activating protein 3	372.818	-1.14899	0.122286	-9.39589	5.67362e-21	1.89178e-19	11.2297	12.1891	10.0257	22.1507	23.7257	26.4344
	ENSG00000134954	ETS1	2113	ETS proto-oncogene 1, transcription factor	2771	0.584315	0.0622874	9.38096	6.53763e-21	2.17548e-19	162.831	157.13	159.917	103.656	102.034	106.104
	ENSG00000118596	SLC16A7	9194	solute carrier family 16 member 7	395.715	-1.3824	0.147446	-9.37563	6.87613e-21	2.28351e-19	11.4804	10.5291	9.67997	33.8137	22.2629	24.3728
	ENSG00000120694	HSPH1	10808	heat shock protein family H (Hsp110) member 1	2619.3	0.628669	0.0670611	9.37457	6.94581e-21	2.30202e-19	156.013	148.925	154.237	93.7563	92.0687	103.63
	ENSG00000089737	DDX24	57062	DEAD-box helicase 24	4805.43	0.569606	0.060773	9.37267	7.07197e-21	2.33914e-19	277.885	278.356	272.521	173.906	184.915	185.087
	ENSG00000166598	HSP90B1	7184	heat shock protein 90 beta family member 1	42272.5	0.605019	0.0645954	9.36629	7.51251e-21	2.47988e-19	2539.67	2369.09	2454.37	1701.4	1495.13	1518.31
	ENSG00000115919	KYNU	8942	kynureninase	255.345	1.33116	0.142129	9.36586	7.54342e-21	2.48511e-19	16.7944	18.4022	17.5326	7.68494	6.76572	5.95576
	ENSG00000006451	RALA	5898	RAS like proto-oncogene A	1848.86	0.699285	0.0747263	9.35795	8.12982e-21	2.67296e-19	115.455	103.583	111.32	69.1192	61.4401	67.6665
	ENSG00000186470	BTN3A2	11118	butyrophilin subfamily 3 member A2	1417.39	0.72518	0.0774974	9.35748	8.1663e-21	2.67815e-19	86.3283	84.5645	84.0577	53.4781	49.0515	47.646
	ENSG00000248698	LINC01085	152742	long intergenic non-protein coding RNA 1085	230.964	-1.46976	0.15707	-9.35733	8.17806e-21	2.67815e-19	5.61485	5.50168	6.56855	18.5343	13.8057	15.3933
	ENSG00000051108	HERPUD1	9709	homocysteine inducible ER protein with ubiquitin like domain 1	2524.24	0.670534	0.0716698	9.35588	8.29049e-21	2.70959e-19	144.181	150.205	153.003	95.6549	91.1087	86.9998
	ENSG00000167291	TBC1D16	125058	TBC1 domain family member 16	1680.62	-0.716056	0.076607	-9.34714	9.00534e-21	2.93741e-19	62.6657	64.787	56.1537	98.096	99.063	96.529
	ENSG00000196954	CASP4	837	caspase 4	2240.98	0.643749	0.0689604	9.33505	1.00946e-20	3.28621e-19	126.585	131.234	136.507	83.359	79.4058	83.1973
	ENSG00000198695	ND6	4541	NADH dehydrogenase subunit 6	176.277	-1.54845	0.166467	-9.3018	1.38083e-20	4.48633e-19	3.81007	4.74282	4.39549	11.5274	13.12	12.278
	ENSG00000170989	S1PR1	1901	sphingosine-1-phosphate receptor 1	525.404	0.913841	0.0985035	9.27724	1.73922e-20	5.63966e-19	33.6389	33.2472	32.2007	16.7712	17.0057	17.4549
	ENSG00000105287	PRKD2	25865	protein kinase D2	237.612	1.35438	0.146134	9.26806	1.89556e-20	6.13454e-19	17.4461	17.3587	14.5199	5.6959	6.72001	6.36808
	ENSG00000115271	GCA	25801	grancalcin	146.405	1.86435	0.201251	9.26381	1.97265e-20	6.37155e-19	11.1796	9.53308	12.4457	2.80274	2.19429	3.89415
	ENSG00000023909	GCLM	2730	glutamate-cysteine ligase modifier subunit	851.787	0.897064	0.0970152	9.24664	2.3167e-20	7.46818e-19	58.4546	49.5625	52.0545	29.474	24.4572	29.8246
	ENSG00000196449	YRDC	79693	yrdC N6-threonylcarbamoyltransferase domain containing	559.12	0.903602	0.0981401	9.20726	3.34557e-20	1.07639e-18	36.6469	33.3421	35.2133	18.263	17.4172	19.1042
	ENSG00000152127	MGAT5	4249	alpha-1,6-mannosylglycoprotein 6-beta-N-acetylglucosaminyltransferase	910.998	-0.782799	0.0851617	-9.19192	3.85892e-20	1.23914e-18	33.6389	31.3975	31.6574	51.8959	51.9772	58.229
	ENSG00000085721	RRN3	54700	RRN3 homolog, RNA polymerase I transcription factor	1388.16	0.827905	0.0901062	9.1881	3.99837e-20	1.28142e-18	87.381	79.3949	89.5397	52.6644	43.9772	43.981
	ENSG00000163399	ATP1A1	476	ATPase Na+/K+ transporting subunit alpha 1	3640.95	-0.575802	0.0626848	-9.18567	4.08958e-20	1.30811e-18	147.189	136.641	138.285	210.115	195.84	206.894
	ENSG00000184988	TMEM106A	113277	transmembrane protein 106A	180.486	1.48522	0.161728	9.18349	4.17354e-20	1.33238e-18	14.0371	11.4776	12.8902	4.33973	4.43429	4.58135
	ENSG00000161526	SAP30BP	29115	SAP30 binding protein	1524.95	0.666828	0.0726486	9.17881	4.35892e-20	1.38888e-18	89.0354	90.5879	90.4287	52.8905	55.3144	57.5418
	ENSG00000257335	MGAM	8972	maltase-glucoamylase	674.57	0.828806	0.0903028	9.17808	4.38863e-20	1.39565e-18	41.5098	41.8791	41.1892	22.1959	22.9486	23.1816
	ENSG00000126368	NR1D1	9572	nuclear receptor subfamily 1 group D member 1	153.91	1.78313	0.19457	9.16446	4.97969e-20	1.58057e-18	12.1822	13.2325	9.03793	3.84247	2.88	3.02369
	ENSG00000085063	CD59	966	CD59 molecule (CD59 blood group)	17790.5	-0.623673	0.0680871	-9.15992	5.19351e-20	1.64528e-18	688.42	637.246	695.525	1088.68	982.63	961.442
	ENSG00000189184	PCDH18	54510	protocadherin 18	677.263	-1.06498	0.116363	-9.15218	5.57971e-20	1.76424e-18	20.9554	20.5839	21.6811	50.6302	41.0972	37.0173
	ENSG00000166900	STX3	6809	syntaxin 3	932.014	0.805197	0.0879868	9.15133	5.62369e-20	1.77474e-18	58.5548	53.6888	58.87	32.8644	32.4115	30.0537
	ENSG00000145632	PLK2	10769	polo like kinase 2	2571.09	0.589806	0.0646192	9.12741	7.01558e-20	2.20977e-18	151.501	144.087	150.336	94.4343	95.9087	98.27
	ENSG00000126787	DLGAP5	9787	DLG associated protein 5	1048.41	-0.821095	0.0899834	-9.12496	7.17655e-20	2.25617e-18	39.5045	34.3855	35.5591	64.8247	55.9086	67.7124
	ENSG00000165271	NOL6	65083	nucleolar protein 6	1278.11	0.70997	0.0778407	9.12081	7.45626e-20	2.33965e-18	79.2596	77.308	72.4516	43.4425	46.5829	46.3175
	ENSG00000177606	JUN	3725	Jun proto-oncogene, AP-1 transcription factor subunit	1639.79	0.782679	0.0858286	9.1191	7.57487e-20	2.37236e-18	101.067	105.48	92.8486	50.1781	57.6001	61.8024
	ENSG00000157557	ETS2	2114	ETS proto-oncogene 2, transcription factor	501.868	0.948531	0.104098	9.11189	8.09613e-20	2.53081e-18	30.9318	33.9112	30.5709	16.6808	15.7714	15.714
	ENSG00000126217	MCF2L	23263	MCF.2 cell line derived transforming sequence like	323.783	1.11209	0.122144	9.10472	8.64894e-20	2.69551e-18	23.0108	20.7736	20.1501	9.49316	9.28001	10.0332
	ENSG00000146197	SCUBE3	222663	signal peptide, CUB domain and EGF like domain containing 3	188.624	-1.55062	0.170374	-9.10123	8.93126e-20	2.77609e-18	5.06339	4.41083	4.39549	12.1603	11.4743	15.9889
	ENSG00000079931	MOXD1	26002	monooxygenase DBH like 1	315.104	-1.18007	0.129823	-9.08981	9.92113e-20	3.07798e-18	10.3774	9.39079	8.09956	20.2973	21.44	19.6998
	ENSG00000229644	NAMPTP1	646309	nicotinamide phosphoribosyltransferase pseudogene 1	216.808	1.5137	0.166869	9.07123	1.17677e-19	3.64403e-18	13.4857	16.9793	15.8534	6.41918	5.02858	4.35228
	ENSG00000110090	CPT1A	1374	carnitine palmitoyltransferase 1A	1129.81	0.7242	0.0798671	9.06756	1.21715e-19	3.762e-18	70.8373	64.4075	67.9573	38.7411	38.8115	42.2859
	ENSG00000131374	TBC1D5	9779	TBC1 domain family member 5	1823.97	-0.702334	0.0775283	-9.05907	1.31562e-19	4.05874e-18	68.5813	65.9252	65.9324	114.054	104.137	99.3237
	ENSG00000245694	CRNDE	643911	colorectal neoplasia differentially expressed	187.286	-1.49854	0.165491	-9.0551	1.3644e-19	4.20139e-18	4.56206	5.12225	4.44488	14.1041	10.88	13.9731
	ENSG00000116199	FAM20B	9917	FAM20B glycosaminoglycan xylosylkinase	1698.42	-0.72416	0.080037	-9.04781	1.45863e-19	4.48318e-18	61.1116	58.0522	65.6855	106.143	94.3544	96.9872
	ENSG00000143367	TUFT1	7286	tuftelin 1	365.137	1.10442	0.122107	9.0447	1.50075e-19	4.60408e-18	25.0663	22.2913	24.595	12.0247	10.6057	9.94153
	ENSG00000070404	FSTL3	10272	follistatin like 3	3314.48	0.703361	0.0778272	9.03747	1.60338e-19	4.9098e-18	193.261	208.068	191.377	105.374	122.972	126.308
	ENSG00000120129	DUSP1	1843	dual specificity phosphatase 1	5745.15	0.582263	0.0645003	9.02729	1.7597e-19	5.37848e-18	330.123	339.396	324.773	216.354	223.589	206.573
	ENSG00000197594	ENPP1	5167	ectonucleotide pyrophosphatase/phosphodiesterase 1	983.903	-0.753557	0.0836636	-9.00699	2.11798e-19	6.46159e-18	36.4464	33.8638	35.4603	59.3549	53.4858	60.932
	ENSG00000167996	FTH1	2495	ferritin heavy chain 1	27008.1	0.638019	0.0709154	8.99689	2.32192e-19	7.07073e-18	1526.59	1662.98	1556.1	916.904	1063.73	988.518
	ENSG00000108582	CPD	1362	carboxypeptidase D	3052.79	-0.726237	0.0807871	-8.98952	2.48321e-19	7.54796e-18	112.197	108.848	110.974	201.707	163.337	170.014
	ENSG00000182179	UBA7	7318	ubiquitin like modifier activating enzyme 7	788.003	0.858536	0.0956285	8.97783	2.76163e-19	8.37882e-18	46.7737	48.4717	51.3137	28.5699	25.7829	24.3728
	ENSG00000110330	BIRC2	329	baculoviral IAP repeat containing 2	3807.6	0.68834	0.0766899	8.97562	2.81767e-19	8.53315e-18	231.362	216.178	230.739	141.132	119.314	150.085
	ENSG00000143106	PSMA5	5686	proteasome 20S subunit alpha 5	2715.42	0.630142	0.0702633	8.96829	3.01152e-19	9.10351e-18	160.374	152.197	163.572	96.0165	104.274	99.2779
	ENSG00000139926	FRMD6	122786	FERM domain containing 6	7745.38	0.589641	0.0658611	8.95279	3.46605e-19	1.04584e-17	439.211	440.466	463.305	308.437	266.972	294.489
	ENSG00000135424	ITGA7	3679	integrin subunit alpha 7	196.173	-1.42048	0.158793	-8.9455	3.70266e-19	1.11519e-17	4.6122	5.83367	4.93876	14.0589	13.5772	12.5071
	ENSG00000142089	IFITM3	10410	interferon induced transmembrane protein 3	14304.6	0.665711	0.0745675	8.92763	4.35239e-19	1.30849e-17	842.026	892.552	798.35	489.621	565.624	498.451
	ENSG00000113719	ERGIC1	57222	endoplasmic reticulum-golgi intermediate compartment 1	9626.63	-0.553195	0.0620566	-8.91436	4.9062e-19	1.47231e-17	386.522	377.339	362.604	544.546	550.264	514.073
	ENSG00000231925	TAPBP	6892	TAP binding protein	1771.74	0.797708	0.0894987	8.91307	4.96379e-19	1.48689e-17	116.658	113.923	94.2809	63.0617	62.2172	56.5339
	ENSG00000173545	ZNF622	90441	zinc finger protein 622	1587.49	0.721652	0.080986	8.91082	5.06575e-19	1.51468e-17	92.4946	91.6788	100.998	52.6644	59.1086	56.6713
	ENSG00000168404	MLKL	197259	mixed lineage kinase domain like pseudokinase	554.296	0.94848	0.106536	8.90292	5.43978e-19	1.62357e-17	34.4411	34.2432	36.695	16.1836	16.7314	20.3412
	ENSG00000161091	MFSD12	126321	major facilitator superfamily domain containing 12	1355.91	0.754595	0.0848102	8.89745	5.71459e-19	1.70252e-17	84.9747	86.2245	74.6246	43.5329	48.1372	50.2574
	ENSG00000187634	SAMD11	148398	sterile alpha motif domain containing 11	356.721	-1.12626	0.126606	-8.89579	5.80056e-19	1.72274e-17	11.8313	10.9559	9.58119	20.3877	23.8172	24.6019
	ENSG00000154217	PITPNC1	26207	phosphatidylinositol transfer protein cytoplasmic 1	786.774	-0.843096	0.0947752	-8.89574	5.80334e-19	1.72274e-17	28.4252	26.5124	26.373	51.1727	46.9486	43.8435
	ENSG00000136158	SPRY2	10253	sprouty RTK signaling antagonist 2	1637.98	-0.700851	0.0787912	-8.89504	5.84006e-19	1.73052e-17	62.1142	60.3287	57.6847	101.984	93.623	89.428
	ENSG00000197622	CDC42SE1	56882	CDC42 small effector 1	2270.78	0.609893	0.0687432	8.87205	7.1814e-19	2.12418e-17	136.361	128.293	131.42	81.0535	81.4172	90.4359
	ENSG00000170340	B3GNT2	10678	UDP-GlcNAc:betaGal beta-1,3-N-acetylglucosaminyltransferase 2	648.523	0.871512	0.0983115	8.86481	7.66377e-19	2.2628e-17	41.7103	37.326	42.0288	21.6534	19.6572	23.1816
	ENSG00000134668	SPOCD1	90853	SPOC domain containing 1	934.688	-0.738996	0.0835355	-8.84649	9.03143e-19	2.66185e-17	35.2432	32.5832	33.2872	52.7548	55.8629	55.7092
	ENSG00000131016	AKAP12	9590	A-kinase anchoring protein 12	7865.8	-0.501928	0.0567436	-8.84554	9.10846e-19	2.67977e-17	316.387	312.03	311.389	447.037	415.04	434.495
	ENSG00000115738	ID2	3398	inhibitor of DNA binding 2	1216.92	0.674331	0.076283	8.83987	9.58308e-19	2.81439e-17	73.9455	70.4309	71.612	45.6124	42.1943	44.0268
	ENSG00000010818	HIVEP2	3097	HIVEP zinc finger 2	1472.12	0.671078	0.0760912	8.81939	1.15081e-18	3.37374e-17	86.9299	91.4416	82.6748	54.0206	49.9201	55.8467
	ENSG00000121957	GPSM2	29899	G protein signaling modulator 2	682.298	-0.803679	0.0912515	-8.8073	1.282e-18	3.75166e-17	24.565	24.7101	22.4713	41.3631	39.5429	41.0947
	ENSG00000023330	ALAS1	211	5'-aminolevulinate synthase 1	1898.7	0.591443	0.0672032	8.80082	1.35815e-18	3.96747e-17	111.745	109.322	108.406	72.4193	68.9372	71.6523
	ENSG00000070495	JMJD6	23210	jumonji domain containing 6, arginine demethylase and lysine hydroxylase	786.712	0.772225	0.0879624	8.77903	1.64885e-18	4.80818e-17	47.3753	48.0922	47.7578	25.8124	26.56	29.3665
	ENSG00000163644	PPM1K	152926	protein phosphatase, Mg2+/Mn2+ dependent 1K	594.694	0.879155	0.100244	8.77017	1.78395e-18	5.19297e-17	36.296	36.4723	38.4235	21.4274	17.9657	19.5166
	ENSG00000144554	FANCD2	2177	FA complementation group D2	531.791	-0.886848	0.101175	-8.76551	1.85925e-18	5.40262e-17	18.4488	17.169	18.2734	30.8754	31.4058	34.8183
	ENSG00000136153	LMO7	4008	LIM domain 7	2591.63	-0.603504	0.0689159	-8.75711	2.00319e-18	5.81067e-17	104.777	95.6153	96.6515	143.347	139.429	157.003
	ENSG00000030582	GRN	2896	granulin precursor	4383.15	0.75644	0.0864317	8.75189	2.09816e-18	6.07547e-17	286.407	281.534	227.38	158.445	157.166	142.343
	ENSG00000170271	FAXDC2	10826	fatty acid hydroxylase domain containing 2	113.726	-1.84574	0.211494	-8.72714	2.61187e-18	7.54971e-17	1.95517	2.5137	2.66693	9.44795	8.00001	7.55923
	ENSG00000198938	COX3	4514	cytochrome c oxidase subunit III	29484	-0.592129	0.067882	-8.72291	2.7115e-18	7.82401e-17	1072.99	1150.47	1169.65	1530.39	1701.67	1752.69
	ENSG00000186318	BACE1	23621	beta-secretase 1	1193.43	-0.711224	0.0815497	-8.72136	2.74885e-18	7.91792e-17	45.771	45.2465	39.6582	71.5151	67.6115	69.2242
	ENSG00000131979	GCH1	2643	GTP cyclohydrolase 1	69.9604	2.32104	0.266247	8.7176	2.84159e-18	8.17082e-17	5.76524	5.8811	5.1857	0.949316	1.09714	1.23696
	ENSG00000135842	NIBAN1	116496	niban apoptosis regulator 1	592.688	-0.894718	0.102757	-8.70711	3.1172e-18	8.94772e-17	19.301	19.825	20.6934	38.6959	36.2058	33.398
	ENSG00000140450	ARRDC4	91947	arrestin domain containing 4	450.145	0.940862	0.108123	8.70174	3.26846e-18	9.3656e-17	29.127	28.0775	28.2497	14.1041	13.2114	16.0805
	ENSG00000182544	MFSD5	84975	major facilitator superfamily domain containing 5	817.959	0.758631	0.0872045	8.69945	3.33498e-18	9.53967e-17	49.4307	49.1831	49.7827	26.7165	28.2057	30.5576
	ENSG00000136044	APPL2	55198	adaptor protein, phosphotyrosine interacting with PH domain and leucine zipper 2	956.499	-0.742416	0.0853582	-8.69765	3.38842e-18	9.67575e-17	32.7867	37.0415	33.4354	55.3316	54.4458	58.6413
	ENSG00000083067	TRPM3	80036	transient receptor potential cation channel subfamily M member 3	104.748	-1.86652	0.21466	-8.69522	3.46161e-18	9.86767e-17	2.25596	2.22913	2.02489	7.68494	6.67429	8.79619
	ENSG00000182621	PLCB1	23236	phospholipase C beta 1	227.893	-1.22362	0.140813	-8.68971	3.63362e-18	1.03402e-16	6.41697	6.73481	6.56855	14.737	14.2629	15.8973
	ENSG00000135821	GLUL	2752	glutamate-ammonia ligase	4570.29	-0.58896	0.0678277	-8.68317	3.84889e-18	1.09339e-16	185.29	165.05	176.61	262.011	261.669	247.851
	ENSG00000137033	IL33	90865	interleukin 33	56.321	2.86476	0.330063	8.67942	3.97785e-18	1.12808e-16	4.41166	4.74282	5.13631	0.994522	0.411429	0.503949
	ENSG00000247556	OIP5-AS1	729082	OIP5 antisense RNA 1	1350.3	-0.73768	0.0850312	-8.6754	4.12088e-18	1.16664e-16	50.4334	46.3374	49.3876	85.7097	70.4001	81.4106
	ENSG00000198959	TGM2	7052	transglutaminase 2	181.433	1.42286	0.164047	8.67351	4.18993e-18	1.18416e-16	11.7812	13.8016	12.5444	3.97809	4.98286	4.90204
	ENSG00000154734	ADAMTS1	9510	ADAM metallopeptidase with thrombospondin type 1 motif 1	8091.32	0.48435	0.0558604	8.67072	4.29402e-18	1.2115e-16	453.198	452.513	456.292	318.699	302.263	327.841
	ENSG00000177674	AGTRAP	57085	angiotensin II receptor associated protein	1011.42	0.748108	0.0862861	8.67009	4.31774e-18	1.21612e-16	61.4124	62.3207	59.2651	33.3165	38.0343	34.7266
	ENSG00000136731	UGGT1	56886	UDP-glucose glycoprotein glucosyltransferase 1	3476.91	-0.553548	0.0638928	-8.6637	4.56712e-18	1.28416e-16	134.857	130.617	141.199	196.282	189.257	195.99
	ENSG00000174807	CD248	57124	CD248 molecule	73.0318	-2.36646	0.273186	-8.66244	4.61777e-18	1.2962e-16	1.25331	1.28056	0.888976	4.79179	6.44572	5.95576
	ENSG00000197102	DYNC1H1	1778	dynein cytoplasmic 1 heavy chain 1	13011.7	-0.542491	0.0626982	-8.65243	5.04151e-18	1.41274e-16	503.832	540.777	484.492	733.595	678.675	758.443
	ENSG00000178719	GRINA	2907	glutamate ionotropic receptor NMDA type subunit associated protein 1	2627.12	0.704389	0.0814303	8.65021	5.14046e-18	1.43802e-16	155.611	170.173	144.212	85.7549	98.7887	96.3458
	ENSG00000168028	RPSA	3921	ribosomal protein SA	7755.68	-0.561474	0.0649128	-8.64966	5.16546e-18	1.44257e-16	313.028	291.257	300.128	412.41	455.041	431.884
	ENSG00000114200	BCHE	590	butyrylcholinesterase	208.677	-1.36108	0.157491	-8.64228	5.51005e-18	1.5362e-16	5.76524	5.92853	5.1857	16.1384	13.3029	12.782
	ENSG00000116133	DHCR24	1718	24-dehydrocholesterol reductase	1157.68	-0.770782	0.0891957	-8.64147	5.54923e-18	1.54452e-16	41.2591	40.7883	41.4362	60.5302	69.5315	75.2716
	ENSG00000187720	THSD4	79875	thrombospondin type 1 domain containing 4	634.654	-0.878637	0.101872	-8.62489	6.41535e-18	1.78258e-16	24.0636	19.6827	20.8416	40.7754	37.6229	37.1548
	ENSG00000010278	CD9	928	CD9 molecule	605.679	-0.848668	0.0985197	-8.6142	7.04338e-18	1.9538e-16	20.7047	20.9159	20.7922	36.7069	38.2172	34.4976
	ENSG00000197355	UAP1L1	91373	UDP-N-acetylglucosamine pyrophosphorylase 1 like 1	693.293	0.830454	0.0964449	8.61065	7.26466e-18	2.0118e-16	45.0692	44.2505	38.8186	22.7836	24.3657	22.9984
	ENSG00000176170	SPHK1	8877	sphingosine kinase 1	1492.14	0.885985	0.10297	8.60433	7.67618e-18	2.1222e-16	91.4919	97.8919	90.0829	39.8261	54.9944	52.4565
	ENSG00000187325	TAF9B	51616	TATA-box binding protein associated factor 9b	250.6	-1.24574	0.144795	-8.60351	7.73156e-18	2.13394e-16	7.16896	6.63995	7.65507	17.9014	14.08	17.6382
	ENSG00000115756	HPCAL1	3241	hippocalcin like 1	978.719	-0.721006	0.0838367	-8.60012	7.96314e-18	2.19418e-16	36.0453	36.8043	33.8305	57.5466	58.3772	55.2969
	ENSG00000021826	CPS1	1373	carbamoyl-phosphate synthase 1	677.181	-0.820801	0.0954976	-8.59499	8.32726e-18	2.28688e-16	21.9581	24.5678	24.1011	42.4028	39.6343	39.5371
	ENSG00000132170	PPARG	5468	peroxisome proliferator activated receptor gamma	625.461	-0.854945	0.0994724	-8.5948	8.34111e-18	2.28688e-16	21.9581	21.4376	20.8909	40.0973	38.1715	34.9099
	ENSG00000165731	RET	5979	ret proto-oncogene	40.8834	4.60205	0.535562	8.59293	8.47774e-18	2.32048e-16	4.11087	4.12626	3.11142	0.226028	0	0.229068
	ENSG00000011243	AKAP8L	26993	A-kinase anchoring protein 8 like	1132.71	0.698228	0.0812852	8.58985	8.70794e-18	2.37954e-16	66.6262	70.8578	64.7965	40.5946	41.5086	39.308
	ENSG00000079263	SP140	11262	SP140 nuclear body protein	76.1671	2.18161	0.254031	8.58796	8.85255e-18	2.41506e-16	6.26657	5.8811	5.87712	1.49178	0.960001	1.42022
	ENSG00000126062	TMEM115	11070	transmembrane protein 115	1193.74	0.691611	0.080693	8.5709	1.02681e-17	2.79661e-16	73.9455	72.7549	66.1794	40.6398	43.5201	44.21
	ENSG00000126461	SCAF1	58506	SR-related CTD associated factor 1	514.544	1.04337	0.121758	8.56917	1.04238e-17	2.83434e-16	36.5968	36.4249	27.0644	14.9178	16.1829	16.1722
	ENSG00000107957	SH3PXD2A	9644	SH3 and PX domains 2A	1087.13	-0.707201	0.082563	-8.56558	1.07529e-17	2.91902e-16	41.8106	40.9306	36.4974	63.8754	63.4058	62.2606
	ENSG00000197579	TOPORS	10210	TOP1 binding arginine/serine rich protein, E3 ubiquitin ligase	1228.05	0.713331	0.0833331	8.56	1.12871e-17	3.05901e-16	79.41	69.7669	71.1181	46.5617	41.6458	42.6066
	ENSG00000176928	GCNT4	51301	glucosaminyl (N-acetyl) transferase 4	58.2095	2.66384	0.311521	8.55106	1.21962e-17	3.29998e-16	5.16365	4.26854	5.08692	0.587672	0.594286	1.05371
	ENSG00000182533	CAV3	859	caveolin 3	91.4999	-1.98118	0.231973	-8.54056	1.33568e-17	3.60808e-16	1.45384	1.80227	2.07428	6.5548	7.36001	6.59714
	ENSG00000116191	RALGPS2	55103	Ral GEF with PH domain and SH3 binding motif 2	861.581	-0.966351	0.113164	-8.53942	1.34901e-17	3.63813e-16	31.383	26.5598	26.3236	61.796	44.0229	54.6097
	ENSG00000149294	NCAM1	4684	neural cell adhesion molecule 1	347.319	-1.00352	0.117631	-8.53109	1.44981e-17	3.90359e-16	11.2798	11.7622	10.322	21.6082	21.44	22.1279
	ENSG00000189060	H1-0	3005	H1.0 linker histone	1125.14	0.696331	0.0816263	8.53071	1.45449e-17	3.90983e-16	69.5339	67.5378	63.8088	40.8658	41.4172	38.3917
	ENSG00000063046	EIF4B	1975	eukaryotic translation initiation factor 4B	7394.73	-0.529044	0.0620567	-8.52517	1.52584e-17	4.09496e-16	302.249	277.028	294.597	415.394	412.938	399.402
	ENSG00000134343	ANO3	63982	anoctamin 3	70.7909	-2.46086	0.289263	-8.50736	1.77936e-17	4.76759e-16	1.35358	0.663995	1.13591	6.73562	4.66286	5.45181
	ENSG00000167325	RRM1	6240	ribonucleotide reductase catalytic subunit M1	2589.59	-0.616484	0.0724665	-8.50716	1.78247e-17	4.76817e-16	95.3521	94.7142	104.949	141.086	143.589	156.224
	ENSG00000092621	PHGDH	26227	phosphoglycerate dehydrogenase	1071.15	-0.762847	0.089715	-8.503	1.84748e-17	4.93408e-16	40.2564	38.322	36.1023	58.948	68.5258	61.894
	ENSG00000163481	RNF25	64320	ring finger protein 25	742.393	0.763473	0.0898524	8.49697	1.94604e-17	5.18892e-16	45.9214	44.3928	44.5476	25.1795	27.0172	25.1516
	ENSG00000140285	FGF7	2252	fibroblast growth factor 7	115.838	1.82951	0.215368	8.49479	1.9829e-17	5.27111e-16	9.97638	7.3988	8.7416	3.02877	2.01143	2.10742
	ENSG00000152503	TRIM36	55521	tripartite motif containing 36	66.2993	2.46091	0.289697	8.49477	1.98325e-17	5.27111e-16	4.66233	5.5491	5.9759	0.858905	0.685715	1.32859
	ENSG00000182752	PAPPA	5069	pappalysin 1	626.21	1.01985	0.12008	8.49312	2.01166e-17	5.338e-16	41.1588	41.5471	38.3741	23.4165	18.56	16.1264
	ENSG00000197019	SERTAD1	29950	SERTA domain containing 1	851.845	0.857623	0.101011	8.49041	2.05906e-17	5.45502e-16	51.5864	53.4516	53.388	24.0041	29.0286	32.2069
	ENSG00000106261	ZKSCAN1	7586	zinc finger with KRAB and SCAN domains 1	1956.61	-0.611027	0.0719706	-8.48995	2.0672e-17	5.46782e-16	76.9033	73.2292	73.3899	117.67	103.726	111.189
	ENSG00000172340	SUCLG2	8801	succinate-CoA ligase GDP-forming subunit beta	1854.92	-0.720945	0.084945	-8.48719	2.1169e-17	5.59032e-16	71.3386	64.8818	66.0312	119.749	105.646	99.0488
	ENSG00000145390	USP53	54532	ubiquitin specific peptidase 53	1644.45	-0.786644	0.0927145	-8.48459	2.16481e-17	5.70771e-16	60.9612	57.3407	55.9561	111.477	83.7944	97.6744
	ENSG00000157191	NECAP2	55707	NECAP endocytosis associated 2	1684.97	0.590422	0.0696169	8.48102	2.23223e-17	5.87607e-16	98.1094	96.2793	97.8862	61.2535	62.5829	65.2842
	ENSG00000109320	NFKB1	4790	nuclear factor kappa B subunit 1	958.905	0.690147	0.0815014	8.46792	2.49823e-17	6.56581e-16	56.7501	58.5739	55.561	33.2261	34.1486	35.8262
	ENSG00000163629	PTPN13	5783	protein tyrosine phosphatase non-receptor type 13	876.189	-0.794456	0.093899	-8.46075	2.65664e-17	6.97103e-16	31.1323	30.1644	31.213	56.5069	45.5315	54.3806
	ENSG00000233452	STXBP5-AS1	729178	STXBP5 antisense RNA 1	539.859	-0.833381	0.098599	-8.45223	2.85803e-17	7.48758e-16	18.4989	19.6353	17.8783	32.5028	31.68	33.0773
	ENSG00000100226	GTPBP1	9567	GTP binding protein 1	1265.25	0.720653	0.0853109	8.44738	2.97914e-17	7.7925e-16	79.6105	79.8692	67.9079	43.8042	46.2629	44.2558
	ENSG00000130803	ZNF317	57693	zinc finger protein 317	1007.09	0.731752	0.0866768	8.4423	3.11147e-17	8.11621e-16	63.0166	62.3207	56.1537	35.2151	37.1658	33.9936
	ENSG00000111696	NT5DC3	51559	5'-nucleotidase domain containing 3	506.918	-0.857168	0.101533	-8.44226	3.11273e-17	8.11621e-16	17.4461	17.1216	17.4832	32.1411	28.8457	30.8783
	ENSG00000187240	DYNC2H1	79659	dynein cytoplasmic 2 heavy chain 1	1724.59	-0.745387	0.0883092	-8.44065	3.15583e-17	8.21562e-16	59.6577	63.791	62.5247	99.9946	88.3201	115.954
	ENSG00000104689	TNFRSF10A	8797	TNF receptor superfamily member 10a	602.426	0.798502	0.0946103	8.43991	3.17581e-17	8.25459e-16	38.3013	36.2352	35.9048	21.3822	20.0229	20.4328
	ENSG00000254470	AP5B1	91056	adaptor related protein complex 5 subunit beta 1	660.988	0.858698	0.101786	8.43631	3.27517e-17	8.49949e-16	42.7129	43.8711	36.448	20.5233	21.76	23.823
	ENSG00000120149	MSX2	4488	msh homeobox 2	143.4	1.54666	0.183628	8.4228	3.67605e-17	9.52484e-16	10.979	10.1022	9.77874	3.75206	2.65143	3.89415
	ENSG00000132481	TRIM47	91107	tripartite motif containing 47	118.483	1.74443	0.207321	8.41415	3.95757e-17	1.02382e-15	9.52519	9.77022	7.06242	2.30548	2.74286	2.61137
	ENSG00000120690	ELF1	1997	E74 like ETS transcription factor 1	1307.95	0.635086	0.0755284	8.40857	4.15026e-17	1.07199e-15	80.6633	74.6995	74.3777	49.0932	47.0401	47.9209
	ENSG00000101310	SEC23B	10483	SEC23 homolog B, COPII coat complex component	2284	0.597971	0.0711212	8.40777	4.17877e-17	1.07767e-15	127.587	129.574	139.717	83.6754	85.9887	85.8087
	ENSG00000162520	SYNC	81493	syncoilin, intermediate filament protein	922.935	-0.737049	0.0877322	-8.40113	4.42207e-17	1.13863e-15	35.6442	31.2552	33.0403	54.5179	55.5429	52.0441
	ENSG00000115216	NRBP1	29959	nuclear receptor binding protein 1	3282.02	0.543486	0.0647294	8.39627	4.60869e-17	1.18484e-15	189.651	187.199	185.055	118.936	128.686	127.865
	ENSG00000139734	DIAPH3	81624	diaphanous related formin 3	542.373	-0.885164	0.105438	-8.39509	4.65526e-17	1.19495e-15	19.7522	17.6433	17.6314	32.2315	30.08	36.7424
	ENSG00000170525	PFKFB3	5209	6-phosphofructo-2-kinase/fructose-2,6-biphosphatase 3	980.166	0.762707	0.0908624	8.39409	4.69524e-17	1.20218e-15	61.7633	61.8464	54.4745	31.8247	32.4572	38.0252
	ENSG00000157873	TNFRSF14	8764	TNF receptor superfamily member 14	176.925	1.44525	0.172176	8.39402	4.69802e-17	1.20218e-15	12.2825	13.6593	11.4085	5.01781	4.75429	3.57345
	ENSG00000151892	GFRA1	2674	GDNF family receptor alpha 1	606.786	0.797162	0.0949733	8.39354	4.71727e-17	1.20524e-15	36.9477	36.2352	37.979	20.2521	21.3029	20.7535
	ENSG00000176171	BNIP3	664	BCL2 interacting protein 3	5450.65	0.491978	0.0586398	8.38984	4.86806e-17	1.24185e-15	311.423	297.992	310.154	212.104	212.389	212.346
	ENSG00000128052	KDR	3791	kinase insert domain receptor	763.159	-1.09552	0.130668	-8.38403	5.11458e-17	1.30272e-15	24.8156	22.7656	22.6689	59.8973	47.6801	38.3917
	ENSG00000128245	YWHAH	7533	tyrosine 3-monooxygenase/tryptophan 5-monooxygenase activation protein eta	2513.77	0.554274	0.0661472	8.37941	5.31945e-17	1.35281e-15	144.883	139.249	147.521	92.9878	93.5773	99.8734
	ENSG00000276600	RAB7B	338382	RAB7B, member RAS oncogene family	82.1259	-2.0535	0.245117	-8.37763	5.4005e-17	1.37131e-15	1.45384	1.56513	1.5804	6.73562	6.44572	5.40599
	ENSG00000092969	TGFB2	7042	transforming growth factor beta 2	181.328	1.36993	0.163635	8.37186	5.67149e-17	1.43791e-15	12.1321	11.7148	13.8779	4.15891	4.89143	5.17693
	ENSG00000131089	ARHGEF9	23229	Cdc42 guanine nucleotide exchange factor 9	370.556	-0.984951	0.117653	-8.37167	5.6808e-17	1.43806e-15	13.4857	11.2879	11.1616	22.874	22.5372	23.823
	ENSG00000118816	CCNI	10983	cyclin I	2679.69	-0.642237	0.0767862	-8.36395	6.06505e-17	1.53298e-15	101.569	101.496	99.0221	168.797	146.834	143.488
	ENSG00000030419	IKZF2	22807	IKAROS family zinc finger 2	733.502	-0.895282	0.107178	-8.35318	6.64469e-17	1.67692e-15	23.5623	26.6547	23.8048	49.5	37.76	47.0505
	ENSG00000160932	LY6E	4061	lymphocyte antigen 6 family member E	10276.3	0.583273	0.0699052	8.34377	7.19596e-17	1.81327e-15	592.567	627.76	558.87	366.662	410.103	379.153
	ENSG00000164104	HMGB2	3148	high mobility group box 2	1218.83	-0.677678	0.0812709	-8.33851	7.52307e-17	1.89281e-15	46.9241	44.5351	43.9056	70.611	73.2801	66.8419
	ENSG00000116977	LGALS8	3964	galectin 8	1884.3	0.632342	0.0759548	8.32525	8.41545e-17	2.11411e-15	106.732	105.765	118.036	68.9836	65.7372	73.1642
	ENSG00000196914	ARHGEF12	23365	Rho guanine nucleotide exchange factor 12	5648.71	-0.515215	0.0619151	-8.32131	8.69941e-17	2.18212e-15	232.164	215.419	223.775	319.332	291.337	324.36
	ENSG00000120539	MASTL	84930	microtubule associated serine/threonine kinase like	703.152	0.858169	0.103208	8.31491	9.18206e-17	2.29969e-15	44.7684	40.0294	46.0292	22.7384	20.8457	26.8009
	ENSG00000041802	LSG1	55341	large 60S subunit nuclear export GTPase 1	1246.37	0.651246	0.0783317	8.31394	9.25725e-17	2.31501e-15	73.8453	69.9566	76.0075	43.8946	44.4343	48.0584
	ENSG00000095951	HIVEP1	3096	HIVEP zinc finger 1	661.238	0.874808	0.105228	8.31346	9.29477e-17	2.32088e-15	39.4543	43.1123	40.9423	22.4671	18.4686	24.7851
	ENSG00000111252	SH2B3	10019	SH2B adaptor protein 3	2711.65	-0.529757	0.0637387	-8.31138	9.45917e-17	2.35836e-15	110.542	106.476	103.368	153.202	145.463	151.872
	ENSG00000197142	ACSL5	51703	acyl-CoA synthetase long chain family member 5	66.5847	2.26015	0.272053	8.30777	9.75212e-17	2.42773e-15	5.06339	5.50168	5.33386	0.90411	1.00572	1.32859
	ENSG00000117597	UTP25	27042	UTP25 small subunit processome component	1266.2	0.675171	0.0812732	8.30743	9.77991e-17	2.43099e-15	75.1988	75.1738	74.3777	49.1384	45.1201	42.7898
	ENSG00000188211	NCR3LG1	374383	natural killer cell cytotoxicity receptor 3 ligand 1	572.353	0.858066	0.103313	8.30547	9.94256e-17	2.4677e-15	34.8923	33.674	37.8803	20.1165	19.2457	17.8215
	ENSG00000169439	SDC2	6383	syndecan 2	430.664	-0.909403	0.109636	-8.29477	1.08796e-16	2.6962e-15	14.1875	14.2285	14.7669	26.7617	27.1086	25.1058
	ENSG00000224470	ATXN1L	342371	ataxin 1 like	861.842	0.720793	0.0869587	8.28891	1.14289e-16	2.8281e-15	55.597	50.4636	48.8443	29.5644	30.3543	31.6113
	ENSG00000166908	PIP4K2C	79837	phosphatidylinositol-5-phosphate 4-kinase type 2 gamma	495.42	0.848416	0.102371	8.28768	1.15479e-16	2.85326e-15	31.784	29.5004	30.6697	16.0028	17.0972	16.6303
	ENSG00000023608	SNAPC1	6617	small nuclear RNA activating complex polypeptide 1	939.876	0.791293	0.0955466	8.28174	1.21385e-16	2.9947e-15	61.2119	53.2145	57.5859	36.1644	29.0743	31.5655
	ENSG00000185947	ZNF267	10308	zinc finger protein 267	543.472	0.873146	0.105546	8.27269	1.30966e-16	3.22625e-15	37.048	32.3935	32.1019	19.348	16.2286	18.417
	ENSG00000196141	SPATS2L	26010	spermatogenesis associated serine rich 2 like	4057.21	0.493952	0.0597402	8.26833	1.35848e-16	3.34153e-15	235.021	226.517	223.429	158.626	157.44	157.598
	ENSG00000168310	IRF2	3660	interferon regulatory factor 2	493.59	0.850774	0.102999	8.26004	1.4563e-16	3.57681e-15	30.5307	31.5398	29.5832	16.8617	16.8229	15.8057
	ENSG00000120526	NUDCD1	84955	NudC domain containing 1	1713.97	0.631185	0.0764539	8.25575	1.50945e-16	3.70186e-15	99.6635	96.7536	104.208	66.1809	57.5086	65.5133
	ENSG00000108861	DUSP3	1845	dual specificity phosphatase 3	2625.89	0.560184	0.0678716	8.25359	1.53711e-16	3.76409e-15	153.456	151.676	146.582	93.9371	102.629	101.798
	ENSG00000143641	GALNT2	2590	polypeptide N-acetylgalactosaminyltransferase 2	2953.72	-0.595259	0.0722661	-8.23704	1.76517e-16	4.31617e-15	119.967	113.116	106.628	166.04	173.897	159.477
	ENSG00000149218	ENDOD1	23052	endonuclease domain containing 1	1504.54	-0.581359	0.0706763	-8.22566	1.94114e-16	4.73943e-15	57.853	58.2419	57.8822	84.1727	82.5601	86.9082
	ENSG00000134716	CYP2J2	1573	cytochrome P450 family 2 subfamily J member 2	35.8688	4.25643	0.518435	8.21015	2.20917e-16	5.38586e-15	3.30875	3.31998	3.21019	0.226028	0.182857	0.091627
	ENSG00000119523	ALG2	85365	ALG2 alpha-1,3/1,6-mannosyltransferase	1152.36	0.656992	0.0801593	8.19608	2.48348e-16	6.0457e-15	69.2331	65.6881	68.6487	44.6179	39.68	41.4612
	ENSG00000149289	ZC3H12C	85463	zinc finger CCCH-type containing 12C	1215.44	0.754637	0.0921173	8.19214	2.5663e-16	6.23812e-15	77.5551	71.9012	70.9206	47.6014	36.48	43.2021
	ENSG00000102181	CD99L2	83692	CD99 molecule like 2	1388.85	-0.692029	0.0845618	-8.1837	2.75254e-16	6.68097e-15	54.1933	52.1711	46.9676	81.4604	84.1144	75.4548
	ENSG00000165092	ALDH1A1	216	aldehyde dehydrogenase 1 family member A1	4496.82	-0.699321	0.0855457	-8.17482	2.96298e-16	7.18121e-15	172.406	153.193	169.202	289.315	261.166	231.312
	ENSG00000164181	ELOVL7	79993	ELOVL fatty acid elongase 7	36.2107	4.57604	0.560208	8.16845	3.12366e-16	7.55954e-15	3.50928	3.3674	3.16081	0.0452055	0.0914287	0.274881
	ENSG00000122965	RBM19	9904	RNA binding motif protein 19	923.473	0.675956	0.0827538	8.16827	3.12847e-16	7.56009e-15	54.2936	56.0127	53.6349	32.0959	33.92	33.9478
	ENSG00000131737	KRT34	3885	keratin 34	135.641	1.49495	0.183075	8.16581	3.19297e-16	7.70467e-15	10.2772	9.29593	9.33425	2.89315	3.65715	3.43601
	ENSG00000163162	RNF149	284996	ring finger protein 149	1897.3	0.628027	0.0769234	8.16432	3.23243e-16	7.78851e-15	114.001	103.062	115.468	74.0014	67.6115	67.9414
	ENSG00000069431	ABCC9	10060	ATP binding cassette subfamily C member 9	1104.3	-0.705884	0.086516	-8.159	3.37796e-16	8.1273e-15	43.3647	39.0809	38.7692	69.074	58.4229	65.101
	ENSG00000159720	ATP6V0D1	9114	ATPase H+ transporting V0 subunit d1	2220.95	0.572736	0.0702733	8.15012	3.63553e-16	8.73428e-15	134.054	126.728	122.679	79.7878	86.1715	85.0757
	ENSG00000105559	PLEKHA4	57664	pleckstrin homology domain containing A4	863.22	0.888795	0.109061	8.14951	3.65411e-16	8.76614e-15	56.2989	58.2893	47.2639	27.8014	31.9543	25.2432
	ENSG00000124688	MAD2L1BP	9587	MAD2L1 binding protein	577.303	0.803946	0.0988822	8.13033	4.28106e-16	1.02553e-14	35.0427	37.326	33.5836	18.6699	20.2057	20.2496
	ENSG00000139318	DUSP6	1848	dual specificity phosphatase 6	965.612	-0.689598	0.0848311	-8.12907	4.32604e-16	1.0348e-14	36.7472	34.3855	35.5591	54.0206	58.5144	54.9762
	ENSG00000150093	ITGB1	3688	integrin subunit beta 1	29285.4	-0.530086	0.0653286	-8.11415	4.89186e-16	1.16845e-14	1170.14	1081.27	1207.23	1721.79	1542.63	1601.5
	ENSG00000152818	UTRN	7402	utrophin	2738.44	-0.609885	0.0751813	-8.11219	4.97168e-16	1.1858e-14	105.78	105.054	102.134	162.604	136.777	166.349
	ENSG00000164188	RANBP3L	202151	RAN binding protein 3 like	67.9785	-2.16635	0.267188	-8.10794	5.14859e-16	1.22623e-14	1.25331	1.13828	1.1853	5.6959	5.02858	4.90204
	ENSG00000119711	ALDH6A1	4329	aldehyde dehydrogenase 6 family member A1	363.05	-1.14711	0.141508	-8.10632	5.21753e-16	1.24085e-14	11.4804	11.0034	10.1245	27.3493	23.8629	19.0126
	ENSG00000112149	CD83	9308	CD83 molecule	60.7274	2.33355	0.287941	8.10428	5.30576e-16	1.26002e-14	5.06339	5.12225	4.44488	1.08493	1.00572	0.733016
	ENSG00000064886	CHI3L2	1117	chitinase 3 like 2	55.8151	2.737	0.337866	8.10085	5.45763e-16	1.29423e-14	4.161	4.45825	5.38325	1.13014	0.365715	0.549762
	ENSG00000054965	FAM168A	23201	family with sequence similarity 168 member A	1139.42	-0.635604	0.0784721	-8.09974	5.50772e-16	1.30423e-14	43.9663	41.7368	43.1154	67.4466	63.5886	63.864
	ENSG00000053254	FOXN3	1112	forkhead box N3	1614.18	-0.670051	0.0828252	-8.08994	5.96922e-16	1.41149e-14	61.262	61.7041	56.8945	102.797	86.0344	89.9319
	ENSG00000146122	DAAM2	23500	dishevelled associated activator of morphogenesis 2	875.347	-0.781581	0.0966242	-8.08887	6.02209e-16	1.42196e-14	30.8817	33.2946	28.7436	50.811	56.1372	48.5165
	ENSG00000166025	AMOTL1	154810	angiomotin like 1	1947.72	-0.559825	0.0692298	-8.08648	6.14161e-16	1.44779e-14	78.7081	76.5966	72.0071	109.443	103.817	113.205
	ENSG00000107937	GTPBP4	23560	GTP binding protein 4	3383.69	0.539597	0.0667295	8.08633	6.14905e-16	1.44779e-14	194.514	181.65	202.44	130.644	125.532	131.668
	ENSG00000171914	TLN2	83660	talin 2	973.883	-0.715627	0.0885257	-8.08383	6.27625e-16	1.47563e-14	39.1535	34.8123	32.497	55.2412	58.2858	56.6255
	ENSG00000052749	RRP12	23223	ribosomal RNA processing 12 homolog	677.483	0.770564	0.0953879	8.07822	6.57197e-16	1.54296e-14	43.6153	42.5431	37.1888	23.0548	23.1315	24.2353
	ENSG00000171223	JUNB	3726	JunB proto-oncogene, AP-1 transcription factor subunit	1135.27	0.841435	0.104172	8.07733	6.62003e-16	1.55204e-14	71.1381	75.1738	64.0557	31.5987	41.6915	41.0489
	ENSG00000145685	LHFPL2	10184	LHFPL tetraspan subfamily member 2	3870.11	0.52759	0.0653226	8.07668	6.65555e-16	1.55815e-14	219.18	214.85	225.504	156.908	142.492	146.328
	ENSG00000197535	MYO5A	4644	myosin VA	2534.87	-0.637075	0.0788953	-8.07494	6.75116e-16	1.5783e-14	96.6556	97.7496	92.0091	155.869	126.492	151.918
	ENSG00000100526	CDKN3	1033	cyclin dependent kinase inhibitor 3	252.277	-1.09445	0.135542	-8.07458	6.77112e-16	1.58073e-14	8.37214	7.06681	7.80324	15.6863	15.8629	16.7677
	ENSG00000242802	AP5Z1	9907	adaptor related protein complex 5 subunit zeta 1	616.054	0.902894	0.111862	8.07151	6.9435e-16	1.61868e-14	36.1456	42.7328	36.9419	18.263	22.5829	19.4707
	ENSG00000127483	HP1BP3	50809	heterochromatin protein 1 binding protein 3	2835.75	-0.530593	0.0657952	-8.06431	7.36484e-16	1.71448e-14	111.695	108.468	114.678	162.333	153.692	155.125
	ENSG00000196843	ARID5A	10865	AT-rich interaction domain 5A	153.756	1.38256	0.171575	8.05804	7.75261e-16	1.80221e-14	10.6281	11.5251	9.9269	3.61644	4.11429	4.26066
	ENSG00000156103	MMP16	4325	matrix metallopeptidase 16	315.807	-1.02836	0.127628	-8.05747	7.78884e-16	1.80808e-14	11.2297	9.01137	9.77874	21.0206	18.4686	20.1121
	ENSG00000140511	HAPLN3	145864	hyaluronan and proteoglycan link protein 3	99.7522	1.7389	0.216097	8.04688	8.49329e-16	1.96884e-14	7.82068	7.7308	6.61794	1.89863	2.01143	2.56556
	ENSG00000159388	BTG2	7832	BTG anti-proliferation factor 2	378.934	0.920536	0.114753	8.0219	1.04125e-15	2.41035e-14	25.2167	23.8564	22.5207	12.748	12.3886	11.6824
	ENSG00000128510	CPA4	51200	carboxypeptidase A4	151.198	-1.38981	0.173281	-8.02056	1.05263e-15	2.43329e-14	4.56206	3.60455	3.90162	9.76439	10.3314	10.6745
	ENSG00000101596	SMCHD1	23347	structural maintenance of chromosomes flexible hinge domain containing 1	3373.05	0.62024	0.0774811	8.00505	1.19421e-15	2.75456e-14	203.288	192.748	193.994	132.362	107.703	134.234
	ENSG00000278540	ACACA	31	acetyl-CoA carboxylase alpha	1160.85	-0.62757	0.0783976	-8.00497	1.19495e-15	2.75456e-14	43.8159	44.4403	43.4117	63.1069	64.7315	70.4154
	ENSG00000144824	PHLDB2	90102	pleckstrin homology like domain family B member 2	862.689	-0.689869	0.0862435	-7.99908	1.25353e-15	2.88557e-14	33.1376	31.9666	30.2252	51.4439	46.3543	52.0441
	ENSG00000168807	SNTB2	6645	syntrophin beta 2	1121.24	-0.723201	0.0904316	-7.99722	1.27265e-15	2.92142e-14	40.7076	40.5037	40.8929	72.5097	57.3715	66.6128
	ENSG00000197321	SVIL	6840	supervillin	620.063	-0.777414	0.0972425	-7.9946	1.29998e-15	2.98003e-14	22.1586	23.145	20.644	38.3795	36.3886	35.3222
	ENSG00000203797	DDO	8528	D-aspartate oxidase	150.633	1.46683	0.183651	7.98708	1.38177e-15	3.16313e-14	10.1268	9.34336	12.4457	4.1137	3.33715	3.80252
	ENSG00000171451	DSEL	92126	dermatan sulfate epimerase like	6164.66	-0.548165	0.0687218	-7.97658	1.50447e-15	3.43924e-14	243.043	235.671	244.024	361.192	306.56	362.66
	ENSG00000107562	CXCL12	6387	C-X-C motif chemokine ligand 12	61.2343	2.23944	0.281239	7.96275	1.68261e-15	3.83838e-14	4.56206	4.97996	5.03753	1.08493	1.05143	0.870457
	ENSG00000165006	UBAP1	51271	ubiquitin associated protein 1	1189.71	0.610902	0.0767208	7.96267	1.68372e-15	3.83838e-14	70.5866	69.0081	67.9573	45.1151	44.1601	43.0647
	ENSG00000163870	TPRA1	131601	transmembrane protein adipocyte associated 1	983.104	0.672266	0.0844514	7.96039	1.71501e-15	3.90431e-14	55.9981	61.0876	57.2402	35.6672	36.3429	34.5434
	ENSG00000185298	CCDC137	339230	coiled-coil domain containing 137	509.447	0.863301	0.108605	7.949	1.88016e-15	4.27439e-14	33.3381	33.2472	28.3485	15.5507	17.1429	18.1421
	ENSG00000113083	LOX	4015	lysyl oxidase	2450.92	-0.800577	0.100799	-7.94234	1.98396e-15	4.50417e-14	85.0248	90.3982	82.6254	174.855	122.789	140.464
	ENSG00000091844	RGS17	26575	regulator of G protein signaling 17	771.252	-0.991846	0.124927	-7.93941	2.03147e-15	4.60569e-14	25.9185	23.9038	24.6938	59.4905	38.4	46.5465
	ENSG00000178904	DPY19L3	147991	dpy-19 like C-mannosyltransferase 3	760.414	-0.84616	0.106656	-7.93355	2.12976e-15	4.8219e-14	28.6257	24.9473	24.9407	51.2631	38.7658	47.5086
	ENSG00000077684	JADE1	79960	jade family PHD finger 1	732.519	-0.701839	0.088652	-7.91678	2.43738e-15	5.51081e-14	27.8737	26.133	26.5211	43.5781	40.2286	43.7977
	ENSG00000167716	WDR81	124997	WD repeat domain 81	1013.93	0.792959	0.100172	7.91593	2.45404e-15	5.5409e-14	65.1723	68.2018	52.3014	36.0288	34.9258	33.3522
	ENSG00000013588	GPRC5A	9052	G protein-coupled receptor class C group 5 member A	1102.22	0.62773	0.0793179	7.9141	2.49042e-15	5.61536e-14	67.5286	63.3641	62.3271	39.8261	38.8572	43.1563
	ENSG00000260549	MT1L	4500	metallothionein 1L, pseudogene	1300.1	-0.706257	0.0893181	-7.90721	2.6322e-15	5.92693e-14	45.8713	48.0448	48.6468	70.6562	83.2915	72.477
	ENSG00000169490	TM2D2	83877	TM2 domain containing 2	1359.47	0.586148	0.0741316	7.90686	2.63958e-15	5.93547e-14	78.7081	76.2172	80.6005	51.8055	49.2801	51.7693
	ENSG00000135241	PNPLA8	50640	patatin like phospholipase domain containing 8	1348.39	0.678555	0.0858735	7.9018	2.74898e-15	6.17306e-14	82.8691	76.976	79.7609	54.4275	44.2515	47.1421
	ENSG00000013275	PSMC4	5704	proteasome 26S subunit, ATPase 4	2582.52	0.528804	0.0669448	7.8991	2.80934e-15	6.30002e-14	143.78	148.877	147.57	95.2028	101.303	100.744
	ENSG00000138443	ABI2	10152	abl interactor 2	1021.95	-0.674442	0.0853941	-7.89799	2.83439e-15	6.34756e-14	37.9503	38.7014	36.9913	63.6494	54.2172	58.8704
	ENSG00000169155	ZBTB43	23099	zinc finger and BTB domain containing 43	949.024	0.707437	0.0896362	7.89231	2.96633e-15	6.63405e-14	59.758	53.5465	56.6476	36.9781	31.0858	33.3064
	ENSG00000102271	KLHL4	56062	kelch like family member 4	85.2013	-2.00817	0.254457	-7.89199	2.97402e-15	6.64225e-14	2.35623	1.5177	1.03714	6.73562	6.26286	6.18482
	ENSG00000253368	TRNP1	388610	TMF1 regulated nuclear protein 1	584.709	-0.835511	0.105989	-7.88302	3.19571e-15	7.12774e-14	20.5543	20.157	19.9032	31.011	37.9886	36.3301
	ENSG00000101752	MIB1	57534	MIB E3 ubiquitin protein ligase 1	2307.05	-0.676365	0.0858492	-7.87852	3.31269e-15	7.37868e-14	89.9378	81.7663	84.6997	149.947	116.48	132.859
	ENSG00000115307	AUP1	550	AUP1 lipid droplet regulating VLDL assembly factor	2537.35	0.582048	0.0738813	7.87815	3.32266e-15	7.39091e-14	146.237	151.581	141.298	87.8343	100.434	97.3995
	ENSG00000115840	SLC25A12	8604	solute carrier family 25 member 12	834.558	0.666268	0.0845788	7.87748	3.34051e-15	7.42061e-14	49.6312	49.7522	48.3998	29.2028	30.7658	30.7409
	ENSG00000091436	MAP3K20	51776	mitogen-activated protein kinase kinase kinase 20	2981.93	-0.705289	0.0895393	-7.87686	3.35713e-15	7.44751e-14	111.244	109.512	106.529	199.537	146.926	173.725
	ENSG00000060982	BCAT1	586	branched chain amino acid transaminase 1	3830.33	-0.683736	0.0868294	-7.87448	3.42172e-15	7.5806e-14	150.648	135.502	138.236	254.417	194.195	215.507
	ENSG00000067334	DNTTIP2	30836	deoxynucleotidyltransferase terminal interacting protein 2	1900.3	0.6475	0.0822848	7.86902	3.57444e-15	7.90832e-14	113.4	113.069	108.406	71.696	59.9315	76.8751
	ENSG00000152689	RASGRP3	25780	RAS guanyl releasing protein 3	47.702	2.66886	0.339345	7.86475	3.69835e-15	8.17152e-14	4.56206	3.84169	3.50652	0.768494	0.548572	0.503949
	ENSG00000215251	FASTKD5	60493	FAST kinase domains 5	620.583	0.783589	0.0996713	7.86173	3.78872e-15	8.36e-14	41.4095	36.7569	35.2133	20.0713	21.3029	22.7693
	ENSG00000119004	CYP20A1	57404	cytochrome P450 family 20 subfamily A member 1	770.123	-0.684731	0.0871625	-7.8558	3.97226e-15	8.7533e-14	27.5228	29.1684	28.546	43.985	44.5258	44.9889
	ENSG00000156232	WHAMM	123720	WASP homolog associated with actin, golgi membranes and microtubules	365.964	0.894465	0.113915	7.85207	4.09236e-15	9.00592e-14	22.6098	23.9513	22.1256	12.0247	11.7029	12.278
	ENSG00000100284	TOM1	10043	target of myb1 membrane trafficking protein	937.218	0.727992	0.0928649	7.83926	4.53227e-15	9.96073e-14	54.0429	60.2813	54.3263	32.1411	35.7029	31.2906
	ENSG00000172123	SLFN12	55106	schlafen family member 12	552.885	0.833171	0.106301	7.83788	4.58205e-15	1.00567e-13	34.6416	33.674	33.9293	20.1165	15.7714	20.0663
	ENSG00000143622	RIT1	6016	Ras like without CAAX 1	940.521	0.685023	0.0874503	7.83328	4.75309e-15	1.04183e-13	56.1986	55.6808	55.5116	37.1137	31.7715	32.5276
	ENSG00000183696	UPP1	7378	uridine phosphorylase 1	559.312	0.792276	0.101338	7.81812	5.3619e-15	1.17371e-13	32.3355	35.9032	34.0774	17.9466	19.7486	19.8831
	ENSG00000175061	SNHG29	125144	small nucleolar RNA host gene 29	7728.16	-0.564097	0.0722282	-7.80993	5.72211e-15	1.25091e-13	302.45	287.32	310.253	458.294	439.086	397.89
	ENSG00000149273	RPS3	6188	ribosomal protein S3	11458.2	-0.49385	0.0632917	-7.80276	6.05658e-15	1.32227e-13	463.726	458.014	451.798	602.318	663.544	617.016
	ENSG00000163319	MRPS18C	51023	mitochondrial ribosomal protein S18C	686.232	0.747249	0.095863	7.79498	6.44209e-15	1.40458e-13	39.6549	39.982	44.4488	23.2356	24.6857	24.0979
	ENSG00000135686	KLHL36	79786	kelch like family member 36	978.415	-0.636193	0.0817303	-7.78405	7.02417e-15	1.52947e-13	35.8949	38.6066	36.0529	54.7439	54.8115	57.9083
	ENSG00000149256	TENM4	26011	teneurin transmembrane protein 4	404.583	-0.960967	0.123798	-7.76235	8.33727e-15	1.813e-13	14.0872	14.845	10.7171	25.6767	23.9543	25.5639
	ENSG00000169255	B3GALNT1	8706	beta-1,3-N-acetylgalactosaminyltransferase 1 (globoside blood group)	466.058	0.857448	0.11052	7.75829	8.60812e-15	1.86943e-13	31.4832	26.6547	28.5954	16.7712	14.4	15.4392
	ENSG00000164400	CSF2	1437	colony stimulating factor 2	56.9224	9.31329	1.20089	7.75534	8.81067e-15	1.91091e-13	5.56471	4.83768	6.02528	0	0	0
	ENSG00000100461	RBM23	55147	RNA binding motif protein 23	1163.25	0.590502	0.0762235	7.74699	9.4099e-15	2.03819e-13	68.6816	65.4035	67.7104	43.4877	43.2001	43.8435
	ENSG00000159322	ADPGK	83440	ADP dependent glucokinase	2277.33	0.505474	0.065269	7.74447	9.59776e-15	2.07616e-13	129.242	128.388	128.062	90.0494	86.9944	87.5954
	ENSG00000089685	BIRC5	332	baculoviral IAP repeat containing 5	879.678	-0.773921	0.0999532	-7.74283	9.72279e-15	2.10045e-13	33.8896	28.6467	31.213	45.7028	53.1201	57.3127
	ENSG00000041357	PSMA4	5685	proteasome 20S subunit alpha 4	3588.79	0.497595	0.0642877	7.74012	9.93238e-15	2.14293e-13	203.638	195.879	206.885	144.386	137.372	136.57
	ENSG00000204386	NEU1	4758	neuraminidase 1	2037.02	0.602812	0.077933	7.73501	1.03398e-14	2.22791e-13	119.917	118.333	116.308	75.6288	81.2801	70.2779
	ENSG00000182054	IDH2	3418	isocitrate dehydrogenase (NADP(+)) 2	632.075	-0.811095	0.104932	-7.72972	1.07783e-14	2.31937e-13	20.9053	24.6627	20.644	34.4918	38.5372	40.2243
	ENSG00000163121	NEURL3	93082	neuralized E3 ubiquitin protein ligase 3	35.0875	3.37764	0.437058	7.72812	1.09147e-14	2.34567e-13	2.75729	3.41483	3.06203	0.271233	0.32	0.274881
	ENSG00000011007	ELOA	6924	elongin A	2660.2	0.498471	0.0645051	7.72763	1.09568e-14	2.35164e-13	150.749	148.498	150.385	99.9494	101.166	109.036
	ENSG00000136930	PSMB7	5695	proteasome 20S subunit beta 7	4066.93	0.517635	0.0669975	7.72619	1.10815e-14	2.37533e-13	225.797	227.181	238.048	151.529	163.52	155.033
	ENSG00000102580	DNAJC3	5611	DnaJ heat shock protein family (Hsp40) member C3	3189.04	0.618227	0.0801777	7.71071	1.2512e-14	2.67849e-13	193.712	176.386	187.426	129.469	102.674	121.91
	ENSG00000112992	NNT	23530	nicotinamide nucleotide transhydrogenase	1482.85	-0.606623	0.0787437	-7.70376	1.32122e-14	2.82471e-13	57.9532	54.4002	57.339	88.9193	83.2001	79.4406
	ENSG00000135924	DNAJB2	3300	DnaJ heat shock protein family (Hsp40) member B2	714.386	0.696693	0.0904518	7.70237	1.3357e-14	2.85196e-13	42.1615	44.7723	40.5966	25.9932	25.1886	25.4723
	ENSG00000164308	ERAP2	64167	endoplasmic reticulum aminopeptidase 2	2167.78	0.683909	0.0888563	7.6968	1.39519e-14	2.97514e-13	128.339	122.128	135.174	88.648	67.7487	77.6081
	ENSG00000163636	PSMD6	9861	proteasome 26S subunit, non-ATPase 6	2634.47	0.510452	0.0663361	7.69494	1.41561e-14	3.0148e-13	150.598	142.996	153.2	99.3165	102.4	103.813
	ENSG00000176658	MYO1D	4642	myosin ID	686.161	-0.746048	0.0969992	-7.69129	1.45664e-14	3.09817e-13	24.5148	25.8484	23.6073	39.0576	43.0629	38.6666
	ENSG00000188487	INSC	387755	INSC spindle orientation adaptor protein	240.599	-1.13847	0.148086	-7.68791	1.49561e-14	3.17697e-13	7.57002	6.92452	7.21059	14.1945	13.9886	18.417
	ENSG00000152767	FARP1	10160	FERM, ARH/RhoGEF and pleckstrin domain protein 1	397.471	-0.88482	0.115121	-7.68603	1.51774e-14	3.21983e-13	13.1347	14.3708	12.7914	22.2863	24.32	25.9304
	ENSG00000114529	C3orf52	79669	chromosome 3 open reading frame 52	122.45	1.47495	0.191908	7.68567	1.52197e-14	3.22467e-13	8.67293	8.63194	8.69221	2.62192	2.88	3.61927
	ENSG00000164292	RHOBTB3	22836	Rho related BTB domain containing 3	3852.15	-0.548416	0.0713597	-7.68523	1.52722e-14	3.23164e-13	155.762	144.704	151.175	232.989	197.715	212.804
	ENSG00000165494	PCF11	51585	PCF11 cleavage and polyadenylation factor subunit	1850.67	0.582906	0.0758681	7.68315	1.55225e-14	3.27835e-13	109.339	107.615	103.467	70.159	62.5372	75.8672
	ENSG00000178537	SLC25A20	788	solute carrier family 25 member 20	385.344	0.934854	0.121677	7.68306	1.55327e-14	3.27835e-13	25.3169	23.5718	24.1505	10.4877	13.3943	13.3317
	ENSG00000243649	CFB	629	complement factor B	38.4181	3.21881	0.419636	7.67049	1.71338e-14	3.61167e-13	2.85756	2.79827	4.34611	0.361644	0.274286	0.412322
	ENSG00000110841	PPFIBP1	8496	PPFIA binding protein 1	4007.06	-0.493507	0.0643445	-7.66977	1.72311e-14	3.62755e-13	163.232	159.264	157.941	232.673	206.446	219.859
	ENSG00000108828	VAT1	10493	vesicle amine transport 1	5036.5	-0.541248	0.0705705	-7.6696	1.72535e-14	3.62763e-13	199.979	206.503	185.747	272.273	296.229	270.3
	ENSG00000170836	PPM1D	8493	protein phosphatase, Mg2+/Mn2+ dependent 1D	373.042	0.891536	0.11625	7.66913	1.73169e-14	3.63634e-13	24.9159	23.0027	22.0762	12.974	12.16	11.5908
	ENSG00000172977	KAT5	10524	lysine acetyltransferase 5	835.077	0.678553	0.0886366	7.65545	1.92642e-14	4.04009e-13	47.5257	52.5505	48.2517	28.8411	30.6743	30.7867
	ENSG00000164307	ERAP1	51752	endoplasmic reticulum aminopeptidase 1	1314.6	0.588734	0.0769163	7.65422	1.94491e-14	4.0737e-13	74.6474	74.3675	78.872	51.2179	47.1315	49.2953
	ENSG00000151090	THRB	7068	thyroid hormone receptor beta	72.8631	-2.33274	0.304772	-7.65404	1.94766e-14	4.07429e-13	1.10292	0.901137	1.48163	7.86576	5.16572	4.03159
	ENSG00000128228	SDF2L1	23753	stromal cell derived factor 2 like 1	372.636	0.908541	0.118844	7.64479	2.09289e-14	4.3713e-13	22.6098	24.0935	23.4591	10.7137	12.5257	13.1943
	ENSG00000127870	RNF6	6049	ring finger protein 6	1724.97	0.589518	0.077115	7.64466	2.09494e-14	4.3713e-13	105.028	99.5044	94.7254	67.1302	58.2858	68.3996
	ENSG00000141543	EIF4A3	9775	eukaryotic translation initiation factor 4A3	1954	0.558258	0.0730446	7.6427	2.12712e-14	4.43285e-13	113.249	107.235	115.419	69.6165	75.1544	77.4706
	ENSG00000115053	NCL	4691	nucleolin	10378.4	0.464723	0.0608125	7.64191	2.14031e-14	4.45471e-13	621.293	570.325	546.276	404.68	404.755	416.811
	ENSG00000125952	MAX	4149	MYC associated factor X	1284.37	0.583298	0.0763633	7.63845	2.19844e-14	4.56994e-13	77.6052	75.1263	69.6859	48.2795	47.7258	48.5623
	ENSG00000164574	GALNT10	55568	polypeptide N-acetylgalactosaminyltransferase 10	2023.45	-0.51288	0.0671545	-7.63731	2.21805e-14	4.60489e-13	79.2094	82.4303	79.0201	112.878	108.069	113.663
	ENSG00000074695	LMAN1	3998	lectin, mannose binding 1	6076.36	-0.690242	0.0904576	-7.63056	2.33738e-14	4.84654e-13	235.723	210.344	225.207	412.003	304.229	339.157
	ENSG00000114019	AMOTL2	51421	angiomotin like 2	2539.96	0.557957	0.073143	7.6283	2.37868e-14	4.92598e-13	151.3	152.909	132.556	93.1686	97.463	98.27
	ENSG00000115677	HDLBP	3069	high density lipoprotein binding protein	18615.2	-0.434848	0.0570198	-7.62625	2.41673e-14	4.99852e-13	779.06	771.563	734.64	996.827	1022.95	987.831
	ENSG00000168268	NT5DC2	64943	5'-nucleotidase domain containing 2	611.057	-0.77006	0.100993	-7.62487	2.44288e-14	5.04628e-13	22.6098	23.0976	19.5081	33.8589	35.9315	38.575
	ENSG00000088986	DYNLL1	8655	dynein light chain LC8-type 1	3381.21	0.498453	0.0654065	7.62085	2.52019e-14	5.19947e-13	184.989	189.998	196.365	127.48	133.76	132.768
	ENSG00000152684	PELO	53918	pelota mRNA surveillance and ribosome rescue factor	1555.29	0.543174	0.0713572	7.61205	2.69787e-14	5.55909e-13	91.893	85.9874	88.4038	59.8973	58.6972	59.3743
	ENSG00000136960	ENPP2	5168	ectonucleotide pyrophosphatase/phosphodiesterase 2	402.791	-0.942113	0.123942	-7.60123	2.93338e-14	6.03684e-13	12.6835	13.4222	13.6804	28.0274	24.5029	21.8989
	ENSG00000185404	SP140L	93349	SP140 nuclear body protein like	596.066	0.803554	0.105831	7.59277	3.13146e-14	6.43645e-13	35.3936	37.1837	36.7937	17.7658	20.1143	23.2274
	ENSG00000103994	ZNF106	64397	zinc finger protein 106	2868.8	-0.545098	0.0718157	-7.59024	3.19318e-14	6.55516e-13	117.26	111.836	107.764	168.571	144.32	166.12
	ENSG00000066322	ELOVL1	64834	ELOVL fatty acid elongase 1	2140.5	0.50312	0.0663195	7.5863	3.29177e-14	6.74914e-13	122.574	122.981	116.752	82.048	82.9715	83.9762
	ENSG00000072195	SPEG	10290	striated muscle enriched protein kinase	223.372	-1.19458	0.157517	-7.58383	3.35493e-14	6.87012e-13	7.51988	7.16166	4.93876	13.8781	14.9486	14.8894
	ENSG00000129460	NGDN	25983	neuroguidin	729.861	0.708901	0.0934794	7.5835	3.36348e-14	6.876e-13	45.0692	40.2191	45.4366	27.0329	25.5086	25.3349
	ENSG00000107984	DKK1	22943	dickkopf WNT signaling pathway inhibitor 1	9636.69	0.581815	0.0767222	7.5834	3.36614e-14	6.876e-13	578.429	515.403	573.884	397.809	352.092	334.897
	ENSG00000167601	AXL	558	AXL receptor tyrosine kinase	11290.3	-0.475492	0.0627234	-7.58076	3.43525e-14	7.0085e-13	469.592	467.974	426.215	608.421	633.464	603.914
	ENSG00000143850	PLEKHA6	22874	pleckstrin homology domain containing A6	397.246	-0.966318	0.127585	-7.57392	3.62119e-14	7.37873e-13	14.5886	12.9005	11.3591	26.6261	25.4629	21.7156
	ENSG00000161057	PSMC2	5701	proteasome 26S subunit, ATPase 2	3452.91	0.475476	0.0628123	7.56979	3.73819e-14	7.60775e-13	199.678	185.207	194.933	132.723	134.492	138.998
	ENSG00000078018	MAP2	4133	microtubule associated protein 2	728.311	0.740908	0.0979272	7.56591	3.85164e-14	7.82898e-13	43.4148	43.9185	44.2019	28.3891	22.2629	26.0679
	ENSG00000196747	H2AC13	8329	H2A clustered histone 13	642.284	-1.06411	0.140662	-7.56504	3.87743e-14	7.87171e-13	20.3538	19.6827	19.9526	29.6096	42.1029	50.6239
	ENSG00000198755	RPL10A	4736	ribosomal protein L10a	8102.12	-0.493759	0.0653283	-7.55812	4.08939e-14	8.29182e-13	324.057	309.517	337.515	432.662	462.081	436.74
	ENSG00000146648	EGFR	1956	epidermal growth factor receptor	4001.88	-0.562602	0.0744397	-7.55783	4.09865e-14	8.30039e-13	159.121	160.782	146.582	245.963	208.137	216.973
	ENSG00000173432	SAA1	6288	serum amyloid A1	34.3653	5.37187	0.710792	7.55759	4.10621e-14	8.30551e-13	2.60689	3.46226	3.60529	0.0452055	0.0914287	0.091627
	ENSG00000003402	CFLAR	8837	CASP8 and FADD like apoptosis regulator	2587.19	0.485601	0.0642689	7.55577	4.16404e-14	8.41218e-13	143.479	148.356	143.817	101.984	96.8687	104.363
	ENSG00000168078	PBK	55872	PDZ binding kinase	575.526	-0.791433	0.104807	-7.55133	4.30838e-14	8.69314e-13	21.6071	17.9753	21.286	34.4014	31.4972	36.7424
	ENSG00000101361	NOP56	10528	NOP56 ribonucleoprotein	2658.47	0.559297	0.0741008	7.54779	4.42718e-14	8.92192e-13	155.261	153.146	148.805	91.0891	101.714	109.54
	ENSG00000104142	VPS18	57617	VPS18 core subunit of CORVET and HOPS complexes	1295.73	0.601123	0.0798165	7.53131	5.02323e-14	1.01108e-12	75.5498	79.0629	70.8218	47.7822	49.8743	47.0505
	ENSG00000100601	ALKBH1	8846	alkB homolog 1, histone H2A dioxygenase	374.065	0.867498	0.115229	7.52845	5.13451e-14	1.03222e-12	22.7602	22.5758	24.3975	11.6178	12.5257	13.1027
	ENSG00000065600	PACC1	55248	proton activated chloride channel 1	383.484	0.920291	0.122346	7.52203	5.39305e-14	1.08287e-12	25.2668	23.8564	23.3109	12.7932	13.6686	10.7662
	ENSG00000179222	MAGED1	9500	MAGE family member D1	6242.69	-0.485163	0.0645741	-7.51327	5.76678e-14	1.15651e-12	262.043	251.702	237.406	344.285	350.035	329.033
	ENSG00000105373	NOP53	29997	NOP53 ribosome biogenesis factor	824.594	-0.758654	0.100995	-7.51179	5.83256e-14	1.16828e-12	29.1771	31.8718	27.3607	44.7083	53.6686	47.2337
	ENSG00000124508	BTN2A2	10385	butyrophilin subfamily 2 member A2	249.15	1.04063	0.138614	7.50741	6.03109e-14	1.20658e-12	15.3406	17.833	15.2114	7.95617	7.45144	7.51341
	ENSG00000198034	RPS4X	6191	ribosomal protein S4 X-linked	12157.1	-0.461746	0.0615114	-7.50668	6.06443e-14	1.21178e-12	497.816	478.788	499.605	660.814	681.921	636.533
	ENSG00000162909	CAPN2	824	calpain 2	13746.3	-0.41408	0.055181	-7.50403	6.18836e-14	1.23505e-12	575.371	560.412	565.537	710.676	738.744	758.855
	ENSG00000198363	ASPH	444	aspartate beta-hydroxylase	11006.8	-0.53407	0.0711749	-7.50363	6.20721e-14	1.23732e-12	452.446	416.847	428.882	671.392	553.326	606.8
	ENSG00000143387	CTSK	1513	cathepsin K	669.862	-0.704756	0.0939324	-7.5028	6.24697e-14	1.24374e-12	24.0135	23.5718	25.9285	40.1425	38.4915	38.071
	ENSG00000148296	SURF6	6838	surfeit 6	534.822	0.783478	0.104478	7.49898	6.43168e-14	1.27897e-12	32.6363	32.8678	32.1513	16.5452	18.0572	20.7077
	ENSG00000080823	MOK	5891	MOK protein kinase	243.744	-1.11207	0.148302	-7.49871	6.44466e-14	1.28001e-12	7.92094	6.68738	7.65507	13.426	17.1429	16.2638
	ENSG00000142541	RPL13A	23521	ribosomal protein L13a	17451.2	-0.493881	0.0658889	-7.49565	6.59682e-14	1.30866e-12	702.106	705.969	683.82	910.756	1023.68	932.855
	ENSG00000141682	PMAIP1	5366	phorbol-12-myristate-13-acetate-induced protein 1	1915.81	0.592685	0.0791778	7.48549	7.12809e-14	1.41235e-12	118.062	106.619	107.961	78.3412	67.8858	68.537
	ENSG00000165732	DDX21	9188	DExD-box helicase 21	6920.81	0.493166	0.0658924	7.48441	7.18683e-14	1.42228e-12	406.024	374.541	387.643	286.603	247.223	274.927
	ENSG00000225830	ERCC6	2074	ERCC excision repair 6, chromatin remodeling factor	782.525	-0.685117	0.0917158	-7.47	8.01943e-14	1.58516e-12	27.7734	28.5044	30.324	44.9795	41.7829	49.0204
	ENSG00000148180	GSN	2934	gelsolin	4036.29	-0.595121	0.079684	-7.46851	8.1107e-14	1.60128e-12	158.018	161.493	144.656	216.625	249.966	215.553
	ENSG00000060339	CCAR1	55749	cell division cycle and apoptosis regulator 1	1872.88	0.524612	0.0702577	7.46696	8.20669e-14	1.6183e-12	108.838	108.468	101.689	71.1987	68.4801	76.4169
	ENSG00000197892	KIF13B	23303	kinesin family member 13B	1448.87	-0.553514	0.074242	-7.45554	8.95003e-14	1.76277e-12	58.8055	53.9259	56.7957	83.2234	77.3944	81.7313
	ENSG00000206190	ATP10A	57194	ATPase phospholipid transporting 10A (putative)	610.865	0.761498	0.102179	7.45262	9.15069e-14	1.80014e-12	38.9029	33.9586	38.0778	19.9808	20.1143	23.6856
	ENSG00000062598	ELMO2	63916	engulfment and cell motility 2	815.46	0.629491	0.084557	7.44457	9.7258e-14	1.911e-12	48.3278	48.1397	46.5231	30.785	28.7086	30.5576
	ENSG00000106608	URGCP	55665	upregulator of cell proliferation	862.233	0.632697	0.0850111	7.44252	9.878e-14	1.9386e-12	53.0904	50.5585	47.7084	30.8302	31.36	32.8941
	ENSG00000170855	TRIAP1	51499	TP53 regulated inhibitor of apoptosis 1	852.618	0.66465	0.0893262	7.4407	1.0015e-13	1.96225e-12	51.9875	46.1951	52.7459	31.8247	29.8515	31.0616
	ENSG00000169499	PLEKHA2	59339	pleckstrin homology domain containing A2	1674.67	-0.575153	0.0772992	-7.44061	1.00223e-13	1.96225e-12	63.3676	65.119	65.6361	100.356	92.2973	89.0156
	ENSG00000204397	CARD16	114769	caspase recruitment domain family member 16	36.8193	3.08004	0.41423	7.43558	1.04114e-13	2.03602e-12	2.60689	3.13026	3.75346	0.452055	0.411429	0.229068
	ENSG00000179051	RCC2	55920	regulator of chromosome condensation 2	1906.89	0.509456	0.0685456	7.43237	1.0667e-13	2.08353e-12	111.896	106.05	105.442	71.5603	72.7772	76.9667
	ENSG00000139192	TAPBPL	55080	TAP binding protein like	208.914	1.23383	0.166156	7.42575	1.12142e-13	2.18783e-12	13.2851	16.2205	12.7914	5.01781	6.99429	5.49762
	ENSG00000130066	SAT1	6303	spermidine/spermine N1-acetyltransferase 1	4865.59	0.620692	0.0836153	7.42318	1.14339e-13	2.22806e-12	272.972	286.893	290.942	195.785	185.143	157.598
	ENSG00000164611	PTTG1	9232	PTTG1 regulator of sister chromatid separation, securin	1055.84	-0.653463	0.0880321	-7.42301	1.14491e-13	2.2284e-12	38.7525	36.6146	43.066	57.5014	60.5258	63.4975
	ENSG00000165280	VCP	7415	valosin containing protein	9744.78	0.429344	0.057863	7.42001	1.17115e-13	2.27677e-12	550.656	529.157	534.571	371.861	393.326	402.563
	ENSG00000119508	NR4A3	8013	nuclear receptor subfamily 4 group A member 3	34.5006	3.27052	0.441081	7.41478	1.21831e-13	2.36566e-12	3.05809	3.6994	2.27183	0.271233	0.32	0.320695
	ENSG00000143479	DYRK3	8444	dual specificity tyrosine phosphorylation regulated kinase 3	1249.02	0.588984	0.0794989	7.40871	1.27533e-13	2.47348e-12	72.8927	69.1978	74.4765	49.5905	44.5715	46.0884
	ENSG00000170185	USP38	84640	ubiquitin specific peptidase 38	1289.04	0.587606	0.0793184	7.40819	1.28039e-13	2.48038e-12	76.0511	72.2332	75.1679	51.2179	44.0686	49.616
	ENSG00000080815	PSEN1	5663	presenilin 1	1731.29	0.553028	0.0746747	7.40583	1.30331e-13	2.52183e-12	104.777	97.797	94.7254	69.5713	63.7258	64.0015
	ENSG00000174808	BTC	685	betacellulin	34.6956	3.36304	0.454125	7.40554	1.30613e-13	2.52432e-12	2.90769	2.5137	3.70407	0.226028	0.137143	0.503949
	ENSG00000107262	BAG1	573	BAG cochaperone 1	607.806	0.729382	0.098526	7.40294	1.33203e-13	2.57136e-12	33.7392	37.4209	38.226	21.7891	21.0743	21.4407
	ENSG00000135046	ANXA1	301	annexin A1	18954.2	0.417474	0.0563979	7.4023	1.3385e-13	2.58084e-12	1049.17	1010.36	1069.04	782.688	738.332	761.1
	ENSG00000081803	CADPS2	93664	calcium dependent secretion activator 2	399.803	0.890817	0.120367	7.40083	1.35334e-13	2.60639e-12	24.6652	23.2873	27.015	14.4658	11.4286	13.515
	ENSG00000112893	MAN2A1	4124	mannosidase alpha class 2A member 1	2252.56	-0.634403	0.0857883	-7.39498	1.41435e-13	2.72073e-12	88.8349	79.2052	86.774	144.974	117.989	122.276
	ENSG00000148730	EIF4EBP2	1979	eukaryotic translation initiation factor 4E binding protein 2	1480.76	-0.576999	0.0780512	-7.39257	1.44017e-13	2.76717e-12	60.4097	57.8624	53.3386	87.8795	78.3087	83.1515
	ENSG00000099219	ERMP1	79956	endoplasmic reticulum metallopeptidase 1	266.56	-1.0131	0.137118	-7.38851	1.48479e-13	2.84959e-12	7.87081	8.91651	8.69221	18.4439	15.9543	15.714
	ENSG00000189067	LITAF	9516	lipopolysaccharide induced TNF factor	67.5844	2.05097	0.277879	7.38081	1.57327e-13	3.01588e-12	5.16365	6.35538	4.19794	1.22055	1.46286	1.0079
	ENSG00000124120	TTPAL	79183	alpha tocopherol transfer protein like	1148.92	-0.574451	0.0778506	-7.37889	1.59616e-13	3.05622e-12	45.5204	44.7723	42.9672	66.7234	63.0858	63.4517
	ENSG00000143398	PIP5K1A	8394	phosphatidylinositol-4-phosphate 5-kinase type 1 alpha	2018.81	0.517579	0.0701449	7.37871	1.59828e-13	3.05674e-12	118.664	114.017	110.48	74.1371	79.7258	79.5781
	ENSG00000143368	SF3B4	10262	splicing factor 3b subunit 4	746.022	0.717428	0.0972702	7.37562	1.63579e-13	3.12484e-12	46.0718	47.4282	40.4484	24.2754	26.4686	28.6334
	ENSG00000184445	KNTC1	9735	kinetochore associated 1	1036.9	-0.661655	0.0897292	-7.37392	1.65685e-13	3.16143e-12	40.0559	38.2746	37.6333	57.3658	53.9886	67.5291
	ENSG00000132680	KHDC4	22889	KH domain containing 4, pre-mRNA splicing factor	882.432	0.64237	0.0871488	7.37096	1.69409e-13	3.22875e-12	51.7869	49.0882	54.3757	32.1863	30.3543	34.4059
	ENSG00000244045	TMEM199	147007	transmembrane protein 199	346.523	0.860751	0.116798	7.36956	1.71197e-13	3.25906e-12	21.4066	20.9159	22.175	11.0754	11.7943	11.7283
	ENSG00000173120	KDM2A	22992	lysine demethylase 2A	1550.94	0.531412	0.0721874	7.36157	1.81763e-13	3.45623e-12	89.5367	91.1096	84.0083	58.6316	58.1486	61.6192
	ENSG00000164649	CDCA7L	55536	cell division cycle associated 7 like	551.3	-0.71584	0.0972491	-7.36089	1.82687e-13	3.46979e-12	20.1032	19.9199	20.1995	30.8754	32.2286	33.2606
	ENSG00000071575	TRIB2	28951	tribbles pseudokinase 2	184.683	-1.17236	0.159507	-7.34992	1.98325e-13	3.76248e-12	5.41432	5.8811	5.08692	13.3356	10.8343	11.8199
	ENSG00000143416	SELENBP1	8991	selenium binding protein 1	217.18	-1.10454	0.150427	-7.34269	2.09338e-13	3.96684e-12	6.11617	7.49366	6.27222	13.2	14.9486	13.515
	ENSG00000131015	ULBP2	80328	UL16 binding protein 2	190.183	1.10683	0.150801	7.33968	2.14112e-13	4.05267e-12	12.2323	12.8056	12.4457	5.42466	5.80572	5.72669
	ENSG00000148671	ADIRF	10974	adipogenesis regulatory factor	254.067	-1.0283	0.140209	-7.33404	2.23316e-13	4.22203e-12	8.57267	6.92452	8.64283	16.1836	16.4572	15.2559
	ENSG00000136888	ATP6V1G1	9550	ATPase H+ transporting V1 subunit G1	1870.61	0.598021	0.0815732	7.3311	2.28273e-13	4.31081e-12	110.292	105.338	109.542	77.6179	66.6058	64.9635
	ENSG00000166292	TMEM100	55273	transmembrane protein 100	125.419	-1.43735	0.196104	-7.32953	2.3097e-13	4.35675e-12	3.75994	2.56112	3.45713	9.35754	8.22858	8.1548
	ENSG00000128641	MYO1B	4430	myosin IB	5892.67	0.443925	0.0606569	7.31862	2.50531e-13	4.72033e-12	328.719	317.864	333.712	242.754	221.395	238.093
	ENSG00000166922	SCG5	6447	secretogranin V	108.484	1.45412	0.198755	7.31615	2.55189e-13	4.80262e-12	7.31935	8.11023	7.50691	2.75754	2.69715	2.703
	ENSG00000125149	PHAF1	80262	phagosome assembly factor 1	545.581	0.738407	0.100978	7.31253	2.62159e-13	4.92817e-12	33.3381	33.4369	31.7068	17.7658	18.6515	21.12
	ENSG00000100196	KDELR3	11015	KDEL endoplasmic reticulum protein retention receptor 3	1319.13	-0.556966	0.0762552	-7.30398	2.79369e-13	5.24573e-12	52.188	49.7048	52.2027	75.3124	73.7829	71.6523
	ENSG00000117122	MFAP2	4237	microfibril associated protein 2	181.604	-1.20071	0.16442	-7.30271	2.82028e-13	5.28963e-12	5.26392	5.92853	4.69182	10.9849	13.12	11.4534
	ENSG00000187446	CHP1	11261	calcineurin like EF-hand protein 1	1641.68	-0.564429	0.0773101	-7.30085	2.85961e-13	5.35731e-12	66.8768	60.139	64.2039	94.7508	93.0287	87.458
	ENSG00000144677	CTDSPL	10217	CTD small phosphatase like	480.227	-0.791646	0.108456	-7.29925	2.89386e-13	5.41532e-12	18.4488	15.7462	16.5942	30.5589	27.5657	27.4423
	ENSG00000184254	ALDH1A3	220	aldehyde dehydrogenase 1 family member A3	882.936	-0.618529	0.0847842	-7.29533	2.97922e-13	5.56875e-12	34.4912	33.0101	33.0403	51.6247	50.2858	48.3791
	ENSG00000065802	ASB1	51665	ankyrin repeat and SOCS box containing 1	726.72	-0.670171	0.0919124	-7.29141	3.06726e-13	5.72683e-12	27.0214	28.7415	25.1877	42.2672	42.1943	41.0031
	ENSG00000119698	PPP4R4	57718	protein phosphatase 4 regulatory subunit 4	33.0629	3.20508	0.439987	7.2845	3.22864e-13	6.02132e-12	2.70716	2.94055	2.96325	0.40685	0.137143	0.366508
	ENSG00000109686	SH3D19	152503	SH3 domain containing 19	1768.74	-0.550821	0.0756284	-7.28326	3.25851e-13	6.07017e-12	71.6394	67.5852	67.9573	106.233	92.7544	96.6207
	ENSG00000102595	UGGT2	55757	UDP-glucose glycoprotein glucosyltransferase 2	1353.92	-0.663518	0.0911146	-7.28224	3.28331e-13	6.10948e-12	52.3885	48.2819	50.6223	86.7946	67.1544	79.6239
	ENSG00000138131	LOXL4	84171	lysyl oxidase like 4	119.815	-1.40089	0.192537	-7.27592	3.44071e-13	6.39515e-12	3.05809	3.13026	3.30897	8.76987	8.13715	7.51341
	ENSG00000153531	ADPRHL1	113622	ADP-ribosylhydrolase like 1	866.31	0.664241	0.0913744	7.26945	3.60959e-13	6.7015e-12	54.845	53.0722	45.486	31.463	31.1772	31.6113
	ENSG00000084234	APLP2	334	amyloid beta precursor like protein 2	7006.64	-0.408972	0.0562857	-7.26601	3.70274e-13	6.86671e-12	292.774	288.174	287.979	379.681	371.84	372.143
	ENSG00000177989	ODF3B	440836	outer dense fiber of sperm tails 3B	99.4324	1.57453	0.216794	7.26278	3.79202e-13	7.02439e-12	7.46975	7.35138	6.66732	2.4863	2.69715	1.83254
	ENSG00000125912	NCLN	56926	nicalin	2067.1	0.624421	0.0860161	7.25936	3.8893e-13	7.19652e-12	128.139	128.436	105.541	70.3398	78.1258	80.2653
	ENSG00000048162	NOP16	51491	NOP16 nucleolar protein	662.632	0.687798	0.0948376	7.25238	4.09508e-13	7.56879e-12	39.9556	38.654	39.4113	21.7891	23.7715	25.8388
	ENSG00000184226	PCDH9	5101	protocadherin 9	3619.41	-0.533111	0.0735228	-7.25097	4.13794e-13	7.63946e-12	138.516	142.285	146.088	207.448	178.377	216.698
	ENSG00000111266	DUSP16	80824	dual specificity phosphatase 16	236.196	1.02064	0.140821	7.24776	4.23736e-13	7.81425e-12	14.8392	14.3708	16.4461	7.68494	7.26858	6.96365
	ENSG00000125827	TMX4	56255	thioredoxin related transmembrane protein 4	1461.9	-0.660435	0.0911384	-7.24651	4.27652e-13	7.87768e-12	58.4546	51.5071	53.6349	94.9768	78.583	78.1578
	ENSG00000100109	TFIP11	24144	tuftelin interacting protein 11	1108.68	0.573783	0.0791957	7.24513	4.32036e-13	7.94955e-12	66.0246	61.467	63.9569	40.3685	42.6058	42.2859
	ENSG00000234616	JRK	8629	Jrk helix-turn-helix protein	733.25	-0.646905	0.0893129	-7.24313	4.38438e-13	8.05838e-12	26.871	28.7889	26.8175	40.5946	41.8286	43.4312
	ENSG00000113810	SMC4	10051	structural maintenance of chromosomes 4	1792.95	-0.605752	0.0836713	-7.23966	4.49821e-13	8.25839e-12	67.328	68.0121	69.8834	106.504	87.7715	110.365
	ENSG00000100065	CARD10	29775	caspase recruitment domain family member 10	143.791	-1.34689	0.186411	-7.22538	4.99686e-13	9.16369e-12	4.76259	3.50969	3.45713	8.67946	10.6514	9.66665
	ENSG00000204574	ABCF1	23	ATP binding cassette subfamily F member 1	1828.9	0.493399	0.0683262	7.22123	5.15207e-13	9.43784e-12	103.774	102.967	101.936	69.074	71.5429	72.9809
	ENSG00000184677	ZBTB40	9923	zinc finger and BTB domain containing 40	1040.05	0.605563	0.0838897	7.21856	5.25427e-13	9.61438e-12	61.5628	61.9413	57.6847	35.7576	38.7658	41.507
	ENSG00000218336	TENM3	55714	teneurin transmembrane protein 3	704.475	-0.669286	0.0927982	-7.21228	5.50247e-13	1.00574e-11	26.9212	25.4215	26.1754	42.8548	40.0915	38.6208
	ENSG00000139174	PRICKLE1	144165	prickle planar cell polarity protein 1	89.0274	-1.61557	0.224064	-7.21029	5.58337e-13	1.0194e-11	2.20583	1.8497	2.27183	6.73562	6.17144	5.95576
	ENSG00000090432	MUL1	79594	mitochondrial E3 ubiquitin protein ligase 1	1016.09	0.60002	0.0832529	7.20719	5.71165e-13	1.04167e-11	62.0641	59.9967	54.7214	36.3904	37.8515	39.3538
	ENSG00000117318	ID3	3399	inhibitor of DNA binding 3	6499.89	0.575357	0.0798544	7.20508	5.80094e-13	1.05678e-11	384.517	388.627	349.911	213.596	258.332	262.099
	ENSG00000113732	ATP6V0E1	8992	ATPase H+ transporting V0 subunit e1	3732.11	0.487567	0.0676828	7.2037	5.8601e-13	1.06638e-11	207.449	206.597	214.688	148.636	149.486	138.494
	ENSG00000136810	TXN	7295	thioredoxin	6906.23	0.45776	0.0635879	7.19886	6.07176e-13	1.10368e-11	392.839	368.802	391.989	277.291	278.172	262.328
	ENSG00000176087	SLC35A4	113829	solute carrier family 35 member A4	851.007	0.738215	0.102621	7.19363	6.30889e-13	1.14553e-11	53.9928	54.9693	44.6958	26.5808	30.4	32.7567
	ENSG00000188157	AGRN	375790	agrin	1038.83	0.854266	0.118801	7.19076	6.4433e-13	1.16864e-11	71.0378	73.1343	49.0913	34.8987	35.4743	33.6271
	ENSG00000160007	ARHGAP35	2909	Rho GTPase activating protein 35	1966.92	-0.491771	0.0684216	-7.18737	6.60512e-13	1.19668e-11	76.4521	81.1971	78.2793	108.177	104.366	110.777
	ENSG00000146278	PNRC1	10957	proline rich nuclear receptor coactivator 1	1275.93	0.648691	0.0903476	7.17995	6.97394e-13	1.26211e-11	80.5129	74.0829	70.3773	51.2631	46.1715	42.1942
	ENSG00000164330	EBF1	1879	EBF transcription factor 1	110.263	-1.52231	0.21203	-7.17971	6.98608e-13	1.26293e-11	2.70716	2.89312	2.61754	9.31234	6.85715	6.82621
	ENSG00000103966	EHD4	30844	EH domain containing 4	1548.5	0.583089	0.0812556	7.17598	7.17895e-13	1.29637e-11	90.9405	86.6514	90.478	52.4384	57.9201	64.0473
	ENSG00000102893	PHKB	5257	phosphorylase kinase regulatory subunit beta	972.927	-0.622647	0.0867715	-7.17571	7.19331e-13	1.29755e-11	36.8976	36.8517	36.8431	58.0891	49.4172	58.5038
	ENSG00000166348	USP54	159195	ubiquitin specific peptidase 54	340.282	0.849225	0.118358	7.17507	7.2268e-13	1.30217e-11	20.7047	21.0107	21.4342	10.9397	11.9772	11.2243
	ENSG00000109220	CHIC2	26511	cysteine rich hydrophobic domain 2	487.52	0.734547	0.102378	7.17482	7.24037e-13	1.30319e-11	28.5254	30.0695	29.2868	17.4945	17.2343	16.7219
	ENSG00000115946	PNO1	56902	partner of NOB1 homolog	768.723	0.664165	0.0926586	7.16787	7.61715e-13	1.36951e-11	45.2196	42.2111	48.5974	26.8069	27.52	29.3206
	ENSG00000013297	CLDN11	5010	claudin 11	309.324	-0.973611	0.135887	-7.16485	7.78737e-13	1.39859e-11	11.4302	9.34336	9.38364	21.8343	17.7372	18.0505
	ENSG00000082126	MPP4	58538	MAGUK p55 scaffold protein 4	369.748	-0.817639	0.114129	-7.16414	7.82742e-13	1.40426e-11	12.483	12.7582	13.384	21.6082	22.5372	22.1737
	ENSG00000011198	ABHD5	51099	abhydrolase domain containing 5, lysophosphatidic acid acyltransferase	1646.47	0.523124	0.0730252	7.16362	7.85763e-13	1.40815e-11	95.7532	89.3548	95.1699	66.0453	60.8915	63.0394
	ENSG00000158125	XDH	7498	xanthine dehydrogenase	53.3555	2.13571	0.298183	7.1624	7.92787e-13	1.41919e-11	3.91034	3.93654	4.69182	0.858905	0.960001	0.962084
	ENSG00000141452	RMC1	29919	regulator of MON1-CCZ1	633.272	0.714291	0.0997903	7.15792	8.19104e-13	1.46471e-11	38.8527	37.0889	37.6333	21.4726	24.64	21.2575
	ENSG00000213859	KCTD11	147040	potassium channel tetramerization domain containing 11	379.446	0.835518	0.116773	7.15507	8.36283e-13	1.49381e-11	24.214	24.5678	21.4342	11.8438	12.6629	13.8357
	ENSG00000118922	KLF12	11278	KLF transcription factor 12	1443.18	-0.671345	0.0939178	-7.14822	8.79081e-13	1.56857e-11	57.0007	52.6928	51.0668	94.9316	72.0915	82.4185
	ENSG00000103549	RNF40	9810	ring finger protein 40	2420	0.484784	0.0678302	7.14701	8.86862e-13	1.58074e-11	135.909	141.146	130.383	91.0891	95.6344	96.8956
	ENSG00000171889	MIR31HG	554202	MIR31 host gene	352.387	-0.826751	0.115696	-7.14588	8.94223e-13	1.59214e-11	11.8814	12.1891	12.5938	21.1562	21.2572	20.9368
	ENSG00000101335	MYL9	10398	myosin light chain 9	1814.59	-0.536012	0.0750721	-7.13996	9.33576e-13	1.66042e-11	70.2357	71.5218	72.0071	97.1467	106.286	98.3616
	ENSG00000082781	ITGB5	3693	integrin subunit beta 5	6042.27	-0.443183	0.0621048	-7.13605	9.60517e-13	1.70649e-11	250.763	247.575	240.913	318.97	339.018	320.511
	ENSG00000166250	CLMP	79827	CXADR like membrane protein	7381.15	-0.483136	0.0677441	-7.13179	9.90744e-13	1.7583e-11	299.041	288.933	300.622	438.855	380.252	390.835
	ENSG00000105447	GRWD1	83743	glutamate rich WD repeat containing 1	1100.29	0.633644	0.0889059	7.12713	1.02486e-12	1.81689e-11	67.1275	65.3087	60.7467	35.8932	41.8743	43.5228
	ENSG00000153944	MSI2	124540	musashi RNA binding protein 2	1898.05	-0.534909	0.0750619	-7.12624	1.03147e-12	1.82665e-11	77.6052	71.9012	74.2789	113.149	100.434	102.164
	ENSG00000124225	PMEPA1	56937	prostate transmembrane protein, androgen induced 1	219.437	1.05844	0.148899	7.10847	1.17337e-12	2.07571e-11	14.9896	15.2245	12.5938	6.05754	7.17715	6.7804
	ENSG00000118971	CCND2	894	cyclin D2	769.218	-0.653552	0.0919764	-7.10565	1.19755e-12	2.11623e-11	30.4806	27.6032	28.2497	42.0411	41.8743	48.4249
	ENSG00000164692	COL1A2	1278	collagen type I alpha 2 chain	52452.7	-0.484563	0.0681972	-7.10532	1.20048e-12	2.11913e-11	2263.89	2130.86	1919.7	2999.21	2846.45	2752.84
	ENSG00000164904	ALDH7A1	501	aldehyde dehydrogenase 7 family member A1	554.924	-0.720718	0.101462	-7.10332	1.21793e-12	2.14764e-11	19.2509	20.7261	20.4958	34.5822	31.4515	31.0616
	ENSG00000148175	STOM	2040	stomatin	2510.05	0.599792	0.0844489	7.10243	1.22583e-12	2.15927e-11	151.2	139.439	145.94	103.701	93.2573	83.3806
	ENSG00000138395	CDK15	65061	cyclin dependent kinase 15	107.771	-1.41962	0.200189	-7.09139	1.32772e-12	2.33625e-11	2.80742	2.98798	2.66693	6.87124	7.45144	7.74248
	ENSG00000064309	CDON	50937	cell adhesion associated, oncogene regulated	190.464	-1.09848	0.15503	-7.08559	1.38452e-12	2.4336e-11	5.61485	6.59252	5.28447	11.8438	12.4343	12.2322
	ENSG00000135596	MICAL1	64780	microtubule associated monooxygenase, calponin and LIM domain containing 1	1240.59	-0.566277	0.0799617	-7.08186	1.42237e-12	2.49748e-11	49.6814	49.5625	45.1402	66.2261	71.6801	70.2779
	ENSG00000198832	SELENOM	140606	selenoprotein M	1086.48	0.688248	0.0971952	7.08109	1.43025e-12	2.50863e-11	60.9111	69.5772	62.9692	35.3507	43.5201	38.0252
	ENSG00000024526	DEPDC1	55635	DEP domain containing 1	683.981	-0.771462	0.10896	-7.08024	1.43901e-12	2.52132e-11	26.4199	21.7221	24.842	42.4932	34.3772	44.5765
	ENSG00000175556	LONRF3	79836	LON peptidase N-terminal domain and ring finger 3	42.2088	2.465	0.348204	7.07919	1.45005e-12	2.53797e-11	3.65968	3.65197	3.01264	0.632877	0.457143	0.733016
	ENSG00000135486	HNRNPA1	3178	heterogeneous nuclear ribonucleoprotein A1	6092.04	-0.46877	0.0662639	-7.07428	1.50222e-12	2.6265e-11	260.589	234.201	243.086	346.726	328.96	318.404
	ENSG00000168077	SCARA3	51435	scavenger receptor class A member 3	288.119	-0.91725	0.129669	-7.07378	1.50769e-12	2.63327e-11	9.77585	9.43822	9.58119	15.9123	18.0572	19.0126
	ENSG00000165733	BMS1	9790	BMS1 ribosome biogenesis factor	2128.07	0.50411	0.0712806	7.0722	1.52498e-12	2.66065e-11	120.97	116.721	122.58	79.1549	78.8572	89.6112
	ENSG00000007923	DNAJC11	55735	DnaJ heat shock protein family (Hsp40) member C11	1559.05	0.514516	0.0727634	7.07109	1.53725e-12	2.67924e-11	90.4391	89.9714	84.354	58.4055	61.2115	60.8861
	ENSG00000134247	PTGFRN	5738	prostaglandin F2 receptor inhibitor	787.596	-0.637666	0.0901885	-7.07036	1.54528e-12	2.69039e-11	30.631	28.5518	29.7807	45.0247	46.7658	42.9273
	ENSG00000139278	GLIPR1	11010	GLI pathogenesis related 1	3809.94	-0.553793	0.0783521	-7.06801	1.57173e-12	2.73355e-11	153.005	138.822	153.842	226.706	186.332	224.853
	ENSG00000047936	ROS1	6098	ROS proto-oncogene 1, receptor tyrosine kinase	1581.78	0.597664	0.0845721	7.06692	1.58414e-12	2.75224e-11	90.9405	92.8171	91.1695	65.9097	52.0686	59.0994
	ENSG00000006327	TNFRSF12A	51330	TNF receptor superfamily member 12A	4162.97	0.508625	0.0719874	7.06547	1.60079e-12	2.77824e-11	231.211	241.979	232.418	149.178	172.434	161.309
	ENSG00000128340	RAC2	5880	Rac family small GTPase 2	167.893	-1.15497	0.16357	-7.061	1.65307e-12	2.86596e-11	5.41432	5.26453	4.34611	10.3069	10.7886	11.4992
	ENSG00000196235	SUPT5H	6829	SPT5 homolog, DSIF elongation factor subunit	2241.65	0.536934	0.0760711	7.05831	1.68536e-12	2.91888e-11	134.456	133.795	114.974	86.2973	86.4001	84.4343
	ENSG00000136867	SLC31A2	1318	solute carrier family 31 member 2	709.07	0.693478	0.0982585	7.05769	1.69293e-12	2.92891e-11	42.4623	42.0214	41.9794	22.7384	27.84	25.5639
	ENSG00000164023	SGMS2	166929	sphingomyelin synthase 2	663.322	-0.671106	0.0951151	-7.05573	1.71701e-12	2.96747e-11	26.5703	23.477	23.8542	40.2329	36.9372	37.3838
	ENSG00000102452	NALCN	259232	sodium leak channel, non-selective	93.5665	-1.60019	0.227244	-7.04172	1.89882e-12	3.27825e-11	2.25596	2.41884	2.02489	7.63973	5.30286	6.87203
	ENSG00000165475	CRYL1	51084	crystallin lambda 1	313.644	-0.891105	0.126602	-7.03866	1.94097e-12	3.34751e-11	10.3774	10.9559	10.3714	18.3534	20.7086	18.188
	ENSG00000157551	KCNJ15	3772	potassium inwardly rectifying channel subfamily J member 15	612.682	-0.772295	0.109725	-7.03846	1.94379e-12	3.34887e-11	21.3063	21.817	22.175	41.2726	35.0629	32.2527
	ENSG00000074964	ARHGEF10L	55160	Rho guanine nucleotide exchange factor 10 like	909.31	0.655478	0.0931983	7.03315	2.01918e-12	3.47514e-11	55.7975	56.2025	48.5974	32.548	35.2915	31.3822
	ENSG00000149792	MRPL49	740	mitochondrial ribosomal protein L49	1114.39	0.622148	0.088511	7.02905	2.07944e-12	3.57512e-11	67.1776	66.2098	61.6357	40.4137	44.6629	38.2085
	ENSG00000103187	COTL1	23406	coactosin like F-actin binding protein 1	1928.6	-0.495822	0.0705643	-7.02652	2.11742e-12	3.63663e-11	79.3097	78.8257	72.8961	103.747	107.703	105.783
	ENSG00000114999	TTL	150465	tubulin tyrosine ligase	1899.18	-0.474334	0.0675101	-7.02612	2.1236e-12	3.64345e-11	76.402	75.648	77.3903	103.837	102.629	104.042
	ENSG00000160867	FGFR4	2264	fibroblast growth factor receptor 4	55.1075	-2.26458	0.322649	-7.01873	2.23892e-12	3.83333e-11	0.501326	1.04342	1.1853	4.70137	4.70858	3.3902
	ENSG00000198848	CES1	1066	carboxylesterase 1	114.659	-1.41449	0.201634	-7.01513	2.29734e-12	3.92928e-11	3.15835	2.37141	3.50652	7.54932	8.04572	7.83411
	ENSG00000183723	CMTM4	146223	CKLF like MARVEL transmembrane domain containing 4	300.766	-0.883208	0.125916	-7.01428	2.31132e-12	3.9491e-11	9.87611	11.0034	9.63058	17.7206	18.8343	18.2796
	ENSG00000198888	ND1	4535	NADH dehydrogenase subunit 1	1328.13	0.707961	0.10098	7.01089	2.36803e-12	4.04181e-11	74.146	89.7342	73.8838	41.5891	46.5372	53.8309
	ENSG00000105974	CAV1	857	caveolin 1	25254.2	-0.418904	0.0597823	-7.00716	2.43206e-12	4.14681e-11	1085.47	997.985	1036.6	1424.79	1299.16	1338.81
	ENSG00000128487	SPECC1	92521	sperm antigen with calponin homology and coiled-coil domains 1	719.974	0.665583	0.0949943	7.00655	2.44259e-12	4.16047e-11	44.9188	39.2232	43.3623	24.6822	25.28	28.3586
	ENSG00000063660	GPC1	2817	glypican 1	1557.18	-0.547407	0.0782728	-6.99357	2.67972e-12	4.55967e-11	62.3148	64.0755	56.2525	86.8398	88.9601	84.0678
	ENSG00000182158	CREB3L2	64764	cAMP responsive element binding protein 3 like 2	1750.74	-0.544982	0.0779569	-6.99081	2.73297e-12	4.64222e-11	68.832	73.9406	62.7716	101.26	93.7601	97.1246
	ENSG00000148303	RPL7A	6130	ribosomal protein L7a	16762	-0.440454	0.0630051	-6.99077	2.73386e-12	4.64222e-11	685.613	679.22	687.92	884.989	953.784	872.885
	ENSG00000084636	COL16A1	1307	collagen type XVI alpha 1 chain	587.293	-0.702117	0.100569	-6.98145	2.92148e-12	4.95571e-11	22.8604	21.1056	20.5946	31.237	34.3772	36.6966
	ENSG00000125691	RPL23	9349	ribosomal protein L23	11314.2	-0.430647	0.061734	-6.97585	3.04023e-12	5.15185e-11	448.436	457.54	484.69	620.175	608.824	596.904
	ENSG00000166401	SERPINB8	5271	serpin family B member 8	653.865	0.670568	0.0961353	6.97526	3.05312e-12	5.16838e-11	39.5546	39.6026	36.7937	25.2247	21.2572	24.5102
	ENSG00000103042	SLC38A7	55238	solute carrier family 38 member 7	529.617	0.708084	0.101571	6.97134	3.13936e-12	5.30892e-11	32.135	32.5832	30.1264	17.4945	18.6972	20.387
	ENSG00000197563	PIGN	23556	phosphatidylinositol glycan anchor biosynthesis class N	1045.19	-0.633941	0.0910712	-6.96094	3.38006e-12	5.70429e-11	40.8079	38.9386	38.5223	65.6384	52.2058	61.0236
	ENSG00000160058	BSDC1	55108	BSD domain containing 1	1741.18	0.501425	0.0720428	6.96009	3.4005e-12	5.73292e-11	100.065	98.8879	95.6144	66.4069	70.0344	66.1547
	ENSG00000184743	ATL3	25923	atlastin GTPase 3	3719.27	-0.538236	0.0773889	-6.95495	3.52697e-12	5.94007e-11	152.052	135.692	150.138	226.706	188.115	204.741
	ENSG00000115306	SPTBN1	6711	spectrin beta, non-erythrocytic 1	10333.4	-0.386066	0.0555409	-6.95101	3.62683e-12	6.10202e-11	441.116	432.546	419.597	532.702	546.606	566.988
	ENSG00000030304	MUSK	4593	muscle associated receptor tyrosine kinase	784.652	-0.821936	0.118257	-6.9504	3.64265e-12	6.12239e-11	28.2748	26.4175	27.1632	57.637	40.64	42.6524
	ENSG00000100503	NIN	51199	ninein	1921.71	-0.533933	0.0768266	-6.94985	3.65686e-12	6.14002e-11	76.7529	75.1738	74.7234	107.86	95.3601	116.779
	ENSG00000243244	STON1	11037	stonin 1	107.81	-1.50982	0.217315	-6.9476	3.7154e-12	6.23198e-11	2.65703	2.32398	3.11142	8.90549	6.08001	7.4676
	ENSG00000183098	GPC6	10082	glypican 6	680.551	-0.750686	0.108059	-6.94701	3.73104e-12	6.2479e-11	26.6705	23.0976	23.5085	45.9288	36.5258	37.5671
	ENSG00000136448	NMT1	4836	N-myristoyltransferase 1	3140.66	0.429818	0.0618714	6.94696	3.73246e-12	6.2479e-11	176.868	170.837	172.659	122.417	125.76	128.095
	ENSG00000076382	SPAG5	10615	sperm associated antigen 5	750.828	-0.679319	0.0977992	-6.94606	3.75631e-12	6.28145e-11	26.871	26.9867	29.435	38.8768	44.4343	46.684
	ENSG00000101955	SRPX	8406	sushi repeat containing protein X-linked	4416.39	-0.507749	0.0731014	-6.94582	3.76277e-12	6.28589e-11	180.176	175.864	170.437	257.536	248.229	222.699
	ENSG00000065054	SLC9A3R2	9351	SLC9A3 regulator 2	418.975	0.912843	0.131518	6.94081	3.89868e-12	6.50634e-11	28.5254	27.0341	23.4591	12.2507	16.2286	12.3238
	ENSG00000100968	NFATC4	4776	nuclear factor of activated T cells 4	268.88	-0.990195	0.142718	-6.93813	3.97314e-12	6.62391e-11	7.72041	9.10622	9.1367	16.6356	18.5143	15.0726
	ENSG00000136068	FLNB	2317	filamin B	3786.89	-0.455951	0.0657514	-6.93447	4.07751e-12	6.79104e-11	159.271	157.746	144.014	197.593	208.503	209.734
	ENSG00000100567	PSMA3	5684	proteasome 20S subunit alpha 3	2116.52	0.530219	0.0764677	6.93389	4.09422e-12	6.812e-11	122.223	110.128	128.605	78.9288	81.1887	83.3806
	ENSG00000169679	BUB1	699	BUB1 mitotic checkpoint serine/threonine kinase	1120.03	-0.544229	0.0785437	-6.929	4.23824e-12	7.03745e-11	42.6127	44.4877	44.3994	61.5699	59.7029	65.6507
	ENSG00000111077	TNS2	23371	tensin 2	901.379	-0.622301	0.0898221	-6.92815	4.2638e-12	7.07276e-11	35.7445	36.3775	30.3734	50.5398	51.5658	51.5402
	ENSG00000166562	SEC11C	90701	SEC11 homolog C, signal peptidase complex subunit	636.624	0.715579	0.103303	6.92701	4.29814e-12	7.12256e-11	40.6074	34.8598	38.7692	22.2863	24.3657	21.0284
	ENSG00000043143	JADE2	23338	jade family PHD finger 2	1038.84	0.584938	0.0844944	6.9228	4.42799e-12	7.33039e-11	62.5153	61.8464	55.6104	36.9781	40.2286	39.6287
	ENSG00000115380	EFEMP1	2202	EGF containing fibulin extracellular matrix protein 1	1360.5	-0.612688	0.0885637	-6.91804	4.57923e-12	7.57317e-11	51.2856	50.9379	53.0423	86.0713	74.3772	70.736
	ENSG00000176095	IP6K1	9807	inositol hexakisphosphate kinase 1	956.01	0.565925	0.0818271	6.91611	4.64226e-12	7.66972e-11	57.2514	55.491	52.0051	36.2548	35.9315	36.1927
	ENSG00000254087	LYN	4067	LYN proto-oncogene, Src family tyrosine kinase	197.909	1.04408	0.150974	6.91563	4.6578e-12	7.68769e-11	11.9315	13.0428	13.4828	6.46439	5.57715	6.13901
	ENSG00000100345	MYH9	4627	myosin heavy chain 9	8720.26	-0.467778	0.0677502	-6.90445	5.03999e-12	8.31019e-11	368.775	367.901	320.081	464.306	486.263	472.062
	ENSG00000090621	PABPC4	8761	poly(A) binding protein cytoplasmic 4	1559.83	-0.532877	0.077189	-6.90354	5.07208e-12	8.35476e-11	64.7713	63.3167	56.0055	89.3261	83.5658	86.4959
	ENSG00000149311	ATM	472	ATM serine/threonine kinase	3114.87	-0.545968	0.0790901	-6.90311	5.08762e-12	8.37199e-11	115.305	127.629	122.481	180.641	152.274	187.56
	ENSG00000168542	COL3A1	1281	collagen type III alpha 1 chain	18953.5	-0.50029	0.0724848	-6.90199	5.12798e-12	8.43001e-11	805.58	730.442	730.739	1118.2	1046.81	954.891
	ENSG00000264522	OTUD7B	56957	OTU deubiquitinase 7B	1015.69	0.552322	0.0800821	6.89695	5.3132e-12	8.7258e-11	60.7105	57.0562	56.5982	37.4302	38.0343	40.3617
	ENSG00000115073	ACTR1B	10120	actin related protein 1B	1139.92	-0.613029	0.0889286	-6.8935	5.44369e-12	8.92235e-11	41.7103	43.634	44.6958	60.8918	70.3087	62.4438
	ENSG00000137409	MTCH1	23787	mitochondrial carrier 1	4625.77	0.441026	0.0639837	6.89279	5.47102e-12	8.95825e-11	254.774	261.187	252.914	175.081	190.812	185.682
	ENSG00000135069	PSAT1	29968	phosphoserine aminotransferase 1	2212.57	-0.486197	0.0705868	-6.88792	5.6613e-12	9.26062e-11	93.8481	85.9874	86.2801	119.207	124.572	119.069
	ENSG00000100401	RANGAP1	5905	Ran GTPase activating protein 1	2715.71	0.478842	0.0695774	6.88215	5.89572e-12	9.63454e-11	156.464	149.778	150.237	98.4576	107.977	112.655
	ENSG00000119138	KLF9	687	KLF transcription factor 9	1219.43	-0.686055	0.0997133	-6.88028	5.97363e-12	9.7522e-11	43.7657	47.2385	43.9056	82.2741	64.9144	64.2305
	ENSG00000137947	GTF2B	2959	general transcription factor IIB	995.36	0.612419	0.0890191	6.87964	6.00055e-12	9.78648e-11	59.6577	56.9139	57.1414	36.7521	39.7715	34.0394
	ENSG00000160818	GPATCH4	54865	G-patch domain containing 4 (gene/pseudogene)	539.792	0.668651	0.0972078	6.87857	6.04573e-12	9.85043e-11	33.0374	31.0181	31.6081	19.2576	19.4286	19.9289
	ENSG00000038427	VCAN	1462	versican	1938.9	-0.544592	0.079219	-6.87451	6.22024e-12	1.01248e-10	75.4495	73.5612	78.625	107.77	96.7773	119.298
	ENSG00000180011	PTGR3	284273	prostaglandin reductase 3	825.318	-0.576744	0.0839001	-6.87417	6.23503e-12	1.01388e-10	32.135	31.5872	31.9044	45.7932	44.9372	48.2416
	ENSG00000137812	KNL1	57082	kinetochore scaffold 1	1326.7	-0.667272	0.0971117	-6.87118	6.36715e-12	1.03435e-10	50.4835	47.1911	50.3259	73.1877	65.9201	90.2526
	ENSG00000142627	EPHA2	1969	EPH receptor A2	857.528	0.69279	0.100855	6.8692	6.4563e-12	1.0478e-10	54.845	54.9693	43.2141	29.5644	29.8515	32.8025
	ENSG00000101680	LAMA1	284217	laminin subunit alpha 1	1521.63	-0.581591	0.0846687	-6.86901	6.46469e-12	1.04813e-10	62.766	59.475	53.7831	92.8521	82.7887	80.7692
	ENSG00000170889	RPS9	6203	ribosomal protein S9	5909.83	-0.494483	0.0719894	-6.86882	6.47337e-12	1.04851e-10	237.929	235.197	235.085	303.691	351.909	315.472
	ENSG00000165782	PIP4P1	90809	phosphatidylinositol-4,5-bisphosphate 4-phosphatase 1	445.853	0.74423	0.108468	6.86129	6.82411e-12	1.10424e-10	25.8183	27.7929	26.9656	14.963	14.72	17.2259
	ENSG00000011426	ANLN	54443	anillin, actin binding protein	3161.75	-0.544612	0.0794018	-6.85894	6.9372e-12	1.12143e-10	125.131	118.571	127.519	167.486	159.954	200.755
	ENSG00000143382	ADAMTSL4	54507	ADAMTS like 4	116.778	-1.4179	0.2068	-6.85641	7.0614e-12	1.1404e-10	2.50663	3.79426	2.86448	7.32329	7.40572	9.20851
	ENSG00000136848	DAB2IP	153090	DAB2 interacting protein	306.687	0.860264	0.125518	6.85371	7.19608e-12	1.16101e-10	19.7522	20.1096	17.2363	10.0356	10.4686	10.1248
	ENSG00000075426	FOSL2	2355	FOS like 2, AP-1 transcription factor subunit	2693.91	0.460535	0.0672273	6.85041	7.36367e-12	1.18689e-10	159.622	149.02	141.891	108.538	103.634	106.654
	ENSG00000141965	FEM1A	55527	fem-1 homolog A	786.781	0.611083	0.0892181	6.84932	7.42008e-12	1.19481e-10	45.1193	48.4717	43.6586	27.8918	28.9829	30.695
	ENSG00000118898	PPL	5493	periplakin	32.6228	-3.10711	0.453959	-6.84448	7.67538e-12	1.23472e-10	0.40106	0.331998	0.246938	3.3	3.01715	1.87835
	ENSG00000002919	SNX11	29916	sorting nexin 11	363.637	0.781183	0.114216	6.8395	7.94679e-12	1.27714e-10	22.2087	21.7696	22.3726	11.8891	12.9372	12.782
	ENSG00000073861	TBX21	30009	T-box transcription factor 21	87.639	-1.61523	0.236231	-6.8375	8.05843e-12	1.29382e-10	2.3061	1.75484	2.17305	7.45891	5.30286	5.81831
	ENSG00000139354	GAS2L3	283431	growth arrest specific 2 like 3	382.263	-0.767376	0.112308	-6.83277	8.32913e-12	1.33598e-10	13.3353	13.4696	14.0261	23.5521	21.6686	22.4944
	ENSG00000167258	CDK12	51755	cyclin dependent kinase 12	1687.92	0.482114	0.0706117	6.82768	8.63004e-12	1.3829e-10	98.8113	95.141	90.0829	66.5425	64.0458	67.4833
	ENSG00000030110	BAK1	578	BCL2 antagonist/killer 1	358.681	0.792922	0.116177	6.8251	8.78665e-12	1.40663e-10	22.4594	23.0027	20.1995	12.0247	12.2057	12.6903
	ENSG00000119714	GPR68	8111	G protein-coupled receptor 68	135.076	1.22455	0.179435	6.82447	8.82531e-12	1.41145e-10	8.82333	9.29593	9.18609	4.20411	3.29143	3.89415
	ENSG00000135148	TRAFD1	10906	TRAF-type zinc finger domain containing 1	753.704	0.67843	0.0994817	6.81965	9.12623e-12	1.45817e-10	45.0692	42.7803	46.0292	24.863	30.2629	26.297
	ENSG00000178078	STAP2	55620	signal transducing adaptor family member 2	146.83	1.18999	0.174513	6.81893	9.17239e-12	1.46412e-10	10.979	9.81765	8.69221	4.15891	4.29715	4.12322
	ENSG00000088888	MAVS	57506	mitochondrial antiviral signaling protein	1394.52	-0.534283	0.0783562	-6.81865	9.1899e-12	1.4655e-10	56.5997	57.1985	50.6717	78.7028	72.3658	81.0441
	ENSG00000166024	R3HCC1L	27291	R3H domain and coiled-coil containing 1 like	668.257	0.636365	0.0933403	6.81768	9.25197e-12	1.47397e-10	39.2037	38.1797	40.0039	25.9932	22.5829	25.0142
	ENSG00000168710	AHCYL1	10768	adenosylhomocysteinase like 1	2299.44	-0.468471	0.0687259	-6.81652	9.32741e-12	1.48456e-10	96.054	91.2519	91.2189	131.91	118.903	124.567
	ENSG00000168389	MFSD2A	84879	major facilitator superfamily domain containing 2A	208.9	0.999925	0.146809	6.81108	9.68711e-12	1.54032e-10	14.0371	13.0428	13.1371	6.32877	5.89715	7.37597
	ENSG00000152292	SH2D6	284948	SH2 domain containing 6	52.7529	-2.09952	0.308299	-6.81003	9.75814e-12	1.55013e-10	0.701856	1.28056	0.888976	3.52603	4.11429	4.3981
	ENSG00000145425	RPS3A	6189	ribosomal protein S3A	4445.82	-0.470978	0.0692199	-6.80408	1.01697e-11	1.61395e-10	184.438	164.908	188.512	246.687	241.097	238.23
	ENSG00000158373	H2BC5	3017	H2B clustered histone 5	866.702	-0.711499	0.104638	-6.79965	1.0487e-11	1.66271e-10	29.9291	32.3935	32.497	42.5384	52.7086	56.1215
	ENSG00000100422	CERK	64781	ceramide kinase	917.517	-0.634012	0.0933435	-6.79225	1.104e-11	1.74871e-10	32.7867	34.7649	36.2011	47.7822	50.8801	58.3664
	ENSG00000170921	TANC2	26115	tetratricopeptide repeat, ankyrin repeat and coiled-coil containing 2	2217.58	-0.593067	0.0873932	-6.78619	1.15133e-11	1.82193e-10	88.133	90.2559	76.8965	138.51	110.172	126.583
	ENSG00000168306	ACOX2	8309	acyl-CoA oxidase 2	92.76	-1.63156	0.240522	-6.7834	1.17377e-11	1.85567e-10	1.55411	3.08284	1.87673	6.91645	6.40001	6.41389
	ENSG00000087263	OGFOD1	55239	2-oxoglutarate and iron dependent oxygenase domain containing 1	2185.65	0.463746	0.0683777	6.78212	1.18427e-11	1.87047e-10	125.081	115.82	124.852	87.5631	83.3372	87.458
	ENSG00000101868	POLA1	5422	DNA polymerase alpha 1, catalytic subunit	510.265	-0.720406	0.106285	-6.77808	1.21782e-11	1.92161e-10	19.1005	17.8804	18.6685	28.7507	27.2	33.4439
	ENSG00000275993	LOC102724428	102724428	salt inducible kinase 1B (putative)	196.935	1.00674	0.148593	6.77513	1.24291e-11	1.95934e-10	12.3326	13.3748	12.2481	6.10275	5.80572	6.50552
	ENSG00000138760	SCARB2	950	scavenger receptor class B member 2	12269.9	0.494294	0.072997	6.77142	1.27522e-11	2.00834e-10	709.275	662.715	699.526	531.12	450.286	450.805
	ENSG00000225492	GBP1P1	400759	guanylate binding protein 1 pseudogene 1	27.8749	8.28492	1.22568	6.75946	1.38506e-11	2.17925e-10	2.70716	3.31998	2.02489	0	0	0
	ENSG00000198730	CTR9	9646	CTR9 homolog, Paf1/RNA polymerase II complex component	1307.88	0.517473	0.076714	6.74548	1.52525e-11	2.39754e-10	75.8004	74.6995	71.8095	52.5288	46.5829	52.2274
	ENSG00000225921	NOL7	51406	nucleolar protein 7	1569.16	0.507379	0.0752273	6.7446	1.53445e-11	2.40971e-10	88.5341	84.28	93.0462	60.5754	61.3029	60.2906
	ENSG00000203446	SUGCT-AS1	101928716	SUGCT antisense RNA 1	35.6803	2.61281	0.387461	6.74343	1.54695e-11	2.42577e-10	3.15835	3.03541	2.66693	0.587672	0.274286	0.549762
	ENSG00000134986	NREP	9315	neuronal regeneration related protein	1427.58	0.49569	0.0735078	6.74336	1.54761e-11	2.42577e-10	82.6185	77.3555	81.1438	55.6932	55.6344	55.2053
	ENSG00000040633	PHF23	79142	PHD finger protein 23	1367.01	0.509041	0.0755084	6.74151	1.56746e-11	2.45455e-10	78.8084	76.4543	76.5014	52.3932	54.6744	51.4944
	ENSG00000105223	PLD3	23646	phospholipase D family member 3	2033.73	-0.542897	0.0805674	-6.73842	1.6012e-11	2.5027e-10	80.0617	85.5605	73.3406	111.658	119.314	107.891
	ENSG00000151779	NBAS	51594	NBAS subunit of NRZ tethering complex	2965.74	-0.447896	0.066469	-6.73841	1.60124e-11	2.5027e-10	118.664	119.946	123.469	167.351	157.029	156.728
	ENSG00000067177	PHKA1	5255	phosphorylase kinase regulatory subunit alpha 1	787.913	-0.615906	0.0914591	-6.73422	1.64815e-11	2.57357e-10	29.9793	29.5004	30.324	47.6466	44.4343	41.9194
	ENSG00000146352	CLVS2	134829	clavesin 2	62.3708	-1.89466	0.281436	-6.73212	1.67213e-11	2.60856e-10	1.15305	1.32799	1.33346	5.37946	3.52	4.94786
	ENSG00000177963	RIC8A	60626	RIC8 guanine nucleotide exchange factor A	3107.72	0.469824	0.0698521	6.72598	1.74415e-11	2.71833e-10	174.812	177.192	168.955	113.873	128.366	124.063
	ENSG00000171490	RSL1D1	26156	ribosomal L1 domain containing 1	5323.39	0.453705	0.0675137	6.72018	1.81494e-11	2.82601e-10	299.793	282.72	305.61	223.315	206.492	201.717
	ENSG00000137767	SQOR	58472	sulfide quinone oxidoreductase	1473.99	0.635194	0.094534	6.71921	1.82718e-11	2.84237e-10	87.0301	83.3788	88.4038	59.6713	56.0001	46.4549
	ENSG00000005194	CIAPIN1	57019	cytokine induced apoptosis inhibitor 1	1009.27	0.543633	0.080972	6.71383	1.89578e-11	2.94632e-10	58.3042	56.0127	58.4749	36.9329	39.2686	39.2622
	ENSG00000102265	TIMP1	7076	TIMP metallopeptidase inhibitor 1	10758.1	-0.456462	0.0680838	-6.70442	2.02208e-11	3.13964e-10	425.776	448.908	434.265	583.196	616.092	548.983
	ENSG00000162576	MXRA8	54587	matrix remodeling associated 8	4221.25	-0.546056	0.0814707	-6.70249	2.04904e-11	3.17851e-10	161.276	176.718	157.299	206.77	247.269	250.462
	ENSG00000107518	ATRNL1	26033	attractin like 1	379.47	-0.916422	0.136781	-6.69992	2.08541e-11	3.23189e-10	12.2323	11.5725	14.1248	27.711	21.12	20.891
	ENSG00000130707	ASS1	445	argininosuccinate synthase 1	941.441	-0.62776	0.0938037	-6.69228	2.19723e-11	3.39881e-10	35.945	35.8557	34.9664	53.2069	58.4229	48.883
	ENSG00000162924	REL	5966	REL proto-oncogene, NF-kB subunit	166.163	1.09308	0.163351	6.69158	2.2077e-11	3.41181e-10	11.8313	10.8136	10.0257	4.97261	5.25715	4.67298
	ENSG00000120875	DUSP4	1846	dual specificity phosphatase 4	897.107	-0.629279	0.0940426	-6.69142	2.21009e-11	3.4123e-10	35.6944	31.6821	34.3244	51.0822	54.6744	47.2795
	ENSG00000052841	TTC17	55761	tetratricopeptide repeat domain 17	1999.28	0.491495	0.0734702	6.68972	2.23596e-11	3.44902e-10	113.249	105.386	118.58	80.3302	74.9258	78.4327
	ENSG00000164985	PSIP1	11168	PC4 and SFRS1 interacting protein 1	838.66	-0.689269	0.103094	-6.68583	2.29616e-11	3.53858e-10	33.5387	28.3147	30.8672	54.7891	42.3772	48.4707
	ENSG00000089157	RPLP0	6175	ribosomal protein lateral stalk subunit P0	15632.8	-0.434291	0.0649707	-6.68442	2.31836e-11	3.56946e-10	628.412	649.909	640.705	809.134	894.081	821.253
	ENSG00000151789	ZNF385D	79750	zinc finger protein 385D	49.5065	-2.13927	0.320067	-6.68384	2.32765e-11	3.58041e-10	0.651723	0.901137	1.08653	4.47535	3.52	3.34439
	ENSG00000129474	AJUBA	84962	ajuba LIM protein	771.756	0.576171	0.0862677	6.67887	2.40795e-11	3.70048e-10	44.618	45.9105	42.819	29.0672	28.3886	29.6871
	ENSG00000136271	DDX56	54606	DEAD-box helicase 56	1612	0.487688	0.0730251	6.67836	2.41625e-11	3.70979e-10	92.0935	88.3588	91.1695	59.6713	64.3658	64.6429
	ENSG00000115816	CEBPZ	10153	CCAAT enhancer binding protein zeta	2673.96	0.468848	0.0702622	6.67284	2.50903e-11	3.84866e-10	154.158	144.277	149.743	109.488	95.6801	110.456
	ENSG00000083896	YTHDC1	91746	YTH domain containing 1	1611.92	0.476795	0.0714715	6.67112	2.53857e-11	3.89035e-10	92.1436	89.7342	88.8976	65.2768	62.4915	61.7108
	ENSG00000215018	COL28A1	340267	collagen type XXVIII alpha 1 chain	133.605	-1.22704	0.183993	-6.66895	2.57648e-11	3.94479e-10	4.11087	4.07883	3.35836	8.04658	8.41144	9.89572
	ENSG00000114127	XRN1	54464	5'-3' exoribonuclease 1	2694.42	0.666644	0.100013	6.6656	2.63589e-11	4.02858e-10	165.036	158.031	154.237	114.008	77.6229	101.614
	ENSG00000108932	SLC16A6	9120	solute carrier family 16 member 6	157.841	-1.38633	0.207983	-6.66559	2.63609e-11	4.02858e-10	3.65968	4.88511	4.04978	14.2397	9.32573	8.52131
	ENSG00000154127	UBASH3B	84959	ubiquitin associated and SH3 domain containing B	1462.04	-0.517269	0.0776274	-6.66348	2.67419e-11	4.08303e-10	59.6076	54.5425	59.4626	85.1672	77.5315	79.3032
	ENSG00000085433	WDR47	22911	WD repeat domain 47	987.798	0.531234	0.0797268	6.66318	2.67962e-11	4.08753e-10	55.2461	56.9613	56.3018	37.4754	36.9372	39.2164
	ENSG00000198171	DDRGK1	65992	DDRGK domain containing 1	752.405	0.666294	0.100018	6.66174	2.70607e-11	4.12362e-10	45.7209	45.0568	42.4733	23.6877	29.7143	28.3586
	ENSG00000116251	RPL22	6146	ribosomal protein L22	769.599	-0.61738	0.0926772	-6.66162	2.70828e-11	4.12362e-10	30.6811	28.1249	28.8917	47.3754	40.4115	43.2479
	ENSG00000035862	TIMP2	7077	TIMP metallopeptidase inhibitor 2	3460.52	-0.465309	0.0699006	-6.65673	2.79996e-11	4.2593e-10	145.685	143.565	130.482	195.469	188.617	180.001
	ENSG00000115109	EPB41L5	57669	erythrocyte membrane protein band 4.1 like 5	750.778	-0.583777	0.0877279	-6.65441	2.84432e-11	4.32279e-10	29.4278	29.2158	28.1015	42.5836	39.7258	44.3933
	ENSG00000065534	MYLK	4638	myosin light chain kinase	631.953	-0.65323	0.09818	-6.65339	2.86417e-11	4.34895e-10	24.3143	22.9078	23.706	37.4302	32.2743	39.0331
	ENSG00000185070	FLRT2	23768	fibronectin leucine rich transmembrane protein 2	1793.25	0.498517	0.074949	6.65142	2.90277e-11	4.40351e-10	102.471	101.354	99.3184	73.0521	62.6744	73.439
	ENSG00000167900	TK1	7083	thymidine kinase 1	500.101	-0.833401	0.125324	-6.64996	2.93168e-11	4.44329e-10	17.2957	18.5444	16.051	24.3658	31.5429	34.2227
	ENSG00000163884	KLF15	28999	KLF transcription factor 15	43.9593	-2.58419	0.388939	-6.6442	3.04872e-11	4.61643e-10	0.751988	0.521711	0.543263	4.74658	3.74858	2.06161
	ENSG00000134575	ACP2	53	acid phosphatase 2, lysosomal	997.609	0.542061	0.0816564	6.63831	3.17293e-11	4.80011e-10	58.9559	56.6767	55.1165	37.5206	39.2686	37.3838
	ENSG00000100591	AHSA1	10598	activator of HSP90 ATPase activity 1	2018.38	0.487728	0.0734971	6.63602	3.22271e-11	4.87096e-10	119.115	108.8	112.258	73.3686	79.9544	82.9683
	ENSG00000168906	MAT2A	4144	methionine adenosyltransferase 2A	3371.66	-0.547272	0.0825106	-6.63275	3.2949e-11	4.97551e-10	127.537	141.526	126.333	170.289	179.749	213.491
	ENSG00000115107	STEAP3	55240	STEAP3 metalloreductase	1822.03	-0.487182	0.0735293	-6.62569	3.45641e-11	5.21464e-10	77.5049	73.5612	68.0067	97.1919	101.532	100.24
	ENSG00000129009	ISLR	3671	immunoglobulin superfamily containing leucine rich repeat	332.198	-0.792098	0.119561	-6.62504	3.47164e-11	5.23282e-10	12.483	11.5725	11.0628	20.2973	19.7486	19.15
	ENSG00000121073	SLC35B1	10237	solute carrier family 35 member B1	1221.09	0.518364	0.0783162	6.61886	3.61989e-11	5.4513e-10	68.4309	68.6761	70.4267	45.0247	48.7772	47.3253
	ENSG00000175066	GK5	256356	glycerol kinase 5	880.346	-0.73	0.110312	-6.6176	3.65066e-11	5.49262e-10	31.9846	31.2078	32.3983	61.4795	43.4743	49.5702
	ENSG00000173852	DPY19L1	23333	dpy-19 like C-mannosyltransferase 1	980.429	-0.585214	0.0884693	-6.61488	3.71852e-11	5.58963e-10	36.3461	37.5632	39.2631	58.8576	49.6458	57.0378
	ENSG00000069702	TGFBR3	7049	transforming growth factor beta receptor 3	361.032	-0.828607	0.125373	-6.60916	3.86509e-11	5.80466e-10	13.0846	12.5685	11.9024	24.8178	19.6572	20.4786
	ENSG00000196743	GM2A	2760	ganglioside GM2 activator	1250.06	-0.569479	0.0861725	-6.60859	3.87988e-11	5.82158e-10	50.5336	45.9105	48.8443	70.0686	74.6058	65.101
	ENSG00000156697	UTP14A	10813	UTP14A small subunit processome component	1014.2	0.523908	0.0792806	6.60828	3.88822e-11	5.82879e-10	57.8028	57.5305	57.339	37.6562	38.5829	40.774
	ENSG00000144724	PTPRG	5793	protein tyrosine phosphatase receptor type G	1706.29	-0.489275	0.0740853	-6.60421	3.99631e-11	5.9854e-10	69.985	68.6761	66.2781	99.4974	89.8287	90.8482
	ENSG00000155508	CNOT8	9337	CCR4-NOT transcription complex subunit 8	1611.66	0.469551	0.0711764	6.597	4.19558e-11	6.27815e-10	92.7954	87.6474	89.7372	65.3672	60.5258	64.1847
	ENSG00000140199	SLC12A6	9990	solute carrier family 12 member 6	427.961	-0.731117	0.110911	-6.59189	4.34252e-11	6.49214e-10	14.6888	15.8885	15.8534	26.7165	22.9486	25.4723
	ENSG00000135655	USP15	9958	ubiquitin specific peptidase 15	2288.11	0.503801	0.076442	6.59063	4.37953e-11	6.54155e-10	133.052	125.448	128.902	94.3439	78.3544	93.6428
	ENSG00000071967	CYBRD1	79901	cytochrome b reductase 1	2441.44	-0.601219	0.0912791	-6.5866	4.50015e-11	6.71564e-10	96.3548	84.28	99.3678	155.778	131.749	126.033
	ENSG00000116183	PAPPA2	60676	pappalysin 2	109.527	-1.28433	0.195402	-6.57275	4.93931e-11	7.36435e-10	3.10822	3.13026	2.96325	7.09727	7.36001	7.37597
	ENSG00000117360	PRPF3	9129	pre-mRNA processing factor 3	1104.58	0.527415	0.0802625	6.57113	4.99344e-11	7.43833e-10	64.1195	61.467	62.6728	39.6905	43.1086	44.4391
	ENSG00000139946	PELI2	57161	pellino E3 ubiquitin protein ligase family member 2	125.045	-1.40778	0.214312	-6.5688	5.07215e-11	7.54734e-10	3.25862	3.50969	3.11142	11.1658	7.13144	7.23853
	ENSG00000088325	TPX2	22974	TPX2 microtubule nucleation factor	2098.55	-0.47469	0.0722654	-6.5687	5.07576e-11	7.54734e-10	84.1224	84.5171	84.8479	106.143	115.246	121.864
	ENSG00000162231	NXF1	10482	nuclear RNA export factor 1	795.195	0.600793	0.0914689	6.56827	5.09021e-11	7.56201e-10	46.3726	47.8077	44.1525	27.0329	30.8115	31.0157
	ENSG00000144455	SUMF1	285362	sulfatase modifying factor 1	650.418	-0.657792	0.100166	-6.56703	5.13286e-11	7.61851e-10	23.1111	23.6667	26.0273	36.8877	39.4972	35.4597
	ENSG00000109519	GRPEL1	80273	GrpE like 1, mitochondrial	1486.21	0.481047	0.073262	6.56613	5.16401e-11	7.65786e-10	84.6238	80.7703	84.5515	55.8288	58.3772	60.2448
	ENSG00000127863	TNFRSF19	55504	TNF receptor superfamily member 19	140.073	-1.16247	0.177085	-6.56449	5.22101e-11	7.73543e-10	4.06074	4.17368	4.24733	9.58357	9.32573	8.29224
	ENSG00000156976	EIF4A2	1974	eukaryotic translation initiation factor 4A2	6680.64	-0.499931	0.0762028	-6.56053	5.36176e-11	7.93685e-10	256.879	261.662	280.028	399.662	362.423	337.646
	ENSG00000204070	SYS1	90196	SYS1 golgi trafficking protein	505.768	0.682325	0.104065	6.55675	5.49943e-11	8.13335e-10	30.0795	29.9746	29.8795	17.5397	19.6115	17.4091
	ENSG00000167653	PSCA	8000	prostate stem cell antigen	57.6115	-1.8702	0.285509	-6.55038	5.73895e-11	8.47239e-10	1.15305	1.28056	1.13591	3.48083	4.52572	4.71879
	ENSG00000165300	SLITRK5	26050	SLIT and NTRK like family member 5	136.024	-1.23449	0.188484	-6.54956	5.77066e-11	8.5116e-10	4.76259	3.50969	3.45713	9.99042	8.45715	8.38387
	ENSG00000141756	FKBP10	60681	FKBP prolyl isomerase 10	6148.68	-0.452978	0.0692356	-6.54256	6.04757e-11	8.91207e-10	257.932	255.78	235.727	338.002	346.972	313.319
	ENSG00000186834	HEXIM1	10614	HEXIM P-TEFb complex subunit 1	395.734	0.732008	0.111893	6.54205	6.06795e-11	8.93412e-10	23.2114	25.469	22.6195	14.0137	13.3943	14.4313
	ENSG00000149591	TAGLN	6876	transgelin	2424.11	-0.475776	0.0727419	-6.54061	6.12698e-11	9.01299e-10	99.463	96.8485	96.4046	125.536	140.663	130.065
	ENSG00000103249	CLCN7	1186	chloride voltage-gated channel 7	857.286	0.648835	0.0992405	6.538	6.2345e-11	9.16299e-10	53.5416	54.0208	43.6092	32.0959	32.1372	29.5955
	ENSG00000092847	2001-08-01	26523	argonaute RISC component 1	854.036	-0.55604	0.0851175	-6.53262	6.46278e-11	9.49005e-10	34.6416	33.7215	31.4599	46.0192	47.7715	49.1579
	ENSG00000165959	CLMN	79789	calmin	28.0119	-3.03074	0.464148	-6.5297	6.59033e-11	9.66874e-10	0.20053	0.284569	0.395101	2.30548	2.28572	2.42812
	ENSG00000198625	MDM4	4194	MDM4 regulator of p53	801.386	-0.597572	0.091518	-6.52956	6.5963e-11	9.66891e-10	30.631	31.4449	29.9783	48.2343	40.5486	47.0047
	ENSG00000132357	CARD6	84674	caspase recruitment domain family member 6	498.434	0.663485	0.101615	6.5294	6.60353e-11	9.67091e-10	29.1771	29.7849	29.2374	18.1274	16.7314	19.4249
	ENSG00000129195	PIMREG	54478	PICALM interacting mitotic regulator	177.193	-1.06772	0.163633	-6.52509	6.79593e-11	9.94387e-10	6.01591	4.83768	5.67957	9.99042	11.3372	12.4155
	ENSG00000155097	ATP6V1C1	528	ATPase H+ transporting V1 subunit C1	2212.78	0.480655	0.0737127	6.52065	7.00031e-11	1.02338e-09	127.236	116.863	128.013	92.0837	81.0058	86.725
	ENSG00000162517	PEF1	553115	penta-EF-hand domain containing 1	1258.59	0.49135	0.0753615	6.5199	7.03531e-11	1.02759e-09	70.1856	71.7589	70.3279	48.0083	49.8743	49.2037
	ENSG00000131043	AAR2	25980	AAR2 splicing factor	779.3	0.569627	0.0873797	6.51899	7.07824e-11	1.03295e-09	43.7657	45.9105	44.6958	28.6603	30.1258	29.4123
	ENSG00000011021	CLCN6	1185	chloride voltage-gated channel 6	413.116	0.72974	0.111963	6.51767	7.14076e-11	1.04115e-09	24.5148	24.473	25.3852	14.2397	15.6343	13.7899
	ENSG00000176485	PLAAT3	11145	phospholipase A and acyltransferase 3	150.13	1.10354	0.169432	6.51317	7.35818e-11	1.0719e-09	10.578	9.77022	9.23548	4.24932	4.75429	4.3981
	ENSG00000155111	CDK19	23097	cyclin dependent kinase 19	420.322	-0.828737	0.127254	-6.51245	7.39357e-11	1.07611e-09	13.8366	16.0782	13.7791	29.474	22.1257	24.0521
	ENSG00000129667	RHBDF2	79651	rhomboid 5 homolog 2	271.107	0.904431	0.138896	6.51158	7.43628e-11	1.08137e-09	17.6467	18.3073	15.0632	8.00138	9.78287	8.75038
	ENSG00000064932	SBNO2	22904	strawberry notch homolog 2	790.247	0.708467	0.108858	6.50818	7.60655e-11	1.10516e-09	46.6734	54.163	40.6954	25.9932	30.0343	28.3127
	ENSG00000104435	STMN2	11075	stathmin 2	531.051	-0.660625	0.101528	-6.50685	7.67453e-11	1.11406e-09	19.5517	19.5879	20.2489	31.5083	31.04	28.8625
	ENSG00000186918	ZNF395	55893	zinc finger protein 395	971.874	-0.583327	0.0896573	-6.50619	7.70817e-11	1.11795e-09	38.6021	37.8477	35.8554	55.4672	57.8286	50.4407
	ENSG00000183726	TMEM50A	23585	transmembrane protein 50A	3638.08	0.453591	0.0697641	6.50177	7.93779e-11	1.15025e-09	207.047	195.641	204.316	155.507	137.6	138.586
	ENSG00000139668	WDFY2	115825	WD repeat and FYVE domain containing 2	841.233	-0.598838	0.0921303	-6.4999	8.03724e-11	1.16364e-09	30.9318	33.7689	31.855	45.748	44.0229	52.8688
	ENSG00000163683	SMIM14	201895	small integral membrane protein 14	1109	-0.70695	0.10879	-6.49832	8.12201e-11	1.17488e-09	42.8132	38.0374	40.7941	75.9001	62.4001	54.8846
	ENSG00000166226	CCT2	10576	chaperonin containing TCP1 subunit 2	6390.49	0.379158	0.0583663	6.49618	8.23871e-11	1.19072e-09	356.844	333.61	352.479	258.395	254.217	268.65
	ENSG00000081087	OSTM1	28962	osteoclastogenesis associated transmembrane protein 1	1105.46	0.510508	0.0787042	6.48642	8.78996e-11	1.26928e-09	63.4177	61.5144	62.5741	44.8439	40.5486	42.8356
	ENSG00000138180	CEP55	55165	centrosomal protein 55	754.748	-0.62006	0.0956291	-6.48401	8.93146e-11	1.28808e-09	27.5228	28.3621	29.9783	42.222	38.8572	47.646
	ENSG00000136717	BIN1	274	bridging integrator 1	2075.69	-0.520338	0.0802503	-6.48394	8.9358e-11	1.28808e-09	83.3704	86.8411	75.9581	111.16	122.56	109.907
	ENSG00000163545	NUAK2	81788	NUAK family kinase 2	128.173	1.30957	0.201982	6.4836	8.95612e-11	1.28988e-09	10.3774	8.20509	7.80324	3.84247	3.84	2.65718
	ENSG00000113368	LMNB1	4001	lamin B1	714.484	-0.678153	0.104618	-6.4822	9.03934e-11	1.30073e-09	29.879	24.5204	24.9901	37.611	39.7715	46.3633
	ENSG00000102189	EEA1	8411	early endosome antigen 1	1330.72	-0.538009	0.0830117	-6.48112	9.10423e-11	1.30893e-09	54.5442	50.5585	51.61	78.296	65.6458	77.8371
	ENSG00000175182	FAM131A	131408	family with sequence similarity 131 member A	230.134	-0.915383	0.14136	-6.47554	9.44737e-11	1.35708e-09	7.92094	7.54109	7.5563	13.5165	15.1772	13.5608
	ENSG00000146950	SHROOM2	357	shroom family member 2	58.9264	-1.7663	0.272788	-6.47502	9.48022e-11	1.36062e-09	1.20318	1.42285	1.23469	4.29452	4.25143	4.26066
	ENSG00000076003	MCM6	4175	minichromosome maintenance complex component 6	603.021	-0.67865	0.104826	-6.47403	9.5421e-11	1.36831e-09	23.1612	21.9118	21.8787	31.1014	33.7372	39.6287
	ENSG00000145362	ANK2	287	ankyrin 2	673.619	-0.609844	0.0942182	-6.47268	9.62787e-11	1.37941e-09	24.565	27.7455	24.6444	39.0576	36.5258	38.8957
	ENSG00000188786	MTF1	4520	metal regulatory transcription factor 1	489.307	0.656325	0.101437	6.47024	9.78449e-11	1.40063e-09	29.5281	27.4609	29.435	17.8562	17.3257	18.2338
	ENSG00000178381	ZFAND2A	90637	zinc finger AN1-type containing 2A	278.185	0.826238	0.12775	6.46761	9.95644e-11	1.42318e-09	18.1981	17.2639	15.9028	9.35754	9.28001	9.57502
	ENSG00000137154	RPS6	6194	ribosomal protein S6	19143.4	-0.425767	0.0658311	-6.46757	9.95928e-11	1.42318e-09	806.883	759.421	792.078	1009.8	1091.29	982.058
	ENSG00000117114	ADGRL2	23266	adhesion G protein-coupled receptor L2	165.986	-1.10888	0.171607	-6.46174	1.03506e-10	1.47782e-09	5.46445	4.83768	4.88937	11.0301	8.73144	12.1864
	ENSG00000090889	KIF4A	24137	kinesin family member 4A	502.647	-0.648466	0.100431	-6.45683	1.06922e-10	1.52528e-09	19.7021	18.2599	18.5697	29.3836	27.3829	29.5497
	ENSG00000175592	FOSL1	8061	FOS like 1, AP-1 transcription factor subunit	2053.82	0.549091	0.0850793	6.45388	1.09025e-10	1.55394e-09	117.461	129.479	105.294	73.1425	81.9201	79.349
	ENSG00000133874	RNF122	79845	ring finger protein 122	107.716	1.38419	0.214621	6.44946	1.12251e-10	1.59853e-09	9.22439	7.11424	6.17345	2.4411	2.97143	2.97788
	ENSG00000113391	FAM172A	83989	family with sequence similarity 172 member A	410.645	-0.714745	0.110844	-6.44818	1.132e-10	1.61066e-09	15.3406	15.3193	14.2236	24.9534	24	22.7693
	ENSG00000042286	AIFM2	84883	apoptosis inducing factor mitochondria associated 2	357.014	0.785098	0.121767	6.44757	1.13659e-10	1.6158e-09	21.6071	21.9593	21.6318	12.4315	13.44	10.9494
	ENSG00000162545	CAMK2N1	55450	calcium/calmodulin dependent protein kinase II inhibitor 1	858.38	-0.538734	0.0835694	-6.44655	1.14427e-10	1.62532e-09	34.7419	33.0101	33.2872	46.9685	48.1372	47.8293
	ENSG00000125351	UPF3B	65109	UPF3B regulator of nonsense mediated mRNA decay	136.491	1.13933	0.176756	6.44576	1.15023e-10	1.63238e-09	9.77585	8.34737	8.98854	4.0685	3.74858	4.16903
	ENSG00000142937	RPS8	6202	ribosomal protein S8	14239	-0.417802	0.064879	-6.43971	1.19703e-10	1.696e-09	597.229	554.057	608.257	750.547	794.058	743.874
	ENSG00000088367	EPB41L1	2036	erythrocyte membrane protein band 4.1 like 1	183.18	-1.0237	0.158971	-6.43957	1.1981e-10	1.696e-09	6.36683	5.69139	5.38325	12.0699	11.9772	10.4455
	ENSG00000132434	LANCL2	55915	LanC like glutathione S-transferase 2	566.463	0.636661	0.098867	6.43957	1.19815e-10	1.696e-09	31.9846	33.7689	33.7317	19.3932	20.9829	21.9905
	ENSG00000168036	CTNNB1	1499	catenin beta 1	11139.2	0.36082	0.0560496	6.43752	1.21445e-10	1.71761e-09	603.045	590.292	614.283	464.306	451.932	454.928
	ENSG00000172239	PAIP1	10605	poly(A) binding protein interacting protein 1	1368.89	0.510442	0.079302	6.43668	1.22111e-10	1.72555e-09	80.6131	72.3281	79.2671	55.6028	49.5543	53.6476
	ENSG00000198589	LRBA	987	LPS responsive beige-like anchor protein	1534.89	-0.496195	0.0770997	-6.43575	1.22864e-10	1.7347e-09	59.0562	60.803	63.9075	87.7891	77.9429	86.954
	ENSG00000173641	HSPB7	27129	heat shock protein family B (small) member 7	161.927	-1.0608	0.164845	-6.43512	1.23372e-10	1.73984e-09	5.01326	4.55311	5.5808	9.99042	10.4229	10.3539
	ENSG00000185803	SLC52A2	79581	solute carrier family 52 member 2	845.684	0.604393	0.093923	6.43499	1.23481e-10	1.73984e-09	51.9875	52.1236	43.2141	31.1918	31.8172	31.3364
	ENSG00000133131	MORC4	79710	MORC family CW-type zinc finger 4	849.899	-0.53272	0.0827858	-6.43491	1.23544e-10	1.73984e-09	33.5387	33.1523	33.5836	47.1494	45.8972	48.2874
	ENSG00000162244	RPL29	6159	ribosomal protein L29	5603.2	-0.41744	0.0649	-6.43205	1.2589e-10	1.77074e-09	232.515	230.312	229.702	292.118	316.069	292.199
	ENSG00000103202	NME4	4833	NME/NM23 nucleoside diphosphate kinase 4	1118.82	-0.558484	0.0868293	-6.43198	1.25953e-10	1.77074e-09	45.8212	43.6814	41.1399	57.8179	66.7887	62.6729
	ENSG00000232956	SNHG15	285958	small nucleolar RNA host gene 15	468.051	0.701867	0.109124	6.43182	1.26084e-10	1.77107e-09	27.2721	28.0301	28.3485	14.8274	17.5543	17.7298
	ENSG00000163568	AIM2	9447	absent in melanoma 2	37.8538	2.41284	0.375191	6.43095	1.26812e-10	1.77979e-09	3.50928	3.03541	2.66693	0.40685	0.411429	0.870457
	ENSG00000116871	MAP7D1	55700	MAP7 domain containing 1	1813.21	0.519285	0.0807853	6.42796	1.29326e-10	1.81353e-09	105.93	109.417	93.0462	65.1864	71.2229	73.1642
	ENSG00000123358	NR4A1	3164	nuclear receptor subfamily 4 group A member 1	130.347	1.21321	0.188852	6.42414	1.32621e-10	1.85658e-09	9.57532	8.86908	7.85263	3.43562	4.29715	3.29857
	ENSG00000178035	IMPDH2	3615	inosine monophosphate dehydrogenase 2	3890.52	-0.419489	0.065326	-6.42147	1.34969e-10	1.88784e-09	160.073	161.635	158.732	203.108	217.783	204.741
	ENSG00000078081	LAMP3	27074	lysosomal associated membrane protein 3	30.8323	2.65714	0.413996	6.41828	1.37826e-10	1.92618e-09	2.50663	2.70341	2.46938	0.361644	0.502858	0.320695
	ENSG00000134548	SPX	80763	spexin hormone	85.1167	-1.68386	0.262671	-6.41052	1.4502e-10	2.025e-09	1.65437	1.75484	2.41999	8.1822	4.89143	5.17693
	ENSG00000164506	STXBP5	134957	syntaxin binding protein 5	5538.59	-0.435069	0.0678747	-6.40989	1.45622e-10	2.03169e-09	225.647	223.34	230.739	317.478	269.76	308.646
	ENSG00000155629	PIK3AP1	118788	phosphoinositide-3-kinase adaptor protein 1	25.1557	3.57281	0.557602	6.40746	1.47968e-10	2.06267e-09	2.75729	1.37542	2.56815	0.090411	0.274286	0.183254
	ENSG00000110315	RNF141	50862	ring finger protein 141	834.255	-0.66407	0.103663	-6.40605	1.49338e-10	2.08002e-09	30.9318	29.5004	32.744	54.9699	41.6915	47.2337
	ENSG00000197712	FAM114A1	92689	family with sequence similarity 114 member A1	3904.86	-0.394748	0.0616365	-6.40445	1.50914e-10	2.1002e-09	168.295	156.561	162.189	209.528	207.177	206.848
	ENSG00000161800	RACGAP1	29127	Rac GTPase activating protein 1	1318.78	-0.488755	0.0763669	-6.40009	1.55288e-10	2.15925e-09	54.1432	50.7008	53.5855	70.9275	68.7544	76.9667
	ENSG00000130005	GAMT	2593	guanidinoacetate N-methyltransferase	156.212	-1.08256	0.16921	-6.39774	1.57693e-10	2.19084e-09	5.06339	4.26854	5.13631	9.76439	10.5143	9.52921
	ENSG00000167460	TPM4	7171	tropomyosin 4	28820.2	-0.396679	0.0620184	-6.39615	1.59343e-10	2.2119e-09	1224.69	1166.92	1200.02	1601.04	1548.3	1453.66
	ENSG00000114166	KAT2B	8850	lysine acetyltransferase 2B	585.429	-0.626547	0.098002	-6.39321	1.62438e-10	2.25297e-09	22.1586	22.0541	22.2244	34.8535	30.2172	34.9099
	ENSG00000166619	BLCAP	10904	BLCAP apoptosis inducing factor	997.212	0.534777	0.083677	6.39096	1.64844e-10	2.28443e-09	58.8055	55.9653	55.561	35.3507	39.0858	40.0868
	ENSG00000109111	SUPT6H	6830	SPT6 homolog, histone chaperone and transcription elongation factor	2325.69	0.421297	0.065989	6.38435	1.72128e-10	2.38337e-09	131.197	130.475	122.728	91.4508	93.2115	94.9256
	ENSG00000250722	SELENOP	6414	selenoprotein P	204.903	-1.17577	0.184295	-6.37986	1.77245e-10	2.45217e-09	7.36949	5.02739	5.77835	16.5452	12.6629	10.6745
	ENSG00000111046	MYF6	4618	myogenic factor 6	295.55	-0.814506	0.127682	-6.37918	1.78033e-10	2.461e-09	10.1769	10.8136	9.9269	18.3986	18.1029	16.447
	ENSG00000087303	NID2	22795	nidogen 2	1258.17	-0.549758	0.0862282	-6.37561	1.82233e-10	2.51694e-09	53.2909	48.6614	45.5353	75.9905	66.9258	67.2542
	ENSG00000136167	LCP1	3936	lymphocyte cytosolic protein 1	60.0741	1.72638	0.270883	6.37315	1.85184e-10	2.55558e-09	3.96047	4.50568	4.83998	1.35617	1.32572	1.23696
	ENSG00000198951	NAGA	4668	alpha-N-acetylgalactosaminidase	647.815	-0.582224	0.0913882	-6.37089	1.87937e-10	2.5914e-09	25.1665	24.2358	25.484	36.3904	36.2515	36.5592
	ENSG00000109654	TRIM2	23321	tripartite motif containing 2	198.166	-1.06409	0.167064	-6.36935	1.89826e-10	2.61526e-09	6.41697	6.02339	6.07467	15.5055	10.6514	11.545
	ENSG00000197217	ENTPD4	9583	ectonucleoside triphosphate diphosphohydrolase 4	1176.11	-0.490352	0.0769916	-6.36889	1.90397e-10	2.61901e-09	47.9769	45.0094	48.2023	63.559	63.4058	66.2463
	ENSG00000151461	UPF2	26019	UPF2 regulator of nonsense mediated mRNA decay	1012.04	0.599677	0.0941575	6.36888	1.90416e-10	2.61901e-09	58.9559	59.3327	57.7341	41.4987	31.8629	39.9036
	ENSG00000231574	LINC02015	102724550	long intergenic non-protein coding RNA 2015	40.0204	2.16691	0.340399	6.36578	1.94296e-10	2.67016e-09	3.15835	3.13026	3.16081	0.768494	0.594286	0.687203
	ENSG00000120616	EPC1	80314	enhancer of polycomb homolog 1	538.734	0.638746	0.100372	6.36382	1.968e-10	2.70231e-09	32.9872	31.1604	30.5709	21.111	19.1543	18.9668
	ENSG00000140691	ARMC5	79798	armadillo repeat containing 5	149.523	1.15421	0.181461	6.36066	2.00894e-10	2.75624e-09	10.6281	10.6239	8.54405	3.52603	4.57143	4.94786
	ENSG00000186687	LYRM7	90624	LYR motif containing 7	316.583	-0.892103	0.14045	-6.35173	2.12908e-10	2.91864e-09	10.1268	11.0034	10.8653	21.7891	15.3143	20.8451
	ENSG00000123395	ATG101	60673	autophagy related 101	1039.49	0.508942	0.0801408	6.3506	2.14481e-10	2.93777e-09	59.9084	59.2853	57.0427	38.8315	41.3715	40.4075
	ENSG00000100647	SUSD6	9766	sushi domain containing 6	372.862	0.774501	0.122104	6.34296	2.2539e-10	3.08462e-09	24.1138	23.0501	20.7922	14.6014	12.0686	12.0031
	ENSG00000164086	DUSP7	1849	dual specificity phosphatase 7	310.41	0.8007	0.126415	6.3339	2.39041e-10	3.26874e-09	20.5543	18.9239	17.4832	10.2164	9.82858	11.8199
	ENSG00000042493	CAPG	822	capping actin protein, gelsolin like	1435.45	-0.573717	0.0906517	-6.3288	2.4707e-10	3.37573e-09	53.0904	57.9099	55.4623	76.759	89.3715	74.9967
	ENSG00000124541	RRP36	88745	ribosomal RNA processing 36	1378.8	0.501216	0.0792297	6.32611	2.51424e-10	3.43036e-09	78.5076	74.7469	79.9585	50.0877	55.9544	54.4264
	ENSG00000072571	HMMR	3161	hyaluronan mediated motility receptor	751.411	-0.653625	0.103322	-6.32607	2.51484e-10	3.43036e-09	29.1771	25.6112	29.5338	46.5165	36.9829	45.8135
	ENSG00000140859	KIFC3	3801	kinesin family member C3	924.574	0.550715	0.0871684	6.31782	2.65275e-10	3.61549e-09	52.9901	56.4396	49.19	33.7233	35.9315	35.8262
	ENSG00000133083	DCLK1	9201	doublecortin like kinase 1	115.186	-1.24813	0.197632	-6.31543	2.69417e-10	3.66892e-09	3.60954	2.94055	3.30897	8.49864	7.36001	6.91784
	ENSG00000067992	PDK3	5165	pyruvate dehydrogenase kinase 3	246.821	-0.897554	0.142148	-6.31422	2.71529e-10	3.6936e-09	8.72306	7.68337	8.49466	16.6356	13.0286	15.5308
	ENSG00000163516	ANKZF1	55139	ankyrin repeat and zinc finger peptidyl tRNA hydrolase 1	638.867	0.635649	0.100671	6.31413	2.71677e-10	3.6936e-09	38.5519	37.8003	35.8554	23.4617	25.4172	21.3949
	ENSG00000134057	CCNB1	891	cyclin B1	1985.97	-0.486492	0.077053	-6.31372	2.72403e-10	3.70042e-09	76.4521	76.5966	85.6381	105.419	103.863	116.779
	ENSG00000148908	RGS10	6001	regulator of G protein signaling 10	397.893	-0.709331	0.112357	-6.31318	2.73353e-10	3.71028e-09	14.3379	15.4616	13.7791	23.6877	23.4057	22.3112
	ENSG00000250742	LINC02381	400043	long intergenic non-protein coding RNA 2381	210.055	0.962503	0.152472	6.31267	2.74265e-10	3.71959e-09	13.0846	14.1336	12.8408	5.87672	7.68001	6.4597
	ENSG00000128512	DOCK4	9732	dedicator of cytokinesis 4	512.53	-0.648651	0.102766	-6.31193	2.75571e-10	3.73424e-09	19.4514	20.3941	17.7795	29.1124	27.7029	31.2448
	ENSG00000213799	ZNF845	91664	zinc finger protein 845	507.9	0.65968	0.104688	6.30139	2.94985e-10	3.99403e-09	29.4278	29.8798	30.4721	19.3028	16.2743	19.8372
	ENSG00000164509	IL31RA	133396	interleukin 31 receptor A	254.082	-0.832565	0.132193	-6.2981	3.01319e-10	4.07645e-09	8.87346	9.15365	8.3465	14.6918	15.2229	15.8515
	ENSG00000117000	RLF	6018	RLF zinc finger	1976.56	0.507416	0.080581	6.29696	3.03535e-10	4.10306e-09	115.104	108.231	111.665	82.9973	66.8801	79.8529
	ENSG00000078114	NEBL	10529	nebulette	247.397	-0.937516	0.148897	-6.29641	3.04626e-10	4.11445e-09	9.17426	7.44623	7.90201	17.4945	12.9372	15.3017
	ENSG00000181218	H2AC25	92815	H2A clustered histone 25	220.353	0.950505	0.151045	6.29286	3.11668e-10	4.20612e-09	14.2376	14.7028	12.9889	6.05754	6.67429	8.42968
	ENSG00000164236	ANKRD33B	651746	ankyrin repeat domain 33B	42.1965	2.07203	0.329484	6.28872	3.20093e-10	4.31628e-09	3.55941	3.27255	3.01264	0.678083	0.822858	0.77883
	ENSG00000157240	FZD1	8321	frizzled class receptor 1	368.272	-0.721587	0.114754	-6.28811	3.21352e-10	4.32973e-09	13.1347	13.849	13.1371	20.2973	22.1715	21.9905
	ENSG00000276966	H4C5	8367	H4 clustered histone 5	907.936	-0.567905	0.0903493	-6.28566	3.26463e-10	4.395e-09	35.4938	35.7609	34.3244	45.7028	52.8458	53.9225
	ENSG00000159208	CIART	148523	circadian associated repressor of transcription	144.984	1.08153	0.172101	6.28427	3.29396e-10	4.43088e-09	8.87346	10.1022	9.43303	4.43014	4.48001	4.16903
	ENSG00000143776	CDC42BPA	8476	CDC42 binding protein kinase alpha	2024.81	-0.475775	0.0757154	-6.28373	3.30545e-10	4.4391e-09	81.8163	81.1971	81.4895	115.862	98.4687	117.191
	ENSG00000133313	CNDP2	55748	carnosine dipeptidase 2	1067.52	0.526855	0.0838701	6.2818	3.34674e-10	4.49089e-09	63.5681	61.0401	57.339	38.6959	43.0629	41.1863
	ENSG00000115232	ITGA4	3676	integrin subunit alpha 4	1047.2	-0.556557	0.0886203	-6.28024	3.38048e-10	4.53247e-09	42.9636	39.1283	40.3003	64.011	52.8001	58.5497
	ENSG00000134308	YWHAQ	10971	tyrosine 3-monooxygenase/tryptophan 5-monooxygenase activation protein theta	7787.86	-0.383644	0.0611007	-6.27888	3.41029e-10	4.56873e-09	329.471	311.556	334.403	424.932	409.783	404.671
	ENSG00000120697	ALG5	29880	ALG5 dolichyl-phosphate beta-glucosyltransferase	1137.01	0.496327	0.0790621	6.27769	3.43634e-10	4.5999e-09	67.328	60.3761	64.4014	43.8042	43.6572	45.1721
	ENSG00000198855	FICD	11153	FIC domain protein adenylyltransferase	227.649	0.880834	0.14032	6.27731	3.44488e-10	4.6076e-09	13.7363	14.513	14.3224	7.3685	8.00001	7.14691
	ENSG00000099968	BCL2L13	23786	BCL2 like 13	2040.39	0.434242	0.0691984	6.27531	3.4893e-10	4.66323e-09	116.207	112.737	109.591	83.4042	81.6458	78.8909
	ENSG00000181830	SLC35C1	55343	solute carrier family 35 member C1	338.016	0.755419	0.12042	6.27318	3.53749e-10	4.72381e-09	20.4541	21.9593	18.8661	11.211	11.7486	12.4155
	ENSG00000148300	REXO4	57109	REX4 homolog, 3'-5' exonuclease	575.053	0.591902	0.0943791	6.27153	3.57514e-10	4.77023e-09	33.7392	32.9152	33.1391	21.2466	21.44	21.8072
	ENSG00000167191	GPRC5B	51704	G protein-coupled receptor class C group 5 member B	237.138	0.872099	0.13915	6.26733	3.67296e-10	4.89678e-09	13.5358	15.7936	14.915	7.63973	7.86287	8.06318
	ENSG00000198604	BAZ1A	11177	bromodomain adjacent to zinc finger domain 1A	2271.71	0.486883	0.0777156	6.26494	3.7297e-10	4.96841e-09	132.099	127.772	122.926	91.9028	77.8515	96.5749
	ENSG00000174307	PHLDA3	23612	pleckstrin homology like domain family A member 3	1093.29	0.54061	0.0863184	6.26298	3.77697e-10	5.02733e-09	61.9137	65.5458	59.5614	37.9274	42.4686	44.8972
	ENSG00000175376	EIF1AD	84285	eukaryotic translation initiation factor 1A domain containing	594.513	0.612548	0.0978098	6.26264	3.78506e-10	5.03404e-09	34.9925	36.33	32.4476	20.9754	21.44	23.7314
	ENSG00000154803	FLCN	201163	folliculin	831.628	0.554771	0.0886087	6.26091	3.82732e-10	5.08614e-09	51.436	44.5825	46.8688	32.2767	31.1315	31.2906
	ENSG00000142655	PEX14	5195	peroxisomal biogenesis factor 14	393.167	0.730744	0.116742	6.25946	3.86317e-10	5.12966e-09	24.4647	25.1844	21.1873	12.8836	14.3086	14.3854
	ENSG00000166402	TUB	7275	TUB bipartite transcription factor	141.315	-1.08283	0.173057	-6.25708	3.92249e-10	5.20423e-09	4.41166	4.07883	4.59304	8.72467	9.18858	9.07107
	ENSG00000139629	GALNT6	11226	polypeptide N-acetylgalactosaminyltransferase 6	444.423	-0.696643	0.111345	-6.25664	3.93372e-10	5.21495e-09	17.3459	16.2205	15.4089	28.163	23.4057	25.7472
	ENSG00000115641	FHL2	2274	four and a half LIM domains 2	2198.27	-0.418493	0.0669469	-6.25112	4.0753e-10	5.3983e-09	90.9906	87.9794	92.6017	118.529	117.577	117.42
	ENSG00000123384	LRP1	4035	LDL receptor related protein 1	3093.14	-0.599604	0.0959482	-6.24925	4.1242e-10	5.4587e-09	123.226	134.364	97.5899	184.393	158.4	181.605
	ENSG00000184009	ACTG1	71	actin gamma 1	45720.4	-0.373725	0.0598417	-6.24523	4.23173e-10	5.59653e-09	1975.02	1925.11	1849.96	2334.96	2524.16	2393.39
	ENSG00000122707	RECK	8434	reversion inducing cysteine rich protein with kazal motifs	784.048	-0.553846	0.0887281	-6.24205	4.31865e-10	5.70691e-09	31.6336	30.2118	29.8795	46.5165	41.8286	42.7898
	ENSG00000145220	LYAR	55646	Ly1 antibody reactive	547.185	0.630548	0.101074	6.23849	4.41818e-10	5.83377e-09	33.6389	29.3581	32.9909	19.6644	19.5657	21.1658
	ENSG00000113645	WWC1	23286	WW and C2 domain containing 1	111.606	1.24821	0.200164	6.23595	4.49033e-10	5.92245e-09	8.7732	7.30395	6.61794	3.3	3.01715	2.97788
	ENSG00000091136	LAMB1	3912	laminin subunit beta 1	7186.31	-0.346946	0.0556379	-6.2358	4.49478e-10	5.92245e-09	307.413	305.201	300.523	381.263	373.212	376.724
	ENSG00000186469	GNG2	54331	G protein subunit gamma 2	839.522	-0.661539	0.106088	-6.23575	4.49611e-10	5.92245e-09	32.536	29.5952	31.7562	56.4617	43.8858	44.2558
	ENSG00000119638	NEK9	91754	NIMA related kinase 9	1024.14	-0.534924	0.085836	-6.23193	4.60736e-10	6.06203e-09	37.449	42.0214	41.1892	54.9247	58.6058	56.8087
	ENSG00000118680	MYL12B	103910	myosin light chain 12B	9700.69	0.378858	0.0607937	6.23186	4.60942e-10	6.06203e-09	526.442	507.103	549.14	397.763	398.035	389.69
	ENSG00000226950	DANCR	57291	differentiation antagonizing non-protein coding RNA	230.788	-0.894441	0.143545	-6.23109	4.63189e-10	6.08673e-09	7.41962	7.82566	8.05018	12.5671	14.0343	15.6224
	ENSG00000182985	CADM1	23705	cell adhesion molecule 1	21.6823	4.1814	0.671272	6.22908	4.69196e-10	6.16076e-09	2.4565	1.70742	1.77795	0.271233	0	0.0458135
	ENSG00000163788	SNRK	54861	SNF related kinase	963.332	0.562079	0.0902481	6.22815	4.71961e-10	6.19214e-09	56.5495	52.4556	56.7957	40.3233	33.8743	35.1848
	ENSG00000163346	PBXIP1	57326	PBX homeobox interacting protein 1	1377.26	-0.503465	0.0808649	-6.226	4.78488e-10	6.2728e-09	52.6392	56.487	55.2647	74.6343	79.7258	72.5686
	ENSG00000162692	VCAM1	7412	vascular cell adhesion molecule 1	52.182	1.8236	0.292936	6.22525	4.80795e-10	6.29803e-09	4.161	3.93654	3.65468	1.31096	0.868572	1.05371
	ENSG00000136770	DNAJC1	64215	DnaJ heat shock protein family (Hsp40) member C1	1103.14	0.538505	0.0865478	6.22205	4.90699e-10	6.42267e-09	67.8795	57.815	62.9692	44.5274	41.1886	40.7282
	ENSG00000198732	SMOC1	64093	SPARC related modular calcium binding 1	171.83	-0.986438	0.158543	-6.2219	4.91171e-10	6.42375e-09	5.46445	5.73882	5.43263	10.2164	10.1943	11.7283
	ENSG00000175832	ETV4	2118	ETS variant transcription factor 4	366.633	-0.708978	0.113955	-6.22155	4.92257e-10	6.43286e-09	13.6862	12.7582	13.7297	20.6137	21.6686	21.6698
	ENSG00000164733	CTSB	1508	cathepsin B	13022	-0.42424	0.0682041	-6.22015	4.96675e-10	6.48546e-09	544.841	529.868	530.521	712.077	736.367	647.574
	ENSG00000092470	WDR76	79968	WD repeat domain 76	367.157	-0.761161	0.122421	-6.21755	5.04979e-10	6.58868e-09	13.2851	12.7582	13.2853	18.8055	22.7657	23.3649
	ENSG00000114648	KLHL18	23276	kelch like family member 18	761.525	0.540475	0.0869435	6.21639	5.08709e-10	6.63211e-09	42.7129	44.7723	42.7696	28.8863	27.9772	30.4202
	ENSG00000064703	DDX20	11218	DEAD-box helicase 20	895.65	0.510471	0.0821467	6.21414	5.16077e-10	6.72285e-09	50.684	49.7996	51.4125	34.8987	34.4229	34.5434
	ENSG00000128595	CALU	813	calumenin	23323	-0.386248	0.0621675	-6.21302	5.19749e-10	6.76535e-09	994.58	916.171	1007.51	1288.31	1216.5	1209.98
	ENSG00000162783	IER5	51278	immediate early response 5	1128.53	0.517621	0.0833148	6.21283	5.20395e-10	6.76841e-09	64.9217	63.5538	63.3149	41.9507	46.6286	41.8277
	ENSG00000106771	TMEM245	23731	transmembrane protein 245	2091.9	-0.486713	0.0783652	-6.21083	5.27042e-10	6.84947e-09	82.7187	82.0983	86.6258	125.626	107.886	109.723
	ENSG00000185219	ZNF445	353274	zinc finger protein 445	522.386	-0.625381	0.100706	-6.20999	5.29891e-10	6.88108e-09	20.3037	19.161	19.8538	28.2987	28.8	32.0695
	ENSG00000116815	CD58	965	CD58 molecule	291.805	0.783271	0.126188	6.20717	5.39457e-10	6.9998e-09	18.0477	18.497	16.7424	10.7589	9.41715	9.98734
	ENSG00000182149	IST1	9798	IST1 factor associated with ESCRT-III	2721.45	0.410295	0.06612	6.20531	5.45894e-10	7.07775e-09	148.242	147.265	152.706	106.369	112.092	110.044
	ENSG00000151725	CENPU	79682	centromere protein U	368.734	-0.74442	0.119969	-6.20508	5.46687e-10	7.08247e-09	13.8867	12.1891	13.7297	21.6082	19.4286	23.9605
	ENSG00000112159	MDN1	23195	midasin AAA ATPase 1	2087.29	-0.464718	0.0748955	-6.20489	5.4735e-10	7.0855e-09	81.7662	87.6948	83.6626	111.703	104.732	124.246
	ENSG00000150593	PDCD4	27250	programmed cell death 4	958.153	-0.612631	0.0987517	-6.20375	5.51319e-10	7.13128e-09	41.5098	33.674	34.275	59.7617	50.0115	53.1437
	ENSG00000170312	CDK1	983	cyclin dependent kinase 1	831.949	-0.63698	0.102707	-6.20192	5.57784e-10	7.20926e-09	32.7867	26.6547	34.5713	49.048	43.5201	49.8909
	ENSG00000165259	HDX	139324	highly divergent homeobox	378.8	0.789451	0.127338	6.19964	5.65918e-10	7.30866e-09	22.6599	21.8644	24.7432	13.9685	10.56	14.5687
	ENSG00000145864	GABRB2	2561	gamma-aminobutyric acid type A receptor subunit beta2	215.441	-0.93014	0.150192	-6.19299	5.9032e-10	7.61786e-09	7.36949	6.68738	7.35875	13.8329	11.2457	14.7061
	ENSG00000139178	C1RL	51279	complement C1r subcomponent like	592.302	0.64457	0.104118	6.19074	5.98809e-10	7.72136e-09	35.6944	37.0889	31.5093	22.3767	22.4915	20.0663
	ENSG00000150457	LATS2	26524	large tumor suppressor kinase 2	714.204	0.550991	0.0890482	6.18757	6.11002e-10	7.87244e-09	41.8607	41.0729	39.6088	26.8069	27.7943	26.8467
	ENSG00000188177	ZC3H6	376940	zinc finger CCCH-type containing 6	281.342	-0.782464	0.126498	-6.18559	6.18714e-10	7.96559e-09	9.62545	10.1496	10.0751	17.3137	16	16.7219
	ENSG00000163872	YEATS2	55689	YEATS domain containing 2	2426.06	0.396026	0.0640486	6.18321	6.2812e-10	8.08037e-09	134.405	133.7	129.84	96.5138	98.0115	100.057
	ENSG00000143507	DUSP10	11221	dual specificity phosphatase 10	3270.51	0.509601	0.0824565	6.18023	6.40066e-10	8.22765e-09	188.147	180.227	186.191	140.137	126.583	112.381
	ENSG00000198467	TPM2	7169	tropomyosin 2	7685.07	-0.386354	0.0625362	-6.17808	6.48852e-10	8.33409e-09	323.054	313.406	325.069	388.135	424.138	411.634
	ENSG00000135679	MDM2	4193	MDM2 proto-oncogene	5295.74	0.571593	0.0925606	6.17534	6.60232e-10	8.47366e-09	315.234	295.383	303.339	237.103	169.874	192.325
	ENSG00000128342	LIF	3976	LIF interleukin 6 family cytokine	158.163	1.06156	0.171912	6.175	6.61625e-10	8.48494e-09	11.6308	9.62793	9.63058	4.1137	4.98286	5.31437
	ENSG00000114738	MAPKAPK3	7867	MAPK activated protein kinase 3	1943.05	-0.443826	0.071911	-6.17188	6.74809e-10	8.6473e-09	79.6606	83.4737	74.5259	101.396	104.96	108.578
	ENSG00000052795	FNIP2	57600	folliculin interacting protein 2	905.233	0.529138	0.0857431	6.1712	6.77734e-10	8.67805e-09	50.9848	52.5979	50.7704	36.4809	31.5886	36.1927
	ENSG00000158615	PPP1R15B	84919	protein phosphatase 1 regulatory subunit 15B	1542.42	0.485448	0.0786905	6.16909	6.86861e-10	8.7881e-09	93.4972	82.2406	84.107	63.6494	56.2744	60.8403
	ENSG00000175324	LSM1	27257	LSM1 homolog, mRNA degradation associated	860.773	0.588632	0.0954842	6.1647	7.06175e-10	9.02821e-09	54.0429	43.5865	51.6594	33	31.36	32.2985
	ENSG00000037474	NSUN2	54888	NOP2/Sun RNA methyltransferase 2	1990.73	0.46301	0.0751331	6.16253	7.15927e-10	9.1458e-09	114.001	105.433	113.641	76.985	72.6858	85.9003
	ENSG00000138160	KIF11	3832	kinesin family member 11	987.222	-0.589362	0.0957586	-6.15466	7.52392e-10	9.6042e-09	38.4015	37.4209	37.979	56.5069	47.4515	63.0852
	ENSG00000104312	RIPK2	8767	receptor interacting serine/threonine kinase 2	820.305	0.580463	0.0943798	6.15029	7.73436e-10	9.86519e-09	46.0718	48.1397	47.659	33.9041	30.2629	28.2211
	ENSG00000260260	SNHG19	100507303	small nucleolar RNA host gene 19	89.9149	-1.32871	0.216219	-6.14519	7.98682e-10	1.01793e-08	2.70716	2.46627	2.22244	6.01233	5.71429	6.36808
	ENSG00000169118	CSNK1G1	53944	casein kinase 1 gamma 1	1104.21	0.479958	0.0781064	6.14492	8.0003e-10	1.01887e-08	63.7686	62.7001	59.2157	44.211	41.28	44.21
	ENSG00000132688	NES	10763	nestin	1456.1	-0.505743	0.0824269	-6.13565	8.48106e-10	1.07926e-08	61.3622	58.6213	53.7831	73.5946	79.8172	86.954
	ENSG00000064961	HMG20B	10362	high mobility group 20B	728.774	-0.657215	0.107204	-6.13049	8.76112e-10	1.11404e-08	27.1718	26.8918	27.5583	35.2151	45.8058	44.3475
	ENSG00000123572	NRK	203447	Nik related kinase	389.458	-0.826869	0.134906	-6.12921	8.83183e-10	1.12217e-08	14.5886	12.1891	13.7791	21.1562	20.3429	28.6793
	ENSG00000165424	ZCCHC24	219654	zinc finger CCHC-type containing 24	494.553	-0.65275	0.106509	-6.12861	8.86526e-10	1.12526e-08	18.9501	18.9713	17.582	25.9028	29.9429	29.1374
	ENSG00000145675	PIK3R1	5295	phosphoinositide-3-kinase regulatory subunit 1	1151.5	-0.572912	0.0934828	-6.12852	8.86982e-10	1.12526e-08	44.1668	46.0528	43.4117	72.374	55.7258	65.6966
	ENSG00000213719	CLIC1	1192	chloride intracellular channel 1	15109.6	0.358444	0.0584897	6.12833	8.88071e-10	1.12578e-08	811.496	824.303	814.401	590.113	635.978	635.479
	ENSG00000141378	PTRH2	51651	peptidyl-tRNA hydrolase 2	492.938	0.650552	0.106195	6.12601	9.01089e-10	1.1414e-08	30.1297	27.129	29.6819	16.9521	17.0972	19.9289
	ENSG00000124357	NAGK	55577	N-acetylglucosamine kinase	841.434	0.575326	0.0939253	6.12535	9.04832e-10	1.14526e-08	45.771	49.2779	50.2272	30.5589	34.1943	30.1911
	ENSG00000102218	RP2	6102	RP2 activator of ARL3 GTPase	833.293	0.590521	0.0964637	6.12169	9.25851e-10	1.17097e-08	51.2355	43.8711	49.4864	34.1302	28.2515	31.1532
	ENSG00000091986	CCDC80	151887	coiled-coil domain containing 80	18910.2	-0.348749	0.0569866	-6.11985	9.36653e-10	1.18373e-08	848.393	784.368	769.113	974.767	985.007	1019.03
	ENSG00000163110	PDLIM5	10611	PDZ and LIM domain 5	3030.86	-0.396322	0.0648146	-6.1147	9.67358e-10	1.22159e-08	129.141	127.819	120.851	167.441	152.777	164.241
	ENSG00000072506	HSD17B10	3028	hydroxysteroid 17-beta dehydrogenase 10	842.483	0.526177	0.0860582	6.1142	9.7045e-10	1.22456e-08	48.2275	49.2779	46.0292	30.6041	32.8686	33.6271
	ENSG00000136478	TEX2	55852	testis expressed 2	789.113	-0.519021	0.0849031	-6.11309	9.77173e-10	1.2321e-08	31.4331	30.6861	31.5093	43.8494	42.3772	44.4849
	ENSG00000158773	USF1	7391	upstream transcription factor 1	736.249	0.552697	0.0905091	6.10654	1.01814e-09	1.28277e-08	45.3198	40.4089	40.6954	28.163	28.1143	27.6255
	ENSG00000118473	SGIP1	84251	SH3GL interacting endocytic adaptor 1	98.243	-1.33031	0.217943	-6.10394	1.03484e-09	1.30283e-08	2.25596	2.98798	2.81509	5.6959	6.40001	7.69667
	ENSG00000142173	COL6A2	1292	collagen type VI alpha 2 chain	14414.6	-0.504964	0.0827532	-6.10204	1.04722e-09	1.31741e-08	595.876	624.298	500.691	804.839	835.521	735.032
	ENSG00000091656	ZFHX4	79776	zinc finger homeobox 4	724.889	-0.707147	0.115913	-6.10066	1.0563e-09	1.32782e-08	24.1639	30.4015	24.8913	43.1713	35.3829	48.1042
	ENSG00000008838	MED24	9862	mediator complex subunit 24	1015.79	0.522731	0.0856876	6.10044	1.0578e-09	1.32822e-08	62.0641	56.9139	53.9806	37.0233	40.4572	39.7203
	ENSG00000134775	FHOD3	80206	formin homology 2 domain containing 3	551.287	0.63227	0.103645	6.10037	1.05823e-09	1.32822e-08	30.3803	31.7769	34.5219	19.6644	21.3029	19.7914
	ENSG00000176390	CRLF3	51379	cytokine receptor like factor 3	585.519	0.597074	0.0978785	6.10016	1.05965e-09	1.32899e-08	36.8474	32.0141	32.9415	21.8343	21.0743	22.6319
	ENSG00000177294	FBXO39	162517	F-box protein 39	19.633	4.26255	0.699197	6.09635	1.08515e-09	1.35994e-08	1.8549	1.75484	1.77795	0.0452055	0.0914287	0.137441
	ENSG00000170145	SIK2	23235	salt inducible kinase 2	1006.4	-0.58986	0.0967854	-6.09452	1.09769e-09	1.37431e-08	40.3066	39.8397	35.8554	63.8754	54.3544	51.7234
	ENSG00000135926	TMBIM1	64114	transmembrane BAX inhibitor motif containing 1	4140.32	0.400337	0.0656889	6.09443	1.09829e-09	1.37431e-08	235.122	226.897	218.096	172.866	168.823	159.935
	ENSG00000143862	ARL8A	127829	ADP ribosylation factor like GTPase 8A	504.641	0.644156	0.1057	6.09419	1.09995e-09	1.37536e-08	30.5809	30.3066	27.9534	18.5795	19.6115	17.1342
	ENSG00000019144	PHLDB1	23187	pleckstrin homology like domain family B member 1	1650.76	-0.47672	0.0782986	-6.08849	1.13982e-09	1.42413e-08	65.2726	70.0989	63.8581	83.3138	91.1087	95.7502
	ENSG00000170776	AKAP13	11214	A-kinase anchoring protein 13	2160.05	-0.397827	0.0653574	-6.08695	1.15084e-09	1.43681e-08	90.9405	89.8291	88.305	116.449	110.583	118.382
	ENSG00000172985	SH3RF3	344558	SH3 domain containing ring finger 3	193.255	-0.937739	0.154071	-6.08642	1.15466e-09	1.44049e-08	7.16896	6.45024	5.53141	12.0699	11.0172	12.6445
	ENSG00000230590	FTX	100302692	FTX transcript, XIST regulator	623.371	-0.707839	0.116304	-6.08608	1.15707e-09	1.4424e-08	21.1559	24.141	23.0146	34.5822	30.9486	43.4312
	ENSG00000178726	THBD	7056	thrombomodulin	349.042	-0.830648	0.13651	-6.08489	1.16573e-09	1.45211e-08	13.0345	13.6119	9.63058	22.2411	21.3943	19.15
	ENSG00000214655	ZSWIM8	23053	zinc finger SWIM-type containing 8	1144.65	0.485147	0.0797622	6.08242	1.18385e-09	1.47356e-08	63.919	67.9172	60.8949	43.6233	44.7543	45.7677
	ENSG00000177694	NAALADL2	254827	N-acetylated alpha-linked acidic dipeptidase like 2	144.455	-1.23659	0.203741	-6.06942	1.28369e-09	1.59543e-08	3.35888	4.45825	4.59304	11.9795	7.40572	9.1627
	ENSG00000143751	SDE2	163859	SDE2 telomere maintenance homolog	903.197	0.556013	0.0916636	6.0658	1.31298e-09	1.63061e-08	55.1458	49.4677	50.6223	37.837	31.5886	33.398
	ENSG00000103260	METRN	79006	meteorin, glial cell differentiation regulator	476.355	-0.682668	0.112602	-6.06267	1.33882e-09	1.66145e-08	17.4963	18.829	16.4461	25.7219	30.1715	26.5718
	ENSG00000126524	SBDS	51119	SBDS ribosome maturation factor	2190.23	0.433037	0.0714351	6.06197	1.34463e-09	1.6674e-08	124.78	113.211	125.247	86.1165	83.8858	92.1768
	ENSG00000165124	SVEP1	79987	sushi, von Willebrand factor type A, EGF and pentraxin domain containing 1	100.278	-1.23906	0.204622	-6.05538	1.40088e-09	1.73585e-08	2.95782	2.89312	2.7657	6.5548	6.03429	7.23853
	ENSG00000175040	CHST2	9435	carbohydrate sulfotransferase 2	857.17	0.530691	0.0876909	6.05184	1.43201e-09	1.77309e-08	49.3806	51.3174	45.5353	31.4178	33.6	33.5813
	ENSG00000131446	MGAT1	4245	alpha-1,3-mannosyl-glycoprotein 2-beta-N-acetylglucosaminyltransferase	3927.25	0.455296	0.0752428	6.05101	1.43937e-09	1.78087e-08	223.942	228.367	203.378	141.132	162.972	161.584
	ENSG00000146425	DYNLT1	6993	dynein light chain Tctex-type 1	1964.49	0.44359	0.0733542	6.04724	1.47348e-09	1.82171e-08	107.484	104.058	115.172	77.1658	79.3601	77.4706
	ENSG00000018189	RUFY3	22902	RUN and FYVE domain containing 3	960.501	-0.552016	0.0913119	-6.04539	1.49047e-09	1.84134e-08	35.544	38.0849	38.7692	57.2754	47.4515	55.9841
	ENSG00000142945	KIF2C	11004	kinesin family member 2C	855.867	-0.501697	0.0829999	-6.04455	1.49824e-09	1.84954e-08	35.1429	34.1483	32.9909	47.511	46.1715	47.3712
	ENSG00000137965	IFI44	10561	interferon induced protein 44	6006.51	0.419091	0.0693519	6.04296	1.51311e-09	1.86651e-08	330.624	321.943	339.342	253.106	215.177	255.09
	ENSG00000170275	CRTAP	10491	cartilage associated protein	4399.47	-0.42011	0.0695415	-6.04115	1.53022e-09	1.88621e-08	186.393	183.879	173.005	236.199	247.909	223.295
	ENSG00000157111	TMEM171	134285	transmembrane protein 171	165.143	1.02505	0.169687	6.04085	1.533e-09	1.88822e-08	11.4804	10.5765	9.9269	4.38494	4.75429	6.18482
	ENSG00000172986	GXYLT2	727936	glucoside xylosyltransferase 2	226.057	-0.938813	0.155524	-6.03646	1.57532e-09	1.9389e-08	8.67293	7.35138	6.371	16.0028	12.8457	12.9194
	ENSG00000133997	MED6	10001	mediator complex subunit 6	483.515	0.626771	0.103862	6.03462	1.59335e-09	1.95963e-08	28.8764	26.8444	28.9905	17.9466	18.2857	17.1801
	ENSG00000142676	RPL11	6135	ribosomal protein L11	13175.7	-0.378441	0.0627131	-6.03448	1.59472e-09	1.95985e-08	566.047	532.524	555.215	681.925	730.698	680.101
	ENSG00000213190	MLLT11	10962	MLLT11 transcription factor 7 cofactor	678.864	0.612941	0.101602	6.03279	1.61154e-09	1.97906e-08	41.5098	34.67	42.3252	26.2644	24.1372	25.06
	ENSG00000174444	RPL4	6124	ribosomal protein L4	26719.8	-0.373328	0.0618994	-6.0312	1.62743e-09	1.99708e-08	1116.85	1110.91	1132.31	1403.72	1477.94	1355.35
	ENSG00000146247	PHIP	55023	pleckstrin homology domain interacting protein	1688.82	-0.518366	0.0859979	-6.02766	1.66353e-09	2.03986e-08	66.3254	71.0001	63.1173	100.763	81.2801	97.9035
	ENSG00000080824	HSP90AA1	3320	heat shock protein 90 alpha family class A member 1	9365.28	0.448745	0.0744574	6.02687	1.67169e-09	2.04834e-08	546.044	523.655	491.11	385.92	323.658	405.495
	ENSG00000113811	SELENOK	58515	selenoprotein K	640.614	0.579919	0.0962949	6.02233	1.71925e-09	2.10506e-08	37.6495	35.8557	37.2876	23.6877	25.6	22.8609
	ENSG00000174405	LIG4	3981	DNA ligase 4	517.147	0.695937	0.115647	6.01778	1.76821e-09	2.16341e-08	32.887	29.7375	29.7313	18.9411	15.2229	21.4407
	ENSG00000133169	BEX1	55859	brain expressed X-linked 1	845.9	0.548374	0.0911589	6.01558	1.79244e-09	2.19142e-08	52.3384	46.7168	46.0292	34.085	32	30.466
	ENSG00000116678	LEPR	3953	leptin receptor	567.026	-0.740872	0.123233	-6.01195	1.83301e-09	2.23937e-08	20.805	18.497	21.9775	39.5096	30.9943	29.1832
	ENSG00000101849	TBL1X	6907	transducin beta like 1 X-linked	379.794	-0.683334	0.113696	-6.01018	1.85317e-09	2.26231e-08	14.2878	14.845	12.9395	22.3767	21.8972	21.5323
	ENSG00000102794	ACOD1	730249	aconitate decarboxylase 1	19.6285	3.82407	0.636349	6.0094	1.86216e-09	2.27162e-08	1.80477	1.61256	1.87673	0.135617	0.0457143	0.183254
	ENSG00000107201	RIGI	23586	RNA sensor RIG-I	175.648	1.17749	0.196109	6.00428	1.92183e-09	2.34095e-08	9.12413	13.8016	12.1987	4.38494	4.16	6.64296
	ENSG00000171453	POLR1C	9533	RNA polymerase I and III subunit C	643.103	0.567818	0.094572	6.00408	1.92424e-09	2.34215e-08	36.5968	35.666	38.5717	23.0096	24.7772	25.06
	ENSG00000139514	SLC7A1	6541	solute carrier family 7 member 1	1241.73	-0.51951	0.0865439	-6.00285	1.93883e-09	2.35817e-08	52.0877	52.3608	42.9178	69.2549	65.6458	70.8735
	ENSG00000169032	MAP2K1	5604	mitogen-activated protein kinase kinase 1	1868.75	0.407262	0.0678573	6.00174	1.95217e-09	2.37265e-08	103.223	104.769	99.5654	74.0919	74.4229	77.4248
	ENSG00000103978	TMEM87A	25963	transmembrane protein 87A	2038.98	0.446811	0.074507	5.99689	2.01129e-09	2.4427e-08	117.561	105.48	116.505	85.0768	75.8858	81.7313
	ENSG00000166750	SLFN5	162394	schlafen family member 5	9750.37	0.495117	0.0825917	5.99476	2.03791e-09	2.47322e-08	550.957	551.875	543.658	418.965	316.16	404.396
	ENSG00000242498	ARPIN	348110	actin related protein 2/3 complex inhibitor	351.625	-0.736315	0.12286	-5.99311	2.0587e-09	2.4966e-08	12.4329	14.3708	11.2604	21.2466	20.2972	20.2496
	ENSG00000103657	HERC1	8925	HECT and RLD domain containing E3 ubiquitin protein ligase family member 1	2329.72	-0.422159	0.0704468	-5.99259	2.06527e-09	2.50273e-08	95.1516	100.69	91.5646	119.523	122.88	132.905
	ENSG00000136861	CDK5RAP2	55755	CDK5 regulatory subunit associated protein 2	1144.53	-0.466505	0.0778581	-5.99174	2.07606e-09	2.51397e-08	44.9188	48.2819	45.486	62.3836	61.4858	62.8561
	ENSG00000163798	SLC4A1AP	22950	solute carrier family 4 member 1 adaptor protein	1113.1	0.464578	0.0775549	5.99031	2.09442e-09	2.53434e-08	63.2673	60.5659	62.4753	43.8946	44.1143	43.477
	ENSG00000138193	PLCE1	51196	phospholipase C epsilon 1	121.709	-1.13262	0.189103	-5.98946	2.10545e-09	2.54582e-08	3.10822	4.0314	3.85223	7.91097	7.49715	8.10899
	ENSG00000154767	XPC	7508	XPC complex subunit, DNA damage recognition and repair factor	1570.49	0.428146	0.0715341	5.9852	2.16128e-09	2.61142e-08	87.8322	87.7897	84.4528	62.0672	63.8629	62.3064
	ENSG00000092964	DPYSL2	1808	dihydropyrimidinase like 2	2723.87	-0.421554	0.0704343	-5.98507	2.16298e-09	2.61155e-08	120.619	110.603	105.047	152.162	141.943	144.404
	ENSG00000157456	CCNB2	9133	cyclin B2	615.01	-0.598905	0.100078	-5.98438	2.1722e-09	2.62077e-08	23.1612	23.5244	23.9036	31.237	35.6572	37.2922
	ENSG00000166441	RPL27A	6157	ribosomal protein L27a	8551.4	-0.438283	0.0732841	-5.98061	2.2231e-09	2.67827e-08	345.965	336.503	365.517	444.054	498.606	439.489
	ENSG00000129317	PUS7L	83448	pseudouridine synthase 7 like	1330.46	-0.616289	0.103057	-5.9801	2.23001e-09	2.68463e-08	53.0402	49.7996	48.8443	85.0768	60.5715	81.1357
	ENSG00000071794	HLTF	6596	helicase like transcription factor	1691.51	-0.56561	0.0945891	-5.97966	2.23607e-09	2.68996e-08	66.8267	60.3761	69.6859	107.815	82.2401	93.9635
	ENSG00000115977	AAK1	22848	AP2 associated kinase 1	1092.06	-0.580349	0.0971363	-5.97459	2.30671e-09	2.77293e-08	46.4729	42.97	36.9913	66.7234	54.3086	63.131
	ENSG00000015475	BID	637	BH3 interacting domain death agonist	554.514	0.594946	0.0995907	5.97391	2.31632e-09	2.78167e-08	33.7392	30.8284	31.7562	19.7548	21.7143	20.6161
	ENSG00000076356	PLXNA2	5362	plexin A2	2056.99	-0.51655	0.0864687	-5.97384	2.31736e-09	2.78167e-08	81.3651	88.6434	74.3283	105.781	106.743	128.324
	ENSG00000160789	LMNA	4000	lamin A/C	11579.3	-0.391448	0.0655371	-5.97292	2.3304e-09	2.7953e-08	495.36	491.404	459.453	568.957	636.938	641.526
	ENSG00000072518	MARK2	2011	microtubule affinity regulating kinase 2	446.151	0.637138	0.106757	5.96809	2.40048e-09	2.87726e-08	26.871	27.129	24.3975	16.2288	16.7772	16.0805
	ENSG00000149260	CAPN5	726	calpain 5	628.977	-0.606815	0.101696	-5.96696	2.41713e-09	2.89512e-08	25.4172	25.1844	21.3848	34.2206	37.6229	34.8641
	ENSG00000172667	ZMAT3	64393	zinc finger matrin-type 3	970.097	-0.728255	0.122124	-5.96322	2.47309e-09	2.96e-08	38.0005	34.4803	32.9909	69.4357	44.3429	56.5339
	ENSG00000179021	C3orf38	285237	chromosome 3 open reading frame 38	1094.51	0.53865	0.0903463	5.96206	2.49082e-09	2.97906e-08	65.6736	61.5619	59.9565	47.059	38.1715	40.2701
	ENSG00000108651	UTP6	55813	UTP6 small subunit processome component	1471.16	0.423433	0.0710275	5.96153	2.49885e-09	2.9865e-08	80.9139	80.9126	81.4401	59.174	57.0515	60.5196
	ENSG00000131669	NINJ1	4814	ninjurin 1	420.721	0.746155	0.125283	5.95575	2.58883e-09	3.09179e-08	22.6098	28.9312	24.4962	13.2452	15.9543	14.981
	ENSG00000104518	GSDMD	79792	gasdermin D	588.229	0.666842	0.111988	5.95459	2.6072e-09	3.11148e-08	33.9397	37.2786	32.9415	18.4439	24	21.4407
	ENSG00000126012	KDM5C	8242	lysine demethylase 5C	2216.11	0.433583	0.0728378	5.95272	2.63718e-09	3.14499e-08	126.635	128.531	112.505	85.348	88.2287	91.5812
	ENSG00000185950	IRS2	8660	insulin receptor substrate 2	621.019	0.577865	0.0970819	5.95234	2.64339e-09	3.15011e-08	36.3461	38.1323	32.8921	23.9589	22.1257	24.0063
	ENSG00000148700	ADD3	120	adducin 3	1273.55	-0.495688	0.0832904	-5.95132	2.65988e-09	3.16749e-08	53.3912	49.3728	49.8321	75.4932	63.0401	71.1026
	ENSG00000105426	PTPRS	5802	protein tyrosine phosphatase receptor type S	248.336	-0.856963	0.144001	-5.95109	2.66358e-09	3.1696e-08	9.97638	8.53708	7.01304	14.6466	15.1772	15.1643
	ENSG00000132768	DPH2	1802	diphthamide biosynthesis 2	405.962	0.643242	0.108101	5.95039	2.67512e-09	3.18104e-08	24.0636	24.5204	22.8664	14.8274	14.4	15.3475
	ENSG00000168795	ZBTB5	9925	zinc finger and BTB domain containing 5	300.977	0.722242	0.121397	5.94943	2.69077e-09	3.19735e-08	17.9475	18.1176	18.0265	10.6233	10.2857	11.0411
	ENSG00000116984	MTR	4548	5-methyltetrahydrofolate-homocysteine methyltransferase	2634.37	-0.408428	0.0686945	-5.94557	2.75496e-09	3.27083e-08	112.297	105.67	108.85	139.188	131.474	152.147
	ENSG00000144597	EAF1	85403	ELL associated factor 1	907.748	0.529656	0.0890856	5.94547	2.75657e-09	3.27083e-08	52.94	51.5071	50.3753	38.0631	33.7829	32.5734
	ENSG00000096717	SIRT1	23411	sirtuin 1	649.548	0.63672	0.107098	5.94519	2.76129e-09	3.27407e-08	37.449	38.1323	38.5223	27.8014	20.9829	22.7235
	ENSG00000196504	PRPF40A	55660	pre-mRNA processing factor 40 homolog A	4710.67	0.402536	0.0677409	5.94229	2.81076e-09	3.33034e-08	264.048	249.093	261.063	201.933	172.983	195.944
	ENSG00000079432	CIC	23152	capicua transcriptional repressor	482.043	0.776181	0.130631	5.94177	2.81953e-09	3.33833e-08	31.4832	33.7689	22.6689	16.6808	16.0457	17.2717
	ENSG00000150403	TMCO3	55002	transmembrane and coiled-coil domains 3	2447.21	-0.423058	0.0712245	-5.93979	2.85394e-09	3.37424e-08	99.8139	100.595	101.343	127.118	138.56	128.232
	ENSG00000107186	MPDZ	8777	multiple PDZ domain crumbs cell polarity complex component	1167.92	-0.453517	0.0763863	-5.93715	2.9002e-09	3.42648e-08	47.5758	46.8591	47.8566	64.9151	60.3886	64.5512
	ENSG00000130164	LDLR	3949	low density lipoprotein receptor	1358.17	0.528951	0.0890956	5.93689	2.90475e-09	3.42939e-08	80.0116	82.0983	69.5377	47.2398	51.8858	57.3127
	ENSG00000286522	H3C2	8358	H3 clustered histone 2	1715.82	-0.607094	0.102335	-5.93241	2.98523e-09	3.52189e-08	64.5707	66.0201	65.6855	78.5672	100.572	112.335
	ENSG00000111275	ALDH2	217	aldehyde dehydrogenase 2 family member	405.835	-0.661977	0.111645	-5.92931	3.04215e-09	3.58648e-08	15.3907	15.5565	14.4212	24.5466	23.2686	22.0821
	ENSG00000107443	CCNJ	54619	cyclin J	293.688	0.74958	0.126448	5.92795	3.06734e-09	3.6136e-08	16.7944	17.9753	18.3722	10.9849	9.73715	10.079
	ENSG00000119403	PHF19	26147	PHD finger protein 19	599.641	-0.589108	0.0993819	-5.92771	3.07182e-09	3.61629e-08	22.1586	23.5244	23.4097	31.463	35.6572	34.1311
	ENSG00000277632	CCL3	6348	C-C motif chemokine ligand 3	15.8274	7.46627	1.25977	5.92667	3.09132e-09	3.63665e-08	1.25331	1.23313	2.07428	0	0	0
	ENSG00000005884	ITGA3	3675	integrin subunit alpha 3	7685.65	-0.433699	0.0731821	-5.92631	3.09826e-09	3.64222e-08	332.128	331.097	281.015	413.992	426.881	400.227
	ENSG00000168259	DNAJC7	7266	DnaJ heat shock protein family (Hsp40) member C7	1968.93	0.40908	0.0690546	5.924	3.142e-09	3.69101e-08	106.883	105.907	111.369	77.1206	78.1258	82.6476
	ENSG00000160570	DEDD2	162989	death effector domain containing 2	363.855	0.689669	0.116435	5.92321	3.15726e-09	3.7063e-08	22.6098	22.3387	19.9032	12.3411	13.44	13.3775
	ENSG00000138685	FGF2	2247	fibroblast growth factor 2	4055.63	0.58393	0.0985964	5.92242	3.17233e-09	3.71872e-08	249.259	225	228.22	178.969	122.652	155.308
	ENSG00000154928	EPHB1	2047	EPH receptor B1	60.3842	1.566	0.264418	5.92242	3.17235e-09	3.71872e-08	4.36153	4.22111	4.44488	1.26575	1.55429	1.46603
	ENSG00000115541	HSPE1	3336	heat shock protein family E (Hsp10) member 1	985.128	0.515171	0.0870227	5.91996	3.22014e-09	3.77206e-08	56.2487	54.2579	56.7957	41.2726	36.9829	35.7345
	ENSG00000112796	ENPP5	59084	ectonucleotide pyrophosphatase/phosphodiesterase family member 5	90.1015	-1.37094	0.231594	-5.91956	3.22811e-09	3.77872e-08	2.65703	2.1817	2.41999	7.50412	5.53144	5.22274
	ENSG00000013374	NUB1	51667	negative regulator of ubiquitin like proteins 1	1489.99	0.424214	0.0717102	5.91567	3.30527e-09	3.8663e-08	83.1198	81.1971	82.1315	60.5754	59.4286	58.8704
	ENSG00000168610	STAT3	6774	signal transducer and activator of transcription 3	2401.31	0.397473	0.0671942	5.91528	3.31307e-09	3.87267e-08	134.205	130.712	129.149	99.4974	97.8287	93.9635
	ENSG00000168615	ADAM9	8754	ADAM metallopeptidase domain 9	15095.7	-0.445911	0.0753927	-5.91451	3.32875e-09	3.88825e-08	620.641	586.118	637.841	914.056	753.692	780.204
	ENSG00000132467	UTP3	57050	UTP3 small subunit processome component	858.548	0.517056	0.0874234	5.91439	3.33116e-09	3.88832e-08	52.7394	47.1911	46.0292	33.9946	32.4115	32.8941
	ENSG00000186174	BCL9L	283149	BCL9 like	563.612	0.711997	0.120452	5.91106	3.3991e-09	3.96482e-08	37.3989	36.8517	26.8668	19.8	19.0172	21.3033
	ENSG00000164300	SERINC5	256987	serine incorporator 5	396.438	-0.679001	0.114918	-5.90859	3.45045e-09	4.02187e-08	15.14	13.7068	15.162	24.863	21.44	22.3112
	ENSG00000174791	RIN1	9610	Ras and Rab interactor 1	337.898	-0.762485	0.129077	-5.90722	3.47934e-09	4.05269e-08	13.235	12.2365	10.7171	19.2576	21.9429	18.5087
	ENSG00000172380	GNG12	55970	G protein subunit gamma 12	6011.89	-0.462697	0.0783754	-5.9036	3.55655e-09	4.1397e-08	252.217	228.841	248.765	365.848	294.446	319.687
	ENSG00000155660	PDIA4	9601	protein disulfide isomerase family A member 4	11500.5	0.350379	0.0593926	5.89937	3.64895e-09	4.24425e-08	627.359	622.733	610.48	472.217	488.732	459.83
	ENSG00000163156	SCNM1	79005	sodium channel modifier 1	596.736	0.554031	0.0939298	5.89835	3.67146e-09	4.26742e-08	33.7392	35.334	33.386	22.3767	22.2172	23.4107
	ENSG00000142751	GPN2	54707	GPN-loop GTPase 2	538.735	0.592437	0.100457	5.89743	3.69213e-09	4.28843e-08	29.5281	32.5358	31.4105	21.0206	19.1086	20.2954
	ENSG00000113552	GNPDA1	10007	glucosamine-6-phosphate deaminase 1	2000.52	0.457247	0.0775769	5.89412	3.7668e-09	4.37208e-08	108.788	111.314	113.937	81.7768	82.0115	73.0725
	ENSG00000186193	SAPCD2	89958	suppressor APC domain containing 2	156.949	-1.07815	0.182974	-5.89235	3.80737e-09	4.41606e-08	4.4618	5.69139	4.39549	8.13699	10.6514	11.1785
	ENSG00000111737	RAB35	11021	RAB35, member RAS oncogene family	1136.38	0.474959	0.0806158	5.89163	3.82395e-09	4.43219e-08	63.1169	64.0755	63.5618	41.4083	45.7601	46.5465
	ENSG00000163468	CCT3	7203	chaperonin containing TCP1 subunit 3	8948.88	0.375896	0.0638182	5.89011	3.85948e-09	4.47023e-08	494.808	466.172	497.926	345.822	378.972	370.081
	ENSG00000023318	ERP44	23071	endoplasmic reticulum protein 44	2487.77	0.414875	0.0704626	5.88788	3.91185e-09	4.5277e-08	140.371	130.617	139.372	104.108	99.703	95.8877
	ENSG00000107897	ACBD5	91452	acyl-CoA binding domain containing 5	1207.96	0.554943	0.0942572	5.88753	3.91999e-09	4.53395e-08	70.0853	64.787	72.5997	52.1672	40.5943	44.8514
	ENSG00000101190	TCFL5	10732	transcription factor like 5	273.09	-0.802272	0.136361	-5.88344	4.01837e-09	4.64449e-08	9.52519	8.58451	10.6183	16.9069	16.7314	15.1185
	ENSG00000196305	IARS1	3376	isoleucyl-tRNA synthetase 1	10633.1	-0.32498	0.055263	-5.88061	4.08754e-09	4.72112e-08	453.7	445.209	463.552	555.983	547.155	559.52
	ENSG00000160688	FLAD1	80308	flavin adenine dinucleotide synthetase 1	641.616	0.54556	0.0927908	5.87946	4.11603e-09	4.75071e-08	36.3962	35.666	37.8309	23.8685	24.8686	24.6019
	ENSG00000102393	GLA	2717	galactosidase alpha	933.033	0.542382	0.0922646	5.87855	4.13881e-09	4.77366e-08	56.9506	48.9934	53.7831	37.0233	36.6629	33.0315
	ENSG00000133318	RTN3	10313	reticulon 3	1729.06	-0.450648	0.0766888	-5.87633	4.1947e-09	4.83475e-08	74.9983	65.6881	70.2785	97.2823	92.983	90.39
	ENSG00000130826	DKC1	1736	dyskerin pseudouridine synthase 1	1277.73	0.443299	0.0754667	5.8741	4.25145e-09	4.89673e-08	71.6896	68.5812	72.254	50.6754	51.1086	50.4407
	ENSG00000166478	ZNF143	7702	zinc finger protein 143	585.889	0.564792	0.0961764	5.87246	4.29376e-09	4.94201e-08	33.3381	33.5792	33.9787	23.2808	21.8057	21.3491
	ENSG00000101665	SMAD7	4092	SMAD family member 7	566.202	0.634165	0.108066	5.8683	4.40288e-09	5.06408e-08	35.6442	32.4883	31.3117	18.1274	20.8915	23.4107
	ENSG00000164318	EGFLAM	133584	EGF like, fibronectin type III and laminin G domains	342.778	0.676329	0.115346	5.8635	4.53208e-09	5.2066e-08	21.1058	20.0147	19.755	12.1603	12.2972	12.6445
	ENSG00000092010	PSME1	5720	proteasome activator subunit 1	2712.42	0.420894	0.0717825	5.86346	4.5331e-09	5.2066e-08	148.844	145.747	153.546	112.697	110.949	102.256
	ENSG00000138696	BMPR1B	658	bone morphogenetic protein receptor type 1B	293.516	-0.832218	0.141967	-5.86204	4.57215e-09	5.2478e-08	11.3801	9.34336	9.77874	20.5233	14.9486	17.4091
	ENSG00000130305	NSUN5	55695	NOP2/Sun RNA methyltransferase 5	342.018	0.735802	0.125545	5.86089	4.60404e-09	5.28073e-08	21.6071	20.6313	19.4587	10.4425	13.3029	12.3238
	ENSG00000251562	MALAT1	378938	metastasis associated lung adenocarcinoma transcript 1	25843.3	-1.24375	0.212392	-5.85591	4.74394e-09	5.43741e-08	589.559	889.517	733.899	1707.5	1421.44	1991.42
	ENSG00000130517	PGPEP1	54858	pyroglutamyl-peptidase I	321.546	-0.746562	0.127493	-5.85569	4.75022e-09	5.44084e-08	12.6334	10.2445	11.8036	19.4384	19.52	17.6382
	ENSG00000099290	WASHC2A	387680	WASH complex subunit 2A	746.361	0.514251	0.0878618	5.85296	4.8291e-09	5.52735e-08	42.0111	43.0174	41.6831	27.6658	29.3943	29.3665
	ENSG00000099957	P2RX6	9127	purinergic receptor P2X 6	96.1587	-1.32166	0.226024	-5.84741	4.99285e-09	5.71081e-08	3.00795	2.65598	2.27183	6.91645	7.22287	5.13111
	ENSG00000198853	RUSC2	9853	RUN and SH3 domain containing 2	1096.49	0.478746	0.0818915	5.8461	5.03219e-09	5.75049e-08	64.2198	63.2693	56.8451	41.5439	43.5658	43.7061
	ENSG00000143799	PARP1	142	poly(ADP-ribose) polymerase 1	2151	-0.424541	0.0726205	-5.84603	5.03451e-09	5.75049e-08	89.9378	86.1297	89.0458	107.228	119.314	120.031
	ENSG00000035664	DAPK2	23604	death associated protein kinase 2	30.8375	-2.34241	0.400812	-5.84417	5.09086e-09	5.81083e-08	0.350928	0.616567	0.493876	2.39589	2.37715	2.47393
	ENSG00000248187	LOC124900778	124900778	uncharacterized LOC124900778	190.696	-0.939638	0.160911	-5.83947	5.2366e-09	5.97305e-08	6.1663	6.02339	6.66732	11.437	13.3029	10.4455
	ENSG00000033867	SLC4A7	9497	solute carrier family 4 member 7	2570.15	-0.46562	0.0797597	-5.83779	5.28991e-09	6.02969e-08	102.321	101.734	107.517	153.337	123.474	142.663
	ENSG00000161021	MAML1	9794	mastermind like transcriptional coactivator 1	566.617	0.589513	0.101013	5.83601	5.34659e-09	6.0901e-08	34.5413	33.5318	30.2252	19.7548	21.0286	22.8609
	ENSG00000167114	SLC27A4	10999	solute carrier family 27 member 4	490.693	0.704619	0.120772	5.83428	5.40233e-09	6.14935e-08	32.6363	28.8838	26.3236	14.6918	18.24	19.5624
	ENSG00000100564	PIGH	5283	phosphatidylinositol glycan anchor biosynthesis class H	227.063	0.817588	0.14019	5.832	5.47658e-09	6.22956e-08	13.5859	13.849	14.3718	8.1822	7.72572	7.19272
	ENSG00000118508	RAB32	10981	RAB32, member RAS oncogene family	1390.01	0.446846	0.0766588	5.82902	5.57552e-09	6.33774e-08	75.8004	78.0194	77.5879	56.7329	55.9086	52.6855
	ENSG00000188522	FAM83G	644815	family with sequence similarity 83 member G	973.976	0.502393	0.0862171	5.82707	5.64082e-09	6.40756e-08	57.7527	57.4356	49.6839	37.1589	37.3943	38.804
	ENSG00000100116	GCAT	23464	glycine C-acetyltransferase	207.843	-0.897153	0.153985	-5.82623	5.66943e-09	6.43562e-08	7.31935	6.92452	6.71671	11.663	14.4457	11.8657
	ENSG00000171763	SPATA5L1	79029	spermatogenesis associated 5 like 1	444.505	0.645466	0.11083	5.82394	5.74759e-09	6.51986e-08	26.5201	27.2712	24.4962	14.8274	15.8629	18.0963
	ENSG00000004660	CAMKK1	84254	calcium/calmodulin dependent protein kinase kinase 1	302.928	-0.763153	0.131048	-5.82347	5.76399e-09	6.53397e-08	11.8313	10.5291	10.0751	18.5795	18.8343	16.1264
	ENSG00000184661	CDCA2	157313	cell division cycle associated 2	553.43	-0.623231	0.107025	-5.82324	5.77167e-09	6.53819e-08	21.1559	20.0621	21.6811	30.9658	27.7943	35.7345
	ENSG00000140830	TXNL4B	54957	thioredoxin like 4B	278.173	0.790746	0.135828	5.82169	5.82569e-09	6.59486e-08	17.2456	15.6039	18.0265	8.45343	10.5143	9.66665
	ENSG00000182871	COL18A1	80781	collagen type XVIII alpha 1 chain	870.731	-0.560322	0.0963506	-5.81545	6.04706e-09	6.84076e-08	36.1957	35.2392	30.1758	49.5	51.0172	45.2637
	ENSG00000103035	PSMD7	5713	proteasome 26S subunit, non-ATPase 7	2617.02	0.386818	0.0665253	5.81459	6.07817e-09	6.87124e-08	147.941	137.589	142.582	106.459	107.84	104.501
	ENSG00000135074	ADAM19	8728	ADAM metallopeptidase domain 19	1770.01	0.430492	0.0740428	5.8141	6.09598e-09	6.88666e-08	102.822	99.2673	91.3176	67.4014	70.2629	74.4011
	ENSG00000178234	GALNT11	63917	polypeptide N-acetylgalactosaminyltransferase 11	892.82	-0.5284	0.0908892	-5.81368	6.11157e-09	6.89771e-08	33.0875	35.0969	37.2876	49.8165	51.3372	47.0047
	ENSG00000171208	NETO2	81831	neuropilin and tolloid like 2	1108.63	-0.486277	0.0836446	-5.81361	6.11412e-09	6.89771e-08	48.4782	42.0214	42.8684	57.8631	60.2058	63.864
	ENSG00000150636	CCDC102B	79839	coiled-coil domain containing 102B	52.445	-1.74202	0.299798	-5.81066	6.22269e-09	7.0154e-08	1.00265	0.901137	1.5804	4.1137	3.65715	3.57345
	ENSG00000137275	RIPK1	8737	receptor interacting serine/threonine kinase 1	871.812	0.481387	0.0828627	5.80945	6.26768e-09	7.0613e-08	49.0798	47.6654	49.8815	33.5877	33.5543	35.1848
	ENSG00000174720	LARP7	51574	La ribonucleoprotein 7, transcriptional regulator	1180.18	0.472856	0.0814274	5.80708	6.35708e-09	7.15714e-08	67.0774	63.9807	66.9696	48.3699	41.8286	48.883
	ENSG00000106034	CPED1	79974	cadherin like and PC-esterase domain containing 1	2034.92	0.427162	0.0735687	5.8063	6.38695e-09	7.18587e-08	111.645	114.16	111.073	85.348	73.3715	85.5338
	ENSG00000169116	PARM1	25849	prostate androgen-regulated mucin-like protein 1	50.0697	-1.73968	0.299656	-5.80561	6.41309e-09	7.21036e-08	1.00265	1.04342	1.28408	4.0685	3.10858	3.66508
	ENSG00000150991	UBC	7316	ubiquitin C	21461.2	0.376342	0.0648494	5.80332	6.50137e-09	7.30463e-08	1190.6	1161.38	1147.67	918.531	889.555	816.076
	ENSG00000057019	DCBLD2	131566	discoidin, CUB and LCCL domain containing 2	24567.1	-0.378159	0.065167	-5.80293	6.51675e-09	7.31693e-08	1048.97	1004.15	1030.82	1401.73	1180.34	1324.42
	ENSG00000110917	MLEC	9761	malectin	5271.68	-0.33576	0.0578973	-5.79924	6.66158e-09	7.47446e-08	225.145	225.047	222.54	268.43	275.977	282.669
	ENSG00000075711	DLG1	1739	discs large MAGUK scaffold protein 1	1171.69	-0.484373	0.0835531	-5.79718	6.7439e-09	7.56169e-08	48.9795	45.5785	46.4737	66.5877	57.3258	68.3996
	ENSG00000136193	SCRN1	9805	secernin 1	5074.23	-0.352332	0.0607857	-5.79629	6.77989e-09	7.59688e-08	217.976	210.249	215.182	267.662	271.04	261.091
	ENSG00000100462	PRMT5	10419	protein arginine methyltransferase 5	1857.25	0.414729	0.0715993	5.79236	6.94038e-09	7.77144e-08	103.524	103.251	99.5654	74.0919	77.3029	72.3395
	ENSG00000127948	POR	5447	cytochrome p450 oxidoreductase	1122.87	0.507304	0.0876016	5.79103	6.99546e-09	7.8278e-08	66.6763	63.8858	59.759	44.8439	45.5772	39.8577
	ENSG00000160097	FNDC5	252995	fibronectin type III domain containing 5	34.609	-2.18048	0.37655	-5.79069	7.00988e-09	7.83862e-08	0.501326	0.853708	0.444488	2.71233	2.69715	2.56556
	ENSG00000115839	RAB3GAP1	22930	RAB3 GTPase activating protein catalytic subunit 1	2791.43	0.439443	0.075936	5.78702	7.16469e-09	8.00631e-08	153.005	149.209	161.497	121.648	103.589	107.937
	ENSG00000110427	KIAA1549L	25758	KIAA1549 like	456.021	-0.646473	0.111749	-5.78503	7.24984e-09	8.09598e-08	16.644	18.0227	16.6436	25.7219	23.3143	29.3206
	ENSG00000197714	ZNF460	10794	zinc finger protein 460	719.819	-0.533401	0.0922109	-5.78458	7.26943e-09	8.11237e-08	28.1244	29.1209	27.657	42.8096	37.12	39.8119
	ENSG00000100889	PCK2	5106	phosphoenolpyruvate carboxykinase 2, mitochondrial	807.975	-0.556658	0.0962375	-5.78421	7.28538e-09	8.12467e-08	31.5334	32.7255	30.1264	40.6398	48.8229	45.7219
	ENSG00000160785	SLC25A44	9673	solute carrier family 25 member 44	536.036	0.623621	0.107837	5.78301	7.33739e-09	8.17715e-08	31.8342	33.7689	28.2497	17.9918	19.7943	21.5782
	ENSG00000114209	PDCD10	11235	programmed cell death 10	1240.74	0.47989	0.08301	5.78111	7.42098e-09	8.26473e-08	71.5893	65.119	71.9083	51.3987	44.2515	50.12
	ENSG00000101474	APMAP	57136	adipocyte plasma membrane associated protein	2839.27	-0.403085	0.0697515	-5.77887	7.52044e-09	8.36985e-08	118.563	118.144	116.209	146.24	160.092	147.978
	ENSG00000013563	DNASE1L1	1774	deoxyribonuclease 1 like 1	1206.14	-0.456949	0.0791148	-5.77577	7.66021e-09	8.51966e-08	50.8344	49.5151	46.4243	66.9494	66.0115	63.1768
	ENSG00000146409	SLC18B1	116843	solute carrier family 18 member B1	150.559	1.00554	0.174112	5.77524	7.68438e-09	8.54078e-08	8.42227	10.2445	10.322	5.10822	4.38858	4.58135
	ENSG00000020181	ADGRA2	25960	adhesion G protein-coupled receptor A2	484.538	-0.637202	0.110374	-5.77312	7.78184e-09	8.64329e-08	18.5992	19.4456	16.693	29.3836	28.0229	25.4723
	ENSG00000186501	TMEM222	84065	transmembrane protein 222	748.764	0.541727	0.0938437	5.77265	7.80332e-09	8.66131e-08	42.9135	45.0094	40.2015	27.3493	30.4458	27.9004
	ENSG00000180304	OAZ2	4947	ornithine decarboxylase antizyme 2	1030.61	-0.475987	0.0824969	-5.76976	7.93857e-09	8.80551e-08	41.3092	40.8831	42.2264	52.6644	57.5544	58.3664
	ENSG00000227500	SCAMP4	113178	secretory carrier membrane protein 4	522.319	0.720565	0.124889	5.76964	7.94389e-09	8.80551e-08	36.8976	32.1089	24.9407	18.7603	18.4686	18.2338
	ENSG00000166681	BEX3	27018	brain expressed X-linked 3	3418	-0.449686	0.0779609	-5.76809	8.01748e-09	8.88111e-08	139.168	132.04	145.792	194.7	190.4	169.235
	ENSG00000111961	SASH1	23328	SAM and SH3 domain containing 1	1230.1	-0.459139	0.0796292	-5.76596	8.11937e-09	8.98794e-08	52.3384	50.3214	46.9182	70.4302	63.5886	66.2463
	ENSG00000275700	AATF	26574	apoptosis antagonizing transcription factor	1425.66	0.442615	0.0767787	5.76481	8.17496e-09	9.04342e-08	77.4047	80.6754	78.9707	52.8905	57.7372	59.3285
	ENSG00000184164	CRELD2	79174	cysteine rich with EGF like domains 2	1082.21	0.480354	0.0833513	5.763	8.26311e-09	9.13481e-08	60.5601	62.2733	59.1169	39.9617	44.9372	42.1026
	ENSG00000198133	TMEM229B	161145	transmembrane protein 229B	22.7735	2.86011	0.496415	5.76154	8.33523e-09	9.20324e-08	1.70451	1.94456	2.12367	0.316439	0.274286	0.183254
	ENSG00000165355	FBXO33	254170	F-box protein 33	647.994	0.549251	0.0953309	5.76152	8.33617e-09	9.20324e-08	36.7472	36.1403	38.226	26.3548	22.5829	25.06
	ENSG00000174109	C16orf91	283951	chromosome 16 open reading frame 91	286.279	0.747923	0.129864	5.75928	8.44751e-09	9.31993e-08	17.7469	17.3113	16.7424	8.76987	10.5143	10.7662
	ENSG00000149257	SERPINH1	871	serpin family H member 1	11710.6	0.354383	0.0615387	5.75869	8.47678e-09	9.34598e-08	630.467	651.522	614.826	455.491	497.509	491.991
	ENSG00000124767	GLO1	2739	glyoxalase I	3502.16	-0.42842	0.0744149	-5.75718	8.55301e-09	9.42373e-08	145.936	131.803	153.2	199.447	178.834	186.736
	ENSG00000197632	SERPINB2	5055	serpin family B member 2	56.3939	1.95827	0.340233	5.75567	8.6299e-09	9.5021e-08	3.65968	5.07482	4.19794	1.44658	1.41714	0.366508
	ENSG00000126067	PSMB2	5690	proteasome 20S subunit beta 2	2195.46	0.3926	0.0682391	5.7533	8.75195e-09	9.63006e-08	118.965	119.329	121.395	84.7152	89.9658	92.2684
	ENSG00000027697	IFNGR1	3459	interferon gamma receptor 1	1011.2	0.580153	0.10089	5.75037	8.90501e-09	9.79195e-08	61.8636	54.0682	59.0182	43.9398	35.5658	34.4059
	ENSG00000143344	RGL1	23179	ral guanine nucleotide dissociation stimulator like 1	475.252	-0.610225	0.106158	-5.74829	9.01499e-09	9.90628e-08	19.6018	16.5999	18.1252	27.3041	27.0172	26.3886
	ENSG00000088205	DDX18	8886	DEAD-box helicase 18	2890.81	0.372308	0.0647814	5.74715	9.07602e-09	9.96671e-08	160.575	151.96	158.287	121.512	111.543	121.36
	ENSG00000083720	OXCT1	5019	3-oxoacid CoA-transferase 1	1062.6	-0.466022	0.081095	-5.74662	9.1046e-09	9.99145e-08	45.0692	41.4523	42.3252	60.4398	56.2744	56.5797
	ENSG00000102100	SLC35A2	7355	solute carrier family 35 member A2	658.682	0.565162	0.0983558	5.74609	9.13294e-09	1.00159e-07	40.1562	39.2706	34.0774	23.3261	25.1429	26.2511
	ENSG00000186951	PPARA	5465	peroxisome proliferator activated receptor alpha	513.171	-0.606974	0.105636	-5.74591	9.14288e-09	1.00201e-07	20.805	17.9279	20.002	30.9206	28.3429	27.8088
	ENSG00000109586	GALNT7	51809	polypeptide N-acetylgalactosaminyltransferase 7	827.123	-0.598747	0.104213	-5.74543	9.16887e-09	1.0042e-07	32.887	29.4529	32.6452	52.3932	39.36	48.4707
	ENSG00000133316	WDR74	54663	WD repeat domain 74	721.903	0.509849	0.088796	5.7418	9.36727e-09	1.02524e-07	40.457	41.5946	40.3497	27.2589	28.6172	27.8546
	ENSG00000060069	CTDP1	9150	CTD phosphatase subunit 1	436.123	0.644707	0.112293	5.74129	9.39601e-09	1.02771e-07	27.974	25.9907	22.8664	15.2343	15.5886	17.0426
	ENSG00000163811	WDR43	23160	WD repeat domain 43	3258.6	0.396462	0.0691147	5.73629	9.6774e-09	1.05778e-07	182.633	168.655	183.277	139.73	124.572	131.347
	ENSG00000119559	C19orf25	148223	chromosome 19 open reading frame 25	500.064	0.575207	0.100316	5.73393	9.81317e-09	1.07121e-07	29.5281	28.4095	28.4472	17.9466	18.9715	19.5624
	ENSG00000147459	DOCK5	80005	dedicator of cytokinesis 5	1263.95	-0.445399	0.0777358	-5.72966	1.00633e-08	1.09778e-07	50.9347	54.1156	49.437	68.1699	64.6858	72.2021
	ENSG00000145391	SETD7	80854	SET domain containing 7, histone lysine methyltransferase	3101.71	-0.393128	0.0686169	-5.72932	1.00836e-08	1.09927e-07	134.506	127.06	125.593	175.488	152.777	167.082
	ENSG00000168016	TRANK1	9881	tetratricopeptide repeat and ankyrin repeat containing 1	308.143	0.697319	0.121763	5.72686	1.02308e-08	1.11458e-07	18.7496	17.4536	18.8167	10.6685	11.2	11.1785
	ENSG00000182944	EWSR1	2130	EWS RNA binding protein 1	4779.61	0.356144	0.0622166	5.72427	1.03882e-08	1.13099e-07	259.987	257.63	256.964	185.523	196.389	207.718
	ENSG00000106804	C5	727	complement C5	92.7231	-1.22597	0.214222	-5.72289	1.04725e-08	1.13941e-07	2.50663	3.08284	2.41999	5.83151	5.94286	6.50552
	ENSG00000066933	MYO9A	4649	myosin IXA	1982.87	-0.451101	0.0788359	-5.72203	1.05258e-08	1.14403e-07	77.7055	83.616	80.4524	111.793	95.3601	115.221
	ENSG00000140988	RPS2	6187	ribosomal protein S2	11856.7	-0.424168	0.0741295	-5.72198	1.05288e-08	1.14403e-07	470.143	526.596	464.688	593.232	680.412	635.571
	ENSG00000164889	SLC4A2	6522	solute carrier family 4 member 2	1156.27	0.502447	0.0878134	5.72176	1.05429e-08	1.1448e-07	68.08	69.7195	57.9316	42.6288	45.2572	46.684
	ENSG00000090861	AARS1	16	alanyl-tRNA synthetase 1	3212.52	-0.357417	0.0624874	-5.71983	1.06633e-08	1.15712e-07	137.865	135.692	133.001	170.108	170.332	166.761
	ENSG00000139496	NUP58	9818	nucleoporin 58	2383.7	0.452667	0.0791789	5.71702	1.08409e-08	1.17562e-07	141.424	127.961	128.358	101.758	83.2915	98.1783
	ENSG00000180901	KCTD2	23510	potassium channel tetramerization domain containing 2	689.354	0.511932	0.0895641	5.71581	1.0918e-08	1.1832e-07	39.3541	39.982	37.6333	26.4452	26.8343	26.6176
	ENSG00000125968	ID1	3397	inhibitor of DNA binding 1	5916.71	0.45403	0.0795894	5.70465	1.16581e-08	1.26258e-07	318.141	341.151	327.785	203.877	246.949	251.241
	ENSG00000176641	RNF152	220441	ring finger protein 152	242.882	-0.827491	0.145086	-5.70344	1.17411e-08	1.27073e-07	9.82598	8.01537	7.45752	15.9576	13.3486	14.3854
	ENSG00000156970	BUB1B	701	BUB1 mitotic checkpoint serine/threonine kinase B	598.539	-0.568595	0.0996955	-5.70331	1.17501e-08	1.27087e-07	25.4172	22.481	21.7305	32.8192	31.4972	36.2843
	ENSG00000132128	LRRC41	10489	leucine rich repeat containing 41	2535.91	0.427761	0.0750182	5.70209	1.18345e-08	1.27916e-07	143.078	147.644	129.247	96.559	106.194	101.202
	ENSG00000106829	TLE4	7091	TLE family member 4, transcriptional corepressor	750.226	0.531732	0.093288	5.69989	1.19883e-08	1.29434e-07	46.8739	42.3534	38.868	28.3891	28.0686	29.8246
	ENSG00000136051	WASHC4	23325	WASH complex subunit 4	4370.9	0.538171	0.0944182	5.69986	1.19905e-08	1.29434e-07	261.391	235.007	250.938	191.897	135.817	174.183
	ENSG00000188921	HACD4	401494	3-hydroxyacyl-CoA dehydratase 4	426.685	-0.663118	0.116362	-5.69873	1.207e-08	1.30206e-07	17.1955	14.7028	15.804	27.3041	22.9029	23.3191
	ENSG00000123992	DNPEP	23549	aspartyl aminopeptidase	955.996	0.474613	0.0833458	5.69451	1.23729e-08	1.33386e-07	55.3463	52.5979	52.5484	36.3904	39.1315	36.9257
	ENSG00000176907	TCIM	56892	transcriptional and immune response regulator	54.1243	1.5981	0.28093	5.68859	1.28094e-08	1.38002e-07	3.91034	3.98397	3.85223	1.49178	1.05143	1.23696
	ENSG00000112306	RPS12	6206	ribosomal protein S12	11809.4	-0.411993	0.0724493	-5.68665	1.29558e-08	1.39488e-07	486.436	454.505	521.483	622.706	666.469	605.151
	ENSG00000148719	DNAJB12	54788	DnaJ heat shock protein family (Hsp40) member B12	1361.91	0.422081	0.0742882	5.68167	1.33383e-08	1.43513e-07	75.9508	75.9326	73.2418	53.0713	55.8629	54.7013
	ENSG00000123689	G0S2	50486	G0/G1 switch 2	44.7973	1.75921	0.309841	5.67779	1.36446e-08	1.46713e-07	3.35888	3.46226	3.16081	0.858905	1.05143	0.962084
	ENSG00000156860	FBRS	64319	fibrosin	437.677	0.68312	0.12036	5.67564	1.38171e-08	1.4847e-07	28.2748	27.6981	21.9281	14.6466	16.5486	16.0347
	ENSG00000136045	PWP1	11137	PWP1 homolog, endonuclein	2289.49	0.389952	0.0687084	5.67546	1.38317e-08	1.48531e-07	128.089	119.092	127.667	91.5864	94.4458	92.5433
	ENSG00000168785	TSPAN5	10098	tetraspanin 5	1639.67	-0.416186	0.0733395	-5.67478	1.38865e-08	1.49023e-07	70.2858	66.9212	65.5867	87.6083	90.3315	85.488
	ENSG00000242193	CRYZL2P	730102	crystallin zeta like 2, pseudogene	116.578	-1.07886	0.190265	-5.6703	1.42546e-08	1.52874e-07	3.30875	3.88912	3.60529	7.05206	7.72572	7.4676
	ENSG00000164122	ASB5	140458	ankyrin repeat and SOCS box containing 5	9917.12	0.402799	0.0710658	5.66798	1.44492e-08	1.5486e-07	556.12	516.019	557.783	437.499	363.292	400.685
	ENSG00000179094	PER1	5187	period circadian regulator 1	610.722	0.751428	0.132619	5.66606	1.4612e-08	1.56503e-07	41.2591	40.5986	28.8423	23.1452	22.4915	18.2796
	ENSG00000185813	PCYT2	5833	phosphate cytidylyltransferase 2, ethanolamine	338.423	-0.740919	0.130875	-5.66126	1.50265e-08	1.60838e-07	11.8814	13.517	11.1616	17.1329	20.9372	21.4865
	ENSG00000108344	PSMD3	5709	proteasome 26S subunit, non-ATPase 3	2755.02	0.39603	0.069963	5.66057	1.50875e-08	1.61386e-07	150.949	154.853	146.088	103.385	113.052	118.153
	ENSG00000106003	LFNG	3955	LFNG O-fucosylpeptide 3-beta-N-acetylglucosaminyltransferase	101.018	-1.1649	0.205955	-5.65612	1.54833e-08	1.65513e-07	2.85756	3.46226	2.66693	6.23836	6.76572	6.64296
	ENSG00000001629	ANKIB1	54467	ankyrin repeat and IBR domain containing 1	2489.6	0.441785	0.0781261	5.65477	1.56052e-08	1.66708e-07	140.271	138.68	135.026	109.985	88.7315	98.27
	ENSG00000053371	AKR7A2	8574	aldo-keto reductase family 7 member A2	961.745	-0.454271	0.0803449	-5.65401	1.56743e-08	1.67338e-07	39.1034	39.5551	38.4729	50.7206	52.1601	53.4644
	ENSG00000136522	MRPL47	57129	mitochondrial ribosomal protein L47	1141.49	0.487824	0.0863064	5.65223	1.5838e-08	1.68867e-07	63.2673	59.143	69.8834	45.0247	44.3886	44.1642
	ENSG00000164338	UTP15	84135	UTP15 small subunit processome component	859.322	0.537123	0.0950572	5.65052	1.59966e-08	1.70448e-07	51.6867	44.4877	50.721	34.5822	29.2572	34.8183
	ENSG00000138073	PREB	10113	prolactin regulatory element binding	889.143	0.500368	0.0885697	5.64943	1.60984e-08	1.71422e-07	49.5811	51.9813	48.7949	31.5083	34.9258	37.1548
	ENSG00000138755	CXCL9	4283	C-X-C motif chemokine ligand 9	18.3057	5.19555	0.920122	5.64659	1.63658e-08	1.74157e-07	1.60424	1.65999	1.87673	0.0452055	0.0457143	0.0458135
	ENSG00000166477	LEO1	123169	LEO1 homolog, Paf1/RNA polymerase II complex component	1113.13	0.464778	0.0823252	5.64563	1.64578e-08	1.75024e-07	65.5734	58.5739	62.2283	45.8836	40.6858	44.9889
	ENSG00000162892	IL24	11009	interleukin 24	33.4989	2.14904	0.380713	5.64478	1.65394e-08	1.75778e-07	2.20583	2.5137	3.16081	0.678083	0.594286	0.458135
	ENSG00000001461	NIPAL3	57185	NIPA like domain containing 3	601.94	-0.529776	0.0938993	-5.64196	1.68128e-08	1.78568e-07	24.1639	24.3307	22.6195	33.7233	31.9086	34.4059
	ENSG00000054267	ARID4B	51742	AT-rich interaction domain 4B	1282.61	0.471888	0.0836611	5.64047	1.69586e-08	1.80001e-07	72.1909	73.1343	69.834	54.2466	44.4343	52.5481
	ENSG00000113369	ARRDC3	57561	arrestin domain containing 3	3274.27	0.501851	0.0889966	5.63899	1.71055e-08	1.81444e-07	186.944	183.168	183.87	147.415	120.869	112.564
	ENSG00000105656	ELL	8178	elongation factor for RNA polymerase II	353.966	0.660647	0.117167	5.63849	1.71549e-08	1.81805e-07	21.8578	21.5324	19.2118	12.8836	13.1657	12.5071
	ENSG00000123066	MED13L	23389	mediator complex subunit 13L	3410.66	-0.384548	0.0682014	-5.63842	1.71616e-08	1.81805e-07	143.128	150.68	133.297	187.06	170.697	185.545
	ENSG00000100395	L3MBTL2	83746	L3MBTL histone methyl-lysine binding protein 2	786.016	0.516956	0.0917004	5.63744	1.72594e-08	1.82724e-07	47.1747	43.0648	43.3623	27.8014	30.3086	32.8483
	ENSG00000090857	PDPR	55066	pyruvate dehydrogenase phosphatase regulatory subunit	726.234	-0.512476	0.090933	-5.63575	1.74298e-08	1.8441e-07	29.6785	28.9787	27.7558	42.674	38.0343	39.3538
	ENSG00000163710	PCOLCE2	26577	procollagen C-endopeptidase enhancer 2	189.454	-0.841797	0.149377	-5.63538	1.74672e-08	1.84687e-07	6.56736	6.49767	6.51916	11.2562	11.6572	11.2701
	ENSG00000164062	APEH	327	acylaminoacyl-peptide hydrolase	1775.13	-0.39229	0.0696182	-5.63488	1.75185e-08	1.85111e-07	74.7476	73.7509	73.0936	92.9878	96.2744	93.9635
	ENSG00000117868	ESYT2	57488	extended synaptotagmin 2	3723.88	-0.375094	0.0665892	-5.63295	1.77149e-08	1.87042e-07	159.02	150.158	158.83	205.369	196.252	189.393
	ENSG00000107731	UNC5B	219699	unc-5 netrin receptor B	272.416	-0.858558	0.152419	-5.63287	1.7724e-08	1.87042e-07	9.27452	9.48565	9.18609	18.8055	17.4629	13.011
	ENSG00000122861	PLAU	5328	plasminogen activator, urokinase	2110.05	0.422598	0.0750272	5.63259	1.77522e-08	1.8722e-07	112.598	115.345	120.802	78.296	84.3887	90.9398
	ENSG00000145555	MYO10	4651	myosin X	2537.11	0.402585	0.0714772	5.63236	1.77764e-08	1.87356e-07	148.844	141.289	127.025	103.566	99.703	104.042
	ENSG00000108984	MAP2K6	5608	mitogen-activated protein kinase kinase 6	38.3688	-2.01064	0.357022	-5.63169	1.78447e-08	1.87956e-07	1.00265	0.711424	0.493876	2.75754	2.46857	3.43601
	ENSG00000185722	ANKFY1	51479	ankyrin repeat and FYVE domain containing 1	1602.73	0.44951	0.0798817	5.6272	1.83157e-08	1.92794e-07	89.8877	95.805	81.4401	63.3329	59.7486	67.5749
	ENSG00000164327	RICTOR	253260	RPTOR independent companion of MTOR complex 2	2590.32	0.447359	0.0795198	5.62576	1.84696e-08	1.9429e-07	149.194	143.755	138.532	115.184	93.943	99.0946
	ENSG00000126005	MMP24OS	101410538	MMP24 opposite strand	569.865	-0.579573	0.103114	-5.62069	1.90195e-08	1.99947e-07	21.3063	23.3821	21.2367	29.7452	34.1943	32.0236
	ENSG00000005007	UPF1	5976	UPF1 RNA helicase and ATPase	855.195	0.600855	0.10694	5.61864	1.92469e-08	2.02209e-07	54.3938	53.5465	40.9423	32.9096	32.4115	30.1911
	ENSG00000147457	CHMP7	91782	charged multivesicular body protein 7	1018.98	0.441414	0.0785691	5.61815	1.93008e-08	2.02646e-07	57.5522	56.2973	55.561	39.7809	40.64	41.0947
	ENSG00000111913	RIPOR2	9750	RHO family interacting cell polarization regulator 2	52.1366	-1.65547	0.294845	-5.6147	1.96899e-08	2.06522e-07	1.35358	1.09085	1.1853	4.29452	3.70286	3.11532
	ENSG00000136108	CKAP2	26586	cytoskeleton associated protein 2	859.874	-0.544402	0.0969609	-5.61466	1.96949e-08	2.06522e-07	34.2405	32.9152	33.8305	48.1439	41.28	54.2432
	ENSG00000175390	EIF3F	8665	eukaryotic translation initiation factor 3 subunit F	2300.21	-0.377795	0.0673045	-5.61322	1.98596e-08	2.08116e-07	95.0012	96.0896	97.6392	121.151	123.977	120.26
	ENSG00000159256	MORC3	23515	MORC family CW-type zinc finger 3	1037.67	0.53571	0.0954469	5.61265	1.99249e-08	2.08668e-07	62.6657	58.5739	56.1043	44.3014	33.8743	41.0489
	ENSG00000142892	PIGK	10026	phosphatidylinositol glycan anchor biosynthesis class K	1715.74	-0.493227	0.0878918	-5.61176	2.00279e-08	2.09614e-07	70.2858	67.2532	68.2042	107.408	85.303	89.3821
	ENSG00000135540	NHSL1	57224	NHS like 1	203.194	-0.822662	0.146601	-5.61157	2.00495e-08	2.09706e-07	7.31935	7.3988	6.46977	11.5726	12.1143	12.8278
	ENSG00000132153	DHX30	22907	DExH-box helicase 30	1933.07	0.386967	0.0689648	5.61108	2.0107e-08	2.10175e-07	105.98	107.994	102.232	77.0302	79.9087	78.5702
	ENSG00000054793	ATP9A	10079	ATPase phospholipid transporting 9A (putative)	235.93	-0.772542	0.137693	-5.6106	2.01628e-08	2.10625e-07	8.6228	8.86908	7.65507	14.0137	14.1714	13.6524
	ENSG00000148082	SHC3	53358	SHC adaptor protein 3	350.51	-0.661962	0.117999	-5.60992	2.02421e-08	2.11319e-07	13.4857	12.7108	12.9889	19.574	21.3486	19.4249
	ENSG00000079313	REXO1	57455	RNA exonuclease 1 homolog	341.063	0.665543	0.118645	5.60953	2.02883e-08	2.11667e-07	21.4567	20.5839	18.3722	12.4767	11.84	12.782
	ENSG00000105894	PTN	5764	pleiotrophin	61.5858	1.48208	0.264442	5.60455	2.08798e-08	2.17701e-07	4.66233	3.98397	4.44488	1.44658	1.78286	1.32859
	ENSG00000172113	NME6	10201	NME/NM23 nucleoside diphosphate kinase 6	433.473	0.602065	0.107433	5.60412	2.09317e-08	2.18082e-07	26.6705	25.2793	23.5085	16.2288	16.2743	15.8973
	ENSG00000012061	ERCC1	2067	ERCC excision repair 1, endonuclease non-catalytic subunit	2033.64	-0.415077	0.0740676	-5.60403	2.09428e-08	2.18082e-07	85.8771	85.0863	80.6499	101.532	114.103	111.052
	ENSG00000125430	HS3ST3B1	9953	heparan sulfate-glucosamine 3-sulfotransferase 3B1	963.746	0.539621	0.0963416	5.60112	2.12969e-08	2.2163e-07	57.6023	52.9773	54.2769	42.0863	34.5143	33.8104
	ENSG00000171861	MRM3	55178	mitochondrial rRNA methyltransferase 3	467.933	0.580205	0.103591	5.60095	2.1318e-08	2.2171e-07	28.6257	26.5598	25.7803	17.0425	17.6457	18.0505
	ENSG00000051382	PIK3CB	5291	phosphatidylinositol-4,5-bisphosphate 3-kinase catalytic subunit beta	199.81	-0.948327	0.169343	-5.60004	2.14301e-08	2.22735e-07	6.21644	7.54109	5.92651	13.9685	9.64573	13.4692
	ENSG00000163808	KIF15	56992	kinesin family member 15	378.608	-0.684356	0.122223	-5.59925	2.15281e-08	2.23613e-07	13.0846	14.7502	14.0755	21.5178	19.2457	24.9684
	ENSG00000125779	PANK2	80025	pantothenate kinase 2	985.375	0.476497	0.0851298	5.59731	2.17709e-08	2.25992e-07	56.8503	52.5505	56.1043	36.1192	40.2286	39.4912
	ENSG00000139370	SLC15A4	121260	solute carrier family 15 member 4	1392.43	0.438654	0.0783776	5.59667	2.18503e-08	2.26674e-07	75.1487	76.0749	80.0079	56.9138	56.3201	52.9146
	ENSG00000115368	WDR75	84128	WD repeat domain 75	2227.85	0.405879	0.0725429	5.59502	2.20594e-08	2.287e-07	121.371	122.08	123.024	95.8357	81.6915	92.0851
	ENSG00000008311	AASS	10157	aminoadipate-semialdehyde synthase	524.507	-0.633242	0.113236	-5.59224	2.24159e-08	2.3225e-07	22.0082	17.7856	19.6069	30.5589	26.0572	33.169
	ENSG00000125520	SLC2A4RG	56731	SLC2A4 regulator	435.728	-0.68941	0.123293	-5.59163	2.24947e-08	2.3292e-07	16.0926	16.9319	15.1126	21.111	27.6572	26.8467
	ENSG00000057704	TMCC3	57458	transmembrane and coiled-coil domain family 3	318.55	-0.663173	0.118631	-5.59021	2.2679e-08	2.34682e-07	12.0318	11.8096	11.7542	18.6247	17.6	18.6919
	ENSG00000155380	SLC16A1	6566	solute carrier family 16 member 1	3908.42	0.347928	0.0622491	5.5893	2.27992e-08	2.35777e-07	217.776	205.269	208.86	167.577	155.749	160.256
	ENSG00000116717	GADD45A	1647	growth arrest and DNA damage inducible alpha	810.426	0.59355	0.106216	5.58817	2.29479e-08	2.37167e-07	48.8291	49.1357	42.7696	32.5932	32.1829	25.9304
	ENSG00000086589	RBM22	55696	RNA binding motif protein 22	940.571	0.463715	0.0830009	5.58686	2.31206e-08	2.38802e-07	55.3965	51.1751	50.8692	38.5151	35.2458	37.4296
	ENSG00000109089	CDR2L	30850	cerebellar degeneration related protein 2 like	609.574	0.598533	0.107155	5.58568	2.32787e-08	2.40134e-07	33.9899	38.2272	33.7317	19.9356	24.5486	23.6856
	ENSG00000198355	PIM3	415116	Pim-3 proto-oncogene, serine/threonine kinase	487.627	0.681739	0.122061	5.58522	2.33409e-08	2.40625e-07	29.0267	31.2078	26.4717	18.7151	19.1543	14.7061
	ENSG00000101911	PRPS2	5634	phosphoribosyl pyrophosphate synthetase 2	628.54	-0.514605	0.0921589	-5.58389	2.35202e-08	2.42322e-07	25.1665	24.805	24.7432	35.7576	33.0058	35.2306
	ENSG00000146802	TMEM168	64418	transmembrane protein 168	325.061	-0.750989	0.134529	-5.58234	2.37302e-08	2.44334e-07	11.731	11.0034	12.2481	21.6987	15.7714	19.9289
	ENSG00000163166	IWS1	55677	interacts with SUPT6H, CTD assembly factor 1	1628.47	0.408379	0.0732088	5.57827	2.42924e-08	2.49966e-07	93.0962	87.8845	87.1691	62.248	64.6858	69.9114
	ENSG00000197798	FAM118B	79607	family with sequence similarity 118 member B	554.89	0.551901	0.0989492	5.57763	2.43824e-08	2.50728e-07	31.2827	31.6346	32.2995	20.1617	20.0686	23.09
	ENSG00000187688	TRPV2	51393	transient receptor potential cation channel subfamily V member 2	2184.47	0.388608	0.0696739	5.57752	2.43968e-08	2.50728e-07	121.973	122.981	112.604	86.885	90.5601	88.5117
	ENSG00000204604	ZNF468	90333	zinc finger protein 468	369.819	0.689579	0.123689	5.57512	2.47362e-08	2.54058e-07	23.1111	20.5839	22.2244	15.2343	11.5657	13.011
	ENSG00000196247	ZNF107	51427	zinc finger protein 107	283.554	0.941102	0.168879	5.57265	2.50898e-08	2.57529e-07	18.9501	19.2559	15.6559	8.31782	6.72001	12.3696
	ENSG00000089006	SNX5	27131	sorting nexin 5	1821.23	-0.405497	0.0727854	-5.57113	2.53094e-08	2.59622e-07	74.6474	74.6046	76.8965	101.938	89.9201	100.103
	ENSG00000274997	H2AC12	85235	H2A clustered histone 12	911.552	-0.695235	0.124805	-5.57057	2.53902e-08	2.60289e-07	33.6389	32.2512	34.5713	40.5042	53.1658	65.0094
	ENSG00000198538	ZNF28	7576	zinc finger protein 28	479.017	0.612771	0.110026	5.56934	2.55703e-08	2.61902e-07	28.8262	26.7021	28.1015	18.6247	15.2229	19.4707
	ENSG00000174080	CTSF	8722	cathepsin F	244.816	-0.839331	0.150707	-5.56928	2.55793e-08	2.61902e-07	8.42227	7.96794	8.93915	14.6014	16.8686	12.5987
	ENSG00000167447	SMG8	55181	SMG8 nonsense mediated mRNA decay factor	951.023	0.483696	0.086885	5.56708	2.5904e-08	2.65062e-07	51.6365	52.3133	56.0549	35.8932	38.9943	36.5592
	ENSG00000076604	TRAF4	9618	TNF receptor associated factor 4	486.936	0.608354	0.109284	5.56675	2.59537e-08	2.65407e-07	28.4252	30.7335	25.7309	16.6808	18.56	19.0126
	ENSG00000115464	USP34	9736	ubiquitin specific peptidase 34	3405.27	-0.531499	0.0955312	-5.56362	2.64235e-08	2.70044e-07	130.244	145.842	125.889	204.374	153.737	208.91
	ENSG00000076067	RBMS2	5939	RNA binding motif single stranded interacting protein 2	1429.63	0.403933	0.0726181	5.56242	2.66051e-08	2.71731e-07	80.3124	79.1577	75.6124	59.174	55.4058	58.5038
	ENSG00000198727	CYTB	4519	cytochrome b	3164.26	0.427161	0.0768342	5.55952	2.70516e-08	2.76121e-07	169.899	186.962	166.93	115.093	131.246	133.18
	ENSG00000100558	PLEK2	26499	pleckstrin 2	367.168	0.627594	0.112942	5.55676	2.7483e-08	2.80351e-07	22.3591	21.1056	20.8909	12.9288	13.6686	13.9731
	ENSG00000112473	SLC39A7	7922	solute carrier family 39 member 7	3017.75	0.358514	0.0645684	5.55248	2.81651e-08	2.87131e-07	171.353	157.604	160.559	121.648	124.892	125.254
	ENSG00000196152	ZNF79	7633	zinc finger protein 79	230.333	0.766641	0.138086	5.5519	2.82576e-08	2.87896e-07	14.739	13.517	13.631	8.40823	7.90858	7.65085
	ENSG00000088832	FKBP1A	2280	FKBP prolyl isomerase 1A	2252.69	-0.387297	0.0697689	-5.55114	2.83815e-08	2.8898e-07	90.8402	97.5599	93.2931	122.055	120.092	116.733
	ENSG00000198026	ZNF335	63925	zinc finger protein 335	395.467	0.699732	0.126068	5.55045	2.84934e-08	2.8994e-07	26.0188	25.1844	19.5081	15.0534	13.7143	13.6066
	ENSG00000167193	CRK	1398	CRK proto-oncogene, adaptor protein	3259.56	0.353096	0.0636299	5.54921	2.8696e-08	2.91823e-07	177.519	170.742	179.474	138.6	130.332	133.546
	ENSG00000204560	DHX16	8449	DEAH-box helicase 16	1208.66	0.43105	0.0776897	5.54835	2.88375e-08	2.9308e-07	69.4837	66.9212	63.9569	46.2	49.1429	49.387
	ENSG00000167526	RPL13	6137	ribosomal protein L13	9977.63	-0.469622	0.0848244	-5.5364	3.08749e-08	3.13594e-07	387.625	419.171	400.731	464.622	596.024	567.767
	ENSG00000168256	NKIRAS2	28511	NFKB inhibitor interacting Ras like 2	771.243	0.520485	0.094026	5.53554	3.10271e-08	3.14946e-07	44.0164	46.5745	40.5966	27.485	30.9943	30.6034
	ENSG00000103942	HOMER2	9455	homer scaffold protein 2	176.908	-0.858125	0.155029	-5.53525	3.10776e-08	3.15265e-07	6.21644	6.16567	5.77835	10.9849	9.82858	11.2701
	ENSG00000131386	GALNT15	117248	polypeptide N-acetylgalactosaminyltransferase 15	870.789	-1.18984	0.214973	-5.53481	3.11568e-08	3.15874e-07	27.1718	25.6112	23.8542	69.4809	57.3258	43.1105
	ENSG00000164032	H2AZ1	3015	H2A.Z variant histone 1	3983.21	-0.376034	0.0679545	-5.53361	3.13704e-08	3.17715e-07	177.77	153.667	169.103	214.771	204.846	213.033
	ENSG00000047249	ATP6V1H	51606	ATPase H+ transporting V1 subunit H	1927.44	0.42503	0.0768093	5.53357	3.13769e-08	3.17715e-07	108.336	102.824	107.714	79.7425	79.8172	71.6065
	ENSG00000197756	RPL37A	6168	ribosomal protein L37a	15879.2	-0.362734	0.0656377	-5.52631	3.27037e-08	3.30947e-07	671.325	634.4	699.279	829.567	871.498	809.066
	ENSG00000151617	EDNRA	1909	endothelin receptor type A	219.389	-0.829292	0.150149	-5.52313	3.33016e-08	3.36791e-07	8.82333	6.35538	7.65507	13.7877	12.7086	12.9652
	ENSG00000183010	PYCR1	5831	pyrroline-5-carboxylate reductase 1	625.897	-0.529333	0.0958548	-5.52224	3.34708e-08	3.38295e-07	25.3169	25.3741	23.2615	34.4918	35.9315	33.4897
	ENSG00000115649	CNPPD1	27013	cyclin Pas1/PHO80 domain containing 1	568.646	0.540686	0.0979403	5.52057	3.37911e-08	3.41323e-07	33.8896	32.3935	31.0154	20.3425	22.2172	22.5861
	ENSG00000198464	ZNF480	147657	zinc finger protein 480	595.939	0.651832	0.118092	5.51967	3.3963e-08	3.42849e-07	36.4965	33.1998	35.4603	21.8343	17.4172	26.0679
	ENSG00000159228	CBR1	873	carbonyl reductase 1	1596.44	0.442751	0.0802275	5.5187	3.41519e-08	3.44546e-07	89.1357	88.7382	87.6136	59.3096	68.7544	62.0773
	ENSG00000133794	BMAL1	406	basic helix-loop-helix ARNT like 1	401.534	0.604768	0.10961	5.51747	3.4391e-08	3.46746e-07	24.214	23.9513	21.7799	15.1439	14.5829	15.0726
	ENSG00000133812	SBF2	81846	SET binding factor 2	2097.4	-0.436721	0.079154	-5.51736	3.44125e-08	3.46751e-07	77.8559	91.3942	87.8605	117.986	109.029	112.197
	ENSG00000197415	VEPH1	79674	ventricular zone expressed PH domain containing 1	958.178	-0.489291	0.0887002	-5.51624	3.46333e-08	3.48763e-07	37.4992	37.8003	39.757	52.5288	47.2686	57.725
	ENSG00000273559	CWC25	54883	CWC25 spliceosome associated protein homolog	336.744	0.654468	0.118654	5.51575	3.47303e-08	3.49526e-07	20.7047	18.4496	20.2983	12.6123	12.1143	12.049
	ENSG00000179041	RRS1	23212	ribosome biogenesis regulator 1 homolog	277.128	0.711794	0.129057	5.51536	3.48074e-08	3.50089e-07	17.4461	17.0267	15.2114	9.8096	10.1486	9.57502
	ENSG00000119906	SLF2	55719	SMC5-SMC6 complex localization factor 2	1878.98	-0.463725	0.0840814	-5.51519	3.484e-08	3.50204e-07	79.0089	73.3715	75.6618	110.98	88.2744	107.341
	ENSG00000171425	ZNF581	51545	zinc finger protein 581	280.433	-0.72153	0.130857	-5.51387	3.5103e-08	3.52632e-07	10.1268	10.0548	10.3714	16.4548	17.4629	15.1185
	ENSG00000120802	TMPO	7112	thymopoietin	1837.16	-0.419525	0.0761229	-5.51115	3.56496e-08	3.57688e-07	80.0617	70.2886	76.6001	98.9549	91.6573	105.188
	ENSG00000135870	RC3H1	149041	ring finger and CCCH-type domains 1	1225.56	0.430319	0.0781036	5.50959	3.5967e-08	3.60653e-07	72.2911	67.0635	63.8088	49.4096	47.0401	50.3949
	ENSG00000137573	SULF1	23213	sulfatase 1	3541.12	0.367992	0.0668171	5.50745	3.64061e-08	3.64834e-07	193.512	185.634	196.76	153.156	140.526	140.968
	ENSG00000163820	FYCO1	79443	FYVE and coiled-coil domain autophagy adaptor 1	485.818	-0.561094	0.101963	-5.50292	3.73548e-08	3.74115e-07	18.3986	19.9199	18.3228	26.8521	26.56	28.0379
	ENSG00000143033	MTF2	22823	metal response element binding transcription factor 2	476.804	0.57798	0.105068	5.50098	3.77676e-08	3.78019e-07	28.0742	26.6072	27.7558	19.0767	16.1829	18.5545
	ENSG00000111845	PAK1IP1	55003	PAK1 interacting protein 1	860.057	0.487296	0.0885923	5.50044	3.78852e-08	3.78967e-07	51.4861	46.8591	46.6219	35.1699	30.5372	35.0473
	ENSG00000172315	TP53RK	112858	TP53 regulating kinase	587.011	0.591965	0.107683	5.4973	3.85659e-08	3.85542e-07	33.1376	31.0181	37.6827	20.6137	20.9829	24.2812
	ENSG00000111424	VDR	7421	vitamin D receptor	197.987	0.857139	0.155944	5.49644	3.87535e-08	3.87183e-07	12.9843	12.1891	11.6555	5.56028	7.49715	6.73458
	ENSG00000278828	H3C10	8357	H3 clustered histone 10	1831.45	-0.589634	0.107293	-5.49554	3.89526e-08	3.88937e-07	70.0853	70.3361	70.6242	81.0987	108.297	120.215
	ENSG00000276023	DUSP14	11072	dual specificity phosphatase 14	690.901	0.570001	0.103739	5.49458	3.91649e-08	3.9082e-07	41.9609	38.4169	38.8186	22.2411	27.4286	28.5418
	ENSG00000124256	ZBP1	81030	Z-DNA binding protein 1	16.4256	4.27123	0.777674	5.49232	3.96694e-08	3.95616e-07	1.15305	1.42285	1.92612	0.135617	0	0.091627
	ENSG00000137936	BCAR3	8412	BCAR3 adaptor protein, NSP family member	2141.39	0.381833	0.0695357	5.49118	3.99264e-08	3.97938e-07	121.07	116.579	112.159	83.2686	89.4172	88.7408
	ENSG00000241878	PISD	23761	phosphatidylserine decarboxylase	632.333	0.526395	0.0958907	5.48953	4.02999e-08	4.01418e-07	38.5018	35.1443	34.1268	23.2356	25.1886	24.4186
	ENSG00000116106	EPHA4	2043	EPH receptor A4	233.004	-0.771865	0.140625	-5.48882	4.04624e-08	4.02793e-07	8.12147	7.68337	9.03793	13.3356	13.0286	14.981
	ENSG00000185630	PBX1	5087	PBX homeobox 1	360.33	-0.642276	0.117038	-5.48775	4.07075e-08	4.0499e-07	14.6387	12.5685	13.4334	21.6534	19.9315	20.1579
	ENSG00000151917	BEND6	221336	BEN domain containing 6	160.194	-0.904754	0.164887	-5.48713	4.08517e-08	4.06179e-07	5.16365	5.50168	5.43263	10.4425	8.64001	10.308
	ENSG00000060749	QSER1	79832	glutamine and serine rich 1	761.667	-0.712184	0.129809	-5.48642	4.10167e-08	4.07574e-07	26.0689	30.7335	26.5211	51.8959	33.1886	48.1958
	ENSG00000132603	NIP7	51388	nucleolar pre-rRNA processing protein NIP7	1185.92	0.441372	0.0805167	5.48175	4.21144e-08	4.1823e-07	69.7845	61.0401	66.3769	48.0987	46.2629	47.0505
	ENSG00000120437	ACAT2	39	acetyl-CoA acetyltransferase 2	539.699	-0.582086	0.106253	-5.4783	4.29441e-08	4.26214e-07	21.4567	18.9713	21.9775	28.2987	29.1657	33.5813
	ENSG00000155252	PI4K2A	55361	phosphatidylinositol 4-kinase type 2 alpha	575.968	0.527789	0.0963668	5.47688	4.32901e-08	4.29388e-07	34.0901	33.3421	30.7685	22.6028	21.0286	22.7235
	ENSG00000176542	USF3	205717	upstream transcription factor family member 3	635.791	-0.59468	0.108639	-5.47392	4.40197e-08	4.36364e-07	24.4647	24.7101	23.953	39.6905	29.76	38.2543
	ENSG00000076108	BAZ2A	11176	bromodomain adjacent to zinc finger domain 2A	1039.41	0.467161	0.0853556	5.47312	4.42185e-08	4.38071e-07	60.9612	60.7556	52.4496	39.7809	40.7772	42.1484
	ENSG00000086289	EPDR1	54749	ependymin related 1	1285.74	0.406737	0.0743574	5.47002	4.49985e-08	4.45531e-07	70.7872	69.0555	71.7108	52.7096	50.8801	51.8609
	ENSG00000058091	CDK14	5218	cyclin dependent kinase 14	705.687	-0.522186	0.0954801	-5.46906	4.52432e-08	4.47469e-07	29.2774	26.4175	27.9534	42.3576	36.0229	38.6208
	ENSG00000075856	SART3	9733	spliceosome associated factor 3, U4/U6 recycling protein	1690.53	0.395917	0.0723924	5.46904	4.52485e-08	4.47469e-07	97.558	87.9794	91.8115	70.2494	65.7372	69.3158
	ENSG00000204178	MACO1	55219	macoilin 1	867.187	0.453926	0.0830015	5.46889	4.52855e-08	4.47567e-07	47.5758	47.7602	49.3382	33.9493	33.6458	35.3222
	ENSG00000079393	DUSP13	51207	dual specificity phosphatase 13	172.527	-0.883555	0.161732	-5.46309	4.67922e-08	4.61974e-07	5.26392	6.5451	5.67957	10.3069	11.0172	10.1248
	ENSG00000173530	TNFRSF10D	8793	TNF receptor superfamily member 10d	976.894	-0.460329	0.0842622	-5.46306	4.67992e-08	4.61974e-07	37.7999	39.4603	41.3868	52.5288	54.2172	52.2732
	ENSG00000147475	ERLIN2	11160	ER lipid raft associated 2	1815.04	-0.397698	0.0728288	-5.46072	4.74218e-08	4.67841e-07	76.8532	74.0829	75.1679	101.486	95.9544	92.5891
	ENSG00000085224	ATRX	546	ATRX chromatin remodeler	1835.51	-0.457229	0.0837381	-5.46023	4.75525e-08	4.6885e-07	76.2516	73.8932	73.1924	104.786	85.5772	108.67
	ENSG00000159674	SPON2	10417	spondin 2	1899.89	-0.491383	0.0900086	-5.45929	4.78043e-08	4.71051e-07	76.7529	84.2325	67.0189	97.3275	111.589	103.08
	ENSG00000163866	SMIM12	113444	small integral membrane protein 12	853.991	0.458392	0.0839783	5.45846	4.80283e-08	4.72975e-07	47.5257	47.1437	48.0047	35.1247	32.2743	33.7646
	ENSG00000170445	HARS1	3035	histidyl-tRNA synthetase 1	1924.1	0.381432	0.0698834	5.45812	4.812e-08	4.73596e-07	109.941	100.88	103.467	75.8549	77.1658	82.0062
	ENSG00000144791	LIMD1	8994	LIM domain containing 1	1039.22	-0.429342	0.0786963	-5.45569	4.87837e-08	4.79842e-07	43.7156	43.3968	40.7448	55.422	54.8572	57.4501
	ENSG00000197296	FITM2	128486	fat storage inducing transmembrane protein 2	197.493	-0.867378	0.15899	-5.45556	4.88174e-08	4.79888e-07	8.27187	6.16567	5.77835	11.5274	11.8857	12.4613
	ENSG00000171241	SHCBP1	79801	SHC binding and spindle associated 1	620.025	-0.543289	0.0995956	-5.45495	4.89874e-08	4.81272e-07	24.9159	23.0976	24.842	34.8083	30.8572	37.842
	ENSG00000110911	SLC11A2	4891	solute carrier family 11 member 2	1905.69	0.439351	0.0805503	5.45437	4.91463e-08	4.82546e-07	103.223	103.868	109.443	79.2001	78.6744	69.3616
	ENSG00000115758	ODC1	4953	ornithine decarboxylase 1	4150.65	0.384094	0.0704261	5.45386	4.92873e-08	4.83643e-07	224.042	220.446	233.751	155.145	175.36	175.786
	ENSG00000125266	EFNB2	1948	ephrin B2	1452.57	-0.40546	0.0743486	-5.45349	4.93898e-08	4.8436e-07	62.2145	59.2853	58.9194	81.2343	75.4287	76.0504
	ENSG00000182979	MTA1	9112	metastasis associated 1	520.183	-0.553747	0.101612	-5.44965	5.04697e-08	4.94657e-07	20.3037	21.7696	18.7673	28.6603	29.0743	29.2748
	ENSG00000160285	LSS	4047	lanosterol synthase	1410.57	0.425727	0.0781259	5.44924	5.05847e-08	4.9549e-07	78.9086	80.296	74.2295	52.574	58.1944	58.5038
	ENSG00000110888	CAPRIN2	65981	caprin family member 2	829.673	-0.539457	0.0990918	-5.44401	5.20932e-08	5.09963e-07	31.1323	32.6306	33.8305	41.9507	43.2915	53.1437
	ENSG00000141456	PELP1	27043	proline, glutamate and leucine rich protein 1	604.955	0.572738	0.105207	5.4439	5.21272e-08	5.09994e-07	35.2933	38.2272	30.9166	23.0096	23.68	21.6698
	ENSG00000112983	BRD8	10902	bromodomain containing 8	913.574	0.44887	0.0825223	5.43938	5.34678e-08	5.228e-07	50.3832	49.7996	52.0051	35.1247	36.4343	37.0631
	ENSG00000154262	ABCA6	23460	ATP binding cassette subfamily A member 6	93.3722	-1.21043	0.22263	-5.43697	5.41946e-08	5.29593e-07	2.55676	2.46627	3.11142	6.69042	4.89143	6.7804
	ENSG00000166033	HTRA1	5654	HtrA serine peptidase 1	12033.1	-0.376998	0.0693589	-5.43546	5.46546e-08	5.33772e-07	505.236	489.412	516.347	658.961	662.127	588.749
	ENSG00000197971	MBP	4155	myelin basic protein	168.751	-0.927034	0.17057	-5.43492	5.48197e-08	5.35067e-07	6.21644	5.64396	4.93876	11.663	10.4229	8.97945
	ENSG00000164609	SLU7	10569	SLU7 homolog, splicing factor	1456.31	0.402375	0.0740421	5.43441	5.49794e-08	5.36309e-07	81.8665	77.972	79.514	61.3891	55.0401	60.0157
	ENSG00000173846	PLK3	1263	polo like kinase 3	308.083	0.66441	0.122264	5.43424	5.5031e-08	5.36495e-07	18.549	18.497	17.4832	11.1206	11.6572	10.7204
	ENSG00000160888	IER2	9592	immediate early response 2	425.763	0.70428	0.129676	5.43105	5.60222e-08	5.45836e-07	25.9687	27.8878	22.3232	12.4315	15.9086	17.2259
	ENSG00000162630	B3GALT2	8707	beta-1,3-galactosyltransferase 2	28.4443	-2.25416	0.415103	-5.43036	5.62397e-08	5.47632e-07	0.601591	0.331998	0.493876	2.4411	2.14857	2.01579
	ENSG00000134508	CABLES1	91768	Cdk5 and Abl enzyme substrate 1	83.2258	1.25133	0.230528	5.42813	5.69479e-08	5.54201e-07	6.26657	4.88511	5.77835	2.07945	2.05715	2.79462
	ENSG00000231500	RPS18	6222	ribosomal protein S18	20168.3	-0.347575	0.0640389	-5.42755	5.71313e-08	5.55443e-07	855.462	823.876	882.358	1057.09	1102.31	1013.9
	ENSG00000182087	TMEM259	91304	transmembrane protein 259	1293.25	0.522567	0.096281	5.42752	5.71428e-08	5.55443e-07	75.8004	79.8217	64.5496	44.211	52.9829	52.0441
	ENSG00000068878	PSME4	23198	proteasome activator subunit 4	2149.06	-0.468416	0.0863371	-5.42543	5.78166e-08	5.61662e-07	83.6712	94.1451	82.4279	128.293	102.583	120.215
	ENSG00000029364	SLC39A9	55334	solute carrier family 39 member 9	2633.94	-0.395913	0.073028	-5.42139	5.91363e-08	5.74144e-07	110.693	104.674	112.949	149.947	136.914	133.821
	ENSG00000205581	HMGN1	3150	high mobility group nucleosome binding domain 1	1891.49	-0.424788	0.0783864	-5.41915	5.98815e-08	5.81037e-07	79.2094	70.7155	83.1687	97.87	100.48	106.516
	ENSG00000146416	AIG1	51390	androgen induced 1	454.786	-0.586929	0.108316	-5.41869	6.00372e-08	5.82206e-07	17.9976	17.833	16.6436	27.0781	25.7372	23.9146
	ENSG00000037637	FBXO42	54455	F-box protein 42	702.882	0.500964	0.0924763	5.41721	6.05349e-08	5.86687e-07	38.1509	41.7368	38.9668	27.0329	28.1143	26.6635
	ENSG00000073792	IGF2BP2	10644	insulin like growth factor 2 mRNA binding protein 2	2335.21	-0.353403	0.0652466	-5.41643	6.08019e-08	5.88929e-07	99.2123	101.402	95.3674	122.823	121.554	123.971
	ENSG00000163347	CLDN1	9076	claudin 1	17.0867	3.42434	0.632264	5.416	6.09465e-08	5.89984e-07	1.60424	1.28056	1.62979	0.180822	0.0457143	0.183254
	ENSG00000100219	XBP1	7494	X-box binding protein 1	2740.61	0.376064	0.0694721	5.41317	6.19197e-08	5.99053e-07	145.635	148.782	152.311	113.104	115.017	107.066
	ENSG00000108604	SMARCD2	6603	SWI/SNF related, matrix associated, actin dependent regulator of chromatin, subfamily d, member 2	1514.93	-0.419039	0.0774404	-5.41111	6.26346e-08	6.05615e-07	64.8214	63.3167	59.0182	78.8384	85.1658	79.5781
	ENSG00000159873	CCDC117	150275	coiled-coil domain containing 117	714.897	0.571664	0.105725	5.40711	6.40507e-08	6.18944e-07	43.1641	38.7014	41.535	31.011	23.1315	26.7551
	ENSG00000265241	RBM8A	9939	RNA binding motif protein 8A	2003.2	0.383899	0.0710132	5.40603	6.44381e-08	6.22323e-07	110.041	105.006	112.307	77.4371	81.5087	85.488
	ENSG00000172432	GTPBP2	54676	GTP binding protein 2	1407.48	0.434808	0.0804535	5.40447	6.50016e-08	6.27398e-07	76.0511	81.5291	75.9087	55.422	59.2001	53.556
	ENSG00000164430	CGAS	115004	cyclic GMP-AMP synthase	216.733	0.781375	0.144613	5.4032	6.54618e-08	6.31471e-07	13.1849	12.1416	14.2236	7.27809	7.04001	8.10899
	ENSG00000187109	NAP1L1	4673	nucleosome assembly protein 1 like 1	6888.15	-0.334586	0.0619301	-5.40264	6.56687e-08	6.32789e-07	303.302	281.581	294.646	378.415	342.858	359.132
	ENSG00000150990	DHX37	57647	DEAH-box helicase 37	523.291	0.569419	0.105397	5.40262	6.56751e-08	6.32789e-07	32.0347	30.8284	27.4101	19.4836	20.8457	18.8752
	ENSG00000141580	WDR45B	56270	WD repeat domain 45B	1949.12	0.409312	0.075764	5.40246	6.57329e-08	6.32977e-07	108.286	109.132	103.566	71.5603	81.143	82.7392
	ENSG00000169504	CLIC4	25932	chloride intracellular channel 4	9825.12	-0.480378	0.0889585	-5.40003	6.66314e-08	6.41255e-07	424.873	364.154	395.496	623.068	468.846	518.059
	ENSG00000112977	DAP	1611	death associated protein	590.275	-0.526467	0.0974986	-5.39974	6.67362e-08	6.41889e-07	22.3591	24.3781	23.064	30.9206	32.32	34.7724
	ENSG00000159713	TPPP3	51673	tubulin polymerization promoting protein family member 3	41.1085	-1.87239	0.346902	-5.39745	6.75954e-08	6.49774e-07	0.601591	0.901137	1.03714	2.26028	3.42858	3.3902
	ENSG00000139112	GABARAPL1	23710	GABA type A receptor associated protein like 1	724.942	0.550003	0.101933	5.39574	6.8243e-08	6.55617e-07	42.3119	40.8831	41.1399	28.5699	29.9429	24.0979
	ENSG00000151729	SLC25A4	291	solute carrier family 25 member 4	413.673	0.591137	0.109599	5.39362	6.90515e-08	6.62999e-07	23.5623	24.0935	24.1011	14.3302	16	16.0805
	ENSG00000242265	PEG10	23089	paternally expressed 10	852.604	-0.468997	0.0869558	-5.39351	6.90953e-08	6.63034e-07	36.5968	33.2946	33.386	47.3754	43.0172	48.883
	ENSG00000082146	STRADB	55437	STE20 related adaptor beta	1141.95	-0.435625	0.0808046	-5.39109	7.00317e-08	6.71629e-07	49.531	44.962	45.6835	64.9151	58.2858	61.4359
	ENSG00000140943	MBTPS1	8720	membrane bound transcription factor peptidase, site 1	2005.14	-0.375255	0.0696542	-5.3874	7.14847e-08	6.85165e-07	88.8349	82.4777	80.7487	108.267	105.189	104.867
	ENSG00000137142	IGFBPL1	347252	insulin like growth factor binding protein like 1	28.1463	-2.29423	0.42599	-5.38563	7.21932e-08	6.91555e-07	0.651723	0.237141	0.493876	2.21507	2.33143	2.01579
	ENSG00000103319	EEF2K	29904	eukaryotic elongation factor 2 kinase	811.479	-0.511271	0.0949638	-5.38385	7.29089e-08	6.98005e-07	34.8421	33.2946	28.4966	46.6069	44.4801	42.9731
	ENSG00000145284	SCD5	79966	stearoyl-CoA desaturase 5	131.946	-0.978555	0.181814	-5.38219	7.35867e-08	7.04086e-07	4.76259	4.3634	3.70407	8.76987	8.09144	7.74248
	ENSG00000177971	IMP3	55272	IMP U3 small nucleolar ribonucleoprotein 3	1038.57	0.470953	0.087541	5.3798	7.45703e-08	7.12671e-07	56.8503	57.9573	59.3145	36.8877	40.5486	45.0347
	ENSG00000198746	GPATCH3	63906	G-patch domain containing 3	217.407	0.77283	0.143671	5.37916	7.4836e-08	7.14796e-07	13.6862	13.6593	12.2481	6.91645	8.00001	7.65085
	ENSG00000110047	EHD1	10938	EH domain containing 1	585.762	0.641352	0.119241	5.37863	7.50538e-08	7.16462e-07	35.3435	38.0374	29.6819	18.1726	23.3143	22.8609
	ENSG00000174099	MSRB3	253827	methionine sulfoxide reductase B3	1064.07	-0.420577	0.0782045	-5.37791	7.53546e-08	7.18917e-07	43.2644	44.962	43.1154	57.2754	54.9486	59.0994
	ENSG00000180543	TSPYL5	85453	TSPY like 5	525.008	0.537375	0.0999487	5.37651	7.59427e-08	7.2411e-07	31.0321	30.1644	28.546	19.1219	20.7086	20.387
	ENSG00000162729	IGSF8	93185	immunoglobulin superfamily member 8	594.613	0.540848	0.100603	5.37606	7.61348e-08	7.25522e-07	33.8896	36.4723	31.3611	23.0548	23.36	21.6698
	ENSG00000129083	COPB1	1315	COPI coat complex subunit beta 1	8675.07	0.35737	0.0664804	5.37556	7.63429e-08	7.27086e-07	480.17	446.015	480.245	379.862	327.269	362.797
	ENSG00000197208	SLC22A4	6583	solute carrier family 22 member 4	134.428	0.965003	0.179565	5.37412	7.69555e-08	7.32497e-07	8.22174	8.44223	8.98854	3.70685	4.25143	4.85623
	ENSG00000123485	HJURP	55355	Holliday junction recognition protein	546.295	-0.593552	0.110466	-5.37316	7.737e-08	7.36019e-07	20.5042	22.2438	20.1007	27.8466	28.9829	35.6887
	ENSG00000184117	NIPSNAP1	8508	nipsnap homolog 1	1195.15	-0.45945	0.0855247	-5.37213	7.7812e-08	7.39797e-07	48.6286	49.7048	46.9182	64.4179	69.4401	60.5196
	ENSG00000151502	VPS26B	112936	VPS26 retromer complex component B	881.878	-0.476909	0.088779	-5.37187	7.79259e-08	7.40453e-07	33.7893	38.0849	34.5219	46.4713	49.7372	48.0584
	ENSG00000162385	MAGOH	4116	mago homolog, exon junction complex subunit	461.433	0.570728	0.10627	5.37054	7.85006e-08	7.45485e-07	26.6204	25.5638	27.4101	16.1836	18.1029	17.9131
	ENSG00000142188	TMEM50B	757	transmembrane protein 50B	636.746	0.496829	0.09252	5.36996	7.87537e-08	7.47459e-07	36.2458	34.4803	36.8431	24.4562	24.9143	24.8767
	ENSG00000130787	HIP1R	9026	huntingtin interacting protein 1 related	505.404	-0.543168	0.101175	-5.3686	7.93483e-08	7.52668e-07	19.9026	20.1096	19.3599	26.4452	28.48	29.3665
	ENSG00000118193	KIF14	9928	kinesin family member 14	505.144	-0.717249	0.133628	-5.36751	7.983e-08	7.56803e-07	18.9501	17.501	18.7179	29.1124	22.8572	36.605
	ENSG00000178718	RPP25	54913	ribonuclease P and MRP subunit p25	96.379	1.10278	0.205459	5.36738	7.98905e-08	7.56942e-07	5.96577	6.63995	6.371	2.89315	2.74286	2.97788
	ENSG00000125304	TM9SF2	9375	transmembrane 9 superfamily member 2	7086.16	0.385142	0.0717847	5.36523	8.08466e-08	7.65561e-07	395.596	361.64	401.225	312.732	275.155	276.072
	ENSG00000152291	TGOLN2	10618	trans-golgi network protein 2	3220.15	-0.390385	0.0727851	-5.36353	8.16128e-08	7.72374e-07	138.466	134.838	129.05	186.247	164.846	162.409
	ENSG00000004478	FKBP4	2288	FKBP prolyl isomerase 4	2658.8	0.364827	0.0680675	5.35979	8.33197e-08	7.88075e-07	143.479	145.889	142.631	101.938	109.989	114.946
	ENSG00000138604	GLCE	26035	glucuronic acid epimerase	799.744	-0.498685	0.0930461	-5.35955	8.34316e-08	7.88682e-07	32.2352	30.1644	33.2872	46.2453	39.3143	46.2258
	ENSG00000105281	SLC1A5	6510	solute carrier family 1 member 5	1609.73	-0.425399	0.0793743	-5.3594	8.34969e-08	7.88847e-07	68.6816	67.0161	62.6728	79.3809	90.4687	89.5654
	ENSG00000114867	EIF4G1	1981	eukaryotic translation initiation factor 4 gamma 1	8678.8	0.348019	0.0649478	5.35845	8.39397e-08	7.92577e-07	501.376	471.2	431.104	347.676	350.903	375.533
	ENSG00000113575	PPP2CA	5515	protein phosphatase 2 catalytic subunit alpha	2894.06	0.396447	0.073989	5.35818	8.40639e-08	7.93296e-07	167.844	143.518	163.473	121.196	111.817	118.382
	ENSG00000274523	RCC1L	81554	RCC1 like	925.706	0.47292	0.0882686	5.35774	8.4269e-08	7.94777e-07	53.692	51.3648	50.2766	33.5877	38.9029	36.4675
	ENSG00000146386	ABRACL	58527	ABRA C-terminal like	666.925	0.514069	0.0960417	5.35256	8.67203e-08	8.17326e-07	41.61	35.2392	36.448	26.3548	24.6857	26.2053
	ENSG00000117650	NEK2	4751	NIMA related kinase 2	276.123	-0.719254	0.134378	-5.35248	8.67589e-08	8.17326e-07	10.7785	9.53308	9.82813	17.6754	14.0343	16.6303
	ENSG00000196155	PLEKHG4	25894	pleckstrin homology and RhoGEF domain containing G4	99.2388	-1.12184	0.209628	-5.35154	8.72072e-08	8.20648e-07	3.35888	2.70341	2.96325	5.65069	6.99429	6.4597
	ENSG00000197442	MAP3K5	4217	mitogen-activated protein kinase kinase kinase 5	846.178	-0.501526	0.0937164	-5.35154	8.7211e-08	8.20648e-07	34.7419	34.2432	32.1513	51.6699	43.2915	44.4849
	ENSG00000198301	SDAD1	55153	SDA1 domain containing 1	1533.57	0.40375	0.0754656	5.35011	8.78994e-08	8.26655e-07	86.8797	79.6794	85.5887	65.0055	59.2458	61.3901
	ENSG00000158470	B4GALT5	9334	beta-1,4-galactosyltransferase 5	1260.03	0.415442	0.0776637	5.34924	8.83234e-08	8.3017e-07	70.9877	70.4784	66.4263	48.3699	52.2972	51.1279
	ENSG00000162377	COA7	65260	cytochrome c oxidase assembly factor 7	748.169	0.479634	0.0896678	5.34901	8.84345e-08	8.30741e-07	43.1641	39.5551	43.066	30.4685	28.2972	29.0916
	ENSG00000143473	KCNH1	3756	potassium voltage-gated channel subfamily H member 1	101.209	1.08496	0.202867	5.34815	8.88576e-08	8.34241e-07	6.51723	7.16166	6.17345	2.80274	3.24572	3.0695
	ENSG00000110852	CLEC2B	9976	C-type lectin domain family 2 member B	685.357	0.592611	0.110809	5.34803	8.89153e-08	8.34307e-07	40.8079	35.5237	42.6215	29.3384	24.32	23.1358
	ENSG00000100354	TNRC6B	23112	trinucleotide repeat containing adaptor 6B	1443.86	-0.416134	0.0778199	-5.34739	8.92312e-08	8.36796e-07	59.1564	60.3761	59.0182	77.6631	70.5829	84.0678
	ENSG00000145016	RUBCN	9711	rubicon autophagy regulator	494.843	0.593022	0.110918	5.34649	8.96752e-08	8.40483e-07	30.0795	31.0181	24.842	18.3082	17.4629	19.7456
	ENSG00000148841	ITPRIP	85450	inositol 1,4,5-trisphosphate receptor interacting protein	1463.42	0.477261	0.089364	5.34065	9.26152e-08	8.67545e-07	85.7768	85.276	74.8716	62.2028	57.8744	51.8151
	ENSG00000214357	NEURL1B	54492	neuralized E3 ubiquitin protein ligase 1B	38.4441	-1.89366	0.354811	-5.33709	9.44515e-08	8.84244e-07	1.10292	0.616567	0.642039	2.39589	2.69715	3.43601
	ENSG00000163877	SNIP1	79753	Smad nuclear interacting protein 1	613.102	0.502122	0.0941132	5.3353	9.5387e-08	8.92496e-07	35.544	33.5792	34.6207	24.2302	24.0457	23.0442
	ENSG00000058729	RIOK2	55781	RIO kinase 2	1162.5	0.457964	0.0858787	5.33268	9.67714e-08	9.04936e-07	68.8821	61.2773	64.1051	50.1781	42.6972	44.8514
	ENSG00000006576	PHTF2	57157	putative homeodomain transcription factor 2	624.988	-0.588414	0.110432	-5.32829	9.91428e-08	9.26587e-07	24.7655	23.809	23.5085	40.5494	29.8057	35.2764
	ENSG00000172159	FRMD3	257019	FERM domain containing 3	468.608	-0.567589	0.106528	-5.32807	9.92631e-08	9.27186e-07	18.6493	18.9239	16.9399	26.5808	24	28.1753
	ENSG00000113615	SEC24A	10802	SEC24 homolog A, COPII coat complex component	1479.82	0.400985	0.0752816	5.32647	1.00141e-07	9.34853e-07	83.1198	81.4817	78.5263	63.3329	55.5886	60.4738
	ENSG00000077942	FBLN1	2192	fibulin 1	176.856	-0.828386	0.155576	-5.32463	1.01156e-07	9.438e-07	6.11617	6.59252	5.67957	10.7589	10.6972	10.3539
	ENSG00000112578	BYSL	705	bystin like	454.564	0.609454	0.114537	5.32102	1.03189e-07	9.62222e-07	29.127	27.2712	22.9158	16.274	17.5543	16.7677
	ENSG00000179115	FARSA	2193	phenylalanyl-tRNA synthetase subunit alpha	1336.63	0.471848	0.0887261	5.31803	1.04897e-07	9.77602e-07	78.3071	77.308	68.6487	46.5617	54.6286	56.3048
	ENSG00000146555	SDK1	221935	sidekick cell adhesion molecule 1	30.8595	-2.07194	0.38967	-5.31717	1.05395e-07	9.81684e-07	0.701856	0.616567	0.395101	2.4411	2.10286	2.47393
	ENSG00000099250	NRP1	8829	neuropilin 1	14519.7	-0.300588	0.0565344	-5.3169	1.05548e-07	9.82552e-07	644.354	602.86	631.074	770.935	733.624	748.73
	ENSG00000108671	PSMD11	5717	proteasome 26S subunit, non-ATPase 11	1981.17	0.360421	0.0677921	5.31656	1.05748e-07	9.83788e-07	110.041	105.006	106.48	79.8782	78.3544	85.8087
	ENSG00000197857	ZNF44	51710	zinc finger protein 44	337.442	0.653206	0.122866	5.31639	1.05846e-07	9.83788e-07	18.2984	19.825	21.3848	12.748	12.4343	11.6824
	ENSG00000154175	ABI3BP	25890	ABI family member 3 binding protein	2713.52	-0.382678	0.0719811	-5.31637	1.05859e-07	9.83788e-07	110.091	122.033	107.862	145.065	135.223	151.826
	ENSG00000106049	HIBADH	11112	3-hydroxyisobutyrate dehydrogenase	829.972	-0.494944	0.0931273	-5.31471	1.0683e-07	9.92249e-07	34.04	31.6821	33.7317	49.6357	44.3429	42.4691
	ENSG00000234420	ZNF37BP	100129482	zinc finger protein 37B, pseudogene	275.449	-0.748294	0.140885	-5.31137	1.08803e-07	1.01001e-06	10.0766	9.62793	9.97629	15.2343	13.9886	19.4249
	ENSG00000072274	TFRC	7037	transferrin receptor	8696.89	0.34862	0.0656746	5.3083	1.10655e-07	1.02605e-06	483.127	446.916	476.244	378.777	327.818	369.807
	ENSG00000198162	MAN1A2	10905	mannosidase alpha class 1A member 2	1601.46	-0.416855	0.0785359	-5.30783	1.10938e-07	1.0281e-06	67.1275	64.6447	66.2287	93.259	78.5372	85.7629
	ENSG00000100441	KHNYN	23351	KH and NYN domain containing	1347.16	0.412095	0.0776619	5.30627	1.11893e-07	1.03578e-06	76.1012	77.0709	68.8957	55.1507	54.1258	53.2353
	ENSG00000170949	ZNF160	90338	zinc finger protein 160	1085.48	0.457906	0.0863131	5.30517	1.12565e-07	1.04142e-06	60.4097	60.2813	60.6479	44.8439	37.5772	46.3175
	ENSG00000101846	STS	412	steroid sulfatase	750.993	-0.549555	0.103649	-5.30206	1.14501e-07	1.05874e-06	33.0875	27.3187	27.657	46.3809	39.8629	39.1705
	ENSG00000230040	LINC00364	100874145	long intergenic non-protein coding RNA 364	22.0311	2.62315	0.494805	5.30137	1.14934e-07	1.06214e-06	1.60424	2.08684	1.77795	0.452055	0.228572	0.183254
	ENSG00000089048	ESF1	51575	ESF1 nucleolar pre-rRNA processing protein homolog	986.386	0.431047	0.0813541	5.29841	1.16817e-07	1.07894e-06	56.4994	52.7402	54.2769	39.8261	36.9372	41.4154
	ENSG00000004468	CD38	952	CD38 molecule	15.6032	4.95988	0.93627	5.29749	1.17407e-07	1.08379e-06	1.55411	1.28056	1.53101	0.090411	0	0.0458135
	ENSG00000146729	NIPSNAP2	2631	nipsnap homolog 2	940.858	-0.508211	0.0959527	-5.29648	1.18057e-07	1.08917e-06	38.4015	33.674	40.0533	56.3261	50.3315	48.6081
	ENSG00000169981	ZNF35	7584	zinc finger protein 35	317.045	0.646531	0.122085	5.29575	1.18527e-07	1.0929e-06	19.5016	17.5959	18.7673	11.9795	10.5143	12.278
	ENSG00000088833	NSFL1C	55968	NSFL1 cofactor	977.082	0.458039	0.0865353	5.29309	1.20267e-07	1.10833e-06	55.1959	56.4396	51.61	35.4863	38.6286	41.6903
	ENSG00000125848	FLRT3	23767	fibronectin leucine rich transmembrane protein 3	534.816	0.565007	0.106785	5.29108	1.21595e-07	1.11993e-06	30.1297	32.1563	29.8301	22.6932	18.1029	19.8831
	ENSG00000035115	SH3YL1	26751	SH3 and SYLF domain containing 1	316.427	-0.643262	0.121624	-5.28893	1.23033e-07	1.13255e-06	12.3326	11.3828	11.9518	18.9411	16.5943	18.7377
	ENSG00000176986	SEC24C	9632	SEC24 homolog C, COPII coat complex component	2319.71	0.388129	0.0733873	5.28878	1.23137e-07	1.13288e-06	125.181	134.886	119.518	88.9193	94.9944	98.6823
	ENSG00000137070	IL11RA	3590	interleukin 11 receptor subunit alpha	139.28	-0.963462	0.182188	-5.2883	1.23461e-07	1.13522e-06	4.21113	5.45425	3.95101	8.04658	9.00572	8.84201
	ENSG00000183153	GJD3	125111	gap junction protein delta 3	88.3209	1.19088	0.225263	5.28663	1.24589e-07	1.14496e-06	5.56471	6.92452	5.23508	2.80274	2.56	2.19905
	ENSG00000113013	HSPA9	3313	heat shock protein family A (Hsp70) member 9	9543.42	0.309036	0.0584582	5.28643	1.24726e-07	1.14557e-06	506.289	495.103	522.817	403.143	400.412	394.775
	ENSG00000108592	FTSJ3	117246	FtsJ RNA 2'-O-methyltransferase 3	1527.27	0.388275	0.0734733	5.28456	1.26004e-07	1.15667e-06	87.2808	82.0983	80.6005	60.0329	63.3601	62.5812
	ENSG00000171824	EXOSC10	5394	exosome component 10	1990.44	0.368842	0.069801	5.2842	1.26256e-07	1.15834e-06	107.584	108.042	108.159	77.3467	83.4744	83.4264
	ENSG00000168952	STXBP6	29091	syntaxin binding protein 6	306.259	-0.674624	0.127703	-5.28276	1.27255e-07	1.16686e-06	10.979	11.9519	11.1122	19.4836	16.9143	16.5387
	ENSG00000130734	ATG4D	84971	autophagy related 4D cysteine peptidase	281.934	0.717918	0.135979	5.27963	1.29448e-07	1.1863e-06	18.549	17.9279	14.1742	9.90001	9.64573	10.4455
	ENSG00000182013	PNMA8A	55228	PNMA family member 8A	87.6782	-1.15519	0.218809	-5.27944	1.29577e-07	1.18683e-06	2.55676	2.37141	2.91387	5.33425	5.98858	5.68087
	ENSG00000135018	UBQLN1	29979	ubiquilin 1	3115.94	0.357178	0.0676616	5.27889	1.29969e-07	1.18976e-06	166.49	173.16	165.448	136.023	123.429	124.659
	ENSG00000146411	SLC2A12	154091	solute carrier family 2 member 12	42.1693	1.74019	0.329931	5.27441	1.33185e-07	1.21852e-06	2.95782	2.70341	3.70407	1.13014	0.685715	0.91627
	ENSG00000003989	SLC7A2	6542	solute carrier family 7 member 2	1439	-0.385334	0.0730953	-5.27166	1.35196e-07	1.23624e-06	61.9638	57.4356	60.7467	76.0357	75.9315	77.1958
	ENSG00000132581	SDF2	6388	stromal cell derived factor 2	1331.61	0.438669	0.0832187	5.27128	1.35478e-07	1.23813e-06	74.7978	69.6721	76.6989	50.811	56.5944	51.4486
	ENSG00000077522	ACTN2	88	actinin alpha 2	36.0961	1.82543	0.34635	5.27048	1.36068e-07	1.24283e-06	2.50663	2.75084	2.86448	0.678083	0.777144	0.77883
	ENSG00000100297	MCM5	4174	minichromosome maintenance complex component 5	809.14	-0.592516	0.112449	-5.26918	1.37035e-07	1.25098e-06	33.1376	31.4923	28.546	37.5206	46.3543	53.052
	ENSG00000213064	SFT2D2	375035	SFT2 domain containing 2	1233	-0.413368	0.0784567	-5.26874	1.37362e-07	1.25327e-06	53.8424	48.3294	50.5235	66.1809	62.3086	69.6365
	ENSG00000196453	ZNF777	27153	zinc finger protein 777	330.882	0.663657	0.125966	5.26856	1.37498e-07	1.25381e-06	19.4514	21.817	17.2857	11.663	12.2972	12.049
	ENSG00000115561	CHMP3	51652	charged multivesicular body protein 3	1067.1	-0.443063	0.0841263	-5.26664	1.38946e-07	1.26632e-06	46.5731	42.4008	41.6337	61.3891	55.4515	56.0299
	ENSG00000136875	PRPF4	9128	pre-mRNA processing factor 4	1512.3	0.401284	0.0762756	5.26098	1.4329e-07	1.30519e-06	82.1673	79.3	86.9221	59.4453	62.5829	61.161
	ENSG00000140961	OSGIN1	29948	oxidative stress induced growth inhibitor 1	112.561	1.04451	0.198611	5.25909	1.4477e-07	1.31794e-06	7.31935	8.34737	6.22283	3.34521	3.2	3.80252
	ENSG00000065427	KARS1	3735	lysyl-tRNA synthetase 1	5026.56	0.318289	0.0605442	5.25713	1.46321e-07	1.33133e-06	266.304	261.519	277.262	208.081	209.646	211.292
	ENSG00000186222	BLOC1S4	55330	biogenesis of lysosomal organelles complex 1 subunit 4	314.607	0.639806	0.121738	5.25559	1.47548e-07	1.34176e-06	19.7522	18.4022	17.1869	11.1658	11.2	12.2322
	ENSG00000049656	CLPTM1L	81037	CLPTM1 like	2532.21	0.359732	0.0684773	5.25329	1.49403e-07	1.35787e-06	139.669	138.822	132.359	101.125	108.206	102.393
	ENSG00000203880	PCMTD2	55251	protein-L-isoaspartate (D-aspartate) O-methyltransferase domain containing 2	529.779	-0.577828	0.110023	-5.2519	1.50538e-07	1.36743e-06	20.2536	21.3901	19.7056	33.6781	27.9315	27.5797
	ENSG00000179295	PTPN11	5781	protein tyrosine phosphatase non-receptor type 11	5110.08	-0.34421	0.0655511	-5.25102	1.51258e-07	1.37322e-06	225.446	210.629	214.046	280.636	245.257	278.409
	ENSG00000196684	HSH2D	84941	hematopoietic SH2 domain containing	14.9039	4.12042	0.784724	5.2508	1.51443e-07	1.37415e-06	1.50398	1.23313	1.33346	0.180822	0.0457143	0
	ENSG00000083857	FAT1	2195	FAT atypical cadherin 1	10224.6	-0.312123	0.0594587	-5.24941	1.52586e-07	1.38375e-06	432.293	444.165	440.142	523.299	501.303	569.004
	ENSG00000276368	H2AC14	8331	H2A clustered histone 14	535.099	-0.661424	0.126016	-5.24874	1.53145e-07	1.38806e-06	22.6098	18.4496	18.8167	24.9534	33.3715	33.8562
	ENSG00000214517	PPME1	51400	protein phosphatase methylesterase 1	1397.87	0.393621	0.0750199	5.24689	1.54687e-07	1.40127e-06	75.4495	78.8257	74.8222	54.0206	56.3201	59.6034
	ENSG00000115520	COQ10B	80219	coenzyme Q10B	837.965	0.496792	0.0946856	5.24675	1.54806e-07	1.40157e-06	49.932	43.0174	48.6468	35.1247	31.7715	30.7867
	ENSG00000140526	ABHD2	11057	abhydrolase domain containing 2, acylglycerol lipase	2675.59	-0.347519	0.0662406	-5.24631	1.55172e-07	1.40412e-06	117.962	114.444	107.566	142.488	140.16	138.54
	ENSG00000167797	CDK2AP2	10263	cyclin dependent kinase 2 associated protein 2	313.087	0.670967	0.12791	5.24561	1.55764e-07	1.4087e-06	17.8973	19.9199	17.6808	9.99042	11.9772	12.0031
	ENSG00000168439	STIP1	10963	stress induced phosphoprotein 1	4923.76	0.340072	0.0648375	5.24499	1.56292e-07	1.41271e-06	264.8	262.895	266.298	189.456	207.086	214.59
	ENSG00000100129	EIF3L	51386	eukaryotic translation initiation factor 3 subunit L	2370.15	-0.366931	0.0700601	-5.23737	1.62881e-07	1.47145e-06	101.418	94.5245	102.874	121.332	128.32	125.621
	ENSG00000081377	CDC14B	8555	cell division cycle 14B	478.675	-0.532635	0.101714	-5.23658	1.63577e-07	1.47694e-06	18.6493	19.2559	18.5697	26.3096	25.3715	27.9462
	ENSG00000011028	MRC2	9902	mannose receptor C type 2	4316.15	-0.450124	0.0859661	-5.23607	1.64033e-07	1.48024e-06	187.847	188.053	150.978	247.636	234.926	217.752
	ENSG00000142546	NOSIP	51070	nitric oxide synthase interacting protein	883.146	0.48696	0.0930213	5.23493	1.65051e-07	1.48829e-06	50.9848	51.9813	45.8317	32.8192	37.2572	33.2606
	ENSG00000075151	EIF4G3	8672	eukaryotic translation initiation factor 4 gamma 3	2342.77	-0.351525	0.0672007	-5.23097	1.68621e-07	1.51916e-06	98.6609	98.461	100.01	128.745	117.349	123.284
	ENSG00000152102	FAM168B	130074	family with sequence similarity 168 member B	1727.6	-0.396609	0.0758519	-5.22874	1.70671e-07	1.53679e-06	78.8084	68.2492	68.3524	92.3097	91.2001	92.5433
	ENSG00000185900	POMK	84197	protein O-mannose kinase	1239.5	-0.475194	0.0909136	-5.22688	1.72395e-07	1.55146e-06	51.6365	48.5665	49.5357	75.674	58.7886	68.3996
	ENSG00000134851	TMEM165	55858	transmembrane protein 165	1914.72	0.374324	0.0716384	5.22519	1.7398e-07	1.56487e-06	110.793	98.793	102.529	80.285	74.9258	79.3032
	ENSG00000006125	AP2B1	163	adaptor related protein complex 2 subunit beta 1	3998.41	-0.314854	0.0603131	-5.22034	1.786e-07	1.60555e-06	167.643	175.484	171.177	208.352	203.612	211.384
	ENSG00000106305	AIMP2	7965	aminoacyl tRNA synthetase complex interacting multifunctional protein 2	990.944	0.4155	0.0795949	5.22018	1.78751e-07	1.60604e-06	55.8978	54.0682	53.5361	38.6055	39.3143	41.507
	ENSG00000159176	CSRP1	1465	cysteine and glycine rich protein 1	4642.11	-0.379323	0.0726817	-5.21895	1.79937e-07	1.61581e-06	195.316	196.685	190.439	223.993	263.543	250.096
	ENSG00000136826	KLF4	9314	KLF transcription factor 4	322.469	0.623062	0.119492	5.21424	1.84571e-07	1.65562e-06	19.5016	19.0187	17.9277	11.9343	12.2057	11.545
	ENSG00000176678	FOXL1	2300	forkhead box L1	284.655	-0.669392	0.128395	-5.21355	1.8526e-07	1.6609e-06	10.578	10.7188	10.4208	14.8726	16.9143	17.3633
	ENSG00000115233	PSMD14	10213	proteasome 26S subunit, non-ATPase 14	3479.01	0.338569	0.0649642	5.21163	1.8719e-07	1.67729e-06	191.406	176.338	193.056	145.019	139.063	148.023
	ENSG00000185352	HS6ST3	266722	heparan sulfate 6-O-sulfotransferase 3	210.644	-0.807693	0.154999	-5.21096	1.87864e-07	1.68241e-06	7.46975	7.82566	6.81549	14.6918	11.0172	12.0031
	ENSG00000247828	TMEM161B-DT	100505894	TMEM161B divergent transcript	315.645	-0.904898	0.173741	-5.20833	1.90553e-07	1.70557e-06	8.17161	13.0902	10.4208	17.5849	15.5429	24.9225
	ENSG00000073737	DHRS9	10170	dehydrogenase/reductase 9	133.953	0.933383	0.179245	5.20731	1.91603e-07	1.71404e-06	9.12413	7.96794	8.29711	4.83699	4.16	3.93996
	ENSG00000163535	SGO2	151246	shugoshin 2	414.905	-0.64448	0.123786	-5.2064	1.9254e-07	1.7215e-06	16.4936	14.7028	15.5571	24.9082	19.52	26.8467
	ENSG00000136270	TBRG4	9238	transforming growth factor beta regulator 4	1649.9	0.414596	0.0796544	5.20493	1.94065e-07	1.73418e-06	91.893	93.7182	86.527	60.5754	70.0344	68.2163
	ENSG00000058799	YIPF1	54432	Yip1 domain family member 1	598.903	0.495102	0.0951683	5.20238	1.96753e-07	1.75726e-06	34.5413	34.1483	32.4476	23.1	24.0457	22.7235
	ENSG00000147010	SH3KBP1	30011	SH3 domain containing kinase binding protein 1	1459.18	-0.371542	0.0714274	-5.20168	1.975e-07	1.76255e-06	61.7633	62.3681	59.512	76.759	76.4344	78.2495
	ENSG00000119408	NEK6	10783	NIMA related kinase 6	1082.9	-0.460227	0.0884776	-5.20162	1.97559e-07	1.76255e-06	46.2723	46.3848	38.9668	60.1233	59.5201	56.6255
	ENSG00000095209	TMEM38B	55151	transmembrane protein 38B	384.477	0.622551	0.11974	5.19919	2.00162e-07	1.7848e-06	24.6151	20.7261	21.9775	15.6411	13.6686	13.2401
	ENSG00000137745	MMP13	4322	matrix metallopeptidase 13	14.4024	4.06941	0.783241	5.1956	2.04056e-07	1.81795e-06	1.30345	1.13828	1.48163	0.0452055	0.0457143	0.137441
	ENSG00000121486	TRMT1L	81627	tRNA methyltransferase 1 like	858.421	0.447235	0.0860802	5.19556	2.041e-07	1.81795e-06	48.2275	48.6614	46.0786	36.2548	31.9543	33.9478
	ENSG00000197969	VPS13A	23230	vacuolar protein sorting 13 homolog A	868.028	-0.572369	0.110173	-5.19516	2.04545e-07	1.82093e-06	31.383	35.7609	33.5836	52.4836	39.2229	54.5181
	ENSG00000143337	TOR1AIP1	26092	torsin 1A interacting protein 1	1735.5	0.402407	0.0774845	5.19338	2.0651e-07	1.83744e-06	95.2017	94.2399	95.7625	75.7193	63.0401	71.5607
	ENSG00000092330	TINF2	26277	TERF1 interacting nuclear factor 2	917.364	0.431842	0.0831701	5.19228	2.07735e-07	1.84734e-06	50.8344	51.6019	49.6345	37.4754	36.9372	35.368
	ENSG00000158042	MRPL17	63875	mitochondrial ribosomal protein L17	2282.96	0.346915	0.0668255	5.19135	2.08772e-07	1.85556e-06	123.025	122.27	123.617	90.185	95.223	97.1704
	ENSG00000177548	RABEP2	79874	rabaptin, RAB GTPase binding effector protein 2	424.413	0.618124	0.119095	5.19019	2.10083e-07	1.86621e-06	26.2193	25.6112	22.3726	13.9685	17.4172	15.6682
	ENSG00000090273	NUDC	10726	nuclear distribution C, dynein complex regulator	1286.91	0.455263	0.0877461	5.18841	2.12092e-07	1.88203e-06	74.0458	74.9366	65.883	45.5672	52.6172	54.4723
	ENSG00000067082	KLF6	1316	KLF transcription factor 6	2050.13	0.365723	0.0705123	5.18666	2.14096e-07	1.89879e-06	112.247	114.966	106.035	88.0604	80.1372	83.7471
	ENSG00000165995	CACNB2	783	calcium voltage-gated channel auxiliary subunit beta 2	18.5667	-2.89097	0.557562	-5.18503	2.15985e-07	1.91452e-06	0.250663	0.189713	0.19755	1.85343	1.37143	1.37441
	ENSG00000068028	RASSF1	11186	Ras association domain family member 1	484.791	0.601543	0.116019	5.18485	2.16193e-07	1.91533e-06	28.1745	28.4095	27.7558	15.1439	20.1143	18.8752
	ENSG00000176225	RTTN	25914	rotatin	1520.72	0.387784	0.0748683	5.17955	2.22422e-07	1.96946e-06	81.4654	81.5766	85.7368	63.4686	57.4629	64.4138
	ENSG00000122068	FYTTD1	84248	forty-two-three domain containing 1	2483.25	0.377197	0.0728297	5.17916	2.2289e-07	1.97254e-06	139.569	127.392	138.088	108.132	94.4458	101.248
	ENSG00000181722	ZBTB20	26137	zinc finger and BTB domain containing 20	912.113	-0.503831	0.0972829	-5.17903	2.23046e-07	1.97287e-06	36.296	40.3614	32.2501	51.2631	45.2572	54.0599
	ENSG00000277157	H4C4	8360	H4 clustered histone 4	433.08	-0.666376	0.128726	-5.17668	2.25866e-07	1.99674e-06	14.9896	16.2205	17.0881	20.3425	25.7829	28.6334
	ENSG00000237298	TTN-AS1	100506866	TTN antisense RNA 1	422.004	-0.653135	0.12618	-5.17622	2.26423e-07	2.00059e-06	14.8392	16.6473	15.8534	21.9699	21.5315	29.1832
	ENSG00000162631	NTNG1	22854	netrin G1	257.523	-0.726418	0.140351	-5.17572	2.27039e-07	2.00496e-06	8.27187	10.6714	9.03793	14.1945	14.5372	16.447
	ENSG00000181751	MACIR	90355	macrophage immunometabolism regulator	674.477	-0.480211	0.0928178	-5.17369	2.2951e-07	2.0257e-06	27.3222	26.3227	27.657	39.0124	34.3315	37.1548
	ENSG00000182636	NDN	4692	necdin, MAGE family member	735.372	0.491251	0.0949857	5.17184	2.31802e-07	2.04484e-06	37.6495	42.306	44.0043	28.2082	28.5257	29.229
	ENSG00000177697	CD151	977	CD151 molecule (Raph blood group)	7748.35	-0.337856	0.0653325	-5.17133	2.32434e-07	2.04932e-06	322.503	339.112	326.254	388.587	426.972	400.135
	ENSG00000132563	REEP2	51308	receptor accessory protein 2	68.6013	-1.31831	0.254939	-5.17109	2.32735e-07	2.05088e-06	1.70451	2.27656	1.67918	3.88768	4.98286	4.90204
	ENSG00000100263	RHBDD3	25807	rhomboid domain containing 3	357.776	0.624354	0.120753	5.17052	2.33445e-07	2.05604e-06	20.9554	21.5798	20.1007	11.6178	14.2629	13.6982
	ENSG00000151692	RNF144A	9781	ring finger protein 144A	224.967	-0.747553	0.144639	-5.16839	2.36124e-07	2.07852e-06	7.77055	7.92052	8.54405	14.6918	12.5714	12.3696
	ENSG00000165138	ANKS6	203286	ankyrin repeat and sterile alpha motif domain containing 6	380.601	-0.597657	0.115676	-5.16663	2.38353e-07	2.09703e-06	14.9896	14.513	14.2236	20.3425	20.0686	24.0979
	ENSG00000138688	BLTP1	84162	bridge-like lipid transfer protein family member 1	3997.78	-0.406756	0.0787381	-5.16594	2.39235e-07	2.10366e-06	157.817	172.734	165.547	218.75	186.697	236.26
	ENSG00000180530	NRIP1	8204	nuclear receptor interacting protein 1	2046.14	0.375993	0.0727864	5.1657	2.39545e-07	2.10527e-06	110.292	109.939	113.344	86.7494	75.8401	88.0077
	ENSG00000183762	KREMEN1	83999	kringle containing transmembrane protein 1	133.876	-0.943471	0.182765	-5.1622	2.44069e-07	2.14389e-06	4.0106	4.45825	4.74121	8.81508	8.5943	7.33016
	ENSG00000182700	IGIP	492311	IgA inducing protein	105.116	-1.05222	0.203883	-5.16088	2.45787e-07	2.15783e-06	3.40901	3.74683	2.71632	7.18768	6.08001	6.68877
	ENSG00000113328	CCNG1	900	cyclin G1	3334.72	-0.525972	0.101945	-5.15935	2.47815e-07	2.17357e-06	137.213	121.796	135.569	223.541	164.846	164.883
	ENSG00000128524	ATP6V1F	9296	ATPase H+ transporting V1 subunit F	1137.16	0.439924	0.0852678	5.15932	2.47844e-07	2.17357e-06	64.1195	66.5892	58.2773	42.4028	47.3143	45.9509
	ENSG00000172409	CLP1	10978	cleavage factor polyribonucleotide kinase subunit 1	452.761	0.548701	0.106372	5.1583	2.49204e-07	2.18434e-06	27.4225	25.0895	25.1383	16.0932	17.6	18.0047
	ENSG00000105855	ITGB8	3696	integrin subunit beta 8	59.614	1.48787	0.288514	5.157	2.50934e-07	2.19834e-06	4.66233	3.88912	4.14856	1.6274	0.822858	1.96998
	ENSG00000104886	PLEKHJ1	55111	pleckstrin homology domain containing J1	594.293	0.621373	0.120497	5.15675	2.51267e-07	2.20009e-06	34.2405	34.3855	35.3121	17.8562	25.8286	22.0821
	ENSG00000138814	PPP3CA	5530	protein phosphatase 3 catalytic subunit alpha	984.896	-0.560632	0.108878	-5.1492	2.61603e-07	2.28937e-06	39.2538	37.5632	38.0778	66.3165	47.6343	51.1279
	ENSG00000145348	TBCK	93627	TBC1 domain containing kinase	769.228	-0.479267	0.0931407	-5.14563	2.66628e-07	2.33211e-06	29.4779	31.4449	31.8056	44.7535	37.9886	43.2938
	ENSG00000108654	DDX5	1655	DEAD-box helicase 5	9293.57	0.313846	0.0610106	5.14412	2.68772e-07	2.34962e-06	487.238	485.95	513.236	382.529	369.052	414.246
	ENSG00000111305	GSG1	83445	germ cell associated 1	41.2915	-1.70638	0.331728	-5.14392	2.69063e-07	2.35091e-06	0.852253	0.758852	1.1853	3.43562	2.74286	2.703
	ENSG00000040531	CTNS	1497	cystinosin, lysosomal cystine transporter	301.618	0.622135	0.120964	5.14312	2.70215e-07	2.35974e-06	18.0979	17.501	17.1869	11.3014	10.8343	11.2701
	ENSG00000253982	CLN8-AS1	101927752	CLN8 antisense RNA 1	176.222	-0.84287	0.163899	-5.14262	2.70939e-07	2.36481e-06	5.96577	6.30796	5.92651	9.62878	12.1143	10.0332
	ENSG00000187134	AKR1C1	1645	aldo-keto reductase family 1 member C1	2371.57	-0.396724	0.0771501	-5.14224	2.71477e-07	2.36825e-06	99.3126	92.8171	103.368	132.859	127.589	118.29
	ENSG00000172738	TMEM217	221468	transmembrane protein 217	31.7358	1.91568	0.372622	5.14109	2.73154e-07	2.38162e-06	2.55676	2.5137	2.17305	0.632877	0.685715	0.549762
	ENSG00000088812	ATRN	8455	attractin	1856.92	-0.350033	0.0680913	-5.14065	2.73792e-07	2.38592e-06	77.0036	79.2052	79.4152	98.2316	95.0858	99.3237
	ENSG00000172175	MALT1	10892	MALT1 paracaspase	968.674	0.444916	0.0865916	5.1381	2.7753e-07	2.41722e-06	52.7896	51.7916	56.5982	39.8261	35.0629	40.5449
	ENSG00000099942	CRKL	1399	CRK like proto-oncogene, adaptor protein	2042.77	0.339701	0.0661696	5.1338	2.83956e-07	2.47188e-06	112.447	110.413	106.578	83.5398	82.9258	87.1373
	ENSG00000116667	C1orf21	81563	chromosome 1 open reading frame 21	225.002	-0.725851	0.141391	-5.13364	2.84187e-07	2.47259e-06	7.97108	8.34737	8.14895	14.1041	13.0286	12.278
	ENSG00000184588	PDE4B	5142	phosphodiesterase 4B	579.106	0.582081	0.113432	5.13155	2.87373e-07	2.49768e-06	32.6864	33.3895	34.1268	25.4959	20.6172	19.0584
	ENSG00000162976	SLC66A3	130814	solute carrier family 66 member 3	405.98	-0.628178	0.122433	-5.1308	2.88516e-07	2.50629e-06	14.2376	16.2679	15.5077	26.174	22.2172	20.891
	ENSG00000103479	RBL2	5934	RB transcriptional corepressor like 2	1422.72	-0.396913	0.0773756	-5.1297	2.90211e-07	2.51969e-06	60.1591	58.7162	58.4255	80.0138	69.0287	78.4785
	ENSG00000099810	MTAP	4507	methylthioadenosine phosphorylase	1146.48	-0.40969	0.0799278	-5.12576	2.96342e-07	2.57157e-06	49.4808	46.6694	46.0292	64.4179	56.9601	62.6271
	ENSG00000142556	ZNF614	80110	zinc finger protein 614	391.816	0.636031	0.124109	5.12477	2.97895e-07	2.58369e-06	23.813	21.7696	23.2615	16.048	11.7029	15.4392
	ENSG00000160124	MIX23	131076	mitochondrial matrix import factor 23	487.834	0.537545	0.104899	5.12441	2.98476e-07	2.58736e-06	27.2721	26.8444	29.2374	17.811	19.5657	18.5545
	ENSG00000079739	PGM1	5236	phosphoglucomutase 1	2424.64	0.351942	0.0686842	5.12406	2.99022e-07	2.59039e-06	135.809	131.803	124.901	97.5083	103.04	98.8655
	ENSG00000123977	DAW1	164781	dynein assembly factor with WD repeats 1	144.96	-0.871099	0.170004	-5.12399	2.99138e-07	2.59039e-06	5.41432	4.74282	4.64243	8.49864	9.00572	8.84201
	ENSG00000134815	DHX34	9704	DExH-box helicase 34	323.23	0.664951	0.12982	5.1221	3.02147e-07	2.61505e-06	19.5517	20.5364	17.1375	10.2164	12.5714	12.3696
	ENSG00000122482	ZNF644	84146	zinc finger protein 644	1872.35	0.38579	0.0753201	5.12201	3.02303e-07	2.61505e-06	104.526	96.6113	105.047	79.4261	69.5772	79.3948
	ENSG00000225614	ZNF469	84627	zinc finger protein 469	137.404	1.01234	0.197685	5.121	3.03915e-07	2.62762e-06	9.87611	10.1971	6.46977	3.93288	4.43429	4.44391
	ENSG00000129933	MAU2	23383	MAU2 sister chromatid cohesion factor	765.76	0.471502	0.0921132	5.11872	3.07622e-07	2.65827e-06	44.9689	44.4877	39.0162	28.6151	29.8515	31.7946
	ENSG00000167703	SLC43A2	124935	solute carrier family 43 member 2	139.707	1.01432	0.198202	5.11762	3.09415e-07	2.67237e-06	8.22174	10.3394	8.39589	3.20959	5.30286	4.48972
	ENSG00000146109	ABT1	29777	activator of basal transcription 1	582.061	0.495244	0.0967802	5.1172	3.10099e-07	2.67688e-06	32.5862	32.1563	33.5342	21.2466	23.1772	23.5023
	ENSG00000082213	C5orf22	55322	chromosome 5 open reading frame 22	837.452	0.455577	0.0890379	5.11666	3.10992e-07	2.68318e-06	47.8265	44.63	47.3627	35.6672	30.5829	33.0773
	ENSG00000085978	ATG16L1	55054	autophagy related 16 like 1	873.563	0.42386	0.0828449	5.11631	3.11567e-07	2.68674e-06	47.7763	49.3254	47.3627	34.0398	34.6972	36.1927
	ENSG00000085719	CPNE3	8895	copine 3	2578.48	-0.40672	0.07951	-5.11534	3.13177e-07	2.69921e-06	111.595	100.5	108.011	152.478	129.554	131.21
	ENSG00000184640	SEPTIN9	10801	septin 9	4147.64	-0.38147	0.0745947	-5.11391	3.1556e-07	2.71833e-06	180.176	183.595	156.361	212.511	230.035	216.927
	ENSG00000158292	GPR153	387509	G protein-coupled receptor 153	100.924	-1.03637	0.202681	-5.1133	3.16575e-07	2.72565e-06	3.10822	3.08284	3.35836	6.64521	5.66858	6.7804
	ENSG00000119446	RBM18	92400	RNA binding motif protein 18	784.237	0.440144	0.086104	5.11178	3.1914e-07	2.74344e-06	43.0137	43.3494	43.9549	32.0507	29.44	32.1153
	ENSG00000168994	PXDC1	221749	PX domain containing 1	931.963	0.42861	0.0838678	5.11054	3.21237e-07	2.76003e-06	49.4808	54.2579	50.5729	36.7069	37.3486	37.6587
	ENSG00000065978	YBX1	4904	Y-box binding protein 1	9708.16	-0.304705	0.0596665	-5.1068	3.27653e-07	2.81369e-06	427.731	410.207	415.942	485.779	520.046	502.162
	ENSG00000188916	INSYN2A	642938	inhibitory synaptic factor 2A	67.7795	-1.29433	0.253517	-5.10552	3.29889e-07	2.83142e-06	1.60424	2.32398	1.72857	4.15891	4.80001	4.58135
	ENSG00000197879	MYO1C	4641	myosin IC	2773.57	-0.375734	0.0736011	-5.105	3.30788e-07	2.83718e-06	121.772	119.804	107.023	137.063	150.034	153.384
	ENSG00000163191	S100A11	6282	S100 calcium binding protein A11	8748.35	0.340641	0.066729	5.10484	3.31071e-07	2.83718e-06	461.37	485.95	463.601	342.432	383.726	358.674
	ENSG00000050130	JKAMP	51528	JNK1/MAPK8 associated membrane protein	1333.12	0.390303	0.0764575	5.10484	3.31076e-07	2.83718e-06	74.5471	70.7629	72.9948	57.0946	52.2515	52.8688
	ENSG00000170852	KBTBD2	25948	kelch repeat and BTB domain containing 2	1098.24	0.447175	0.0876805	5.10005	3.39566e-07	2.90842e-06	64.1195	55.491	63.3149	45.4768	39.7715	45.4928
	ENSG00000153956	CACNA2D1	781	calcium voltage-gated channel auxiliary subunit alpha2delta 1	715.595	-0.570935	0.112046	-5.09555	3.47723e-07	2.97674e-06	26.5201	26.9392	29.6325	45.8384	33.1429	41.4154
	ENSG00000178913	TAF7	6879	TATA-box binding protein associated factor 7	2043.07	0.361759	0.0710005	5.09516	3.4844e-07	2.98134e-06	115.255	104.295	112.159	86.0261	82.7887	82.5559
	ENSG00000197157	SND1	27044	staphylococcal nuclease and tudor domain containing 1	5445.81	-0.312919	0.0614253	-5.0943	3.50027e-07	2.99337e-06	232.465	236.619	231.973	274.172	291.749	282.165
	ENSG00000166963	MAP1A	4130	microtubule associated protein 1A	2555.73	-0.368706	0.0723831	-5.09381	3.5093e-07	2.99953e-06	113.801	110.84	97.4911	137.515	133.623	133.821
	ENSG00000087269	NOP14	8602	NOP14 nucleolar protein	1348.2	0.39884	0.0783158	5.09271	3.52979e-07	3.01548e-06	78.1065	71.4269	71.8589	51.8959	52.7543	58.962
	ENSG00000106351	AGFG2	3268	ArfGAP with FG repeats 2	193.996	-0.769703	0.15116	-5.09198	3.54337e-07	3.02552e-06	7.11882	7.11424	6.46977	10.4877	12.16	11.7283
	ENSG00000197182	MIRLET7BHG	400931	MIRLET7B host gene	390.394	-0.711942	0.139896	-5.08908	3.59812e-07	3.07068e-06	12.5833	17.2639	12.8408	19.3932	23.1772	25.6556
	ENSG00000170619	COMMD5	28991	COMM domain containing 5	459.765	0.556787	0.109501	5.08475	3.68102e-07	3.13981e-06	28.4753	25.4215	25.1383	17.0425	18.6515	16.5845
	ENSG00000237649	KIFC1	3833	kinesin family member C1	419.405	-0.583254	0.114718	-5.08425	3.69086e-07	3.14658e-06	16.5437	16.2679	15.6559	20.885	23.7257	26.1595
	ENSG00000100029	PES1	23481	pescadillo ribosomal biogenesis factor 1	2511.2	0.384545	0.0756373	5.08407	3.69438e-07	3.14795e-06	135.458	140.198	134.779	92.8974	108.48	104.821
	ENSG00000177370	TIMM22	29928	translocase of inner mitochondrial membrane 22	771.361	0.471741	0.0928116	5.08278	3.71942e-07	3.16627e-06	44.9689	42.4483	41.9794	27.3945	31.8172	31.6571
	ENSG00000102359	SRPX2	27286	sushi repeat containing protein X-linked 2	2314.14	-0.374368	0.0736544	-5.08277	3.71971e-07	3.16627e-06	94.1489	100.643	96.0588	123.818	127.132	116.137
	ENSG00000175455	CCDC14	64770	coiled-coil domain containing 14	751.04	-0.578353	0.11379	-5.08264	3.72224e-07	3.16678e-06	27.7233	31.9666	27.2619	41.9959	35.0172	49.7535
	ENSG00000114125	RNF7	9616	ring finger protein 7	1273.13	0.40564	0.0798246	5.08164	3.74182e-07	3.1806e-06	71.1882	70.1464	68.1055	55.1055	50.0115	48.8372
	ENSG00000134779	TPGS2	25941	tubulin polyglutamylase complex subunit 2	1845.08	-0.360563	0.0709544	-5.08162	3.74234e-07	3.1806e-06	81.4654	78.1143	73.6863	99.4069	96.4115	95.796
	ENSG00000011114	BTBD7	55727	BTB domain containing 7	709.523	-0.463298	0.0912964	-5.07465	3.88204e-07	3.29763e-06	29.2273	29.9746	26.9162	38.8768	36.16	40.6824
	ENSG00000055130	CUL1	8454	cullin 1	2107.66	0.343601	0.067713	5.07438	3.88758e-07	3.30064e-06	114.753	108.848	116.653	87.2015	84.8915	89.1531
	ENSG00000150760	DOCK1	1793	dedicator of cytokinesis 1	2397.75	-0.349527	0.0688982	-5.0731	3.91382e-07	3.32121e-06	105.278	103.394	95.7625	131.322	121.874	124.567
	ENSG00000120709	FAM53C	51307	family with sequence similarity 53 member C	969.686	0.404797	0.079805	5.07233	3.92984e-07	3.33204e-06	54.3938	53.831	51.2643	39.374	38.0343	39.9494
	ENSG00000164099	PRSS12	8492	serine protease 12	171.113	-0.788888	0.155529	-5.07229	3.93062e-07	3.33204e-06	6.11617	6.16567	5.82773	10.2617	9.69144	10.5371
	ENSG00000136869	TLR4	7099	toll like receptor 4	925.714	0.483261	0.0953031	5.07078	3.96187e-07	3.35681e-06	54.6445	50.1791	51.0174	39.6905	30.9029	38.071
	ENSG00000153922	CHD1	1105	chromodomain helicase DNA binding protein 1	1959.07	0.383416	0.0756259	5.06991	3.98009e-07	3.37052e-06	108.186	107.567	104.405	81.822	71.1315	86.3585
	ENSG00000114767	RRP9	9136	ribosomal RNA processing 9, U3 small nucleolar RNA binding protein	602.061	0.494329	0.0975119	5.06942	3.99029e-07	3.37742e-06	33.6389	33.8638	34.1268	21.3822	23.8629	25.06
	ENSG00000120688	WBP4	11193	WW domain binding protein 4	551.922	0.502919	0.0992084	5.06932	3.99233e-07	3.37742e-06	30.6811	30.1644	32.5464	20.3425	21.0286	22.8609
	ENSG00000197872	CYRIA	81553	CYFIP related Rac1 interactor A	159.166	-0.850792	0.167861	-5.06844	4.01083e-07	3.39133e-06	4.96312	5.83367	5.5808	10.6685	9.05144	9.07107
	ENSG00000148411	NACC2	138151	NACC family member 2	611.865	-0.475936	0.0939066	-5.06818	4.0163e-07	3.39421e-06	25.9687	24.5204	23.4097	32.5028	33.3258	34.2685
	ENSG00000132694	ARHGEF11	9826	Rho guanine nucleotide exchange factor 11	877.78	0.456649	0.0901068	5.06786	4.02309e-07	3.39822e-06	52.3384	49.4202	44.8933	33.0904	33.2343	37.7961
	ENSG00000168334	XIRP1	165904	xin actin binding repeat containing 1	20.4942	2.68003	0.528863	5.06753	4.03001e-07	3.40232e-06	1.65437	1.23313	2.22244	0.180822	0.411429	0.183254
	ENSG00000121621	KIF18A	81930	kinesin family member 18A	405.646	-0.650965	0.128564	-5.06336	4.11936e-07	3.47598e-06	15.0398	14.2759	16.2485	24.8178	18.7429	26.2511
	ENSG00000115008	IL1A	3552	interleukin 1 alpha	14.1213	4.37177	0.864103	5.05932	4.2076e-07	3.54862e-06	1.75464	0.853708	1.28408	0	0.137143	0.0458135
	ENSG00000105825	TFPI2	7980	tissue factor pathway inhibitor 2	4800.86	-0.339798	0.0671922	-5.05711	4.25655e-07	3.58807e-06	215.62	195.926	200.316	262.599	251.063	240.109
	ENSG00000165410	CFL2	1073	cofilin 2	2490.56	-0.460285	0.0910312	-5.05634	4.27374e-07	3.60072e-06	105.93	95.8525	100.899	157.315	120.046	128.278
	ENSG00000107317	PTGDS	5730	prostaglandin D2 synthase	64.3705	-1.31166	0.25956	-5.05342	4.33964e-07	3.65437e-06	1.40371	1.8497	2.07428	4.56576	4.34286	3.98577
	ENSG00000128951	DUT	1854	deoxyuridine triphosphatase	753.982	-0.447044	0.088471	-5.053	4.34934e-07	3.66068e-06	31.4832	30.2592	30.3734	39.9617	38.4915	43.9351
	ENSG00000142039	CCDC97	90324	coiled-coil domain containing 97	241.997	0.684104	0.135395	5.05263	4.35763e-07	3.66579e-06	15.14	14.7976	13.1371	8.58905	8.41144	9.11689
	ENSG00000139645	ANKRD52	283373	ankyrin repeat domain 52	1235.22	0.457457	0.0905672	5.05103	4.39442e-07	3.69485e-06	69.5339	75.8852	60.9443	45.7932	48.6401	51.9983
	ENSG00000172201	ID4	3400	inhibitor of DNA binding 4	158.044	-0.941586	0.186425	-5.05076	4.40066e-07	3.69821e-06	5.46445	4.93254	5.23508	10.8945	7.13144	11.2701
	ENSG00000104738	MCM4	4173	minichromosome maintenance complex component 4	1560.58	-0.428888	0.0849217	-5.05039	4.40913e-07	3.70344e-06	63.6683	61.799	66.5251	76.8946	80.0915	95.063
	ENSG00000197077	KIAA1671	85379	KIAA1671	122.559	-0.991868	0.196487	-5.04801	4.46427e-07	3.74786e-06	4.56206	4.07883	3.21019	7.41371	6.62858	8.93363
	ENSG00000127666	TICAM1	148022	TIR domain containing adaptor molecule 1	172.422	0.819563	0.162397	5.04667	4.4957e-07	3.77232e-06	10.2772	11.7622	9.72935	5.28905	5.71429	6.55133
	ENSG00000253159	PCDHGA12	26025	protocadherin gamma subfamily A, 12	195.705	-0.788596	0.156331	-5.0444	4.54948e-07	3.81551e-06	6.41697	8.15766	6.12406	11.0754	11.6572	12.1406
	ENSG00000163376	KBTBD8	84541	kelch repeat and BTB domain containing 8	154.746	0.864343	0.171401	5.04282	4.58721e-07	3.84519e-06	9.57532	9.53308	9.72935	5.92192	4.16	5.36018
	ENSG00000240184	PCDHGC3	5098	protocadherin gamma subfamily C, 3	396.237	-0.608068	0.120592	-5.04234	4.59868e-07	3.85285e-06	16.7944	15.2719	13.2853	23.0548	19.8857	24.4186
	ENSG00000170160	CCDC144A	9720	coiled-coil domain containing 144A	72.2394	-1.30597	0.259068	-5.04105	4.62994e-07	3.8758e-06	1.80477	2.46627	1.72857	4.0685	4.29715	6.13901
	ENSG00000150459	SAP18	10284	Sin3A associated protein 18	2475.2	0.337016	0.0668549	5.04101	4.63076e-07	3.8758e-06	132.701	128.056	137.989	103.928	100.709	102.897
	ENSG00000174197	MGA	23269	MAX dimerization protein MGA	2577.19	0.34818	0.0690767	5.04049	4.64346e-07	3.88445e-06	139.118	136.072	141.446	106.143	98.3315	114.625
	ENSG00000111665	CDCA3	83461	cell division cycle associated 3	195.618	-0.808409	0.160394	-5.04015	4.65159e-07	3.88928e-06	7.11882	6.5451	6.86487	9.58357	12.2057	13.2401
	ENSG00000175283	DOLK	22845	dolichol kinase	589.576	0.485658	0.0963779	5.0391	4.67715e-07	3.90868e-06	35.3435	31.8718	32.1019	22.9192	23.4057	22.7235
	ENSG00000150540	HNMT	3176	histamine N-methyltransferase	175.971	-0.789154	0.156612	-5.03892	4.68155e-07	3.91038e-06	6.81803	5.64396	6.17345	10.6233	9.78287	10.9494
	ENSG00000105671	DDX49	54555	DEAD-box helicase 49	1044.56	0.422804	0.0839111	5.03871	4.68691e-07	3.91287e-06	58.1538	59.3327	55.2153	39.374	44.1143	41.9652
	ENSG00000169189	NSMCE1	197370	NSE1 homolog, SMC5-SMC6 complex component	890.169	-0.474732	0.0942341	-5.03779	4.70927e-07	3.92955e-06	34.9925	36.8517	35.6578	50.2233	51.3372	43.8435
	ENSG00000100410	PHF5A	84844	PHD finger protein 5A	688.741	0.458737	0.0910638	5.03753	4.7157e-07	3.93293e-06	39.9556	36.33	38.8186	26.5356	26.4229	28.6334
	ENSG00000136160	EDNRB	1910	endothelin receptor type B	100.691	-1.06446	0.211331	-5.03695	4.73015e-07	3.94298e-06	2.90769	3.13026	3.35836	7.23288	6.49144	5.40599
	ENSG00000125352	RNF113A	7737	ring finger protein 113A	386.214	0.559345	0.111072	5.03589	4.75635e-07	3.96283e-06	23.1111	21.4376	21.8787	14.0137	14.9943	14.8894
	ENSG00000204261	PSMB8-AS1	100507463	PSMB8 antisense RNA 1 (head to head)	70.8911	1.24106	0.246465	5.03545	4.76728e-07	3.96993e-06	5.26392	3.93654	5.1857	1.85343	1.92	2.15323
	ENSG00000175600	SUGCT	79783	succinyl-CoA:glutarate-CoA transferase	321.916	-0.603924	0.119994	-5.03294	4.83008e-07	4.0202e-06	12.3827	11.9519	12.5444	19.2123	17.6457	17.7298
	ENSG00000147854	UHRF2	115426	ubiquitin like with PHD and ring finger domains 2	2525.14	-0.361082	0.0717545	-5.03219	4.84921e-07	4.03408e-06	104.577	104.579	109.887	141.9	123.109	134.371
	ENSG00000124228	DDX27	55661	DEAD-box helicase 27	1148.21	0.396986	0.0789821	5.02629	5.00072e-07	4.15803e-06	63.4678	63.791	61.1418	44.3466	44.9829	50.12
	ENSG00000123096	SSPN	8082	sarcospan	121.673	-1.00013	0.199004	-5.0257	5.01595e-07	4.16859e-06	4.11087	3.65197	3.95101	9.31234	6.44572	7.05528
	ENSG00000115486	GGCX	2677	gamma-glutamyl carboxylase	916.708	-0.430298	0.0856362	-5.02472	5.04155e-07	4.18663e-06	39.0533	36.8043	36.8925	52.6644	47.4972	47.7835
	ENSG00000164305	CASP3	836	caspase 3	1023.82	0.431884	0.0859525	5.02468	5.04273e-07	4.18663e-06	56.1986	54.4476	59.0675	43.6685	37.2115	41.7361
	ENSG00000129521	EGLN3	112399	egl-9 family hypoxia inducible factor 3	59.2693	1.37172	0.273052	5.02367	5.06943e-07	4.20668e-06	3.50928	4.07883	4.74121	1.85343	1.32572	1.46603
	ENSG00000105676	ARMC6	93436	armadillo repeat containing 6	674.961	0.466793	0.092979	5.02042	5.15598e-07	4.27636e-06	37.6495	37.7529	37.6333	24.5014	27.0629	28.1295
	ENSG00000173039	RELA	5970	RELA proto-oncogene, NF-kB subunit	815.076	0.480389	0.0956891	5.02031	5.15888e-07	4.27661e-06	46.3726	49.6574	41.0411	29.9713	33.1886	32.5276
	ENSG00000147669	POLR2K	5440	RNA polymerase II, I and III subunit K	1035.51	0.437654	0.0871809	5.02007	5.16531e-07	4.27979e-06	58.6551	52.4556	60.8455	43.3069	39.4058	40.9573
	ENSG00000077097	TOP2B	7155	DNA topoisomerase II beta	3431.65	-0.411081	0.0818951	-5.0196	5.1779e-07	4.28807e-06	142.727	139.913	142.582	202.566	156.8	192.004
	ENSG00000091622	PITPNM3	83394	PITPNM family member 3	104.224	-1.00111	0.199469	-5.01889	5.19698e-07	4.30171e-06	3.00795	3.74683	3.25958	6.46439	6.35429	6.73458
	ENSG00000008988	RPS20	6224	ribosomal protein S20	6435.66	-0.379923	0.0757386	-5.01624	5.26914e-07	4.35926e-06	273.874	252.223	281.114	325.887	369.738	326.65
	ENSG00000006744	ELAC2	60528	elaC ribonuclease Z 2	1507.44	0.408095	0.0813862	5.01431	5.32254e-07	4.40123e-06	79.9113	85.7977	82.3785	55.0151	62.6286	64.5512
	ENSG00000141542	RAB40B	10966	RAB40B, member RAS oncogene family	91.032	-1.12519	0.224526	-5.01141	5.40325e-07	4.46573e-06	3.15835	3.13026	1.9755	5.87672	6.08001	5.58925
	ENSG00000101146	RAE1	8480	ribonucleic acid export 1	809.428	0.464933	0.0928071	5.00967	5.45227e-07	4.50399e-06	48.0771	45.3888	42.0782	29.0672	32.32	34.2685
	ENSG00000172534	HCFC1	3054	host cell factor C1	671.61	0.665699	0.132925	5.00808	5.49752e-07	4.53909e-06	41.9108	47.7602	29.3362	24.5014	23.4057	25.1516
	ENSG00000175416	CLTB	1212	clathrin light chain B	1508.09	0.438661	0.0876367	5.00545	5.57321e-07	4.59929e-06	85.2755	85.8925	79.3658	52.9357	65.2801	61.7566
	ENSG00000174744	BRMS1	25855	BRMS1 transcriptional repressor and anoikis regulator	970.24	0.423653	0.0846402	5.00534	5.57629e-07	4.59953e-06	55.0957	53.0248	52.3508	35.8028	40.0458	40.6824
	ENSG00000132361	CLUH	23277	clustered mitochondria homolog	1098.01	0.519576	0.103813	5.00494	5.58785e-07	4.6057e-06	69.2331	66.8738	50.7704	44.1206	41.5543	41.1863
	ENSG00000164161	HHIP	64399	hedgehog interacting protein	617.114	-0.566326	0.113155	-5.00489	5.58934e-07	4.6057e-06	27.0716	23.6193	21.1873	37.5658	29.44	36.6966
	ENSG00000087152	ATXN7L3	56970	ataxin 7 like 3	1312.91	0.376569	0.0752506	5.0042	5.60933e-07	4.61986e-06	73.6949	72.3755	68.0561	53.7946	53.8515	52.9604
	ENSG00000148019	CEP78	84131	centrosomal protein 78	532.568	-0.498651	0.0997182	-5.0006	5.71516e-07	4.70467e-06	21.7074	20.5839	21.4342	28.3439	27.7486	31.6571
	ENSG00000137094	DNAJB5	25822	DnaJ heat shock protein family (Hsp40) member B5	576.699	-0.51507	0.103012	-5.00008	5.73052e-07	4.71496e-06	21.4567	24.5204	22.5207	30.0617	33.7829	31.5197
	ENSG00000143933	CALM2	805	calmodulin 2	12473.1	0.343636	0.0687302	4.99978	5.73961e-07	4.72009e-06	674.183	646.162	693.155	561.814	474.286	510.179
	ENSG00000124126	PREX1	57580	phosphatidylinositol-3,4,5-trisphosphate dependent Rac exchange factor 1	842.695	-0.451624	0.0903382	-4.99926	5.75504e-07	4.73043e-06	37.6495	34.1958	30.966	46.5165	44.0686	46.3175
	ENSG00000146757	ZNF92	168374	zinc finger protein 92	285.498	0.722712	0.144653	4.99616	5.84822e-07	4.80462e-06	16.644	16.6473	18.0265	11.5274	7.72572	11.0869
	ENSG00000187957	DNER	92737	delta/notch like EGF repeat containing	1010.73	0.496316	0.0993659	4.99483	5.88862e-07	4.83541e-06	59.1564	58.5264	53.0916	44.2562	39.1772	34.3601
	ENSG00000197467	COL13A1	1305	collagen type XIII alpha 1 chain	224.486	-0.746097	0.149389	-4.99432	5.90439e-07	4.84594e-06	7.31935	8.91651	7.9514	11.5726	13.2114	14.7978
	ENSG00000135269	TES	26136	testin LIM domain protein	683.698	0.452129	0.0905518	4.99304	5.94351e-07	4.87563e-06	39.8554	36.662	37.5346	27.6206	25.6	27.9921
	ENSG00000157077	ZFYVE9	9372	zinc finger FYVE-type containing 9	1119.91	-0.441187	0.0883777	-4.99207	5.97363e-07	4.8979e-06	43.9161	45.0094	48.1529	66.4069	56.0001	58.962
	ENSG00000132963	POMP	51371	proteasome maturation protein	3542.89	0.339376	0.0680023	4.99065	6.0177e-07	4.93159e-06	196.319	177.476	197.452	151.71	142.034	146.053
	ENSG00000083223	TUT7	79670	terminal uridylyl transferase 7	3381.48	-0.469774	0.0941349	-4.99044	6.0243e-07	4.93454e-06	137.865	132.894	138.532	218.93	166.629	166.486
	ENSG00000107968	MAP3K8	1326	mitogen-activated protein kinase kinase kinase 8	34.9588	1.80654	0.362156	4.9883	6.09144e-07	4.98706e-06	2.40636	2.27656	3.16081	0.90411	0.548572	0.733016
	ENSG00000096093	EFHC1	114327	EF-hand domain containing 1	359.892	-0.591051	0.118506	-4.98753	6.11555e-07	5.00432e-06	13.3854	14.1336	13.9273	20.0713	18.2857	22.5402
	ENSG00000118432	CNR1	1268	cannabinoid receptor 1	932.874	-1.08093	0.216765	-4.98665	6.14352e-07	5.02471e-06	29.7787	28.0775	28.5954	77.211	50.6058	50.2574
	ENSG00000137807	KIF23	9493	kinesin family member 23	924.266	-0.432139	0.0866804	-4.98543	6.18239e-07	5.05401e-06	38.9029	35.5237	39.1644	48.9124	46.6743	53.7851
	ENSG00000273033	LINC02035	100129550	long intergenic non-protein coding RNA 2035	96.3468	-1.08977	0.218621	-4.98473	6.20474e-07	5.06976e-06	2.80742	3.50969	2.56815	7.18768	5.34858	5.90994
	ENSG00000108107	RPL28	6158	ribosomal protein L28	3417.38	-0.409499	0.0822098	-4.98115	6.32084e-07	5.16207e-06	137.764	152.814	133.1	170.154	199.772	177.802
	ENSG00000247626	MARS2	92935	methionyl-tRNA synthetase 2, mitochondrial	200.229	0.785113	0.15763	4.98072	6.33489e-07	5.17099e-06	13.9369	11.8096	10.8653	7.86576	6.08001	6.73458
	ENSG00000106025	TSPAN12	23554	tetraspanin 12	65.3892	1.25862	0.252734	4.97999	6.35868e-07	5.18784e-06	4.0106	4.55311	4.74121	1.6274	1.69143	2.10742
	ENSG00000138138	ATAD1	84896	ATPase family AAA domain containing 1	1667.61	0.442251	0.0888166	4.97938	6.37884e-07	5.20172e-06	92.6951	87.0308	97.5405	74.996	61.0744	62.7187
	ENSG00000132003	ZSWIM4	65249	zinc finger SWIM-type containing 4	76.7652	1.22369	0.245763	4.97913	6.38712e-07	5.2059e-06	4.96312	6.40281	4.14856	1.98904	2.33143	2.15323
[truncated: 34,330 more rows]
