# Supplementary material for: Increased ectodysplasin-A2-receptor EDA2R is a ubiquitous hallmark of aging and mediates parainflammatory responses
Source: Nat Commun. 2025 Feb 23;16:1898. doi: 10.1038/s41467-025-56918-3 (PMC11847917; doi:10.1038/s41467-025-56918-3)
Supplement: Supplementary file 14 — Supplementary Data 12 [file 41467_2025_56918_MOESM14_ESM.xlsx]

## Sheet: EDA-A2 ligand -human myoblasts
	Supplementary Data 12. - human myoblasts treated with EDA-A2 ligand (250 ng/ml)
											[CPM] - counts per million
											EDA-A2 treated			Vehicle (Control)
	ENSEMBL_GENE	SYMBOL	ENTREZ	description	baseMean	log2FoldChange	lfcSE	stat	pvalue	padj	EDAA2_REP1	EDAA2_REP2	EDAA2_REP3	Vehicle_EDAA2_REP1	Vehicle_EDAA2_REP2	Vehicle_EDAA2_REP3
	ENSG00000003436	TFPI	7035	tissue factor pathway inhibitor	3602.09	-0.554823	0.0605938	-9.15644	5.36356e-20	4.75641e-16	190.335	172.981	199.751	239.684	251.356	274.948
	ENSG00000067167	TRAM1	23471	translocation associated membrane protein 1	2502.97	-0.631307	0.0734492	-8.59515	8.31533e-18	3.68702e-14	130.845	113.325	134.919	160.959	185.663	197.085
	ENSG00000110958	PTGES3	10728	prostaglandin E synthase 3	1995.37	-0.61172	0.0737141	-8.29854	1.054e-16	3.11561e-13	101.838	92.8585	109.786	129.223	144.836	157.194
	ENSG00000166200	COPS2	9318	COP9 signalosome subunit 2	1554.82	-0.538309	0.0682457	-7.88781	3.07524e-15	6.81781e-12	79.7558	78.1567	86.5379	102.666	109.987	116.511
	ENSG00000153130	SCOC	60592	short coiled-coil protein	506.289	-0.80795	0.106228	-7.60582	2.8311e-14	5.02124e-11	23.7281	21.6283	25.533	33.4611	39.153	42.7169
	ENSG00000169504	CLIC4	25932	chloride intracellular channel 4	5665.42	-0.479848	0.0645152	-7.43776	1.02409e-13	1.51361e-10	294.273	289.256	329.244	355.378	400.018	423.779
	ENSG00000197045	GMFB	2764	glia maturation factor beta	666.27	-0.820816	0.11149	-7.36223	1.80858e-13	2.29121e-10	29.064	29.5378	33.9297	42.4806	48.8964	61.1371
	ENSG00000113328	CCNG1	900	cyclin G1	2531.16	-0.468749	0.0638883	-7.337	2.18437e-13	2.42138e-10	141.006	123.603	145.544	164.633	178.789	181.377
	ENSG00000151366	NDUFC2	4718	NADH:ubiquinone oxidoreductase subunit C2	120.59	-1.61654	0.223576	-7.2304	4.81578e-13	4.74515e-10	3.51947	3.53023	4.28406	7.40488	11.1183	14.126
	ENSG00000204370	SDHD	6392	succinate dehydrogenase complex subunit D	357.131	-0.86744	0.120379	-7.20589	5.76657e-13	5.11379e-10	15.8944	14.0316	19.0212	27.3925	27.1979	27.6869
	ENSG00000112308	C6orf62	81688	chromosome 6 open reading frame 62	1191.66	-0.576676	0.0805478	-7.15942	8.10211e-13	6.15764e-10	59.7743	58.8521	65.5175	76.7212	83.2673	95.3784
	ENSG00000158290	CUL4B	8450	cullin 4B	6534.53	-0.472133	0.0659812	-7.15557	8.33239e-13	6.15764e-10	344.227	331.886	380.024	406.433	451.126	499.833
	ENSG00000198918	RPL39	6170	ribosomal protein L39	1922.3	-0.444857	0.0623521	-7.1346	9.70679e-13	6.62153e-10	101.156	102.779	110.414	133.9	130.669	130.863
	ENSG00000131171	SH3BGRL	6451	SH3 domain binding glutamate rich protein like	797.187	-0.5687	0.0799521	-7.11301	1.13541e-12	7.13782e-10	42.9149	39.2347	41.641	53.2817	56.8465	60.1201
	ENSG00000104765	BNIP3L	665	BCL2 interacting protein 3 like	3247.28	-0.432757	0.0609128	-7.10453	1.20734e-12	7.13782e-10	179.266	168.96	184.671	205.499	217.942	243.644
	ENSG00000005893	LAMP2	3920	lysosomal associated membrane protein 2	3657.13	-0.407355	0.0578373	-7.04312	1.87984e-12	1.00068e-09	206.514	186.968	213.289	237.569	241.493	266.133
	ENSG00000113083	LOX	4015	lysyl oxidase	4129.06	-0.414464	0.0588703	-7.0403	1.91831e-12	1.00068e-09	222.635	224.818	234.766	269.025	266.061	308.511
	ENSG00000169715	MT1E	4493	metallothionein 1E	4472.09	-0.474386	0.0675379	-7.02399	2.15615e-12	1.06226e-09	233.761	260.209	227.74	328.598	298.937	300.487
	ENSG00000139278	GLIPR1	11010	GLI pathogenesis related 1	4591.02	-0.361504	0.0515354	-7.01468	2.30482e-12	1.07574e-09	259.646	251.004	264.526	289.403	309.578	323.541
	ENSG00000165410	CFL2	1073	cofilin 2	1188.06	-0.53187	0.0761004	-6.98905	2.76754e-12	1.22713e-09	62.4423	58.8074	66.0316	75.9418	85.3595	89.8411
	ENSG00000172380	GNG12	55970	G protein subunit gamma 12	3710.92	-0.44395	0.0638773	-6.95004	3.65181e-12	1.49209e-09	198.794	187.728	220.2	236.344	255.72	272.235
	ENSG00000124207	CSE1L	1434	chromosome segregation 1 like	2391	-0.413562	0.0595213	-6.94813	3.70162e-12	1.49209e-09	135.102	121.815	139.032	156.449	162.948	168.381
	ENSG00000162618	ADGRL4	64123	adhesion G protein-coupled receptor L4	1791.84	-0.55251	0.0798054	-6.92322	4.41491e-12	1.70223e-09	90.6548	87.8536	101.446	111.407	127.501	142.277
	ENSG00000070087	PFN2	5217	profilin 2	1599.17	-0.498515	0.0723869	-6.88681	5.70563e-12	2.10823e-09	86.2839	80.5697	88.6514	99.8267	113.514	121.596
	ENSG00000105974	CAV1	857	caveolin 1	13562.8	-0.272093	0.0400912	-6.78685	1.1461e-11	4.06545e-09	806.868	763.2	801.918	872.05	880.255	896.716
	ENSG00000060982	BCAT1	586	branched chain amino acid transaminase 1	3352.5	-0.471632	0.0698167	-6.7553	1.42542e-11	4.86177e-09	181.991	162.435	197.809	211.958	231.391	252.911
	ENSG00000139324	TMTC3	160418	transmembrane O-mannosyltransferase targeting cadherins 3	876.283	-0.529391	0.0787338	-6.72381	1.77032e-11	5.8145e-09	46.3776	42.6756	49.4666	59.7401	61.8079	63.2843
	ENSG00000109332	UBE2D3	7323	ubiquitin conjugating enzyme E2 D3	2882.91	-0.453345	0.0676883	-6.69754	2.11964e-11	6.71321e-09	156.503	148.583	164.336	175.991	207.302	212.228
	ENSG00000136830	NIBAN2	64855	niban apoptosis regulator 2	6358.19	0.328836	0.0498037	6.60264	4.03894e-11	1.23508e-08	480.465	454.015	431.833	331.549	331.814	343.204
	ENSG00000198791	CNOT7	29883	CCR4-NOT transcription complex subunit 7	1101.61	-0.473918	0.0719323	-6.58839	4.4462e-11	1.3143e-08	60.8528	57.2881	59.6341	71.0423	77.1702	80.8005
	ENSG00000100522	GNPNAT1	64841	glucosamine-phosphate N-acetyltransferase 1	1889.23	-0.429885	0.0653232	-6.58089	4.67648e-11	1.33778e-08	102.462	100.634	107.216	118.589	131.984	137.078
	ENSG00000125148	MT2A	4502	metallothionein 2A	29519.3	-0.426564	0.0650214	-6.56036	5.36777e-11	1.48754e-08	1597.22	1725.57	1533.52	2196.19	1871.03	1974.24
	ENSG00000121579	NAA50	80218	N-alpha-acetyltransferase 50, NatE catalytic subunit	1144.6	-0.466593	0.0718466	-6.49429	8.3425e-11	2.24186e-08	61.9314	60.4608	62.7757	73.3807	79.9199	84.1907
	ENSG00000162368	CMPK1	51727	cytidine/uridine monophosphate kinase 1	1669.89	-0.507781	0.0783001	-6.48507	8.86902e-11	2.27345e-08	85.4892	83.9212	96.3627	103.334	119.491	127.812
	ENSG00000128989	ARPP19	10776	cAMP regulated phosphoprotein 19	1456.82	-0.465825	0.0718741	-6.48112	9.1042e-11	2.27345e-08	77.542	74.1349	84.3673	92.7558	103.651	105.549
	ENSG00000168140	VASN	114990	vasorin	1551.97	0.508608	0.0785002	6.47907	9.22914e-11	2.27345e-08	122.841	117.347	111.157	66.3098	81.3545	81.5915
	ENSG00000172292	CERS6	253782	ceramide synthase 6	1343.52	-0.439652	0.0681143	-6.45463	1.08486e-10	2.60014e-08	72.6601	70.56	76.7132	86.9099	93.4889	95.9435
	ENSG00000124767	GLO1	2739	glyoxalase I	2816.85	-0.435935	0.0677855	-6.43109	1.26689e-10	2.95652e-08	156.106	140.628	165.536	174.989	201.025	202.623
	ENSG00000106460	TMEM106B	54664	transmembrane protein 106B	576.78	-0.78678	0.122952	-6.3991	1.56295e-10	3.55392e-08	24.1822	25.6947	31.4735	35.6882	43.397	51.7575
	ENSG00000142166	IFNAR1	3454	interferon alpha and beta receptor subunit 1	437.764	-0.662052	0.104018	-6.36476	1.95592e-10	4.33627e-08	21.9683	21.3601	21.8201	29.4525	30.8442	35.8234
	ENSG00000103335	PIEZO1	9780	piezo type mechanosensitive ion channel component 1	1936.12	0.435871	0.0687764	6.33752	2.335e-10	5.05044e-08	158.32	139.779	131.606	96.0407	95.8202	102.272
	ENSG00000213639	PPP1CB	5500	protein phosphatase 1 catalytic subunit beta	1058.55	-0.617821	0.0977768	-6.31869	2.63794e-10	5.46794e-08	52.0542	48.7083	60.1481	64.6952	76.9311	87.8069
	ENSG00000162704	ARPC5	10092	actin related protein 2/3 complex subunit 5	1815.44	-0.391689	0.0619967	-6.3179	2.65135e-10	5.46794e-08	104.846	98.0421	100.247	115.639	127.501	124.76
	ENSG00000125868	DSTN	11034	destrin, actin depolymerizing factor	2277.37	-0.389078	0.0617941	-6.29636	3.04724e-10	6.14156e-08	129.199	117.123	134.348	145.871	154.34	161.149
	ENSG00000169446	MMGT1	93380	membrane magnesium transporter 1	312.963	-0.825529	0.131312	-6.28677	3.24143e-10	6.38777e-08	14.6456	14.7019	13.8803	20.3217	22.7147	28.8169
	ENSG00000135535	CD164	8763	CD164 molecule	3131.7	-0.490394	0.0781811	-6.27253	3.55221e-10	6.84804e-08	177.506	151.04	173.99	190.857	211.486	252.233
	ENSG00000183291	SELENOF	9403	selenoprotein F	1304.87	-0.449879	0.0724364	-6.21067	5.27578e-10	9.95439e-08	76.5202	63.5889	73.0003	85.9077	89.7231	93.4573
	ENSG00000206538	VGLL3	389136	vestigial like family member 3	1219	-0.457317	0.0738235	-6.19473	5.83861e-10	1.06108e-07	64.8832	65.6444	67.174	77.612	82.4305	92.4402
	ENSG00000111832	RWDD1	51389	RWD domain containing 1	844.902	-0.584315	0.0943731	-6.19154	5.95793e-10	1.06108e-07	41.5525	42.2734	46.3249	51.4444	63.6012	66.3355
	ENSG00000181061	HIGD1A	25994	HIG1 hypoxia inducible domain family member 1A	338.527	-0.701069	0.113242	-6.19089	5.98265e-10	1.06108e-07	17.0297	15.1487	17.5932	24.1633	24.508	26.2178
	ENSG00000111328	CDK2AP1	8099	cyclin dependent kinase 2 associated protein 1	1882.17	-0.460898	0.0744952	-6.18695	6.13382e-10	1.06656e-07	101.781	96.7909	106.702	113.913	132.463	143.633
	ENSG00000070214	SLC44A1	23446	solute carrier family 44 member 1	3067	-0.33618	0.0547549	-6.13972	8.26677e-10	1.4098e-07	179.323	163.508	180.387	197.482	199.232	214.828
	ENSG00000153904	DDAH1	23576	dimethylarginine dimethylaminohydrolase 1	1558.99	-0.403812	0.0658738	-6.13009	8.78298e-10	1.46957e-07	87.3624	83.8318	87.3376	100.161	102.276	115.268
	ENSG00000118596	SLC16A7	9194	solute carrier family 16 member 7	453.882	-0.645835	0.105586	-6.11668	9.55432e-10	1.56903e-07	22.6495	21.1367	24.3334	29.7865	32.6374	36.7275
	ENSG00000112335	SNX3	8724	sorting nexin 3	1919.57	-0.430239	0.0704117	-6.11034	9.94207e-10	1.60302e-07	104.733	96.6122	114.241	120.816	133.837	139.112
	ENSG00000142173	COL6A2	1292	collagen type VI alpha 2 chain	36858.8	0.294235	0.0488934	6.0179	1.76697e-09	2.79812e-07	2767.9	2496.5	2575.97	1834.41	2038.35	2040.47
	ENSG00000152332	UHMK1	127933	U2AF homology motif kinase 1	1487.97	-0.457946	0.0761586	-6.01306	1.82054e-09	2.83238e-07	79.3017	80.0335	81.9683	90.8629	102.814	114.59
	ENSG00000061676	NCKAP1	10787	NCK associated protein 1	3609.22	-0.325559	0.0541724	-6.00969	1.85883e-09	2.84209e-07	205.095	196.263	216.83	228.66	239.939	248.504
	ENSG00000114405	C3orf14	57415	chromosome 3 open reading frame 14	116.823	-1.14887	0.191822	-5.98927	2.10788e-09	3.16825e-07	4.54126	4.37928	5.02663	8.12866	9.86296	10.8487
	ENSG00000085365	SCAMP1	9522	secretory carrier membrane protein 1	797.407	-0.558374	0.0938386	-5.95036	2.67546e-09	3.9418e-07	39.9631	40.8881	43.1833	48.5493	57.9225	63.6233
	ENSG00000125304	TM9SF2	9375	transmembrane 9 superfamily member 2	1887.99	-0.387545	0.0651536	-5.94818	2.71143e-09	3.9418e-07	107.912	97.1037	110.757	119.202	129.653	133.462
	ENSG00000147202	DIAPH2	1730	diaphanous related formin 2	1422.63	-0.445222	0.0752502	-5.91655	3.28771e-09	4.64551e-07	73.909	74.0008	84.2531	90.4175	97.2548	105.662
	ENSG00000116489	CAPZA1	829	capping actin protein of muscle Z-line subunit alpha 1	3327.44	-0.348427	0.0588965	-5.91592	3.30026e-09	4.64551e-07	190.79	175.35	199.066	207.726	228.94	228.953
	ENSG00000159593	NAE1	8883	NEDD8 activating enzyme E1 subunit 1	686.975	-0.501247	0.0849459	-5.90077	3.61801e-09	5.01321e-07	35.4786	35.4811	38.6707	46.9347	46.5651	50.4014
	ENSG00000134049	IER3IP1	51124	immediate early response 3 interacting protein 1	165.896	-1.10054	0.186635	-5.89674	3.70759e-09	5.0583e-07	6.1307	7.01578	7.08297	9.74326	15.5416	15.256
	ENSG00000049245	VAMP3	9341	vesicle associated membrane protein 3	1771.97	-0.383508	0.0651072	-5.89041	3.85239e-09	5.17622e-07	100.419	91.7413	105.102	116.418	123.735	117.641
	ENSG00000105887	MTPN	136319	myotrophin	3269.39	-0.352272	0.0600143	-5.8698	4.36315e-09	5.77499e-07	190.449	176.735	186.556	202.994	211.845	240.932
	ENSG00000162616	DNAJB4	11080	DnaJ heat shock protein family (Hsp40) member B4	1245.29	-0.434544	0.0741204	-5.86267	4.55474e-09	5.93991e-07	66.6997	64.4379	73.0574	79.0596	86.0768	90.7451
	ENSG00000164096	C4orf3	401152	chromosome 4 open reading frame 3	1684.91	-0.426047	0.0728866	-5.84533	5.05555e-09	6.45499e-07	91.6766	87.1833	98.3619	103.167	118.057	124.195
	ENSG00000134108	ARL8B	55207	ADP ribosylation factor like GTPase 8B	1222.84	-0.494349	0.0845904	-5.84403	5.09528e-09	6.45499e-07	64.7697	58.3605	72.7718	76.6655	86.9136	92.1012
	ENSG00000114978	MOB1A	55233	MOB kinase activator 1A	977.274	-0.452501	0.0784566	-5.76753	8.04405e-09	1.00471e-06	53.1327	49.9148	56.0354	61.8558	68.0843	71.9859
	ENSG00000255248	MIR100HG	399959	mir-100-let-7a-2-mir-125b-1 cluster host gene	2096.93	-0.414696	0.0722628	-5.73872	9.53929e-09	1.17234e-06	111.09	109.705	125.723	129.446	143.94	155.046
	ENSG00000221968	FADS3	3995	fatty acid desaturase 3	635.691	0.498386	0.0868765	5.73673	9.65239e-09	1.17234e-06	48.705	48.172	46.9533	31.7909	31.681	30.3991
	ENSG00000205339	IPO7	10527	importin 7	3483.61	-0.313784	0.054719	-5.73445	9.78271e-09	1.17234e-06	197.999	189.739	211.632	224.206	225.653	239.802
	ENSG00000170035	UBE2E3	10477	ubiquitin conjugating enzyme E2 E3	909.046	-0.43234	0.075568	-5.72121	1.05771e-08	1.25064e-06	50.5782	48.3508	50.3805	58.7379	64.1392	63.6233
	ENSG00000104408	EIF3E	3646	eukaryotic translation initiation factor 3 subunit E	6054.26	-0.347126	0.060896	-5.70031	1.19587e-08	1.39539e-06	338.551	319.732	370.657	374.642	426.2	409.427
	ENSG00000100852	ARHGAP5	394	Rho GTPase activating protein 5	1518.35	-0.471788	0.0829638	-5.68667	1.29539e-08	1.49189e-06	80.4938	74.403	90.4793	92.4218	108.134	114.929
	ENSG00000232119	MCTS1	28985	MCTS1 re-initiation and release factor	694.293	-0.489339	0.0863001	-5.6702	1.42631e-08	1.62161e-06	37.806	35.2129	38.2709	44.3736	48.5975	52.0965
	ENSG00000124783	SSR1	6745	signal sequence receptor subunit 1	2422.51	-0.33906	0.0598267	-5.66738	1.45001e-08	1.62768e-06	136.294	134.283	141.774	150.325	162.051	171.32
	ENSG00000163527	STT3B	201595	STT3 oligosaccharyltransferase complex catalytic subunit B	3063.39	-0.330949	0.0584296	-5.66407	1.47827e-08	1.63867e-06	170.865	165.787	186.842	195.979	200.547	213.245
	ENSG00000077147	TM9SF3	56889	transmembrane 9 superfamily member 3	2179.2	-0.486285	0.0860296	-5.65253	1.58106e-08	1.73097e-06	113.361	108.186	128.522	127.163	159.302	168.268
	ENSG00000114850	SSR3	6747	signal sequence receptor subunit 3	7804.11	-0.280827	0.049938	-5.62351	1.87116e-08	2.02359e-06	458.213	423.047	479.186	493.287	505.761	529.893
	ENSG00000170881	RNF139	11236	ring finger protein 139	529.546	-0.645828	0.115212	-5.60556	2.07579e-08	2.21784e-06	23.6713	25.2925	30.6167	33.2384	41.6636	40.5697
	ENSG00000161011	SQSTM1	8878	sequestosome 1	7934.98	0.277762	0.0495747	5.60289	2.10805e-08	2.22549e-06	598.027	540.26	541.562	437.389	423.689	418.693
	ENSG00000085449	WDFY1	57590	WD repeat and FYVE domain containing 1	911.255	-0.514133	0.0919171	-5.59344	2.2261e-08	2.32247e-06	47.967	44.3737	52.2655	55.119	65.514	71.1948
	ENSG00000170348	TMED10	10972	transmembrane p24 trafficking protein 10	3560.12	-0.278184	0.0498483	-5.58062	2.39666e-08	2.47118e-06	210.544	197.738	213.06	230.943	230.554	235.056
	ENSG00000156052	GNAQ	2776	G protein subunit alpha q	566.218	-0.519542	0.0931679	-5.5764	2.45549e-08	2.47118e-06	30.3697	27.6609	31.702	37.1357	39.7507	42.3779
	ENSG00000167772	ANGPTL4	51129	angiopoietin like 4	2388.88	0.318111	0.0570705	5.57401	2.48942e-08	2.47118e-06	178.301	169.675	163.708	123.656	127.979	128.038
	ENSG00000109929	SC5D	6309	sterol-C5-desaturase	379.611	-0.67639	0.121353	-5.57375	2.4932e-08	2.47118e-06	18.1083	16.6234	21.763	25.1654	30.1269	28.0259
	ENSG00000134970	TMED7	51014	transmembrane p24 trafficking protein 7	803.402	-1.09203	0.19596	-5.57272	2.50796e-08	2.47118e-06	31.3914	29.9399	37.5854	53.7828	60.4928	81.4785
	ENSG00000135387	CAPRIN1	4076	cell cycle associated protein 1	5479.2	-0.251828	0.0452288	-5.56786	2.57883e-08	2.51308e-06	332.136	310.66	322.961	355.88	348.133	359.251
	ENSG00000160285	LSS	4047	lanosterol synthase	552.555	0.521909	0.0939777	5.55354	2.79944e-08	2.69841e-06	43.8231	40.2178	41.5268	24.72	27.7956	28.7039
	ENSG00000089063	TMEM230	29058	transmembrane protein 230	1592.27	-0.342768	0.0617571	-5.55026	2.85252e-08	2.72002e-06	91.4496	88.9261	90.4221	101.608	107.297	109.165
	ENSG00000138834	MAPK8IP3	23162	mitogen-activated protein kinase 8 interacting protein 3	972.425	0.419971	0.0757026	5.54765	2.89541e-08	2.73154e-06	75.9525	70.6046	68.3735	47.9368	51.1081	49.3843
	ENSG00000110719	TCIRG1	10312	T cell immune regulator 1, ATPase H+ transporting V0 subunit a3	1451.76	0.411563	0.0743969	5.53198	3.16628e-08	2.95564e-06	112.68	109.303	97.3337	69.9844	73.1653	79.8964
	ENSG00000004897	CDC27	996	cell division cycle 27	1597.76	-0.379505	0.0686775	-5.5259	3.27794e-08	3.028e-06	91.1657	81.9103	95.3916	103.446	112.258	106.566
	ENSG00000144320	LNPK	80856	lunapark, ER junction formation factor	998.121	-0.45466	0.0823235	-5.52284	3.33555e-08	3.04945e-06	53.5301	51.5682	57.3492	61.3547	73.5239	71.3078
	ENSG00000120063	GNA13	10672	G protein subunit alpha 13	1655.9	-0.393811	0.0713423	-5.52001	3.38979e-08	3.05887e-06	89.7466	88.5239	97.448	102.388	111.183	122.839
	ENSG00000069275	NUCKS1	64710	nuclear casein kinase and cyclin dependent kinase substrate 1	3672.4	-0.379916	0.0688415	-5.51872	3.41485e-08	3.05887e-06	198.68	197.067	219.515	221.367	246.455	274.835
	ENSG00000164122	ASB5	140458	ankyrin repeat and SOCS box containing 5	1263.66	-0.374075	0.067881	-5.51075	3.57304e-08	3.16857e-06	73.171	68.4597	70.487	82.1218	81.8327	91.1972
	ENSG00000107404	DVL1	1855	dishevelled segment polarity protein 1	878.078	0.444053	0.0806544	5.50563	3.67857e-08	3.22985e-06	66.9835	67.1191	60.8907	43.7055	42.7395	46.6722
	ENSG00000177879	AP3S1	1176	adaptor related protein complex 3 subunit sigma 1	1143.4	-0.511485	0.0930336	-5.49785	3.84453e-08	3.34248e-06	58.0713	57.6456	65.9173	67.0336	85.1204	88.259
	ENSG00000111711	GOLT1B	51026	golgi transport 1B	570.036	-0.610794	0.111785	-5.46401	4.6549e-08	4.00773e-06	29.6885	25.8735	31.3022	33.9065	42.1418	47.3502
	ENSG00000186298	PPP1CC	5501	protein phosphatase 1 catalytic subunit gamma	1192.3	-0.427821	0.0783247	-5.46215	4.7041e-08	4.01115e-06	64.0885	61.6673	70.1443	73.9374	81.5936	89.163
	ENSG00000134352	IL6ST	3572	interleukin 6 cytokine family signal transducer	6737.73	-0.366883	0.0673474	-5.44762	5.1049e-08	4.31145e-06	362.903	356.017	416.582	407.658	459.554	488.984
	ENSG00000182004	SNRPE	6635	small nuclear ribonucleoprotein polypeptide E	258.229	-0.777361	0.143333	-5.42347	5.84517e-08	4.89009e-06	13.2264	10.5013	12.8522	16.7027	18.4109	23.3926
	ENSG00000164163	ABCE1	6059	ATP binding cassette subfamily E member 1	1128.36	-0.435514	0.0803729	-5.41866	6.00462e-08	4.97654e-06	58.1281	58.4052	68.4878	72.5455	78.5451	80.6874
	ENSG00000138768	USO1	8615	USO1 vesicle transport factor	3175.76	-0.29998	0.055429	-5.41197	6.2334e-08	5.11831e-06	182.388	176.243	190.726	197.705	214.236	213.923
	ENSG00000143933	CALM2	805	calmodulin 2	4558.3	-0.279033	0.0516115	-5.4064	6.43035e-08	5.23159e-06	272.078	248.189	274.694	288.233	290.928	313.709
	ENSG00000023318	ERP44	23071	endoplasmic reticulum protein 44	864.652	-0.404245	0.0749725	-5.39191	6.97134e-08	5.62017e-06	48.0238	46.9655	48.6098	57.9028	58.1018	59.894
	ENSG00000135316	SYNCRIP	10492	synaptotagmin binding cytoplasmic RNA interacting protein	284.625	-0.661482	0.122879	-5.38319	7.31778e-08	5.83152e-06	13.567	13.9869	14.8514	19.4865	20.4432	22.4885
	ENSG00000141526	SLC16A3	9123	solute carrier family 16 member 3	2715.38	0.319044	0.0592795	5.38203	7.36502e-08	5.83152e-06	204.64	192.643	184.157	135.682	145.793	150.413
	ENSG00000177606	JUN	3725	Jun proto-oncogene, AP-1 transcription factor subunit	588.116	0.565427	0.105705	5.34909	8.83987e-08	6.89918e-06	45.5261	44.9099	44.7255	23.2168	31.2626	30.5121
	ENSG00000112715	VEGFA	7422	vascular endothelial growth factor A	1721.65	0.342794	0.0640918	5.34849	8.86904e-08	6.89918e-06	119.719	123.156	128.636	88.1904	92.413	90.2931
	ENSG00000008710	PKD1	5310	polycystin 1, transient receptor potential channel interacting	796.961	0.511016	0.0962204	5.31089	1.09088e-07	8.41215e-06	63.4073	61.2205	55.4642	33.7952	38.9737	45.3161
	ENSG00000156162	DPY19L4	286148	dpy-19 like 4	332.847	-0.699021	0.131695	-5.30788	1.10905e-07	8.47849e-06	14.6456	15.2381	18.8498	21.8249	23.3125	28.7039
	ENSG00000169764	UGP2	7360	UDP-glucose pyrophosphorylase 2	6467.36	-0.279072	0.052842	-5.28126	1.28302e-07	9.72462e-06	376.811	354.766	396.418	397.414	432.476	436.435
	ENSG00000049130	KITLG	4254	KIT ligand	743.927	-0.502102	0.0958436	-5.23876	1.61659e-07	1.21491e-05	38.6007	35.8386	44.2686	46.2109	53.1405	56.6168
	ENSG00000162413	KLHL21	9903	kelch like family member 21	612.28	0.470213	0.0898126	5.23549	1.64552e-07	1.22626e-05	45.6964	44.4184	47.4673	32.0692	30.3062	28.93
	ENSG00000094916	CBX5	23468	chromobox 5	973.683	-0.397023	0.0758962	-5.23114	1.68471e-07	1.245e-05	53.2462	53.8472	54.6646	63.0806	63.3621	71.6468
	ENSG00000107771	CCSER2	54462	coiled-coil serine rich protein 2	1176.83	-0.402455	0.0771136	-5.21899	1.79902e-07	1.31604e-05	60.0581	64.4826	70.944	79.1153	78.6646	81.4785
	ENSG00000166128	RAB8B	51762	RAB8B, member RAS oncogene family	743.585	-0.496431	0.0951416	-5.21781	1.81052e-07	1.31604e-05	39.9063	35.2129	43.983	46.3222	54.5751	54.5827
	ENSG00000139687	RB1	5925	RB transcriptional corepressor 1	463.991	-0.56095	0.10781	-5.20314	1.95952e-07	1.41277e-05	24.466	23.1029	24.619	28.1719	35.0882	35.7104
	ENSG00000087502	ERGIC2	51290	ERGIC and golgi 2	666.526	-0.460259	0.088766	-5.18509	2.15916e-07	1.54414e-05	35.9895	34.498	37.5283	42.0352	45.8478	50.2884
	ENSG00000138698	RAP1GDS1	5910	Rap1 GTPase-GDP dissociation stimulator 1	2105.75	-0.325538	0.0628375	-5.18064	2.21131e-07	1.56879e-05	125.282	109.393	126.637	142.14	135.75	140.016
	ENSG00000198938	COX3	4514	cytochrome c oxidase subunit III	37057.7	-0.299459	0.0579171	-5.17049	2.33483e-07	1.6287e-05	1967.44	2246.57	2190.01	2362.32	2457.61	2480.74
	ENSG00000137575	SDCBP	6386	syndecan binding protein	3093.67	-0.272338	0.0526898	-5.16871	2.35717e-07	1.6287e-05	180.799	173.741	186.099	198.094	196.183	210.42
	ENSG00000077232	DNAJC10	54431	DnaJ heat shock protein family (Hsp40) member C10	3110.87	-0.325481	0.062994	-5.16685	2.38069e-07	1.6287e-05	176.087	165.027	191.754	191.747	208.617	217.879
	ENSG00000140400	MAN2C1	4123	mannosidase alpha class 2C member 1	704.097	0.441467	0.0854512	5.16631	2.38759e-07	1.6287e-05	54.6086	50.8979	51.1802	37.6368	33.4743	35.3714
	ENSG00000168283	BMI1	648	BMI1 proto-oncogene, polycomb ring finger	138.898	-1.0834	0.210787	-5.13982	2.75005e-07	1.86164e-05	5.33598	4.2899	7.53994	8.62974	11.716	13.4479
	ENSG00000205707	ETFRF1	144363	electron transfer flavoprotein regulatory factor 1	69.0168	-1.31483	0.256769	-5.12068	3.04433e-07	NA	2.49769	2.81525	2.28483	4.56541	7.05351	5.9894
	ENSG00000176845	METRNL	284207	meteorin like, glial cell differentiation regulator	1353.39	0.46569	0.0911848	5.10711	3.2713e-07	2.19772e-05	106.89	101.081	94.592	55.7314	73.8826	73.907
	ENSG00000137497	NUMA1	4926	nuclear mitotic apparatus protein 1	1425.29	0.330373	0.06473	5.10385	3.32807e-07	2.20365e-05	108.479	97.1931	101.047	74.5499	75.0781	75.7151
	ENSG00000107758	PPP3CB	5532	protein phosphatase 3 catalytic subunit beta	448.005	-0.51278	0.100471	-5.10375	3.32983e-07	2.20365e-05	23.9551	22.8795	24.4477	29.3968	32.9961	31.6421
	ENSG00000073921	PICALM	8301	phosphatidylinositol binding clathrin assembly protein	2416.05	-0.299533	0.0587778	-5.09602	3.46859e-07	2.27848e-05	140.098	134.194	143.659	148.766	163.665	163.748
	ENSG00000102595	UGGT2	55757	UDP-glucose glycoprotein glucosyltransferase 2	1187.36	-0.522155	0.102532	-5.0926	3.53186e-07	2.30298e-05	60.9664	56.5731	70.5441	67.7574	92.8314	89.6151
	ENSG00000173597	SULT1B1	27284	sulfotransferase family 1B member 1	1335.14	-0.406811	0.07997	-5.08705	3.63678e-07	2.35408e-05	71.3545	68.9512	81.1686	81.6764	94.9236	95.3784
	ENSG00000134308	YWHAQ	10971	tyrosine 3-monooxygenase/tryptophan 5-monooxygenase activation protein theta	4435.86	-0.306844	0.0603891	-5.08111	3.75234e-07	2.41129e-05	255.048	247.072	263.27	266.186	313.104	296.645
	ENSG00000085719	CPNE3	8895	copine 3	2329.05	-0.292104	0.0575142	-5.07881	3.79808e-07	2.42312e-05	143.05	126.954	134.291	146.817	153.264	157.872
	ENSG00000014824	SLC30A9	10463	solute carrier family 30 member 9	1302.63	-0.375429	0.074067	-5.06878	4.00377e-07	2.5361e-05	73.909	67.5213	77.3415	80.1174	89.7231	93.1183
	ENSG00000078808	SDF4	51150	stromal cell derived factor 4	1381.94	0.334574	0.0661516	5.05769	4.24376e-07	2.65537e-05	98.8291	96.5228	102.246	70.2628	75.0781	72.7769
	ENSG00000145817	YIPF5	81555	Yip1 domain family member 5	1336.94	-0.350482	0.069302	-5.05732	4.25194e-07	2.65537e-05	75.2146	71.9452	79.5692	83.6807	91.1577	92.8923
	ENSG00000100528	CNIH1	10175	cornichon family AMPA receptor auxiliary protein 1	1214.77	-0.425315	0.0841971	-5.05142	4.38534e-07	2.71952e-05	63.4073	62.5164	73.9714	74.1045	85.479	89.389
	ENSG00000116260	QSOX1	5768	quiescin sulfhydryl oxidase 1	4453.19	0.29749	0.0592302	5.02262	5.09726e-07	3.13907e-05	338.04	303.421	307.31	254.661	224.995	233.022
	ENSG00000177888	ZBTB41	360023	zinc finger and BTB domain containing 41	426.877	-0.600501	0.120051	-5.00205	5.6725e-07	3.46922e-05	18.903	22.2539	23.9336	27.4482	29.4096	35.3714
	ENSG00000119396	RAB14	51552	RAB14, member RAS oncogene family	658.109	-0.423767	0.0847555	-4.99988	5.73665e-07	3.47677e-05	37.0112	34.9448	36.443	42.3693	45.6087	46.7852
	ENSG00000132432	SEC61G	23480	SEC61 translocon subunit gamma	1449.29	-0.368902	0.0737954	-4.99899	5.76326e-07	3.47677e-05	80.2667	74.537	89.2226	92.1991	95.7006	104.08
	ENSG00000046653	GPM6B	2824	glycoprotein M6B	577.143	-0.453399	0.0910726	-4.97843	6.41023e-07	3.84094e-05	31.9023	31.2805	30.6738	36.8017	40.8865	41.5868
	ENSG00000100815	TRIP11	9321	thyroid hormone receptor interactor 11	1099.9	-0.36831	0.074106	-4.97004	6.69393e-07	3.98401e-05	61.8179	57.4668	65.9745	70.0958	73.763	77.6362
	ENSG00000083312	TNPO1	3842	transportin 1	7360.85	-0.271822	0.0547942	-4.96079	7.02068e-07	4.13235e-05	425.062	406.558	455.252	448.914	477.965	511.812
	ENSG00000173744	AGFG1	3267	ArfGAP with FG repeats 1	1490.55	-0.334278	0.06739	-4.96036	7.03637e-07	4.13235e-05	89.2925	78.6035	86.8235	93.4239	102.455	100.916
	ENSG00000170802	FOXN2	3344	forkhead box N2	446.623	-0.500235	0.100908	-4.95733	7.14676e-07	4.16957e-05	24.0687	22.6114	24.5619	30.566	29.1705	33.9023
	ENSG00000009844	VTA1	51534	vesicle trafficking 1	633.398	-0.445504	0.0899701	-4.95169	7.3572e-07	4.26429e-05	35.0244	32.9339	35.2435	40.3093	42.1418	48.3673
	ENSG00000197969	VPS13A	23230	vacuolar protein sorting 13 homolog A	564.433	-0.548423	0.110794	-4.94994	7.42361e-07	4.27485e-05	28.1558	27.08	33.0158	33.6282	41.4245	44.977
	ENSG00000111897	SERINC1	57515	serine incorporator 1	4315.21	-0.262206	0.0530164	-4.94575	7.58518e-07	4.32427e-05	253.799	239.609	263.726	266.186	279.271	295.402
	ENSG00000104343	UBE2W	55284	ubiquitin conjugating enzyme E2 W	220.589	-0.751287	0.151923	-4.94519	7.60697e-07	4.32427e-05	10.1611	8.98198	12.5094	14.9768	15.6014	18.9853
	ENSG00000104131	EIF3J	8669	eukaryotic translation initiation factor 3 subunit J	299.892	-0.626089	0.126854	-4.93551	7.99429e-07	4.5155e-05	13.9644	14.7019	16.7364	19.3195	22.7147	23.0536
	ENSG00000070367	EXOC5	10640	exocyst complex component 5	859.143	-0.416243	0.0844325	-4.92989	8.22766e-07	4.58941e-05	47.6264	44.7312	49.695	52.725	62.585	60.1201
	ENSG00000166479	TMX3	54495	thioredoxin related transmembrane protein 3	871.343	-0.381622	0.0774202	-4.92922	8.25566e-07	4.58941e-05	48.8753	46.2058	50.8375	55.8428	58.4605	61.9282
	ENSG00000160360	GPSM1	26086	G protein signaling modulator 1	367.753	0.541391	0.109846	4.92864	8.28039e-07	4.58941e-05	29.0073	27.795	27.1895	16.5914	18.1718	18.8723
	ENSG00000198763	ND2	4536	NADH dehydrogenase subunit 2	172.204	-1.04536	0.212186	-4.92663	8.36607e-07	4.59711e-05	5.90363	7.73076	7.76842	9.1865	13.1506	19.4373
	ENSG00000072310	SREBF1	6720	sterol regulatory element binding transcription factor 1	381.123	0.545565	0.110755	4.92588	8.39797e-07	4.59711e-05	29.5749	28.644	28.9031	16.4244	19.4271	19.6633
	ENSG00000240936	RN7SL554P	106479423	RNA, 7SL, cytoplasmic 554, pseudogene	84.8285	1.40384	0.285624	4.91499	8.87868e-07	4.83044e-05	7.32278	10.2332	6.39752	3.78595	2.98878	1.24308
	ENSG00000130766	SESN2	83667	sestrin 2	464.682	0.486183	0.0991264	4.90468	9.35806e-07	5.0602e-05	33.8324	35.2576	35.4149	22.8827	22.4756	23.8446
	ENSG00000205765	RIMOC1	285636	RAB7A interacting MON1-CCZ1 complex subunit 1	586.612	-0.527617	0.107643	-4.90155	9.50813e-07	5.11019e-05	31.2211	28.2419	32.9587	34.7974	41.006	48.3673
	ENSG00000138071	ACTR2	10097	actin related protein 2	3241.36	-0.335832	0.0686245	-4.89377	9.89238e-07	5.26235e-05	185.567	172.222	194.782	195.422	208.497	243.079
	ENSG00000135318	NT5E	4907	5'-nucleotidase ecto	11970.1	-0.220771	0.045116	-4.89342	9.90992e-07	5.26235e-05	716.156	682.988	734.744	733.473	777.56	789.697
	ENSG00000143162	CREG1	8804	cellular repressor of E1A stimulated genes 1	616.555	-0.446004	0.0912851	-4.88584	1.02991e-06	5.43645e-05	32.5835	33.1127	34.6723	39.6968	40.7669	46.8982
	ENSG00000129055	ANAPC13	25847	anaphase promoting complex subunit 13	557.223	-0.451383	0.0924311	-4.88345	1.04243e-06	5.47e-05	29.6317	29.1356	32.2732	39.1401	38.4954	37.0665
	ENSG00000112697	TMEM30A	55754	transmembrane protein 30A	1527.95	-0.408043	0.0836891	-4.8757	1.08422e-06	5.65582e-05	77.7123	81.9103	93.3924	91.9764	107.058	112.556
	ENSG00000163428	LRRC58	116064	leucine rich repeat containing 58	400.258	-0.589108	0.120921	-4.87186	1.10553e-06	5.72196e-05	19.2436	19.6621	22.4485	24.553	27.9152	33.7893
	ENSG00000168209	DDIT4	54541	DNA damage inducible transcript 4	1231.48	0.338555	0.0695029	4.8711	1.10981e-06	5.72196e-05	88.3842	88.4345	88.8228	63.359	67.6659	62.8322
	ENSG00000145012	LPP	4026	LIM domain containing preferred translocation partner in lipoma	2182.24	-0.326299	0.0670067	-4.86964	1.118e-06	5.73088e-05	116.37	122.173	134.748	139.691	142.146	151.995
	ENSG00000113739	STC2	8614	stanniocalcin 2	6721.74	0.230361	0.0473623	4.86381	1.15148e-06	5.84293e-05	489.888	461.969	448.969	369.743	361.522	373.151
	ENSG00000119729	RHOQ	23433	ras homolog family member Q	434.342	-0.524812	0.107919	-4.863	1.15618e-06	5.84293e-05	23.501	20.4217	24.8475	27.7265	31.7408	32.0942
	ENSG00000172432	GTPBP2	54676	GTP binding protein 2	723.574	0.406593	0.0836195	4.86241	1.15963e-06	5.84293e-05	53.4165	54.4281	51.1802	35.8552	37.4793	37.8576
	ENSG00000115355	CCDC88A	55704	coiled-coil domain containing 88A	1223.73	-0.388764	0.0800191	-4.85839	1.18347e-06	5.92937e-05	62.6693	66.5382	74.9995	77.612	82.7294	87.6939
	ENSG00000110852	CLEC2B	9976	C-type lectin domain family 2 member B	279.552	-0.640255	0.131864	-4.85543	1.20125e-06	5.95824e-05	12.6588	13.3613	16.0509	18.54	20.5628	21.8105
	ENSG00000115365	LANCL1	10314	LanC like glutathione S-transferase 1	545.353	-0.452534	0.0932062	-4.8552	1.20267e-06	5.95824e-05	31.9023	27.9291	29.0745	38.2493	35.3273	38.9876
	ENSG00000114554	PLXNA1	5361	plexin A1	641.248	0.421935	0.0870204	4.8487	1.24276e-06	6.12265e-05	49.1023	45.6249	46.8961	33.1828	30.4855	34.3543
	ENSG00000197930	ERO1A	30001	endoplasmic reticulum oxidoreductase 1 alpha	4624.77	-0.342988	0.0709027	-4.83745	1.31516e-06	6.44356e-05	255.275	240.547	290.973	277.822	309.338	337.215
	ENSG00000186432	KPNA4	3840	karyopherin subunit alpha 4	1767.07	-0.288492	0.0596787	-4.83408	1.33761e-06	6.51753e-05	103.768	97.9081	105.388	112.632	115.606	118.771
	ENSG00000165169	DYNLT3	6990	dynein light chain Tctex-type 3	420.689	-0.529196	0.109647	-4.82635	1.3906e-06	6.73873e-05	21.2871	21.807	23.0768	26.1119	29.828	33.1112
	ENSG00000128585	MKLN1	4289	muskelin 1	1131.61	-0.341569	0.0709245	-4.81596	1.46497e-06	7.02276e-05	64.202	60.4608	68.2022	75.0509	75.1379	75.4891
	ENSG00000163191	S100A11	6282	S100 calcium binding protein A11	5447.16	-0.252897	0.0525124	-4.81594	1.46505e-06	7.02276e-05	308.124	328.58	321.761	352.817	345.622	359.251
	ENSG00000129515	SNX6	58533	sorting nexin 6	1636.42	-0.384153	0.0798521	-4.81081	1.50323e-06	7.12929e-05	86.2271	85.1277	102.932	104.67	118.356	107.47
	ENSG00000142552	RCN3	57333	reticulocalbin 3	4475.2	0.269281	0.0559745	4.81079	1.50336e-06	7.12929e-05	337.983	312.939	293.258	235.007	243.406	246.357
	ENSG00000197594	ENPP1	5167	ectonucleotide pyrophosphatase/phosphodiesterase 1	690.944	-0.396881	0.0827173	-4.79804	1.60226e-06	7.55791e-05	38.0898	37.4026	39.6989	47.4358	45.9076	46.7852
	ENSG00000138080	EMILIN1	11117	elastin microfibril interfacer 1	744.159	0.432965	0.0904072	4.78905	1.67572e-06	7.8626e-05	58.0713	55.9922	50.4376	34.7417	36.9413	41.9258
	ENSG00000198612	COPS8	10920	COP9 signalosome subunit 8	2911.09	-0.244946	0.0511984	-4.78425	1.71631e-06	8.01065e-05	176.598	165.295	172.619	185.957	188.233	189.401
	ENSG00000198015	MRPL42	28977	mitochondrial ribosomal protein L42	578.576	-0.438003	0.0917423	-4.77427	1.80357e-06	8.34713e-05	31.7888	29.7165	33.2443	36.8574	40.2289	41.9258
	ENSG00000177283	FZD8	8325	frizzled class receptor 8	282.967	0.644354	0.134986	4.7735	1.81051e-06	8.34713e-05	21.9683	22.7454	21.7059	10.8011	14.7646	14.0129
	ENSG00000008394	MGST1	4257	microsomal glutathione S-transferase 1	2003.44	-0.281221	0.0589213	-4.77282	1.81664e-06	8.34713e-05	119.605	113.325	116.126	133.678	124.273	134.592
	ENSG00000071967	CYBRD1	79901	cytochrome b reductase 1	1718.01	-0.322374	0.0675971	-4.76905	1.85097e-06	8.46105e-05	99.2265	90.0433	105.959	112.521	116.801	111.087
	ENSG00000168374	ARF4	378	ADP ribosylation factor 4	2873.34	-0.26552	0.0557397	-4.76358	1.90189e-06	8.6061e-05	178.244	160.246	165.022	179.666	183.212	197.763
	ENSG00000198804	COX1	4512	cytochrome c oxidase subunit I	26793.5	-0.290063	0.0608921	-4.76356	1.90211e-06	8.6061e-05	1449.23	1677.49	1519.01	1768.6	1684.36	1810.72
	ENSG00000167526	RPL13	6137	ribosomal protein L13	15403.2	0.290553	0.0611179	4.75397	1.99458e-06	8.94263e-05	1145.13	1088.29	1037.83	744.329	895.916	833.883
	ENSG00000148926	ADM	133	adrenomedullin	3703.01	0.24922	0.0524259	4.75376	1.99666e-06	8.94263e-05	261.349	255.473	259.043	190.188	206.405	207.934
	ENSG00000198843	SELENOT	51714	selenoprotein T	900.534	-0.362811	0.0764489	-4.74581	2.07678e-06	9.25472e-05	50.4079	48.9317	52.9509	59.5731	62.2861	58.764
	ENSG00000038382	TRIO	7204	trio Rho guanine nucleotide exchange factor	4850.61	0.225684	0.0477143	4.7299	2.24634e-06	9.91805e-05	336.11	333.495	339.411	259.338	269.647	269.41
	ENSG00000170017	ALCAM	214	activated leukocyte cell adhesion molecule	8581.87	-0.228772	0.0483688	-4.72975	2.248e-06	9.91805e-05	510.267	487.351	527.681	522.573	564.52	566.62
	ENSG00000099875	MKNK2	2872	MAPK interacting serine/threonine kinase 2	1222.15	0.33263	0.0703454	4.72852	2.2616e-06	9.92867e-05	94.9123	82.9381	85.3384	62.6909	65.2151	65.2054
	ENSG00000170540	ARL6IP1	23204	ADP ribosylation factor like GTPase 6 interacting protein 1	870.844	-0.394186	0.0835858	-4.71594	2.40593e-06	0.000105102	51.4297	42.4968	51.5229	58.4596	56.7868	61.3631
	ENSG00000052802	MSMO1	6307	methylsterol monooxygenase 1	1248.1	-0.772412	0.16386	-4.71385	2.43078e-06	0.000105485	54.9492	51.4788	71.5152	83.2353	95.5811	102.498
	ENSG00000033178	UBA6	55236	ubiquitin like modifier activating enzyme 6	1933.18	-0.344254	0.0730403	-4.71321	2.43847e-06	0.000105485	106.833	98.7571	123.381	125.326	127.501	133.349
	ENSG00000198252	STYX	6815	serine/threonine/tyrosine interacting protein	269.162	-0.606543	0.128907	-4.70529	2.53509e-06	0.000109132	12.8291	13.6294	14.5658	17.4822	19.6662	21.0194
	ENSG00000136238	RAC1	5879	Rac family small GTPase 1	1748.59	-0.290953	0.0618818	-4.70176	2.57931e-06	0.000110499	99.9644	98.7124	104.531	109.793	113.574	120.579
	ENSG00000087074	PPP1R15A	23645	protein phosphatase 1 regulatory subunit 15A	4109.09	0.235885	0.050207	4.69824	2.62415e-06	0.00011188	300.745	280.855	276.464	225.487	222.305	225.789
	ENSG00000170142	UBE2E1	7324	ubiquitin conjugating enzyme E2 E1	1209.56	-0.367745	0.0784321	-4.68871	2.74938e-06	0.000116658	69.4812	65.7338	68.2593	71.265	84.1042	88.485
	ENSG00000180398	MCFD2	90411	multiple coagulation factor deficiency 2, ER cargo receptor complex subunit	4938.66	-0.214898	0.045849	-4.68708	2.77125e-06	0.000117026	302.845	285.055	294.743	311.729	317.647	317.664
	ENSG00000129317	PUS7L	83448	pseudouridine synthase 7 like	425	-0.539634	0.115439	-4.67463	2.9449e-06	0.000123559	23.2172	18.9471	24.7904	26.8357	31.681	31.4161
	ENSG00000134333	LDHA	3939	lactate dehydrogenase A	23596.1	-0.191097	0.0408992	-4.67238	2.97732e-06	0.000123559	1451.1	1349.58	1453.84	1468.62	1512.74	1509.44
	ENSG00000174780	SRP72	6731	signal recognition particle 72	2526.44	-0.262447	0.0561735	-4.67208	2.98169e-06	0.000123559	157.695	143.175	142.573	160.625	163.008	168.494
	ENSG00000129128	SPCS3	60559	signal peptidase complex subunit 3	699.493	-0.433441	0.0928104	-4.67018	3.0094e-06	0.000124127	38.033	35.5258	41.2983	42.759	51.1081	49.7234
	ENSG00000115415	STAT1	6772	signal transducer and activator of transcription 1	1733.38	-0.277268	0.0594348	-4.66507	3.08508e-06	0.000126451	103.541	96.3887	102.703	113.077	111.063	114.929
	ENSG00000011028	MRC2	9902	mannose receptor C type 2	6832.56	0.210982	0.0452319	4.66446	3.09426e-06	0.000126451	494.827	459.869	460.679	376.201	372.88	381.627
	ENSG00000113558	SKP1	6500	S-phase kinase associated protein 1	1865.01	-0.306769	0.065786	-4.66313	3.11435e-06	0.000126688	113.929	97.2378	111.385	126.662	120.627	120.466
	ENSG00000145901	TNIP1	10318	TNFAIP3 interacting protein 1	1499.55	0.317272	0.068083	4.66008	3.16085e-06	0.000127993	106.549	106.354	108.529	84.5715	76.5127	76.8452
	ENSG00000162923	WDR26	80232	WD repeat domain 26	1247.36	-0.341754	0.0733616	-4.65849	3.18543e-06	0.000128402	66.9268	70.7834	74.1998	78.3358	82.8489	88.146
	ENSG00000136051	WASHC4	23325	WASH complex subunit 4	1306.61	-0.417902	0.0897726	-4.65511	3.23804e-06	0.000129668	69.3109	65.6444	80.9401	77.445	96.418	93.1183
	ENSG00000143742	SRP9	6726	signal recognition particle 9	631.388	-0.978291	0.210177	-4.6546	3.24608e-06	0.000129668	27.7584	22.522	31.8163	38.8617	50.869	60.1201
	ENSG00000265033	RN7SL262P	106479317	RNA, 7SL, cytoplasmic 262, pseudogene	95.8435	1.11353	0.239292	4.65343	3.26452e-06	0.00012982	9.53664	6.25611	9.82477	3.84163	4.24406	2.48617
	ENSG00000080345	RIF1	55183	replication timing regulatory factor 1	1089.97	-0.360858	0.0775852	-4.65111	3.30147e-06	0.000130703	59.6608	58.584	65.6889	67.0893	74.1814	77.8623
	ENSG00000132912	DCTN4	51164	dynactin subunit 4	1972.68	-0.286717	0.0616599	-4.64997	3.31987e-06	0.000130847	120.968	108.588	113.556	132.007	121.404	133.801
	ENSG00000106392	C1GALT1	56913	core 1 synthase, glycoprotein-N-acetylgalactosamine 3-beta-galactosyltransferase 1	993.369	-0.403744	0.0872348	-4.62825	3.68769e-06	0.000144701	53.1895	52.0597	59.4056	59.4617	67.6061	75.4891
	ENSG00000196549	MME	4311	membrane metalloendopeptidase	14479.7	-0.19935	0.0431815	-4.61655	3.9017e-06	0.000152424	876.576	831.66	894.225	895.823	938.596	928.697
	ENSG00000125249	RAP2A	5911	RAP2A, member of RAS oncogene family	470.22	-0.468221	0.101459	-4.6149	3.93281e-06	0.000152965	26.4528	24.3541	25.076	29.6195	31.8006	36.3885
	ENSG00000186660	ZFP91	80829	ZFP91 zinc finger protein, atypical E3 ubiquitin ligase	587.766	-0.410825	0.0891699	-4.60721	4.081e-06	0.000158036	32.5835	30.5656	34.3867	39.5298	40.3485	39.7787
	ENSG00000151135	TMEM263	90488	transmembrane protein 263	890.345	-0.407504	0.0886621	-4.59615	4.30374e-06	0.000165937	48.7617	44.9546	53.7506	54.3396	60.0146	67.3525
	ENSG00000164292	RHOBTB3	22836	Rho related BTB domain containing 3	1511.31	-0.323404	0.0703895	-4.59449	4.33818e-06	0.000166541	84.3538	83.5637	90.7077	92.3661	99.347	108.826
	ENSG00000139618	BRCA2	675	BRCA2 DNA repair associated	193.698	-0.684295	0.149715	-4.57065	4.86209e-06	0.000185849	9.934	9.07136	9.53916	12.3043	14.3461	16.1601
	ENSG00000137876	RSL24D1	51187	ribosomal L24 domain containing 1	1349.72	-0.366266	0.0802931	-4.56161	5.0762e-06	0.000193201	74.5901	69.3981	83.282	83.9591	86.7941	101.255
	ENSG00000117500	TMED5	50999	transmembrane p24 trafficking protein 5	597.436	-0.470482	0.103298	-4.5546	5.24842e-06	0.000198902	33.6621	27.5269	35.472	37.1357	41.6636	45.3161
	ENSG00000084636	COL16A1	1307	collagen type XVI alpha 1 chain	794.852	0.37736	0.0828689	4.5537	5.27102e-06	0.000198908	57.674	54.6963	61.3477	43.1487	40.2887	39.6657
	ENSG00000112305	SMAP1	60682	small ArfGAP 1	753.462	-0.365204	0.0804207	-4.54116	5.59444e-06	0.000210218	43.8799	41.2009	41.8124	48.9947	48.8366	53.9046
	ENSG00000157227	MMP14	4323	matrix metallopeptidase 14	19696.5	0.199045	0.0438826	4.53586	5.73696e-06	0.000214664	1436.34	1311.1	1317.49	1103.61	1061.31	1109.28
	ENSG00000115159	GPD2	2820	glycerol-3-phosphate dehydrogenase 2	794.621	-0.362994	0.0800803	-4.53288	5.81856e-06	0.000216803	48.1373	41.5137	44.6113	51.7228	53.0209	54.9217
	ENSG00000152952	PLOD2	5352	procollagen-lysine,2-oxoglutarate 5-dioxygenase 2	13738.5	-0.263718	0.058197	-4.53147	5.85758e-06	0.000217343	783.651	764.809	860.981	815.65	914.028	948.134
	ENSG00000151239	TWF1	5756	twinfilin actin binding protein 1	1212.77	-0.34789	0.07686	-4.52628	6.0032e-06	0.000221818	69.6515	62.7398	73.7429	74.6612	85.1204	82.7216
	ENSG00000198146	ZNF770	54989	zinc finger protein 770	505.039	-0.518152	0.114561	-4.52293	6.09893e-06	0.00022442	26.6231	23.5945	29.7599	29.8979	36.1642	40.4567
	ENSG00000140307	GTF2A2	2958	general transcription factor IIA subunit 2	327.177	-0.542527	0.119987	-4.52156	6.13847e-06	0.000224942	15.9512	17.1149	18.2786	21.0454	24.7471	23.5056
	ENSG00000163535	SGO2	151246	shugoshin 2	138.448	-0.805507	0.178362	-4.51613	6.29786e-06	0.000229833	5.84687	6.25611	7.25433	8.9638	10.9389	11.6398
	ENSG00000068697	LAPTM4A	9741	lysosomal protein transmembrane 4 alpha	1639.66	-0.274861	0.0608882	-4.51419	6.356e-06	0.000231004	96.3882	91.4285	98.7046	106.341	105.862	108.261
	ENSG00000137944	KYAT3	56267	kynurenine aminotransferase 3	520.805	-0.467229	0.103541	-4.51248	6.40734e-06	0.000231919	28.3261	25.0244	31.1308	32.793	38.2563	36.8405
	ENSG00000155959	VBP1	7411	VHL binding protein 1	513.248	-0.438134	0.0972129	-4.50695	6.57656e-06	0.000237077	28.2126	26.8566	29.1316	32.626	37.7184	35.0324
	ENSG00000166833	NAV2	89797	neuron navigator 2	1967.71	0.297702	0.0661867	4.49791	6.86263e-06	0.000246388	140.382	142.148	135.262	99.3813	100.841	115.946
	ENSG00000116005	PCYOX1	51449	prenylcysteine oxidase 1	1325.96	-0.325892	0.0724989	-4.49514	6.95255e-06	0.000248184	75.2713	72.8836	78.4839	85.9077	81.1154	96.9605
	ENSG00000103257	SLC7A5	8140	solute carrier family 7 member 5	687.632	0.373783	0.0831618	4.49464	6.96864e-06	0.000248184	50.635	48.6189	50.7803	35.7995	36.224	34.6933
	ENSG00000085063	CD59	966	CD59 molecule (CD59 blood group)	14191.4	-0.193154	0.0430037	-4.49157	7.07007e-06	0.00025079	887.191	800.335	869.835	886.859	897.171	918.978
	ENSG00000172667	ZMAT3	64393	zinc finger matrin-type 3	461.674	-0.456287	0.101885	-4.47845	7.51866e-06	0.000265639	25.7716	22.6114	26.6754	30.5103	30.5453	34.4673
	ENSG00000188243	COMMD6	170622	COMM domain containing 6	851.139	-0.35448	0.079237	-4.47366	7.68913e-06	0.000270584	50.4647	46.3399	47.5816	54.1725	60.2537	55.9388
	ENSG00000065135	GNAI3	2773	G protein subunit alpha i3	2627.91	-0.249887	0.0558713	-4.47253	7.72979e-06	0.00027094	158.603	144.293	160.738	165.246	170.659	173.806
	ENSG00000115091	ACTR3	10096	actin related protein 3	4861.47	-0.216192	0.0483979	-4.46697	7.93357e-06	0.000276988	299.382	276.386	292.687	299.536	317.647	315.63
	ENSG00000145725	PPIP5K2	23262	diphosphoinositol pentakisphosphate kinase 2	706.581	-0.379206	0.0849401	-4.46439	8.0298e-06	0.000279248	41.2687	37.0004	40.213	44.0952	48.5377	50.1754
	ENSG00000172260	NEGR1	257194	neuronal growth regulator 1	556.805	-0.426323	0.0956735	-4.45602	8.34963e-06	0.000288434	31.3347	28.51	31.5878	35.9109	35.7458	42.7169
	ENSG00000114331	ACAP2	23527	ArfGAP with coiled-coil, ankyrin repeat and PH domains 2	1244.43	-0.312361	0.0701024	-4.45578	8.35898e-06	0.000288434	73.0575	66.9403	74.257	77.0553	83.8053	85.4338
	ENSG00000111647	BLTP3B	23074	bridge-like lipid transfer protein family member 3B	854.682	-0.380777	0.0855938	-4.44866	8.64095e-06	0.000297007	46.7749	45.759	50.8375	52.6136	62.4057	57.5209
	ENSG00000125912	NCLN	56926	nicalin	636.385	0.398961	0.0897436	4.44557	8.76611e-06	0.000300146	49.3862	43.3012	46.839	32.2919	30.4258	35.5974
	ENSG00000169756	LIMS1	3987	LIM zinc finger domain containing 1	995.876	-0.402764	0.0906164	-4.44471	8.80086e-06	0.000300177	56.5954	49.3339	59.2913	60.965	63.8403	78.3143
	ENSG00000114270	COL7A1	1294	collagen type VII alpha 1 chain	803.401	0.35691	0.0803538	4.44174	8.92359e-06	0.000302531	59.0363	58.0031	56.6638	40.1422	40.6474	45.4291
	ENSG00000090060	PAPOLA	10914	poly(A) polymerase alpha	962.952	-0.373368	0.0840657	-4.44139	8.93811e-06	0.000302531	53.2462	50.9873	57.692	58.1255	69.6385	66.3355
	ENSG00000164880	INTS1	26173	integrator complex subunit 1	760.431	0.374184	0.0844519	4.43074	9.3911e-06	0.000316568	59.7175	53.445	52.4368	39.8639	37.0011	41.5868
	ENSG00000074695	LMAN1	3998	lectin, mannose binding 1	5658.04	-0.287542	0.0649083	-4.42998	9.42421e-06	0.000316568	324.984	309.677	348.379	331.048	372.222	408.636
	ENSG00000026559	KCNG1	3755	potassium voltage-gated channel modifier subfamily G member 1	460.518	0.436926	0.098668	4.42825	9.50023e-06	0.000317917	35.5353	31.9955	34.7865	22.493	23.7309	23.6186
	ENSG00000055332	EIF2AK2	5610	eukaryotic translation initiation factor 2 alpha kinase 2	759.437	-0.43576	0.0984235	-4.4274	9.53768e-06	0.00031797	39.2819	39.1007	45.8108	45.5428	51.2276	59.668
	ENSG00000168216	LMBRD1	55788	LMBR1 domain containing 1	297.466	-0.524362	0.118506	-4.42479	9.65378e-06	0.000319377	15.6673	15.0593	16.3365	19.7092	21.3996	21.5845
	ENSG00000087470	DNM1L	10059	dynamin 1 like	1773.68	-0.28104	0.063515	-4.42478	9.65414e-06	0.000319377	106.492	95.5397	107.159	110.015	117.519	120.014
	ENSG00000114861	FOXP1	27086	forkhead box P1	626.203	-0.411619	0.0930417	-4.42402	9.68792e-06	0.000319377	32.2997	33.2467	38.0424	40.6433	42.3809	44.751
	ENSG00000180628	PCGF5	84333	polycomb group ring finger 5	486.82	-0.431515	0.0977078	-4.41639	1.00364e-05	0.000328252	25.7149	25.4713	28.7889	32.6817	32.8168	34.3543
	ENSG00000177707	NECTIN3	25945	nectin cell adhesion molecule 3	710.665	-0.359395	0.0813824	-4.41613	1.00485e-05	0.000328252	40.3037	39.2347	40.4986	45.7098	47.6411	49.3843
	ENSG00000122545	SEPTIN7	989	septin 7	2126.49	-0.272698	0.0617564	-4.4157	1.00682e-05	0.000328252	122.16	118.911	130.464	130.448	140.951	144.311
	ENSG00000164209	SLC25A46	91137	solute carrier family 25 member 46	496.477	-0.456184	0.103334	-4.41467	1.01163e-05	0.000328612	27.1908	25.1585	28.1605	30.399	33.6536	38.8746
	ENSG00000170955	CAVIN3	112464	caveolae associated protein 3	619.869	0.426621	0.0969849	4.39883	1.08834e-05	0.000352241	50.3512	45.759	41.0698	29.3968	32.9961	32.0942
	ENSG00000160789	LMNA	4000	lamin A/C	5805.71	0.236597	0.0538749	4.3916	1.12517e-05	0.000362837	438.288	395.073	379.225	310.337	316.571	325.01
	ENSG00000248527	MTATP6P1	106480796	MT-ATP6 pseudogene 1	148.869	-0.946937	0.216353	-4.37681	1.20429e-05	0.000386945	4.65479	8.49043	6.16904	9.35353	10.9987	14.917
	ENSG00000149311	ATM	472	ATM serine/threonine kinase	2286.54	-0.28024	0.0641147	-4.37091	1.23728e-05	0.000396107	129.028	125.971	143.43	141.249	151.352	155.385
	ENSG00000112851	ERBIN	55914	erbb2 interacting protein	2073.92	-0.297684	0.0683099	-4.35784	1.31352e-05	0.000417908	117.278	111.403	130.521	127.442	141.369	139.564
	ENSG00000116678	LEPR	3953	leptin receptor	462.291	-0.449684	0.103195	-4.35763	1.3148e-05	0.000417908	25.1472	23.9073	26.2755	28.3946	33.4743	33.5633
	ENSG00000197530	MIB2	142678	MIB E3 ubiquitin protein ligase 2	145.942	0.770189	0.176812	4.35597	1.32477e-05	0.000419572	11.8073	11.7972	12.0525	5.79028	7.77082	5.53737
	ENSG00000176170	SPHK1	8877	sphingosine kinase 1	321.621	0.513865	0.118024	4.35392	1.33726e-05	0.000422023	24.6363	24.2201	24.1621	14.4757	17.0958	15.7081
	ENSG00000129083	COPB1	1315	COPI coat complex subunit beta 1	3641.89	-0.243943	0.0561064	-4.34786	1.37472e-05	0.000432305	222.011	195.548	226.769	234.395	232.646	237.768
	ENSG00000198856	OSTC	58505	oligosaccharyltransferase complex non-catalytic subunit	1928.95	-0.313252	0.0721304	-4.34285	1.40644e-05	0.000440717	108.139	101.438	122.296	119.313	126.007	136.739
	ENSG00000112237	CCNC	892	cyclin C	479.542	-0.457593	0.105456	-4.3392	1.43004e-05	0.000445248	25.6013	25.3819	26.6183	29.1741	32.2788	38.0836
	ENSG00000134294	SLC38A2	54407	solute carrier family 38 member 2	4822.69	-0.304966	0.0702839	-4.33906	1.43094e-05	0.000445248	264.642	263.025	304.625	282.61	327.869	342.074
	ENSG00000088832	FKBP1A	2280	FKBP prolyl isomerase 1A	2592.26	-0.253405	0.0584774	-4.33339	1.46829e-05	0.000455272	158.263	139.332	159.253	166.582	163.905	172.902
	ENSG00000026508	CD44	960	CD44 molecule (Indian blood group)	7246.82	-0.195792	0.0452362	-4.32823	1.50314e-05	0.000464454	449.528	417.193	437.259	459.826	443.774	478.361
	ENSG00000168214	RBPJ	3516	recombination signal binding protein for immunoglobulin kappa J region	1420.77	-0.343984	0.0795094	-4.32632	1.51619e-05	0.000464518	80.8911	73.5986	86.9378	84.2374	95.7604	104.306
	ENSG00000101558	VAPA	9218	VAMP associated protein A	1749.86	-0.266367	0.0615711	-4.32616	1.51731e-05	0.000464518	104.619	97.059	104.988	108.289	116.024	116.963
	ENSG00000197355	UAP1L1	91373	UDP-N-acetylglucosamine pyrophosphorylase 1 like 1	451.069	0.429267	0.0992317	4.32591	1.51906e-05	0.000464518	34.2297	33.2914	32.3303	22.1033	23.1929	23.3926
	ENSG00000166012	TAF1D	79101	TATA-box binding protein associated factor, RNA polymerase I subunit D	1420.71	-0.375544	0.0869846	-4.31736	1.57907e-05	0.000481209	80.3802	70.4706	87.8517	82.9012	100.423	103.515
	ENSG00000162378	ZYG11B	79699	zyg-11 family member B, cell cycle regulator	783.889	-0.42716	0.0990884	-4.3109	1.62591e-05	0.000493788	42.2337	37.3579	49.4094	48.3266	53.798	58.651
	ENSG00000196365	LONP1	9361	lon peptidase 1, mitochondrial	1546.26	0.285855	0.0663219	4.31012	1.63167e-05	0.000493845	117.562	106.354	104.017	79.7277	84.1042	85.0947
	ENSG00000166165	CKB	1152	creatine kinase B	668.142	0.364384	0.0846279	4.30573	1.66439e-05	0.000502036	51.0324	47.4124	46.7819	34.1292	35.2078	34.9194
	ENSG00000166923	GREM1	26585	gremlin 1, DAN family BMP antagonist	2284.8	-0.239412	0.0556511	-4.30202	1.69245e-05	0.000508767	139.19	129.01	136.404	148.71	142.565	150.413
	ENSG00000166913	YWHAB	7529	tyrosine 3-monooxygenase/tryptophan 5-monooxygenase activation protein beta	3205.92	-0.22836	0.0531539	-4.2962	1.7375e-05	0.000520547	197.601	179.997	192.326	196.535	207.541	213.81
	ENSG00000156171	DRAM2	128338	DNA damage regulated autophagy modulator 2	536.906	-0.421752	0.0982768	-4.29147	1.77494e-05	0.000529972	30.7102	26.4097	31.5878	33.9622	38.3759	37.4055
	ENSG00000106723	SPIN1	10927	spindlin 1	1314.78	-0.294141	0.0685868	-4.2886	1.79804e-05	0.000535068	73.8522	73.1071	80.9972	85.2396	85.4193	87.9199
	ENSG00000123989	CHPF	79586	chondroitin polymerizing factor	674.494	0.442928	0.10333	4.28653	1.81486e-05	0.000538268	56.4819	50.5404	43.0119	31.2341	36.5229	34.3543
	ENSG00000149100	EIF3M	10480	eukaryotic translation initiation factor 3 subunit M	3009.34	-0.246701	0.0575668	-4.28547	1.82354e-05	0.000539039	178.698	164.804	188.099	187.238	198.455	197.311
	ENSG00000102753	KPNA3	3839	karyopherin subunit alpha 3	630.165	-0.375026	0.0876538	-4.27849	1.88165e-05	0.000552533	34.173	35.347	36.1003	40.9774	41.1256	45.2031
	ENSG00000176731	RBIS	401466	ribosomal biogenesis factor	438.454	-0.450018	0.105182	-4.27849	1.88165e-05	0.000552533	22.3089	23.1476	25.9328	28.2276	30.4258	31.8682
	ENSG00000182287	AP1S2	8905	adaptor related protein complex 1 subunit sigma 2	137.713	-0.762185	0.178459	-4.27092	1.94664e-05	0.00056973	7.15248	5.49644	7.02585	9.13083	10.0423	11.8658
	ENSG00000173726	TOMM20	9804	translocase of outer mitochondrial membrane 20	2382.51	-0.26823	0.0630099	-4.25695	2.07239e-05	0.000604538	144.355	126.284	146.629	150.102	149.798	165.33
	ENSG00000197563	PIGN	23556	phosphatidylinositol glycan anchor biosynthesis class N	497.545	-0.406845	0.0956032	-4.25555	2.08533e-05	0.000606317	27.5881	25.6947	29.3601	33.3498	33.5341	34.3543
	ENSG00000132963	POMP	51371	proteasome maturation protein	1538.84	-0.325264	0.0764526	-4.25445	2.09564e-05	0.000607325	87.0218	82.8487	93.7923	91.1412	109.987	104.532
	ENSG00000163661	PTX3	5806	pentraxin 3	6711.1	0.211789	0.0497962	4.25312	2.10809e-05	0.000608943	467.068	434.353	489.639	368.24	372.402	369.196
	ENSG00000077150	NFKB2	4791	nuclear factor kappa B subunit 2	323.845	0.494627	0.116794	4.23502	2.28528e-05	0.000657983	24.6931	24.6669	23.7051	16.8141	14.8243	16.3861
	ENSG00000197860	SGTB	54557	small glutamine rich tetratricopeptide repeat co-chaperone beta	777.385	-0.369595	0.0873012	-4.23356	2.30018e-05	0.00066013	40.9281	42.6756	46.9533	48.8277	51.1679	56.8428
	ENSG00000197056	ZMYM1	79830	zinc finger MYM-type containing 1	137.101	-0.843175	0.199416	-4.22822	2.35543e-05	0.000673805	5.44951	5.67518	7.7113	7.96164	11.178	12.4308
	ENSG00000157637	SLC38A10	124565	solute carrier family 38 member 10	428.597	0.434715	0.102931	4.22338	2.40668e-05	0.000686252	33.2647	31.2358	30.5596	20.3773	22.5952	22.1495
	ENSG00000173915	ATP5MK	84833	ATP synthase membrane subunit k	1354.49	-0.345763	0.0819216	-4.22066	2.4359e-05	0.000692357	71.3545	71.7665	87.052	84.5715	92.8314	93.3443
	ENSG00000275052	PPP4R3B	57223	protein phosphatase 4 regulatory subunit 3B	544.111	-0.393552	0.0933724	-4.21486	2.49931e-05	0.00070811	30.4832	28.1972	32.1019	34.7974	37.4793	38.0836
	ENSG00000160214	RRP1	8568	ribosomal RNA processing 1	256.106	0.53789	0.127693	4.21237	2.52707e-05	0.000713697	20.2654	19.2152	19.1926	12.8611	12.4333	11.8658
	ENSG00000163602	RYBP	23429	RING1 and YY1 binding protein	941.914	-0.335313	0.0796412	-4.21029	2.55041e-05	0.000718001	52.4515	50.4063	57.692	58.7936	62.1068	67.0135
	ENSG00000099624	ATP5F1D	513	ATP synthase F1 subunit delta	454.891	0.464845	0.110433	4.20928	2.56184e-05	0.000718937	35.8759	32.7999	32.8444	19.1525	24.0298	25.4267
	ENSG00000152082	MZT2B	80097	mitotic spindle organizing protein 2B	1396.05	0.3757	0.0894482	4.20019	2.66685e-05	0.000746046	108.99	103.717	91.3361	61.9115	79.4417	75.9411
	ENSG00000247556	OIP5-AS1	729082	OIP5 antisense RNA 1	508.114	-0.428034	0.101987	-4.19695	2.70528e-05	0.000754415	28.6667	26.3203	28.3319	30.6774	34.3709	39.4397
	ENSG00000164134	NAA15	80155	N-alpha-acetyltransferase 15, NatA auxiliary subunit	999.909	-0.33883	0.0807602	-4.1955	2.7227e-05	0.000756893	53.4733	54.7856	62.0331	62.6352	68.1441	68.7086
	ENSG00000100644	HIF1A	3091	hypoxia inducible factor 1 subunit alpha	12752.5	-0.178659	0.0425934	-4.19453	2.73433e-05	0.00075775	781.948	732.009	795.806	799.949	797.107	820.435
	ENSG00000102471	NDFIP2	54602	Nedd4 family interacting protein 2	311.817	-0.522396	0.124593	-4.19282	2.75502e-05	0.000761107	17.0865	15.9531	16.108	18.8184	21.9376	25.2007
	ENSG00000111186	WNT5B	81029	Wnt family member 5B	973.729	0.315671	0.0754396	4.18442	2.85901e-05	0.000787381	74.5334	65.9572	68.2593	50.3866	53.4393	50.8534
	ENSG00000120686	UFM1	51569	ubiquitin fold modifier 1	996.96	-0.363312	0.0869953	-4.17623	2.96386e-05	0.000813732	54.3815	52.6407	61.2906	59.6288	72.3284	68.3696
	ENSG00000152558	TMEM123	114908	transmembrane protein 123	1670.93	-0.332497	0.0796331	-4.17536	2.9752e-05	0.000814323	92.074	86.8705	106.302	100.773	110.704	121.596
	ENSG00000077097	TOP2B	7155	DNA topoisomerase II beta	1398.82	-0.281028	0.0673269	-4.17408	2.99192e-05	0.000816379	81.8562	77.1289	84.5387	86.1861	91.0979	97.0736
	ENSG00000104852	SNRNP70	6625	small nuclear ribonucleoprotein U1 subunit 70	1132.5	0.315744	0.075671	4.17259	3.01153e-05	0.000819211	85.5459	78.0226	78.8266	54.8963	63.7805	61.5892
	ENSG00000106692	FKTN	2218	fukutin	535.21	-0.392427	0.0940824	-4.1711	3.03131e-05	0.000822068	29.1208	29.7612	30.1598	33.8509	35.8056	39.1006
	ENSG00000101199	ARFGAP1	55738	ADP ribosylation factor GTPase activating protein 1	705.714	0.345812	0.0832213	4.15533	3.24818e-05	0.000878196	52.6218	50.8532	49.1238	37.0244	37.5988	36.1624
	ENSG00000086598	TMED2	10959	transmembrane p24 trafficking protein 2	3611.97	-0.257725	0.0620396	-4.1542	3.26432e-05	0.000879878	218.264	195.325	221.571	213.517	242.569	246.696
	ENSG00000156535	CD109	135228	CD109 molecule	2172.28	-0.279597	0.0673198	-4.15327	3.27754e-05	0.000880766	123.976	116.855	137.718	135.459	138.201	152.108
	ENSG00000154734	ADAMTS1	9510	ADAM metallopeptidase with thrombospondin type 1 motif 1	5154.28	0.203583	0.0490972	4.14653	3.37551e-05	0.00090435	369.999	346.991	348.494	293.745	278.554	282.519
	ENSG00000101557	USP14	9097	ubiquitin specific peptidase 14	505.898	-0.445446	0.107518	-4.14298	3.42816e-05	0.000915691	25.9419	26.0075	30.3882	32.2363	32.219	40.1177
	ENSG00000172037	LAMB2	3913	laminin subunit beta 2	2972.95	0.26925	0.0650173	4.14121	3.45484e-05	0.000920045	225.303	207.435	194.953	170.98	152.846	157.081
	ENSG00000147251	DOCK11	139818	dedicator of cytokinesis 11	489.11	-0.427366	0.103321	-4.1363	3.52946e-05	0.000937103	29.6317	25.65	25.533	32.3476	36.4631	31.0771
	ENSG00000183963	SMTN	6525	smoothelin	1435.12	0.282008	0.0683313	4.12707	3.67409e-05	0.000969834	109.558	99.204	95.4488	77.8904	76.154	77.0712
	ENSG00000206503	HLA-A	3105	major histocompatibility complex, class I, A	3224.05	0.23332	0.0565346	4.12704	3.67461e-05	0.000969834	241.425	213.467	218.087	180.891	169.165	179.004
	ENSG00000130522	JUND	3727	JunD proto-oncogene, AP-1 transcription factor subunit	237.531	0.705594	0.171025	4.12567	3.69658e-05	0.000972738	17.9947	21.9411	16.5079	7.85028	12.1344	12.5438
	ENSG00000168385	SEPTIN2	4735	septin 2	5473.43	-0.196746	0.0477423	-4.12099	3.77248e-05	0.000986855	329.582	314.503	340.611	339.511	351.958	352.132
	ENSG00000103249	CLCN7	1186	chloride voltage-gated channel 7	255.441	0.536815	0.130381	4.11729	3.83359e-05	0.000999891	19.1868	18.7683	20.5063	11.7476	13.3897	11.9788
	ENSG00000185359	HGS	9146	hepatocyte growth factor-regulated tyrosine kinase substrate	1406.25	0.286897	0.0697288	4.11447	3.88077e-05	0.00100923	103.995	98.0421	96.9339	76.6099	78.7842	70.0647
	ENSG00000198853	RUSC2	9853	RUN and SH3 domain containing 2	642.088	0.358212	0.0873786	4.09954	4.1397e-05	0.00107342	46.3776	45.2674	47.296	33.2941	31.3224	36.1624
	ENSG00000091009	RBM27	54439	RNA binding motif protein 27	164.952	-0.665403	0.162363	-4.09826	4.16274e-05	0.00107624	7.7769	7.5967	9.13932	10.6897	11.8953	13.6739
	ENSG00000102158	MAGT1	84061	magnesium transporter 1	1261.57	-0.29242	0.0713937	-4.09588	4.20563e-05	0.00108417	74.4198	67.7447	76.5418	77.8347	81.7132	88.824
	ENSG00000164294	GPX8	493869	glutathione peroxidase 8 (putative)	1670.27	-0.266679	0.0651566	-4.0929	4.2602e-05	0.00109506	100.759	89.2389	102.817	105.283	107.835	112.669
	ENSG00000173166	RAPH1	65059	Ras association (RalGDS/AF-6) and pleckstrin homology domains 1	841.625	-0.41716	0.102072	-4.08691	4.37153e-05	0.0011179	42.6878	45.4015	50.3805	50.4422	53.4393	68.7086
	ENSG00000116132	PRRX1	5396	paired related homeobox 1	2184.37	-0.227469	0.0556678	-4.08619	4.38512e-05	0.0011179	134.932	123.96	129.607	137.742	139.157	143.859
	ENSG00000136169	SETDB2	83852	SET domain bifurcated histone lysine methyltransferase 2	147.923	-0.677696	0.165854	-4.0861	4.38689e-05	0.0011179	7.32278	6.74766	7.82554	10.5227	9.98252	12.0918
	ENSG00000119285	HEATR1	55127	HEAT repeat containing 1	1833.12	-0.248373	0.0608268	-4.08328	4.44039e-05	0.00112786	107.571	103.494	112.699	118.868	119.611	116.511
	ENSG00000076053	RBM7	10179	RNA binding motif protein 7	211.367	-0.590645	0.14467	-4.08271	4.45139e-05	0.00112786	11.7505	9.87571	10.7958	13.6406	14.4059	17.5162
	ENSG00000152601	MBNL1	4154	muscleblind like splicing regulator 1	1399.14	-0.282013	0.0691908	-4.07587	4.58418e-05	0.00115819	81.9129	80.1675	81.1115	84.1818	91.4566	99.1077
	ENSG00000059122	FLYWCH1	84256	FLYWCH-type zinc finger 1	298.744	0.488626	0.119948	4.07364	4.62831e-05	0.00116032	22.9333	21.6729	22.5627	13.6406	14.8841	16.0471
	ENSG00000140983	RHOT2	89941	ras homolog family member T2	369.022	0.44031	0.108095	4.07336	4.63394e-05	0.00116032	28.7234	26.7672	26.4469	18.1503	18.4109	19.4373
	ENSG00000106211	HSPB1	3315	heat shock protein family B (small) member 1	1960.85	0.283611	0.069634	4.07288	4.64346e-05	0.00116032	153.892	134.998	127.094	103.334	108.134	104.08
	ENSG00000104341	LAPTM4B	55353	lysosomal protein transmembrane 4 beta	627.039	-0.371828	0.0912988	-4.07266	4.648e-05	0.00116032	36.103	32.2636	36.9571	40.4763	39.691	46.4461
	ENSG00000036054	TBC1D23	55773	TBC1 domain family member 23	966.869	-0.353629	0.0868408	-4.07216	4.65802e-05	0.00116032	54.041	48.172	61.6904	61.3547	64.0794	68.3696
	ENSG00000090615	GOLGA3	2802	golgin A3	884.508	0.336888	0.082877	4.06491	4.80502e-05	0.00119358	62.4423	62.8739	64.5464	42.7033	45.011	52.5485
	ENSG00000101255	TRIB3	57761	tribbles pseudokinase 3	1410.08	0.29316	0.0721363	4.06397	4.82443e-05	0.00119506	103.03	98.1762	99.2759	80.4515	76.2138	68.7086
	ENSG00000197121	PGAP1	80055	post-GPI attachment to proteins inositol deacylase 1	103.307	-0.805315	0.198417	-4.0587	4.93459e-05	0.00121894	4.76832	4.51333	5.14087	7.07082	7.35239	9.15362
	ENSG00000116251	RPL22	6146	ribosomal protein L22	922.758	-0.34881	0.086085	-4.05193	5.07977e-05	0.00125132	55.5169	48.3061	52.7224	53.9498	64.4978	66.4485
	ENSG00000131724	IL13RA1	3597	interleukin 13 receptor subunit alpha 1	1337.2	-0.264034	0.0651877	-4.05036	5.11385e-05	0.00125622	79.6423	75.4308	79.6834	85.1839	89.0058	86.1118
	ENSG00000123091	RNF11	26994	ring finger protein 11	827.27	-0.343061	0.0847682	-4.04705	5.18678e-05	0.00127062	46.1505	44.5524	49.8664	49.8298	56.8465	58.764
	ENSG00000105810	CDK6	1021	cyclin dependent kinase 6	949.938	-0.313553	0.0774983	-4.04593	5.21152e-05	0.00127316	55.6304	52.0151	55.6356	57.4017	64.0794	66.7875
	ENSG00000176978	DPP7	29952	dipeptidyl peptidase 7	1589.26	0.280736	0.0694126	4.04446	5.24441e-05	0.00127768	122.217	109.169	105.73	86.5758	87.5114	81.5915
	ENSG00000149084	HSD17B12	51144	hydroxysteroid 17-beta dehydrogenase 12	594.148	-0.39845	0.0986919	-4.03731	5.40673e-05	0.00131361	33.7188	32.5318	32.2161	35.3541	39.3921	46.4461
	ENSG00000159069	FBXW5	54461	F-box and WD repeat domain containing 5	1221.73	0.322015	0.07981	4.03477	5.4656e-05	0.00132068	94.4581	89.0602	78.7124	63.0806	68.1441	62.3802
	ENSG00000164187	LMBRD2	92255	LMBR1 domain containing 2	324.287	-0.482765	0.119795	-4.02991	5.57971e-05	0.00134264	18.3353	15.1487	18.7356	21.1011	22.2963	24.1836
	ENSG00000123562	MORF4L2	9643	mortality factor 4 like 2	3799.63	-0.203551	0.0505137	-4.02962	5.58676e-05	0.00134264	232.853	217.266	231.853	233.616	247.65	244.775
	ENSG00000162980	ARL5A	26225	ADP ribosylation factor like GTPase 5A	122.425	-0.758032	0.188164	-4.02857	5.61163e-05	0.00134349	5.84687	4.9602	6.74025	8.01731	9.44454	10.0577
	ENSG00000114354	TFG	10342	trafficking from ER to golgi regulator	1521.54	-0.254621	0.0632097	-4.0282	5.62058e-05	0.00134349	91.9604	86.379	89.394	93.7023	100.423	101.594
	ENSG00000074696	HACD3	51495	3-hydroxyacyl-CoA dehydratase 3	1122.63	-0.285913	0.071002	-4.02683	5.65348e-05	0.00134772	67.9486	65.6444	61.6904	73.6034	73.1055	73.455
	ENSG00000214548	MEG3	55384	maternally expressed 3	2168.48	0.27697	0.068808	4.02526	5.69128e-05	0.00135309	151.905	154.302	151.199	106.396	113.574	131.315
	ENSG00000164031	DNAJB14	79982	DnaJ heat shock protein family (Hsp40) member B14	305.368	-0.514113	0.127749	-4.0244	5.71207e-05	0.0013544	15.0997	15.0147	18.3929	19.1525	22.6549	22.3755
	ENSG00000129084	PSMA1	5682	proteasome 20S subunit alpha 1	255.021	-0.546197	0.135968	-4.0171	5.89193e-05	0.00139332	13.2832	11.3951	15.4797	18.0946	17.9924	17.8552
	ENSG00000136521	NDUFB5	4711	NADH:ubiquinone oxidoreductase subunit B5	355.323	-0.526995	0.131243	-4.01541	5.9342e-05	0.00139959	20.0951	15.3275	20.8491	21.2681	27.0185	26.6698
	ENSG00000170581	STAT2	6773	signal transducer and activator of transcription 2	1243.86	0.265994	0.0662988	4.01205	6.01947e-05	0.00141593	90.2575	85.9321	86.0238	67.4234	66.4704	67.6916
	ENSG00000100300	TSPO	706	translocator protein	3372.98	0.275029	0.0685757	4.01059	6.05681e-05	0.00142095	268.104	231.208	213.86	174.265	182.076	188.949
	ENSG00000133138	TBC1D8B	54885	TBC1 domain family member 8B	461.819	-0.452365	0.113071	-4.00072	6.315e-05	0.00147761	22.1386	24.5776	28.2748	28.9514	31.4419	35.1454
	ENSG00000166250	CLMP	79827	CXADR like membrane protein	8211.1	-0.175332	0.0438377	-3.99957	6.34574e-05	0.0014809	509.813	471.979	507.518	519.956	510.902	523.79
	ENSG00000204525	HLA-C	3107	major histocompatibility complex, class I, C	1063.9	0.286449	0.07164	3.99845	6.37585e-05	0.00148402	77.9961	74.537	73.1717	58.5152	55.0533	57.5209
	ENSG00000108106	UBE2S	27338	ubiquitin conjugating enzyme E2 S	189.612	0.717694	0.179629	3.99541	6.45817e-05	0.00149924	13.9076	16.5787	14.7372	6.01298	9.98252	9.83166
	ENSG00000137500	CCDC90B	60492	coiled-coil domain containing 90B	590.148	-0.409983	0.102634	-3.99461	6.48018e-05	0.00150042	30.6535	30.6996	36.5573	36.6347	43.935	39.5527
	ENSG00000134717	BTF3L4	91408	basic transcription factor 3 like 4	386.342	-0.463724	0.11616	-3.99211	6.54892e-05	0.00151239	20.833	18.813	22.9054	23.4395	27.1381	29.608
	ENSG00000100906	NFKBIA	4792	NFKB inhibitor alpha	1098.41	0.278071	0.0698369	3.98172	6.84181e-05	0.00157593	76.804	76.6373	78.8837	59.2947	58.1616	59.781
	ENSG00000099246	RAB18	22931	RAB18, member RAS oncogene family	541.024	-0.403811	0.101441	-3.98077	6.86937e-05	0.00157817	30.5967	28.0631	30.9023	32.3476	35.9849	42.1518
	ENSG00000103326	CAPN15	6650	calpain 15	204.207	0.591644	0.148658	3.97991	6.89418e-05	0.00157978	16.4053	15.0593	15.6511	8.29569	9.56409	11.5268
	ENSG00000073861	TBX21	30009	T-box transcription factor 21	494.656	0.390699	0.0987118	3.95798	7.55859e-05	0.00171716	36.6139	34.4086	36.9571	24.4417	23.7907	28.5909
	ENSG00000198840	ND3	4537	NADH dehydrogenase subunit 3	572.512	-1.21419	0.3068	-3.9576	7.57075e-05	0.00171716	15.2132	27.6609	23.3053	37.8595	49.1953	56.0518
	ENSG00000182670	TTC3	7267	tetratricopeptide repeat domain 3	5151.33	-0.206726	0.0522372	-3.95745	7.57534e-05	0.00171716	298.247	298.282	326.388	324.089	326.673	334.729
	ENSG00000122420	PTGFR	5737	prostaglandin F receptor	718.761	-0.409193	0.103406	-3.95717	7.58431e-05	0.00171716	37.5221	36.2854	45.0683	42.5363	48.5975	55.7128
	ENSG00000198899	ATP6	4508	ATP synthase F0 subunit 6	1273.41	-1.10694	0.279781	-3.95647	7.60652e-05	0.00171716	37.068	65.8679	52.0941	87.4666	102.156	121.37
	ENSG00000082153	BZW1	9689	basic leucine zipper and W2 domains 1	3215.69	-0.227331	0.0574596	-3.95636	7.60989e-05	0.00171716	187.894	183.304	200.722	196.368	214.833	207.934
	ENSG00000049860	HEXB	3074	hexosaminidase subunit beta	1640.49	-0.256951	0.0649752	-3.9546	7.6662e-05	0.00172548	98.1479	93.8416	96.7625	101.553	112.856	104.193
	ENSG00000072778	ACADVL	37	acyl-CoA dehydrogenase very long chain	3279.37	0.2106	0.0533007	3.95116	7.77722e-05	0.00174604	240.005	220.572	218.944	183.229	178.908	180.36
	ENSG00000141627	DYM	54808	dymeclin	1140.21	-0.279858	0.0708456	-3.95026	7.80676e-05	0.00174824	70.3895	63.7229	64.4893	73.1023	71.372	79.1053
	ENSG00000167615	LENG8	114823	leukocyte receptor cluster member 8	732.856	0.38819	0.0983017	3.94896	7.84903e-05	0.00175328	54.268	57.869	47.6387	34.0736	38.2563	41.4738
	ENSG00000177565	TBL1XR1	79718	TBL1X/Y related 1	1377.22	-0.289595	0.0733467	-3.9483	7.87068e-05	0.0017537	77.542	77.5757	83.5105	83.0683	88.5276	99.5597
	ENSG00000198862	LTN1	26046	listerin E3 ubiquitin protein ligase 1	925.894	-0.313575	0.0794544	-3.9466	7.92685e-05	0.00176179	52.9056	50.0489	56.3782	56.6223	63.6012	63.0583
	ENSG00000196924	FLNA	2316	filamin A	26129.7	0.211526	0.0536697	3.94126	8.10544e-05	0.00179698	1974.31	1750.91	1689.97	1473.96	1370.95	1479.04
	ENSG00000171223	JUNB	3726	JunB proto-oncogene, AP-1 transcription factor subunit	321.376	0.517717	0.131443	3.93871	8.192e-05	0.00181164	25.431	25.5607	21.8772	13.1952	17.6338	16.4991
	ENSG00000041353	RAB27B	5874	RAB27B, member RAS oncogene family	269.69	-0.505101	0.128275	-3.93765	8.22848e-05	0.00181518	14.7591	13.9422	14.1088	16.8141	18.4706	21.4714
	ENSG00000152661	GJA1	2697	gap junction protein alpha 1	2639.34	-0.25019	0.063575	-3.93535	8.3075e-05	0.00182375	159.512	150.057	155.026	157.674	165.04	190.418
	ENSG00000123143	PKN1	5585	protein kinase N1	1607.78	0.259776	0.0660114	3.93532	8.30847e-05	0.00182375	122.33	109.303	106.702	85.4066	87.3918	88.485
	ENSG00000122884	P4HA1	5033	prolyl 4-hydroxylase subunit alpha 1	4884.17	-0.195563	0.0497279	-3.93266	8.40102e-05	0.00183951	299.553	274.375	305.596	306.662	311.789	312.24
	ENSG00000069329	VPS35	55737	VPS35 retromer complex component	2798.85	-0.218625	0.055607	-3.9316	8.43814e-05	0.00184309	172.738	154.66	172.562	177.327	181.12	178.665
	ENSG00000109133	TMEM33	55161	transmembrane protein 33	388.425	-0.432785	0.110209	-3.92693	8.60354e-05	0.0018746	22.6495	19.3046	21.8201	24.0519	27.3772	28.3649
	ENSG00000131584	ACAP3	116983	ArfGAP with coiled-coil, ankyrin repeat and PH domains 3	258.554	0.506258	0.128968	3.92546	8.65642e-05	0.0018815	19.7545	20.243	18.5071	12.1373	13.1506	12.8829
	ENSG00000164924	YWHAZ	7534	tyrosine 3-monooxygenase/tryptophan 5-monooxygenase activation protein zeta	3836.75	-0.204069	0.0520169	-3.92314	8.74028e-05	0.00189508	231.661	221.064	235.223	231.5	247.172	255.171
	ENSG00000078098	FAP	2191	fibroblast activation protein alpha	3250.56	-0.229479	0.0585272	-3.92089	8.82212e-05	0.00190816	197.091	177.852	202.607	197.482	207.421	222.06
	ENSG00000111269	CREBL2	1389	cAMP responsive element binding protein like 2	426.292	-0.39955	0.101979	-3.91797	8.9297e-05	0.00192673	24.6363	22.9242	23.2481	28.673	27.0185	31.0771
	ENSG00000146540	C7orf50	84310	chromosome 7 open reading frame 50	653.537	0.352782	0.0900907	3.91585	9.00858e-05	0.00193903	51.9406	44.6418	45.2967	35.5768	33.833	32.7722
	ENSG00000136021	SCYL2	55681	SCY1 like pseudokinase 2	635.973	-0.405091	0.103572	-3.91121	9.18344e-05	0.00197188	31.3914	32.8446	41.3554	41.7012	43.2775	44.412
	ENSG00000048392	RRM2B	50484	ribonucleotide reductase regulatory TP53 inducible subunit M2B	553.487	-0.394444	0.100883	-3.90991	9.23293e-05	0.00197772	30.3129	28.5547	33.2443	33.0157	38.3759	41.1348
	ENSG00000137962	ARHGAP29	9411	Rho GTPase activating protein 29	807.82	-0.346417	0.0886765	-3.90652	9.36348e-05	0.00200085	45.1855	42.5415	49.181	49.6628	51.407	60.9111
	ENSG00000100442	FKBP3	2287	FKBP prolyl isomerase 3	525.137	-0.383555	0.0982782	-3.90275	9.51059e-05	0.0020274	28.9505	27.795	31.1308	32.0136	37.1804	37.0665
	ENSG00000168175	MAPK1IP1L	93487	mitogen-activated protein kinase 1 interacting protein 1 like	787.935	-0.33659	0.086265	-3.90181	9.54774e-05	0.00202917	41.2119	46.2505	46.5534	50.2752	51.5265	55.4867
	ENSG00000161904	LEMD2	221496	LEM domain nuclear envelope protein 2	282.131	0.492069	0.126128	3.90135	9.56564e-05	0.00202917	19.9248	21.7623	21.9915	14.7541	13.4495	13.5609
	ENSG00000023734	STRAP	11171	serine/threonine kinase receptor associated protein	1899.01	-0.23942	0.0613771	-3.9008	9.58753e-05	0.00202917	110.977	106.533	118.811	120.093	123.377	123.517
	ENSG00000138758	SEPTIN11	55752	septin 11	4092.67	-0.197035	0.0505459	-3.89814	9.69349e-05	0.00204671	243.865	243.005	248.532	249.594	259.605	271.896
	ENSG00000176438	SYNE3	161176	spectrin repeat containing nuclear envelope family member 3	497.147	0.375326	0.0963368	3.89598	9.78035e-05	0.00206015	37.068	36.0173	35.015	24.3303	25.5242	27.6869
	ENSG00000142694	EVA1B	55194	eva-1 homolog B	504.435	0.491101	0.126075	3.89529	9.80808e-05	0.00206109	40.8713	35.8832	36.7858	18.7627	28.3336	28.1389
	ENSG00000132793	LPIN3	64900	lipin 3	283.09	0.477769	0.122849	3.88908	0.000100623	0.00210952	21.7413	19.7514	22.22	14.5871	13.569	14.0129
	ENSG00000101439	CST3	1471	cystatin C	2002.23	0.248765	0.0640101	3.88633	0.00010177	0.00212852	148.783	139.913	131.263	107.12	112.498	106.792
	ENSG00000165915	SLC39A13	91252	solute carrier family 39 member 13	589.424	0.382145	0.0983781	3.88446	0.000102559	0.00213998	47.74	41.5137	39.6989	32.7374	28.3336	30.173
	ENSG00000154589	LY96	23643	lymphocyte antigen 96	114.237	-0.789282	0.203311	-3.88213	0.000103543	0.00215545	5.10891	4.2899	6.74025	8.07299	7.89037	9.94467
	ENSG00000171862	PTEN	5728	phosphatase and tensin homolog	1389.86	-0.271965	0.0701362	-3.87767	0.000105463	0.00219027	81.5156	75.0286	86.4237	85.4066	90.9186	95.3784
	ENSG00000187735	TCEA1	6917	transcription elongation factor A1	590.083	-0.404189	0.104281	-3.87595	0.000106208	0.00220058	31.9591	29.7612	35.9861	35.8552	38.077	46.5591
	ENSG00000142156	COL6A1	1291	collagen type VI alpha 1 chain	32763.2	0.181755	0.0469182	3.87387	0.00010712	0.00221431	2424.52	2147.99	2152.48	1786.3	1802.23	1894.01
	ENSG00000139684	ESD	2098	esterase D	2504.21	-0.216988	0.0560677	-3.87011	0.000108787	0.00224354	151.451	144.248	151.941	162.295	162.948	154.707
	ENSG00000113441	LNPEP	4012	leucyl and cystinyl aminopeptidase	621.219	-0.384005	0.0992464	-3.86921	0.000109191	0.00224664	32.8106	32.4871	38.4423	37.8595	41.3049	46.7852
	ENSG00000128595	CALU	813	calumenin	13637.1	-0.179605	0.0464342	-3.86795	0.000109756	0.00225305	817.653	781.343	869.892	848.499	864.773	872.532
	ENSG00000122862	SRGN	5552	serglycin	4418.99	-0.189722	0.0490708	-3.8663	0.000110501	0.0022631	276.222	254.177	267.211	286.396	276.103	277.66
	ENSG00000112893	MAN2A1	4124	mannosidase alpha class 2A member 1	1021.95	-0.324693	0.0840558	-3.86283	0.000112083	0.00229022	58.1281	55.1431	61.519	59.3504	69.4592	74.585
	ENSG00000112531	QKI	9444	QKI, KH domain containing RNA binding	1152.75	-0.295534	0.0765341	-3.86147	0.000112706	0.00229765	68.4594	68.0128	62.8328	69.1493	77.1105	81.0265
	ENSG00000136997	MYC	4609	MYC proto-oncogene, bHLH transcription factor	2385.39	0.230751	0.0598153	3.85773	0.000114446	0.00232776	168.14	164.178	165.479	132.063	135.87	123.065
	ENSG00000005700	IBTK	25998	inhibitor of Bruton tyrosine kinase	1338.95	-0.268534	0.069632	-3.85647	0.000115036	0.00233441	78.3934	72.6602	83.5105	83.5137	88.7667	88.937
	ENSG00000188647	PTAR1	375743	protein prenyltransferase alpha subunit repeat containing 1	746.885	-0.356066	0.0923701	-3.85477	0.000115839	0.00234533	40.474	41.5584	43.983	43.6498	51.0483	55.4867
	ENSG00000072041	SLC6A15	55117	solute carrier family 6 member 15	1844.37	-0.278974	0.0724211	-3.85211	0.000117105	0.00236557	102.519	104.343	114.641	109.793	128.577	122.726
	ENSG00000112249	ASCC3	10973	activating signal cointegrator 1 complex subunit 3	2715.79	-0.203786	0.0529427	-3.84918	0.000118512	0.00238856	162.577	157.654	166.964	172.261	170.719	176.066
	ENSG00000109180	OCIAD1	54940	OCIA domain containing 1	1076.82	-0.280291	0.0728524	-3.84738	0.000119389	0.00240077	62.4423	58.584	66.7741	68.5926	70.5949	71.6468
	ENSG00000263968	RN7SL381P	106479362	RNA, 7SL, cytoplasmic 381, pseudogene	189.299	0.733555	0.19088	3.84301	0.000121534	0.00243837	11.1261	16.8468	17.7074	8.29569	9.98252	6.89347
	ENSG00000198898	CAPZA2	830	capping actin protein of muscle Z-line subunit alpha 2	1540.57	-0.262458	0.0683236	-3.8414	0.000122334	0.00244384	93.4364	81.8656	95.3345	95.5953	102.097	102.272
	ENSG00000172115	CYCS	54205	cytochrome c, somatic	522.425	-0.360419	0.0938261	-3.84135	0.000122357	0.00244384	29.4046	29.0462	29.6457	32.626	35.2676	37.1795
	ENSG00000146476	ARMT1	79624	acidic residue methyltransferase 1	236.372	-0.516498	0.134605	-3.83713	0.000124482	0.00247666	12.1479	11.7079	13.8232	17.2595	16.5578	15.7081
	ENSG00000101972	STAG2	10735	stromal antigen 2	2029.71	-0.269771	0.0703082	-3.83698	0.000124559	0.00247666	121.535	109.527	124.066	118.2	137.484	140.921
	ENSG00000174485	DENND4A	10260	DENN domain containing 4A	529.17	-0.368941	0.0963252	-3.83016	0.000128059	0.00253528	29.5749	27.3034	32.4446	36.412	34.6698	35.2584
	ENSG00000104320	NBN	4683	nibrin	844.759	-0.309318	0.0807594	-3.83012	0.000128079	0.00253528	50.2377	45.3568	50.0949	51.6114	58.2812	57.0689
	ENSG00000141959	PFKL	5211	phosphofructokinase, liver type	3188.9	0.245664	0.0641858	3.82739	0.000129511	0.00255226	242.73	219.947	205.749	182.004	169.882	168.494
	ENSG00000126858	RHOT1	55288	ras homolog family member T1	503.511	-0.374339	0.0978055	-3.82738	0.000129512	0.00255226	29.802	25.516	29.6457	34.9087	33.7732	32.5462
	ENSG00000146263	MMS22L	253714	MMS22 like, DNA repair protein	191.443	-0.609873	0.159393	-3.82623	0.00013012	0.00255854	8.96898	8.49043	11.9382	13.8633	14.4059	12.8829
	ENSG00000288701	PRRC2B	84726	proline rich coiled-coil 2B	643.72	0.335385	0.0876812	3.82505	0.000130747	0.00256179	47.002	44.3737	47.2389	35.2984	31.4419	34.9194
	ENSG00000155096	AZIN1	51582	antizyme inhibitor 1	1773.88	-0.242438	0.0633897	-3.82456	0.000131005	0.00256179	107.685	96.8356	109.5	110.628	117.399	115.042
	ENSG00000005884	ITGA3	3675	integrin subunit alpha 3	6886.98	0.205845	0.0538258	3.82429	0.000131152	0.00256179	507.542	473.766	442.514	382.103	367.44	392.815
	ENSG00000082641	NFE2L1	4779	NFE2 like bZIP transcription factor 1	3498.19	0.214595	0.0561689	3.82054	0.000133162	0.00259534	259.817	235.855	230.197	197.705	188.771	191.322
	ENSG00000123064	DDX54	79039	DEAD-box helicase 54	543.549	0.386953	0.101358	3.81769	0.000134705	0.00261965	40.1901	42.6309	35.7005	27.1698	27.2576	29.947
	ENSG00000023287	RB1CC1	9821	RB1 inducible coiled-coil 1	764.551	-0.353572	0.0926613	-3.81575	0.000135769	0.00263457	42.631	39.4135	47.3531	45.4314	52.3036	55.7128
	ENSG00000162599	NFIA	4774	nuclear factor I A	478.337	-0.377524	0.0989892	-3.81379	0.000136851	0.00264883	26.6231	25.8288	27.7036	29.4525	32.9961	34.2413
	ENSG00000164323	CFAP97	57587	cilia and flagella associated protein 97	917.333	-0.358418	0.0939905	-3.81334	0.000137101	0.00264883	50.1809	45.3121	59.6912	56.3996	62.3459	65.4314
	ENSG00000070047	PHRF1	57661	PHD and ring finger domains 1	265.561	0.488804	0.128289	3.81018	0.000138863	0.00267704	19.868	19.6174	20.1636	11.7476	13.4495	14.465
	ENSG00000168003	SLC3A2	6520	solute carrier family 3 member 2	4883.85	0.207906	0.0546047	3.80748	0.000140388	0.00270057	356.148	323.128	332.443	283.111	267.256	257.657
	ENSG00000164040	PGRMC2	10424	progesterone receptor membrane component 2	345.662	-0.426296	0.111991	-3.80653	0.000140933	0.00270518	19.5842	19.0364	18.1073	22.493	22.8343	25.6527
	ENSG00000198355	PIM3	415116	Pim-3 proto-oncogene, serine/threonine kinase	244.917	0.537173	0.14118	3.80489	0.000141869	0.00271723	20.5492	17.9193	17.3647	9.96596	12.792	13.1089
	ENSG00000125089	SH3TC1	54436	SH3 domain and tetratricopeptide repeats 1	288.077	0.47799	0.125643	3.80436	0.000142174	0.00271723	24.0119	20.1983	20.6777	15.2552	13.5093	14.126
	ENSG00000108091	CCDC6	8030	coiled-coil domain containing 6	997.584	-0.292786	0.0770072	-3.80206	0.000143497	0.00273662	58.0713	54.875	59.9768	59.9628	67.6659	68.7086
	ENSG00000103381	CPPED1	55313	calcineurin like phosphoesterase domain containing 1	906.88	-0.295698	0.0778365	-3.79897	0.000145302	0.00275961	50.9188	52.9088	53.1223	61.0206	56.0695	61.4762
	ENSG00000118564	FBXL5	26234	F-box and leucine rich repeat protein 5	799.004	-0.316948	0.0834309	-3.79893	0.000145324	0.00275961	48.3644	40.7988	48.4384	53.059	51.5265	53.5656
	ENSG00000205413	SAMD9	54809	sterile alpha motif domain containing 9	258.925	-0.493585	0.130071	-3.79475	0.000147793	0.00279641	14.532	12.5122	14.4515	16.2573	18.7695	19.0983
	ENSG00000152256	PDK1	5163	pyruvate dehydrogenase kinase 1	1358.31	-0.267894	0.0705992	-3.79458	0.000147893	0.00279641	83.3321	74.4477	79.8548	81.5093	88.3483	95.6045
	ENSG00000175197	DDIT3	1649	DNA damage inducible transcript 3	4026.14	0.237982	0.0627322	3.79361	0.000148471	0.00280137	294.728	269.817	277.493	240.575	208.437	209.629
	ENSG00000178773	CPNE7	27132	copine 7	1019.42	0.283973	0.0748924	3.79174	0.000149593	0.00281654	77.7123	68.9512	69.6873	53.226	56.6074	54.1307
	ENSG00000130158	DOCK6	57572	dedicator of cytokinesis 6	498.232	0.378851	0.0999528	3.7903	0.000150466	0.00282697	40.0766	34.4533	34.1011	25.3882	24.5677	27.5739
	ENSG00000135968	GCC2	9648	GRIP and coiled-coil domain containing 2	435.795	-0.441265	0.116469	-3.78868	0.000151452	0.00283948	24.2957	20.4217	26.5611	26.1119	30.4855	33.2242
	ENSG00000077721	UBE2A	7319	ubiquitin conjugating enzyme E2 A	576.772	-0.355306	0.0938377	-3.78639	0.000152854	0.00285972	30.767	33.0233	33.587	35.8552	38.8541	41.1348
	ENSG00000091317	CMTM6	54918	CKLF like MARVEL transmembrane domain containing 6	653.483	-0.380585	0.100604	-3.783	0.000154949	0.00289282	36.4436	32.3977	40.5557	39.1401	43.6959	49.4973
	ENSG00000122417	ODF2L	57489	outer dense fiber of sperm tails 2 like	204.563	-0.542755	0.143748	-3.77575	0.000159528	0.00297033	10.4449	10.1438	11.4813	12.9725	14.9439	15.482
	ENSG00000105137	SYDE1	85360	synapse defective Rho GTPase homolog 1	290.048	0.466319	0.123516	3.77537	0.000159771	0.00297033	22.5928	21.4495	20.9062	13.2508	15.6612	14.578
	ENSG00000170571	EMB	133418	embigin	307.095	-0.498677	0.132216	-3.77169	0.000162148	0.00300821	14.9294	15.5956	18.3929	18.2617	21.9974	24.1836
	ENSG00000125503	PPP1R12C	54776	protein phosphatase 1 regulatory subunit 12C	418.55	0.404088	0.107231	3.7684	0.000164298	0.00304174	33.2647	29.6271	29.3029	20.2103	23.1929	20.7934
	ENSG00000175105	ZNF654	55279	zinc finger protein 654	247.508	-0.491585	0.130477	-3.7676	0.000164821	0.00304508	13.1696	12.2441	14.2231	16.3687	16.7372	18.6463
	ENSG00000105509	HAS1	3036	hyaluronan synthase 1	364.225	0.481622	0.12799	3.76296	0.000167912	0.00309572	28.3261	26.8119	26.5611	14.253	20.3835	19.8893
	ENSG00000152104	PTPN14	5784	protein tyrosine phosphatase non-receptor type 14	1932.6	-0.237232	0.0631671	-3.75563	0.000172907	0.00318121	114.213	114.219	113.328	123.823	116.144	134.027
	ENSG00000102805	CLN5	1203	CLN5 intracellular trafficking protein	296.934	-0.471602	0.125611	-3.75446	0.000173718	0.0031895	18.2218	14.1209	15.8796	19.5979	21.8778	20.0024
	ENSG00000086200	IPO11	51194	importin 11	278.615	-0.460161	0.122587	-3.75375	0.000174208	0.0031919	15.3267	14.0762	15.8224	18.039	19.3075	20.3414
	ENSG00000167674	HDGFL2	84717	HDGF like 2	704.221	0.311096	0.0829351	3.75107	0.00017608	0.00321953	51.2027	49.3339	50.2663	38.3049	37.7781	35.8234
	ENSG00000162694	EXTL2	2135	exostosin like glycosyltransferase 2	387.723	-0.390431	0.104255	-3.74498	0.000180412	0.00328353	21.798	21.2261	21.6488	25.2211	26.0621	27.3478
	ENSG00000039319	ZFYVE16	9765	zinc finger FYVE-type containing 16	476.142	-0.366788	0.0979513	-3.7446	0.000180683	0.00328353	26.6799	25.3372	28.1605	30.0649	32.0397	33.7893
	ENSG00000024526	DEPDC1	55635	DEP domain containing 1	216.285	-0.546413	0.145921	-3.74459	0.00018069	0.00328353	9.99076	10.8588	12.9664	14.6427	14.5852	16.7251
	ENSG00000115084	SLC35F5	80255	solute carrier family 35 member F5	892.082	-0.320312	0.0856862	-3.7382	0.000185342	0.00336117	50.6918	47.5017	54.6646	52.8363	59.5962	64.8664
	ENSG00000140521	POLG	5428	DNA polymerase gamma, catalytic subunit	409.617	0.384794	0.102969	3.73701	0.000186225	0.00337029	31.0508	28.51	29.9313	20.266	21.2203	22.0365
	ENSG00000179094	PER1	5187	period circadian regulator 1	869.751	0.308252	0.0825164	3.73564	0.000187237	0.00338171	65.167	63.6782	56.7209	46.8233	44.473	47.5762
	ENSG00000182220	ATP6AP2	10159	ATPase H+ transporting accessory protein 2	2083.3	-0.224782	0.0602091	-3.73336	0.00018894	0.00340553	123.863	117.347	129.378	127.887	132.343	141.034
	ENSG00000092020	PPP2R3C	55012	protein phosphatase 2 regulatory subunit B''gamma	496.115	-0.364438	0.0977788	-3.72717	0.000193644	0.00348324	27.872	25.9628	30.0455	32.1806	34.61	32.7722
	ENSG00000134871	COL4A2	1284	collagen type IV alpha 2 chain	3045.05	0.201562	0.0540904	3.72639	0.000194245	0.00348697	221.954	202.251	204.378	166.526	163.247	176.405
	ENSG00000178950	GAK	2580	cyclin G associated kinase	444.731	0.408225	0.10958	3.72535	0.000195041	0.00349419	35.4786	33.068	29.5314	21.7136	24.8666	21.4714
	ENSG00000116120	FARSB	10056	phenylalanyl-tRNA synthetase subunit beta	1325.75	-0.261632	0.0702437	-3.72463	0.000195598	0.00349711	84.9215	71.0068	77.113	84.0704	86.0768	87.9199
	ENSG00000163683	SMIM14	201895	small integral membrane protein 14	464.101	-0.386616	0.103883	-3.72165	0.000197922	0.00352778	24.6363	24.6223	28.2176	28.7844	31.6213	33.6763
	ENSG00000104442	ARMC1	55156	armadillo repeat containing 1	323.934	-0.434915	0.116868	-3.72141	0.00019811	0.00352778	18.7894	16.1765	18.2786	20.6	23.3722	22.4885
	ENSG00000163320	CGGBP1	8545	CGG triplet repeat binding protein 1	661.415	-0.379733	0.102109	-3.7189	0.000200093	0.00355055	36.4436	33.917	40.4986	37.9709	48.1791	47.5762
	ENSG00000064726	BTBD1	53339	BTB domain containing 1	1661.87	-0.235234	0.0632592	-3.71857	0.000200355	0.00355055	99.7941	94.9588	99.4472	101.553	104.727	115.155
	ENSG00000118816	CCNI	10983	cyclin I	3270.68	-0.206044	0.055414	-3.71827	0.000200589	0.00355055	192.322	189.292	204.092	202.381	202.34	221.495
	ENSG00000182087	TMEM259	91304	transmembrane protein 259	738.838	0.348773	0.0938172	3.71758	0.000201138	0.00355318	56.6522	51.032	52.0941	33.6838	42.9786	39.4397
	ENSG00000118503	TNFAIP3	7128	TNF alpha induced protein 3	276.321	0.489512	0.131762	3.71512	0.000203107	0.00358081	21.1168	21.092	19.7067	11.8033	13.569	16.0471
	ENSG00000236824	BCYRN1	618	brain cytoplasmic RNA 1	10.7586	-3.38626	0.911541	-3.71487	0.000203306	NA	0.0567657	0.089373	0.228483	2.78379	0.239102	0.452031
	ENSG00000165476	REEP3	221035	receptor accessory protein 3	654.911	-0.332566	0.0895601	-3.71332	0.000204554	0.00359241	36.5571	35.3917	39.756	40.0866	43.935	46.5591
	ENSG00000183098	GPC6	10082	glypican 6	783.352	-0.320205	0.086232	-3.7133	0.000204575	0.00359241	48.8753	40.9775	44.4971	47.9368	51.1081	56.6168
	ENSG00000105298	CACTIN	58509	cactin, spliceosome C complex subunit	114.07	0.700585	0.18871	3.7125	0.000205224	0.0035967	9.99076	8.66918	8.56811	5.01082	5.02115	5.53737
	ENSG00000112378	PERP	64065	p53 apoptosis effector related to PMP22	1119.8	-0.274323	0.0739282	-3.71067	0.000206709	0.00361558	67.2674	60.997	67.2311	67.3677	74.1814	77.6362
	ENSG00000164941	INTS8	55656	integrator complex subunit 8	418.545	-0.381179	0.102836	-3.70666	0.000210011	0.00366563	23.7848	22.4773	23.9907	26.78	29.7682	27.9129
	ENSG00000180964	TCEAL8	90843	transcription elongation factor A like 8	692.689	-0.330977	0.0893038	-3.70619	0.000210397	0.00366563	38.3736	39.1454	40.7271	41.5341	48.7171	47.6892
	ENSG00000182871	COL18A1	80781	collagen type XVIII alpha 1 chain	1015.46	0.323366	0.087304	3.70391	0.000212302	0.00369156	76.5769	69.845	70.8297	46.3222	53.7382	61.8152
	ENSG00000171456	ASXL1	171023	ASXL transcriptional regulator 1	509.427	0.365345	0.0986651	3.70288	0.000213169	0.00369938	38.2601	37.7601	34.4438	24.6087	27.0783	28.0259
	ENSG00000156261	CCT8	10694	chaperonin containing TCP1 subunit 8	3853.97	-0.193606	0.0523096	-3.70115	0.000214623	0.00371042	243.695	217.355	233.795	250.764	240.118	242.74
	ENSG00000105854	PON2	5445	paraoxonase 2	770.732	-0.299988	0.081061	-3.70077	0.000214942	0.00371042	47.2291	42.3181	43.983	48.6606	52.7818	50.2884
	ENSG00000115306	SPTBN1	6711	spectrin beta, non-erythrocytic 1	6545.4	0.177853	0.04806	3.70064	0.00021506	0.00371042	454.41	442.217	443.771	368.184	346.519	382.644
	ENSG00000144566	RAB5A	5868	RAB5A, member RAS oncogene family	839.336	-0.314406	0.0849864	-3.69949	0.000216032	0.00371994	49.2726	44.4184	50.609	49.8298	57.3247	59.216
	ENSG00000171055	FEZ2	9637	fasciculation and elongation protein zeta 2	1321.73	-0.257822	0.0697046	-3.69878	0.000216641	0.0037232	77.0878	74.4924	80.7116	79.9504	89.1253	88.0329
	ENSG00000186635	ARAP1	116985	ArfGAP with RhoGAP domain, ankyrin repeat and PH domain 1	436.314	0.40803	0.110347	3.69771	0.000217555	0.00372514	32.9809	30.3868	32.4446	18.9298	23.7907	24.5227
	ENSG00000153339	TRAPPC8	22878	trafficking protein particle complex subunit 8	554.109	-0.359708	0.09728	-3.69766	0.000217594	0.00372514	29.1776	30.6549	33.8155	34.9087	38.9737	37.2925
	ENSG00000099860	GADD45B	4616	growth arrest and DNA damage inducible beta	953.881	0.279557	0.0757245	3.69176	0.000222708	0.00380534	65.3941	67.6553	68.8876	50.7206	52.5427	50.4014
	ENSG00000100196	KDELR3	11015	KDEL endoplasmic reticulum protein retention receptor 3	1724.53	-0.219184	0.0593997	-3.68999	0.000224266	0.0038246	104.619	98.3549	104.645	108.679	109.389	113.234
	ENSG00000138814	PPP3CA	5530	protein phosphatase 3 catalytic subunit alpha	597.871	-0.357167	0.0969133	-3.68542	0.000228323	0.0038863	34.2865	32.2636	34.3296	34.7974	41.0658	44.412
	ENSG00000106355	LSM5	23658	LSM5 homolog, U6 small nuclear RNA and mRNA degradation associated	262.877	-0.504816	0.137092	-3.68231	0.000231129	0.00392653	14.0211	12.6463	15.137	15.4779	18.8891	20.9064
	ENSG00000242341	RN7SL646P	106481099	RNA, 7SL, cytoplasmic 646, pseudogene	106.934	0.963244	0.261751	3.68	0.000233237	0.00395478	6.41453	13.0038	7.82554	4.78812	4.84182	3.16421
	ENSG00000197170	PSMD12	5718	proteasome 26S subunit, non-ATPase 12	448.343	-0.389238	0.105822	-3.67821	0.000234872	0.0039749	23.1036	24.1307	27.7607	29.6195	31.3224	29.721
	ENSG00000057608	GDI2	2665	GDP dissociation inhibitor 2	6224.55	-0.181374	0.0493778	-3.67319	0.000239538	0.00404199	373.575	355.749	396.875	391.401	388.541	401.064
	ENSG00000117020	AKT3	10000	AKT serine/threonine kinase 3	945.292	-0.282643	0.0769521	-3.67297	0.000239748	0.00404199	54.6086	52.4172	57.2921	58.1812	60.6722	66.7875
	ENSG00000198839	ZNF277	11179	zinc finger protein 277	407.582	-0.398539	0.108558	-3.6712	0.000241415	0.00406237	22.5928	20.5111	25.0189	28.4503	27.7359	26.3308
	ENSG00000187240	DYNC2H1	79659	dynein cytoplasmic 2 heavy chain 1	1941.41	-0.243504	0.066499	-3.66177	0.000250484	0.00420699	111.261	111.135	120.239	115.527	126.365	134.479
	ENSG00000118246	FASTKD2	22868	FAST kinase domains 2	444.408	-0.382727	0.10456	-3.66037	0.00025185	0.00422194	26.3961	23.0582	24.9046	26.8357	30.8442	32.3202
	ENSG00000177485	ZBTB33	10009	zinc finger and BTB domain containing 33	245.418	-0.543385	0.148499	-3.65918	0.000253022	0.00423359	11.3531	11.6185	15.5368	15.2552	18.3511	18.4202
	ENSG00000130513	GDF15	9518	growth differentiation factor 15	1893.17	0.296861	0.081139	3.65868	0.000253521	0.00423394	138.168	135.758	128.293	85.4066	108.552	110.069
	ENSG00000164692	COL1A2	1278	collagen type I alpha 2 chain	24092.6	0.213993	0.0585006	3.65796	0.000254229	0.00423779	1807.82	1551.78	1639.37	1424.52	1224.26	1333.26
	ENSG00000156256	USP16	10600	ubiquitin specific peptidase 16	606.136	-0.358999	0.0983152	-3.65151	0.000260704	0.00433756	32.9809	32.219	36.9571	36.412	39.7507	45.8811
	ENSG00000134107	BHLHE40	8553	basic helix-loop-helix family member e40	1732.67	0.223557	0.0612726	3.64857	0.000263705	0.00437928	121.252	119.134	119.554	95.818	90.6795	99.2207
	ENSG00000138095	LRPPRC	10128	leucine rich pentatricopeptide repeat containing	3444.17	-0.19634	0.0538658	-3.64498	0.000267417	0.00442991	210.601	192.688	216.887	216.467	221.17	218.67
	ENSG00000133612	AGAP3	116988	ArfGAP with GTPase domain, ankyrin repeat and PH domain 3	480.362	0.375904	0.103138	3.64465	0.000267753	0.00442991	39.0548	32.7999	33.1872	24.3303	26.361	23.7316
	ENSG00000132485	ZRANB2	9406	zinc finger RANBP2-type containing 2	276.641	-0.499835	0.137235	-3.64218	0.000270335	0.00445787	14.9294	13.4953	15.7653	15.8676	21.5192	20.5674
	ENSG00000153250	RBMS1	5937	RNA binding motif single stranded interacting protein 1	774.083	-0.290855	0.0798596	-3.64208	0.000270448	0.00445787	46.8317	43.2565	44.1543	48.1039	50.7494	53.4526
	ENSG00000173598	NUDT4	11163	nudix hydrolase 4	375.632	-0.47096	0.129333	-3.64146	0.000271093	0.00446021	18.165	19.3939	22.8483	22.2703	24.8666	31.1901
	ENSG00000077254	USP33	23032	ubiquitin specific peptidase 33	702.025	-0.312287	0.0858163	-3.63901	0.000273684	0.00448677	40.2469	39.19	41.6981	45.0417	49.4344	44.073
	ENSG00000275090	RN7SL296P	106481003	RNA, 7SL, cytoplasmic 296, pseudogene	169.684	2.50194	0.687538	3.63898	0.000273719	0.00448677	6.69835	19.8408	28.9031	2.78379	4.42339	1.80812
	ENSG00000163558	PRKCI	5584	protein kinase C iota	638.072	-0.324034	0.0891461	-3.63486	0.000278131	0.00455068	35.4218	36.5089	37.0714	39.3071	41.7233	45.9941
	ENSG00000125844	RRBP1	6238	ribosome binding protein 1	2321.68	0.200678	0.0552194	3.63419	0.000278859	0.00455418	166.778	155.688	156.911	126.551	129.354	129.733
	ENSG00000122873	CISD1	55847	CDGSH iron sulfur domain 1	242.515	-0.479425	0.132212	-3.62618	0.000287646	0.00468662	12.602	12.9591	13.4805	15.3665	17.8131	17.2902
	ENSG00000152944	MED21	9412	mediator complex subunit 21	212.641	-0.510429	0.140775	-3.62584	0.000288025	0.00468662	10.3881	11.2163	12.1667	14.9211	14.0473	15.7081
	ENSG00000173145	NOC3L	64318	NOC3 like DNA replication regulator	575.672	-0.379802	0.10489	-3.62097	0.000293498	0.00476693	31.1076	28.1078	37.6426	39.3071	39.153	37.5185
	ENSG00000133704	IPO8	10526	importin 8	462.5	-0.363646	0.100633	-3.61359	0.000301981	0.00489574	26.0555	25.0691	26.961	28.6173	32.9961	31.3031
	ENSG00000013364	MVP	9961	major vault protein	2083.8	0.23958	0.066336	3.61161	0.000304299	0.00492432	154.516	143.086	138.632	120.983	112.199	107.244
	ENSG00000164889	SLC4A2	6522	solute carrier family 4 member 2	558.399	0.327745	0.0908366	3.60807	0.000308481	0.00498002	40.1901	38.3857	41.2412	29.0071	28.3934	31.1901
	ENSG00000071537	SEL1L	6400	SEL1L adaptor subunit of ERAD E3 ubiquitin ligase	2108.95	-0.211322	0.0585743	-3.60775	0.000308864	0.00498002	126.985	119.626	130.464	130.059	132.761	141.599
	ENSG00000174695	TMEM167A	153339	transmembrane protein 167A	402.086	-0.435754	0.120834	-3.60621	0.000310698	0.00499487	20.1518	20.8239	24.6762	24.1633	26.6599	32.0942
	ENSG00000240160	RN7SL263P	106480993	RNA, 7SL, cytoplasmic 263, pseudogene	112.918	0.745927	0.206855	3.60603	0.000310912	0.00499487	7.49307	8.5798	11.1957	4.67676	5.20047	5.19835
	ENSG00000092140	G2E3	55632	G2/M-phase specific E3 ubiquitin protein ligase	239.964	-0.471293	0.130764	-3.60414	0.000313188	0.00501357	12.3182	12.7356	13.709	16.2016	16.4383	17.1772
	ENSG00000168298	H1-4	3008	H1.4 linker histone, cluster member	521.506	0.337423	0.0936214	3.60412	0.000313207	0.00501357	38.5439	36.062	38.0424	28.2833	27.4967	26.2178
	ENSG00000109654	TRIM2	23321	tripartite motif containing 2	113.082	-0.712153	0.197801	-3.60034	0.000317796	0.00507067	5.22245	6.03267	5.08375	7.40488	7.59149	10.2837
	ENSG00000070404	FSTL3	10272	follistatin like 3	1001.38	0.283855	0.0788433	3.60024	0.000317918	0.00507067	77.4284	69.6662	65.0605	52.2795	53.3198	55.8258
	ENSG00000221823	PPP3R1	5534	protein phosphatase 3 regulatory subunit B, alpha	290.725	-0.509386	0.141725	-3.59419	0.000325397	0.00518065	15.2132	13.8975	16.9077	16.8698	19.1879	25.3137
	ENSG00000165672	PRDX3	10935	peroxiredoxin 3	1340.71	-0.242224	0.0674184	-3.59285	0.000327085	0.00519819	79.9261	73.688	83.5676	84.9056	85.5986	88.937
	ENSG00000099331	MYO9B	4650	myosin IXB	1084.01	0.259014	0.0721169	3.59158	0.000328674	0.00521409	79.6991	76.0117	72.0864	57.5131	58.2812	60.5721
	ENSG00000005020	SKAP2	8935	src kinase associated phosphoprotein 2	547.538	-0.329144	0.0916845	-3.58997	0.00033072	0.00523719	31.9591	30.1187	31.5307	33.9622	37.3597	37.6315
	ENSG00000141367	CLTC	1213	clathrin heavy chain	10936.2	-0.16293	0.0454013	-3.58867	0.000332367	0.00525389	694.585	632.627	665.857	707.249	672.116	682.34
	ENSG00000198860	TSEN15	116461	tRNA splicing endonuclease subunit 15	252.453	-0.491755	0.13707	-3.58763	0.000333694	0.00526548	13.567	11.7525	15.0799	16.5357	16.3187	20.0024
	ENSG00000242170	RN7SL329P	106479343	RNA, 7SL, cytoplasmic 329, pseudogene	70.3823	0.975244	0.271981	3.58571	0.000336162	NA	5.27921	5.58581	7.36858	3.06217	3.58653	1.58211
	ENSG00000123983	ACSL3	2181	acyl-CoA synthetase long chain family member 3	1988.54	-0.240862	0.0672339	-3.58245	0.000340389	0.00536158	119.435	109.884	122.238	116.474	130.49	138.208
	ENSG00000196368	NUDT11	55190	nudix hydrolase 11	141.955	-0.633781	0.176969	-3.58131	0.000341873	0.00537541	7.37954	6.16673	7.82554	9.52056	9.14566	12.3178
	ENSG00000170144	HNRNPA3	220988	heterogeneous nuclear ribonucleoprotein A3	376.086	-0.439698	0.122944	-3.57641	0.000348348	0.00546752	19.5842	20.8239	20.7348	22.1033	24.508	31.1901
	ENSG00000106665	CLIP2	7461	CAP-Gly domain containing linker protein 2	632.564	0.332059	0.0928704	3.57551	0.000349541	0.00547655	47.9103	47.0549	41.0127	33.6838	32.4581	33.9023
	ENSG00000173542	MOB1B	92597	MOB kinase activator 1B	156.589	-0.72359	0.20266	-3.57047	0.000356341	0.00557326	6.41453	7.14984	8.96796	9.13083	9.86296	16.1601
	ENSG00000116191	RALGPS2	55103	Ral GEF with PH domain and SH3 binding motif 2	376.735	-0.396853	0.111251	-3.5672	0.000360821	0.00563338	20.2654	19.2599	23.3624	25.3325	25.7035	25.3137
	ENSG00000108094	CUL2	8453	cullin 2	586.743	-0.319211	0.0896293	-3.56145	0.000368805	0.00574268	33.2079	31.9955	35.5291	37.1914	39.153	40.0047
	ENSG00000120742	SERP1	27230	stress associated endoplasmic reticulum protein 1	1202.39	-0.304717	0.0855753	-3.56081	0.000369713	0.00574268	70.6165	66.0913	70.5441	66.978	82.8489	88.0329
	ENSG00000145781	COMMD10	51397	COMM domain containing 10	177.782	-0.572147	0.160681	-3.56077	0.000369764	0.00574268	8.51486	8.80324	10.1675	13.1952	10.64	14.239
	ENSG00000138385	SSB	6741	small RNA binding exonuclease protection factor La	1965.83	-0.238339	0.0669512	-3.55989	0.000371007	0.00574306	117.562	107.694	123.152	118.144	133.837	127.812
	ENSG00000283041	LOC729998	729998	eukaryotic translation elongation factor 1 gamma pseudogene	163.501	0.639085	0.179527	3.55984	0.000371084	0.00574306	10.7855	15.104	12.4523	7.01515	8.5479	7.23249
	ENSG00000105983	LMBR1	64327	limb development membrane protein 1	489.06	-0.358786	0.100805	-3.55922	0.000371959	0.00574657	26.3961	25.7394	30.6738	32.1249	33.2352	32.6592
	ENSG00000253729	PRKDC	5591	protein kinase, DNA-activated, catalytic subunit	5886.3	-0.165609	0.0465532	-3.55742	0.00037452	0.00577608	354.615	351.817	364.487	374.086	365.408	371.343
	ENSG00000173436	MICOS10	440574	mitochondrial contact site and cristae organizing system subunit 10	178.669	-0.582219	0.163785	-3.55478	0.000378294	0.00582415	9.99076	7.46264	10.1104	11.5249	11.9551	14.917
	ENSG00000178252	WDR6	11180	WD repeat domain 6	287.925	0.477135	0.134321	3.55219	0.000382032	0.00587151	19.9248	20.958	24.0478	16.146	13.8679	12.6569
	ENSG00000177683	THAP5	168451	THAP domain containing 5	90.1275	-0.782514	0.22034	-3.55139	0.000383201	0.00587929	3.68977	3.70898	5.36935	6.29136	6.63509	7.4585
	ENSG00000160551	TAOK1	57551	TAO kinase 1	1394.92	-0.245001	0.0690385	-3.54875	0.000387058	0.00592821	79.3585	79.4972	87.4519	86.1304	91.7555	92.3272
	ENSG00000173442	EHBP1L1	254102	EH domain binding protein 1 like 1	430.278	0.364784	0.102815	3.54797	0.000388209	0.00593559	30.8238	32.1296	30.3311	21.4352	22.4756	23.3926
	ENSG00000124209	RAB22A	57403	RAB22A, member RAS oncogene family	535.588	-0.364447	0.10275	-3.54694	0.000389733	0.00594862	28.837	28.5547	32.9015	31.8465	38.3759	37.5185
	ENSG00000123933	MXD4	10608	MAX dimerization protein 4	981.318	0.309605	0.087316	3.5458	0.000391427	0.00596421	77.542	70.6493	61.2334	49.9412	51.4667	55.3737
	ENSG00000119318	RAD23B	5887	RAD23 homolog B, nucleotide excision repair protein	3048.55	-0.190864	0.0538757	-3.54268	0.000396089	0.00602491	183.807	175.126	190.383	186.291	192.477	201.832
	ENSG00000146242	TPBG	7162	trophoblast glycoprotein	729.364	0.300311	0.0848788	3.53811	0.000403004	0.00611958	51.5433	48.3955	55.6356	38.1379	39.8703	38.5356
	ENSG00000051523	CYBA	1535	cytochrome b-245 alpha chain	1048.12	0.302926	0.0856798	3.53556	0.000406914	0.0061684	81.9129	74.4477	67.2311	51.8898	60.3135	55.2607
	ENSG00000167232	ZNF91	7644	zinc finger protein 91	362.68	-0.389627	0.11023	-3.53466	0.000408302	0.00617887	20.0951	18.9024	21.5345	23.0498	24.508	25.9918
	ENSG00000164327	RICTOR	253260	RPTOR independent companion of MTOR complex 2	912.419	-0.293767	0.0831434	-3.53326	0.000410465	0.00620102	51.1459	49.6467	57.2921	54.952	61.509	63.1713
	ENSG00000177889	UBE2N	7334	ubiquitin conjugating enzyme E2 N	766.566	-0.288352	0.0816652	-3.5309	0.000414145	0.00624598	42.7446	45.4015	44.7827	49.0504	49.3148	52.3225
	ENSG00000121644	DESI2	51029	desumoylating isopeptidase 2	501.388	-0.386305	0.109469	-3.52889	0.000417314	0.00628308	29.0073	25.1585	29.5885	28.6173	35.5664	37.5185
	ENSG00000104866	PPP1R37	284352	protein phosphatase 1 regulatory subunit 37	366.289	0.399606	0.113254	3.52841	0.000418065	0.00628373	29.064	26.5438	24.9618	18.039	20.1444	18.0812
	ENSG00000126461	SCAF1	58506	SR-related CTD associated factor 1	225.732	0.509885	0.144667	3.52455	0.000424195	0.00636508	17.7677	16.3553	16.7364	9.35353	10.8194	13.4479
	ENSG00000101745	ANKRD12	23253	ankyrin repeat domain 12	877.943	-0.286979	0.0814901	-3.52164	0.000428882	0.00641965	52.2245	48.7083	51.58	51.7785	60.3733	60.3461
	ENSG00000165629	ATP5F1C	509	ATP synthase F1 subunit gamma	2358.09	-0.199123	0.0565513	-3.52111	0.000429745	0.00641965	141.801	134.462	147.771	150.659	148.482	150.639
	ENSG00000103260	METRN	79006	meteorin, glial cell differentiation regulator	359.429	0.416303	0.118256	3.52036	0.000430965	0.00641965	27.4746	27.7056	23.7622	17.4265	17.2154	20.6804
	ENSG00000106348	IMPDH1	3614	inosine monophosphate dehydrogenase 1	520.115	0.35865	0.101883	3.52022	0.000431185	0.00641965	39.5657	38.1176	34.7865	27.5595	24.2091	29.947
	ENSG00000149212	SESN3	143686	sestrin 3	323.203	-0.405297	0.115156	-3.51955	0.000432272	0.00641965	18.8462	16.534	18.3929	20.8784	22.894	21.9235
	ENSG00000005436	GCFC2	6936	GC-rich sequence DNA-binding factor 2	261.581	-0.452208	0.128492	-3.51936	0.000432584	0.00641965	13.7941	13.0931	15.7653	17.2595	18.1718	18.5333
	ENSG00000116747	RO60	6738	Ro60, Y RNA binding protein	743.001	-0.321313	0.0913036	-3.51917	0.000432899	0.00641965	44.9584	38.4751	43.8687	43.7612	49.3148	54.6957
	ENSG00000170632	ARMC10	83787	armadillo repeat containing 10	307.625	-0.436503	0.124089	-3.51765	0.00043538	0.00644405	15.27	16.8915	18.1073	19.0968	21.5192	22.7145
	ENSG00000139977	NAA30	122830	N-alpha-acetyltransferase 30, NatC catalytic subunit	178.992	-0.576883	0.164019	-3.51717	0.000436177	0.00644405	9.934	9.16073	8.51099	10.1887	13.9875	14.239
	ENSG00000119681	LTBP2	4053	latent transforming growth factor beta binding protein 2	4251.78	0.196531	0.0558828	3.51684	0.000436724	0.00644405	306.535	286.708	282.748	238.125	219.018	251.103
	ENSG00000067064	IDI1	3422	isopentenyl-diphosphate delta isomerase 1	392.078	-0.412904	0.117464	-3.51515	0.000439511	0.0064716	19.7545	20.0195	25.1331	24.9427	27.5565	27.4609
	ENSG00000048544	MRPS10	55173	mitochondrial ribosomal protein S10	496.224	-0.335291	0.0953936	-3.51482	0.000440051	0.0064716	29.2343	27.5269	28.0463	31.7352	34.6698	32.3202
	ENSG00000196776	CD47	961	CD47 molecule	457.202	-0.362124	0.103068	-3.51345	0.000442326	0.00649428	27.9287	23.1476	26.2755	28.5617	32.0397	31.1901
	ENSG00000133302	SLF1	84250	SMC5-SMC6 complex localization factor 1	77.181	-0.811796	0.231148	-3.51202	0.000444713	NA	3.23565	3.26211	4.28406	5.17785	5.97755	6.44143
	ENSG00000169710	FASN	2194	fatty acid synthase	949.414	0.292637	0.0834252	3.50778	0.000451859	0.00660264	72.8872	68.1469	60.4337	49.3287	49.255	54.1307
	ENSG00000135631	RAB11FIP5	26056	RAB11 family interacting protein 5	555.971	0.32824	0.0935797	3.50759	0.00045218	0.00660264	43.0284	37.2238	39.5847	30.3433	29.3498	28.0259
	ENSG00000117620	SLC35A3	23443	solute carrier family 35 member A3	151.591	-0.619329	0.176573	-3.5075	0.000452341	0.00660264	8.62839	6.6136	7.7113	9.13083	10.5205	13.3349
	ENSG00000087053	MTMR2	8898	myotubularin related protein 2	750.843	-0.291231	0.0830356	-3.5073	0.000452684	0.00660264	43.2555	40.8434	46.0964	48.2709	47.0434	52.4355
	ENSG00000174791	RIN1	9610	Ras and Rab interactor 1	249.746	0.480621	0.137076	3.50623	0.000454508	0.00661835	20.606	18.5896	16.9649	11.1352	13.569	12.5438
	ENSG00000104047	DTWD1	56986	DTW domain containing 1	125.656	-0.644065	0.183723	-3.50564	0.00045551	0.00662207	6.81189	5.31769	6.79737	8.01731	9.44454	9.94467
	ENSG00000104388	RAB2A	5862	RAB2A, member RAS oncogene family	1129.81	-0.26885	0.0768029	-3.50052	0.000464358	0.00673375	64.2588	64.1251	68.9447	66.978	73.763	80.2354
	ENSG00000060749	QSER1	79832	glutamine and serine rich 1	400.586	-0.386587	0.110444	-3.50031	0.000464711	0.00673375	20.2086	22.3432	24.2763	25.9449	26.5403	28.7039
	ENSG00000164211	STARD4	134429	StAR related lipid transfer domain containing 4	598.735	-0.349293	0.0998373	-3.49862	0.00046767	0.00676558	32.5268	31.5487	37.2427	36.2449	38.7346	45.2031
	ENSG00000170027	YWHAG	7532	tyrosine 3-monooxygenase/tryptophan 5-monooxygenase activation protein gamma	2887.47	-0.195184	0.0558309	-3.49599	0.000472307	0.00682135	172.795	169.987	176.446	172.484	186.858	191.435
	ENSG00000084073	ZMPSTE24	10269	zinc metallopeptidase STE24	515.919	-0.369063	0.10558	-3.49556	0.000473064	0.00682135	26.7934	27.7503	32.2161	31.0114	36.3435	36.6145
	ENSG00000068796	KIF2A	3796	kinesin family member 2A	651.486	-0.302727	0.0866198	-3.49489	0.000474253	0.00682739	38.8277	34.4086	39.5847	42.9817	42.62	42.7169
	ENSG00000066557	LRRC40	55631	leucine rich repeat containing 40	338.028	-0.411141	0.117773	-3.49098	0.000481257	0.00691699	18.165	17.383	20.335	20.7671	23.3125	24.9747
	ENSG00000138182	KIF20B	9585	kinesin family member 20B	318.575	-0.540708	0.15501	-3.48821	0.000486265	0.00697198	13.4535	14.7019	21.8201	20.3217	21.8181	25.4267
	ENSG00000009307	CSDE1	7812	cold shock domain containing E1	15322.2	-0.141531	0.0405766	-3.488	0.000486655	0.00697198	950.542	907.001	954.716	936.912	946.426	986.896
	ENSG00000111371	SLC38A1	81539	solute carrier family 38 member 1	1962.23	-0.23777	0.0682235	-3.48516	0.000491834	0.00703482	110.125	110.644	126.58	125.994	120.926	132.445
	ENSG00000115540	MOB4	25843	MOB family member 4, phocein	97.5504	-0.722375	0.207345	-3.48393	0.000494104	0.00705591	4.37096	4.15584	5.65495	7.01515	6.69486	8.02354
	ENSG00000242802	AP5Z1	9907	adaptor related protein complex 5 subunit zeta 1	299.087	0.434778	0.124849	3.48243	0.000496883	0.00708418	20.606	23.2817	22.1628	14.0303	15.0037	16.6121
	ENSG00000175756	AURKAIP1	54998	aurora kinase A interacting protein 1	914.247	0.280238	0.0805024	3.48112	0.000499327	0.00710759	66.3591	63.8123	63.6896	46.9904	53.4991	46.5591
	ENSG00000115944	COX7A2L	9167	cytochrome c oxidase subunit 7A2 like	2151.39	-0.217313	0.0624616	-3.47915	0.000502999	0.00714823	137.884	125.346	121.324	139.691	139.636	133.123
	ENSG00000099814	CEP170B	283638	centrosomal protein 170B	290.619	0.427349	0.122846	3.47873	0.000503794	0.00714823	21.5142	21.6729	20.9633	13.3622	15.2428	15.8211
	ENSG00000135655	USP15	9958	ubiquitin specific peptidase 15	998.045	-0.284965	0.0819593	-3.47691	0.000507221	0.00718536	55.5169	53.5344	64.7178	63.192	66.3509	66.1095
	ENSG00000163359	COL6A3	1293	collagen type VI alpha 3 chain	104713	0.136627	0.0393112	3.47552	0.000509856	0.00721118	7202.55	6754.58	7214.12	5964.27	5767.38	6079.47
	ENSG00000115419	GLS	2744	glutaminase	1039.75	-0.301849	0.0868886	-3.47398	0.000512803	0.0072413	59.1499	54.3834	66.0887	60.7979	70.5949	73.907
	ENSG00000157181	ODR4	54953	odr-4 GPCR localization factor homolog	325.329	-0.432005	0.124403	-3.47262	0.000515413	0.00726659	16.0647	18.5002	18.6785	19.6535	23.4918	23.7316
	ENSG00000125968	ID1	3397	inhibitor of DNA binding 1	368.166	0.386551	0.111351	3.47146	0.000517646	0.00728648	26.6231	27.4822	26.3327	17.5935	20.2041	19.2113
	ENSG00000198752	CDC42BPB	9578	CDC42 binding protein kinase beta	990.464	0.25514	0.0735354	3.46962	0.00052119	0.00732474	69.9354	68.5491	69.8587	55.3417	53.8578	51.6445
	ENSG00000117152	RGS4	5999	regulator of G protein signaling 4	213.697	-0.4843	0.139799	-3.46427	0.000531677	0.00744851	11.9776	11.3504	11.1957	14.6984	16.0796	13.5609
	ENSG00000169714	CNBP	7555	CCHC-type zinc finger nucleic acid binding protein	3565.51	-0.185229	0.0534878	-3.46301	0.000534161	0.00746837	219.456	203.86	220.715	213.405	230.136	234.152
	ENSG00000112081	SRSF3	6428	serine and arginine rich splicing factor 3	1666.47	-0.21429	0.0618867	-3.46261	0.000534957	0.00746837	101.724	95.2716	100.932	102.109	109.927	107.47
	ENSG00000103769	RAB11A	8766	RAB11A, member RAS oncogene family	1236.82	-0.231622	0.0668987	-3.46228	0.000535621	0.00746837	76.804	69.13	73.8	79.338	78.0071	81.1395
	ENSG00000154813	DPH3	285381	diphthamide biosynthesis 3	364.436	-0.378035	0.109296	-3.4588	0.000542584	0.00755359	21.6845	18.8577	20.6206	23.1054	24.7471	25.7657
	ENSG00000149823	VPS51	738	VPS51 subunit of GARP complex	679.925	0.308805	0.0894938	3.45058	0.000559388	0.00777531	51.8839	48.5742	44.6684	33.9622	37.4195	37.1795
	ENSG00000166747	AP1G1	164	adaptor related protein complex 1 subunit gamma 1	871.201	-0.263956	0.0766631	-3.44307	0.000575151	0.00798191	50.4647	50.6298	51.5229	53.7828	57.5638	58.538
	ENSG00000174953	DHX36	170506	DEAH-box helicase 36	443.811	-0.417449	0.121278	-3.44207	0.000577275	0.00799887	22.8198	22.1645	28.1034	25.9449	29.8878	35.1454
	ENSG00000162576	MXRA8	54587	matrix remodeling associated 8	3818.6	0.217625	0.0632599	3.44017	0.000581352	0.00804279	284.907	267.136	240.307	199.486	215.79	215.393
	ENSG00000160209	PDXK	8566	pyridoxal kinase	871.536	0.294823	0.0858252	3.43516	0.000592203	0.00818015	67.7783	58.6287	59.4627	50.665	44.473	44.186
	ENSG00000101596	SMCHD1	23347	structural maintenance of chromosomes flexible hinge domain containing 1	1116.48	-0.277313	0.0807461	-3.43438	0.000593904	0.00818411	63.4073	61.2205	69.9158	65.419	74.5401	78.8793
	ENSG00000110422	HIPK3	10114	homeodomain interacting protein kinase 3	1470.74	-0.217016	0.0631928	-3.43419	0.000594336	0.00818411	89.3492	84.2787	88.7656	90.4175	94.0269	98.0906
	ENSG00000130731	METTL26	84326	methyltransferase like 26	893.802	0.261772	0.0762544	3.43288	0.000597204	0.00821086	66.3023	61.8014	60.091	47.7141	48.7768	48.5933
	ENSG00000020426	MNAT1	4331	MNAT1 component of CDK activating kinase	457.861	-0.343586	0.100115	-3.43193	0.000599299	0.0082269	26.2258	24.7116	26.8467	28.0606	31.2028	32.3202
	ENSG00000066279	ASPM	259266	assembly factor for spindle microtubules	351.718	-0.429985	0.125372	-3.42966	0.000604333	0.00828319	17.4271	17.6512	22.7341	22.0476	24.9862	25.0877
	ENSG00000212907	ND4L	4539	NADH dehydrogenase subunit 4L	490.135	-1.36876	0.399178	-3.42895	0.000605925	0.0082922	12.4317	22.5667	17.4789	27.1698	40.3485	59.103
	ENSG00000183087	GAS6	2621	growth arrest specific 6	1873.37	0.217678	0.0635152	3.42718	0.000609877	0.00833342	138.906	123.916	126.751	106.452	103.292	98.8817
	ENSG00000204116	CHIC1	53344	cysteine rich hydrophobic domain 1	74.6968	-0.846041	0.24735	-3.42042	0.000625241	NA	3.68977	2.54713	4.05557	4.62109	5.79823	6.78046
	ENSG00000161013	MGAT4B	11282	alpha-1,3-mannosyl-glycoprotein 4-beta-N-acetylglucosaminyltransferase B	791.056	0.280633	0.0820606	3.41983	0.000626604	0.0085488	57.901	56.2156	53.5793	41.7568	44.7121	40.7958
	ENSG00000057657	PRDM1	639	PR/SET domain 1	227.998	0.472258	0.138185	3.41759	0.000631788	0.00860629	17.4271	15.5062	18.3929	11.0795	12.1344	10.7357
	ENSG00000163104	SMARCAD1	56916	SWI/SNF-related, matrix-associated actin-dependent regulator of chromatin, subfamily a, containing DEAD/H box 1	506.604	-0.336509	0.0986173	-3.41227	0.000644235	0.00876238	29.4614	26.0522	30.9594	31.5125	34.5503	34.9194
	ENSG00000131263	RLIM	51132	ring finger protein, LIM domain interacting	2199.19	-0.202099	0.0592408	-3.41147	0.000646126	0.00877465	128.631	130.708	134.919	133.733	139.994	146.797
	ENSG00000039123	MTREX	23517	Mtr4 exosome RNA helicase	989.378	-0.265903	0.0779645	-3.41057	0.000648277	0.0087904	58.1281	54.16	61.1763	59.7401	67.4866	65.6574
	ENSG00000228253	ATP8	4509	ATP synthase F0 subunit 8	36.953	-1.44558	0.423875	-3.4104	0.000648669	NA	0.510891	1.74277	1.48514	1.6146	3.82563	4.29429
	ENSG00000158859	ADAMTS4	9507	ADAM metallopeptidase with thrombospondin type 1 motif 4	600.204	0.300403	0.0881208	3.40899	0.000652036	0.00881653	43.9367	42.5862	41.4125	32.6817	31.5017	31.7551
	ENSG00000039650	PNKP	11284	polynucleotide kinase 3'-phosphatase	360.051	0.384243	0.112717	3.40893	0.000652193	0.00881653	25.8284	26.1416	26.3898	18.1503	17.036	20.9064
	ENSG00000091039	OSBPL8	114882	oxysterol binding protein like 8	1871.99	-0.241652	0.0709186	-3.40745	0.000655723	0.00885077	106.209	102.377	122.41	116.14	119.013	127.247
	ENSG00000171204	TMEM126B	55863	transmembrane protein 126B	303.825	-0.469248	0.137922	-3.40226	0.000668317	0.00899911	14.7023	14.7912	19.6495	18.373	22.4158	22.2625
	ENSG00000138381	ASNSD1	54529	asparagine synthetase domain containing 1	195.26	-0.497861	0.14634	-3.40208	0.000668743	0.00899911	11.0125	10.1885	10.1104	12.6384	15.0037	13.1089
	ENSG00000109680	TBC1D19	55296	TBC1 domain family member 19	324.303	-0.411982	0.121268	-3.3973	0.000680554	0.00914417	16.0647	17.6958	19.9351	21.2681	22.7745	22.0365
	ENSG00000144802	NFKBIZ	64332	NFKB inhibitor zeta	488.118	0.342197	0.100785	3.39531	0.000685517	0.00919692	35.9895	33.1127	35.8718	23.3838	24.8666	29.043
	ENSG00000179021	C3orf38	285237	chromosome 3 open reading frame 38	310.94	-0.421518	0.124234	-3.39293	0.000691487	0.009263	17.8244	14.7019	18.7927	21.1011	19.6064	22.9405
	ENSG00000100994	PYGB	5834	glycogen phosphorylase B	10796.8	0.188712	0.0556319	3.39216	0.000693442	0.00927517	800.226	722.804	698.53	630.695	590.104	579.503
	ENSG00000166130	IKBIP	121457	IKBKB interacting protein	919.976	-0.31566	0.0930826	-3.39118	0.000695915	0.00928121	49.9538	51.2554	56.6067	51.8341	63.9598	66.7875
	ENSG00000068912	ERLEC1	27248	endoplasmic reticulum lectin 1	963.668	-0.254242	0.0749722	-3.39116	0.000695986	0.00928121	56.0278	53.5344	60.0339	61.2433	61.2699	64.7534
	ENSG00000102897	LYRM1	57149	LYR motif containing 1	303.128	-0.398399	0.117707	-3.38466	0.000712676	0.0094895	16.6324	17.2937	16.5079	19.8206	21.1605	20.5674
	ENSG00000125827	TMX4	56255	thioredoxin related transmembrane protein 4	910.367	-0.263025	0.0777514	-3.3829	0.000717244	0.00952581	51.8839	53.3557	54.0362	57.2904	56.4879	63.9623
	ENSG00000187109	NAP1L1	4673	nucleosome assembly protein 1 like 1	5751.02	-0.201768	0.0596527	-3.38238	0.000718596	0.00952581	341.446	318.078	373.455	345.245	382.085	371.004
	ENSG00000162302	RPS6KA4	8986	ribosomal protein S6 kinase A4	275.041	0.420891	0.124436	3.38237	0.000718625	0.00952581	20.6627	19.1258	21.0776	13.3065	14.8243	13.7869
	ENSG00000164543	STK17A	9263	serine/threonine kinase 17a	1035.57	-0.27716	0.0820156	-3.37935	0.000726567	0.00960615	61.307	55.5006	64.2037	62.3012	73.5239	66.5615
	ENSG00000138246	DNAJC13	23317	DnaJ heat shock protein family (Hsp40) member C13	2106.96	-0.203153	0.060118	-3.37924	0.000726853	0.00960615	126.19	119.268	132.92	137.185	130.789	134.366
	ENSG00000130787	HIP1R	9026	huntingtin interacting protein 1 related	314.104	0.389937	0.115464	3.37713	0.000732469	0.00966598	23.8416	21.7176	23.191	15.9789	15.7807	16.8381
	ENSG00000175906	ARL4D	379	ADP ribosylation factor like GTPase 4D	581.106	0.304795	0.0904001	3.37162	0.000747275	0.00984671	41.5525	40.9328	41.7553	31.9579	31.3822	29.156
	ENSG00000071794	HLTF	6596	helicase like transcription factor	976.006	-0.267125	0.079247	-3.37079	0.000749516	0.00986159	55.4033	54.2941	60.9478	59.406	62.4057	68.9347
	ENSG00000100242	SUN2	25777	Sad1 and UNC84 domain containing 2	505.929	0.33735	0.100119	3.3695	0.000753052	0.00989343	38.5439	33.9617	36.6715	28.7287	24.2091	26.7828
	ENSG00000130600	H19	283120	H19 imprinted maternally expressed transcript	1824.56	0.288838	0.0858489	3.3645	0.00076683	0.0100595	149.975	128.429	109.101	96.5418	96.7766	100.012
	ENSG00000004700	RECQL	5965	RecQ like helicase	1421.85	-0.235681	0.0701425	-3.36003	0.000779335	0.0101937	84.2971	77.4417	90.365	87.0212	92.5923	95.0394
	ENSG00000152749	GPR180	160897	G protein-coupled receptor 180	276.681	-0.427872	0.127342	-3.36002	0.000779359	0.0101937	16.235	13.4059	15.9367	17.2595	19.6662	19.7763
	ENSG00000111666	CHPT1	56994	choline phosphotransferase 1	521.963	-0.428814	0.127649	-3.35933	0.000781318	0.0102043	26.2825	27.2141	32.1019	27.5038	39.0932	40.6827
	ENSG00000143774	GUK1	2987	guanylate kinase 1	3736.1	0.211702	0.0630512	3.35763	0.000786151	0.0102523	278.493	259.628	236.366	209.508	210.29	197.65
	ENSG00000165704	HPRT1	3251	hypoxanthine phosphoribosyltransferase 1	189.662	-0.502944	0.149812	-3.35718	0.000787431	0.0102539	10.5584	9.07136	10.5673	12.8054	12.0149	15.03
	ENSG00000187446	CHP1	11261	calcineurin like EF-hand protein 1	1965.87	-0.203201	0.0605491	-3.35597	0.000790882	0.0102738	123.579	113.146	116.469	130.281	121.464	123.517
	ENSG00000214655	ZSWIM8	23053	zinc finger SWIM-type containing 8	362.445	0.379427	0.113065	3.35583	0.000791274	0.0102738	26.9069	27.4375	24.5048	18.54	17.6936	20.2284
	ENSG00000075618	FSCN1	6624	fascin actin-bundling protein 1	1599.86	0.256287	0.0763998	3.35455	0.000794935	0.0103063	120.4	111.359	103.903	77.445	89.0656	94.4744
	ENSG00000012660	ELOVL5	60481	ELOVL fatty acid elongase 5	932.84	-0.281948	0.0841291	-3.35138	0.000804101	0.0104099	55.5736	49.4232	57.4063	54.6179	63.0034	65.4314
	ENSG00000005206	SPPL2B	56928	signal peptide peptidase like 2B	147.29	0.566196	0.169061	3.34906	0.000810857	0.010482	10.672	10.9929	12.1096	6.45839	6.87419	8.02354
	ENSG00000198816	ZNF358	140467	zinc finger protein 358	218.565	0.518144	0.154953	3.34387	0.000826174	0.0106645	18.3353	16.4893	15.137	10.0773	12.9115	8.8146
	ENSG00000146757	ZNF92	168374	zinc finger protein 92	77.9881	-0.808896	0.241967	-3.343	0.000828776	NA	2.89505	3.88772	3.99845	5.23352	5.08092	7.57151
	ENSG00000180900	SCRIB	23513	scribble planar cell polarity protein	283.589	0.411041	0.122965	3.34275	0.000829512	0.010692	21.571	20.3323	20.7348	14.0303	15.6014	13.6739
	ENSG00000072274	TFRC	7037	transferrin receptor	5628.27	-0.162246	0.0485516	-3.34173	0.00083257	0.0107159	341.957	326.122	357.576	348.53	357.458	354.957
	ENSG00000114902	SPCS1	28972	signal peptidase complex subunit 1	839.002	-0.270431	0.0810144	-3.33806	0.00084367	0.010843	46.6614	48.5742	51.3515	51.6114	55.7108	56.6168
	ENSG00000110057	UNC93B1	81622	unc-93 homolog B1, TLR signaling regulator	175.341	0.514667	0.154302	3.33544	0.000851631	0.0109295	13.567	13.6294	12.7379	8.62974	9.20543	7.79753
	ENSG00000169288	MRPL1	65008	mitochondrial ribosomal protein L1	307.845	-0.413919	0.12414	-3.3343	0.000855132	0.0109585	16.1215	17.383	17.3076	18.4287	22.6549	21.8105
	ENSG00000156671	SAMD8	142891	sterile alpha motif domain containing 8	600.77	-0.336869	0.101083	-3.33259	0.000860418	0.0109945	33.2079	30.2974	39.0706	37.2471	41.544	40.9088
	ENSG00000275014	RN7SL166P	106479282	RNA, 7SL, cytoplasmic 166, pseudogene	400.596	1.01625	0.305258	3.32916	0.000871087	0.0110925	29.0073	27.1247	47.5245	18.6514	15.0634	13.4479
	ENSG00000171033	PKIA	5569	cAMP-dependent protein kinase inhibitor alpha	261.219	-0.444125	0.133407	-3.32909	0.000871291	0.0110925	13.7941	12.8697	15.9367	17.3708	16.4383	20.1154
	ENSG00000142875	PRKACB	5567	protein kinase cAMP-activated catalytic subunit beta	220.963	-0.466683	0.14019	-3.32892	0.000871837	0.0110925	12.0343	11.3504	12.4523	13.6406	16.8567	15.256
	ENSG00000070756	PABPC1	26986	poly(A) binding protein cytoplasmic 1	4769.3	-0.180081	0.0541338	-3.32659	0.000879153	0.011162	295.863	282.15	284.233	288.066	288.776	329.078
	ENSG00000255529	POLR2M	81488	RNA polymerase II subunit M	177.907	-0.556671	0.167351	-3.32638	0.000879821	0.011162	8.28779	9.2501	9.99613	10.3557	12.254	15.482
	ENSG00000104529	EEF1D	1936	eukaryotic translation elongation factor 1 delta	6058.28	0.170563	0.0512955	3.32511	0.000883828	0.0111968	445.213	399.363	394.704	339.4	341.079	336.763
	ENSG00000183527	PSMG1	8624	proteasome assembly chaperone 1	397.569	-0.346794	0.104376	-3.32254	0.000892017	0.0112845	22.5928	21.4495	23.4195	26.1676	25.2851	28.1389
	ENSG00000180488	MIGA1	374986	mitoguardin 1	438.529	-0.38407	0.115611	-3.3221	0.000893437	0.0112863	22.0819	24.3094	26.6183	26.8357	27.6761	34.5803
	ENSG00000121068	TBX2	6909	T-box transcription factor 2	295.873	0.438556	0.132099	3.31989	0.000900529	0.0113597	22.8198	22.1645	20.335	12.527	15.0037	17.7422
	ENSG00000205133	TRIQK	286144	triple QxxK/R motif containing	305.09	-0.421087	0.126873	-3.31898	0.000903485	0.0113808	16.4621	15.2828	18.45	18.206	20.9812	23.3926
	ENSG00000172469	MANEA	79694	mannosidase endo-alpha	237.476	-0.469697	0.141619	-3.31662	0.000911145	0.011461	11.4667	12.4675	14.3373	14.5314	16.6774	18.1942
	ENSG00000001561	ENPP4	22875	ectonucleotide pyrophosphatase/phosphodiesterase 4	160.623	-0.549892	0.16593	-3.314	0.000919701	0.0115441	8.68515	7.23921	9.19644	9.79894	11.716	12.6569
	ENSG00000170776	AKAP13	11214	A-kinase anchoring protein 13	1530.73	0.206802	0.0624063	3.31381	0.000920354	0.0115441	106.89	104.7	104.645	82.2888	83.5064	88.259
	ENSG00000008282	SYPL1	6856	synaptophysin like 1	440.496	-0.367258	0.110889	-3.31194	0.000926524	0.0116051	23.7848	22.3879	27.932	27.1141	29.0509	32.6592
	ENSG00000186522	SEPTIN10	151011	septin 10	1237.74	-0.227694	0.0687673	-3.31108	0.00092938	0.0116245	74.9307	69.5768	75.5136	75.0509	80.9959	82.4956
	ENSG00000243333	RN7SL174P	106479285	RNA, 7SL, cytoplasmic 174, pseudogene	8.03181	4.22319	1.27591	3.30994	0.000933162	NA	2.38416	0.402178	0.171362	0	0.0597755	0.113008
	ENSG00000161653	NAGS	162417	N-acetylglutamate synthase	1787.84	0.225855	0.068239	3.30976	0.000933772	0.011652	134.081	123.067	114.527	94.4261	95.8202	104.532
	ENSG00000104738	MCM4	4173	minichromosome maintenance complex component 4	563.262	-0.299834	0.0905946	-3.30962	0.000934211	0.011652	34.4568	30.6996	32.5588	36.9687	37.9575	35.8234
	ENSG00000143155	TIPRL	261726	TOR signaling pathway regulator	600.209	-0.330211	0.0999035	-3.3053	0.000948746	0.0118167	32.7538	31.7721	37.8711	35.6882	39.9301	44.073
	ENSG00000122966	CIT	11113	citron rho-interacting serine/threonine kinase	277.161	0.410536	0.124475	3.29813	0.000973305	0.0120737	19.6409	21.0473	20.335	14.5871	13.7484	14.126
	ENSG00000147853	AK3	50808	adenylate kinase 3	615.577	-0.306055	0.0927978	-3.29808	0.000973467	0.0120737	36.6706	33.1574	36.1003	37.4698	38.7346	45.7681
	ENSG00000151806	GUF1	60558	GTP binding elongation factor GUF1	362.075	-0.379216	0.114986	-3.29794	0.000973978	0.0120737	19.3571	18.5896	22.7341	23.7179	23.3722	26.1048
	ENSG00000070831	CDC42	998	cell division cycle 42	3336.92	-0.18206	0.0552082	-3.29769	0.000974827	0.0120737	203.846	190.901	208.491	198.874	212.562	222.399
	ENSG00000130741	EIF2S3	1968	eukaryotic translation initiation factor 2 subunit gamma	3958.64	-0.171773	0.0521097	-3.29637	0.000979445	0.012114	252.097	224.862	241.906	238.849	251.655	258.561
	ENSG00000164815	ORC5	5001	origin recognition complex subunit 5	155.328	-0.576215	0.174909	-3.29438	0.000986406	0.0121831	7.49307	8.13294	8.22539	8.79677	11.2976	13.3349
	ENSG00000165092	ALDH1A1	216	aldehyde dehydrogenase 1 family member A1	2778.67	-0.175115	0.0531873	-3.29241	0.000993329	0.0122515	171.092	163.821	169.135	179.61	171.197	175.049
	ENSG00000069943	PIGB	9488	phosphatidylinositol glycan anchor biosynthesis class B	138.909	-0.604745	0.183721	-3.29164	0.000996041	0.0122609	6.64159	6.39017	8.16827	8.07299	10.7596	11.1878
	ENSG00000178209	PLEC	5339	plectin	4535.59	0.416088	0.126416	3.29141	0.000996851	0.0122609	347.066	338.768	314.335	193.362	237.727	263.76
	ENSG00000184226	PCDH9	5101	protocadherin 9	2028.86	-0.231412	0.0703519	-3.28934	0.00100422	0.0123212	118.981	114.755	125.894	117.309	130.012	144.763
	ENSG00000136603	SKIL	6498	SKI like proto-oncogene	473.73	-0.344587	0.104761	-3.28925	0.00100454	0.0123212	25.6013	24.9797	29.8741	29.1184	31.9799	33.6763
	ENSG00000112245	PTP4A1	7803	protein tyrosine phosphatase 4A1	17.1846	1.7146	0.521301	3.28907	0.00100518	NA	1.64621	1.34059	2.05635	0.445406	0.358653	0.678046
	ENSG00000091844	RGS17	26575	regulator of G protein signaling 17	524.199	-0.320699	0.0975885	-3.28624	0.00101534	0.0124365	29.4046	27.8844	32.5588	32.459	34.4905	37.1795
	ENSG00000177200	CHD9	80205	chromodomain helicase DNA binding protein 9	1440.72	-0.231825	0.0706129	-3.28304	0.00102696	0.0125614	82.9347	81.3294	91.2218	86.6872	93.1901	98.3166
	ENSG00000164754	RAD21	5885	RAD21 cohesin complex component	2499.59	-0.195655	0.0596137	-3.28204	0.00103058	0.0125885	149.01	140.718	159.995	153.275	158.106	165.33
	ENSG00000081320	STK17B	9262	serine/threonine kinase 17b	565.286	-0.371684	0.113345	-3.27924	0.00104085	0.0126964	28.6667	29.1803	37.0142	33.4055	37.8379	42.9429
	ENSG00000197136	PCNX3	399909	pecanex 3	175.559	0.494133	0.150757	3.27767	0.00104666	0.0127497	13.4535	12.691	13.4805	8.68542	8.42835	8.9276
	ENSG00000197498	RPF2	84154	ribosome production factor 2 homolog	674.722	-0.305893	0.0933867	-3.27555	0.00105455	0.0128281	37.5789	36.4642	42.098	40.532	43.4568	49.6103
	ENSG00000067248	DHX29	54505	DExH-box helicase 29	749.847	-0.266802	0.0814807	-3.27441	0.00105881	0.0128624	44.9017	40.7094	45.868	47.1574	49.3148	49.7234
	ENSG00000133112	TPT1	7178	tumor protein, translationally-controlled 1	38119.9	-0.181071	0.0553547	-3.27111	0.00107126	0.0129958	2257.4	2189.86	2449.39	2255.2	2569.81	2406.27
	ENSG00000163322	ABRAXAS1	84142	abraxas 1, BRCA1 A complex subunit	261.059	-0.516282	0.157896	-3.26977	0.00107636	0.0130398	13.567	11.5291	16.2794	14.1416	19.6662	21.2454
	ENSG00000127914	AKAP9	10142	A-kinase anchoring protein 9	1329.51	-0.258098	0.0789459	-3.2693	0.00107814	0.0130435	75.2713	74.3136	83.6819	76.9996	87.5114	94.5874
	ENSG00000176105	YES1	7525	YES proto-oncogene 1, Src family tyrosine kinase	1471.62	-0.23421	0.0716615	-3.26828	0.00108203	0.0130728	86	82.0891	92.5356	87.6893	93.6085	103.289
	ENSG00000198727	CYTB	4519	cytochrome b	2379.86	-0.639383	0.195737	-3.26654	0.00108869	0.0131193	99.8509	137.232	120.925	145.258	170.898	202.171
	ENSG00000115318	LOXL3	84695	lysyl oxidase like 3	1787.98	0.21798	0.0667318	3.26651	0.00108884	0.0131193	134.875	117.928	118.811	102.666	94.4454	97.7516
	ENSG00000128731	HERC2	8924	HECT and RLD domain containing E3 ubiquitin protein ligase 2	326.178	0.369895	0.113298	3.26479	0.00109546	0.013164	24.239	23.4157	23.2481	16.7584	16.498	17.6292
	ENSG00000142856	ITGB3BP	23421	integrin subunit beta 3 binding protein	150.252	-0.555007	0.170004	-3.26466	0.00109594	0.013164	6.86865	7.41796	9.19644	10.1887	10.8791	10.8487
	ENSG00000119048	UBE2B	7320	ubiquitin conjugating enzyme E2 B	170.366	-0.572192	0.175283	-3.26439	0.001097	0.013164	7.49307	8.9373	9.76765	9.74326	12.0747	14.804
	ENSG00000135336	ORC3	23595	origin recognition complex subunit 3	637.246	-0.284787	0.0872923	-3.26245	0.00110454	0.0132188	35.9327	35.4811	39.5276	41.3671	41.6038	41.9258
	ENSG00000204634	TBC1D8	11138	TBC1 domain family member 8	406.68	0.35415	0.108556	3.26238	0.0011048	0.0132188	29.064	29.7165	29.1887	19.1525	22.9538	21.6975
	ENSG00000163291	PAQR3	152559	progestin and adipoQ receptor family member 3	253.713	-0.434644	0.133293	-3.26082	0.0011109	0.013259	13.1696	13.9869	14.2231	15.5335	16.9165	19.8893
	ENSG00000198001	IRAK4	51135	interleukin 1 receptor associated kinase 4	299.835	-0.394479	0.121024	-3.25952	0.001116	0.0132913	16.3485	15.6403	17.8788	18.9298	19.7857	22.2625
	ENSG00000221978	CCNL2	81669	cyclin L2	908.133	0.290232	0.0890454	3.25937	0.0011166	0.0132913	61.9882	61.712	68.7163	42.3136	50.6897	53.3396
	ENSG00000075089	ACTR6	64431	actin related protein 6	177.276	-0.5288	0.162346	-3.25724	0.00112501	0.0133734	8.85545	8.75855	10.2817	10.2443	13.2702	14.0129
	ENSG00000177469	CAVIN1	284119	caveolae associated protein 1	5082.35	0.151629	0.0465856	3.25486	0.00113448	0.0134569	348.428	342.388	341.068	281.719	282.798	295.628
	ENSG00000063660	GPC1	2817	glypican 1	953.438	0.2487	0.0764123	3.25471	0.00113506	0.0134569	71.241	65.6891	62.8328	51.8341	50.2115	53.6786
	ENSG00000178177	LCORL	254251	ligand dependent nuclear receptor corepressor like	136.651	-0.551805	0.169754	-3.25061	0.00115159	0.0136346	6.92542	6.97109	7.48282	9.01948	10.1618	9.83166
	ENSG00000118200	CAMSAP2	23271	calmodulin regulated spectrin associated protein family member 2	868.374	-0.257813	0.0795743	-3.2399	0.00119572	0.0141381	50.3512	47.5017	54.7788	55.7314	54.4555	58.764
	ENSG00000112701	SENP6	26054	SUMO specific peptidase 6	966.359	-0.284756	0.0879138	-3.23904	0.00119934	0.0141621	53.8139	51.3448	62.9471	57.5687	65.6335	66.4485
	ENSG00000167657	DAPK3	1613	death associated protein kinase 3	392.608	0.347034	0.107173	3.23807	0.00120339	0.0141777	27.7584	28.8228	28.2176	19.4865	21.6387	20.5674
	ENSG00000198707	CEP290	80184	centrosomal protein 290	650.939	-0.326257	0.100765	-3.2378	0.00120457	0.0141777	34.7406	35.3917	41.1841	37.7482	45.9674	45.7681
	ENSG00000129968	ABHD17A	81926	abhydrolase domain containing 17A, depalmitoylase	256.791	0.433904	0.134021	3.23759	0.00120546	0.0141777	20.0951	19.3046	17.4789	11.5249	14.107	13.4479
	ENSG00000178814	OPLAH	26873	5-oxoprolinase, ATP-hydrolysing	110.341	0.612759	0.189344	3.23622	0.00121125	0.014227	8.79868	7.99888	8.96796	5.0665	5.20047	5.31136
	ENSG00000109790	KLHL5	51088	kelch like family member 5	1191.16	-0.223256	0.0690255	-3.2344	0.00121897	0.0142987	70.0489	67.7447	74.257	74.5499	75.5563	79.1053
	ENSG00000101132	PFDN4	5203	prefoldin subunit 4	264.467	-0.42725	0.132114	-3.23394	0.00122094	0.0143029	14.2482	13.54	15.7082	15.8119	19.4271	18.9853
	ENSG00000113594	LIFR	3977	LIF receptor subunit alpha	370.45	-0.345037	0.106844	-3.22934	0.00124075	0.0145158	20.8898	20.2877	21.763	23.7179	24.8069	25.5397
	ENSG00000165934	CPSF2	53981	cleavage and polyadenylation specific factor 2	1015.49	-0.234586	0.0726974	-3.22688	0.00125147	0.0146219	59.604	58.1818	62.2045	62.4125	66.3509	67.3525
	ENSG00000062725	APPBP2	10513	amyloid beta precursor protein binding protein 2	584.52	-0.30629	0.095005	-3.22394	0.00126441	0.0147536	34.3433	30.4762	36.2146	35.9109	40.6474	38.7616
	ENSG00000092841	MYL6	4637	myosin light chain 6	15449.3	0.189889	0.0589155	3.22307	0.00126823	0.0147678	1164.26	1009.15	1007.27	917.815	813.426	844.506
	ENSG00000165997	ARL5B	221079	ADP ribosylation factor like GTPase 5B	249.507	-0.454514	0.141026	-3.22291	0.00126896	0.0147678	12.8858	12.5569	14.9656	14.7541	16.7969	20.2284
	ENSG00000177694	NAALADL2	254827	N-acetylated alpha-linked acidic dipeptidase like 2	173.686	-0.489437	0.151899	-3.22213	0.00127242	0.0147887	9.7637	9.33947	8.79659	12.6941	11.4171	12.0918
	ENSG00000085224	ATRX	546	ATRX chromatin remodeler	1235.47	-0.262584	0.0815521	-3.21983	0.00128264	0.0148686	66.9835	71.8112	77.6842	72.5455	84.6422	83.6256
	ENSG00000119314	PTBP3	9991	polypyrimidine tract binding protein 3	712.61	-0.28165	0.0875056	-3.21866	0.00128793	0.0149104	40.1334	40.62	42.9548	43.3714	44.9512	51.7575
	ENSG00000119326	CTNNAL1	8727	catenin alpha like 1	1557.73	-0.242225	0.0752859	-3.2174	0.00129356	0.0149561	90.5981	85.1724	99.7899	91.8093	106.998	102.611
	ENSG00000197586	ENTPD6	955	ectonucleoside triphosphate diphosphohydrolase 6	857.368	0.277314	0.0863422	3.2118	0.00131907	0.0152311	64.8264	57.7349	59.12	50.7763	42.2613	45.09
	ENSG00000048991	R3HDM1	23518	R3H domain containing 1	329.524	-0.37565	0.11698	-3.21122	0.00132173	0.0152375	19.868	17.2937	18.0502	21.5465	20.3835	24.7487
	ENSG00000135338	LCA5	167691	lebercilin LCA5	142.608	-0.540812	0.168444	-3.21063	0.00132444	0.0152375	8.23103	6.79235	7.36858	9.1865	10.1021	10.9617
	ENSG00000137996	RTCA	8634	RNA 3'-terminal phosphate cyclase	1016.91	-0.229898	0.071607	-3.21056	0.00132477	0.0152375	60.7961	57.9137	61.8618	62.8579	65.5738	67.6916
	ENSG00000081154	PCNP	57092	PEST proteolytic signal containing nuclear protein	679.338	-0.301225	0.093867	-3.20906	0.00133171	0.0152974	39.6225	34.5873	43.4689	42.0352	46.6847	45.09
	ENSG00000049449	RCN1	5954	reticulocalbin 1	782.637	-0.323303	0.100916	-3.20368	0.00135681	0.0155656	42.9149	43.1225	47.6387	43.3158	52.184	60.4591
	ENSG00000175550	DRAP1	10589	DR1 associated protein 1	3553.2	0.165677	0.0517415	3.20201	0.0013647	0.0156359	253.97	237.598	233.967	199.542	200.188	197.876
	ENSG00000118007	STAG1	10274	stromal antigen 1	645.548	-0.277247	0.0866003	-3.20146	0.00136732	0.0156457	38.4872	37.3132	36.6144	39.3628	42.4406	44.751
	ENSG00000152904	GGPS1	9453	geranylgeranyl diphosphate synthase 1	158.74	-0.510546	0.159547	-3.19997	0.00137444	0.0156859	9.47987	7.64139	8.16827	10.6897	10.9987	11.6398
	ENSG00000106089	STX1A	6804	syntaxin 1A	1126.23	0.226714	0.0708502	3.19991	0.0013747	0.0156859	79.0179	79.8547	75.3994	61.0763	61.8677	62.3802
	ENSG00000196911	KPNA5	3841	karyopherin subunit alpha 5	135.661	-0.547561	0.171152	-3.19926	0.0013778	0.0156859	7.7769	6.6136	6.85449	8.85245	9.68364	10.2837
	ENSG00000015532	XYLT2	64132	xylosyltransferase 2	430.416	0.331358	0.103574	3.19924	0.00137791	0.0156859	33.9459	29.0015	29.817	22.493	23.0734	22.3755
	ENSG00000107872	FBXL15	79176	F-box and leucine rich repeat protein 15	62.4551	0.891043	0.278607	3.19821	0.00138284	NA	6.01717	5.40706	4.16981	1.78162	3.1681	2.9382
	ENSG00000122376	SHLD2	54537	shieldin complex subunit 2	213.212	-0.473498	0.148062	-3.19798	0.00138394	0.0157344	10.672	11.0822	12.5666	12.527	15.6014	16.2731
	ENSG00000143797	MBOAT2	129642	membrane bound O-acyltransferase domain containing 2	600.966	-0.310707	0.0973015	-3.19324	0.00140686	0.0159744	33.4918	33.9617	35.9289	34.853	42.7395	41.3608
	ENSG00000131188	PRR7	80758	proline rich 7, synaptic	79.4607	0.740639	0.232028	3.19203	0.00141276	NA	6.92542	6.43485	5.7692	2.83946	4.00496	3.84226
	ENSG00000152484	USP12	219333	ubiquitin specific peptidase 12	402.688	-0.351147	0.110017	-3.19176	0.00141411	0.0160192	21.571	22.1645	24.3334	24.2746	27.0783	29.495
	ENSG00000198886	ND4	4538	NADH dehydrogenase subunit 4	4547.55	-1.03666	0.324799	-3.19169	0.00141442	0.0160192	154.857	233.308	184.9	252.657	351.54	490.453
	ENSG00000105376	ICAM5	7087	intercellular adhesion molecule 5	58.5065	0.871621	0.273281	3.18947	0.00142534	NA	5.61981	4.51333	4.34118	2.22703	2.03237	3.27722
	ENSG00000129562	DAD1	1603	defender against cell death 1	2288.08	-0.189629	0.0594916	-3.18749	0.00143515	0.0162333	145.434	134.417	133.32	150.492	143.342	140.921
	ENSG00000079950	STX7	8417	syntaxin 7	759.46	-0.264789	0.0831048	-3.1862	0.00144154	0.0162849	44.9017	41.4691	46.8961	46.6563	51.3472	49.9494
	ENSG00000118046	STK11	6794	serine/threonine kinase 11	248.453	0.422886	0.132824	3.18382	0.00145347	0.0163987	19.5274	18.098	17.2505	11.4135	13.4495	13.1089
	ENSG00000177239	MAN1B1	11253	mannosidase alpha class 1B member 1	1461.29	0.221516	0.069619	3.18183	0.00146349	0.0164908	108.025	96.4781	99.8471	85.2953	78.4853	76.5062
	ENSG00000144746	ARL6IP5	10550	ADP ribosylation factor like GTPase 6 interacting protein 5	1633.48	-0.214493	0.0674268	-3.18113	0.00146703	0.0165097	98.8291	89.0602	104.017	103.112	100.423	109.956
	ENSG00000168010	ATG16L2	89849	autophagy related 16 like 2	153.664	0.531723	0.167328	3.17773	0.00148432	0.016683	12.8291	11.8419	10.5102	8.12866	7.29262	6.89347
	ENSG00000178685	PARP10	84875	poly(ADP-ribose) polymerase family member 10	85.8725	0.724014	0.227995	3.17558	0.00149539	0.0167811	8.40132	5.80924	6.39752	3.6746	3.46698	4.52031
	ENSG00000131507	NDFIP1	80762	Nedd4 family interacting protein 1	958.114	-0.241681	0.076113	-3.1753	0.00149683	0.0167811	58.9228	53.0875	57.2921	57.6801	61.9872	65.9965
	ENSG00000263529	RN7SL122P	106480954	RNA, 7SL, cytoplasmic 122, pseudogene	21.5701	1.82579	0.575089	3.1748	0.00149939	NA	0.965017	3.9771	1.48514	0.334055	0.896633	0.452031
	ENSG00000129636	ITFG1	81533	integrin alpha FG-GAP repeat containing 1	1039.58	-0.228398	0.0719891	-3.17267	0.00151045	0.0169125	61.9314	60.6396	62.4901	66.6996	68.8016	64.4143
	ENSG00000151893	CACUL1	143384	CDK2 associated cullin domain 1	855.702	-0.282058	0.0889795	-3.16992	0.0015248	0.0170517	48.8753	47.3677	52.494	48.6606	58.1616	61.2501
	ENSG00000103266	STUB1	10273	STIP1 homology and U-box containing protein 1	835.764	0.263639	0.0831897	3.16913	0.00152897	0.0170767	65.1103	56.305	54.893	45.6541	45.2501	44.525
	ENSG00000197324	LRP10	26020	LDL receptor related protein 10	1247.55	0.223397	0.0705735	3.16544	0.00154846	0.0172315	93.039	82.5359	83.6248	66.8666	65.9324	73.1159
	ENSG00000151422	FER	2241	FER tyrosine kinase	716.913	-0.274358	0.0866736	-3.16542	0.00154859	0.0172315	40.8713	39.19	45.0111	44.0395	46.2663	50.0624
	ENSG00000177189	RPS6KA3	6197	ribosomal protein S6 kinase A3	494.579	-0.346416	0.109438	-3.16541	0.00154865	0.0172315	24.8066	26.9013	32.3303	31.6795	34.0123	33.1112
	ENSG00000119912	IDE	3416	insulin degrading enzyme	470.735	-0.316737	0.100074	-3.16502	0.0015507	0.0172326	28.2126	26.4991	26.4469	30.5103	33.4145	29.043
	ENSG00000065548	ZC3H15	55854	zinc finger CCCH-type containing 15	1249.95	-0.236385	0.0747267	-3.16333	0.00155977	0.0173117	72.433	68.6831	80.1975	76.3315	79.083	86.3378
	ENSG00000163734	CXCL3	2921	C-X-C motif chemokine ligand 3	325.317	0.381208	0.12065	3.15962	0.00157977	0.0175117	23.1604	23.237	24.5619	14.8098	18.4109	17.2902
	ENSG00000028839	TBPL1	9519	TATA-box binding protein like 1	191.867	-0.465147	0.147255	-3.15879	0.00158424	0.0175394	10.6152	9.96509	10.5102	11.8033	14.2864	13.6739
	ENSG00000163512	AZI2	64343	5-azacytidine induced 2	1012.06	-0.236413	0.074914	-3.1558	0.00160061	0.0176985	58.2416	59.9246	60.7765	61.3547	65.0956	69.3867
	ENSG00000108061	SHOC2	8036	SHOC2 leucine rich repeat scaffold protein	690.01	-0.284606	0.0902068	-3.15503	0.00160479	0.0177226	41.2119	35.7045	43.1262	42.3693	44.6523	48.4803
	ENSG00000129534	MIS18BP1	55320	MIS18 binding protein 1	200.435	-0.486737	0.154388	-3.15269	0.00161775	0.0178413	10.1611	9.96509	11.8811	12.026	13.2702	16.7251
	ENSG00000167702	KIFC2	90990	kinesin family member C2	140.813	0.530351	0.168239	3.15236	0.00161956	0.0178413	11.3531	10.2779	10.4531	6.51407	6.87419	7.23249
	ENSG00000144744	UBA3	9039	ubiquitin like modifier activating enzyme 3	427.184	-0.31944	0.101356	-3.15166	0.00162345	0.017862	24.8634	23.0582	25.3616	27.9492	26.899	29.947
	ENSG00000105373	NOP53	29997	NOP53 ribosome biogenesis factor	1147.88	0.230371	0.073107	3.15115	0.00162631	0.0178713	84.5241	76.8607	77.6842	58.1812	64.9162	65.7704
	ENSG00000113575	PPP2CA	5515	protein phosphatase 2 catalytic subunit alpha	681.503	-0.275197	0.0873742	-3.14964	0.00163474	0.0179416	38.6574	37.0898	43.2975	43.4828	44.1144	45.6551
	ENSG00000153214	TMEM87B	84910	transmembrane protein 87B	399.093	-0.364912	0.116061	-3.14415	0.00166571	0.018259	21.571	20.3323	25.3045	23.8292	27.1979	29.382
	ENSG00000134255	CEPT1	10390	choline/ethanolamine phosphotransferase 1	302.339	-0.40225	0.127974	-3.14322	0.00167098	0.0182941	16.6324	16.1318	17.4218	17.3152	22.6549	21.5845
	ENSG00000185324	CDK10	8558	cyclin dependent kinase 10	322.555	0.406111	0.129263	3.14174	0.00167947	0.0183644	27.134	23.9966	19.9923	16.7584	17.036	15.5951
	ENSG00000030582	GRN	2896	granulin precursor	1921.79	0.23993	0.0765092	3.13596	0.00171291	0.018707	146.001	127.848	128.579	116.863	96.8364	100.351
	ENSG00000148700	ADD3	120	adducin 3	1214.73	-0.208416	0.0665342	-3.13247	0.00173343	0.0189079	74.136	69.3534	74.0856	76.2201	76.9909	79.3314
	ENSG00000173327	MAP3K11	4296	mitogen-activated protein kinase kinase kinase 11	108.282	0.610157	0.195	3.12902	0.00175393	0.0190848	8.51486	8.66918	8.05402	5.62325	4.48317	5.19835
	ENSG00000112339	HBS1L	10767	HBS1 like translational GTPase	768.62	-0.257762	0.082378	-3.12901	0.00175396	0.0190848	43.8231	44.5971	46.6105	46.9347	51.8254	50.7404
	ENSG00000062194	GPBP1	65056	GC-rich promoter binding protein 1	740.169	-0.287852	0.092079	-3.12615	0.00177114	0.0192481	43.6528	38.4304	46.382	43.9282	47.94	53.7916
	ENSG00000243488	RN7SL337P	106481015	RNA, 7SL, cytoplasmic 337, pseudogene	11.0962	2.89489	0.926132	3.12579	0.00177331	NA	0.113531	2.85993	0.74257	0.167027	0.179327	0.113008
	ENSG00000030419	IKZF2	22807	IKAROS family zinc finger 2	685.486	-0.26283	0.0840887	-3.12563	0.00177427	0.0192586	39.6225	39.3688	41.0127	42.7033	43.397	47.6892
	ENSG00000139734	DIAPH3	81624	diaphanous related formin 3	347.287	-0.342271	0.109626	-3.12216	0.00179528	0.0194628	19.6977	18.9918	20.3921	22.326	23.1929	23.8446
	ENSG00000119335	SET	6418	SET nuclear proto-oncogene	5339.02	-0.201226	0.0644591	-3.12176	0.00179775	0.0194657	310.338	305.924	342.039	305.048	357.039	358.121
	ENSG00000266412	NCOA4	8031	nuclear receptor coactivator 4	2674.11	-0.174927	0.056128	-3.11657	0.00182967	0.0197872	164.848	153.721	166.621	174.098	161.932	170.076
	ENSG00000104219	ZDHHC2	51201	zinc finger DHHC-type palmitoyltransferase 2	580.984	-0.323595	0.103852	-3.11592	0.00183372	0.0198069	29.5749	31.8615	38.1567	36.8017	39.8105	38.6486
	ENSG00000115520	COQ10B	80219	coenzyme Q10B	253.961	-0.406708	0.130721	-3.11127	0.00186286	0.0200854	14.0211	12.7803	15.3655	15.9789	17.8729	17.8552
	ENSG00000184500	PROS1	5627	protein S	1592.31	-0.209847	0.067452	-3.11106	0.00186414	0.0200854	93.6067	89.4623	101.789	96.5975	101.798	106.792
	ENSG00000198467	TPM2	7169	tropomyosin 2	10919.3	0.15363	0.0493872	3.11072	0.0018663	0.0200854	780.926	728.568	711.153	637.265	607.2	600.071
	ENSG00000145740	SLC30A5	64924	solute carrier family 30 member 5	493.823	-0.332315	0.106892	-3.10888	0.001878	0.0201662	26.3961	26.8566	31.0166	29.0628	34.9687	34.3543
	ENSG00000182400	TRAPPC6B	122553	trafficking protein particle complex subunit 6B	184.815	-0.480138	0.154444	-3.10882	0.00187836	0.0201662	9.87723	9.07136	10.6816	11.3579	12.254	15.03
	ENSG00000218739	CEBPZOS	100505876	CEBPZ opposite strand	344.175	-0.347983	0.112037	-3.10595	0.00189671	0.0203386	19.7545	18.3215	20.2779	21.4352	22.894	24.6357
	ENSG00000127586	CHTF18	63922	chromosome transmission fidelity factor 18	85.681	0.670501	0.215933	3.10513	0.00190196	0.0203702	6.69835	7.14984	6.39752	3.78595	3.88541	4.18128
	ENSG00000204262	COL5A2	1290	collagen type V alpha 2 chain	7324.63	0.149615	0.0481902	3.10468	0.00190486	0.0203768	515.944	464.203	507.404	414.896	396.671	428.751
	ENSG00000140367	UBE2Q2	92912	ubiquitin conjugating enzyme E2 Q2	638.81	-0.274105	0.0882982	-3.10431	0.00190721	0.0203773	36.9545	35.4811	39.0706	38.6947	42.6797	43.6209
	ENSG00000152377	SPOCK1	6695	SPARC (osteonectin), cwcv and kazal like domains proteoglycan 1	1793.71	-0.209258	0.0675058	-3.09986	0.00193615	0.0206616	102.405	105.371	112.699	109.236	110.645	124.195
	ENSG00000113810	SMC4	10051	structural maintenance of chromosomes 4	715.257	-0.299689	0.0967544	-3.09742	0.00195214	0.0208072	40.1334	36.8217	46.6676	43.0374	46.6249	51.5315
	ENSG00000150768	DLAT	1737	dihydrolipoamide S-acetyltransferase	701.656	-0.278454	0.0899156	-3.09683	0.001956	0.0208233	42.2337	38.341	41.641	40.5876	47.6411	49.3843
	ENSG00000105643	ARRDC2	27106	arrestin domain containing 2	237.523	0.425146	0.137305	3.09636	0.00195912	0.0208315	17.5406	17.9193	17.1362	11.0238	13.569	11.5268
	ENSG00000165338	HECTD2	143279	HECT domain E3 ubiquitin protein ligase 2	128.346	-0.626398	0.202335	-3.09585	0.00196248	0.0208376	4.99538	7.14984	7.08297	7.79461	8.60768	11.6398
	ENSG00000052723	SIKE1	80143	suppressor of IKBKE 1	371.887	-0.329037	0.106301	-3.09533	0.00196593	0.0208376	21.0601	21.2708	21.2489	24.7757	24.0895	25.0877
	ENSG00000140859	KIFC3	3801	kinesin family member C3	314.675	0.366677	0.118466	3.09521	0.00196674	0.0208376	22.0251	23.952	22.3913	16.146	16.7372	16.1601
	ENSG00000119673	ACOT2	10965	acyl-CoA thioesterase 2	59.3964	0.805879	0.260701	3.0912	0.0019935	NA	4.93862	5.09426	4.62678	2.67244	2.80945	2.14714
	ENSG00000128159	TUBGCP6	85378	tubulin gamma complex associated protein 6	284.821	0.372573	0.120537	3.09094	0.00199521	0.021114	21.4574	20.0195	20.6777	15.0881	14.7646	14.352
	ENSG00000170604	IRF2BP1	26145	interferon regulatory factor 2 binding protein 1	63.0428	0.814185	0.263413	3.09091	0.00199542	NA	5.39274	4.73677	5.48359	2.28271	3.52676	2.26015
	ENSG00000137812	KNL1	57082	kinetochore scaffold 1	465.718	-0.324905	0.105158	-3.08969	0.00200367	0.0211783	24.5796	25.2925	29.9884	30.6217	31.0235	30.7381
	ENSG00000072609	CHFR	55743	checkpoint with forkhead and ring finger domains	271.602	0.384633	0.124504	3.08933	0.00200611	0.0211788	20.0383	20.1536	19.0212	13.4735	13.8082	14.917
	ENSG00000115232	ITGA4	3676	integrin subunit alpha 4	980.43	-0.259177	0.0839452	-3.08746	0.00201877	0.0212871	54.3248	54.875	62.7757	58.1255	64.5576	68.3696
	ENSG00000112902	SEMA5A	9037	semaphorin 5A	800.218	-0.268525	0.0870306	-3.0854	0.00203276	0.0214092	48.1941	46.4739	45.0683	53.0033	46.1467	57.4079
	ENSG00000265813	RN7SL300P	106481004	RNA, 7SL, cytoplasmic 300, pseudogene	217.494	0.444635	0.144173	3.08403	0.00204218	0.0214828	15.3267	16.0871	16.8506	9.46488	11.8953	11.6398
	ENSG00000136450	SRSF1	6426	serine and arginine rich splicing factor 1	182.824	-0.488431	0.1584	-3.08352	0.00204564	0.0214938	10.0475	8.66918	10.5102	10.8568	12.4333	15.03
	ENSG00000124802	EEF1E1	9521	eukaryotic translation elongation factor 1 epsilon 1	69.3121	-0.742492	0.240865	-3.0826	0.00205199	NA	3.34918	2.94931	3.71285	4.39839	5.67868	5.42437
	ENSG00000117151	CTBS	1486	chitobiase	254.579	-0.399363	0.12957	-3.08221	0.00205473	0.0215637	13.3967	14.0316	14.7943	15.8676	17.3349	18.6463
	ENSG00000245694	CRNDE	643911	colorectal neoplasia differentially expressed	92.0409	-0.694401	0.225343	-3.08153	0.0020594	0.0215872	3.8033	4.06647	5.65495	7.18217	5.49935	7.68452
	ENSG00000058804	NDC1	55706	NDC1 transmembrane nucleoporin	446.656	-0.325163	0.105545	-3.0808	0.00206445	0.0216146	24.8066	23.1923	28.5033	28.84	28.6325	31.3031
	ENSG00000148411	NACC2	138151	NACC family member 2	160.321	0.52312	0.169882	3.07931	0.00207483	0.0216976	10.4449	12.6463	13.3091	7.07082	8.42835	8.02354
	ENSG00000133110	POSTN	10631	periostin	19995	-0.187234	0.0608501	-3.07697	0.00209118	0.0218429	1228.69	1080.12	1302.64	1183.67	1241.96	1378.13
	ENSG00000138777	PPA2	27068	inorganic pyrophosphatase 2	840.908	-0.263635	0.0856906	-3.07659	0.00209381	0.0218446	50.0674	44.6865	52.5511	50.1639	53.9175	60.1201
	ENSG00000182095	TNRC18	84629	trinucleotide repeat containing 18	288.93	0.443793	0.144322	3.07502	0.00210489	0.0219344	20.2654	21.3155	22.5056	11.1908	16.9763	15.7081
	ENSG00000179562	GCC1	79571	GRIP and coiled-coil domain containing 1	187.996	0.463084	0.150687	3.07314	0.00211816	0.0220467	13.8508	13.8528	14.5658	9.68758	10.1618	8.13655
	ENSG00000031698	SARS1	6301	seryl-tRNA synthetase 1	4990.61	0.148522	0.0483469	3.072	0.0021263	0.0221056	349.62	323.932	340.154	287.176	281.184	275.965
	ENSG00000121281	ADCY7	113	adenylate cyclase 7	685.926	0.258543	0.0841724	3.07158	0.00212926	0.0221104	51.6568	45.6696	47.0675	37.1357	37.0011	37.2925
	ENSG00000124795	DEK	7913	DEK proto-oncogene	771.669	-0.281457	0.0916447	-3.07118	0.00213218	0.0221148	43.8799	40.8434	49.8664	46.4893	53.8578	50.7404
	ENSG00000086666	ZFAND6	54469	zinc finger AN1-type containing 6	411.36	-0.317223	0.103315	-3.07045	0.00213737	0.0221428	24.6931	21.9857	23.9907	27.1698	25.7035	28.7039
	ENSG00000123179	EBPL	84650	EBP like	399.566	-0.317331	0.103373	-3.06976	0.0021423	0.0221679	22.5928	22.2092	23.8193	25.7222	26.2415	27.2348
	ENSG00000146731	CCT6A	908	chaperonin containing TCP1 subunit 6A	2921.74	-0.174636	0.0569314	-3.06747	0.00215876	0.0223079	175.633	166.904	187.527	179.109	187.994	185.898
	ENSG00000138078	PREPL	9581	prolyl endopeptidase like	656.801	-0.280651	0.0915012	-3.06718	0.00216086	0.0223079	40.3037	34.0511	40.213	39.6968	44.3535	44.638
	ENSG00000100580	TMED8	283578	transmembrane p24 trafficking protein family member 8	349.131	-0.348352	0.113603	-3.06639	0.00216657	0.0223375	21.0033	18.0087	20.5635	24.4417	23.3125	21.8105
	ENSG00000203668	CHML	1122	CHM like Rab escort protein	320.732	-0.383262	0.125011	-3.06583	0.00217064	0.0223375	15.9512	17.2937	20.335	20.099	21.579	23.2796
	ENSG00000107331	ABCA2	20	ATP binding cassette subfamily A member 2	255.931	0.401644	0.13101	3.06575	0.00217128	0.0223375	18.903	19.7961	17.4218	12.4157	13.569	13.4479
	ENSG00000061273	HDAC7	51564	histone deacetylase 7	412.767	0.34001	0.110978	3.06377	0.00218566	0.0224594	30.1426	29.5824	29.7028	23.9963	21.8181	18.7593
	ENSG00000172893	DHCR7	1717	7-dehydrocholesterol reductase	991.829	0.22976	0.0750121	3.06297	0.00219153	0.0224936	73.1142	66.7616	67.1169	56.7336	52.9611	53.0006
	ENSG00000197006	METTL9	51108	methyltransferase like 9	4227.42	-0.197246	0.0644388	-3.06099	0.00220609	0.0226169	243.922	247.429	268.296	242.301	282.32	282.18
	ENSG00000156030	MIDEAS	91748	mitotic deacetylase associated SANT domain protein	235.527	0.413855	0.135351	3.05763	0.00223092	0.022845	18.1083	15.3721	18.5642	12.1373	11.7758	12.0918
	ENSG00000115561	CHMP3	51652	charged multivesicular body protein 3	779.433	-0.260772	0.0853038	-3.05698	0.00223579	0.0228685	47.002	46.2058	43.6402	46.879	54.3957	50.4014
	ENSG00000104368	PLAT	5327	plasminogen activator, tissue type	6675.58	0.180578	0.0590965	3.05565	0.00224575	0.0229332	488.923	443.379	438.059	399.195	364.571	352.132
	ENSG00000204217	BMPR2	659	bone morphogenetic protein receptor type 2	829.444	-0.255533	0.0836321	-3.05544	0.00224729	0.0229332	45.9802	47.0549	52.8367	51.2217	55.0533	54.9217
	ENSG00000117155	SSX2IP	117178	SSX family member 2 interacting protein	191.675	-0.478112	0.156559	-3.05388	0.002259	0.0230155	10.4449	8.84792	11.5384	11.4692	13.2702	15.256
	ENSG00000112742	TTK	7272	TTK protein kinase	300.814	-0.367093	0.120213	-3.05368	0.00226054	0.0230155	15.9512	16.3106	18.3929	20.0433	19.4868	21.0194
	ENSG00000180776	ZDHHC20	253832	zinc finger DHHC-type palmitoyltransferase 20	641.238	-0.293936	0.0962884	-3.05266	0.00226826	0.0230675	35.6489	34.5873	40.7842	37.7482	43.2775	45.3161
	ENSG00000012817	KDM5D	8284	lysine demethylase 5D	482.467	0.297014	0.0973379	3.05137	0.00227799	0.02314	34.2865	32.6211	35.9861	26.3346	25.8828	24.8617
	ENSG00000198786	ND5	4540	NADH dehydrogenase subunit 5	985.434	-1.20331	0.394529	-3.04999	0.00228848	0.02322	30.8805	47.7698	35.9861	52.2239	74.5999	119.449
	ENSG00000111530	CAND1	55832	cullin associated and neddylation dissociated 1	2005.8	-0.204262	0.0669899	-3.04915	0.00229491	0.0232586	119.719	110.778	129.778	124.046	133.837	125.099
	ENSG00000161547	SRSF2	6427	serine and arginine rich splicing factor 2	640.705	0.271383	0.0890359	3.04801	0.00230358	0.0233199	44.334	43.3906	47.3531	32.0136	35.4469	36.3885
	ENSG00000135047	CTSL	1514	cathepsin L	3406.96	0.165987	0.0544666	3.0475	0.00230752	0.0233284	246.874	221.377	228.083	194.977	191.999	185.559
	ENSG00000146830	GIGYF1	64599	GRB10 interacting GYF protein 1	240.411	0.429532	0.140986	3.04662	0.00231429	0.0233284	16.4053	19.528	17.2505	11.4135	13.2702	11.8658
	ENSG00000151835	SACS	26278	sacsin molecular chaperone	1963.88	-0.236252	0.0775535	-3.04631	0.00231671	0.0233284	106.379	110.957	130.407	117.42	129.115	133.01
	ENSG00000140157	NIPA2	81614	NIPA magnesium transporter 2	530.868	-0.321637	0.105583	-3.0463	0.00231676	0.0233284	27.6449	29.8953	33.3014	31.1784	36.7022	37.6315
	ENSG00000091164	TXNL1	9352	thioredoxin like 1	679.469	-0.282179	0.0926334	-3.04619	0.00231758	0.0233284	36.8409	39.056	42.2694	40.4763	46.6847	46.1071
	ENSG00000065923	SLC9A7	84679	solute carrier family 9 member A7	2692.01	-0.160549	0.0527205	-3.04529	0.00232455	0.0233577	168.878	157.028	165.136	170.368	167.192	169.511
	ENSG00000180287	PLD5	200150	phospholipase D family member 5	311.184	-0.361153	0.1186	-3.04513	0.00232576	0.0233577	17.4271	17.249	17.7074	18.8184	21.041	22.8275
	ENSG00000149115	TNKS1BP1	85456	tankyrase 1 binding protein 1	530.245	0.301086	0.0989083	3.0441	0.00233379	0.0233975	41.3254	36.6429	34.7865	27.3368	26.8392	30.9641
	ENSG00000100292	HMOX1	3162	heme oxygenase 1	7831.82	0.174812	0.0574295	3.04394	0.00233501	0.0233975	579.975	509.962	514.658	465.951	415.858	431.011
	ENSG00000088451	TGDS	23483	TDP-glucose 4,6-dehydratase	147.395	-0.53048	0.174483	-3.0403	0.00236345	0.0236559	7.60661	6.56891	9.13932	9.29785	11.0585	10.7357
	ENSG00000108797	CNTNAP1	8506	contactin associated protein 1	761.326	0.26384	0.0868362	3.03837	0.00237862	0.0237808	57.674	53.3557	49.4666	43.4271	39.2725	40.6827
	ENSG00000134900	TPP2	7174	tripeptidyl peptidase 2	1145.12	-0.209081	0.0688445	-3.03701	0.0023894	0.0238559	67.4944	67.3425	70.2014	71.9888	73.8228	73.342
	ENSG00000144642	RBMS3	27303	RNA binding motif single stranded interacting protein 3	325.13	-0.341757	0.112545	-3.03663	0.00239236	0.0238559	18.6759	17.6512	19.0212	21.5465	21.1008	22.2625
	ENSG00000100075	SLC25A1	6576	solute carrier family 25 member 1	1361.17	0.228605	0.0752882	3.0364	0.0023942	0.0238559	102.349	96.1206	85.1099	74.0488	75.6161	74.02
	ENSG00000140988	RPS2	6187	ribosomal protein S2	19204.2	0.209585	0.0690411	3.03565	0.00240016	0.0238885	1477.16	1268.25	1233.75	1175.43	985.699	1016.73
	ENSG00000156735	BAG4	9530	BAG cochaperone 4	346.198	-0.374186	0.123353	-3.03345	0.00241776	0.0240366	19.1868	18.0087	20.6777	20.8227	21.4594	27.9129
	ENSG00000166710	B2M	567	beta-2-microglobulin	7963.91	-0.143494	0.0473245	-3.03214	0.00242828	0.0241142	504.023	454.596	502.891	481.762	501.816	508.986
	ENSG00000072571	HMMR	3161	hyaluronan mediated motility receptor	276.154	-0.454937	0.150167	-3.02955	0.00244922	0.0242949	12.7155	13.8528	18.3358	16.2016	20.8617	20.0024
	ENSG00000150995	ITPR1	3708	inositol 1,4,5-trisphosphate receptor type 1	1396.07	0.194028	0.064072	3.02828	0.0024595	0.0243697	98.7156	92.5457	96.0771	75.9974	75.5563	81.2525
	ENSG00000240342	RPS2P5	100130562	ribosomal protein S2 pseudogene 5	1541.14	0.23277	0.0768804	3.02769	0.00246427	0.0243897	106.152	111.18	103.617	75.3293	91.2175	86.6769
	ENSG00000167716	WDR81	124997	WD repeat domain 81	272.045	0.378983	0.125265	3.02544	0.00248271	0.0245448	20.9465	19.2599	19.2497	14.9768	13.2702	13.8999
	ENSG00000179833	SERTAD2	9792	SERTA domain containing 2	517.066	-0.295825	0.0978317	-3.02381	0.00249612	0.0246499	28.1558	29.5824	31.5878	31.7909	33.5939	36.6145
	ENSG00000197694	SPTAN1	6709	spectrin alpha, non-erythrocytic 1	4027.79	0.165848	0.0548665	3.02274	0.00250493	0.0247094	286.553	265.036	270.524	234.172	210.47	233.361
	ENSG00000055483	USP36	57602	ubiquitin specific peptidase 36	376.034	0.353259	0.116919	3.02139	0.00251616	0.0247926	30.3697	25.1138	26.2184	21.7692	18.112	18.8723
	ENSG00000170860	LSM3	27258	LSM3 homolog, U6 small nuclear RNA and mRNA degradation associated	477.67	-0.301427	0.0998278	-3.01947	0.00253221	0.0249052	27.4746	26.2757	28.846	28.8957	33.295	31.9812
	ENSG00000213190	MLLT11	10962	MLLT11 transcription factor 7 cofactor	219.239	-0.415757	0.137699	-3.01931	0.0025335	0.0249052	11.4667	12.3782	12.4523	14.6984	15.721	14.239
	ENSG00000115866	DARS1	1615	aspartyl-tRNA synthetase 1	1963.97	-0.176023	0.0583048	-3.01901	0.00253601	0.0249052	121.252	113.861	121.21	122.264	126.784	122.613
	ENSG00000116459	ATP5PB	515	ATP synthase peripheral stalk-membrane subunit b	2233.14	-0.171076	0.0566994	-3.01724	0.00255088	0.0250234	137.77	129.055	139.032	143.532	138.201	140.242
	ENSG00000092108	SCFD1	23256	sec1 family domain containing 1	1395.25	-0.231381	0.0767105	-3.0163	0.00255883	0.0250737	83.4456	74.3583	90.0223	82.5115	92.7716	93.9093
	ENSG00000108256	NUFIP2	57532	nuclear FMR1 interacting protein 2	1081.39	-0.23737	0.0787173	-3.01548	0.00256575	0.0251054	60.1149	61.8908	69.2303	68.2585	66.2911	74.698
	ENSG00000078114	NEBL	10529	nebulette	284.469	-0.370428	0.122852	-3.01524	0.00256773	0.0251054	15.5538	15.4168	16.7935	17.5379	19.3075	20.5674
	ENSG00000147677	EIF3H	8667	eukaryotic translation initiation factor 3 subunit H	4123.71	-0.156059	0.0517644	-3.0148	0.00257146	0.0251142	257.432	240.771	255.558	267.132	257.513	250.425
	ENSG00000078124	ACER3	55331	alkaline ceramidase 3	201.494	-0.444054	0.147347	-3.01366	0.00258113	0.0251735	10.7287	10.0098	12.1667	14.1973	12.3138	15.03
	ENSG00000116954	RRAGC	64121	Ras related GTP binding C	231.872	-0.412111	0.136758	-3.01342	0.00258321	0.0251735	12.6588	12.5569	13.0807	13.8076	16.7372	16.8381
	ENSG00000239884	RN7SL608P	106480521	RNA, 7SL, cytoplasmic 608, pseudogene	111.646	0.708658	0.235267	3.01215	0.00259406	0.025245	7.9472	6.6136	12.3952	5.7346	5.1407	4.06827
	ENSG00000143401	ANP32E	81611	acidic nuclear phosphoprotein 32 family member E	518.639	-0.349882	0.116168	-3.01186	0.00259654	0.025245	29.064	27.3034	31.3022	27.9492	35.5067	40.7958
	ENSG00000111231	GPN3	51184	GPN-loop GTPase 3	199.848	-0.43328	0.143872	-3.01156	0.00259908	0.025245	11.3531	10.6354	10.9101	12.8054	15.0037	13.1089
	ENSG00000075945	KIFAP3	22920	kinesin associated protein 3	508.676	-0.311322	0.103407	-3.01063	0.00260703	0.0252945	29.4046	26.5438	31.4164	31.5682	31.0833	38.3096
	ENSG00000084733	RAB10	10890	RAB10, member RAS oncogene family	2159.82	-0.181125	0.0601688	-3.01028	0.00261003	0.0252959	139.814	121.011	130.064	132.286	135.332	142.39
	ENSG00000119714	GPR68	8111	G protein-coupled receptor 68	46.212	0.896964	0.297971	3.01024	0.00261043	NA	3.8033	3.35149	4.45542	2.00433	1.73349	2.03414
	ENSG00000123106	CCDC91	55297	coiled-coil domain containing 91	196.492	-0.439704	0.146195	-3.00765	0.00263273	0.0254604	11.4667	10.1438	10.4531	12.0816	13.3299	15.143
	ENSG00000143353	LYPLAL1	127018	lysophospholipase like 1	180.431	-0.467842	0.15555	-3.00765	0.00263275	0.0254604	9.82047	9.60759	9.71053	10.5227	13.6288	13.3349
	ENSG00000107798	LIPA	3988	lipase A, lysosomal acid type	986.173	-0.231166	0.0768763	-3.00699	0.00263848	0.0254737	59.4337	53.2216	62.6615	61.6331	64.0196	64.4143
	ENSG00000122565	CBX3	11335	chromobox 3	1510.97	-0.219253	0.0729184	-3.00683	0.00263986	0.0254737	91.3928	81.8656	96.2485	88.9142	99.4067	102.159
	ENSG00000128805	ARHGAP22	58504	Rho GTPase activating protein 22	1708.79	0.197965	0.0658553	3.00605	0.00264665	0.0255075	126.36	115.783	110.129	91.1412	94.9833	98.3166
	ENSG00000163960	UBXN7	26043	UBX domain protein 7	892.107	-0.233467	0.0776731	-3.00577	0.00264912	0.0255075	51.8271	50.8979	55.4071	54.2282	58.2812	59.781
	ENSG00000204574	ABCF1	23	ATP binding cassette subfamily F member 1	658.798	0.271816	0.0904488	3.00519	0.00265413	0.025528	51.7703	43.7928	43.8687	36.0222	35.7458	34.5803
	ENSG00000142102	PGGHG	80162	protein-glucosylgalactosylhydroxylysine glucosidase	198.553	0.454245	0.151226	3.00375	0.00266677	0.0256038	14.6456	15.9531	13.4234	9.29785	9.44454	11.4138
	ENSG00000198919	DZIP3	9666	DAZ interacting zinc finger protein 3	202.458	-0.432446	0.143974	-3.00363	0.00266778	0.0256038	10.3881	11.4397	11.2528	12.8611	13.569	15.256
	ENSG00000171492	LRRC8D	55144	leucine rich repeat containing 8 VRAC subunit D	161.439	-0.464905	0.154889	-3.00154	0.00268621	0.0257527	8.96898	8.40106	8.79659	10.7454	11.178	11.5268
	ENSG00000185414	MRPL30	51263	mitochondrial ribosomal protein L30	419.668	-0.323575	0.107848	-3.00029	0.00269722	0.0258254	22.763	24.086	25.1331	26.0006	30.1866	27.0088
	ENSG00000067057	PFKP	5214	phosphofructokinase, platelet	9260.33	0.14287	0.047623	3.00002	0.00269961	0.0258254	667.678	599.29	610.335	526.025	529.85	514.637
	ENSG00000188171	ZNF626	199777	zinc finger protein 626	59.7625	-0.766222	0.25545	-2.9995	0.00270425	NA	2.61122	2.6365	3.313	4.28703	4.72227	4.4073
	ENSG00000162695	SLC30A7	148867	solute carrier family 30 member 7	353.594	-0.353001	0.117689	-2.99944	0.00270478	0.0258327	18.2786	20.1983	21.1347	22.2146	22.2365	26.6698
	ENSG00000197780	TAF13	6884	TATA-box binding protein associated factor 13	275.248	-0.416013	0.138704	-2.99928	0.00270619	0.0258327	14.8159	14.0762	16.6221	15.5892	21.3996	19.2113
	ENSG00000184445	KNTC1	9735	kinetochore associated 1	660.748	-0.279578	0.0932399	-2.99848	0.00271327	0.0258724	36.0462	37.0451	41.8124	39.8082	42.8591	47.0112
	ENSG00000164647	STEAP1	26872	STEAP family member 1	747.856	-0.262745	0.0876447	-2.99784	0.00271901	0.0258993	44.1637	41.3797	46.2107	49.8855	51.2276	43.96
	ENSG00000206527	HACD2	201562	3-hydroxyacyl-CoA dehydratase 2	315.738	-0.359949	0.120109	-2.99685	0.00272781	0.0259552	18.8462	16.1765	18.2215	20.5444	19.3075	23.7316
	ENSG00000138757	G3BP2	9908	G3BP stress granule assembly factor 2	1312.97	-0.213749	0.0713871	-2.99423	0.00275139	0.0261515	78.0528	74.2689	82.1396	77.3893	85.9572	88.711
	ENSG00000163882	POLR2H	5437	RNA polymerase II, I and III subunit H	638.905	0.255553	0.0854321	2.9913	0.00277794	0.0263755	45.4693	44.1949	44.7255	35.1871	34.9089	33.6763
	ENSG00000138035	PNPT1	87178	polyribonucleotide nucleotidyltransferase 1	382.226	-0.326942	0.109334	-2.9903	0.00278699	0.0264332	22.5928	19.7961	23.2481	24.386	26.6599	24.7487
	ENSG00000196236	XPNPEP3	63929	X-prolyl aminopeptidase 3	370.941	-0.348933	0.116793	-2.98762	0.00281158	0.0266379	19.4139	21.1367	22.0486	22.66	23.432	28.4779
	ENSG00000163605	PPP4R2	151987	protein phosphatase 4 regulatory subunit 2	549.667	-0.323122	0.108226	-2.98562	0.00283002	0.0267631	28.7234	28.644	36.9	34.0179	37.6586	37.4055
	ENSG00000113318	MSH3	4437	mutS homolog 3	493.42	-0.306104	0.10254	-2.98522	0.00283374	0.0267631	27.9287	26.9906	29.9884	28.7844	32.9961	35.9364
	ENSG00000143127	ITGA10	8515	integrin subunit alpha 10	2305.06	0.178408	0.0597639	2.98521	0.00283384	0.0267631	163.201	145.499	164.336	131.339	126.664	127.699
	ENSG00000120992	LYPLA1	10434	lysophospholipase 1	317.579	-0.340785	0.114223	-2.98352	0.00284955	0.0268828	18.6759	17.6065	17.8788	21.8806	20.503	20.9064
	ENSG00000176619	LMNB2	84823	lamin B2	574.1	0.348291	0.116795	2.98207	0.00286303	0.0269812	42.0066	42.8543	38.8992	23.6622	34.0721	32.7722
	ENSG00000167291	TBC1D16	125058	TBC1 domain family member 16	462.707	0.299692	0.100511	2.98168	0.0028667	0.0269871	32.6403	33.5149	32.1019	22.9384	24.9264	26.4438
	ENSG00000177058	SLC38A9	153129	solute carrier family 38 member 9	153.977	-0.48292	0.162047	-2.98011	0.00288141	0.0270968	8.1175	8.08825	8.45387	10.3557	9.74341	12.0918
	ENSG00000132313	MRPL35	51318	mitochondrial ribosomal protein L35	318.696	-0.348607	0.117002	-2.9795	0.00288718	0.0271224	17.3703	18.4555	18.0502	19.9876	20.8019	23.1666
	ENSG00000165637	VDAC2	7417	voltage dependent anion channel 2	1652.3	-0.185466	0.0622615	-2.97883	0.00289355	0.0271535	103.427	95.5397	99.6757	100.55	108.373	104.871
	ENSG00000254999	BRK1	55845	BRICK1 subunit of SCAR/WAVE actin nucleating complex	1889.5	-0.170751	0.0574256	-2.97344	0.00294485	0.0275729	115.802	111.716	115.555	117.197	118.654	121.483
	ENSG00000151208	DLG5	9231	discs large MAGUK scaffold protein 5	313.418	0.372699	0.125346	2.97337	0.00294547	0.0275729	23.6713	19.7961	24.7333	16.2573	14.7048	17.9682
	ENSG00000136240	KDELR2	11014	KDEL endoplasmic reticulum protein retention receptor 2	2769.78	-0.171213	0.0575863	-2.97315	0.00294758	0.0275729	170.184	158.726	173.647	164.967	172.931	186.576
	ENSG00000087116	ADAMTS2	9509	ADAM metallopeptidase with thrombospondin type 1 motif 2	1243.78	0.19841	0.0667638	2.97182	0.00296044	0.027617	88.7816	81.7316	86.1952	69.8731	67.1279	69.7257
	ENSG00000120805	ARL1	400	ADP ribosylation factor like GTPase 1	1168.69	-0.213521	0.0718512	-2.97171	0.00296142	0.027617	76.2363	64.9295	67.9166	73.659	73.7032	76.7322
	ENSG00000115947	ORC4	5000	origin recognition complex subunit 4	175.823	-0.470002	0.15816	-2.97169	0.00296164	0.027617	9.5934	8.267	10.7958	12.6941	12.6126	10.9617
	ENSG00000130962	PRRG1	5638	proline rich and Gla domain 1	175.519	-0.456141	0.15358	-2.97007	0.00297736	0.0277079	9.25281	9.11604	10.3389	12.7498	12.3735	10.9617
	ENSG00000171302	CANT1	124583	calcium activated nucleotidase 1	342.932	0.335705	0.113041	2.96976	0.00298034	0.0277079	24.466	25.65	23.648	17.9833	17.8729	18.3072
	ENSG00000163874	ZC3H12A	80149	zinc finger CCCH-type containing 12A	97.091	0.626498	0.210962	2.96972	0.00298075	0.0277079	8.28779	6.6136	8.05402	5.23352	4.48317	3.72925
	ENSG00000172366	MCRIP2	84331	MAPK regulated corepressor interacting protein 2	251.041	0.435381	0.14673	2.96723	0.00300496	0.0279036	21.0033	17.6512	17.1933	10.8011	15.1232	12.0918
	ENSG00000137364	TPMT	7172	thiopurine S-methyltransferase	266.921	-0.368039	0.124065	-2.96651	0.00301204	0.0279402	15.6673	14.3444	15.0228	17.0368	18.7695	17.8552
	ENSG00000198689	SLC9A6	10479	solute carrier family 9 member A6	234.248	-0.402991	0.135873	-2.96593	0.00301767	0.0279631	13.6805	12.3335	12.7379	14.3643	15.3025	18.1942
	ENSG00000186063	AIDA	64853	axin interactor, dorsalization associated	263.759	-0.385317	0.129973	-2.9646	0.0030308	0.0280371	15.27	12.8697	15.9938	16.7027	17.5142	19.2113
	ENSG00000275961	RN7SL210P	106479298	RNA, 7SL, cytoplasmic 210, pseudogene	113.926	0.686425	0.23155	2.96448	0.00303198	0.0280371	7.03895	11.3057	8.73947	4.34271	6.75464	4.4073
	ENSG00000115233	PSMD14	10213	proteasome 26S subunit, non-ATPase 14	1702.53	-0.179136	0.0604722	-2.96229	0.00305356	0.0281947	102.916	99.0252	106.359	105.895	108.014	108.826
	ENSG00000108389	MTMR4	9110	myotubularin related protein 4	743.666	0.257971	0.0870901	2.96211	0.00305538	0.0281947	52.565	54.3388	48.9525	39.8082	37.8977	43.6209
	ENSG00000182149	IST1	9798	IST1 factor associated with ESCRT-III	781.363	0.259314	0.0875639	2.96143	0.00306218	0.028228	56.6522	49.5126	58.7201	42.0352	44.8317	39.6657
	ENSG00000175387	SMAD2	4087	SMAD family member 2	1788.51	-0.183386	0.061963	-2.95961	0.00308032	0.0283658	104.392	106.756	111.842	110.572	112.557	116.624
	ENSG00000230989	HSBP1	3281	heat shock factor binding protein 1	1271.88	-0.22201	0.0750509	-2.95812	0.0030952	0.0284733	72.433	78.3354	75.7421	77.5564	86.9136	79.8964
	ENSG00000166311	SMPD1	6609	sphingomyelin phosphodiesterase 1	849.246	0.253797	0.085812	2.95759	0.00310051	0.0284925	63.0099	59.8799	55.5214	49.7741	42.7395	45.6551
	ENSG00000185504	FAAP100	80233	FA core complex associated protein 100	170.237	0.45391	0.153548	2.95615	0.0031151	0.028597	13.3399	11.7525	12.9664	8.51839	8.60768	8.47557
	ENSG00000006118	TMEM132A	54972	transmembrane protein 132A	112.262	0.563313	0.190649	2.95471	0.00312963	0.0287007	9.36634	8.17763	8.22539	4.78812	5.49935	5.9894
	ENSG00000100968	NFATC4	4776	nuclear factor of activated T cells 4	378.406	0.348942	0.118111	2.95437	0.00313311	0.0287029	31.1644	26.9906	23.648	19.0968	19.8455	20.5674
	ENSG00000078140	UBE2K	3093	ubiquitin conjugating enzyme E2 K	419.079	-0.31804	0.107702	-2.95295	0.00314748	0.0288048	22.8766	25.2479	23.5337	27.2255	25.7035	30.3991
	ENSG00000155008	APOOL	139322	apolipoprotein O like	376.051	-0.327928	0.111092	-2.95186	0.00315865	0.0288523	21.3439	21.092	21.7059	22.159	25.5839	27.2348
	ENSG00000180817	PPA1	5464	inorganic pyrophosphatase 1	1792.67	-0.182176	0.0617166	-2.95181	0.00315918	0.0288523	114.099	100.142	110.129	110.628	112.617	117.076
	ENSG00000153936	HS2ST1	9653	heparan sulfate 2-O-sulfotransferase 1	267.283	-0.37695	0.127726	-2.95125	0.00316495	0.0288753	15.5538	13.1825	16.1652	17.5935	17.2751	19.0983
	ENSG00000143771	CNIH4	29097	cornichon family AMPA receptor auxiliary protein 4	577.564	-0.266152	0.0902018	-2.95063	0.00317129	0.0289034	34.7974	33.5149	32.9015	35.5768	39.2725	37.7445
	ENSG00000197912	SPG7	6687	SPG7 matrix AAA peptidase subunit, paraplegin	569.471	0.284416	0.0964057	2.9502	0.00317566	0.0289135	39.6792	40.1731	40.7842	27.5595	33.295	30.8511
	ENSG00000166266	CUL5	8065	cullin 5	353.333	-0.344163	0.116712	-2.94882	0.00318992	0.0290136	19.13	19.0364	21.9344	21.4352	25.2851	23.8446
	ENSG00000115464	USP34	9736	ubiquitin specific peptidase 34	2358.55	-0.182952	0.0620742	-2.94732	0.00320542	0.0291246	136.011	138.215	151.998	144.145	151.531	152.108
	ENSG00000171222	SCAND1	51282	SCAN domain containing 1	303.261	0.403576	0.136985	2.94614	0.00321766	0.029206	24.4093	21.5836	20.4492	12.36	16.9165	17.6292
	ENSG00000168538	TRAPPC11	60684	trafficking protein particle complex subunit 11	1005.99	-0.219115	0.0744648	-2.94253	0.00325538	0.0295181	60.7961	55.724	62.8328	61.7444	63.661	68.0306
	ENSG00000146463	ZMYM4	9202	zinc finger MYM-type containing 4	1195.37	-0.20049	0.0681914	-2.9401	0.00328101	0.0297201	71.8654	69.845	73.0574	78.0574	73.3446	76.7322
	ENSG00000122482	ZNF644	84146	zinc finger protein 644	309.393	-0.400883	0.136384	-2.93936	0.00328888	0.029761	15.0997	15.9531	20.5063	19.4308	23.1929	20.1154
	ENSG00000082212	ME2	4200	malic enzyme 2	890.448	-0.223204	0.0759729	-2.93795	0.00330395	0.0298669	52.338	50.8979	55.2929	55.1747	57.3845	58.764
	ENSG00000136156	ITM2B	9445	integral membrane protein 2B	1308.69	-0.215859	0.0734862	-2.93741	0.00330964	0.0298878	77.7123	75.2073	80.5974	75.6634	88.1092	87.5809
	ENSG00000137959	IFI44L	10964	interferon induced protein 44 like	1329.38	-0.230438	0.0785292	-2.93443	0.00334164	0.0301028	76.2931	75.2073	84.2531	76.0531	88.2287	92.4402
	ENSG00000132382	MYBBP1A	10514	MYB binding protein 1a	344.917	0.356897	0.121624	2.93443	0.00334166	0.0301028	27.3611	24.8904	22.22	16.313	17.574	20.4544
	ENSG00000065911	MTHFD2	10797	methylenetetrahydrofolate dehydrogenase (NADP+ dependent) 2, methenyltetrahydrofolate cyclohydrolase	3627.97	-0.149821	0.0510646	-2.93395	0.00334675	0.0301028	226.779	210.116	226.998	218.917	227.207	235.508
	ENSG00000160131	VMA21	203547	vacuolar ATPase assembly factor VMA21	477.86	-0.356057	0.121358	-2.93393	0.00334702	0.0301028	25.0337	24.3988	31.3593	26.78	34.4905	34.6933
	ENSG00000079246	XRCC5	7520	X-ray repair cross complementing 5	6599.34	-0.144796	0.049386	-2.93191	0.00336879	0.0302679	417.455	378.45	415.268	421.466	412.332	402.42
	ENSG00000184203	PPP1R2	5504	protein phosphatase 1 regulatory inhibitor subunit 2	329.847	-0.353812	0.120725	-2.93073	0.00338167	0.0303529	18.6192	18.6343	18.5642	19.2081	24.3286	22.6015
	ENSG00000145214	DGKQ	1609	diacylglycerol kinase theta	152.633	0.518406	0.177123	2.92681	0.00342461	0.0307072	12.2046	9.9204	12.4523	7.68326	5.97755	8.9276
	ENSG00000178726	THBD	7056	thrombomodulin	357.31	0.382198	0.13068	2.92468	0.00344814	0.0308329	26.9637	23.8626	26.961	14.42	19.965	21.3584
	ENSG00000175893	ZDHHC21	340481	zinc finger DHHC-type palmitoyltransferase 21	113.317	-0.607355	0.207671	-2.9246	0.00344895	0.0308329	5.84687	5.58581	5.71207	5.95731	8.18925	10.5097
	ENSG00000183696	UPP1	7378	uridine phosphorylase 1	813.277	0.233932	0.0799987	2.9242	0.00345344	0.0308329	60.3987	53.6238	55.6927	45.3201	42.2015	45.9941
	ENSG00000138018	SELENOI	85465	selenoprotein I	329.231	-0.34659	0.118528	-2.92411	0.00345438	0.0308329	17.5974	17.383	20.9633	21.1568	22.0572	22.6015
	ENSG00000101911	PRPS2	5634	phosphoribosyl pyrophosphate synthetase 2	433.353	-0.289256	0.0989258	-2.92397	0.00345601	0.0308329	25.6581	24.2648	25.3616	27.7265	28.4532	28.93
	ENSG00000138604	GLCE	26035	glucuronic acid epimerase	279.938	-0.371716	0.127162	-2.92316	0.00346498	0.0308818	16.5188	14.4784	15.9938	18.9854	16.5578	21.0194
	ENSG00000140044	JDP2	122953	Jun dimerization protein 2	419.397	0.305288	0.104458	2.9226	0.0034712	0.0309062	32.5835	28.9122	28.1034	22.1033	22.6549	22.1495
	ENSG00000100632	ERH	2079	ERH mRNA splicing and mitosis factor	731.233	-0.288528	0.0987409	-2.92208	0.00347706	0.0309274	40.474	44.5077	41.5268	40.8103	49.9126	53.3396
	ENSG00000104142	VPS18	57617	VPS18 core subunit of CORVET and HOPS complexes	204.619	0.415102	0.142095	2.92129	0.00348581	0.0309741	15.7809	13.7187	15.7653	10.467	10.5803	10.1707
	ENSG00000137710	RDX	5962	radixin	2187.6	-0.205527	0.0703925	-2.91973	0.00350333	0.0310986	128.347	126.507	136.861	123.656	145.434	149.848
	ENSG00000153006	SREK1IP1	285672	SREK1 interacting protein 1	217.121	-0.428145	0.146677	-2.91897	0.00351194	0.0311162	10.5584	11.6632	13.3091	13.9746	13.7484	16.9511
	ENSG00000196576	PLXNB2	23654	plexin B2	1195.22	0.214584	0.0735144	2.91893	0.00351232	0.0311162	85.5459	85.3512	76.7703	66.8109	64.1989	66.5615
	ENSG00000057019	DCBLD2	131566	discoidin, CUB and LCCL domain containing 2	12242.7	-0.122734	0.0420576	-2.91823	0.00352021	0.0311341	766.678	735.763	759.477	738.261	748.33	793.088
	ENSG00000138382	METTL5	29081	methyltransferase 5, N6-adenosine	466.24	-0.310163	0.106288	-2.91813	0.00352137	0.0311341	26.8502	24.6223	29.2458	30.5103	33.3548	27.9129
	ENSG00000118985	ELL2	22936	elongation factor for RNA polymerase II 2	4195.38	-0.157701	0.0540496	-2.91771	0.00352615	0.0311453	256.524	250.915	257.215	246.477	261.1	283.423
	ENSG00000120129	DUSP1	1843	dual specificity phosphatase 1	2666.35	0.161691	0.0554481	2.91607	0.00354468	0.0312454	189.37	180.578	173.476	149.824	148.004	151.543
	ENSG00000126821	SGPP1	81537	sphingosine-1-phosphate phosphatase 1	136.236	-0.513534	0.176147	-2.91537	0.00355265	0.0312454	6.75512	7.32858	7.48282	8.12866	10.2814	10.2837
	ENSG00000167671	UBXN6	80700	UBX domain protein 6	2052.12	0.1824	0.0625673	2.91527	0.00355384	0.0312454	149.351	138.528	133.548	111.519	119.073	112.33
	ENSG00000184227	ACOT1	641371	acyl-CoA thioesterase 1	16.3828	1.5295	0.524655	2.91525	0.00355399	NA	1.70297	1.51934	1.42802	0.278379	0.597755	0.678046
	ENSG00000070961	ATP2B1	490	ATPase plasma membrane Ca2+ transporting 1	6439.6	-0.139293	0.0477812	-2.91523	0.0035543	0.0312454	400.539	378.852	403.501	381.936	409.403	414.173
	ENSG00000197603	CPLANE1	65250	ciliogenesis and planar polarity effector complex subunit 1	668.532	-0.2478	0.0850084	-2.91501	0.0035568	0.0312454	40.701	37.2238	39.8703	41.1444	42.2613	46.4461
	ENSG00000165678	GHITM	27069	growth hormone inducible transmembrane protein	3041.59	-0.151199	0.0518719	-2.91485	0.00355862	0.0312454	188.632	178.21	189.926	191.302	190.983	188.723
	ENSG00000089154	GCN1	10985	GCN1 activator of EIF2AK4	1545.86	0.186567	0.0640591	2.91243	0.00358632	0.0314575	109.388	102.511	106.187	89.638	84.2237	83.8517
	ENSG00000116786	PLEKHM2	23207	pleckstrin homology and RUN domain containing M2	639.139	0.278562	0.09567	2.91169	0.00359475	0.0315003	48.705	46.1611	40.213	35.2428	32.0995	35.9364
	ENSG00000242699	RN7SL516P	106479411	RNA, 7SL, cytoplasmic 516, pseudogene	26.9114	1.17965	0.405383	2.90995	0.00361481	NA	1.75974	2.85993	2.57043	0.890812	1.13574	0.904061
	ENSG00000242101	RN7SL416P	106481037	RNA, 7SL, cytoplasmic 416, pseudogene	49.7395	0.980023	0.336788	2.90991	0.00361532	NA	6.64159	3.03868	3.14164	1.72595	2.2117	2.03414
	ENSG00000154001	PPP2R5E	5529	protein phosphatase 2 regulatory subunit B'epsilon	440.179	-0.306811	0.105541	-2.90703	0.00364874	0.0319371	23.9551	25.2925	26.504	26.2233	30.1269	30.7381
	ENSG00000010322	NISCH	11188	nischarin	691.134	0.250903	0.0863167	2.90677	0.00365181	0.0319371	51.0324	44.463	49.695	38.973	35.7458	37.8576
	ENSG00000115145	STAM2	10254	signal transducing adaptor molecule 2	733.536	-0.235038	0.080893	-2.90555	0.00366611	0.0320306	45.5829	41.0669	43.4118	45.5428	47.2227	48.9323
	ENSG00000173821	RNF213	57674	ring finger protein 213	1428.56	0.191978	0.0660951	2.90457	0.00367759	0.0320992	98.7156	98.2656	96.5341	78.5585	75.4965	84.5297
	ENSG00000197070	ARRDC1	92714	arrestin domain containing 1	92.1181	0.620484	0.213861	2.90134	0.00371576	0.0323912	7.54984	7.32858	6.74025	3.8973	5.1407	3.84226
	ENSG00000130309	COLGALT1	79709	collagen beta(1-O)galactosyltransferase 1	2222.45	0.191818	0.0661187	2.90112	0.00371835	0.0323912	169.729	144.65	143.602	126.384	119.91	123.969
	ENSG00000198586	TLK1	9874	tousled like kinase 1	211.521	-0.419614	0.144705	-2.89979	0.00373407	0.032457	11.2396	11.2163	12.281	12.527	14.4059	16.4991
	ENSG00000123240	OPTN	10133	optineurin	2935.88	0.160491	0.0553502	2.89955	0.00373694	0.032457	212.758	187.773	198.437	164.633	167.372	162.505
	ENSG00000179195	ZNF664	144348	zinc finger protein 664	395.894	-0.344452	0.118805	-2.89932	0.00373974	0.032457	20.8898	20.0642	26.3327	24.6087	26.4208	28.1389
	ENSG00000117308	GALE	2582	UDP-galactose-4-epimerase	344.757	0.365189	0.12596	2.89925	0.00374053	0.032457	29.1208	21.8964	24.2192	19.7092	16.6176	17.2902
	ENSG00000141424	SLC39A6	25800	solute carrier family 39 member 6	1103.14	-0.211615	0.0730444	-2.89707	0.00376661	0.0326513	67.608	62.2036	67.174	66.6996	68.3234	76.8452
	ENSG00000105221	AKT2	208	AKT serine/threonine kinase 2	700.106	0.241893	0.0835083	2.89663	0.00377191	0.0326653	51.3162	48.0827	47.1246	39.1957	37.0608	38.1966
	ENSG00000154174	TOMM70	9868	translocase of outer mitochondrial membrane 70	1307.16	-0.220606	0.076193	-2.89535	0.0037873	0.0327666	74.9875	72.7496	85.3955	79.0039	87.5712	84.5297
	ENSG00000023516	AKAP11	11215	A-kinase anchoring protein 11	849.475	-0.232913	0.0804649	-2.89459	0.00379651	0.0328143	51.6	45.6696	53.5221	53.1147	53.6784	57.1819
	ENSG00000118873	RAB3GAP2	25782	RAB3 GTPase activating non-catalytic protein subunit 2	1497.14	-0.186067	0.0642909	-2.89415	0.00380188	0.0328287	90.0872	87.1833	93.1068	97.0429	90.9186	96.5085
	ENSG00000204899	MZT1	440145	mitotic spindle organizing protein 1	152.038	-0.514913	0.178004	-2.89271	0.00381935	0.0329474	8.34456	6.97109	8.68235	8.79677	10.0423	13.3349
	ENSG00000148481	MINDY3	80013	MINDY lysine 48 deubiquitinase 3	447.884	-0.292105	0.101002	-2.89206	0.00382725	0.0329671	24.6363	25.65	27.4751	29.1184	29.8878	28.93
	ENSG00000198961	PJA2	9867	praja ring finger ubiquitin ligase 2	2660.89	-0.158991	0.0549779	-2.89191	0.00382906	0.0329671	163.145	153.99	168.106	166.192	161.992	173.241
	ENSG00000124098	FAM210B	116151	family with sequence similarity 210 member B	590.563	-0.261533	0.0904547	-2.89131	0.00383638	0.0329981	33.4918	35.0789	34.7865	37.4698	36.6424	41.1348
	ENSG00000100479	POLE2	5427	DNA polymerase epsilon 2, accessory subunit	35.7896	-0.94089	0.3256	-2.88972	0.00385591	NA	1.70297	1.47465	1.54226	2.56109	2.80945	3.05121
	ENSG00000196504	PRPF40A	55660	pre-mRNA processing factor 40 homolog A	1385.2	-0.201199	0.0696421	-2.88904	0.00386418	0.033205	83.8997	76.7267	88.3658	84.5158	91.1577	88.711
	ENSG00000128915	ICE2	79664	interactor of little elongation complex ELL subunit 2	279.004	-0.385963	0.13362	-2.88852	0.00387065	0.0332284	16.4621	12.825	17.6503	18.9298	19.2477	18.0812
	ENSG00000164284	GRPEL2	134266	GrpE like 2, mitochondrial	383.515	-0.376064	0.130208	-2.88818	0.00387479	0.0332317	20.4357	21.6729	21.8201	20.8784	24.9264	32.0942
	ENSG00000244256	RN7SL130P	106479269	RNA, 7SL, cytoplasmic 130, pseudogene	40.4892	1.04519	0.362005	2.88724	0.00388642	NA	2.72475	3.79835	4.11269	1.33622	2.4508	0.791053
	ENSG00000038358	EDC4	23644	enhancer of mRNA decapping 4	188.508	0.432712	0.149873	2.88719	0.00388696	0.0333039	14.7023	12.9144	14.0517	8.51839	9.56409	10.7357
	ENSG00000131116	ZNF428	126299	zinc finger protein 428	239.926	0.38073	0.131997	2.88438	0.00392191	0.0335709	17.7109	17.3384	17.4218	11.9146	13.3299	11.8658
	ENSG00000013561	RNF14	9604	ring finger protein 14	988.678	-0.219217	0.0760542	-2.88238	0.00394679	0.0337342	58.6957	54.7856	63.1755	63.6931	63.661	62.2672
	ENSG00000198363	ASPH	444	aspartate beta-hydroxylase	7524.54	-0.137666	0.0477662	-2.88208	0.00395059	0.0337342	460.37	444.809	477.472	447.689	471.211	489.21
	ENSG00000102401	ARMCX3	51566	armadillo repeat containing X-linked 3	767.329	-0.251275	0.0871898	-2.88194	0.00395239	0.0337342	46.7749	42.2734	45.9822	44.1509	51.2874	53.7916
	ENSG00000102189	EEA1	8411	early endosome antigen 1	1115.59	-0.211036	0.0732455	-2.88121	0.00396146	0.0337791	65.9618	64.8401	68.3735	66.1428	71.1927	76.8452
	ENSG00000004534	RBM6	10180	RNA binding motif protein 6	652.453	0.264482	0.0918424	2.87974	0.00398007	0.0338827	42.9149	46.7421	47.8672	34.7974	37.1206	33.6763
	ENSG00000164597	COG5	10466	component of oligomeric golgi complex 5	1036.52	-0.202569	0.0703451	-2.87964	0.00398125	0.0338827	63.9182	59.7011	62.5472	64.7509	66.9486	66.2225
	ENSG00000126261	UBA2	10054	ubiquitin like modifier activating enzyme 2	1414.16	-0.200649	0.069688	-2.87925	0.00398627	0.0338928	83.2753	79.5419	91.1647	85.9077	91.3968	92.7793
	ENSG00000184007	PTP4A2	8073	protein tyrosine phosphatase 4A2	2306.9	-0.172458	0.0599034	-2.87894	0.00399016	0.0338934	138.168	133.925	146.629	138.8	150.455	147.136
	ENSG00000185122	HSF1	3297	heat shock transcription factor 1	1093.21	0.23171	0.0805054	2.87819	0.00399964	0.0339415	80.8911	76.682	70.6584	64.6952	57.265	57.1819
	ENSG00000141012	GALNS	2588	galactosamine (N-acetyl)-6-sulfatase	274.851	0.377697	0.13126	2.87748	0.0040087	0.0339858	22.8198	19.528	17.6503	14.5314	13.6886	14.465
	ENSG00000140553	UNC45A	55898	unc-45 myosin chaperone A	565.119	0.269845	0.0937904	2.8771	0.00401343	0.0339934	41.5525	39.8603	38.1567	31.9579	30.904	28.2519
	ENSG00000154277	UCHL1	7345	ubiquitin C-terminal hydrolase L1	3212.7	0.160542	0.055824	2.87587	0.0040292	0.0340619	219.343	211.993	223.97	187.071	181.419	172.224
	ENSG00000244486	SCARF2	91179	scavenger receptor class F member 2	78.0943	0.716987	0.249492	2.87379	0.00405574	NA	6.69835	6.12205	5.82632	2.28271	4.30384	4.06827
	ENSG00000216937	CCDC7	79741	coiled-coil domain containing 7	79.1457	-0.633848	0.220562	-2.87379	0.00405578	NA	4.25743	3.93241	3.76997	6.01298	5.20047	5.9894
	ENSG00000246705	H2AJ	55766	H2A.J histone	631.36	0.267973	0.0933801	2.8697	0.0041086	0.0347001	48.3644	44.4184	40.2701	32.1806	34.9687	35.2584
	ENSG00000104361	NIPAL2	79815	NIPA like domain containing 2	394.925	-0.300305	0.104662	-2.8693	0.00411387	0.0347115	23.3875	21.4942	23.4195	24.4973	26.4806	26.8958
	ENSG00000200169	RNU5D-1	26830	RNA, U5D small nuclear 1	5.71101	-3.23272	1.1271	-2.86818	0.00412846	NA	0	0.089373	0.114241	0.0556758	0.896633	0.904061
	ENSG00000151665	PIGF	5281	phosphatidylinositol glycan anchor biosynthesis class F	150.926	-0.487155	0.169862	-2.86794	0.00413159	0.0348279	8.40132	7.90951	7.88266	8.68542	11.6562	11.1878
	ENSG00000135736	CCDC102A	92922	coiled-coil domain containing 102A	53.237	0.824786	0.287622	2.8676	0.00413593	NA	4.42773	4.64739	3.99845	1.6146	2.80945	2.48617
	ENSG00000277452	RN7SL473P	106479396	RNA, 7SL, cytoplasmic 473, pseudogene	31.9726	1.30854	0.456345	2.86744	0.00413802	NA	1.53267	5.04957	2.11347	0.835137	1.43461	1.01707
	ENSG00000148730	EIF4EBP2	1979	eukaryotic translation initiation factor 4E binding protein 2	390.872	-0.30425	0.106179	-2.86544	0.0041643	0.0350703	23.7281	22.5667	21.0776	25.1098	24.9264	27.2348
	ENSG00000141933	TPGS1	91978	tubulin polyglutamylase complex subunit 1	58.0398	0.852495	0.297536	2.86518	0.00416771	NA	5.27921	4.60271	4.3983	1.33622	2.929	3.27722
	ENSG00000123144	TRIR	79002	telomerase RNA component interacting RNase	772.051	0.276479	0.0965423	2.86381	0.00418577	0.0352176	57.6172	55.4112	49.9807	35.7995	45.4892	43.6209
	ENSG00000204469	PRRC2A	7916	proline rich coiled-coil 2A	972.64	0.221175	0.0772452	2.86328	0.00419278	0.0352432	69.0839	66.7169	65.9745	54.7293	48.8964	57.0689
	ENSG00000265753	RN7SL444P	106479384	RNA, 7SL, cytoplasmic 444, pseudogene	48.2256	0.877016	0.306377	2.86254	0.00420262	NA	2.89505	4.55802	4.51254	2.00433	1.85304	2.26015
	ENSG00000173674	EIF1AX	1964	eukaryotic translation initiation factor 1A X-linked	299.805	-0.37178	0.129893	-2.86221	0.00420702	0.0353087	16.5188	16.1765	17.5361	16.7027	21.2203	22.7145
	ENSG00000117335	CD46	4179	CD46 molecule	1079.41	-0.227927	0.0796366	-2.86209	0.00420853	0.0353087	61.4773	60.5502	69.5159	64.9736	67.6659	75.7151
	ENSG00000151292	CSNK1G3	1456	casein kinase 1 gamma 3	475.853	-0.311829	0.10901	-2.86057	0.00422885	0.0354456	27.6449	25.4713	28.9031	27.3368	35.2078	31.5291
	ENSG00000125652	ALKBH7	84266	alkB homolog 7	331.55	0.397762	0.13908	2.85995	0.00423713	0.0354814	29.1776	23.6391	20.2779	16.7584	19.1282	14.917
	ENSG00000242175	RN7SL127P	106480956	RNA, 7SL, cytoplasmic 127, pseudogene	376.901	1.59056	0.556419	2.85857	0.00425556	0.0355713	30.2561	17.383	62.0331	13.8633	10.7596	8.8146
	ENSG00000116871	MAP7D1	55700	MAP7 domain containing 1	350.574	0.328331	0.114859	2.85855	0.00425588	0.0355713	25.0904	25.7841	24.1621	16.7027	18.8293	20.2284
	ENSG00000123496	IL13RA2	3598	interleukin 13 receptor subunit alpha 2	254.934	-0.379678	0.132874	-2.85743	0.00427084	0.0356627	13.3967	13.6741	15.6511	15.5335	18.2315	17.7422
	ENSG00000100034	PPM1F	9647	protein phosphatase, Mg2+/Mn2+ dependent 1F	305.506	0.355505	0.124491	2.85568	0.00429454	0.0357909	24.9201	20.4217	21.1918	16.2573	16.8567	14.465
	ENSG00000128050	PAICS	10606	phosphoribosylaminoimidazole carboxylase and phosphoribosylaminoimidazolesuccinocarboxamide synthase	4061.42	-0.157671	0.0552164	-2.85551	0.00429684	0.0357909	261.463	228.214	251.617	251.042	243.705	270.54
	ENSG00000102317	RBM3	5935	RNA binding motif protein 3	6552.13	-0.135611	0.0474928	-2.8554	0.0042983	0.0357909	412.006	382.427	410.812	389.508	411.076	424.683
	ENSG00000188612	SUMO2	6613	small ubiquitin like modifier 2	810.185	-0.310106	0.10868	-2.85339	0.00432559	0.0359844	42.2905	44.5971	52.4368	43.7612	58.1616	58.538
	ENSG00000167508	MVD	4597	mevalonate diphosphate decarboxylase	619.551	0.245774	0.0861654	2.85235	0.00433971	0.036068	45.4126	41.9606	42.4407	33.7395	33.4145	34.0153
	ENSG00000101040	ZMYND8	23613	zinc finger MYND-type containing 8	1774.57	0.170951	0.0599528	2.85143	0.00435228	0.0361386	121.762	119.626	121.496	101.441	97.3146	99.1077
	ENSG00000128590	DNAJB9	4189	DnaJ heat shock protein family (Hsp40) member B9	148.079	-0.474359	0.166452	-2.84982	0.00437437	0.036288	8.28779	7.23921	8.33963	9.07515	10.4607	11.3008
	ENSG00000243317	STMP1	647087	short transmembrane mitochondrial protein 1	303.07	-0.36412	0.127798	-2.84918	0.00438319	0.0363272	16.3485	16.2659	18.3358	17.3152	21.1008	22.7145
	ENSG00000150093	ITGB1	3688	integrin subunit beta 1	34340.4	-0.125961	0.0442219	-2.84838	0.0043943	0.0363853	2119.18	2002.36	2218.51	2069.25	2150.9	2178.56
	ENSG00000133275	CSNK1G2	1455	casein kinase 1 gamma 2	412.095	0.302525	0.106226	2.84793	0.00440042	0.0363912	30.0858	27.7056	30.2169	20.6	23.7907	21.3584
	ENSG00000113615	SEC24A	10802	SEC24 homolog A, COPII coat complex component	648.809	-0.259776	0.0912229	-2.84771	0.00440347	0.0363912	36.8977	36.6429	40.0416	39.8082	39.7507	47.1242
	ENSG00000197111	PCBP2	5094	poly(rC) binding protein 2	513.263	-0.271921	0.0954987	-2.84738	0.00440804	0.0363912	30.0858	31.0124	28.4461	32.1249	33.4743	34.8064
	ENSG00000133703	KRAS	3845	KRAS proto-oncogene, GTPase	180.243	-0.441043	0.154908	-2.84714	0.00441143	0.0363912	9.65017	8.5798	11.3099	11.7476	12.4333	12.8829
	ENSG00000185787	MORF4L1	10933	mortality factor 4 like 1	1363.95	-0.19016	0.0668609	-2.8441	0.00445364	0.0367053	83.7862	78.3801	83.4534	85.1283	82.0718	92.7793
	ENSG00000260916	CCPG1	9236	cell cycle progression 1	143.305	-0.540711	0.190343	-2.84072	0.00450117	0.0370625	7.09571	6.88172	8.45387	7.46055	11.3574	11.6398
	ENSG00000177150	FAM210A	125228	family with sequence similarity 210 member A	243.153	-0.390442	0.137586	-2.8378	0.0045426	0.037369	14.0779	13.9869	12.3381	14.3087	16.8567	18.3072
	ENSG00000111615	KRR1	11103	KRR1 small subunit processome component homolog	418.221	-0.321028	0.11324	-2.83493	0.00458353	0.0376708	24.0119	22.0304	25.6472	23.7736	29.7084	29.608
	ENSG00000100934	SEC23A	10484	SEC23 homolog A, COPII coat complex component	4532.89	-0.141638	0.0499947	-2.83306	0.00461054	0.0378577	281.388	261.55	289.602	284.113	280.826	283.649
	ENSG00000243951	RN7SL308P	106479335	RNA, 7SL, cytoplasmic 308, pseudogene	24.9243	3.81778	1.34791	2.83237	0.0046205	NA	0.113531	3.88772	4.91238	0.222703	0.239102	0.113008
	ENSG00000175182	FAM131A	131408	family with sequence similarity 131 member A	212.42	0.396564	0.140055	2.83148	0.00463333	0.0380096	16.0647	15.5509	15.137	11.6362	10.8791	10.0577
	ENSG00000058063	ATP11B	23200	ATPase phospholipid transporting 11B (putative)	1221.1	-0.20707	0.0731665	-2.83012	0.00465305	0.0381361	74.5334	67.4319	76.656	72.4899	77.8875	83.6256
	ENSG00000211460	TSN	7247	translin	522.222	-0.273928	0.0968082	-2.8296	0.00466069	0.0381634	29.6885	28.644	32.9587	32.2363	35.3273	34.4673
	ENSG00000006576	PHTF2	57157	putative homeodomain transcription factor 2	238.044	-0.371729	0.131434	-2.82824	0.0046804	0.0382895	13.567	12.6016	13.8232	16.0346	14.8243	17.1772
	ENSG00000127022	CANX	821	calnexin	13991.1	-0.122799	0.043424	-2.82791	0.00468524	0.0382937	883.842	813.875	888.57	845.325	863.159	896.151
	ENSG00000117411	B4GALT2	8704	beta-1,4-galactosyltransferase 2	637.635	0.24411	0.0863459	2.82712	0.00469693	0.038354	46.4343	44.1056	42.8406	35.0757	33.4145	35.8234
	ENSG00000107518	ATRNL1	26033	attractin like 1	112.612	-0.523512	0.185451	-2.82291	0.00475892	0.0388244	6.24423	5.40706	6.16904	7.68326	7.59149	8.47557
	ENSG00000185624	P4HB	5034	prolyl 4-hydroxylase subunit beta	25110.6	0.136394	0.0483252	2.82241	0.00476637	0.0388494	1806.8	1644.24	1627.14	1463.49	1423.02	1382.54
	ENSG00000011243	AKAP8L	26993	A-kinase anchoring protein 8 like	515.114	0.275048	0.0975616	2.81922	0.00481408	0.0392023	39.736	34.1405	35.3577	27.7822	28.9314	26.2178
	ENSG00000158863	FHIP2B	64760	FHF complex subunit HOOK interacting protein 2B	144.345	0.486394	0.17256	2.81869	0.00482201	0.0392308	11.1261	10.8588	10.2817	6.68109	6.33621	8.70159
	ENSG00000184216	IRAK1	3654	interleukin 1 receptor associated kinase 1	1247.07	0.201574	0.0715412	2.81759	0.00483858	0.0393295	92.4146	84.4574	80.9972	70.0401	69.8178	66.9005
	ENSG00000113643	RARS1	5917	arginyl-tRNA synthetase 1	2713.67	-0.151331	0.0537183	-2.81713	0.00484553	0.0393499	167.345	157.609	171.419	166.749	169.045	174.145
	ENSG00000102580	DNAJC3	5611	DnaJ heat shock protein family (Hsp40) member C3	855.341	-0.23377	0.0830025	-2.81642	0.00485617	0.0394003	51.1459	48.4848	51.6372	50.3309	53.4991	61.8152
	ENSG00000242976	RN7SL177P	106480969	RNA, 7SL, cytoplasmic 177, pseudogene	48.5781	1.12383	0.399054	2.81623	0.00485904	NA	1.70297	6.79235	4.28406	1.94865	2.09214	1.35609
	ENSG00000151116	UEVLD	55293	UEV and lactate/malate dehyrogenase domains	228.806	-0.406224	0.144287	-2.81539	0.00487177	0.0394907	11.7505	11.4844	14.68	13.9189	15.9003	16.8381
	ENSG00000101843	PSMD10	5716	proteasome 26S subunit, non-ATPase 10	271.563	-0.360922	0.128264	-2.81391	0.00489433	0.0396374	16.235	14.7019	14.9656	16.2016	19.9053	18.4202
	ENSG00000114982	KANSL3	55683	KAT8 regulatory NSL complex subunit 3	559.036	0.258687	0.0919433	2.81354	0.00489988	0.0396461	40.4172	37.8494	39.4133	31.9579	28.6325	30.173
	ENSG00000138459	SLC35A5	55032	solute carrier family 35 member A5	250.868	-0.405595	0.14421	-2.81253	0.00491542	0.0397356	14.0211	11.7525	15.8796	14.5314	18.1718	18.4202
	ENSG00000277062	RN7SL88P	106480945	RNA, 7SL, cytoplasmic 88, pseudogene	15.3803	1.48471	0.527921	2.81237	0.00491773	NA	1.47591	1.47465	1.42802	0.38973	0.597755	0.452031
	ENSG00000143303	METTL25B	51093	methyltransferase like 25B	72.1205	0.692466	0.246246	2.81209	0.00492213	NA	6.75512	4.69208	5.94056	3.50757	3.58653	2.59918
	ENSG00000111052	LIN7A	8825	lin-7 homolog A, crumbs cell polarity complex component	115.494	-0.531451	0.188993	-2.81202	0.00492312	0.0397616	6.1307	6.30079	5.65495	7.01515	8.12947	9.37963
	ENSG00000198742	SMURF1	57154	SMAD specific E3 ubiquitin protein ligase 1	301.893	0.331839	0.118035	2.81136	0.00493321	0.0398069	22.0819	21.0473	21.9915	16.3687	16.1394	15.03
	ENSG00000145349	CAMK2D	817	calcium/calmodulin dependent protein kinase II delta	1673.9	-0.186694	0.0664386	-2.81002	0.00495377	0.0399364	97.8073	96.3887	107.73	101.497	105.325	111.652
	ENSG00000187079	TEAD1	7003	TEA domain transcription factor 1	1862.06	-0.166561	0.059304	-2.80859	0.00497587	0.0400637	113.191	110.912	114.413	112.576	119.252	119.901
	ENSG00000135241	PNPLA8	50640	patatin like phospholipase domain containing 8	555.772	-0.268287	0.0955295	-2.80842	0.00497859	0.0400637	32.2429	30.8337	33.9868	32.793	36.2838	39.6657
	ENSG00000105270	CLIP3	25999	CAP-Gly domain containing linker protein 3	414.406	-0.324957	0.115802	-2.80615	0.00501376	0.0402752	23.1604	26.5438	20.9633	25.8892	27.2576	29.382
	ENSG00000119537	KDSR	2531	3-ketodihydrosphingosine reductase	726.267	-0.226734	0.0807994	-2.80614	0.00501397	0.0402752	43.5393	41.8265	43.7545	44.7076	47.2825	47.9152
	ENSG00000170248	PDCD6IP	10015	programmed cell death 6 interacting protein	2546.09	-0.152594	0.0544046	-2.80479	0.00503489	0.0404067	161.271	146.84	157.653	156.115	160.976	161.375
	ENSG00000173272	MZT2A	653784	mitotic spindle organizing protein 2A	536.325	0.294368	0.105056	2.80202	0.00507839	0.040719	40.5875	38.7432	34.6152	25.3325	31.5017	29.269
	ENSG00000242216	RN7SL97P	106479258	RNA, 7SL, cytoplasmic 97, pseudogene	29.274	1.04654	0.373524	2.8018	0.00508176	NA	2.61122	2.45776	2.62755	1.28054	1.25529	0.791053
	ENSG00000181381	DDX60L	91351	DExD/H-box 60 like	141.448	-0.513067	0.183177	-2.80093	0.00509551	0.0408194	7.7769	6.25611	8.39675	8.01731	10.2814	11.5268
	ENSG00000228300	FAM174C	55009	family with sequence similarity 174 member C	232.592	0.375591	0.134154	2.79969	0.00511511	0.0409394	17.5406	17.2937	15.7653	11.7476	11.8356	12.6569
	ENSG00000163607	GTPBP8	29083	GTP binding protein 8 (putative)	134.514	-0.49267	0.176032	-2.79876	0.00513	0.0409901	8.34456	6.43485	6.85449	8.62974	10.0423	9.37963
	ENSG00000101166	PRELID3B	51012	PRELI domain containing 3B	901.675	-0.223192	0.0797556	-2.79845	0.00513483	0.0409901	55.233	49.7361	55.5214	53.1704	59.118	61.3631
	ENSG00000154380	ENAH	55740	ENAH actin regulator	1550.47	-0.185544	0.066303	-2.79842	0.00513532	0.0409901	92.9822	92.9032	93.7923	91.1412	101.379	102.385
	ENSG00000089050	RBBP9	10741	RB binding protein 9, serine hydrolase	267.104	-0.364081	0.130144	-2.79753	0.00514946	0.0410661	16.5756	13.7634	14.7372	15.9233	18.9488	18.8723
	ENSG00000169019	COMMD8	54951	COMM domain containing 8	163.274	-0.516581	0.184688	-2.79705	0.00515717	0.0410905	6.98218	7.68607	11.367	12.193	11.4769	10.5097
	ENSG00000148180	GSN	2934	gelsolin	3033.63	0.186484	0.0667	2.79586	0.00517614	0.0412047	230.185	200.866	193.011	178.775	161.633	165.782
	ENSG00000145779	TNFAIP8	25816	TNF alpha induced protein 8	109.82	-0.538351	0.192576	-2.79553	0.00518148	0.0412102	5.7901	5.18363	6.22616	7.1265	7.17307	9.04061
	ENSG00000107537	PHYH	5264	phytanoyl-CoA 2-hydroxylase	454.639	-0.287069	0.102731	-2.79437	0.00520015	0.0412899	29.0073	23.9966	26.1613	27.9492	30.9637	30.286
	ENSG00000006194	ZNF263	10127	zinc finger protein 263	222.274	0.397463	0.142258	2.79395	0.00520677	0.0412899	16.6324	14.1656	17.9359	10.7454	11.178	12.4308
	ENSG00000167779	IGFBP6	3489	insulin like growth factor binding protein 6	4091.21	0.164759	0.0589731	2.7938	0.00520923	0.0412899	290.243	275.179	268.81	209.341	238.803	241.271
	ENSG00000132953	XPO4	64328	exportin 4	555.705	-0.250739	0.0897501	-2.79375	0.00521013	0.0412899	32.47	31.9955	33.5299	35.4098	36.4033	35.9364
	ENSG00000005812	FBXL3	26224	F-box and leucine rich repeat protein 3	508.634	-0.306184	0.10962	-2.79314	0.00521994	0.0413307	29.3479	26.8566	31.1879	30.2319	30.6051	40.1177
	ENSG00000179588	ZFPM1	161882	zinc finger protein, FOG family member 1	20.4171	1.30103	0.46583	2.79293	0.00522329	NA	1.58944	2.14495	1.82786	0.445406	0.896633	0.791053
	ENSG00000140199	SLC12A6	9990	solute carrier family 12 member 6	360.348	-0.307193	0.109994	-2.79283	0.00522495	0.0413335	22.1954	20.377	19.7638	23.9406	24.4482	22.6015
	ENSG00000162607	USP1	7398	ubiquitin specific peptidase 1	292.165	-0.386054	0.138273	-2.79198	0.00523871	0.0414054	15.0997	15.2381	18.2786	16.4244	19.6064	23.3926
	ENSG00000161618	ALDH16A1	126133	aldehyde dehydrogenase 16 family member A1	99.1713	0.553009	0.198104	2.79151	0.00524631	0.0414285	7.83367	7.37327	7.53994	4.62109	4.78204	4.97234
	ENSG00000139793	MBNL2	10150	muscleblind like splicing regulator 2	483.838	-0.282672	0.101287	-2.79079	0.0052579	0.0414832	27.2475	26.4544	30.4454	29.0628	32.3386	33.5633
	ENSG00000114346	ECT2	1894	epithelial cell transforming 2	421.084	-0.308256	0.11047	-2.79041	0.00526413	0.0414954	23.5578	22.7454	26.1613	24.386	28.9314	30.06
	ENSG00000169733	RFNG	5986	RFNG O-fucosylpeptide 3-beta-N-acetylglucosaminyltransferase	410.461	0.313547	0.112413	2.78924	0.00528324	0.0415153	33.9459	27.2141	26.7896	21.8806	21.3996	22.0365
	ENSG00000170638	TRABD	80305	TraB domain containing	210.744	0.39604	0.142003	2.78896	0.00528773	0.0415153	17.1432	14.8359	14.2802	10.4114	11.1183	10.9617
	ENSG00000106080	FKBP14	55033	FKBP prolyl isomerase 14	449.351	-0.273271	0.0979859	-2.78888	0.00528907	0.0415153	27.4178	25.2925	25.8757	28.4503	29.828	29.495
	ENSG00000170004	CHD3	1107	chromodomain helicase DNA binding protein 3	1366.31	0.194269	0.0696605	2.7888	0.0052904	0.0415153	95.9908	96.0759	89.2226	72.5455	78.7244	76.2802
	ENSG00000163875	MEAF6	64769	MYST/Esa1 associated factor 6	707.941	-0.239241	0.0857976	-2.78844	0.00529624	0.0415153	45.1287	37.5813	42.8977	45.7655	45.0708	45.8811
	ENSG00000162433	AK4	205	adenylate kinase 4	655.327	-0.240634	0.0863014	-2.7883	0.00529859	0.0415153	40.2469	36.1067	39.4704	41.2557	40.2887	45.4291
	ENSG00000167962	ZNF598	90850	zinc finger protein 598, E3 ubiquitin ligase	243.532	0.381568	0.136849	2.78825	0.00529943	0.0415153	18.5056	18.2768	16.108	11.6919	11.8953	14.465
	ENSG00000225190	PLEKHM1	9842	pleckstrin homology and RUN domain containing M1	315.368	0.333892	0.119784	2.78745	0.00531252	0.0415812	24.8634	21.0026	21.9344	16.5357	15.3623	18.0812
	ENSG00000167220	HDHD2	84064	haloacid dehalogenase like hydrolase domain containing 2	40.4015	-0.922242	0.331079	-2.78556	0.00534351	NA	1.8165	1.16185	2.45619	2.78379	3.46698	3.16421
	ENSG00000272344	SNORD114-21	767599	small nucleolar RNA, C/D box 114-21	214.118	-0.394786	0.141728	-2.78552	0.00534417	0.041792	11.3531	11.6632	12.5094	14.1973	13.0311	16.3861
	ENSG00000147874	HAUS6	54801	HAUS augmin like complex subunit 6	433.153	-0.308518	0.1108	-2.78446	0.00536172	0.0418622	22.7063	23.6838	28.2748	26.8914	29.5291	29.156
	ENSG00000129038	LOXL1	4016	lysyl oxidase like 1	652.469	0.257567	0.0925034	2.78441	0.00536259	0.0418622	47.3426	47.6358	42.2122	34.0736	37.6586	34.2413
	ENSG00000123219	CENPK	64105	centromere protein K	85.2431	-0.617134	0.221691	-2.78375	0.00537338	0.0419096	4.65479	3.39617	5.02663	6.51407	5.858	5.9894
	ENSG00000126522	ASL	435	argininosuccinate lyase	345.309	0.326817	0.117426	2.78318	0.00538297	0.0419474	28.2126	22.4773	23.7051	18.54	18.1718	17.8552
	ENSG00000147010	SH3KBP1	30011	SH3 domain containing kinase binding protein 1	1376.74	-0.189012	0.0679222	-2.78277	0.00538976	0.0419635	79.6423	81.24	87.3947	87.8007	85.6584	88.372
	ENSG00000273841	TAF9	6880	TATA-box binding protein associated factor 9	888.165	-0.215193	0.0773604	-2.7817	0.00540752	0.0420479	54.0977	52.9535	51.8656	59.1833	56.4879	54.3567
	ENSG00000168542	COL3A1	1281	collagen type III alpha 1 chain	7171.95	0.171688	0.061724	2.78154	0.00541009	0.0420479	536.606	456.115	475.245	426.031	368.337	409.879
	ENSG00000109686	SH3D19	152503	SH3 domain containing 19	889.906	-0.212659	0.0764687	-2.781	0.00541915	0.0420485	52.7921	50.7638	55.5785	57.7358	54.6348	58.1989
	ENSG00000122958	VPS26A	9559	VPS26 retromer complex component A	446.357	-0.292396	0.105142	-2.78097	0.00541965	0.0420485	26.0555	24.086	27.0752	26.279	29.1107	32.6592
	ENSG00000160685	ZBTB7B	51043	zinc finger and BTB domain containing 7B	177.132	0.43823	0.157646	2.77983	0.00543873	0.0421389	13.2264	14.2103	11.9954	9.24218	9.44454	8.02354
	ENSG00000075426	FOSL2	2355	FOS like 2, AP-1 transcription factor subunit	755.857	0.236369	0.0850337	2.77971	0.0054408	0.0421389	52.5083	54.8303	50.609	42.2022	42.2015	39.2136
	ENSG00000134030	CTIF	9811	cap binding complex dependent translation initiation factor	310.18	0.338223	0.121691	2.77936	0.00544666	0.0421474	21.4574	21.7176	23.7051	17.5935	14.8841	16.3861
	ENSG00000167110	GOLGA2	2801	golgin A2	902.78	0.21386	0.0769733	2.77837	0.00546329	0.0422393	66.3023	61.8461	59.0628	50.1082	49.1355	49.9494
	ENSG00000134852	CLOCK	9575	clock circadian regulator	431.73	-0.29578	0.106507	-2.77709	0.0054848	0.0423687	25.8852	24.086	24.6762	24.8871	29.7682	30.5121
	ENSG00000133657	ATP13A3	79572	ATPase 13A3	2649.66	-0.198944	0.0716851	-2.77526	0.00551582	0.0425547	154.176	147.197	174.561	152.496	172.213	181.49
	ENSG00000175054	ATR	545	ATR serine/threonine kinase	572.671	-0.248383	0.0895042	-2.7751	0.00551849	0.0425547	33.5485	33.8277	33.4728	35.3541	37.1804	38.6486
	ENSG00000129250	KIF1C	10749	kinesin family member 1C	2825.33	0.151326	0.0545736	2.77287	0.00555638	0.0428097	197.091	189.783	187.299	164.021	156.134	157.42
	ENSG00000126001	CEP250	11190	centrosomal protein 250	496.835	0.262867	0.0948204	2.77227	0.00556674	0.0428523	35.0244	35.2576	34.2724	26.446	27.0783	27.1218
	ENSG00000182872	RBM10	8241	RNA binding motif protein 10	568.931	0.254396	0.0919138	2.76776	0.00564421	0.043411	43.369	37.492	38.785	31.4011	30.1866	30.9641
	ENSG00000141013	GAS8	2622	growth arrest specific 8	78.4514	0.649973	0.234899	2.76703	0.00565702	NA	6.92542	5.54112	6.16904	4.45406	3.1681	3.16421
	ENSG00000113391	FAM172A	83989	family with sequence similarity 172 member A	262.869	-0.364581	0.131806	-2.76603	0.00567426	0.0436043	14.0211	13.4953	16.8506	16.5914	18.0522	18.1942
	ENSG00000027697	IFNGR1	3459	interferon gamma receptor 1	610.452	-0.275563	0.0996391	-2.76561	0.00568169	0.0436199	36.1598	32.3977	37.6997	35.6325	38.1368	46.1071
	ENSG00000240966	RN7SL681P	106479471	RNA, 7SL, cytoplasmic 681, pseudogene	32.6986	1.12753	0.407718	2.76545	0.00568438	NA	1.75974	2.36838	4.56966	1.22487	1.37484	1.01707
	ENSG00000029153	BMAL2	56938	basic helix-loop-helix ARNT like 2	800.423	-0.237528	0.0858944	-2.76535	0.00568613	0.0436199	43.7096	46.2505	51.7514	50.4422	51.7656	52.4355
	ENSG00000238832	LOC124901856	124901856	small nucleolar RNA U109	2.98333	-4.26633	1.54375	-2.76362	0.00571644	NA	0	0.0446865	0	0.334055	0.239102	0.452031
	ENSG00000175137	SH3BP5L	80851	SH3 binding domain protein 5 like	98.9209	0.568916	0.205903	2.76303	0.00572669	0.0438687	8.23103	6.52423	7.9969	4.17568	4.72227	5.42437
	ENSG00000018408	WWTR1	25937	WW domain containing transcription regulator 1	464.01	-0.271418	0.0982354	-2.76293	0.00572846	0.0438687	28.2693	27.08	25.7615	28.9514	30.9637	30.7381
	ENSG00000116584	ARHGEF2	9181	Rho/Rac guanine nucleotide exchange factor 2	1931.75	0.178779	0.0647175	2.76245	0.00573693	0.0438957	139.53	130.619	125.951	113.3	102.037	108.035
	ENSG00000151247	EIF4E	1977	eukaryotic translation initiation factor 4E	221.162	-0.386254	0.139839	-2.76213	0.00574258	0.043901	11.6937	12.9144	12.3381	13.6962	16.1394	14.917
	ENSG00000117906	RCN2	5955	reticulocalbin 2	622.47	-0.261685	0.0947624	-2.76149	0.00575385	0.0439493	33.4918	35.347	40.3844	39.0287	41.1256	41.0218
	ENSG00000151414	NEK7	140609	NIMA related kinase 7	603.315	-0.276249	0.100051	-2.7611	0.00576077	0.0439643	34.5136	31.0124	39.756	36.6903	39.0932	42.3779
	ENSG00000064932	SBNO2	22904	strawberry notch homolog 2	395.039	0.307284	0.111363	2.7593	0.00579245	0.0441139	28.0423	29.6718	26.4469	19.2638	22.2963	21.5845
	ENSG00000132549	VPS13B	157680	vacuolar protein sorting 13 homolog B	1070.77	-0.19234	0.069708	-2.75923	0.0057938	0.0441139	65.2806	61.578	66.1458	66.978	68.1441	68.7086
	ENSG00000109906	ZBTB16	7704	zinc finger and BTB domain containing 16	965.148	0.215738	0.0781903	2.75914	0.00579529	0.0441139	67.9486	68.7725	62.9471	50.8877	51.9449	57.0689
	ENSG00000173334	TRIB1	10221	tribbles pseudokinase 1	228.151	0.370204	0.134197	2.75866	0.00580397	0.044142	17.5974	16.2659	15.7653	11.4135	11.9551	12.2048
	ENSG00000141030	COPS3	8533	COP9 signalosome subunit 3	876.119	-0.20941	0.0760263	-2.75445	0.00587915	0.0446755	53.0192	50.6298	53.4079	57.7915	54.6946	55.0347
	ENSG00000114019	AMOTL2	51421	angiomotin like 2	259.777	0.359371	0.130539	2.75297	0.0059058	0.0448396	20.2654	18.4555	17.7074	12.5827	14.7646	13.2219
	ENSG00000123684	LPGAT1	9926	lysophosphatidylglycerol acyltransferase 1	459.418	-0.277895	0.10099	-2.7517	0.00592871	0.044975	26.2258	26.0522	27.7607	27.4482	31.2626	31.3031
	ENSG00000076554	TPD52	7163	tumor protein D52	45.1641	-0.850448	0.309119	-2.7512	0.00593782	NA	2.32739	1.60871	2.22771	2.78379	3.04855	4.63331
	ENSG00000101974	ATP11C	286410	ATPase phospholipid transporting 11C	303.72	-0.323332	0.117545	-2.75071	0.00594671	0.045073	17.5974	16.1765	18.3929	20.5444	19.5466	20.1154
	ENSG00000107816	LZTS2	84445	leucine zipper tumor suppressor 2	582.502	0.285019	0.103654	2.74973	0.00596452	0.0451694	46.4343	41.8265	35.2435	30.3433	31.8006	31.6421
	ENSG00000181704	YIPF6	286451	Yip1 domain family member 6	592.375	-0.24438	0.0888955	-2.74907	0.00597651	0.0451913	34.8541	33.8724	35.9861	36.5233	39.8105	38.3096
	ENSG00000172661	WASHC2C	253725	WASH complex subunit 2C	249.978	0.364141	0.132463	2.74901	0.0059776	0.0451913	19.5274	15.9531	18.8498	12.8611	12.4333	13.7869
	ENSG00000169696	ASPSCR1	79058	ASPSCR1 tether for SLC2A4, UBX domain containing	146.219	0.466022	0.169552	2.74854	0.00598609	0.0452169	11.7505	10.7694	10.2246	6.51407	8.0697	7.3455
	ENSG00000250251	PKD1P6	353511	polycystin 1, transient receptor potential channel interacting pseudogene 6	85.131	0.591646	0.215298	2.74803	0.00599541	0.0452282	6.69835	6.79235	6.22616	3.78595	4.18429	4.18128
	ENSG00000163507	CIP2A	57650	cellular inhibitor of PP2A	200.009	-0.401795	0.146219	-2.7479	0.00599779	0.0452282	11.1828	10.2332	11.8811	12.193	14.7646	13.6739
	ENSG00000111145	ELK3	2004	ETS transcription factor ELK3	3275.48	-0.143702	0.0523013	-2.74759	0.00600354	0.0452331	209.011	190.364	201.636	207.671	197.14	209.064
	ENSG00000139304	PTPRQ	374462	protein tyrosine phosphatase receptor type Q	378.158	-0.288023	0.104932	-2.74484	0.00605402	0.0455399	22.1386	21.3155	22.2771	24.3303	24.8069	25.0877
	ENSG00000121486	TRMT1L	81627	tRNA methyltransferase 1 like	161.136	-0.426859	0.155523	-2.74466	0.00605733	0.0455399	9.08251	8.31169	9.19644	10.8568	11.2378	10.8487
	ENSG00000163702	IL17RC	84818	interleukin 17 receptor C	92.0002	0.659485	0.24029	2.74454	0.00605967	0.0455399	7.9472	7.10515	6.68313	2.78379	5.67868	4.29429
	ENSG00000119969	HELLS	3070	helicase, lymphoid specific	104.603	-0.57827	0.210933	-2.74149	0.00611614	0.0458997	4.42773	5.00489	6.74025	6.45839	8.12947	7.79753
	ENSG00000196460	RFX8	731220	regulatory factor X8	505.326	0.26614	0.097082	2.7414	0.00611789	0.0458997	35.0812	34.0958	37.5283	26.6687	28.8118	26.2178
	ENSG00000111229	ARPC3	10094	actin related protein 2/3 complex subunit 3	3047.74	-0.151202	0.0551841	-2.73996	0.00614458	0.046061	187.497	175.663	194.782	187.46	195.765	188.949
	ENSG00000114573	ATP6V1A	523	ATPase H+ transporting V1 subunit A	1322.59	-0.183111	0.0668925	-2.73739	0.00619293	0.0463842	82.6509	74.537	81.854	80.8412	82.6696	87.8069
	ENSG00000103264	FBXO31	79791	F-box protein 31	230.828	0.375399	0.137169	2.73677	0.0062046	0.0464324	16.1215	17.4277	16.8506	11.7476	12.9115	11.0747
	ENSG00000214063	TSPAN4	7106	tetraspanin 4	1423.97	0.228523	0.0836235	2.73276	0.00628064	0.0469618	109.955	97.1484	90.0223	86.1861	73.6435	73.794
	ENSG00000144381	HSPD1	3329	heat shock protein family D (Hsp60) member 1	5530.74	-0.147953	0.0541903	-2.73025	0.00632872	0.0472815	344.227	315.04	354.263	330.324	362.06	345.238
	ENSG00000142459	EVI5L	115704	ecotropic viral integration site 5 like	117.568	0.513141	0.18801	2.72932	0.00634643	0.0473738	8.57162	8.84792	9.31068	5.23352	6.57531	5.42437
	ENSG00000006015	REX1BD	55049	required for excision 1-B domain containing	277.294	0.455456	0.16691	2.72876	0.00635737	0.0474156	23.2739	20.8239	17.5361	9.63191	15.8405	16.6121
	ENSG00000075240	GRAMD4	23151	GRAM domain containing 4	55.1848	0.765681	0.280609	2.72864	0.00635963	NA	4.76832	4.51333	4.11269	1.78162	3.04855	2.48617
	ENSG00000162961	DPY30	84661	dpy-30 histone methyltransferase complex regulatory subunit	247.617	-0.378134	0.138691	-2.72644	0.00640222	0.0476343	12.8291	12.5122	16.1652	15.6449	16.4383	17.9682
	ENSG00000014123	UFL1	23376	UFM1 specific ligase 1	537.357	-0.262367	0.096231	-2.72643	0.00640244	0.0476343	32.2997	29.359	32.6731	31.8465	37.0011	35.8234
	ENSG00000198722	UNC13B	10497	unc-13 homolog B	639.294	0.251271	0.0921625	2.72639	0.00640309	0.0476343	48.7617	42.899	42.8977	37.1914	34.1916	32.4332
	ENSG00000182916	TCEAL7	56849	transcription elongation factor A like 7	223.703	-0.377509	0.138478	-2.72613	0.00640817	0.0476343	11.9776	13.1825	12.2238	13.6962	15.4221	16.1601
	ENSG00000276014	RN7SL301P	106480499	RNA, 7SL, cytoplasmic 301, pseudogene	106.416	0.698556	0.256287	2.72568	0.00641693	0.0476594	6.41453	9.20541	9.99613	4.95514	6.63509	2.59918
	ENSG00000075856	SART3	9733	spliceosome associated factor 3, U4/U6 recycling protein	519.435	0.252934	0.0928506	2.7241	0.00644776	0.0478483	37.3518	34.9448	36.8429	28.9514	27.437	28.1389
	ENSG00000162595	DIRAS3	9077	DIRAS family GTPase 3	444.516	-0.281734	0.103497	-2.72214	0.00648601	0.0480919	27.6449	24.3988	25.1902	26.6687	28.5129	32.2072
	ENSG00000166825	ANPEP	290	alanyl aminopeptidase, membrane	13892.3	0.142014	0.0521872	2.72125	0.00650356	0.0481818	987.269	943.376	882.401	813.98	747.792	796.365
	ENSG00000145390	USP53	54532	ubiquitin specific peptidase 53	1048.45	-0.193381	0.0710806	-2.72059	0.00651653	0.0482375	65.905	58.9862	64.0324	65.419	66.052	68.2566
	ENSG00000135018	UBQLN1	29979	ubiquilin 1	1855.67	-0.16153	0.0594092	-2.71894	0.00654907	0.0484057	115.518	108.454	114.527	114.859	119.79	114.816
	ENSG00000007376	RPUSD1	113000	RNA pseudouridine synthase domain containing 1	125.813	0.525867	0.193413	2.71889	0.00655017	0.0484057	10.2746	10.2332	8.33963	7.23785	6.09711	4.85933
	ENSG00000264169	RN7SL665P	106481104	RNA, 7SL, cytoplasmic 665, pseudogene	59.8167	0.764338	0.281237	2.71777	0.00657231	NA	3.63301	4.69208	6.16904	2.89514	2.2117	2.82519
	ENSG00000244356	RN7SL398P	106481032	RNA, 7SL, cytoplasmic 398, pseudogene	51.4862	0.943988	0.347428	2.71708	0.00658608	NA	2.38416	5.98799	4.56966	1.50325	2.57035	2.26015
	ENSG00000135473	PAN2	9924	poly(A) specific ribonuclease subunit PAN2	193.393	0.392773	0.144559	2.71705	0.00658669	0.0486157	13.9076	13.8081	14.5658	9.52056	9.80319	10.6227
	ENSG00000105401	CDC37	11140	cell division cycle 37, HSP90 cochaperone	2804.12	0.168946	0.0621832	2.71691	0.00658954	0.0486157	207.195	190.096	175.818	158.732	155.058	157.42
	ENSG00000172009	THOP1	7064	thimet oligopeptidase 1	474.558	0.261917	0.0964169	2.71651	0.00659748	0.0486338	34.4	32.6658	32.6731	25.1098	24.9862	27.1218
	ENSG00000085832	EPS15	2060	epidermal growth factor receptor pathway substrate 15	1739.05	-0.165652	0.061048	-2.71347	0.00665826	0.0489826	107.912	99.919	108.587	109.848	105.325	113.234
	ENSG00000142798	HSPG2	3339	heparan sulfate proteoglycan 2	3658.02	0.175452	0.064662	2.71338	0.00666013	0.0489826	268.956	243.586	235.794	198.763	189.07	226.806
	ENSG00000104133	SPG11	80208	SPG11 vesicle trafficking associated, spatacsin	1314.16	-0.183415	0.0675981	-2.71332	0.00666136	0.0489826	77.8826	78.3354	81.5113	82.5672	85.5986	81.0265
	ENSG00000114127	XRN1	54464	5'-3' exoribonuclease 1	792.237	-0.223485	0.082382	-2.71279	0.00667202	0.0489966	45.6396	46.5186	48.8954	47.9368	53.4393	50.9664
	ENSG00000118482	PHF3	23469	PHD finger protein 3	2118.09	-0.173803	0.0640707	-2.71267	0.00667432	0.0489966	128.915	118.196	137.033	126.996	133.001	141.26
	ENSG00000115935	WIPF1	7456	WAS/WASL interacting protein family member 1	373.84	-0.303061	0.111767	-2.71155	0.00669687	0.0490833	21.6845	22.7901	19.9351	22.9941	25.2253	25.6527
	ENSG00000110344	UBE4A	9354	ubiquitination factor E4A	1197.07	-0.185081	0.0682573	-2.71152	0.00669748	0.0490833	76.804	69.4428	70.2014	75.6634	75.6758	75.9411
	ENSG00000090372	STRN4	29888	striatin 4	321.997	0.325776	0.120167	2.71103	0.00670747	0.0490833	24.239	23.7285	20.9062	16.2016	16.3187	18.7593
	ENSG00000198677	SKIC3	9652	SKI3 subunit of superkiller complex	4817.85	-0.131881	0.0486468	-2.71099	0.00670828	0.0490833	304.094	278.531	305.367	295.026	301.866	302.295
	ENSG00000107731	UNC5B	219699	unc-5 netrin receptor B	554.625	0.289441	0.106787	2.71044	0.00671943	0.0491244	43.6528	37.9835	36.0432	31.9579	25.4644	31.8682
	ENSG00000173210	ABLIM3	22885	actin binding LIM protein family member 3	2712.94	0.171655	0.0633604	2.70919	0.0067448	0.0492693	192.833	181.651	181.016	164.021	147.227	143.407
	ENSG00000029363	BCLAF1	9774	BCL2 associated transcription factor 1	969.761	-0.242543	0.0895618	-2.70811	0.00676673	0.0493887	54.1545	52.9088	64.318	56.4552	65.6933	65.6574
	ENSG00000160113	NR2F6	2063	nuclear receptor subfamily 2 group F member 6	153.059	0.48103	0.177869	2.7044	0.00684272	0.0498668	11.5234	12.825	9.88189	6.34704	8.24902	8.36256
	ENSG00000107223	EDF1	8721	endothelial differentiation related factor 1	2623	0.16903	0.0625086	2.7041	0.00684894	0.0498668	191.471	176.065	169.02	154.222	144.836	141.147
	ENSG00000100883	SRP54	6729	signal recognition particle 54	830.729	-0.221094	0.0817627	-2.70409	0.0068491	0.0498668	50.8621	45.8036	51.4087	49.1617	55.2326	55.3737
	ENSG00000182768	NGRN	51335	neugrin, neurite outgrowth associated	134.184	0.493792	0.182752	2.70198	0.00689273	0.0501024	9.934	10.5013	9.82477	5.5119	7.8306	6.55444
	ENSG00000145623	OSMR	9180	oncostatin M receptor	2043.93	-0.167538	0.0620054	-2.70198	0.00689276	0.0501024	128.063	119.268	124.752	136.35	123.138	126.117
	ENSG00000087266	SH3BP2	6452	SH3 domain binding protein 2	299.82	0.323361	0.119727	2.70082	0.00691678	0.0502359	21.7413	21.807	20.5635	15.0325	15.5416	17.1772
	ENSG00000175548	ALG10B	144245	ALG10 alpha-1,2-glucosyltransferase B	32.1035	-0.97513	0.361237	-2.69942	0.00694609	NA	1.41914	1.42997	1.25666	1.78162	2.51057	3.39023
	ENSG00000141756	FKBP10	60681	FKBP prolyl isomerase 10	9446.86	0.149838	0.0555086	2.69936	0.0069472	0.0504155	693.336	619.846	606.337	559.486	521.601	516.784
	ENSG00000158985	CDC42SE2	56990	CDC42 small effector 2	266.37	-0.345525	0.128062	-2.6981	0.00697368	0.0505663	15.1564	13.8975	16.4508	18.206	18.4109	16.3861
	ENSG00000105281	SLC1A5	6510	solute carrier family 1 member 5	2537.5	0.157486	0.0583756	2.6978	0.00697986	0.0505698	182.048	168.289	166.678	148.432	139.695	139.677
	ENSG00000168056	LTBP3	4054	latent transforming growth factor beta binding protein 3	512.951	0.289685	0.107413	2.69693	0.00699828	0.0506337	37.1815	38.2516	33.0158	23.9963	28.2141	30.6251
	ENSG00000146143	PRIM2	5558	DNA primase subunit 2	362.281	-0.307785	0.114139	-2.69657	0.00700569	0.0506337	21.6845	20.4217	20.5635	22.493	26.6001	22.2625
	ENSG00000117298	ECE1	1889	endothelin converting enzyme 1	1861.41	0.167268	0.0620315	2.6965	0.0070072	0.0506337	130.561	126.373	123.095	108.011	99.1676	105.888
	ENSG00000179271	GADD45GIP1	90480	GADD45G interacting protein 1	717.883	0.245215	0.090945	2.6963	0.00701153	0.0506337	50.2944	52.2385	47.8672	37.1914	42.7993	37.0665
	ENSG00000239984	RN7SL420P	106479377	RNA, 7SL, cytoplasmic 420, pseudogene	143.201	3.86437	1.43378	2.69522	0.00703414	0.0507557	0.510891	41.2903	8.91084	1.78162	1.01618	0.452031
	ENSG00000163069	SGCB	6443	sarcoglycan beta	760.013	-0.235293	0.0873512	-2.69364	0.00706764	0.050956	48.705	41.6031	44.2115	47.3244	45.3696	54.4697
	ENSG00000137409	MTCH1	23787	mitochondrial carrier 1	2265.34	0.177193	0.0657998	2.69291	0.00708313	0.0510261	166.096	149.387	149.257	135.905	120.747	122.387
	ENSG00000145741	BTF3	689	basic transcription factor 3	4960.84	-0.128361	0.0476833	-2.69194	0.00710369	0.0510656	303.413	297.746	313.422	300.649	307.366	317.325
	ENSG00000109046	WSB1	26118	WD repeat and SOCS box containing 1	3625.74	0.183676	0.0682319	2.69193	0.0071039	0.0510656	236.145	237.509	270.067	182.951	209.214	214.601
	ENSG00000137817	PARP6	56965	poly(ADP-ribose) polymerase family member 6	389.414	0.288184	0.10707	2.69156	0.00711189	0.0510656	27.3043	27.4375	27.6464	19.3195	20.9214	22.6015
	ENSG00000108582	CPD	1362	carboxypeptidase D	2578.18	-0.146534	0.05445	-2.69117	0.0071201	0.0510656	160.533	149.476	162.337	157.451	159.601	166.799
	ENSG00000130714	POMT1	10585	protein O-mannosyltransferase 1	297.99	0.325363	0.120906	2.69103	0.00712314	0.0510656	21.798	21.7176	20.5063	15.0325	16.8567	15.256
	ENSG00000165487	MICU2	221154	mitochondrial calcium uptake 2	287.422	-0.378006	0.140469	-2.69103	0.00712316	0.0510656	13.6238	15.819	18.6214	16.7584	20.2639	21.1324
	ENSG00000108960	MMD	23531	monocyte to macrophage differentiation associated	568.596	-0.297538	0.110623	-2.68965	0.00715264	0.0512355	34.2297	29.8059	34.044	31.4011	36.1642	44.977
	ENSG00000198836	OPA1	4976	OPA1 mitochondrial dynamin like GTPase	1703.93	-0.187929	0.0698994	-2.68856	0.00717604	0.0513617	99.1697	96.21	112.128	102.777	110.824	110.408
	ENSG00000104164	BLOC1S6	26258	biogenesis of lysosomal organelles complex 1 subunit 6	547.313	-0.244924	0.0911579	-2.68681	0.00721389	0.0515909	32.4132	30.5656	33.7012	34.0736	35.5664	36.3885
	ENSG00000128309	MPST	4357	mercaptopyruvate sulfurtransferase	454.555	0.281465	0.104774	2.68641	0.0072225	0.0516109	35.1947	30.4315	30.8452	26.3346	22.7147	24.0706
	ENSG00000204351	SKIC2	6499	SKI2 subunit of superkiller complex	626.896	0.243196	0.0905473	2.68585	0.00723455	0.0516554	45.7532	42.3628	43.069	36.2449	31.1431	35.1454
	ENSG00000134250	NOTCH2	4853	notch receptor 2	6873.85	0.138621	0.051629	2.68495	0.00725404	0.0517197	481.203	456.338	452.853	405.208	364.392	398.804
	ENSG00000125845	BMP2	650	bone morphogenetic protein 2	146.307	0.455484	0.169647	2.6849	0.00725523	0.0517197	11.1261	10.2779	11.0814	6.34704	7.29262	8.58858
	ENSG00000101608	MYL12A	10627	myosin light chain 12A	6432.21	-0.130426	0.0486001	-2.68366	0.00728221	0.0518449	406.442	369.066	410.641	389.675	405.577	404.793
	ENSG00000135999	EPC2	26122	enhancer of polycomb homolog 2	220.069	-0.363464	0.135441	-2.68355	0.00728448	0.0518449	13.0561	11.4844	12.6237	13.9746	15.0037	15.256
	ENSG00000126012	KDM5C	8242	lysine demethylase 5C	717.786	0.231557	0.0863299	2.68224	0.00731312	0.052007	55.0627	47.0549	47.7529	40.3093	38.1368	39.3267
	ENSG00000151725	CENPU	79682	centromere protein U	197.565	-0.406449	0.15159	-2.68125	0.00733485	0.0520578	12.0911	8.9373	11.824	12.9725	12.9115	14.352
	ENSG00000159674	SPON2	10417	spondin 2	674.927	0.277926	0.103661	2.68111	0.00733794	0.0520578	49.6132	48.5742	44.3257	30.2876	40.468	38.4226
	ENSG00000067955	CBFB	865	core-binding factor subunit beta	321.874	-0.345904	0.129027	-2.68086	0.0073434	0.0520578	17.3135	17.2937	19.878	17.8719	22.4158	24.2966
	ENSG00000197892	KIF13B	23303	kinesin family member 13B	325.494	0.325116	0.121274	2.68084	0.00734385	0.0520578	21.0601	23.237	25.4759	16.4244	17.574	17.6292
	ENSG00000166734	GOLM2	113201	golgi membrane protein 2	1100.31	-0.199465	0.0744115	-2.68057	0.00734962	0.0520578	66.0753	62.427	68.8876	65.085	69.6385	75.7151
	ENSG00000154222	CC2D1B	200014	coiled-coil and C2 domain containing 1B	338.75	0.306904	0.114563	2.67891	0.00738624	0.0522755	26.169	23.8179	22.4485	18.1503	18.2913	17.5162
	ENSG00000145386	CCNA2	890	cyclin A2	283.922	-0.329468	0.123054	-2.67743	0.00741896	0.0524652	16.3485	15.3275	16.7364	17.2038	18.65	20.7934
	ENSG00000183597	TANGO2	128989	transport and golgi organization 2 homolog	160.55	0.430967	0.16108	2.67548	0.00746214	0.0527285	11.9208	11.1716	12.6808	8.7411	8.24902	7.23249
	ENSG00000168172	HOOK3	84376	hook microtubule tethering protein 3	788.785	-0.213317	0.0798001	-2.67314	0.00751447	0.053055	46.3208	46.0718	48.3241	48.8833	48.8366	53.7916
	ENSG00000244402	RN7SL314P	106481836	RNA, 7SL, cytoplasmic 314, pseudogene	202.181	4.60007	1.72102	2.67288	0.00752031	0.053055	0.851486	3.26211	71.0011	0.38973	2.2117	0.226015
	ENSG00000154059	IMPACT	55364	impact RWD domain protein	522.143	-0.253269	0.0947695	-2.67248	0.00752935	0.0530765	29.802	29.9846	32.0447	31.7352	34.61	35.1454
	ENSG00000272412	RN7SL778P	106479504	RNA, 7SL, cytoplasmic 778, pseudogene	467.105	1.68887	0.632015	2.6722	0.00753555	0.053078	29.9155	23.4157	84.6529	16.313	14.5255	8.47557
	ENSG00000019144	PHLDB1	23187	pleckstrin homology like domain family B member 1	743.498	0.227531	0.0851604	2.6718	0.0075446	0.0530996	50.8053	54.026	49.6379	38.9174	41.3049	42.2649
	ENSG00000179364	PACS2	23241	phosphofurin acidic cluster sorting protein 2	460.612	0.261327	0.0978227	2.67143	0.00755281	0.0531153	34.1162	31.3699	31.4164	24.7757	24.3286	25.7657
	ENSG00000080371	RAB21	23011	RAB21, member RAS oncogene family	444.348	-0.305565	0.114422	-2.67052	0.0075735	0.0532185	23.7281	24.6223	28.0463	25.1654	29.7682	33.1112
	ENSG00000065615	CYB5R4	51167	cytochrome b5 reductase 4	199.748	-0.395803	0.148249	-2.66985	0.0075884	0.053281	11.8073	11.7525	9.82477	14.0303	14.0473	12.3178
	ENSG00000131711	MAP1B	4131	microtubule associated protein 1B	11768.6	-0.141796	0.0531356	-2.66856	0.00761761	0.0534438	712.069	724.234	721.549	710.089	693.934	802.467
	ENSG00000130429	ARPC1B	10095	actin related protein 2/3 complex subunit 1B	164.62	-0.467001	0.175021	-2.66826	0.00762456	0.0534503	8.85545	10.0545	7.53994	9.29785	12.0149	12.9959
	ENSG00000162910	MRPL55	128308	mitochondrial ribosomal protein L55	299.267	0.319466	0.119856	2.66541	0.00768944	0.053848	23.3875	19.9302	20.8491	15.7562	15.4221	16.3861
	ENSG00000185009	AP3M1	26985	adaptor related protein complex 3 subunit mu 1	563.303	-0.240753	0.090331	-2.66524	0.00769343	0.053848	34.6271	31.638	33.5299	34.9087	37.7781	36.1624
	ENSG00000138430	OLA1	29789	Obg like ATPase 1	1797.19	-0.180367	0.0677112	-2.66377	0.00772698	0.0540401	111.488	99.7402	113.956	104.893	116.204	120.127
	ENSG00000095261	PSMD5	5711	proteasome 26S subunit, non-ATPase 5	489.73	-0.265545	0.0997294	-2.66265	0.00775272	0.0541774	29.6885	26.6778	29.5885	33.9065	29.1705	32.3202
	ENSG00000113389	NPR3	4883	natriuretic peptide receptor 3	1108.67	-0.221424	0.0832375	-2.66015	0.00781069	0.0545395	67.0971	59.1202	71.7437	65.9758	76.9311	69.9517
	ENSG00000197063	MAFG	4097	MAF bZIP transcription factor G	258.35	0.347745	0.130858	2.65743	0.00787401	0.0549384	18.7327	17.9193	19.3639	12.8054	15.0634	12.5438
	ENSG00000163389	POGLUT1	56983	protein O-glucosyltransferase 1	258.217	-0.342473	0.128888	-2.65715	0.00788049	0.0549404	14.1347	14.4784	15.3084	18.206	15.721	17.6292
	ENSG00000006704	GTF2IRD1	9569	GTF2I repeat domain containing 1	305.237	0.33846	0.127393	2.65682	0.00788811	0.0549503	23.3307	22.7901	19.9351	17.4265	16.3785	14.0129
	ENSG00000106624	AEBP1	165	AE binding protein 1	1006.25	0.193058	0.0727548	2.65354	0.00796528	0.0554443	71.4113	68.0128	67.6881	56.9563	53.26	57.5209
	ENSG00000110046	ATG2A	23130	autophagy related 2A	103.779	0.534163	0.201328	2.6532	0.00797329	0.0554566	7.83367	8.80324	7.08297	5.17785	5.26025	4.63331
	ENSG00000112773	TENT5A	55603	terminal nucleotidyltransferase 5A	393.837	-0.277793	0.10481	-2.65044	0.00803859	0.055867	22.7063	22.8795	23.0768	24.386	26.6001	26.1048
	ENSG00000142089	IFITM3	10410	interferon induced transmembrane protein 3	1377	-0.208941	0.0789612	-2.64612	0.00814211	0.0565421	82.1967	88.3452	75.3423	88.1904	81.7729	94.1354
	ENSG00000205364	MT1M	4499	metallothionein 1M	234.46	-0.365276	0.138105	-2.64491	0.00817114	0.0566327	13.567	13.9869	12.1096	15.9789	16.8567	14.126
	ENSG00000068366	ACSL4	2182	acyl-CoA synthetase long chain family member 4	2609.84	-0.175529	0.0663655	-2.64489	0.00817185	0.0566327	154.63	146.214	172.333	154.055	170.36	169.963
	ENSG00000183258	DDX41	51428	DEAD-box helicase 41	1748.3	0.188394	0.0712322	2.64478	0.00817432	0.0566327	130.221	119	110.757	102.332	96.1191	92.7793
	ENSG00000266875	RN7SL408P	106481841	RNA, 7SL, cytoplasmic 408, pseudogene	148.982	1.07908	0.408095	2.6442	0.00818836	0.0566857	10.0475	13.4953	15.5368	5.67893	8.0697	3.16421
	ENSG00000065802	ASB1	51665	ankyrin repeat and SOCS box containing 1	522.216	0.261445	0.0989127	2.64319	0.00821301	0.056812	38.6007	37.1345	34.2153	30.2319	26.361	28.1389
	ENSG00000255302	EID1	23741	EP300 interacting inhibitor of differentiation 1	1049.84	-0.25879	0.0979214	-2.64284	0.00822149	0.0568264	61.534	57.5115	64.9463	55.8985	68.7419	80.3484
	ENSG00000099899	TRMT2A	27037	tRNA methyltransferase 2 homolog A	223.707	0.373451	0.141419	2.64074	0.00827259	0.057135	17.3703	16.3106	15.3084	12.6941	11.7758	10.0577
	ENSG00000275878	RN7SL43P	106479241	RNA, 7SL, cytoplasmic 43, pseudogene	60.3048	0.704378	0.266759	2.64051	0.00827821	NA	4.54126	4.46865	5.48359	2.33838	3.40721	2.37316
	ENSG00000123572	NRK	203447	Nik related kinase	766.769	-0.211546	0.0801502	-2.63937	0.00830609	0.0573217	48.3076	44.1502	44.5542	47.3244	48.0595	51.7575
	ENSG00000091436	MAP3K20	51776	mitogen-activated protein kinase kinase kinase 20	2550.23	-0.155321	0.058869	-2.63842	0.00832942	0.057438	153.665	149.968	161.994	150.881	165.279	163.748
	ENSG00000164603	BMT2	154743	base methyltransferase of 25S rRNA 2 homolog	176.648	-0.430695	0.163324	-2.63706	0.0083627	0.057594	9.36634	8.9373	10.7958	10.3557	14.0473	11.7528
	ENSG00000130529	TRPM4	54795	transient receptor potential cation channel subfamily M member 4	439.191	0.284272	0.107812	2.63675	0.00837055	0.057594	34.0027	30.1634	28.9031	21.2681	25.2253	24.2966
	ENSG00000117533	VAMP4	8674	vesicle associated membrane protein 4	136.698	-0.462713	0.175489	-2.63671	0.00837152	0.057594	7.20925	7.41796	7.48282	7.96164	10.3412	10.0577
	ENSG00000130770	ATP5IF1	93974	ATP synthase inhibitory factor subunit 1	824.674	0.221036	0.0838448	2.63626	0.00838264	0.0576258	61.2502	56.0815	54.0933	42.2579	48.3584	45.3161
	ENSG00000100241	SBF1	6305	SET binding factor 1	852.822	0.225635	0.0856622	2.63401	0.00843831	0.0579635	65.167	56.3943	55.807	47.9925	42.6797	49.9494
	ENSG00000161654	LSM12	124801	LSM12 homolog	47.9381	-0.76002	0.288805	-2.63161	0.00849823	NA	2.32739	2.45776	1.99923	3.39622	3.04855	4.4073
	ENSG00000085491	SLC25A24	29957	solute carrier family 25 member 24	829.421	-0.20753	0.078874	-2.63115	0.00850955	0.0583707	49.1591	48.3508	50.8946	49.6628	53.9773	55.2607
	ENSG00000172986	GXYLT2	727936	glucoside xylosyltransferase 2	201.607	-0.384435	0.146112	-2.63111	0.00851075	0.0583707	10.0475	11.7079	11.8811	13.6962	12.792	14.352
	ENSG00000241032	RN7SL709P	106481116	RNA, 7SL, cytoplasmic 709, pseudogene	62.6431	0.741541	0.281864	2.63085	0.00851715	NA	4.1439	5.36238	5.7692	2.78379	3.70608	1.69511
	ENSG00000080815	PSEN1	5663	presenilin 1	710.016	-0.223205	0.0848972	-2.62912	0.00856059	0.0586671	41.8363	39.4582	45.1254	45.4871	43.5764	47.5762
	ENSG00000169908	TM4SF1	4071	transmembrane 4 L six family member 1	911.025	-0.19428	0.0739167	-2.62837	0.00857961	0.0587521	57.5037	52.6407	53.922	57.4574	57.1454	58.99
	ENSG00000119707	RBM25	58517	RNA binding motif protein 25	984.533	0.227415	0.0865459	2.62768	0.00859686	0.0587917	69.8786	64.7507	69.8015	46.6006	54.6946	61.3631
	ENSG00000198171	DDRGK1	65992	DDRGK domain containing 1	298.138	0.328081	0.124859	2.62761	0.00859866	0.0587917	23.7281	21.1814	19.1926	14.9768	16.498	15.7081
	ENSG00000198189	HSD17B11	51170	hydroxysteroid 17-beta dehydrogenase 11	270.802	-0.340132	0.129467	-2.62717	0.00860991	0.0588135	16.2918	13.2272	16.6221	17.1481	17.5142	19.4373
	ENSG00000011405	PIK3C2A	5286	phosphatidylinositol-4-phosphate 3-kinase catalytic subunit type 2 alpha	894.364	-0.198278	0.0754831	-2.62679	0.00861952	0.0588135	54.0977	50.7638	55.8641	55.5087	56.1292	59.103
	ENSG00000168461	RAB31	11031	RAB31, member RAS oncogene family	817.823	-0.216555	0.0824439	-2.6267	0.00862173	0.0588135	47.2858	46.2952	52.5511	50.3866	54.336	52.0965
	ENSG00000138594	TMOD3	29766	tropomodulin 3	1448.94	-0.182279	0.0694217	-2.62567	0.00864782	0.0589461	89.9169	80.1675	92.0215	86.1304	93.8476	95.1524
	ENSG00000139641	ESYT1	23344	extended synaptotagmin 1	2361.18	0.179764	0.0685538	2.62223	0.00873566	0.0594991	174.952	154.749	155.083	143.031	123.496	128.264
	ENSG00000130635	COL5A1	1289	collagen type V alpha 1 chain	3364.41	0.168175	0.0641689	2.62082	0.00877194	0.0597004	235.748	223.656	226.712	177.773	175.74	213.697
	ENSG00000171606	ZNF274	10782	zinc finger protein 274	403.891	0.278331	0.106219	2.62034	0.00878426	0.0597383	27.3043	28.644	29.4172	22.4373	20.503	22.2625
	ENSG00000153989	NUS1	116150	NUS1 dehydrodolichyl diphosphate synthase subunit	138.698	-0.457169	0.174492	-2.62	0.00879298	0.0597472	7.72014	6.65829	8.11115	8.29569	9.62386	10.8487
	ENSG00000128274	A4GALT	53947	alpha 1,4-galactosyltransferase (P blood group)	108.632	0.514317	0.196322	2.61977	0.00879903	0.0597472	8.45809	8.53512	7.76842	5.0665	6.15688	4.63331
	ENSG00000143669	LYST	1130	lysosomal trafficking regulator	471.217	-0.289782	0.11066	-2.61868	0.00882718	0.0598925	24.8066	27.0353	29.6457	27.1698	31.1431	34.5803
	ENSG00000198712	COX2	4513	cytochrome c oxidase subunit II	5438.65	-0.508645	0.194259	-2.61839	0.00883458	0.0598968	222.749	335.953	304.853	348.252	390.872	401.742
	ENSG00000164463	CREBRF	153222	CREB3 regulatory factor	599.755	-0.253476	0.0968335	-2.61764	0.00885394	0.0599822	34.9677	33.4255	36.9571	34.0179	40.1692	42.6039
	ENSG00000149313	AASDHPPT	60496	aminoadipate-semialdehyde dehydrogenase-phosphopantetheinyl transferase	326.07	-0.304656	0.116428	-2.61668	0.00887887	0.0601052	18.1083	18.0087	20.0494	19.9319	21.3996	23.1666
	ENSG00000032444	PNPLA6	10908	patatin like phospholipase domain containing 6	394.901	0.320759	0.122756	2.61297	0.00897581	0.0607151	29.802	30.4315	24.5619	20.099	23.4918	18.8723
	ENSG00000241963	RN7SL655P	106481102	RNA, 7SL, cytoplasmic 655, pseudogene	54.505	4.12248	1.57868	2.61134	0.00901883	NA	0.227063	17.964	1.25666	0.222703	0.597755	0.226015
	ENSG00000177432	NAP1L5	266812	nucleosome assembly protein 1 like 5	44.8165	-0.76778	0.294139	-2.61026	0.00904728	NA	2.21386	2.3237	1.82786	3.50757	2.98878	3.61624
	ENSG00000146247	PHIP	55023	pleckstrin homology domain interacting protein	963.883	-0.199489	0.0764303	-2.61007	0.00905227	0.0611856	59.3769	53.7131	60.1481	57.5687	63.1827	63.2843
	ENSG00000102931	ARL2BP	23568	ADP ribosylation factor like GTPase 2 binding protein	792.314	-0.207908	0.0796874	-2.60905	0.00907938	0.0612702	47.2858	45.0887	49.7522	50.0525	51.6461	49.7234
	ENSG00000124787	RPP40	10799	ribonuclease P/MRP subunit p40	109.256	-0.50851	0.194914	-2.6089	0.00908346	0.0612702	6.81189	5.45175	5.14087	6.84812	8.0697	8.02354
	ENSG00000147027	TMEM47	83604	transmembrane protein 47	411.461	-0.290903	0.111507	-2.60882	0.00908551	0.0612702	23.1036	23.7285	24.2763	23.3281	27.6761	30.173
	ENSG00000164961	WASHC5	9897	WASH complex subunit 5	908.755	-0.199818	0.0766242	-2.60776	0.00911365	0.0613966	57.3334	50.8085	55.2358	54.952	59.4169	59.103
	ENSG00000168275	COA6	388753	cytochrome c oxidase assembly factor 6	146.73	-0.442305	0.169622	-2.60759	0.00911811	0.0613966	8.1175	8.17763	7.53994	8.68542	10.0423	11.6398
	ENSG00000156531	PHF6	84295	PHD finger protein 6	307.761	-0.318596	0.12223	-2.60653	0.00914649	0.0615398	16.9729	16.8021	18.907	18.206	20.503	22.4885
	ENSG00000105700	KXD1	79036	KxDL motif containing 1	1248.42	0.186096	0.0714028	2.60628	0.00915325	0.0615398	90.7684	82.5359	83.7961	72.9909	69.2799	65.6574
	ENSG00000160972	PPP1R16A	84988	protein phosphatase 1 regulatory subunit 16A	78.8458	0.592499	0.227507	2.60432	0.00920571	NA	6.52806	6.39017	5.31223	3.39622	3.82563	4.06827
	ENSG00000033100	CHPF2	54480	chondroitin polymerizing factor 2	507.662	0.262135	0.100704	2.60302	0.00924069	0.0620806	39.0548	34.4533	33.1872	27.6152	25.2253	29.834
	ENSG00000072682	P4HA2	8974	prolyl 4-hydroxylase subunit alpha 2	6117.15	0.1448	0.0556357	2.60265	0.00925057	0.0620999	445.611	397.531	398.017	363.841	337.015	335.52
	ENSG00000168924	LETM1	3954	leucine zipper and EF-hand containing transmembrane protein 1	460.016	0.269725	0.103653	2.6022	0.0092629	0.0621355	31.3347	31.4593	34.558	26.5017	24.6873	22.9405
	ENSG00000140006	WDR89	112840	WD repeat domain 89	110.591	-0.542477	0.208507	-2.60172	0.00927565	0.0621355	5.33598	6.07736	5.71207	6.29136	6.99374	10.3967
	ENSG00000043093	DCUN1D1	54165	defective in cullin neddylation 1 domain containing 1	228.766	-0.395637	0.15207	-2.60168	0.00927689	0.0621355	12.9993	10.4566	14.5658	13.8633	14.3461	18.4202
	ENSG00000163281	GNPDA2	132789	glucosamine-6-phosphate deaminase 2	237.309	-0.36516	0.140372	-2.60138	0.00928505	0.0621432	13.5102	11.6632	14.7372	14.5314	15.0634	18.3072
	ENSG00000100836	PABPN1	8106	poly(A) binding protein nuclear 1	53.7519	0.769891	0.296181	2.5994	0.00933876	NA	3.06535	5.09426	4.79814	2.00433	2.4508	2.71218
	ENSG00000105879	CBLL1	79872	Cbl proto-oncogene like 1	150.054	-0.431719	0.166086	-2.59937	0.0093394	0.0624414	7.54984	8.9373	8.16827	10.3	10.6998	9.71866
	ENSG00000082996	RNF13	11342	ring finger protein 13	340.588	-0.325948	0.125402	-2.59922	0.00934367	0.0624414	18.6759	18.098	21.306	19.2081	22.6549	26.1048
	ENSG00000174775	HRAS	3265	HRas proto-oncogene, GTPase	327.177	0.32155	0.123727	2.59887	0.00935321	0.062458	26.3961	22.3879	21.763	18.3173	18.112	15.143
	ENSG00000176155	CCDC57	284001	coiled-coil domain containing 57	128.253	0.489493	0.188412	2.59799	0.00937713	0.0625707	10.6152	9.69697	8.85372	7.29353	6.63509	4.85933
	ENSG00000146278	PNRC1	10957	proline rich nuclear receptor coactivator 1	493.92	-0.271104	0.104362	-2.59772	0.00938448	0.0625726	27.5314	27.3928	31.1879	28.7287	32.219	35.8234
	ENSG00000008952	SEC62	7095	SEC62 homolog, preprotein translocation factor	841.776	-0.229414	0.0883429	-2.59686	0.00940803	0.0626825	48.5347	47.6358	52.9509	48.1039	53.8578	60.7981
	ENSG00000179832	MROH1	727957	maestro heat like repeat family member 1	369.106	0.320167	0.12337	2.59519	0.00945389	0.0629271	26.7934	27.6162	24.1621	18.373	17.1556	23.6186
	ENSG00000171928	TVP23B	51030	trans-golgi network vesicle protein 23 homolog B	362.877	-0.291676	0.112399	-2.59501	0.00945894	0.0629271	22.2522	19.6621	20.9633	21.3238	24.508	25.6527
	ENSG00000266467	RN7SL220P	106479303	RNA, 7SL, cytoplasmic 220, pseudogene	66.793	0.751426	0.289592	2.59478	0.0094652	NA	4.76832	5.40706	6.11192	2.17136	4.54294	2.03414
	ENSG00000127481	UBR4	23352	ubiquitin protein ligase E3 component n-recognin 4	2413.44	0.151742	0.0584928	2.59421	0.00948094	0.0630262	169.843	162.123	158.453	141.361	130.191	136.513
	ENSG00000198865	CCDC152	100129792	coiled-coil domain containing 152	42.7549	-0.793246	0.305834	-2.59372	0.00949449	NA	1.87327	2.18964	1.88498	2.89514	2.80945	4.06827
	ENSG00000204388	HSPA1B	3304	heat shock protein family A (Hsp70) member 1B	84.2996	0.575566	0.222034	2.59224	0.00953536	0.0632926	5.90363	6.12205	7.4257	3.61893	4.30384	4.18128
	ENSG00000116171	SCP2	6342	sterol carrier protein 2	847.747	-0.200569	0.0773791	-2.59203	0.00954101	0.0632926	51.3162	47.6358	53.4079	53.3374	53.5589	54.9217
	ENSG00000168710	AHCYL1	10768	adenosylhomocysteinase like 1	1214.94	-0.175079	0.0675464	-2.59198	0.00954242	0.0632926	73.909	70.6046	75.6279	76.0531	74.1814	80.0094
	ENSG00000196323	ZBTB44	29068	zinc finger and BTB domain containing 44	221.191	-0.357929	0.138131	-2.59122	0.00956353	0.0633852	12.2614	11.4844	13.5947	14.0303	14.2864	16.1601
	ENSG00000170312	CDK1	983	cyclin dependent kinase 1	300.212	-0.324696	0.125342	-2.59049	0.00958396	0.0634731	17.1432	15.2381	19.0212	18.039	20.2041	21.4714
	ENSG00000181744	DIPK2A	205428	divergent protein kinase domain 2A	333.542	-0.325753	0.125776	-2.58995	0.0095991	0.0634953	17.938	18.813	20.0494	18.6514	22.2963	25.6527
	ENSG00000122068	FYTTD1	84248	forty-two-three domain containing 1	679.97	-0.241082	0.0930869	-2.58986	0.00960163	0.0634953	39.9631	37.0004	43.2975	39.3071	46.4456	45.8811
	ENSG00000110700	RPS13	6207	ribosomal protein S13	8517.61	-0.118293	0.0456889	-2.58909	0.00962292	0.063581	522.415	522.385	531.337	510.992	539.534	532.379
	ENSG00000127920	GNG11	2791	G protein subunit gamma 11	1105.19	-0.456824	0.176456	-2.58888	0.00962893	0.063581	58.3551	54.7856	66.5457	60.7423	76.0943	91.9882
	ENSG00000196715	VKORC1L1	154807	vitamin K epoxide reductase complex subunit 1 like 1	294.085	-0.324468	0.125376	-2.58797	0.0096543	0.0637011	16.2918	16.3553	17.993	21.2681	19.4271	17.4032
	ENSG00000180773	SLC36A4	120103	solute carrier family 36 member 4	154.252	-0.425701	0.164516	-2.5876	0.00966466	0.0637093	7.83367	8.53512	9.13932	11.3022	10.64	9.49264
	ENSG00000104231	ZFAND1	79752	zinc finger AN1-type containing 1	318.974	-0.301668	0.116611	-2.58696	0.00968263	0.0637093	17.9947	17.3384	19.7067	20.2103	20.2041	22.6015
	ENSG00000125817	CENPB	1059	centromere protein B	539.065	0.245092	0.0947434	2.5869	0.00968426	0.0637093	37.806	37.7601	37.2427	31.0114	27.1381	29.947
	ENSG00000137802	MAPKBP1	23005	mitogen-activated protein kinase binding protein 1	215.599	0.376946	0.145713	2.5869	0.00968427	0.0637093	16.235	13.7187	16.9649	11.0795	9.92274	12.6569
	ENSG00000167967	E4F1	1877	E4F transcription factor 1	152.339	0.447953	0.173227	2.58593	0.00971161	0.0638418	11.1828	12.4228	10.0533	6.79244	7.41217	9.04061
	ENSG00000028116	VRK2	7444	VRK serine/threonine kinase 2	426.645	-0.259347	0.100345	-2.58456	0.00975046	0.0640497	25.1472	23.9966	25.8186	26.7244	28.0347	28.2519
	ENSG00000165458	INPPL1	3636	inositol polyphosphate phosphatase like 1	582.081	0.234519	0.090761	2.58392	0.00976858	0.0641212	42.404	40.7094	38.2709	32.2919	30.6051	32.6592
	ENSG00000119812	FAM98A	25940	family with sequence similarity 98 member A	638.288	-0.225222	0.0871769	-2.58351	0.00978009	0.0641493	40.3037	35.1236	38.1567	40.699	39.0932	43.1689
	ENSG00000243339	RN7SL738P	106480695	RNA, 7SL, cytoplasmic 738, pseudogene	7.16889	2.3148	0.89618	2.58297	0.00979552	NA	0.454126	1.34059	0.456966	0.111352	0.119551	0.226015
	ENSG00000125971	DYNLRB1	83658	dynein light chain roadblock-type 1	321.407	-0.306985	0.118869	-2.58256	0.00980709	0.0642504	18.2786	19.4386	17.7646	22.7714	20.1444	20.4544
	ENSG00000160310	PRMT2	3275	protein arginine methyltransferase 2	775.383	0.207389	0.0803116	2.58231	0.00981424	0.0642504	55.6304	53.0875	51.7514	44.0952	41.4842	42.8299
	ENSG00000006282	SPATA20	64847	spermatogenesis associated 20	709.989	0.230557	0.0892872	2.5822	0.00981724	0.0642504	53.1327	47.6358	47.5245	42.2579	36.5826	37.5185
	ENSG00000104980	TIMM44	10469	translocase of inner mitochondrial membrane 44	520.226	0.242168	0.0938355	2.58077	0.00985799	0.0644695	37.5789	35.1683	36.2146	27.3368	29.828	27.7999
	ENSG00000126214	KLC1	3831	kinesin light chain 1	163.013	0.406983	0.157742	2.58006	0.00987836	0.0645551	12.0911	12.4228	11.367	8.18434	8.66745	8.13655
	ENSG00000168116	KIAA1586	57691	KIAA1586	111.481	-0.511298	0.198242	-2.57916	0.00990422	0.0646764	5.61981	4.87083	7.31146	7.79461	7.65127	7.91053
	ENSG00000166888	STAT6	6778	signal transducer and activator of transcription 6	1556.72	0.189503	0.0734844	2.57882	0.00991375	0.0646911	112.453	103.002	105.216	95.2056	80.2786	83.7387
	ENSG00000061794	MRPS35	60488	mitochondrial ribosomal protein S35	869.724	-0.217764	0.0844617	-2.57826	0.00993002	0.0647496	49.8971	49.2445	55.6927	53.9498	51.8852	61.5892
	ENSG00000244754	N4BP2L2	10443	NEDD4 binding protein 2 like 2	544.384	-0.255498	0.0991115	-2.57789	0.00994071	0.0647716	31.9591	29.3143	34.3296	31.7909	35.5067	38.7616
	ENSG00000076928	ARHGEF1	9138	Rho guanine nucleotide exchange factor 1	281.642	0.330684	0.128309	2.57724	0.00995918	0.0648443	20.833	21.2261	18.5642	16.146	14.0473	14.239
	ENSG00000125753	VASP	7408	vasodilator stimulated phosphoprotein	1152.02	0.188851	0.0732909	2.57673	0.00997396	0.0648929	83.7294	77.7098	75.9706	66.4769	64.8565	60.3461
	ENSG00000133739	LRRCC1	85444	leucine rich repeat and coiled-coil centrosomal protein 1	63.853	-0.633982	0.246094	-2.57618	0.00998985	NA	3.17888	2.90462	3.54149	4.23136	4.48317	5.19835
	ENSG00000117528	ABCD3	5825	ATP binding cassette subfamily D member 3	421.576	-0.276906	0.10749	-2.57612	0.00999171	0.0649608	26.0555	21.5389	25.9899	25.8336	27.2576	29.495
	ENSG00000054277	OPN3	23596	opsin 3	212.675	-0.352103	0.136698	-2.57577	0.0100017	0.0649773	11.9208	11.8419	12.3381	14.5871	13.9277	14.0129
	ENSG00000110031	LPXN	9404	leupaxin	697.804	-0.219828	0.0853531	-2.57551	0.0100092	0.0649773	42.0634	41.4691	41.0127	47.4914	42.4406	43.96
	ENSG00000172732	MUS81	80198	MUS81 structure-specific endonuclease subunit	428.439	0.273877	0.106349	2.57527	0.0100162	0.0649773	32.3565	29.2696	29.3029	24.553	23.6113	20.6804
	ENSG00000124067	SLC12A4	6560	solute carrier family 12 member 4	1091.94	0.214142	0.0831888	2.57417	0.0100481	0.0650715	83.9565	73.688	69.1732	64.5839	57.8029	57.7469
	ENSG00000152942	RAD17	5884	RAD17 checkpoint clamp loader component	234.301	-0.36721	0.142658	-2.57406	0.0100514	0.0650715	11.4099	13.2719	14.8514	15.3108	16.7969	14.917
	ENSG00000106263	EIF3B	8662	eukaryotic translation initiation factor 3 subunit B	2966.69	0.13498	0.0524398	2.57401	0.0100528	0.0650715	204.867	191.973	203.064	167.194	171.197	166.008
	ENSG00000160299	PCNT	5116	pericentrin	225.677	0.371271	0.144254	2.57373	0.0100608	0.065076	16.1782	15.2828	17.5361	9.79894	12.6126	12.8829
	ENSG00000100266	PACSIN2	11252	protein kinase C and casein kinase substrate in neurons 2	575.316	0.238357	0.0926267	2.57331	0.0100731	0.0651081	42.1202	37.3132	40.7842	29.0628	32.8168	32.4332
	ENSG00000168522	FNTA	2339	farnesyltransferase, CAAX box, alpha	642.649	-0.228721	0.0889155	-2.57234	0.0101013	0.0652426	39.3386	34.6767	40.3272	39.1957	42.4406	42.1518
	ENSG00000006327	TNFRSF12A	51330	TNF receptor superfamily member 12A	2002.65	0.169719	0.0659923	2.57181	0.0101169	0.0652961	136.976	138.662	132.92	102.499	115.725	118.884
	ENSG00000181649	PHLDA2	7262	pleckstrin homology like domain family A member 2	107.014	0.511648	0.198987	2.57126	0.0101329	0.0653516	8.96898	7.41796	7.88266	4.39839	5.858	5.53737
	ENSG00000141429	GALNT1	2589	polypeptide N-acetylgalactosaminyltransferase 1	1361.19	-0.179065	0.0696551	-2.57074	0.010148	0.0654015	82.5373	75.6989	88.3087	83.7364	85.7779	88.598
	ENSG00000068489	PRR11	55771	proline rich 11	388.986	-0.267559	0.104183	-2.56817	0.0102238	0.0658419	23.6145	22.1198	22.4485	25.8336	24.5677	25.4267
	ENSG00000172216	CEBPB	1051	CCAAT enhancer binding protein beta	782.83	0.5256	0.204684	2.56786	0.0102328	0.0658525	50.4079	63.142	64.3751	30.3433	44.6523	39.6657
	ENSG00000102606	ARHGEF7	8874	Rho guanine nucleotide exchange factor 7	440.53	0.254525	0.0991564	2.56691	0.010261	0.0659709	30.767	30.789	30.9023	23.7179	23.7309	24.2966
	ENSG00000151151	IPMK	253430	inositol polyphosphate multikinase	150.145	-0.462722	0.180276	-2.56673	0.0102661	0.0659709	8.17426	6.74766	9.48204	8.57407	11.6562	10.8487
	ENSG00000198888	ND1	4535	NADH dehydrogenase subunit 1	418.561	-0.814104	0.317228	-2.56631	0.0102788	0.0660048	15.6106	25.1138	17.4789	24.7757	28.5727	42.2649
	ENSG00000084652	TXLNA	200081	taxilin alpha	615.609	0.236573	0.0922887	2.5634	0.0103653	0.0665119	46.0938	40.7094	42.098	36.3006	32.0995	32.2072
	ENSG00000158864	NDUFS2	4720	NADH:ubiquinone oxidoreductase core subunit S2	1236.84	0.182782	0.0713669	2.56116	0.0104323	0.0668794	85.2053	84.1	84.6529	73.325	65.0358	68.2566
	ENSG00000115380	EFEMP1	2202	EGF containing fibulin extracellular matrix protein 1	1906.62	-0.15353	0.0599496	-2.56098	0.0104376	0.0668794	123.125	112.163	113.556	121.763	118.296	118.093
	ENSG00000153976	HS3ST3A1	9955	heparan sulfate-glucosamine 3-sulfotransferase 3A1	459.105	0.277314	0.108318	2.56018	0.0104617	0.0669851	31.9591	32.1296	32.5588	21.1568	25.1655	28.2519
	ENSG00000023191	RNH1	6050	ribonuclease/angiogenin inhibitor 1	3960	0.163793	0.0640061	2.55902	0.0104968	0.0671616	291.435	268.342	248.247	235.453	209.872	221.269
	ENSG00000109920	FNBP4	23360	formin binding protein 4	844.091	0.21013	0.0821322	2.55844	0.0105143	0.0672247	58.866	56.6178	59.0628	42.0352	49.0159	48.9323
	ENSG00000103549	RNF40	9810	ring finger protein 40	1059.7	0.21331	0.0834059	2.55749	0.010543	0.0673142	81.9129	71.5877	66.6599	60.2969	59.656	54.8087
	ENSG00000213064	SFT2D2	375035	SFT2 domain containing 2	418.204	-0.274815	0.107455	-2.55748	0.0105435	0.0673142	24.6363	22.7007	25.4759	24.6644	26.7794	30.6251
	ENSG00000241839	PLEKHO2	80301	pleckstrin homology domain containing O2	277.759	0.348145	0.136156	2.55697	0.010559	0.0673648	22.4225	20.4664	17.3647	16.0903	14.107	13.2219
	ENSG00000196712	NF1	4763	neurofibromin 1	1216.72	-0.178158	0.0697034	-2.55595	0.0105898	0.0675126	75.2146	72.4815	72.2006	75.2736	72.8066	83.0606
	ENSG00000170558	CDH2	1000	cadherin 2	872.819	-0.201534	0.0788577	-2.55567	0.0105984	0.0675189	56.3116	48.9317	51.8656	57.6801	54.5751	54.1307
	ENSG00000182628	SKA2	348235	spindle and kinetochore associated complex subunit 2	182.905	-0.400812	0.156852	-2.55535	0.010608	0.0675291	8.62839	10.4566	11.1957	11.6919	12.1344	13.4479
	ENSG00000033867	SLC4A7	9497	solute carrier family 4 member 7	1754.74	-0.210074	0.082217	-2.55512	0.0106152	0.0675291	97.1261	98.9806	117.554	100.272	114.889	121.37
	ENSG00000120694	HSPH1	10808	heat shock protein family H (Hsp110) member 1	556.049	-0.250627	0.0981976	-2.55227	0.0107023	0.0679947	35.1947	28.9122	34.3867	36.746	37.1804	33.5633
	ENSG00000092531	SNAP23	8773	synaptosome associated protein 23	554.471	-0.23423	0.0917747	-2.55223	0.0107037	0.0679947	31.6753	33.6042	32.9015	34.7417	35.7458	36.6145
	ENSG00000122550	KLHL7	55975	kelch like family member 7	421.759	-0.271149	0.106267	-2.55159	0.0107232	0.0680696	23.5578	23.8626	26.3327	25.4438	29.1107	27.7999
	ENSG00000237296	SMG1P1	641298	SMG1 pseudogene 1	57.0375	0.707786	0.277491	2.55067	0.0107518	NA	3.57624	5.40706	4.56966	2.39406	2.57035	2.82519
	ENSG00000100726	TELO2	9894	telomere maintenance 2	109.988	0.493507	0.193497	2.55046	0.0107579	0.0682413	8.34456	7.37327	9.02508	5.12217	5.08092	6.21542
	ENSG00000121892	PDS5A	23244	PDS5 cohesin associated factor A	1790.06	-0.162414	0.063736	-2.54823	0.0108272	0.0686318	109.615	100.991	115.441	109.737	110.286	117.754
	ENSG00000104626	ERI1	90459	exoribonuclease 1	189.648	-0.395117	0.155115	-2.54725	0.0108575	0.0687517	10.2746	10.6354	10.6245	10.6897	14.4059	13.4479
	ENSG00000184014	DENND5A	23258	DENN domain containing 5A	2168.2	0.154784	0.0607742	2.54687	0.0108694	0.0687517	149.918	146.214	145.372	126.607	123.436	115.494
	ENSG00000113456	RAD1	5810	RAD1 checkpoint DNA exonuclease	201.298	-0.374583	0.147127	-2.54599	0.0108969	0.0688767	10.7287	12.1994	10.6816	12.4714	13.2702	15.03
	ENSG00000155975	VPS37A	137492	VPS37A subunit of ESCRT-I	627.375	-0.23243	0.0913444	-2.54455	0.0109418	0.0691074	36.8409	33.8724	40.8413	40.0309	40.7071	40.1177
	ENSG00000141002	TCF25	22980	transcription factor 25	1359.63	0.200609	0.0788458	2.54432	0.010949	0.0691074	99.8509	93.8416	87.5661	81.8991	74.5401	68.7086
	ENSG00000065150	IPO5	3843	importin 5	5686.02	-0.11664	0.0458503	-2.54393	0.0109614	0.0691146	366.366	338.009	349.408	353.987	350.464	351.228
	ENSG00000117758	STX12	23673	syntaxin 12	706.401	-0.210286	0.0826665	-2.54379	0.0109657	0.0691146	42.9149	40.7094	42.555	42.926	44.2937	48.3673
	ENSG00000080200	CRYBG3	131544	crystallin beta-gamma domain containing 3	991.614	-0.189496	0.0745032	-2.54346	0.0109761	0.0691305	57.5037	59.299	62.0331	61.9115	64.0196	62.6062
	ENSG00000108518	PFN1	5216	profilin 1	12336	0.138144	0.054334	2.54249	0.0110064	0.0692727	881.117	848.775	764.79	703.018	700.33	693.076
	ENSG00000118855	MFSD1	64747	major facilitator superfamily domain containing 1	760.61	-0.216652	0.0852441	-2.54155	0.0110362	0.069411	46.0938	43.2118	46.5534	44.5963	52.3036	49.0453
	ENSG00000185947	ZNF267	10308	zinc finger protein 267	279.515	-0.343194	0.135051	-2.54121	0.0110469	0.0694287	15.1564	15.685	16.4508	15.3108	19.4271	21.3584
	ENSG00000100299	ARSA	410	arylsulfatase A	433.157	0.268905	0.105906	2.5391	0.0111138	0.0698	34.2865	28.9122	28.2748	23.3281	23.0734	23.7316
	ENSG00000100345	MYH9	4627	myosin heavy chain 9	8910.58	0.124582	0.0490757	2.53857	0.0111306	0.0698557	633.903	587.314	572.978	514.444	485.318	522.773
	ENSG00000071655	MBD3	53615	methyl-CpG binding domain protein 3	168.242	0.401137	0.158035	2.53828	0.01114	0.0698653	12.9993	12.3335	11.824	9.13083	9.08588	7.4585
	ENSG00000081087	OSTM1	28962	osteoclastogenesis associated transmembrane protein 1	263.524	-0.334016	0.131762	-2.535	0.0112447	0.0704721	14.8159	13.7187	16.3937	15.4779	18.2315	18.8723
	ENSG00000155034	FBXL18	80028	F-box and leucine rich repeat protein 18	39.8284	0.794569	0.313495	2.53456	0.011259	NA	3.40594	3.12805	3.25588	1.67027	1.91282	1.58211
	ENSG00000180228	PRKRA	8575	protein activator of interferon induced protein kinase EIF2AK2	618.592	-0.217358	0.085846	-2.53196	0.0113428	0.0710365	37.9195	35.0342	37.4141	38.8617	38.7346	41.2478
	ENSG00000178425	NT5DC1	221294	5'-nucleotidase domain containing 1	206.306	-0.416959	0.164704	-2.53157	0.0113553	0.0710647	9.13928	10.6354	14.2231	13.6406	13.0908	15.482
	ENSG00000185261	KIAA0825	285600	KIAA0825	65.1348	-0.62584	0.247397	-2.5297	0.0114159	NA	3.68977	2.99399	3.313	4.89947	5.26025	3.84226
	ENSG00000263755	RN7SL498P	106479405	RNA, 7SL, cytoplasmic 498, pseudogene	28.9185	1.02373	0.404731	2.52942	0.0114252	NA	1.87327	2.72588	2.97028	1.11352	1.61394	0.565038
	ENSG00000171208	NETO2	81831	neuropilin and tolloid like 2	1288.29	-0.184293	0.0728793	-2.52874	0.0114473	0.0715897	75.9525	72.5708	84.5958	81.1753	83.2673	79.8964
	ENSG00000163754	GYG1	2992	glycogenin 1	406.893	-0.279974	0.110743	-2.52814	0.0114668	0.0716612	24.1254	21.7176	25.4187	25.9449	29.1107	24.2966
	ENSG00000114030	KPNA1	3836	karyopherin subunit alpha 1	694.154	-0.224521	0.0888263	-2.52764	0.0114831	0.0716897	42.8013	41.1116	40.0416	47.8812	44.4132	40.7958
	ENSG00000008083	JARID2	3720	jumonji and AT-rich interaction domain containing 2	708.943	0.21845	0.0864291	2.52751	0.0114875	0.0716897	46.3776	49.9595	50.4947	37.3584	38.8541	41.0218
	ENSG00000083937	CHMP2B	25978	charged multivesicular body protein 2B	454.22	-0.293838	0.116277	-2.52705	0.0115026	0.0717213	24.0687	24.4882	29.9313	26.2233	29.5291	33.9023
	ENSG00000175582	RAB6A	5870	RAB6A, member RAS oncogene family	1622.45	-0.176501	0.0698531	-2.52674	0.0115127	0.0717213	99.8509	89.0602	105.616	99.4369	106.759	100.803
	ENSG00000125458	NT5C	30833	5', 3'-nucleotidase, cytosolic	335.629	0.294357	0.116513	2.52639	0.011524	0.0717213	23.2172	23.6838	24.3906	16.2573	19.3075	18.3072
	ENSG00000169131	ZNF354A	6940	zinc finger protein 354A	101.743	-0.539092	0.213397	-2.52624	0.011529	0.0717213	4.25743	5.00489	6.79737	7.1265	7.65127	6.66745
	ENSG00000121879	PIK3CA	5290	phosphatidylinositol-4,5-bisphosphate 3-kinase catalytic subunit alpha	476.2	-0.264866	0.104857	-2.52597	0.0115379	0.0717213	25.5446	27.4375	30.3882	28.6173	32.2788	31.9812
	ENSG00000123552	USP45	85015	ubiquitin specific peptidase 45	162.623	-0.44318	0.17547	-2.52568	0.0115475	0.0717213	8.1175	8.13294	10.2817	8.90812	12.4333	12.2048
	ENSG00000275832	ARHGAP23	57636	Rho GTPase activating protein 23	159.685	0.41093	0.162707	2.52558	0.0115507	0.0717213	11.2964	11.1716	12.6808	8.68542	7.23284	8.58858
	ENSG00000071994	PDCD2	5134	programmed cell death 2	587.843	-0.223558	0.0885263	-2.52532	0.0115592	0.0717213	35.0244	33.1127	36.6144	36.8574	38.077	38.0836
	ENSG00000164346	NSA2	10412	NSA2 ribosome biogenesis factor	1564.33	-0.159371	0.0631154	-2.52507	0.0115677	0.0717213	95.0826	92.7244	97.7907	100.105	98.4503	95.7175
	ENSG00000001630	CYP51A1	1595	cytochrome P450 family 51 subfamily A member 1	109.611	0.482432	0.191086	2.52469	0.0115801	0.0717213	8.79868	8.13294	7.65418	5.40055	5.02115	5.9894
	ENSG00000137076	TLN1	7094	talin 1	7482.73	0.134951	0.0534534	2.52464	0.0115816	0.0717213	529.624	505.091	476.958	440.34	402.529	430.559
	ENSG00000154803	FLCN	201163	folliculin	353.142	0.299205	0.118525	2.5244	0.0115896	0.0717213	24.6363	26.4544	23.9336	16.7584	20.4432	19.4373
	ENSG00000197256	KANK2	25959	KN motif and ankyrin repeat domains 2	1849.56	0.153792	0.06096	2.52284	0.0116413	0.0719688	130.221	125.39	120.468	102.443	106.281	103.741
	ENSG00000144426	NBEAL1	65065	neurobeachin like 1	911.444	-0.193512	0.0767082	-2.5227	0.0116458	0.0719688	54.0977	54.875	54.9502	54.4509	59.656	59.668
	ENSG00000091129	NRCAM	4897	neuronal cell adhesion molecule	938.795	-0.186796	0.0740673	-2.52197	0.0116698	0.0720669	57.5604	53.9813	58.206	58.9606	60.9113	58.3119
	ENSG00000184840	TMED9	54732	transmembrane p24 trafficking protein 9	1555.97	0.178805	0.0709152	2.52139	0.0116891	0.0721358	117.335	102.198	99.9042	90.3618	85.0008	84.8687
	ENSG00000142733	MAP3K6	9064	mitogen-activated protein kinase kinase kinase 6	322.041	0.297793	0.118145	2.52057	0.0117165	0.0722544	24.1822	21.8517	22.8483	17.5379	18.3511	15.369
	ENSG00000135919	SERPINE2	5270	serpin family E member 2	3838.27	-0.123474	0.0490009	-2.51983	0.0117411	0.0723561	241.481	232.325	234.938	230.887	236.771	247.374
	ENSG00000013375	PGM3	5238	phosphoglucomutase 3	1247.87	-0.171732	0.068179	-2.51884	0.0117743	0.0724878	77.9393	71.8112	76.8274	80.4515	74.5999	81.0265
	ENSG00000144635	DYNC1LI1	51143	dynein cytoplasmic 1 light intermediate chain 1	595.29	-0.242839	0.0964143	-2.5187	0.0117789	0.0724878	34.6838	31.4593	39.2991	37.2471	39.5116	38.3096
	ENSG00000176108	CHMP6	79643	charged multivesicular body protein 6	63.5343	0.63289	0.251684	2.51462	0.0119161	NA	4.71155	4.82614	5.31223	2.50541	3.1681	3.27722
	ENSG00000161791	FMNL3	91010	formin like 3	870.45	0.206078	0.0819575	2.51445	0.0119218	0.0733168	56.8792	59.1202	63.6325	47.9368	45.3696	51.3055
	ENSG00000128699	ORMDL1	94101	ORMDL sphingolipid biosynthesis regulator 1	190.4	-0.367137	0.146056	-2.51367	0.0119482	0.0734281	10.1611	10.5013	11.4241	12.1373	13.2702	12.8829
	ENSG00000119878	CRIPT	9419	CXXC repeat containing interactor of PDZ3 domain	126.165	-0.504226	0.200655	-2.5129	0.0119742	0.0735368	5.73334	6.12205	8.11115	7.23785	8.3088	11.0747
	ENSG00000204389	HSPA1A	3303	heat shock protein family A (Hsp70) member 1A	74.4215	0.599969	0.238789	2.51255	0.0119863	NA	4.93862	5.85393	6.39752	3.00649	3.58653	4.06827
	ENSG00000131375	CAPN7	23473	calpain 7	368.88	-0.294376	0.117172	-2.51233	0.0119935	0.0736046	21.8548	18.813	23.1339	22.0476	23.3125	27.4609
	ENSG00000104756	KCTD9	54793	potassium channel tetramerization domain containing 9	531.357	-0.248487	0.0989322	-2.51169	0.0120156	0.0736888	30.54	29.5824	33.4728	30.9001	35.686	36.6145
	ENSG00000240374	RN7SL503P	106481060	RNA, 7SL, cytoplasmic 503, pseudogene	22.8298	1.18324	0.471796	2.50795	0.0121433	NA	1.58944	1.74277	2.91316	1.05784	1.07596	0.226015
	ENSG00000136068	FLNB	2317	filamin B	4586.1	0.132481	0.0528586	2.50632	0.0121994	0.0747648	327.368	302.125	296.799	269.137	252.313	259.353
	ENSG00000205746	PKD1P4	353512	polycystin 1, transient receptor potential channel interacting pseudogene 4	25.4715	0.996817	0.397755	2.5061	0.012207	NA	2.04357	2.27901	2.17059	0.946488	0.896633	1.24308
	ENSG00000132024	CC2D1A	54862	coiled-coil and C2 domain containing 1A	185.452	0.37666	0.15038	2.50473	0.0122544	0.0750498	14.1347	12.2441	14.1659	9.01948	10.3412	9.37963
	ENSG00000143924	EML4	27436	EMAP like 4	585.696	-0.220796	0.0881677	-2.50428	0.0122703	0.075095	35.9327	32.8892	35.5862	36.1893	37.6586	38.7616
	ENSG00000130589	HELZ2	85441	helicase with zinc finger 2	93.1996	0.541546	0.216344	2.50317	0.0123088	0.0752788	8.62839	6.56891	6.22616	5.01082	4.18429	4.29429
	ENSG00000153956	CACNA2D1	781	calcium voltage-gated channel auxiliary subunit alpha2delta 1	575.09	-0.272567	0.108906	-2.50278	0.0123221	0.0753084	32.9241	29.7612	37.5854	32.6817	36.7022	43.3949
	ENSG00000099821	POLRMT	5442	RNA polymerase mitochondrial	264.8	0.32479	0.129787	2.50248	0.0123328	0.0753217	21.0033	18.3215	17.6503	13.4179	15.0037	13.4479
	ENSG00000168566	SNRNP48	154007	small nuclear ribonucleoprotein U11/U12 subunit 48	129.827	-0.444255	0.177568	-2.50188	0.0123535	0.0753962	6.41453	7.55202	7.14009	8.90812	8.18925	9.71866
	ENSG00000136758	YME1L1	10730	YME1 like 1 ATPase	3340.12	-0.144992	0.0579717	-2.50108	0.0123816	0.0755156	205.151	189.203	218.658	212.403	207.72	205.561
	ENSG00000187790	FANCM	57697	FA complementation group M	78.9558	-0.569894	0.227905	-2.50058	0.0123989	NA	3.51947	4.2899	4.34118	4.89947	5.49935	6.55444
	ENSG00000181751	MACIR	90355	macrophage immunometabolism regulator	236.658	-0.342031	0.136809	-2.50007	0.0124169	0.0756719	12.9993	12.4228	14.7372	15.4222	14.3461	17.6292
	ENSG00000182154	MRPL41	64975	mitochondrial ribosomal protein L41	448.707	0.285528	0.114217	2.49986	0.0124243	0.0756719	31.3914	33.3361	30.274	20.7114	27.2576	24.2966
	ENSG00000251667	BRCC3P1	100421311	BRCA1/BRCA2-containing complex subunit 3 pseudogene 1	4.45102	3.4631	1.3858	2.49898	0.0124552	NA	0.965017	0.580924	0.0571207	0.111352	0	0
	ENSG00000055211	GINM1	116254	glycosylated integral membrane protein 1	572.814	-0.228116	0.091323	-2.4979	0.0124932	0.0760396	33.3782	32.9339	35.4149	34.4076	37.8379	38.1966
	ENSG00000159176	CSRP1	1465	cysteine and glycine rich protein 1	2987.42	-0.140915	0.0564594	-2.49587	0.0125649	0.0763387	194.536	178.254	175.818	191.024	178.191	190.192
	ENSG00000050405	LIMA1	51474	LIM domain and actin binding 1	1545	-0.158529	0.063533	-2.49523	0.0125876	0.0763387	93.039	94.7353	94.0779	98.7131	95.9995	96.0565
	ENSG00000178567	EPM2AIP1	9852	EPM2A interacting protein 1	219.369	-0.349133	0.139924	-2.49516	0.01259	0.0763387	13.5102	11.0376	12.6808	13.3065	14.9439	15.7081
	ENSG00000115977	AAK1	22848	AP2 associated kinase 1	827.803	-0.204182	0.0818316	-2.49514	0.0125906	0.0763387	48.3644	50.3617	49.4666	48.772	54.7544	54.9217
	ENSG00000126934	MAP2K2	5605	mitogen-activated protein kinase kinase 2	1535.87	0.161925	0.0648972	2.4951	0.0125921	0.0763387	108.933	103.807	100.647	88.6358	85.8377	83.9647
	ENSG00000116717	GADD45A	1647	growth arrest and DNA damage inducible alpha	1067.1	0.220614	0.0884207	2.49505	0.012594	0.0763387	74.4198	74.0902	73.2288	51.7228	67.1279	56.9558
	ENSG00000178904	DPY19L3	147991	dpy-19 like C-mannosyltransferase 3	323.564	-0.294456	0.118036	-2.49462	0.0126093	0.0763516	18.8462	18.813	18.1644	19.0968	21.1008	23.7316
	ENSG00000147119	CHST7	56548	carbohydrate sulfotransferase 7	124.013	0.483756	0.193929	2.4945	0.0126133	0.0763516	9.47987	9.29479	9.02508	4.62109	7.17307	6.78046
	ENSG00000109270	LAMTOR3	8649	late endosomal/lysosomal adaptor, MAPK and MTOR activator 3	397.654	-0.268962	0.107836	-2.49417	0.0126253	0.0763721	24.0119	21.3155	24.3906	24.0519	27.4967	25.9918
	ENSG00000101856	PGRMC1	10857	progesterone receptor membrane component 1	973.561	-0.19089	0.0766014	-2.49199	0.0127031	0.0767482	58.7525	55.6347	61.1763	57.9585	64.9162	62.3802
	ENSG00000103254	ANTKMT	65990	adenine nucleotide translocase lysine methyltransferase	96.3068	0.519928	0.208662	2.49172	0.0127125	0.0767482	7.60661	7.37327	6.74025	4.00866	4.54294	5.76339
	ENSG00000060491	OGFR	11054	opioid growth factor receptor	227.125	0.339519	0.13626	2.4917	0.0127135	0.0767482	17.1432	16.1765	15.7082	11.1908	12.9115	11.6398
	ENSG00000142684	ZNF593	51042	zinc finger protein 593	211.255	0.372605	0.149563	2.49129	0.0127281	0.0767841	17.6541	14.7465	13.8803	12.026	10.9987	9.60565
	ENSG00000122591	HYCC1	84668	hyccin PI4KA lipid kinase complex subunit 1	972.367	-0.193329	0.077642	-2.49001	0.012774	0.0769731	59.4337	53.1322	62.6615	59.4617	62.047	63.7363
	ENSG00000110619	CARS1	833	cysteinyl-tRNA synthetase 1	2003.19	0.174241	0.0699781	2.48993	0.0127768	0.0769731	145.093	134.953	130.749	120.093	112.498	102.498
	ENSG00000110321	EIF4G2	1982	eukaryotic translation initiation factor 4 gamma 2	8412.81	-0.107268	0.0430926	-2.48924	0.0128016	0.0770706	529.738	501.561	532.48	521.459	510.842	525.259
	ENSG00000102384	CENPI	2491	centromere protein I	210.26	-0.359116	0.144294	-2.48878	0.0128182	0.0771179	12.9993	10.0991	12.5094	14.1416	13.1506	14.917
	ENSG00000157933	SKI	6497	SKI proto-oncogene	199.347	0.394561	0.158571	2.48823	0.012838	0.0771623	14.5888	15.7296	13.1949	8.35137	11.4769	11.0747
	ENSG00000144445	KANSL1L	151050	KAT8 regulatory NSL complex subunit 1 like	90.6689	-0.516606	0.207634	-2.48806	0.0128442	0.0771623	5.33598	4.42396	4.62678	5.7346	6.57531	6.78046
	ENSG00000154175	ABI3BP	25890	ABI family member 3 binding protein	4681.66	-0.154493	0.0621026	-2.48771	0.0128569	0.0771623	265.493	296.495	291.716	288.178	280.407	312.805
	ENSG00000196976	LAGE3	8270	L antigen family member 3	161.777	0.405873	0.163157	2.48761	0.0128604	0.0771623	11.2396	11.3504	12.8522	7.23785	8.48813	9.26663
	ENSG00000169221	TBC1D10B	26000	TBC1 domain family member 10B	182.95	0.368226	0.148054	2.48711	0.0128787	0.0772197	13.9644	12.9144	13.0235	9.68758	9.68364	9.04061
	ENSG00000106608	URGCP	55665	upregulator of cell proliferation	153.222	0.408499	0.164294	2.48639	0.0129046	0.0773228	10.8423	10.8141	12.1096	7.29353	8.48813	7.68452
	ENSG00000115310	RTN4	57142	reticulon 4	7488.76	-0.147943	0.059513	-2.48589	0.0129228	0.0773795	453.161	448.205	469.018	419.294	482.747	504.805
	ENSG00000068885	IFT80	57560	intraflagellar transport 80	136.038	-0.43463	0.174916	-2.4848	0.0129625	0.0775653	6.98218	7.73076	7.48282	8.07299	9.68364	10.2837
	ENSG00000128872	TMOD2	29767	tropomodulin 2	296.951	-0.300438	0.121038	-2.48218	0.0130581	0.0780626	18.0515	16.3553	17.0791	18.3173	21.2203	18.8723
	ENSG00000166289	PLEKHF1	79156	pleckstrin homology and FYVE domain containing 1	139.55	0.464223	0.187033	2.48204	0.0130633	0.0780626	10.1611	11.0822	9.65341	5.45623	6.87419	8.9276
	ENSG00000139218	SCAF11	9169	SR-related CTD associated factor 11	1131.48	-0.20696	0.0834024	-2.48146	0.0130845	0.078137	65.9618	63.142	73.5715	64.3612	77.1105	75.1501
	ENSG00000101782	RIOK3	8780	RIO kinase 3	1791.07	-0.155371	0.0626281	-2.48086	0.0131067	0.078217	108.479	103.047	115.841	111.463	113.155	112.104
	ENSG00000180667	YOD1	55432	YOD1 deubiquitinase	516.032	-0.249285	0.100518	-2.47999	0.0131385	0.0783536	28.837	29.359	32.5017	30.4546	32.9961	36.9535
	ENSG00000265559	RN7SL652P	106479460	RNA, 7SL, cytoplasmic 652, pseudogene	71.5064	0.613287	0.247425	2.47868	0.0131871	NA	5.10891	6.34548	5.19799	3.95298	2.74967	3.39023
	ENSG00000185088	RPS27L	51065	ribosomal protein S27 like	1539.31	-0.153612	0.0620157	-2.47699	0.0132494	0.0789622	94.8555	90.6242	95.6772	93.3683	96.3582	99.8987
	ENSG00000186866	POFUT2	23275	protein O-fucosyltransferase 2	864.356	0.197509	0.0797532	2.4765	0.0132676	0.0790175	59.9446	56.3943	61.8046	49.2731	44.3535	50.2884
	ENSG00000050820	BCAR1	9564	BCAR1 scaffold protein, Cas family member	365.213	0.322099	0.13016	2.47463	0.0133375	0.0793807	31.1644	23.952	23.0197	17.4265	18.2913	22.6015
	ENSG00000183137	CEP57L1	285753	centrosomal protein 57 like 1	255.471	-0.322492	0.130333	-2.47438	0.0133469	0.0793834	13.9644	14.4784	15.2512	15.1995	17.6338	17.9682
	ENSG00000064933	PMS1	5378	PMS1 homolog 1, mismatch repair system component	148.177	-0.408591	0.165211	-2.47315	0.0133929	0.0794538	7.9472	8.35637	8.11115	9.29785	9.62386	11.4138
	ENSG00000172046	USP19	10869	ubiquitin specific peptidase 19	274.999	0.329435	0.133206	2.47313	0.0133934	0.0794538	22.2522	19.7514	17.1362	15.3108	13.5093	14.691
	ENSG00000166681	BEX3	27018	brain expressed X-linked 3	2782.5	-0.132999	0.0537785	-2.47309	0.013395	0.0794538	174.668	168.423	169.192	166.805	177.892	174.936
	ENSG00000141646	SMAD4	4089	SMAD family member 4	436.399	-0.267251	0.108067	-2.47302	0.0133977	0.0794538	26.1122	24.8457	25.2474	24.4973	29.7084	31.1901
	ENSG00000097033	SH3GLB1	51100	SH3 domain containing GRB2 like, endophilin B1	1494.99	-0.164893	0.0666839	-2.47276	0.0134075	0.0794538	90.7684	85.1277	96.02	92.2548	90.7393	99.4467
	ENSG00000188725	SMIM15	643155	small integral membrane protein 15	369.614	-0.298064	0.120549	-2.47255	0.0134152	0.0794538	22.4225	19.3492	22.0486	20.3773	25.2253	27.4609
	ENSG00000173548	SNX33	257364	sorting nexin 33	372.614	0.26842	0.108567	2.47238	0.0134215	0.0794538	28.2126	24.801	25.7615	20.8227	19.7259	19.6633
	ENSG00000013441	CLK1	1195	CDC like kinase 1	1364.44	-0.179133	0.0724815	-2.47143	0.0134573	0.0796125	80.8344	78.6035	87.1663	79.4493	86.3159	93.4573
	ENSG00000124535	WRNIP1	56897	WRN helicase interacting protein 1	227.69	0.358414	0.14508	2.47046	0.0134939	0.0797758	17.938	16.3106	15.4797	12.8054	12.8517	9.60565
	ENSG00000111321	LTBR	4055	lymphotoxin beta receptor	1720.54	0.178047	0.0720887	2.46983	0.0135177	0.0798565	125.509	118.106	109.443	102.777	94.2063	90.6321
	ENSG00000113742	CPEB4	80315	cytoplasmic polyadenylation element binding protein 4	552.997	-0.239489	0.0969739	-2.46962	0.0135255	0.0798565	31.6753	31.504	34.3296	33.6282	33.4743	40.2307
	ENSG00000105698	USF2	7392	upstream transcription factor 2, c-fos interacting	636.876	0.220197	0.0891751	2.46927	0.013539	0.0798786	44.107	44.1502	44.0972	33.0714	37.5988	34.2413
	ENSG00000134001	EIF2S1	1965	eukaryotic translation initiation factor 2 subunit alpha	1601.72	-0.159592	0.0646372	-2.46905	0.0135473	0.0798786	97.9208	91.2945	103.103	98.2121	102.455	100.916
	ENSG00000101160	CTSZ	1522	cathepsin Z	2078.99	0.15169	0.0614549	2.46831	0.0135752	0.0799901	145.661	137.5	139.774	123.823	114.41	112.782
	ENSG00000214193	SH3D21	79729	SH3 domain containing 21	294.046	0.302989	0.122786	2.46762	0.0136014	0.0800912	21.3439	21.9411	19.3639	15.1438	16.2589	15.5951
	ENSG00000150630	VEGFC	7424	vascular endothelial growth factor C	742.771	0.199909	0.081033	2.467	0.0136249	0.0801497	53.0192	50.9873	49.3523	40.8103	41.7233	40.7958
	ENSG00000168288	MMADHC	27249	metabolism of cobalamin associated D	1406.71	-0.165466	0.0670748	-2.46688	0.0136294	0.0801497	89.8034	82.5806	84.1389	90.2504	90.6197	84.0777
	ENSG00000196792	STRN3	29966	striatin 3	443.961	-0.246521	0.099986	-2.46555	0.0136802	0.0803419	26.3961	24.5329	27.418	27.3368	28.8118	29.947
	ENSG00000149257	SERPINH1	871	serpin family H member 1	4478.22	0.122439	0.0496828	2.46441	0.013724	0.0805453	318.739	289.256	293.258	254.884	249.144	261.726
	ENSG00000108854	SMURF2	64750	SMAD specific E3 ubiquitin protein ligase 2	1906.37	-0.158781	0.0644392	-2.46404	0.0137379	0.080574	117.959	108.32	121.096	114.97	114.769	129.959
	ENSG00000113851	CRBN	51185	cereblon	383.993	-0.27402	0.111231	-2.46353	0.0137575	0.0806357	24.4093	19.7514	22.9054	23.9963	23.97	27.2348
	ENSG00000095574	IKZF5	64376	IKAROS family zinc finger 5	74.9455	-0.560141	0.227436	-2.46285	0.0137837	NA	4.42773	3.48555	3.76997	4.95514	5.26025	5.76339
	ENSG00000149782	PLCB3	5331	phospholipase C beta 3	899.646	0.201631	0.0818883	2.46226	0.0138063	0.0808581	64.8264	61.9801	59.1771	53.7828	46.9836	48.3673
	ENSG00000166181	API5	8539	apoptosis inhibitor 5	644.724	-0.209443	0.0850679	-2.46207	0.0138137	0.0808581	39.9063	37.1792	38.2138	39.1401	41.3049	43.1689
	ENSG00000114742	WDR48	57599	WD repeat domain 48	405.033	-0.271909	0.110468	-2.46141	0.0138391	0.080923	21.5142	23.0135	26.3327	26.613	26.3012	26.1048
	ENSG00000177666	PNPLA2	57104	patatin like phospholipase domain containing 2	376.218	0.276217	0.112226	2.46127	0.0138447	0.080923	28.6667	27.0353	23.9336	20.5444	20.4432	19.6633
	ENSG00000240183	RN7SL297P	106479330	RNA, 7SL, cytoplasmic 297, pseudogene	6.00517	2.62592	1.0669	2.46126	0.0138451	NA	0.170297	1.29591	0.456966	0.0556758	0.0597755	0.226015
	ENSG00000215114	UBXN2B	137886	UBX domain protein 2B	158.849	-0.419995	0.170655	-2.46107	0.0138522	0.080923	9.5934	7.73076	8.79659	8.79677	11.178	12.6569
	ENSG00000010404	IDS	3423	iduronate 2-sulfatase	134.844	0.439065	0.178471	2.46015	0.0138878	0.0810775	10.3314	10.4566	9.31068	6.79244	7.71105	5.76339
	ENSG00000130313	PGLS	25796	6-phosphogluconolactonase	735.353	0.205803	0.0836647	2.45985	0.0138994	0.0810921	55.2898	47.457	49.5808	40.5876	40.9462	40.2307
	ENSG00000100304	TTLL12	23170	tubulin tyrosine ligase like 12	347.611	0.292037	0.118815	2.45792	0.0139745	0.0814767	26.7366	24.8457	22.3913	20.266	17.3349	18.0812
	ENSG00000090861	AARS1	16	alanyl-tRNA synthetase 1	2539.36	0.172675	0.0702611	2.45762	0.0139861	0.0814905	191.017	162.525	166.85	154.5	134.256	136.852
	ENSG00000138166	DUSP5	1847	dual specificity phosphatase 5	2876.55	0.132918	0.0540957	2.45709	0.0140067	0.081557	204.527	189.247	187.013	163.074	159.72	167.251
	ENSG00000242999	RN7SL239P	106479309	RNA, 7SL, cytoplasmic 239, pseudogene	31.0793	0.955623	0.38897	2.4568	0.0140179	NA	1.75974	2.90462	3.19876	0.890812	1.55416	1.35609
	ENSG00000178951	ZBTB7A	51341	zinc finger and BTB domain containing 7A	113.176	0.537505	0.218815	2.45644	0.0140322	0.0816517	7.9472	10.2779	7.48282	4.06433	6.63509	5.8764
	ENSG00000263426	RN7SL471P	106481051	RNA, 7SL, cytoplasmic 471, pseudogene	5539.11	0.297168	0.12099	2.45614	0.0140437	0.0816654	412.971	390.962	374.712	246.477	322.967	318.682
	ENSG00000163682	RPL9	6133	ribosomal protein L9	10219.3	-0.110884	0.0451705	-2.4548	0.0140964	0.0818776	640.147	619.31	637.867	642.999	636.55	613.631
	ENSG00000118922	KLF12	11278	KLF transcription factor 12	797.639	-0.204158	0.083179	-2.45444	0.0141106	0.0818776	45.3558	47.5911	49.8664	47.6028	51.9449	53.1136
	ENSG00000221914	PPP2R2A	5520	protein phosphatase 2 regulatory subunit Balpha	588.897	-0.266662	0.108648	-2.45437	0.0141131	0.0818776	30.8238	35.4364	36.3288	33.4611	37.1804	44.751
	ENSG00000141577	CEP131	22994	centrosomal protein 131	71.1165	0.615014	0.250585	2.45431	0.0141155	NA	5.84687	6.39017	4.28406	2.95082	3.52676	3.61624
	ENSG00000175414	ARL10	285598	ADP ribosylation factor like GTPase 10	114.723	-0.499877	0.203677	-2.45427	0.0141171	0.0818776	4.88185	6.30079	6.96873	7.29353	7.05351	9.83166
	ENSG00000234616	JRK	8629	Jrk helix-turn-helix protein	167.431	0.391136	0.159427	2.45339	0.0141519	0.0820253	12.8291	13.0038	10.7958	8.62974	8.5479	8.70159
	ENSG00000146282	RARS2	57038	arginyl-tRNA synthetase 2, mitochondrial	781.628	-0.193192	0.0788147	-2.45122	0.0142373	0.0824666	47.2291	45.3121	48.3813	50.6093	48.8366	49.2713
	ENSG00000138675	FGF5	2250	fibroblast growth factor 5	160.717	-0.40374	0.164924	-2.44804	0.0143636	0.0831438	8.40132	8.98198	9.48204	11.2465	12.0747	9.15362
	ENSG00000113758	DBN1	1627	drebrin 1	2612.98	0.154722	0.0632781	2.44511	0.0144807	0.0837669	191.868	172.535	167.821	149.991	151.471	139.225
	ENSG00000130764	LRRC47	57470	leucine rich repeat containing 47	241.353	0.32824	0.134272	2.4446	0.0145014	0.0838318	18.5624	16.9362	16.1652	12.2487	11.8356	14.352
	ENSG00000262814	MRPL12	6182	mitochondrial ribosomal protein L12	67.216	0.595676	0.243692	2.44439	0.0145099	NA	6.01717	4.87083	4.74102	3.11784	3.1681	3.27722
	ENSG00000160256	SLX9	85395	SLX9 ribosome biogenesis factor	153.73	0.399634	0.163607	2.44265	0.0145798	0.0842202	11.5802	11.7972	10.2817	7.85028	7.53172	8.36256
	ENSG00000116237	ICMT	23463	isoprenylcysteine carboxyl methyltransferase	746.892	-0.201412	0.0824629	-2.44246	0.0145875	0.0842202	45.072	43.7034	44.954	44.8747	46.2065	51.9835
	ENSG00000056097	ZFR	51663	zinc finger RNA binding protein	1549.04	-0.158287	0.0648339	-2.44142	0.0146297	0.0844088	92.5281	94.4672	95.0489	95.4839	93.3096	103.402
	ENSG00000170160	CCDC144A	9720	coiled-coil domain containing 144A	47.9991	-0.697028	0.285549	-2.44101	0.0146462	NA	2.21386	2.50244	2.28483	2.95082	3.64631	4.06827
	ENSG00000104331	BPNT2	54928	3'(2'), 5'-bisphosphate nucleotidase 2	1419.42	-0.180157	0.0738043	-2.44101	0.0146463	0.0844494	83.2185	82.5806	90.5935	81.5093	90.7393	97.5256
	ENSG00000177082	WDR73	84942	WD repeat domain 73	102.237	0.487893	0.200007	2.43938	0.0147125	0.0846832	8.74192	7.10515	7.14009	4.78812	4.84182	5.65038
	ENSG00000115649	CNPPD1	27013	cyclin Pas1/PHO80 domain containing 1	271.671	0.306572	0.125683	2.43925	0.0147178	0.0846832	20.1518	18.5449	19.4782	15.6449	13.8679	13.6739
	ENSG00000132541	RIDA	10247	reactive intermediate imine deaminase A homolog	171.314	-0.390377	0.160048	-2.43912	0.0147231	0.0846832	9.53664	9.87571	9.13932	9.91029	12.9713	11.8658
	ENSG00000278259	MYO19	80179	myosin XIX	366.193	0.277068	0.113602	2.43893	0.0147306	0.0846832	27.4746	23.8179	26.5611	21.1011	19.9053	17.7422
	ENSG00000123136	DDX39A	10212	DExD-box helicase 39A	523.047	0.228296	0.0936244	2.43842	0.0147515	0.0846832	35.8759	37.1345	35.7576	28.506	28.0945	29.495
	ENSG00000148943	LIN7C	55327	lin-7 homolog C, crumbs cell polarity complex component	430.369	-0.281082	0.115278	-2.4383	0.0147567	0.0846832	24.9769	22.4326	27.418	24.0519	28.9911	31.5291
	ENSG00000188428	BLOC1S5	63915	biogenesis of lysosomal organelles complex 1 subunit 5	142.462	-0.41634	0.170754	-2.43825	0.0147585	0.0846832	7.32278	7.19452	9.02508	9.1865	9.74341	10.1707
	ENSG00000111737	RAB35	11021	RAB35, member RAS oncogene family	264.367	0.3164	0.129771	2.43814	0.0147632	0.0846832	20.1518	16.4446	20.1065	13.9189	13.7484	14.352
	ENSG00000225697	SLC26A6	65010	solute carrier family 26 member 6	323.205	0.27831	0.114215	2.43672	0.014821	0.0849596	22.7063	22.4326	23.3624	17.6492	17.6338	16.7251
	ENSG00000115641	FHL2	2274	four and a half LIM domains 2	2261.73	-0.158461	0.0650434	-2.43623	0.0148412	0.0850206	147.023	135.087	130.807	150.993	133.957	140.694
	ENSG00000113387	SUB1	10923	SUB1 regulator of transcription	1187.57	-0.189821	0.0779286	-2.43583	0.0148577	0.0850411	68.0053	69.6662	76.0277	68.6482	76.3931	81.3655
	ENSG00000168958	MFF	56947	mitochondrial fission factor	939.668	-0.187627	0.077033	-2.43568	0.014864	0.0850411	53.8707	57.869	57.5206	58.5152	58.5203	61.8152
	ENSG00000157764	BRAF	673	B-Raf proto-oncogene, serine/threonine kinase	438.47	-0.240163	0.0986125	-2.43542	0.0148747	0.0850474	26.7934	24.8457	25.9899	27.5595	28.5129	28.7039
	ENSG00000151233	GXYLT1	283464	glucoside xylosyltransferase 1	130.173	-0.471607	0.193734	-2.43431	0.0149203	0.0852534	6.01717	6.65829	8.28251	7.18217	9.86296	10.0577
	ENSG00000163166	IWS1	55677	interacts with SUPT6H, CTD assembly factor 1	476.296	0.251266	0.103271	2.43308	0.014971	0.085488	33.3782	32.0849	34.8437	25.7222	28.3336	23.1666
	ENSG00000102871	TRADD	8717	TNFRSF1A associated via death domain	95.1759	0.503814	0.207096	2.43275	0.0149845	0.0855098	7.72014	7.06046	6.91161	5.2892	4.66249	3.95527
	ENSG00000143507	DUSP10	11221	dual specificity phosphatase 10	2489.15	0.137565	0.0565621	2.43211	0.0150112	0.0856073	170.581	162.793	170.563	145.703	140.413	136.4
	ENSG00000196586	MYO6	4646	myosin VI	351.187	-0.274251	0.112829	-2.43067	0.015071	0.0858929	20.1518	19.5727	21.4774	20.8784	23.1929	24.7487
	ENSG00000105865	DUS4L	11062	dihydrouridine synthase 4 like	47.7169	-0.699895	0.288	-2.43019	0.0150907	NA	2.1571	1.96621	2.91316	3.4519	3.46698	3.61624
	ENSG00000163848	ZNF148	7707	zinc finger protein 148	692.758	-0.21206	0.0872835	-2.42955	0.0151174	0.0861024	41.7796	38.9666	43.069	40.4206	46.1467	46.3331
	ENSG00000133030	MPRIP	23164	myosin phosphatase Rho interacting protein	1250.83	0.171507	0.0706295	2.42826	0.0151714	0.0863543	86.6245	88.2111	80.6545	69.6504	69.1005	71.4208
	ENSG00000116030	SUMO1	7341	small ubiquitin like modifier 1	698.106	-0.20951	0.0863295	-2.42686	0.0152301	0.0865634	42.1202	39.905	42.9548	41.0887	47.2825	45.3161
	ENSG00000233276	GPX1	2876	glutathione peroxidase 1	2769.34	0.151551	0.0624512	2.42672	0.0152361	0.0865634	200.496	188.666	173.818	158.008	158.943	150.978
	ENSG00000177706	FAM20C	56975	FAM20C golgi associated secretory pathway kinase	99.3068	0.489329	0.201645	2.42669	0.0152374	0.0865634	7.7769	7.5967	7.14009	5.2892	5.1407	4.18128
	ENSG00000183020	AP2A2	161	adaptor related protein complex 2 subunit alpha 2	1448.41	0.15818	0.0652031	2.42596	0.0152681	0.0866593	101.894	96.9697	96.1913	84.4045	78.7842	81.0265
	ENSG00000166233	ARIH1	25820	ariadne RBR E3 ubiquitin protein ligase 1	856.898	-0.196342	0.0809427	-2.42569	0.0152793	0.0866593	50.5215	47.7252	55.9212	53.226	53.9175	56.2778
	ENSG00000188342	GTF2F2	2963	general transcription factor IIF subunit 2	546.07	-0.233925	0.0964404	-2.42559	0.0152836	0.0866593	30.4264	32.6211	33.6441	32.5703	36.6424	36.2754
	ENSG00000121413	ZSCAN18	65982	zinc finger and SCAN domain containing 18	239.394	0.332151	0.136972	2.42495	0.0153106	0.086757	18.6192	16.3999	16.6221	11.5806	14.1668	11.9788
	ENSG00000116685	KIAA2013	90231	KIAA2013	334.352	0.287849	0.1188	2.42298	0.0153939	0.0871529	26.5664	22.1198	22.4485	19.0968	16.9165	17.6292
	ENSG00000160877	NACC1	112939	nucleus accumbens associated 1	655.065	0.239008	0.0986482	2.42283	0.0154001	0.0871529	49.1591	47.8592	39.5276	34.519	34.5503	38.5356
	ENSG00000120526	NUDCD1	84955	NudC domain containing 1	507.456	-0.248327	0.102509	-2.4225	0.0154142	0.0871769	29.064	27.4822	33.2443	31.9579	34.9687	31.1901
	ENSG00000174748	RPL15	6138	ribosomal protein L15	8867.12	-0.122508	0.0505855	-2.4218	0.015444	0.0872894	577.705	524.083	538.192	577.469	527.818	544.132
	ENSG00000055813	CCDC85A	114800	coiled-coil domain containing 85A	64.8161	0.61851	0.255431	2.42144	0.0154592	NA	5.44951	4.2899	5.42647	2.44973	3.52676	3.16421
	ENSG00000105254	TBCB	1155	tubulin folding cofactor B	1090.61	0.176638	0.0729522	2.42128	0.0154659	0.0873576	80.5505	71.7218	71.0582	59.5731	60.0146	63.3973
	ENSG00000099364	FBXL19	54620	F-box and leucine rich repeat protein 19	57.1289	0.641169	0.265188	2.41779	0.0156152	NA	4.25743	4.78145	4.28406	2.39406	2.51057	3.16421
	ENSG00000180190	TDRP	157695	testis development related protein	100.201	-0.493865	0.204264	-2.41778	0.0156154	0.0881458	5.16568	5.18363	5.59783	5.67893	7.23284	8.13655
	ENSG00000197343	ZNF655	79027	zinc finger protein 655	273.395	-0.30291	0.12533	-2.4169	0.0156532	0.0883031	16.1215	14.7019	16.4508	16.48	19.1282	18.3072
	ENSG00000114686	MRPL3	11222	mitochondrial ribosomal protein L3	1492.28	-0.160478	0.0664498	-2.41503	0.0157341	0.0886799	90.8251	88.1217	93.5638	94.4261	97.2548	88.937
	ENSG00000162627	SNX7	51375	sorting nexin 7	421.399	-0.246215	0.101957	-2.41489	0.01574	0.0886799	24.5796	24.1307	25.8186	26.8357	28.2141	26.4438
	ENSG00000169718	DUS1L	64118	dihydrouridine synthase 1 like	246.265	0.317692	0.131578	2.41448	0.0157578	0.0887241	19.4139	16.2659	17.0791	13.0838	12.4333	13.6739
	ENSG00000159228	CBR1	873	carbonyl reductase 1	634.53	0.209429	0.0867884	2.41311	0.0158172	0.0890021	45.6964	43.3459	42.1551	33.3498	35.3871	36.5015
	ENSG00000186716	BCR	613	BCR activator of RhoGEF and GTPase	153.704	0.400666	0.166061	2.41276	0.0158323	0.0890305	12.3749	10.9482	10.5102	7.23785	8.787	7.57151
	ENSG00000100647	SUSD6	9766	sushi domain containing 6	133.367	0.435901	0.180743	2.41172	0.0158773	0.0892266	11.1261	8.267	10.2246	6.84812	6.09711	7.3455
	ENSG00000263479	RN7SL509P	106479409	RNA, 7SL, cytoplasmic 509, pseudogene	76.0102	2.43734	1.0111	2.41058	0.0159271	NA	5.22245	2.54713	17.1362	2.83946	0.657531	0.678046
	ENSG00000086015	MAST2	23139	microtubule associated serine/threonine kinase 2	464.739	0.235285	0.0976233	2.41013	0.0159468	0.0895606	34.1162	31.5487	31.4735	25.8336	25.2851	24.9747
	ENSG00000168300	PCMTD1	115294	protein-L-isoaspartate (D-aspartate) O-methyltransferase domain containing 1	422.88	-0.337165	0.139937	-2.40941	0.0159784	0.0896815	21.8548	23.1029	26.8467	20.8784	30.6649	33.1112
	ENSG00000015153	YAF2	10138	YY1 associated factor 2	119.498	-0.444725	0.184692	-2.40793	0.0160431	0.0899627	6.18746	6.03267	7.31146	7.40488	8.72723	8.47557
	ENSG00000076043	REXO2	25996	RNA exonuclease 2	1283.91	-0.164277	0.0682271	-2.4078	0.0160488	0.0899627	79.7558	76.2798	77.7985	76.9996	84.8813	80.2354
	ENSG00000103253	HAGHL	84264	hydroxyacylglutathione hydrolase like	119.049	0.459551	0.190885	2.40747	0.0160633	0.0899869	9.30958	9.2501	8.05402	5.17785	6.93396	5.76339
	ENSG00000198113	TOR4A	54863	torsin family 4 member A	157.28	0.410923	0.170784	2.4061	0.0161239	0.0902696	12.6588	10.6801	11.0814	6.73677	7.71105	9.94467
	ENSG00000276757	RN7SL192P	106480974	RNA, 7SL, cytoplasmic 192, pseudogene	4.5507	3.47491	1.44567	2.40367	0.0162315	NA	0	0.312805	1.31378	0.0556758	0.0597755	0
	ENSG00000227827	PKD1P2	283955	polycystin 1, transient receptor potential channel interacting pseudogene 2	31.2273	0.850821	0.354075	2.40294	0.016264	NA	2.72475	2.59182	2.45619	1.28054	1.43461	1.24308
	ENSG00000114120	SLC25A36	55186	solute carrier family 25 member 36	742.971	-0.236956	0.0986198	-2.40272	0.0162737	0.0910503	40.474	40.7988	50.152	43.2044	48.5975	51.9835
	ENSG00000163466	ARPC2	10109	actin related protein 2/3 complex subunit 2	5815.58	-0.10618	0.0442068	-2.40189	0.0163108	0.0911666	368.012	351.325	361.803	353.43	357.219	365.919
	ENSG00000143476	DTL	51514	denticleless E3 ubiquitin protein ligase homolog	199.36	-0.337465	0.140511	-2.40169	0.0163195	0.0911666	11.8073	10.9482	11.3099	13.5849	13.0908	12.9959
	ENSG00000021762	OSBPL5	114879	oxysterol binding protein like 5	257.516	0.312693	0.130204	2.40156	0.0163253	0.0911666	20.2654	17.9193	16.8506	12.9725	13.8679	14.239
	ENSG00000188486	H2AX	3014	H2A.X variant histone	50.6648	0.69453	0.289201	2.40155	0.0163258	NA	4.31419	3.35149	4.56966	2.39406	2.6899	1.69511
	ENSG00000178852	EFCAB13	124989	EF-hand calcium binding domain 13	49.4591	-0.672488	0.280032	-2.40147	0.0163295	NA	2.10033	2.41307	2.85604	3.56325	3.76586	3.50324
	ENSG00000147162	OGT	8473	O-linked N-acetylglucosamine (GlcNAc) transferase	1313.85	0.187393	0.0780396	2.40126	0.0163389	0.0911854	85.6595	87.8536	96.1342	65.8644	76.6322	77.1842
	ENSG00000187325	TAF9B	51616	TATA-box binding protein associated factor 9b	114.236	-0.459831	0.191515	-2.40102	0.0163496	0.0911875	5.9604	5.76456	6.74025	6.62542	8.0697	9.04061
	ENSG00000160294	MCM3AP	8888	minichromosome maintenance complex component 3 associated protein	648.214	0.224303	0.093435	2.40064	0.0163666	0.0912251	45.1855	44.5971	44.8969	31.4568	38.7943	36.6145
	ENSG00000116209	TMEM59	9528	transmembrane protein 59	1881.79	-0.149733	0.0624007	-2.39954	0.0164157	0.0914411	116.483	106.399	121.781	118.255	115.546	119.449
	ENSG00000053254	FOXN3	1112	forkhead box N3	729.258	-0.197694	0.0824123	-2.39884	0.016447	0.091558	43.0284	42.8096	45.0683	43.8725	46.6249	48.8193
	ENSG00000125447	GGA3	23163	golgi associated, gamma adaptin ear containing, ARF binding protein 3	147.859	0.401944	0.167585	2.39844	0.0164649	0.0916001	10.7855	11.5291	10.2246	7.51623	8.12947	7.00647
	ENSG00000175309	PHYKPL	85007	5-phosphohydroxy-L-lysine phospho-lyase	247.549	0.308034	0.128504	2.39708	0.0165262	0.0918777	18.5056	17.2937	17.022	13.1395	12.7322	13.6739
	ENSG00000141258	SGSM2	9905	small G protein signaling modulator 2	142.777	0.427266	0.178274	2.39668	0.0165444	0.0918777	11.0693	11.2163	9.42492	6.79244	8.48813	6.32843
	ENSG00000123600	METTL8	79828	methyltransferase 8, methylcytidine	488.088	-0.235691	0.0983421	-2.39665	0.0165459	0.0918777	30.8238	25.8735	30.0455	31.6795	31.0235	31.4161
	ENSG00000198055	GRK6	2870	G protein-coupled receptor kinase 6	148.092	0.425236	0.17748	2.39597	0.0165765	0.09199	13.4535	9.56291	9.93901	7.79461	7.65127	7.00647
	ENSG00000058262	SEC61A1	29927	SEC61 translocon subunit alpha 1	5332.32	0.132371	0.0552825	2.39446	0.016645	0.0923127	379.479	345.739	352.092	321.806	289.015	296.758
	ENSG00000108846	ABCC3	8714	ATP binding cassette subfamily C member 3	445.402	0.247994	0.103712	2.39118	0.0167945	0.0930836	33.8324	30.1187	29.3601	25.0541	22.4158	25.3137
	ENSG00000105856	HBP1	26959	HMG-box transcription factor 1	895.235	-0.183584	0.0768274	-2.38956	0.0168685	0.0934353	55.2898	51.9257	54.4361	52.7806	57.9823	59.442
	ENSG00000138764	CCNG2	901	cyclin G2	685.189	-0.227358	0.0951573	-2.38929	0.016881	0.0934461	38.6574	37.626	45.411	40.1422	44.8914	47.1242
	ENSG00000166974	MAPRE2	10982	microtubule associated protein RP/EB family member 2	280.851	-0.28782	0.120489	-2.38877	0.016905	0.0935204	16.1782	15.6403	17.022	18.039	18.5304	18.5333
	ENSG00000144233	AMMECR1L	83607	AMMECR1 like	287.433	0.301428	0.126198	2.38853	0.0169162	0.093524	22.536	19.7067	19.3068	16.3687	15.5416	13.7869
	ENSG00000163807	KIAA1143	57456	KIAA1143	222.869	-0.327196	0.137038	-2.38763	0.0169575	0.0936944	12.2046	11.8866	14.0517	14.5314	14.4059	15.369
	ENSG00000161638	ITGA5	3678	integrin subunit alpha 5	47210.2	0.131387	0.0550495	2.38671	0.0169998	0.0938266	3384.43	3069.42	3077.09	2884.56	2500.29	2657.83
	ENSG00000130396	AFDN	4301	afadin, adherens junction formation factor	463.77	0.252213	0.105686	2.38644	0.0170124	0.0938266	30.3697	33.6936	33.4156	25.4995	26.7197	23.0536
	ENSG00000266185	RN7SL804P	106481140	RNA, 7SL, cytoplasmic 804, pseudogene	39.2941	0.959061	0.401896	2.38634	0.017017	NA	1.64621	3.3068	5.14087	1.94865	1.79327	0.904061
	ENSG00000100889	PCK2	5106	phosphoenolpyruvate carboxykinase 2, mitochondrial	1080.17	0.183552	0.0769212	2.38623	0.0170221	0.0938266	78.8476	71.7218	71.5723	64.7509	57.265	58.1989
	ENSG00000137955	RABGGTB	5876	Rab geranylgeranyltransferase subunit beta	1004.17	-0.180921	0.0758199	-2.38619	0.0170238	0.0938266	66.1321	55.8581	59.8054	61.4104	63.3023	65.8834
	ENSG00000089159	PXN	5829	paxillin	1568.87	0.159187	0.0667273	2.38564	0.0170496	0.0939103	112.453	105.818	101.275	91.4196	83.9249	89.276
	ENSG00000243424	RN7SL107P	106479262	RNA, 7SL, cytoplasmic 107, pseudogene	30.5141	1.09373	0.45868	2.38452	0.0171013	NA	1.07855	4.02178	2.85604	0.835137	1.61394	1.01707
	ENSG00000101752	MIB1	57534	MIB E3 ubiquitin protein ligase 1	1292.39	-0.170466	0.0714971	-2.38424	0.0171146	0.0942098	79.1882	74.403	80.9401	74.6055	84.164	85.8858
	ENSG00000124422	USP22	23326	ubiquitin specific peptidase 22	1632.69	0.147681	0.0619484	2.38393	0.0171289	0.0942301	111.885	107.203	112.128	94.0921	88.1689	94.3614
	ENSG00000235183	SRP14P3	111644142	signal recognition particle 14 pseudogene 3	3.40264	-3.45517	1.44943	-2.38382	0.0171342	NA	0	0.0446865	0.0571207	0.278379	0.0597755	0.791053
	ENSG00000100744	GSKIP	51527	GSK3B interacting protein	206.961	-0.340019	0.142644	-2.38368	0.0171405	0.0942356	11.5234	10.6801	13.0235	13.0838	13.569	14.691
	ENSG00000148516	ZEB1	6935	zinc finger E-box binding homeobox 1	3089.97	-0.127384	0.0534604	-2.38277	0.017183	0.0944109	199.361	177.271	193.811	190.522	188.652	196.859
	ENSG00000090339	ICAM1	3383	intercellular adhesion molecule 1	407.06	0.273313	0.114725	2.38233	0.0172033	0.0944638	29.8588	26.7672	29.817	24.9984	21.041	19.3243
	ENSG00000175931	UBE2O	63893	ubiquitin conjugating enzyme E2 O	165.168	0.386565	0.162288	2.38197	0.0172201	0.0944976	11.4667	12.3335	12.1096	8.62974	7.29262	9.83166
	ENSG00000149761	NUDT22	84304	nudix hydrolase 22	310.616	0.304353	0.127787	2.38172	0.0172319	0.0945037	25.7149	20.9133	19.878	17.7049	16.1394	15.5951
	ENSG00000197614	MFAP5	8076	microfibril associated protein 5	64.1763	-0.617513	0.25931	-2.38137	0.0172484	NA	3.17888	3.3068	3.14164	4.17568	3.64631	6.21542
	ENSG00000167685	ZNF444	55311	zinc finger protein 444	55.1013	0.662573	0.2783	2.38079	0.0172756	NA	3.74654	5.09426	4.05557	2.33838	2.33125	3.05121
	ENSG00000185361	TNFAIP8L1	126282	TNF alpha induced protein 8 like 1	32.7824	0.83454	0.350709	2.37958	0.0173323	NA	2.38416	2.54713	3.14164	1.28054	1.37484	1.58211
	ENSG00000244264	RN7SL597P	106479440	RNA, 7SL, cytoplasmic 597, pseudogene	18.3076	1.37186	0.577028	2.37746	0.0174321	NA	0.681189	2.90462	1.42802	0.334055	0.836858	0.678046
	ENSG00000118680	MYL12B	103910	myosin light chain 12B	5499.61	-0.122991	0.0517419	-2.377	0.0174541	0.0956469	347.179	314.012	356.148	343.185	343.231	336.537
	ENSG00000006468	ETV1	2115	ETS variant transcription factor 1	338.183	-0.277074	0.116573	-2.37683	0.0174619	0.0956469	19.6409	19.6174	19.8209	20.3217	24.3884	21.3584
	ENSG00000161179	YDJC	150223	YdjC chitooligosaccharide deacetylase homolog	120.504	0.452943	0.190594	2.37648	0.0174788	0.0956804	10.2178	8.40106	8.16827	5.0665	6.33621	6.89347
	ENSG00000272197	RN7SL803P	106479514	RNA, 7SL, cytoplasmic 803, pseudogene	14.3898	1.46552	0.616744	2.37623	0.0174907	NA	0.681189	2.36838	1.02817	0.556758	0.53798	0.226015
	ENSG00000140945	CDH13	1012	cadherin 13	1080.49	-0.196915	0.0828837	-2.3758	0.0175109	0.0957969	67.835	62.6504	63.9752	75.6077	60.8515	69.4997
	ENSG00000125826	RBCK1	10616	RANBP2-type and C3HC4-type zinc finger containing 1	789.046	0.199737	0.0840987	2.37503	0.0175475	0.0959381	59.3202	51.9257	51.58	40.9774	45.0708	45.2031
	ENSG00000144711	IQSEC1	9922	IQ motif and Sec7 domain ArfGEF 1	85.5907	0.510475	0.214973	2.3746	0.017568	0.0959909	6.52806	6.34548	6.62601	4.12001	4.66249	3.72925
	ENSG00000213339	QTRT1	81890	queuine tRNA-ribosyltransferase catalytic subunit 1	256.886	0.333641	0.140523	2.37427	0.0175837	0.0960172	20.0951	17.8299	17.7074	15.9233	12.792	11.5268
	ENSG00000109861	CTSC	1075	cathepsin C	3061.14	-0.124599	0.0525027	-2.37319	0.0176351	0.0962385	194.479	183.706	187.527	186.458	195.526	187.706
	ENSG00000142544	CTU1	90353	cytosolic thiouridylase subunit 1	31.612	0.873514	0.36815	2.37271	0.0176579	NA	2.32739	3.03868	2.51331	1.00216	1.73349	1.24308
	ENSG00000126767	ELK1	2002	ETS transcription factor ELK1	490.27	0.233296	0.0983333	2.3725	0.017668	0.0963588	33.7188	33.917	34.9008	27.2811	28.0945	24.7487
	ENSG00000199377	RNU5F-1	26828	RNA, U5F small nuclear 1	8.59275	-4.24048	1.78797	-2.37167	0.0177078	NA	0	0	0.171362	0.111352	1.67372	1.13008
	ENSG00000010244	ZNF207	7756	zinc finger protein 207	1128.92	-0.176488	0.0744413	-2.37083	0.0177481	0.0967365	71.9222	66.2254	66.4885	75.1623	65.8129	72.8899
	ENSG00000128609	NDUFA5	4698	NADH:ubiquinone oxidoreductase subunit A5	269.773	-0.304572	0.128509	-2.37005	0.0177857	0.0968816	15.5538	14.4784	16.4508	15.7006	18.3511	19.3243
	ENSG00000102910	LONP2	83752	lon peptidase 2, peroxisomal	1758.56	-0.147981	0.0624919	-2.368	0.0178844	0.0972767	106.379	108.633	107.101	113.3	108.612	107.809
	ENSG00000047346	ATOSA	56204	atos homolog A	169.171	-0.377736	0.159553	-2.36746	0.0179104	0.0972767	9.30958	9.07136	9.82477	9.91029	10.9987	13.4479
	ENSG00000175221	MED16	10025	mediator complex subunit 16	299.961	0.286173	0.120883	2.36736	0.0179153	0.0972767	21.9116	21.5836	19.9351	16.0903	14.9439	17.4032
	ENSG00000243279	PRAF2	11230	PRA1 domain family member 2	85.335	-0.55958	0.236383	-2.36726	0.0179203	0.0972767	4.48449	5.13895	3.54149	6.34704	4.60272	7.3455
	ENSG00000161970	RPL26	6154	ribosomal protein L26	6789.18	-0.163625	0.0691313	-2.36687	0.0179392	0.0972767	402.242	401.776	431.433	369.242	459.913	452.483
	ENSG00000183741	CBX6	23466	chromobox 6	202.51	0.351779	0.148636	2.36671	0.0179469	0.0972767	13.9644	13.5847	16.2223	9.40921	11.2378	11.1878
	ENSG00000185340	GAS2L1	10634	growth arrest specific 2 like 1	57.8015	0.645915	0.272919	2.36669	0.0179479	NA	4.93862	4.91551	3.65573	2.17136	2.80945	3.16421
	ENSG00000164221	CCDC112	153733	coiled-coil domain containing 112	181.861	-0.388294	0.164067	-2.36668	0.0179486	0.0972767	9.02575	9.29479	12.0525	10.6341	13.3299	12.8829
	ENSG00000145375	SPATA5	166378	spermatogenesis associated 5	281.767	-0.286525	0.121075	-2.36651	0.0179565	0.0972767	16.2918	15.6403	16.9649	17.8162	17.8131	19.7763
	ENSG00000113716	HMGXB3	22993	HMG-box containing 3	920.077	0.198725	0.083974	2.36651	0.0179569	0.0972767	64.7129	65.2423	60.2053	54.952	50.6897	46.7852
	ENSG00000114251	WNT5A	7474	Wnt family member 5A	2921.56	-0.157757	0.0666965	-2.3653	0.0180156	0.097535	174.611	166.904	191.126	167.139	184.288	199.458
	ENSG00000241834	RN7SL149P	106480961	RNA, 7SL, cytoplasmic 149, pseudogene	12.9417	1.51992	0.642727	2.36479	0.0180403	NA	0.624423	0.89373	2.22771	0.445406	0.478204	0.226015
	ENSG00000100239	PPP6R2	9701	protein phosphatase 6 regulatory subunit 2	295.675	0.286509	0.121167	2.36459	0.0180501	0.0976624	22.4792	19.4386	21.0204	16.7584	15.4819	15.143
	ENSG00000166166	TRMT61A	115708	tRNA methyltransferase 61A	116.598	0.482256	0.203984	2.36419	0.0180698	0.0977048	10.8423	6.97109	8.39675	5.62325	5.08092	6.78046
	ENSG00000151413	NUBPL	80224	NUBP iron-sulfur cluster assembly factor, mitochondrial	173.784	-0.361178	0.152797	-2.36377	0.01809	0.0977048	10.9558	8.84792	9.65341	11.4135	11.8953	11.5268
	ENSG00000130175	PRKCSH	5589	protein kinase C substrate 80K-H	2927.05	0.164014	0.0693896	2.36366	0.0180953	0.0977048	226.098	190.275	181.301	168.197	158.704	165.895
	ENSG00000080822	CLDND1	56650	claudin domain containing 1	323.923	-0.270481	0.114452	-2.36328	0.0181142	0.0977048	19.6977	17.964	19.1354	20.266	22.2963	20.5674
	ENSG00000139364	TMEM132B	114795	transmembrane protein 132B	423.648	0.260797	0.110357	2.36322	0.0181168	0.0977048	29.8588	28.8228	30.6738	21.1568	26.0621	21.3584
	ENSG00000003756	RBM5	10181	RNA binding motif protein 5	1029.63	0.180414	0.0763473	2.36307	0.0181241	0.0977048	74.6469	65.1976	71.3438	53.3374	59.4767	59.668
	ENSG00000243365	RN7SL278P	106479324	RNA, 7SL, cytoplasmic 278, pseudogene	5.9938	2.73802	1.15875	2.3629	0.0181325	NA	0.227063	0.134059	1.6565	0.167027	0	0.113008
	ENSG00000017260	ATP2C1	27032	ATPase secretory pathway Ca2+ transporting 1	1666.48	-0.145812	0.061717	-2.36258	0.0181481	0.097775	100.532	100.679	103.846	103.167	100.961	108.713
	ENSG00000113300	CNOT6	57472	CCR4-NOT transcription complex subunit 6	126.716	-0.429933	0.182093	-2.36107	0.0182224	0.0980191	6.58482	7.55202	6.51176	8.01731	8.0697	10.0577
	ENSG00000073803	MAP3K13	9175	mitogen-activated protein kinase kinase kinase 13	261.848	-0.295794	0.125293	-2.36082	0.0182345	0.0980191	15.2132	14.3444	15.7653	17.2038	16.1992	18.1942
	ENSG00000104825	NFKBIB	4793	NFKB inhibitor beta	84.4858	0.535312	0.226767	2.36062	0.0182443	0.0980191	6.81189	6.70297	5.88344	3.73028	5.08092	3.39023
	ENSG00000090565	RAB11FIP3	9727	RAB11 family interacting protein 3	109.824	0.460784	0.19521	2.36045	0.0182528	0.0980191	7.72014	8.22231	8.51099	4.62109	5.97755	5.9894
	ENSG00000165156	ZHX1	11244	zinc fingers and homeoboxes 1	261.773	-0.306889	0.130015	-2.36042	0.0182543	0.0980191	14.7591	13.6294	16.9077	16.9254	17.8131	16.8381
	ENSG00000166886	NAB2	4665	NGFI-A binding protein 2	734.231	0.210059	0.0890002	2.36021	0.0182647	0.0980191	51.3162	53.4897	47.3531	42.0909	41.0658	38.0836
	ENSG00000164291	ARSK	153642	arylsulfatase family member K	213.271	-0.36435	0.15438	-2.36008	0.0182708	0.0980191	14.2482	10.9482	10.6816	14.0303	12.3138	16.7251
	ENSG00000120889	TNFRSF10B	8795	TNF receptor superfamily member 10b	577.52	0.219026	0.0928156	2.3598	0.0182849	0.0980351	39.3386	40.1285	40.0416	31.4011	29.3498	34.9194
	ENSG00000082898	XPO1	7514	exportin 1	2767.03	-0.354208	0.15021	-2.35808	0.0183696	0.09843	147.477	142.505	178.788	155.168	193.972	205.787
	ENSG00000134531	EMP1	2012	epithelial membrane protein 1	8297.13	-0.103491	0.0439035	-2.35723	0.018412	0.0985444	534.449	496.511	513.915	518.397	507.435	507.856
	ENSG00000134809	TIMM10	26519	translocase of inner mitochondrial membrane 10	190.916	0.343031	0.145529	2.35712	0.0184172	0.0985444	14.532	12.9591	13.709	9.40921	10.2814	10.3967
	ENSG00000136717	BIN1	274	bridging integrator 1	2167.55	0.140856	0.0597618	2.35696	0.018425	0.0985444	151.962	147.019	139.375	121.874	118.475	128.151
	ENSG00000143878	RHOB	388	ras homolog family member B	461.261	0.249461	0.105849	2.35675	0.0184354	0.0985444	31.9023	34.632	29.9313	23.4395	26.0621	25.8787
	ENSG00000117318	ID3	3399	inhibitor of DNA binding 3	388.492	0.274333	0.116418	2.35645	0.0184506	0.0985662	30.6535	26.4991	25.1331	23.1054	19.1879	20.3414
	ENSG00000244710	RN7SL47P	106479242	RNA, 7SL, cytoplasmic 47, pseudogene	10.3664	1.97902	0.840969	2.35326	0.0186096	NA	0.340594	0.357492	2.51331	0.38973	0.119551	0.226015
	ENSG00000007384	RHBDF1	64285	rhomboid 5 homolog 1	619.945	0.203249	0.0864059	2.35226	0.0186597	0.0995392	42.8581	41.8712	43.1262	33.1828	33.6536	36.2754
	ENSG00000214194	SMIM30	401397	small integral membrane protein 30	396.401	-0.245441	0.104349	-2.35213	0.0186664	0.0995392	22.5928	23.4157	23.9336	24.9427	25.7633	26.1048
	ENSG00000171490	RSL1D1	26156	ribosomal L1 domain containing 1	4525.91	-0.130185	0.055368	-2.35126	0.01871	0.0997116	270.716	269.147	294.515	275.205	291.944	276.756
	ENSG00000165029	ABCA1	19	ATP binding cassette subfamily A member 1	993.245	0.172327	0.0733296	2.35004	0.0187716	0.0999798	69.0839	64.4826	69.5159	56.1769	52.8416	57.8599
	ENSG00000179632	MAF1	84232	MAF1 homolog, negative regulator of RNA polymerase III	554.348	0.21917	0.0932749	2.34973	0.0187872	0.100003	38.3736	39.9944	36.6715	30.7887	30.2464	30.3991
	ENSG00000111843	TMEM14C	51522	transmembrane protein 14C	1243.43	-0.172324	0.0733683	-2.34876	0.0188361	0.100203	77.5987	73.8221	74.3712	72.7682	84.7019	77.6362
	ENSG00000213281	NRAS	4893	NRAS proto-oncogene, GTPase	961.858	-0.17746	0.0756086	-2.34708	0.018921	0.100594	60.1149	54.6516	59.4056	56.7893	62.047	63.6233
	ENSG00000077235	GTF3C1	2975	general transcription factor IIIC subunit 1	708.344	0.19608	0.0836013	2.34542	0.0190055	0.100983	49.2726	49.7807	46.7248	38.973	38.3759	40.6827
	ENSG00000091986	CCDC80	151887	coiled-coil domain containing 80	29558	0.0916923	0.039103	2.34489	0.0190326	0.101013	2041.75	1879.6	1966.78	1695.88	1676.76	1736.93
	ENSG00000118898	PPL	5493	periplakin	99.9381	0.482453	0.205749	2.34487	0.0190339	0.101013	8.74192	7.37327	6.3404	4.84379	4.78204	5.31136
	ENSG00000167658	EEF2	1938	eukaryotic translation elongation factor 2	74185	0.113235	0.0482978	2.34452	0.0190517	0.101047	5355.39	4811.26	4720.8	4344.05	4192.66	4184.67
	ENSG00000147889	CDKN2A	1029	cyclin dependent kinase inhibitor 2A	563.259	0.265416	0.113245	2.34374	0.0190915	0.101197	39.7928	40.8434	37.6426	24.386	33.6536	33.6763
	ENSG00000197774	EME2	197342	essential meiotic structure-specific endonuclease subunit 2	73.3596	0.553102	0.236116	2.3425	0.0191548	NA	6.01717	6.03267	4.74102	3.34055	3.58653	3.72925
	ENSG00000073008	PVR	5817	PVR cell adhesion molecule	768.561	0.194906	0.0832052	2.34247	0.0191564	0.101481	55.0627	53.7578	49.695	43.4828	43.0982	41.1348
	ENSG00000178691	SUZ12	23512	SUZ12 polycomb repressive complex 2 subunit	223.644	-0.333119	0.142251	-2.34177	0.0191925	0.101611	11.7505	11.9313	14.4515	13.5292	15.2428	15.8211
	ENSG00000167114	SLC27A4	10999	solute carrier family 27 member 4	65.3787	0.577034	0.246474	2.34115	0.0192243	NA	5.61981	4.42396	5.08375	3.22919	2.86923	3.27722
	ENSG00000244194	RN7SL218P	106480981	RNA, 7SL, cytoplasmic 218, pseudogene	7.29427	1.94792	0.832118	2.34092	0.0192361	NA	0.340594	0.983103	0.913932	0.167027	0.239102	0.113008
	ENSG00000149308	NPAT	4863	nuclear protein, coactivator of histone transcription	195.333	-0.357702	0.152813	-2.34079	0.0192431	0.101772	12.4885	9.2501	11.5384	12.8054	14.107	12.0918
	ENSG00000135766	EGLN1	54583	egl-9 family hypoxia inducible factor 1	119.87	0.482817	0.206301	2.34035	0.0192655	0.101772	9.19604	8.89261	8.91084	4.39839	7.77082	5.65038
	ENSG00000121481	RNF2	6045	ring finger protein 2	243.852	-0.31808	0.135919	-2.34021	0.0192731	0.101772	13.3967	12.9591	15.6511	17.3708	15.1232	15.7081
	ENSG00000109846	CRYAB	1410	crystallin alpha B	1760.52	-0.149668	0.0639549	-2.34021	0.0192732	0.101772	113.475	106.175	102.817	114.636	107.058	108.6
	ENSG00000160613	PCSK7	9159	proprotein convertase subtilisin/kexin type 7	275.093	0.286442	0.122408	2.34007	0.0192803	0.101772	19.5274	18.8577	19.878	14.6427	14.107	15.5951
	ENSG00000139726	DENR	8562	density regulated re-initiation and release factor	699.834	-0.202377	0.0864939	-2.33978	0.019295	0.101789	44.1637	37.8494	43.5831	42.592	43.8155	47.4632
	ENSG00000273559	CWC25	54883	CWC25 spliceosome associated protein homolog	139.389	0.412406	0.176335	2.33877	0.0193475	0.102006	10.8423	9.87571	9.76765	6.34704	6.45576	8.8146
	ENSG00000173852	DPY19L1	23333	dpy-19 like C-mannosyltransferase 1	215.814	-0.323718	0.138469	-2.33784	0.0193958	0.102158	12.0911	12.0653	12.6808	13.8633	13.2104	15.9341
	ENSG00000143093	STRIP1	85369	striatin interacting protein 1	396.019	0.268322	0.114777	2.33777	0.0193994	0.102158	29.2343	26.4991	27.8178	23.7179	18.2913	22.1495
	ENSG00000138750	NUP54	53371	nucleoporin 54	440.695	-0.240041	0.102793	-2.3352	0.0195329	0.1028	25.9987	24.0413	27.8749	26.6687	28.3934	30.286
	ENSG00000143756	FBXO28	23219	F-box protein 28	504.611	-0.246175	0.105489	-2.33364	0.0196145	0.103168	27.7584	28.7334	32.4446	28.8957	34.5503	34.4673
	ENSG00000203485	INF2	64423	inverted formin 2	658.759	0.224812	0.096384	2.33246	0.0196763	0.103411	47.7967	47.3677	41.5268	32.2919	37.8379	38.6486
	ENSG00000116266	STXBP3	6814	syntaxin binding protein 3	354.857	-0.278596	0.11945	-2.33232	0.0196841	0.103411	21.798	18.3215	21.6488	20.2103	23.4918	25.9918
	ENSG00000104885	DOT1L	84444	DOT1 like histone lysine methyltransferase	240.725	0.330686	0.141814	2.33183	0.0197096	0.103438	17.4838	17.8299	16.2223	10.5227	13.7484	14.0129
	ENSG00000153814	JAZF1	221895	JAZF zinc finger 1	129.293	-0.415886	0.178362	-2.3317	0.0197166	0.103438	6.98218	6.39017	7.93978	8.35137	8.18925	9.94467
	ENSG00000138600	SPPL2A	84888	signal peptide peptidase like 2A	442.297	-0.255382	0.109533	-2.33156	0.0197241	0.103438	24.3525	26.4991	26.6754	25.0541	30.0671	31.0771
	ENSG00000188343	CIBAR1	137392	CBY1 interacting BAR domain containing 1	213.684	-0.33487	0.143648	-2.33119	0.0197435	0.103465	11.637	10.9929	13.8232	14.253	13.2104	15.143
	ENSG00000145293	ENOPH1	58478	enolase-phosphatase 1	583.3	-0.204333	0.0876583	-2.33101	0.0197526	0.103465	34.8541	34.3639	35.3006	36.4676	36.7022	38.4226
	ENSG00000168936	TMEM129	92305	transmembrane protein 129, E3 ubiquitin ligase	158.222	0.378825	0.162634	2.32931	0.0198426	0.103836	12.8858	10.7694	10.7958	7.62758	8.00992	9.04061
	ENSG00000198815	FOXJ3	22887	forkhead box J3	608.483	-0.225628	0.0968743	-2.32908	0.0198547	0.103836	34.0027	34.6767	39.2991	38.806	35.5664	43.0559
	ENSG00000172175	MALT1	10892	MALT1 paracaspase	240.678	-0.320739	0.137715	-2.32901	0.0198586	0.103836	12.8291	12.6016	15.8224	15.2552	15.4819	17.0642
	ENSG00000129480	DTD2	112487	D-aminoacyl-tRNA deacylase 2	104.038	-0.456168	0.195903	-2.32855	0.0198831	0.103903	5.67657	5.22832	5.99768	7.51623	6.21666	7.79753
	ENSG00000165699	TSC1	7248	TSC complex subunit 1	789.262	0.183795	0.0789463	2.3281	0.0199067	0.103965	56.0845	51.7469	54.3218	42.4806	45.3099	44.073
	ENSG00000148396	SEC16A	9919	SEC16 homolog A, endoplasmic reticulum export factor	503.492	0.236559	0.101691	2.32626	0.0200049	0.104352	35.4786	33.8724	35.3006	26.2233	24.8666	31.9812
	ENSG00000137692	DCUN1D5	84259	defective in cullin neddylation 1 domain containing 5	416.726	-0.261523	0.112433	-2.32605	0.020016	0.104352	23.9551	24.5329	24.2192	23.6622	26.3012	31.6421
	ENSG00000171681	ATF7IP	55729	activating transcription factor 7 interacting protein	948.547	-0.171021	0.0735246	-2.32605	0.0200161	0.104352	56.5386	56.4837	59.2342	59.5731	59.7158	60.0071
	ENSG00000071859	FAM50A	9130	family with sequence similarity 50 member A	1222.7	0.18324	0.0787878	2.32575	0.0200321	0.10436	91.336	82.8487	77.3415	72.1558	68.2039	63.5103
	ENSG00000149948	HMGA2	8091	high mobility group AT-hook 2	949.806	-0.244905	0.105309	-2.32558	0.0200412	0.10436	50.9756	55.59	60.6622	49.6071	64.7369	70.1777
	ENSG00000136231	IGF2BP3	10643	insulin like growth factor 2 mRNA binding protein 3	629.839	-0.202434	0.0870834	-2.3246	0.0200932	0.10457	37.1248	35.9279	39.9274	39.1401	39.5714	41.6998
	ENSG00000150527	MIA2	4253	MIA SH3 domain ER export factor 2	324.042	-0.274471	0.118131	-2.32344	0.0201555	0.104832	19.4706	18.8577	18.45	23.2168	20.1444	19.7763
	ENSG00000108946	PRKAR1A	5573	protein kinase cAMP-dependent type I regulatory subunit alpha	1725.26	-0.156109	0.0672237	-2.32223	0.0202207	0.104971	106.663	101.751	106.359	98.3791	113.693	112.895
	ENSG00000171488	LRRC8C	84230	leucine rich repeat containing 8 VRAC subunit C	246.628	-0.301141	0.129683	-2.32214	0.0202255	0.104971	15.1564	14.2997	13.252	16.7027	16.0198	15.8211
	ENSG00000148634	HERC4	26091	HECT and RLD domain containing E3 ubiquitin protein ligase 4	1569.56	-0.165333	0.0712018	-2.32204	0.020231	0.104971	95.8205	86.5577	103.331	93.1456	100.722	102.498
	ENSG00000110880	CORO1C	23603	coronin 1C	3817.39	-0.116908	0.0503511	-2.32186	0.0202404	0.104971	245.114	227.901	234.424	242.357	230.853	235.508
	ENSG00000231721	LINC-PINT	378805	long intergenic non-protein coding RNA, p53 induced transcript	275.555	-0.32537	0.140148	-2.32162	0.0202536	0.104971	14.5888	14.7465	17.5932	15.3665	17.8729	21.8105
	ENSG00000227372	TP73-AS1	57212	TP73 antisense RNA 1	148.92	0.378351	0.16298	2.32145	0.0202625	0.104971	11.2964	10.5907	10.6245	7.3492	8.0697	7.68452
	ENSG00000116641	DOCK7	85440	dedicator of cytokinesis 7	1828.28	-0.143618	0.0618667	-2.3214	0.020265	0.104971	112.964	105.058	117.497	115.861	110.525	116.172
	ENSG00000243954	RN7SL743P	106479492	RNA, 7SL, cytoplasmic 743, pseudogene	55.3536	2.2003	0.948085	2.32078	0.0202985	NA	0.737954	9.56291	7.02585	1.11352	1.07596	1.35609
	ENSG00000175040	CHST2	9435	carbohydrate sulfotransferase 2	254.937	0.320502	0.138139	2.32015	0.020333	0.105262	16.1782	18.3215	19.9351	12.026	13.9277	14.691
	ENSG00000102081	FMR1	2332	fragile X messenger ribonucleoprotein 1	235.624	-0.355452	0.153234	-2.31967	0.0203586	0.105332	12.3749	12.0207	15.3084	12.7498	16.0796	18.6463
	ENSG00000133393	CEP20	123811	centrosomal protein 20	389.881	-0.271428	0.117023	-2.31945	0.0203709	0.105335	21.4007	21.5836	25.1331	22.2703	27.4967	26.4438
	ENSG00000083520	DIS3	22894	DIS3 homolog, exosome endoribonuclease and 3'-5' exoribonuclease	881.294	-0.192787	0.0831631	-2.31818	0.0204396	0.105628	51.7703	49.4232	57.4635	51.7785	57.5638	58.651
	ENSG00000061936	SFSWAP	6433	splicing factor SWAP	350.327	0.260407	0.112345	2.31791	0.0204542	0.105642	25.6013	22.9242	25.4187	18.6514	20.0846	17.9682
	ENSG00000058729	RIOK2	55781	RIO kinase 2	416.222	-0.252648	0.109021	-2.31742	0.0204807	0.105718	22.9901	23.2817	26.961	24.8871	27.8554	28.1389
	ENSG00000198198	SZT2	23334	SZT2 subunit of KICSTOR complex	247.854	0.324617	0.140128	2.31657	0.0205269	0.105895	18.3921	16.8915	17.5361	11.9146	11.5367	16.2731
	ENSG00000110274	CEP164	22897	centrosomal protein 164	289.294	0.276581	0.119442	2.3156	0.0205801	0.106052	21.0601	19.2599	20.9062	15.2552	15.721	15.7081
	ENSG00000144369	FAM171B	165215	family with sequence similarity 171 member B	296.851	-0.277197	0.119715	-2.31548	0.0205869	0.106052	16.8026	17.249	17.8217	18.8184	20.503	18.6463
	ENSG00000117385	P3H1	64175	prolyl 3-hydroxylase 1	569.348	0.225261	0.0972901	2.31536	0.0205933	0.106052	39.8495	39.7263	39.1848	34.6303	29.8878	28.8169
	ENSG00000178896	EXOSC4	54512	exosome component 4	128.513	0.419268	0.181108	2.31502	0.0206118	0.106086	10.5017	9.20541	8.68235	7.1265	5.73845	6.78046
	ENSG00000159256	MORC3	23515	MORC family CW-type zinc finger 3	620.277	-0.236222	0.102069	-2.31434	0.0206492	0.106164	33.4918	34.9448	41.3554	35.9665	42.0222	41.9258
	ENSG00000148690	FRA10AC1	118924	FRA10A associated CGG repeat 1	146.439	-0.416707	0.180057	-2.31431	0.0206509	0.106164	8.74192	7.23921	8.05402	7.96164	9.74341	12.4308
	ENSG00000146574	CCZ1B	221960	CCZ1 homolog B, vacuolar protein trafficking and biogenesis associated	46.385	-0.684258	0.295874	-2.31266	0.0207411	NA	1.75974	2.36838	2.68467	3.00649	3.40721	3.84226
	ENSG00000165264	NDUFB6	4712	NADH:ubiquinone oxidoreductase subunit B6	359.292	-0.256056	0.110765	-2.3117	0.0207941	0.106838	21.0601	20.8686	21.1918	21.3238	24.508	24.0706
	ENSG00000150867	PIP4K2A	5305	phosphatidylinositol-5-phosphate 4-kinase type 2 alpha	459.41	-0.247881	0.107309	-2.30997	0.0208896	0.107266	25.4878	27.08	28.0463	27.1141	28.1543	34.2413
	ENSG00000065833	ME1	4199	malic enzyme 1	879.209	-0.186821	0.0809159	-2.30883	0.0209528	0.107529	50.4647	50.7192	57.4063	55.1747	53.9773	58.0859
	ENSG00000132388	UBE2G1	7326	ubiquitin conjugating enzyme E2 G1	310.043	-0.292215	0.126583	-2.30849	0.0209718	0.107547	17.5974	19.0364	16.8506	17.5935	20.9214	22.7145
	ENSG00000162688	AGL	178	amylo-alpha-1, 6-glucosidase, 4-alpha-glucanotransferase	217.275	-0.314881	0.13641	-2.30833	0.0209806	0.107547	12.7155	12.3335	12.281	13.3065	14.9439	14.804
	ENSG00000258429	PDF	64146	peptide deformylase, mitochondrial	6.2513	2.05079	0.888601	2.30788	0.0210056	NA	0.510891	0.714984	0.685449	0.0556758	0.179327	0.226015
	ENSG00000140990	NDUFB10	4716	NADH:ubiquinone oxidoreductase subunit B10	1047.56	0.16413	0.0711245	2.30765	0.0210185	0.107631	74.2495	69.4875	70.0872	60.1298	57.265	58.877
	ENSG00000167460	TPM4	7171	tropomyosin 4	24060	-0.0999125	0.0432985	-2.30753	0.0210255	0.107631	1524.44	1467.19	1491.02	1406.48	1519.67	1518.71
	ENSG00000164161	HHIP	64399	hedgehog interacting protein	832.882	-0.181947	0.0788607	-2.3072	0.0210439	0.107631	51.6568	49.4679	49.6379	50.5536	55.5913	51.7575
	ENSG00000112406	HECA	51696	hdc homolog, cell cycle regulator	299.346	-0.291144	0.126191	-2.30716	0.0210456	0.107631	16.235	16.9362	18.6785	17.2595	20.9812	20.6804
	ENSG00000198837	DENND4B	9909	DENN domain containing 4B	125.958	0.425158	0.184304	2.30683	0.0210641	0.107664	9.47987	8.84792	9.71053	6.06866	7.53172	5.42437
	ENSG00000160949	TONSL	4796	tonsoku like, DNA repair protein	41.1463	0.726807	0.315256	2.30545	0.0211416	NA	3.57624	3.08337	3.25588	1.44757	2.27147	1.80812
	ENSG00000162777	DENND2D	79961	DENN domain containing 2D	17.878	1.12483	0.487994	2.30501	0.0211661	NA	2.04357	1.11716	1.59938	0.723785	0.597755	0.678046
	ENSG00000139291	TMEM19	55266	transmembrane protein 19	91.1422	-0.480528	0.208553	-2.30411	0.0212166	0.108381	4.42773	4.91551	5.25511	6.12433	5.79823	7.11948
	ENSG00000263841	RN7SL44P	106480934	RNA, 7SL, cytoplasmic 44, pseudogene	45.4267	0.762479	0.330945	2.30394	0.0212258	NA	2.27063	4.46865	4.28406	2.06	2.2117	1.69511
	ENSG00000119900	OGFRL1	79627	opioid growth factor receptor like 1	594.323	-0.218542	0.0948857	-2.30322	0.0212666	0.108574	37.6357	32.1743	36.2146	34.352	39.691	40.2307
	ENSG00000161671	EMC10	284361	ER membrane protein complex subunit 10	592.37	0.219863	0.0955195	2.30176	0.0213489	0.108913	43.9934	41.7819	37.4141	31.9579	34.3709	31.1901
	ENSG00000142892	PIGK	10026	phosphatidylinositol glycan anchor biosynthesis class K	649.277	-0.202128	0.0878221	-2.30156	0.02136	0.108913	37.8627	38.5197	39.9274	38.3606	42.2613	43.6209
	ENSG00000127955	GNAI1	2770	G protein subunit alpha i1	281.581	-0.290225	0.126109	-2.30138	0.0213699	0.108913	17.2568	14.7912	17.1362	18.5957	19.7259	16.7251
	ENSG00000113569	NUP155	9631	nucleoporin 155	1208.26	-0.175954	0.0765159	-2.29958	0.0214722	0.109356	74.4766	65.0635	79.7977	74.2158	77.5289	76.9582
	ENSG00000181904	C5orf24	134553	chromosome 5 open reading frame 24	200.351	-0.328335	0.142791	-2.29941	0.0214816	0.109356	11.637	11.6185	10.9101	12.193	13.5093	14.239
	ENSG00000088256	GNA11	2767	G protein subunit alpha 11	490.234	0.224449	0.0976238	2.29912	0.0214981	0.109378	34.2297	34.2298	33.2443	24.8871	27.3772	28.7039
	ENSG00000116199	FAM20B	9917	FAM20B glycosaminoglycan xylosylkinase	911.431	-0.194173	0.0844672	-2.29879	0.0215166	0.109387	55.7439	49.7361	58.3203	54.8406	54.4555	64.8664
	ENSG00000165801	ARHGEF40	55701	Rho guanine nucleotide exchange factor 40	249.574	0.327136	0.142316	2.29865	0.0215246	0.109387	19.3571	17.7405	16.1652	11.1908	12.792	15.9341
	ENSG00000166471	TMEM41B	440026	transmembrane protein 41B	186.817	-0.344373	0.149952	-2.29655	0.0216446	0.109934	11.0125	10.7248	9.88189	11.0795	12.6126	13.7869
	ENSG00000064687	ABCA7	10347	ATP binding cassette subfamily A member 7	81.9599	0.517973	0.225586	2.29612	0.021669	0.109995	7.37954	5.6305	5.59783	3.61893	4.06474	4.4073
	ENSG00000106034	CPED1	79974	cadherin like and PC-esterase domain containing 1	859.269	-0.179922	0.0783677	-2.29587	0.0216833	0.109998	54.7789	49.0211	51.8656	56.3439	51.407	55.1477
	ENSG00000145782	ATG12	9140	autophagy related 12	679.864	-0.218217	0.0950558	-2.29567	0.0216945	0.109998	40.474	36.062	44.7255	39.5855	44.473	46.6722
	ENSG00000188994	ZNF292	23036	zinc finger protein 292	684.112	-0.214189	0.0933296	-2.29497	0.0217349	0.110138	41.2687	36.7323	44.1543	39.4184	44.7719	47.2372
	ENSG00000107984	DKK1	22943	dickkopf WNT signaling pathway inhibitor 1	2099.53	-0.127875	0.0557248	-2.29476	0.0217468	0.110138	132.661	124.72	130.064	129.112	130.669	131.541
	ENSG00000167635	ZNF146	7705	zinc finger protein 146	1140.58	-0.173047	0.0754454	-2.29367	0.0218093	0.110391	69.0839	64.0804	73.8	66.978	74.4803	74.472
	ENSG00000064961	HMG20B	10362	high mobility group 20B	524.678	0.221878	0.0967445	2.29345	0.0218223	0.110393	36.2165	36.7323	35.6433	26.7244	28.0945	32.0942
	ENSG00000133789	SWAP70	23075	switching B cell complex subunit SWAP70	552.935	-0.210324	0.0917197	-2.29312	0.0218413	0.110427	31.7888	32.3977	34.7294	34.6303	35.4469	35.8234
	ENSG00000139329	LUM	4060	lumican	705.433	-0.197844	0.0862867	-2.29287	0.0218553	0.110434	41.1551	39.6816	46.0964	45.0974	44.1741	45.2031
	ENSG00000168394	TAP1	6890	transporter 1, ATP binding cassette subfamily B member	142.855	0.388715	0.169548	2.29266	0.0218677	0.110434	10.6152	9.56291	11.2528	7.79461	7.47194	6.66745
	ENSG00000171848	RRM2	6241	ribonucleotide reductase regulatory subunit M2	333.803	-0.254127	0.110945	-2.29056	0.0219887	0.110961	19.5842	19.3046	19.878	21.5465	21.4594	21.8105
	ENSG00000137221	TJAP1	93643	tight junction associated protein 1	174.263	0.357917	0.156269	2.29039	0.0219986	0.110961	12.2614	13.5847	11.9954	9.40921	9.38476	8.36256
	ENSG00000127947	PTPN12	5782	protein tyrosine phosphatase non-receptor type 12	838.644	-0.206291	0.0900753	-2.29021	0.0220094	0.110961	47.5129	45.9824	56.778	50.1639	54.5153	55.8258
	ENSG00000162129	CLPB	81570	caseinolytic mitochondrial matrix peptidase chaperone subunit B	555.401	0.217772	0.095121	2.28942	0.0220551	0.111099	40.474	36.8663	38.0424	32.793	27.975	30.8511
	ENSG00000215717	TMEM167B	56900	transmembrane protein 167B	563.81	-0.20806	0.0908838	-2.2893	0.0220619	0.111099	35.2515	31.7721	34.044	34.1292	37.3597	36.3885
	ENSG00000174233	ADCY6	112	adenylate cyclase 6	208.701	0.322595	0.140942	2.28885	0.0220878	0.111166	14.4753	14.97	15.1941	11.1908	10.1618	11.8658
	ENSG00000180447	GAS1	2619	growth arrest specific 1	111.632	0.467211	0.204189	2.28813	0.0221298	0.111263	6.98218	8.80324	8.96796	4.73244	5.32002	6.89347
	ENSG00000135924	DNAJB2	3300	DnaJ heat shock protein family (Hsp40) member B2	319.053	0.27967	0.122231	2.28804	0.022135	0.111263	25.1472	19.8855	22.8483	17.9276	17.3349	15.9341
	ENSG00000138036	DYNC2LI1	51626	dynein cytoplasmic 2 light intermediate chain 1	185.783	-0.356058	0.155628	-2.28788	0.0221447	0.111263	9.36634	9.78634	12.3381	12.0816	12.792	12.3178
	ENSG00000189266	PNRC2	55629	proline rich nuclear receptor coactivator 2	216.25	-0.336043	0.146962	-2.28659	0.0222198	0.111577	11.4099	11.6185	13.6519	12.8611	13.6288	16.8381
	ENSG00000131236	CAP1	10487	cyclase associated actin cytoskeleton regulatory protein 1	9791.18	-0.104976	0.0459432	-2.2849	0.0223185	0.112009	630.667	592.319	598.854	624.292	589.746	596.68
	ENSG00000105726	ATP13A1	57130	ATPase 13A1	350.319	0.288415	0.126241	2.28463	0.0223346	0.112027	29.064	24.4882	20.792	18.4287	18.4109	19.5503
	ENSG00000117602	RCAN3	11123	RCAN family member 3	106.425	-0.434651	0.190341	-2.28354	0.0223988	0.112285	5.7901	5.6305	5.99768	7.29353	6.69486	7.91053
	ENSG00000200156	RNU5B-1	26832	RNA, U5B small nuclear 1	30.3517	-2.97909	1.30477	-2.28323	0.0224169	NA	0	0.670297	0.628328	0.946488	4.96137	3.72925
	ENSG00000177427	MIEF2	125170	mitochondrial elongation factor 2	46.7935	0.668781	0.292914	2.2832	0.0224188	NA	4.42773	3.39617	3.313	2.11568	2.27147	2.03414
	ENSG00000174442	ZWILCH	55055	zwilch kinetochore protein	287.896	-0.288025	0.126172	-2.28279	0.0224425	0.112384	15.4403	15.9084	18.6785	19.4308	17.7533	19.3243
	ENSG00000205903	ZNF316	100131017	zinc finger protein 316	121.71	0.41786	0.18305	2.28277	0.0224439	0.112384	8.62839	9.60759	8.56811	5.79028	6.51553	6.32843
	ENSG00000068971	PPP2R5B	5526	protein phosphatase 2 regulatory subunit B'beta	135.724	0.394982	0.173121	2.28154	0.0225167	0.112637	10.5017	9.83103	9.53916	7.68326	6.69486	6.44143
	ENSG00000184785	SMIM10	644538	small integral membrane protein 10	145.157	-0.398123	0.174502	-2.28149	0.0225197	0.112637	7.60661	7.5967	8.79659	8.35137	9.56409	11.7528
	ENSG00000134824	FADS2	9415	fatty acid desaturase 2	1152.92	0.165622	0.072612	2.28092	0.022553	0.112668	83.1618	76.4586	75.9706	68.1471	61.9872	63.6233
	ENSG00000161677	JOSD2	126119	Josephin domain containing 2	379.147	0.273459	0.1199	2.28072	0.0225648	0.112668	27.872	28.8228	23.1339	18.6514	21.041	21.8105
	ENSG00000011304	PTBP1	5725	polypyrimidine tract binding protein 1	1905.23	0.13653	0.0598641	2.28066	0.0225688	0.112668	130.334	126.373	127.893	102.722	107.417	114.477
	ENSG00000163714	U2SURP	23350	U2 snRNP associated SURP domain containing	1425.57	-0.179833	0.078856	-2.28052	0.0225768	0.112668	84.4106	80.0335	93.1068	81.565	88.4678	101.029
	ENSG00000170903	MSANTD4	84437	Myb/SANT DNA binding domain containing 4 with coiled-coils	275.647	-0.286184	0.125676	-2.27717	0.0227762	0.113564	16.4053	14.255	17.3647	17.2038	18.5304	18.3072
	ENSG00000245937	SLC12A2-DT	644873	SLC12A2 divergent transcript	182.053	-0.340563	0.149562	-2.27707	0.022782	0.113564	10.9558	10.4119	9.65341	11.4135	12.9115	11.9788
	ENSG00000119953	SMNDC1	10285	survival motor neuron domain containing 1	134.407	-0.411979	0.180969	-2.27652	0.0228151	0.113665	6.58482	7.50733	7.9969	7.73893	9.20543	10.6227
	ENSG00000204843	DCTN1	1639	dynactin subunit 1	2354.41	0.14553	0.0639438	2.2759	0.0228519	0.113785	163.145	161.72	152.969	139.134	134.734	124.421
	ENSG00000017483	SLC38A5	92745	solute carrier family 38 member 5	383.739	0.256532	0.112751	2.27521	0.0228933	0.113871	27.7584	27.795	25.1902	22.7714	19.6064	19.8893
	ENSG00000116017	ARID3A	1820	AT-rich interaction domain 3A	97.7328	0.530757	0.233319	2.27481	0.0229172	0.113871	6.81189	8.13294	7.48282	4.12001	6.57531	3.39023
	ENSG00000090054	SPTLC1	10558	serine palmitoyltransferase long chain base subunit 1	854.974	-0.183708	0.0807578	-2.2748	0.0229178	0.113871	52.565	47.1442	54.7217	51.9455	52.7818	57.8599
	ENSG00000114450	GNB4	59345	G protein subunit beta 4	1121.02	-0.206078	0.090597	-2.27466	0.0229261	0.113871	65.1103	62.6951	72.8861	60.7423	76.6322	77.4102
	ENSG00000135678	CPM	1368	carboxypeptidase M	1031.93	-0.172135	0.075679	-2.27454	0.0229334	0.113871	61.0231	60.1033	66.4885	67.3677	64.7369	62.7192
	ENSG00000099999	RNF215	200312	ring finger protein 215	267.877	0.286993	0.126194	2.27421	0.0229531	0.113905	20.2654	17.4277	19.3639	14.8098	14.5255	13.5609
	ENSG00000119906	SLF2	55719	SMC5-SMC6 complex localization factor 2	472.818	-0.222366	0.0978481	-2.27257	0.0230524	0.114306	28.7802	25.8735	29.6457	29.3411	30.4855	31.0771
	ENSG00000057663	ATG5	9474	autophagy related 5	433.982	-0.240475	0.105822	-2.27244	0.0230598	0.114306	25.0337	24.1754	27.8178	27.3925	29.9475	26.3308
	ENSG00000088038	CNOT3	4849	CCR4-NOT transcription complex subunit 3	149.872	0.382751	0.168469	2.27193	0.0230906	0.114395	11.4667	11.3504	9.76765	7.68326	6.99374	8.70159
	ENSG00000182973	CNOT10	25904	CCR4-NOT transcription complex subunit 10	289.248	-0.27259	0.120016	-2.27129	0.0231296	0.114525	17.938	15.5509	17.1362	18.0946	19.1879	19.2113
	ENSG00000265885	RN7SL783P	106479505	RNA, 7SL, cytoplasmic 783, pseudogene	20.9097	1.23936	0.545725	2.27103	0.023145	NA	0.681189	2.41307	2.62755	1.00216	0.896633	0.226015
	ENSG00000078304	PPP2R5C	5527	protein phosphatase 2 regulatory subunit B'gamma	1201.49	-0.15931	0.0701735	-2.27023	0.0231938	0.114778	73.0575	69.979	76.0848	71.4877	78.1266	76.7322
	ENSG00000149923	PPP4C	5531	protein phosphatase 4 catalytic subunit	1356.73	0.182025	0.0802304	2.26878	0.0232817	0.115149	101.724	92.2329	84.9957	81.6207	74.5401	70.1777
	ENSG00000074181	NOTCH3	4854	notch receptor 3	693.832	0.199769	0.088066	2.2684	0.0233049	0.115199	48.5347	48.7083	45.411	36.0779	37.2402	42.4909
	ENSG00000129566	TEP1	7011	telomerase associated protein 1	278.218	0.280338	0.123624	2.26766	0.02335	0.115298	19.9815	19.6174	19.3639	15.9789	14.107	14.691
	ENSG00000132824	SERINC3	10955	serine incorporator 3	2869.34	-0.118761	0.0523764	-2.26744	0.0233632	0.115298	179.947	169.585	181.587	173.541	178.669	181.151
	ENSG00000182544	MFSD5	84975	major facilitator superfamily domain containing 5	95.9656	0.493472	0.217635	2.26743	0.0233639	0.115298	7.9472	7.46264	6.28328	5.7346	3.82563	4.63331
	ENSG00000076604	TRAF4	9618	TNF receptor associated factor 4	331.29	0.274346	0.121017	2.26701	0.0233897	0.115361	25.6013	23.2817	20.9633	18.0946	16.1992	19.4373
	ENSG00000157557	ETS2	2114	ETS proto-oncogene 2, transcription factor	193.148	0.343812	0.151699	2.26641	0.0234264	0.115478	16.2918	12.7356	12.7379	10.0773	9.92274	10.3967
	ENSG00000014216	CAPN1	823	calpain 1	1895.55	0.141788	0.0625731	2.26595	0.0234544	0.115552	135.784	122.888	125.494	111.797	102.216	107.583
	ENSG00000103490	PYCARD	29108	PYD and CARD domain containing	104.946	0.446924	0.19735	2.26462	0.0235358	0.115853	7.7769	8.49043	7.02585	5.34487	5.02115	5.53737
	ENSG00000132842	AP3B1	8546	adaptor related protein complex 3 subunit beta 1	1752.6	-0.141644	0.0625488	-2.26453	0.0235415	0.115853	109.728	100.008	112.014	109.459	105.444	113.46
	ENSG00000137168	PPIL1	51645	peptidylprolyl isomerase like 1	392.312	-0.239064	0.105604	-2.26378	0.0235878	0.116016	23.501	21.7623	24.1621	25.5552	23.7907	26.5568
	ENSG00000265327	RN7SL411P	106481035	RNA, 7SL, cytoplasmic 411, pseudogene	8.61723	3.9237	1.73338	2.26361	0.0235983	NA	0.113531	2.72588	0.228483	0.0556758	0.119551	0
	ENSG00000172534	HCFC1	3054	host cell factor C1	196.694	0.331857	0.14665	2.26292	0.0236409	0.116213	13.6238	14.7465	13.7661	9.46488	10.5803	11.1878
	ENSG00000103363	ELOB	6923	elongin B	2951.65	0.160042	0.0707548	2.26192	0.0237023	0.11645	216.845	198.721	186.613	179.777	164.682	152.221
	ENSG00000106299	WASL	8976	WASP like actin nucleation promoting factor	455.011	-0.231122	0.102218	-2.26107	0.0237551	0.116645	26.7934	26.1416	27.5322	27.0027	28.2141	32.8852
	ENSG00000086065	CHMP5	51510	charged multivesicular body protein 5	935.327	-0.166129	0.0735182	-2.25971	0.0238395	0.116967	58.5254	54.1153	57.4635	56.7336	59.0582	60.9111
	ENSG00000053900	ANAPC4	29945	anaphase promoting complex subunit 4	270.736	-0.28677	0.126913	-2.25958	0.0238472	0.116967	15.6106	14.1656	17.3076	16.8698	17.7533	18.5333
	ENSG00000127948	POR	5447	cytochrome p450 oxidoreductase	763.341	0.204924	0.0907392	2.25839	0.0239215	0.117267	55.4033	51.3448	51.4658	47.3244	39.5116	39.3267
	ENSG00000088766	CRLS1	54675	cardiolipin synthase 1	34.972	0.796618	0.352752	2.2583	0.0239271	NA	2.21386	3.03868	3.25588	1.11352	1.79327	1.69511
	ENSG00000111802	TDP2	51567	tyrosyl-DNA phosphodiesterase 2	313.745	-0.266617	0.118086	-2.25782	0.0239571	0.117376	18.3921	16.8915	19.5924	19.2081	19.965	22.1495
	ENSG00000197837	H4C16	121504	H4 histone 16	39.8101	0.728403	0.322872	2.25601	0.02407	NA	3.00858	3.12805	3.313	1.50325	1.49439	2.48617
	ENSG00000135541	AHI1	54806	Abelson helper integration site 1	371.986	-0.252243	0.111814	-2.25592	0.0240759	0.117893	21.8548	19.7514	23.8765	23.6065	22.8343	25.8787
	ENSG00000090006	LTBP4	8425	latent transforming growth factor beta binding protein 4	87.5971	0.475217	0.210761	2.25477	0.0241477	0.118144	6.81189	6.25611	6.56889	4.00866	4.48317	4.63331
	ENSG00000049167	ERCC8	1161	ERCC excision repair 8, CSA ubiquitin ligase complex subunit	152.439	-0.37412	0.165944	-2.2545	0.0241647	0.118144	7.9472	7.86482	9.76765	9.96596	9.74341	11.0747
	ENSG00000169213	RAB3B	5865	RAB3B, member RAS oncogene family	768.043	-0.184309	0.0817552	-2.2544	0.0241708	0.118144	47.967	45.893	44.8969	50.6093	45.6685	49.6103
	ENSG00000176597	B3GNT5	84002	UDP-GlcNAc:betaGal beta-1,3-N-acetylglucosaminyltransferase 5	388.412	-0.272996	0.121127	-2.25379	0.0242091	0.118144	22.8198	20.6005	24.2192	21.1011	25.7633	29.382
	ENSG00000100106	TRIOBP	11078	TRIO and F-actin binding protein	796.925	0.195903	0.0869238	2.25374	0.0242128	0.118144	55.5169	56.2156	52.4368	40.5876	48.0595	43.96
	ENSG00000167965	MLST8	64223	MTOR associated protein, LST8 homolog	430.312	0.24266	0.107673	2.25368	0.0242165	0.118144	33.3215	29.7165	27.0752	24.2746	22.6549	23.3926
	ENSG00000275023	MLLT6	4302	MLLT6, PHD finger containing	143.557	0.371741	0.164953	2.25362	0.0242203	0.118144	10.5584	10.3673	10.3389	7.46055	7.41217	7.4585
	ENSG00000163110	PDLIM5	10611	PDZ and LIM domain 5	2101.95	-0.138149	0.0613078	-2.25337	0.0242355	0.118153	135.216	124.452	126.522	134.346	122.181	136.965
	ENSG00000165304	MELK	9833	maternal embryonic leucine zipper kinase	386.85	-0.234516	0.104097	-2.25287	0.0242674	0.118244	23.3875	22.3879	22.8483	24.219	25.3448	25.0877
	ENSG00000149485	FADS1	3992	fatty acid desaturase 1	3471.48	-0.110222	0.0489452	-2.25196	0.0243251	0.118459	218.264	209.982	216.202	213.739	212.024	217.653
	ENSG00000241524	RN7SL632P	106481095	RNA, 7SL, cytoplasmic 632, pseudogene	45.5189	0.775219	0.344294	2.25162	0.0243461	NA	2.1571	3.57492	5.36935	2.17136	1.97259	1.80812
	ENSG00000164124	TMEM144	55314	transmembrane protein 144	77.3061	-0.501953	0.223043	-2.25047	0.0244191	NA	3.86007	4.24522	4.16981	5.17785	5.08092	5.9894
	ENSG00000185803	SLC52A2	79581	solute carrier family 52 member 2	368.719	0.274046	0.121818	2.24963	0.0244727	0.119113	30.767	24.6223	22.6769	20.2103	19.5466	19.7763
	ENSG00000162437	RAVER2	55225	ribonucleoprotein, PTB binding 2	53.7378	-0.600118	0.26684	-2.24898	0.0245137	NA	2.66799	2.94931	2.62755	4.23136	3.58653	3.72925
	ENSG00000137331	IER3	8870	immediate early response 3	194.156	0.355538	0.158091	2.24894	0.024516	0.119258	14.5888	14.9253	12.281	8.51839	10.4009	11.7528
	ENSG00000186469	GNG2	54331	G protein subunit gamma 2	457.929	-0.227326	0.101112	-2.24827	0.0245592	0.119403	29.2911	25.5607	26.504	29.6195	27.1979	31.5291
	ENSG00000077782	FGFR1	2260	fibroblast growth factor receptor 1	1182.14	0.164431	0.0731686	2.24729	0.0246213	0.119639	86.3974	78.5588	76.7132	68.5926	66.8888	63.0583
	ENSG00000103494	RPGRIP1L	23322	RPGRIP1 like	314.315	-0.267696	0.119141	-2.24688	0.0246475	0.119645	18.7327	17.964	18.6214	20.9341	21.8778	18.1942
	ENSG00000186687	LYRM7	90624	LYR motif containing 7	170.719	-0.365148	0.162526	-2.2467	0.0246592	0.119645	9.19604	8.35637	11.2528	10.3557	11.8953	12.0918
	ENSG00000237187	NR2F1-AS1	441094	NR2F1 antisense RNA 1	213.551	-0.325749	0.144994	-2.24664	0.024663	0.119645	12.9993	12.825	10.8529	13.9746	15.4221	12.8829
	ENSG00000204619	PPP1R11	6992	protein phosphatase 1 regulatory inhibitor subunit 11	809.289	-0.189115	0.0841946	-2.24617	0.0246934	0.119694	48.8753	51.7023	45.2396	51.8898	50.7494	51.3055
	ENSG00000138160	KIF11	3832	kinesin family member 11	350.814	-0.293038	0.130467	-2.24606	0.0247	0.119694	19.4706	17.5618	23.7622	19.7649	24.1493	25.2007
	ENSG00000176046	NUPR1	26471	nuclear protein 1, transcriptional regulator	114.06	0.445996	0.198653	2.2451	0.0247616	0.119927	9.47987	8.9373	6.85449	5.12217	5.79823	6.44143
	ENSG00000135912	TTLL4	9654	tubulin tyrosine ligase like 4	146.594	0.37289	0.166138	2.24446	0.0248029	0.120061	10.7287	10.8588	10.4531	8.12866	7.65127	6.89347
	ENSG00000205302	SNX2	6643	sorting nexin 2	1043.07	-0.162448	0.0723935	-2.24396	0.024835	0.120151	63.3505	60.2374	66.5457	63.8601	66.9486	65.7704
	ENSG00000180370	PAK2	5062	p21 (RAC1) activated kinase 2	1059.76	-0.175899	0.078396	-2.24373	0.0248499	0.120158	63.4073	62.2483	66.1458	69.205	60.0744	71.7598
	ENSG00000141696	P3H4	10609	prolyl 3-hydroxylase family member 4 (inactive)	215.091	0.314108	0.140045	2.24291	0.0249027	0.120293	16.6891	13.8081	15.6511	11.8589	10.9987	11.3008
	ENSG00000114209	PDCD10	11235	programmed cell death 10	392.994	-0.247944	0.110556	-2.24269	0.0249167	0.120293	22.5928	21.6729	25.2474	24.219	27.3772	24.4096
	ENSG00000181588	MEX3D	399664	mex-3 RNA binding family member D	125.577	0.532851	0.237598	2.24266	0.0249186	0.120293	8.34456	11.3504	8.79659	3.6746	8.18925	6.55444
	ENSG00000185650	ZFP36L1	677	ZFP36 ring finger protein like 1	2663.12	-0.158189	0.0706701	-2.23842	0.0251937	0.121555	157.071	171.194	156.225	155.335	160.856	186.463
	ENSG00000099804	CDC34	997	cell division cycle 34, ubiqiutin conjugating enzyme	589.585	0.206677	0.0923826	2.23719	0.0252742	0.121813	44.107	39.0113	39.0706	31.5125	34.4905	31.5291
	ENSG00000137871	ZNF280D	54816	zinc finger protein 280D	135.544	-0.391446	0.174973	-2.23718	0.0252746	0.121813	6.58482	7.68607	8.28251	9.13083	8.66745	9.71866
	ENSG00000162585	FAAP20	199990	FA core complex associated protein 20	161.926	0.354094	0.158333	2.2364	0.0253258	0.121993	10.9558	11.976	12.1096	8.40704	8.48813	8.47557
	ENSG00000105976	MET	4233	MET proto-oncogene, receptor tyrosine kinase	4014.23	-0.108588	0.0485701	-2.2357	0.0253717	0.122148	250.961	240.1	254.873	246.532	248.726	248.052
	ENSG00000116809	ZBTB17	7709	zinc finger and BTB domain containing 17	211.939	0.312502	0.139822	2.235	0.0254174	0.122302	15.6106	15.5956	14.0517	10.9125	11.3574	11.5268
	ENSG00000264554	RN7SL793P	106481137	RNA, 7SL, cytoplasmic 793, pseudogene	8.32099	2.08722	0.933977	2.23477	0.0254326	NA	0.170297	1.96621	0.456966	0.167027	0.358653	0
	ENSG00000136158	SPRY2	10253	sprouty RTK signaling antagonist 2	1917.64	0.136151	0.0610336	2.23076	0.025697	0.12358	135.557	123.245	128.579	102.61	109.449	114.59
	ENSG00000123094	RASSF8	11228	Ras association domain family member 8	941.394	-0.178497	0.0800266	-2.23046	0.0257166	0.123607	55.3466	53.9366	60.8907	55.5087	59.118	64.1883
	ENSG00000121774	KHDRBS1	10657	KH RNA binding domain containing, signal transduction associated 1	1111.14	-0.156338	0.0701178	-2.22966	0.0257703	0.123798	66.6429	67.1638	68.7163	68.1471	68.0246	73.2289
	ENSG00000245680	ZNF585B	92285	zinc finger protein 585B	82.2322	-0.482025	0.21624	-2.22912	0.0258062	0.123903	4.48449	4.64739	4.05557	5.67893	5.3798	6.10241
	ENSG00000239742	RN7SL672P	106481106	RNA, 7SL, cytoplasmic 672, pseudogene	51.3466	1.6748	0.751449	2.22875	0.0258302	NA	1.70297	8.66918	4.56966	1.11352	2.2117	1.01707
	ENSG00000197122	SRC	6714	SRC proto-oncogene, non-receptor tyrosine kinase	137.947	0.380005	0.170534	2.22833	0.0258587	0.124088	9.7637	9.96509	10.2817	7.18217	6.51553	7.79753
	ENSG00000108679	LGALS3BP	3959	galectin 3 binding protein	1781.3	0.182853	0.0820675	2.22808	0.0258751	0.1241	138.338	115.202	112.756	109.626	91.875	95.9435
	ENSG00000130758	MAP3K10	4294	mitogen-activated protein kinase kinase kinase 10	36.8912	0.783243	0.351577	2.2278	0.0258938	NA	3.34918	3.48555	2.11347	1.16919	1.91282	1.80812
	ENSG00000270629	NBPF14	25832	NBPF member 14	89.8322	0.502481	0.225643	2.22688	0.0259551	0.124404	5.90363	6.34548	8.16827	4.06433	5.26025	3.84226
	ENSG00000100036	SLC35E4	339665	solute carrier family 35 member E4	67.9548	0.558275	0.250702	2.22685	0.0259574	NA	6.47129	4.87083	4.34118	3.50757	3.10833	3.16421
	ENSG00000007080	CCDC124	115098	coiled-coil domain containing 124	406.208	0.252541	0.113414	2.22671	0.0259666	0.124404	32.2429	27.8397	25.2474	20.9341	23.1929	22.0365
	ENSG00000110172	CHORDC1	26973	cysteine and histidine rich domain containing 1	170.796	-0.347328	0.156119	-2.22476	0.0260971	0.124962	9.42311	8.84792	10.7387	10.467	11.8356	11.8658
	ENSG00000072121	ZFYVE26	23503	zinc finger FYVE-type containing 26	243.859	0.296143	0.13314	2.22429	0.0261287	0.124992	18.8462	16.4446	16.565	13.5292	11.8356	13.7869
	ENSG00000140939	NOL3	8996	nucleolar protein 3	159.392	0.357457	0.160709	2.22425	0.0261317	0.124992	12.2614	10.8141	11.5384	9.01948	7.53172	8.36256
	ENSG00000198521	ZNF43	7594	zinc finger protein 43	60.0896	-0.57746	0.25974	-2.22323	0.0262006	NA	3.23565	2.41307	3.71285	4.45406	4.06474	4.29429
	ENSG00000125877	ITPA	3704	inosine triphosphatase	321.201	0.265464	0.119415	2.22303	0.0262136	0.125175	24.0687	21.4495	22.4485	16.8698	19.1282	15.8211
	ENSG00000177853	ZNF518A	9849	zinc finger protein 518A	156.111	-0.401826	0.180756	-2.22303	0.0262141	0.125175	8.17426	8.62449	8.91084	7.96164	10.8194	13.2219
	ENSG00000107779	BMPR1A	657	bone morphogenetic protein receptor type 1A	215.934	-0.31114	0.139964	-2.223	0.0262161	0.125175	12.4885	11.9313	12.7379	12.6384	15.3025	14.804
	ENSG00000086475	SEPHS1	22929	selenophosphate synthetase 1	317.842	0.258597	0.116336	2.22284	0.0262263	0.125175	22.2522	22.7454	21.763	17.8162	16.2589	17.6292
	ENSG00000166292	TMEM100	55273	transmembrane protein 100	23.5721	-0.918336	0.413153	-2.22275	0.0262327	NA	1.19208	0.670297	1.31378	1.8373	1.73349	1.92113
	ENSG00000138668	HNRNPD	3184	heterogeneous nuclear ribonucleoprotein D	710.687	-0.214497	0.0965203	-2.2223	0.0262629	0.125282	40.474	41.5584	44.6113	38.973	48.1791	49.4973
	ENSG00000197702	PARVA	55742	parvin alpha	1981.38	-0.128556	0.0578542	-2.22208	0.0262781	0.125287	123.068	119.045	123.552	125.493	121.942	121.709
	ENSG00000117543	DPH5	51611	diphthamide biosynthesis 5	359.962	-0.244652	0.110114	-2.22181	0.0262962	0.125306	22.0819	19.5727	22.1057	24.219	22.4158	22.9405
	ENSG00000174307	PHLDA3	23612	pleckstrin homology like domain family A member 3	330.609	0.26826	0.120758	2.22147	0.0263191	0.125348	25.2607	22.0304	22.7341	19.9876	16.7969	16.4991
	ENSG00000116750	UCHL5	51377	ubiquitin C-terminal hydrolase L5	264.976	-0.308308	0.138831	-2.22075	0.0263681	0.125491	15.497	12.6463	17.5932	15.8119	17.9327	18.6463
	ENSG00000159063	ALG8	79053	ALG8 alpha-1,3-glucosyltransferase	264.46	-0.289062	0.130172	-2.22061	0.0263775	0.125491	15.1564	14.7019	16.0509	18.5957	15.183	18.1942
	ENSG00000214309	MBLAC1	255374	metallo-beta-lactamase domain containing 1	12.2929	1.33234	0.600034	2.22044	0.0263892	NA	1.47591	0.849043	1.08529	0.556758	0.239102	0.452031
	ENSG00000154723	ATP5PF	522	ATP synthase peripheral stalk subunit F6	668.495	-0.188603	0.0849494	-2.22018	0.0264063	0.125561	39.2251	40.9328	40.3272	42.8703	41.2451	43.0559
	ENSG00000132294	EFR3A	23167	EFR3 homolog A	1014.38	-0.182883	0.0824035	-2.21936	0.0264625	0.125761	63.4073	56.5284	63.1184	57.2904	64.1989	71.6468
	ENSG00000155621	C9orf85	138241	chromosome 9 open reading frame 85	132.575	-0.398355	0.179589	-2.21815	0.0265444	0.126082	6.92542	6.52423	8.56811	8.57407	8.36858	10.0577
	ENSG00000239356	RN7SL309P	106481007	RNA, 7SL, cytoplasmic 309, pseudogene	9.85079	1.59205	0.718034	2.21723	0.0266073	NA	0.567657	0.983103	1.3709	0.501082	0.298878	0
	ENSG00000133243	BTBD2	55643	BTB domain containing 2	989.94	0.176576	0.0796505	2.21689	0.0266309	0.126426	71.2977	69.1747	62.4901	55.2304	57.5041	52.8876
	ENSG00000139117	CPNE8	144402	copine 8	217.406	-0.314524	0.141946	-2.2158	0.0267055	0.126712	12.8291	11.5291	13.1949	13.3622	16.0796	13.4479
	ENSG00000140950	MEAK7	57707	MTOR associated protein, eak-7 homolog	501.613	0.214337	0.0967553	2.21525	0.026743	0.126822	36.9545	33.783	33.4156	29.0628	26.4806	27.2348
	ENSG00000143183	TMCO1	54499	transmembrane and coiled-coil domains 1	829.355	-0.187921	0.0848605	-2.21447	0.0267964	0.126951	49.4429	48.753	51.1231	46.7676	54.5751	56.7298
	ENSG00000196923	PDLIM7	9260	PDZ and LIM domain 7	1412.17	0.168718	0.0761901	2.21443	0.0267989	0.126951	98.2047	102.868	87.052	77.612	79.8601	80.0094
	ENSG00000167770	OTUB1	55611	OTU deubiquitinase, ubiquitin aldehyde binding 1	698.71	0.229546	0.103691	2.21375	0.0268462	0.127107	54.4383	47.2783	44.2115	43.7612	34.4905	36.2754
	ENSG00000107281	NPDC1	56654	neural proliferation, differentiation and control 1	258.15	0.284342	0.128545	2.212	0.0269664	0.127608	20.0951	17.2043	17.4789	13.2508	14.2864	14.0129
	ENSG00000169047	IRS1	3667	insulin receptor substrate 1	670.906	0.19028	0.0860416	2.21148	0.0270024	0.127711	44.9584	47.0102	45.6966	35.9109	36.7022	39.5527
	ENSG00000196700	ZNF512B	57473	zinc finger protein 512B	62.0951	0.557203	0.252057	2.21062	0.027062	NA	5.10891	4.9602	4.22694	3.00649	3.10833	2.82519
	ENSG00000103126	AXIN1	8312	axin 1	211.117	0.321097	0.145255	2.21058	0.0270647	0.127937	16.5756	14.3444	14.1659	9.85461	11.1183	12.7699
	ENSG00000163482	STK36	27148	serine/threonine kinase 36	165.441	0.350302	0.158482	2.21036	0.0270799	0.127941	12.3182	12.2441	11.367	8.85245	9.26521	7.68452
	ENSG00000107789	MINPP1	9562	multiple inositol-polyphosphate phosphatase 1	165.081	-0.33888	0.153341	-2.20997	0.0271073	0.128002	9.87723	8.89261	9.42492	11.0238	10.9987	10.8487
	ENSG00000111716	LDHB	3945	lactate dehydrogenase B	851.629	-0.40437	0.183011	-2.20954	0.0271373	0.128075	55.1763	35.7045	51.1802	61.6331	57.3247	54.0176
	ENSG00000101493	ZNF516	9658	zinc finger protein 516	284.62	0.276093	0.125007	2.20861	0.0272015	0.128298	20.2654	20.8239	18.9641	14.0303	16.1992	15.8211
	ENSG00000100813	ACIN1	22985	apoptotic chromatin condensation inducer 1	1459.91	0.156102	0.0706843	2.20844	0.0272135	0.128298	101.894	97.5953	97.8478	88.9142	77.23	80.0094
	ENSG00000155903	RASA2	5922	RAS p21 protein activator 2	317.43	-0.256775	0.11636	-2.20672	0.0273334	0.128795	18.6192	17.6512	19.5353	19.0968	21.3996	21.2454
	ENSG00000162066	AMDHD2	51005	amidohydrolase domain containing 2	146.11	0.373228	0.169245	2.20525	0.0274367	0.129214	10.9558	10.4566	10.4531	6.73677	8.60768	7.3455
	ENSG00000102547	CAB39L	81617	calcium binding protein 39 like	140.232	-0.38236	0.173461	-2.20431	0.0275029	0.129456	7.09571	7.46264	9.02508	9.91029	9.50431	8.8146
	ENSG00000005022	SLC25A5	292	solute carrier family 25 member 5	2853.81	-0.131707	0.0597578	-2.20402	0.027523	0.129482	189.143	164.223	173.247	185.4	173.887	172.789
[truncated: 34,329 more rows]
