# Supplementary material for: Increased ectodysplasin-A2-receptor EDA2R is a ubiquitous hallmark of aging and mediates parainflammatory responses
Source: Nat Commun. 2025 Feb 23;16:1898. doi: 10.1038/s41467-025-56918-3 (PMC11847917; doi:10.1038/s41467-025-56918-3)
Supplement: Supplementary file 15 — Supplementary Data 13 [file 41467_2025_56918_MOESM15_ESM.xlsx]

## Sheet: Isoform expr. (GTEX - EDA-A2)
	Supplementary Data 13. - Isoform specific expression of EDA-A2 in venous blood (GTEX)
	ID	cell type		EDA-A2 (ENST00000374553) - [TPM]
	Exhausted B cells	B cells		0
	Naive B cells	B cells		0
	Non-switched memory B cells	B cells		0
	Switched memory B cells	B cells		0
	Natural killer cells	NK cells		0
	Plasmablasts	PB		0
	Plasmacytoid dendritic cells	pDCs		0
	Central memory CD8 T cell	T cells		0
	Effector memory CD8 T cells	T cells		0
	Follicular helper T cells	T cells		0
	MAIT cells	T cells		0
	Non-Vd2 gd T cells	T cells		0
	Terminal effector CD4 T cells	T cells		0
	Terminal effector CD8 T cells	T cells		0
	Naive CD4 T cells	T cells		0.879039
	Naive CD8 T cells	T cells		0.226074
	Th1 cells	T cells		0.418831
	Th1/Th17 cells	T cells		0.797731
	Th17 cells	T cells		0.0853465
	Th2 cells	T cells		0.386097
	T regulatory cells	T cells		0.348604
	Vd2 gd T cells	T cells		0
	Basophils	Myeloid		0
	Classical monocytes	Myeloid		0
	Intermediate monocytes	Myeloid		0
	Non classical monocytes	Myeloid		0.168536
	Myeloid dendritic cells	Myeloid		0
	Neutrophils	Myeloid		0
	Progenitor cells	HSC		0
