# Supplementary material for: Increased ectodysplasin-A2-receptor EDA2R is a ubiquitous hallmark of aging and mediates parainflammatory responses
Source: Nat Commun. 2025 Feb 23;16:1898. doi: 10.1038/s41467-025-56918-3 (PMC11847917; doi:10.1038/s41467-025-56918-3)
Supplement: Supplementary file 18 — Source Data File [file 41467_2025_56918_MOESM18_ESM.xlsx]

## Sheet: Fig.1a
		ADIPOSE	ADRENAL	BRAIN	BREAST	COLON	ESOPHAGUS	HEART	KIDNEY	LIVER	LUNG	MUSCLE	NERVE	OVARY	PANCREAS	PITUITARY	PROSTATE	SALIVARY	SKIN	SMALLINT	SPLEEN	STOMACH	TESTIS	THYROID	UTERUS	VAGINA	VESSEL
	minima	-0.355883	-0.43707	-0.326156	-0.32067	-0.350005	-0.30901	-0.29161	-0.421848	-0.379731	-0.347359	-0.411818	-0.413553	-0.660802	-0.287532	-0.369472	-0.500798	-0.393531	-0.30846	-0.429777	-0.421302	-0.416884	-0.356369	-0.43846	-0.738531	-0.463443	-0.362227
	maxima	0.421688	0.432538	0.435465	0.364063	0.562876	0.505713	0.413511	0.480138	0.401653	0.449464	0.462658	0.589583	0.727171	0.413776	0.385408	0.531577	0.588589	0.439394	0.478862	0.631786	0.423585	0.640029	0.504855	0.774069	0.622227	0.485472
	centre	-0.00803534	0.0195091	0.0218303	-0.0164313	0.0220555	0.0372987	-0.023246	0.0433062	0.111909	0.0422741	-0.0165678	0.0364228	-0.0118559	0.0972163	-0.0511194	-0.00846359	0.130927	0.0144152	-0.0104678	-0.0346153	-0.00808151	0.00692507	-0.0238323	0.00559448	0.00423872	0.0241031
	Q1 (0.25 percentile)	-0.0318472	-0.0303204	-0.0281242	-0.0427499	-0.048533	-0.01509	-0.0894022	-0.0528291	0.0340657	-0.0319033	-0.0320097	-0.00764474	-0.119483	0.0472918	-0.0781691	-0.105152	0.0426826	-0.0189704	-0.0470597	-0.0631469	-0.0668278	-0.0531314	-0.0468122	-0.14794	-0.111194	-0.0118553
	Q3 (0.75 percentile)	0.044164	0.0532715	0.0450649	0.0333051	0.0805452	0.0560482	0.0338416	0.100569	0.152065	0.0669647	0.0473757	0.0667525	0.0960973	0.120907	0.0201874	0.0912917	0.165752	0.0437047	0.0437473	0.0379922	0.0518862	0.0603648	0.0395159	0.148627	0.115126	0.0575526
	IQR (Q3-Q1)	0.0760113	0.0835919	0.0731891	0.0760551	0.129078	0.0711382	0.123244	0.153398	0.117999	0.098868	0.0793854	0.0743973	0.215581	0.0736154	0.0983565	0.196443	0.123069	0.0626752	0.090807	0.101139	0.118714	0.113496	0.0863281	0.296566	0.22632	0.069408
	Lower whisker	-0.145864	-0.155708	-0.137908	-0.156833	-0.24215	-0.121797	-0.274268	-0.282926	-0.142933	-0.180205	-0.151088	-0.119241	-0.442855	-0.0631313	-0.225704	-0.399817	-0.141921	-0.112983	-0.18327	-0.214856	-0.244899	-0.223376	-0.176304	-0.592789	-0.450675	-0.115967
	Upper whisker	0.158181	0.178659	0.154848	0.147388	0.274162	0.162756	0.218707	0.330665	0.329064	0.215267	0.166454	0.178348	0.419468	0.23133	0.167722	0.385957	0.350356	0.137717	0.179958	0.189701	0.229957	0.230609	0.169008	0.593476	0.454607	0.161665
ID	GENE SYMBOL	ADIPOSE	ADRENAL	BRAIN	BREAST	COLON	ESOPHAGUS	HEART	KIDNEY	LIVER	LUNG	MUSCLE	NERVE	OVARY	PANCREAS	PITUITARY	PROSTATE	SALIVARY	SKIN	SMALLINT	SPLEEN	STOMACH	TESTIS	THYROID	UTERUS	VAGINA	VESSEL
ENSG00000131080	EDA2R	0.380589	0.402488	0.349631	0.120523	0.485315	0.300248	0.413511	0.380259	0.401653	0.400153	0.440529	0.581818	0.329809	0.389371	0.342857	0.377361	0.0720526	0.164749	0.284617	0.473254	0.383929	0.395667	0.30777	0.628742	0.445864	0.42032
ENSG00000244694	PTCHD4	0.350081	0.402679	0.124736	0.212028	0.562876	0.419931	0.359313	0.351472	0.291278	0.381726	0.31442	0.443232	0.415589	0.326992	0.352798	0.43586	-0.129217	0.292594	0.339529	0.419077	0.393465	0.640029	0.504855	0.458834	0.461675	0.474174
ENSG00000147889	CDKN2A	0.370816	-0.00575953	0.307043	0.306451	0.449324	0.261408	0.297764	0.267187	-0.0136678	0.449464	0.425984	0.589583	0.15877	0.305821	0.145373	0.497238	0.373896	0.235516	0.293665	0.353502	0.423585	-0.0116223	0.245924	0.53359	0.23175	0.390294
ENSG00000172667	ZMAT3	0.409332	0.322487	0.00470937	0.252762	0.341442	0.159576	0.315111	0.256539	0.382895	0.338953	0.0489724	0.364073	0.396439	0.316072	0.242122	0.531577	0.125606	0.201741	0.200173	0.396997	0.274275	0.322566	0.352229	0.242027	0.36511	0.368463
ENSG00000250337	PURPL	0.225709	0.339877	-0.0202422	0.207699	0.418438	0.205156	0.257235	0.064986	0.316855	0.214877	0.239791	0.248611	0.320252	0.11945	0.0746666	0.137492	0.0882113	0.135039	0.390603	0.631786	0.115437	0.144556	0.223975	0.543027	0.622227	0.304352
ENSG00000244681	MTHFD2P1	0.316708	0.133604	0.0979947	0.364063	0.355386	0.384007	0.184072	-0.099451	0.0244476	0.314461	0.087065	0.37651	0.408101	0.324873	0.0447292	0.248756	0.355882	0.012639	0.267495	0.471888	0.304977	0.0548659	0.258475	0.394123	0.286778	0.230181
ENSG00000130513	GDF15	0.321656	0.326906	0.213691	0.284673	0.0961536	0.349508	0.347417	0.28144	0.114274	-0.0454966	0.275514	0.221199	0.296946	0.0944169	0.237692	0.064433	0.0364901	0.228097	0.270388	0.204276	0.222759	0.334842	0.477593	0.181742	0.286672	0.288515
ENSG00000163071	SPATA18	0.197692	0.432538	0.0986026	0.0987064	0.153828	0.155607	0.300989	0.243875	0.387069	0.0475683	0.377052	0.0272962	0.341959	0.39267	0.161287	0.0578106	0.108337	0.194006	0.237581	0.326025	0.118664	0.0242675	0.354623	0.511698	0.243823	0.347775
ENSG00000234546	LNCTAM34A	0.373813	0.227632	0.309763	0.0784185	0.316115	0.193447	0.30552	0.201628	0.263358	0.167323	0.314871	0.30573	0.332772	0.232224	0.197021	0.0536181	-0.221887	0.00928323	0.120354	0.475399	0.0696196	0.049922	0.337204	0.647217	0.194072	0.356452
ENSG00000228526	MIR34AHG	0.292844	0.259159	0.302636	0.0707829	0.339361	0.108325	0.306175	0.256358	0.242513	-0.0282368	0.462658	0.409848	0.166592	0.322794	0.318431	0.202205	-0.105804	0.0384231	0.24385	0.46405	0.0842826	0.180466	0.231842	0.389264	-0.0158079	0.315694
ENSG00000164056	SPRY1	0.237307	-0.08232	0.116266	0.345637	0.294084	0.342651	0.245834	0.210954	0.248598	0.263966	0.263543	0.0680131	-0.00671062	0.131229	0.12308	0.30857	0.506227	0.172999	0.131727	0.120086	0.183126	0.105995	0.199201	0.372947	0.177438	0.233361
ENSG00000272870	SAP30-DT	0.211555	0.128288	0.222939	0.0975541	0.309596	0.194525	0.133563	-0.0586042	0.166243	0.252233	0.138912	0.215997	0.243352	0.209135	-0.0400681	0.234006	0.210171	0.163306	0.0463676	0.352272	0.270024	0.235934	0.174115	0.521203	0.399635	0.271125
ENSG00000134574	DDB2	0.319906	0.310492	0.288635	0.0620632	0.259664	0.118927	0.270877	0.0756476	0.309454	0.156083	0.218502	0.289856	0.00305767	0.294588	0.308066	0.156934	0.176671	0.131945	0.0494785	0.149135	0.0672896	0.137998	0.181604	0.493126	0.122481	0.282781
ENSG00000181074	OR52N4	0.16601	0.0989773	0.0973329	0.209031	0.187966	0.221687	0.14318	0.195862	0.25975	0.180071	0.122913	0.159956	0.26021	0.254708	0.172001	0.130468	0.356799	0.23207	-0.0895719	0.15793	0.0978883	0.270148	0.128974	0.585481	0.406218	0.205706
ENSG00000048540	LMO3	0.335324	0.245482	-0.127093	0.132615	0.137641	0.192668	0.234067	0.0352227	0.20606	-0.235787	0.314859	0.117804	0.567818	0.151753	-0.117685	0.392861	0.446525	0.206928	0.142635	0.200392	0.22377	0.354589	0.0803902	0.292877	0.307404	0.340261
ENSG00000132274	TRIM22	0.230117	0.270693	0.174183	0.220608	0.236085	0.178482	0.188408	0.099506	0.321374	0.105983	0.250922	0.153837	-0.0729531	0.27465	0.217066	0.33984	0.16092	0.213358	-0.0861758	0.0318911	0.10673	0.194752	0.258586	0.437799	0.36586	0.272761
ENSG00000026103	FAS	0.2287	0.113181	0.10742	0.130689	0.0459575	0.158292	0.184773	0.305685	0.25436	0.24149	0.232536	0.131587	-0.0705369	0.239565	0.193745	0.440028	0.154665	0.225022	0.133594	0.125297	0.18516	0.199775	0.274758	0.459022	0.222011	0.178745
ENSG00000167992	VWCE	0.186034	0.256819	0.162573	0.195956	0.310137	0.250318	0.210189	0.0525906	0.146267	0.156736	0.321812	0.139299	0.425382	0.185948	0.255327	0.216356	0.208667	0.163224	0.00477315	-0.11411	0.0261082	0.260906	0.145458	0.365862	0.391627	0.158632
ENSG00000240303	ACAD11	0.113554	0.0811735	0.179989	0.108892	0.319931	0.237917	0.159759	0.0597296	0.183812	0.218439	0.279225	0.134664	0.339169	0.105383	0.104467	0.131344	0.283505	0.130466	0.144387	0.178411	0.28014	0.11493	0.174288	0.306579	0.324381	0.342577
ENSG00000188536	HBA2	0.1979	0.0013569	0.161883	0.314739	0.335592	0.326065	0.25388	-0.052595	0.269818	0.278143	0.172742	0.189168	0.280088	0.188266	0.00457549	0.283411	0.390984	-0.0413533	0.206974	-0.21367	0.140903	0.224026	0.304594	0.326672	0.212801	0.270717
ENSG00000112319	EYA4	0.420045	-0.0114768	-0.00143507	0.192846	0.47501	0.505713	-0.0738803	0.029082	-0.0305654	0.249822	-0.11102	0.232472	0.43622	0.142025	-0.111772	0.209119	0.367734	0.284951	0.354055	0.146546	0.354309	0.0172206	0.313134	0.217709	0.13501	0.246512
ENSG00000244734	HBB	0.179595	-0.021592	0.156938	0.322233	0.311364	0.324789	0.23604	-0.0823524	0.247505	0.274197	0.148303	0.167925	0.250057	0.170825	0.0204371	0.265258	0.390332	0.106694	0.262191	-0.213766	0.146577	0.23205	0.284269	0.317957	0.208236	0.276003
ENSG00000254341	SNORD87	0.175145	-0.0216994	0.016362	0.122586	0.217936	0.214643	0.0735028	0.183877	0.340978	0.195672	0.163949	0.152818	0.412198	0.0639186	0.177797	0.230009	0.232563	0.162891	0.0906061	0.209398	0.0993643	0.175779	0.152735	0.553046	0.369727	0.17606
ENSG00000168779	SHOX2	0.186809	0.235156	0.0729267	0.0222833	0.391811	0.199626	0.171239	0.190083	0.0399232	0.304718	0.177609	-0.0347192	0.147302	0.17766	0.0770414	0.120541	0.312791	0.0555401	0.365438	0.127662	0.21126	0.100458	0.138183	0.664175	0.271249	0.211612
ENSG00000007933	FMO3	0.261128	0.288801	0.195457	0.241946	0.163176	0.198634	0.304469	0.111428	0.121537	0.335153	0.246794	-0.00935059	-0.0992392	0.23172	0.161	0.334073	0.245071	0.226731	0.189555	0.355804	0.255915	0.134214	0.220255	0.0444018	0.0204893	0.146169
ENSG00000120889	TNFRSF10B	0.129359	0.165248	0.252465	0.303945	0.0330969	0.209251	0.180609	0.317945	0.0864202	0.159112	0.254292	0.250383	0.0702704	0.20652	0.27005	0.167461	0.049847	0.16175	0.0993912	0.0804984	0.0408849	0.199129	0.222844	0.355	0.309614	0.339436
ENSG00000177839	PCDHB9	0.17838	0.203055	0.0796421	0.260559	0.288586	0.243516	0.114098	0.110318	0.275572	0.350229	0.197266	0.210402	0.151891	0.174214	-0.010719	0.48149	0.341999	0.193454	0.00269924	0.263529	0.143687	0.0148772	0.156173	0.100222	0.260254	0.125348
ENSG00000196109	ZNF676	0.306904	0.0957201	0.057943	0.178206	0.301346	0.238607	0.170344	0.184701	0.139672	0.263163	0.208056	0.224915	0.398172	0.0989446	0.0677279	0.176394	0.297214	0.0241937	0.0436618	0.284613	0.262989	-0.0826127	0.0253652	0.359123	0.347391	0.18435
ENSG00000206195	DUXAP8	0.254535	0.14169	0.0393396	0.187232	0.276205	0.33078	0.332373	0.169871	0.21498	0.162508	0.264132	0.249073	-0.14816	0.34543	0.138202	-0.143442	0.479404	0.272683	0.11794	0.360468	0.163562	0.0670428	0.244328	0.122254	-0.0125264	0.209452
ENSG00000124762	CDKN1A	-0.06504	0.323619	0.253419	0.316317	-0.029763	0.182138	0.137885	0.3453	0.205317	0.281878	0.0607792	0.116404	0.11667	0.273024	0.295521	0.33805	0.0893796	0.104221	0.196951	0.244571	0.102103	0.179467	0.334163	0.334796	-0.0651478	0.158251
ENSG00000185088	RPS27L	0.28641	0.150668	0.301236	0.0724006	0.0656584	0.0636522	0.141131	-0.0117767	0.342927	0.264103	-0.0060385	0.178672	0.304123	0.228932	0.361442	0.0654858	-0.079521	0.194761	0.237395	0.176173	0.115146	0.183296	0.294982	0.310546	0.323534	0.248799
ENSG00000069696	DRD4	0.130926	-0.0840666	0.295087	0.0945995	0.291292	0.202469	0.219565	0.139273	0.207737	0.24002	0.33593	0.110293	0.281631	0.190739	0.0113258	0.073333	0.270478	0.144016	0.0937364	0.227119	0.204149	0.128119	0.190521	0.312331	0.227422	0.249596
ENSG00000163564	PYHIN1	0.421688	0.106017	0.091394	0.347649	0.0434853	0.160976	0.136738	0.0571514	0.195787	0.221809	0.278199	0.37473	-0.0117553	0.190645	-0.120186	0.353254	0.466973	0.219336	-0.0799565	0.174813	0.182814	0.0877929	0.349139	0.161	0.0640635	0.264903
ENSG00000272674	PCDHB16	0.180754	0.198803	0.159381	0.237537	0.252598	0.311819	0.145814	0.226846	0.18797	0.266228	0.225255	0.239267	-0.0382323	0.276843	0.0882394	0.477464	0.306145	0.216858	-0.0395736	0.182916	0.132347	-0.0246819	0.1013	-0.0321685	0.237066	0.189017
ENSG00000110852	CLEC2B	0.247485	-0.0438468	0.189464	0.282952	0.245582	0.298158	0.21323	0.282019	0.0889637	0.265698	0.191023	0.161491	0.181101	0.0497029	0.0147522	0.293057	0.218541	0.218161	0.00669971	0.0407821	0.216207	0.102076	0.236507	0.2677	0.116762	0.199953
ENSG00000198547	C20orf203	0.228393	0.0295373	0.0493411	0.131512	0.275439	0.15265	0.120413	-0.0570497	0.133499	0.182695	0.151514	0.29238	0.278286	0.172481	-0.0350908	0.107963	0.491548	0.199119	-0.102814	0.185029	0.157269	0.236017	0.136921	0.403516	0.23976	0.31742
ENSG00000235821	IFITM4P	0.266266	0.0858427	0.12247	0.163946	0.23284	0.173078	0.0931327	0.0953261	0.277731	0.226404	0.132201	0.153123	0.16814	0.114086	0.030556	0.179265	0.244234	0.167127	0.0564968	0.0953178	0.082436	0.0645381	0.169926	0.458789	0.365166	0.238226
ENSG00000154655	L3MBTL4	0.18837	0.0320638	-0.0237077	0.103581	0.0966001	0.161318	-0.0284451	0.110912	0.197386	0.134084	0.270622	0.321245	0.602465	0.126258	-0.0609985	0.160372	0.132205	0.119994	0.299052	0.195877	0.0668814	0.0187895	0.151684	0.657852	0.0624126	0.314764
ENSG00000112852	PCDHB2	0.151775	0.121989	-0.0629028	0.227211	0.258996	0.304617	0.266154	0.272664	0.0273916	0.400428	0.329968	0.322484	0.0186183	0.180382	0.00450429	0.321494	0.21484	0.178542	0.0330835	0.327444	0.211471	0.0684257	0.177652	-0.345706	0.212722	0.166647
ENSG00000250116	LOC100506142	0.115524	-0.0712117	0.0217061	0.324176	0.28832	0.244305	0.140667	0.337384	0.143755	0.213583	0.147536	0.118553	0.237054	0.043429	0.156055	0.353188	0.0311336	0.0908659	-0.0356176	0.251075	0.142317	0.13585	0.204185	0.312922	0.220672	0.189991
ENSG00000236047	NA	0.205167	-0.0494029	0.0335027	0.248392	0.294598	0.291232	0.184559	0.154414	0.284052	0.201097	0.109812	0.0878542	0.155493	0.0490023	0.0618452	-0.0108981	0.295809	0.16421	0.100246	0.155064	0.235662	0.172446	0.285289	0.268179	0.147545	0.226584
ENSG00000159147	DONSON	0.158931	0.123168	0.196453	0.145869	0.251453	0.15176	0.153893	0.0314251	0.118553	0.255304	0.164717	0.173778	0.216731	0.113507	0.112029	0.186984	0.306405	0.163398	0.0920965	-0.0304966	0.0516144	0.0277396	0.223768	0.371295	0.289799	0.278981
ENSG00000100298	APOBEC3H	0.307921	0.248717	0.224666	0.145451	0.179614	0.0825771	0.162235	0.133549	0.140546	0.155789	0.140353	0.375501	0.0796926	0.225198	0.108066	0.157068	0.275698	0.162515	0.0952617	0.0192726	0.166147	0.0256865	0.272401	-0.0475279	0.233596	0.257047
ENSG00000159167	STC1	0.152502	0.0351402	0.112061	0.325239	0.345228	0.3274	0.286512	0.221938	0.104359	0.0700975	0.290668	0.0111472	-0.376825	0.202371	0.14936	0.308119	0.109375	0.118579	0.194332	0.28055	0.044577	0.134796	0.324258	0.0329075	0.269732	0.245333
ENSG00000151006	PRSS53	0.249738	-0.00617876	0.108029	0.0787409	0.311506	0.209988	0.216271	0.119723	0.251604	0.28051	0.247379	0.210494	0.125681	0.0464899	0.053791	0.0425904	0.245913	0.0190187	0.17744	0.162087	0.192481	0.0720296	0.225416	0.262308	0.108114	0.28651
ENSG00000164118	CEP44	0.257372	0.0919228	0.0992426	-0.0114067	0.239671	0.181489	0.0911171	0.0584506	0.250156	0.076077	0.237229	0.187456	0.201017	0.191926	0.0598874	-0.0197097	0.270798	0.203413	0.00200363	0.134448	0.267934	0.133846	0.133931	0.429404	0.349968	0.174008
ENSG00000059804	SLC2A3	0.154396	-0.0241786	0.0254456	0.353979	0.226859	0.244233	0.184132	0.253559	0.126831	0.155374	0.222404	0.0941504	0.0131911	0.0864753	0.0100901	0.444908	0.360885	0.252259	-0.0215975	0.0368882	0.107487	0.215602	0.378498	0.0467616	0.133498	0.201111
ENSG00000135749	PCNX2	0.243104	-0.0878786	-0.148474	0.0673556	0.179031	0.146534	0.237102	0.136017	0.178826	0.0636068	0.233544	0.293298	0.415321	0.126944	0.0448681	0.112594	0.292491	0.152714	-0.107461	0.163387	0.110085	0.153369	0.216226	0.543097	0.293384	0.21978
ENSG00000081818	PCDHB4	0.198848	0.0180032	0.13526	0.240425	0.198108	0.27262	0.137333	0.170493	0.114731	0.30685	0.275695	0.191623	0.0314665	0.166058	0.113564	0.292077	0.199128	0.17462	0.0424439	0.244267	0.181335	0.0981951	0.18485	-0.0131921	0.281004	0.0223489
ENSG00000114698	PLSCR4	0.236813	0.14328	0.192905	0.171184	0.255533	0.239067	0.228538	-0.0731062	0.142831	0.273642	0.29344	0.12764	-0.0662548	0.133688	0.0209226	0.258164	0.28556	0.124872	0.0985475	0.237858	0.255305	-0.0895522	0.174931	0.213117	0.202002	0.19255
ENSG00000240498	CDKN2B-AS1	0.164127	0.107141	0.108075	0.027877	-0.152645	0.190476	0.0512849	-0.0189741	-0.0108585	0.176505	0.229456	0.385034	0.104494	0.0739698	0.12025	0.441746	0.179687	0.115021	0.158201	0.253153	0.254863	-4.27099e-06	0.181217	0.56927	0.308824	0.252097
ENSG00000213999	BORCS8-MEF2B	0.222417	0.0123694	0.227204	0.0273017	0.309572	0.267346	0.15598	-0.0551941	0.237562	0.247209	0.246726	0.180421	0.27681	0.111947	0.0541495	0.106586	0.213445	0.107868	0.0213501	-0.0430362	0.167408	0.049872	0.265867	0.389081	0.213565	0.24902
ENSG00000206172	HBA1	0.153719	-0.0385053	0.11646	0.294343	0.318204	0.319351	0.241148	-0.0617451	0.213795	0.263511	0.138592	0.131772	0.195098	0.181072	1.31316e-05	0.199886	0.35015	-0.111066	0.193178	-0.229734	0.15835	0.212462	0.271114	0.284095	0.217957	0.248928
ENSG00000281404	LINC01176	0.166133	0.240732	0.179106	0.176242	0.171419	0.240021	0.197506	0.0476897	0.268525	0.237876	0.087289	0.224097	-0.0832677	0.121106	0.218254	0.108234	0.239831	0.0830918	0.229102	-0.00958482	0.182048	0.143372	0.203619	0.262028	0.0943976	0.232762
ENSG00000204520	MICA	0.189301	0.0375691	0.189376	0.121891	0.329168	0.232413	0.180885	0.002117	0.119805	0.246303	0.132902	0.109447	0.254006	0.0413865	0.00867278	0.120518	0.385666	0.160282	0.196973	0.0203307	0.177918	0.0173503	0.180977	0.337301	0.286601	0.180273
ENSG00000182752	PAPPA	0.0970269	0.200349	-0.051683	0.243685	0.275298	0.132869	0.175657	0.265086	0.0871788	0.161507	0.111083	0.37033	0.391887	0.0219642	0.265935	0.245669	0.337188	0.0954264	0.121445	0.105901	0.00974252	0.170312	0.0141643	0.0993174	0.113306	0.190695
ENSG00000231889	TRAF3IP2-AS1	0.238979	0.0151787	0.073148	0.235202	0.28517	0.295982	0.144412	-0.140453	0.324832	0.243771	0.139124	0.134865	0.0566792	0.121237	-0.098726	0.318673	0.233892	0.143601	-0.0986146	0.173117	0.229462	0.033638	0.325608	0.362088	0.25977	0.175789
ENSG00000085465	OVGP1	0.261462	-0.00830762	0.119036	0.183461	0.15335	0.175096	0.23791	0.154247	0.164914	0.282278	0.249444	0.184971	0.1198	0.0601807	0.120138	0.0613004	0.369054	0.134722	-0.0751501	0.050585	0.0849062	0.227236	0.169082	0.344687	0.144598	0.252603
ENSG00000243716	NPIPB5	0.19878	0.0618775	0.214673	0.144861	0.21371	0.220016	0.196465	0.00177944	0.268014	0.24832	0.0649119	0.150673	0.277151	0.0742844	0.162003	0.0451862	0.169241	0.0428526	0.0839389	0.0732883	0.141164	0.139056	0.203742	0.375266	0.210972	0.237134
ENSG00000173209	AHSA2P	0.223416	-0.035104	0.276709	0.0340653	0.199612	0.195631	0.156187	-0.0377263	0.228039	0.177878	0.246825	0.168353	0.267947	0.0886015	0.172	-0.0615385	0.16388	0.111322	0.0293527	0.129446	0.161498	0.189214	0.251752	0.319358	0.294489	0.250814
ENSG00000214021	TTLL3	0.228021	-0.0591291	0.166451	0.102704	0.191206	0.202606	0.124998	-0.0170287	0.161767	0.179603	0.291289	0.228631	0.33689	0.0380335	0.000424499	0.0376375	0.253747	0.177102	0.0352853	0.0938186	0.0849132	0.154332	0.226245	0.344995	0.335663	0.264851
ENSG00000174307	PHLDA3	-0.194768	0.312985	0.139714	-0.0379995	0.27286	0.204993	0.225214	0.276785	0.341419	0.187222	-0.0980612	0.0379058	0.157993	0.32262	0.152054	0.31531	0.0497024	0.0640643	0.0769987	0.094912	0.247906	0.289221	0.238542	0.219264	0.0511941	0.224149
ENSG00000196767	POU3F4	0.12912	0.05998	0.0802228	0.114057	0.136137	0.200395	0.0726659	-0.00824335	0.14204	0.159038	-0.00771986	0.248832	0.586612	0.149613	-0.151351	-0.0141853	0.378235	0.0795766	-0.00338714	0.0895716	0.208059	0.0572464	0.277808	0.381026	0.367351	0.430724
ENSG00000101199	ARFGAP1	0.195318	0.0321282	0.0197774	0.189149	0.195985	0.19769	0.201078	0.215433	0.21585	0.180912	0.169598	0.165577	0.224211	0.0633489	0.0132729	0.0206893	0.196958	0.0588789	0.0952493	0.0812305	0.0413032	0.182088	0.117453	0.485642	0.320998	0.265906
ENSG00000168405	CMAHP	0.153224	0.0145053	0.128828	0.195895	0.0946659	0.244143	0.168856	0.0170045	0.0823111	0.116798	0.263575	0.0327467	0.204359	0.0585148	0.128823	0.324039	0.408252	0.0360741	0.0453264	0.180551	0.12428	0.153146	0.147869	0.23189	0.347974	0.238091
ENSG00000213672	NCKIPSD	0.0507194	0.0821892	0.0603777	0.0321405	0.125536	0.223693	0.15173	0.157662	0.163783	0.312861	0.0779684	0.143433	0.377088	0.239352	0.114875	0.136358	0.324023	-0.0521082	0.238094	0.298353	0.125725	0.0280881	0.111918	0.145407	0.232356	0.239647
ENSG00000183137	CEP57L1	0.111041	0.135789	-0.0251033	0.0691854	0.246365	0.175312	0.0985813	0.0305062	0.240892	0.151885	-0.0342255	0.118165	0.288847	0.160789	0.0589592	0.256543	0.216456	0.153438	0.21106	0.102863	0.266348	0.0645998	0.286014	0.296967	0.350958	0.106714
ENSG00000231721	LINC-PINT	0.180543	-0.10225	0.036338	0.222086	0.305858	0.330203	0.0699287	0.193346	0.268924	0.259903	-0.158738	0.0491717	0.164471	0.0797747	0.0869839	0.23399	0.104479	0.167637	-0.0348433	0.272447	0.196128	0.121817	0.247269	0.319732	0.319944	0.196461
ENSG00000152117	LOC150776	0.211931	0.00741521	0.151575	0.123066	0.284809	0.208658	0.0760716	-0.0135625	0.222929	0.223325	0.252565	0.2016	0.218605	0.078597	-0.0794558	-0.035059	0.186982	0.153581	-0.00769055	0.12799	0.208806	0.157087	0.143425	0.410441	0.335998	0.257322
ENSG00000267082	LOC105372273	0.190258	-0.131983	0.0726985	0.246542	0.185138	0.121696	0.177872	0.0594529	0.147285	0.224026	0.210153	0.135889	0.144994	0.0228384	0.0279075	0.282517	0.414485	0.117767	0.140828	0.185804	0.0688426	0.144154	0.209588	0.168059	0.39865	0.138367
ENSG00000134107	BHLHE40	0.119845	0.00245325	0.0470162	0.279122	0.16574	0.191612	0.177834	0.312698	0.121202	0.0980238	0.216203	0.198172	0.115573	0.0575249	0.0718889	0.405292	0.406739	0.275932	-0.00216572	-0.00909659	0.111342	0.191204	0.329585	0.0102462	-0.00206873	0.206304
ENSG00000214922	HLA-F-AS1	0.263312	0.0280827	0.128652	0.0168361	0.225739	0.168414	-0.0156401	-0.0280888	0.193517	0.298858	0.172268	0.22913	0.0923665	0.114688	-0.0841417	0.138534	0.166908	0.215318	-0.0271086	0.203473	0.265469	0.0855192	0.207407	0.475752	0.326706	0.210867
ENSG00000232186	NA	0.248981	-0.0325321	-0.0279718	0.104031	0.204649	0.234171	0.142841	0.241968	0.326554	0.237448	0.0610014	0.140536	0.297964	0.0476196	0.099284	0.0286642	0.0511242	0.0740384	0.0383787	0.263197	0.175602	0.0728972	0.131773	0.377993	0.291575	0.233953
ENSG00000143178	TBX19	0.263585	-0.0464027	0.261898	0.0182416	0.302984	0.251018	0.163393	-0.125765	0.163481	0.291069	0.130888	0.0456599	0.144721	0.170822	-0.0729158	0.272605	0.280361	0.0838237	-0.0614947	0.105218	0.318365	0.246638	0.182146	0.176265	0.239677	0.253793
ENSG00000203801	LINC00222	0.0600486	0.0234458	0.112704	0.201002	0.286618	0.26088	0.203078	0.0693523	0.236544	0.350763	0.0327866	-0.0464134	0.177289	0.115835	0.151943	0.0918476	0.138753	-0.00331922	0.101943	0.305039	0.201806	0.117218	0.248398	0.186439	0.224789	0.206124
ENSG00000166839	ANKDD1A	0.0952164	0.128453	0.119367	0.149607	0.254669	0.145225	0.142433	0.158263	0.0951051	0.239304	0.215179	0.0933382	0.219719	0.167913	0.114584	0.319675	0.353192	0.128918	0.0137249	0.171443	0.137872	0.00632021	0.0846014	0.25929	0.202127	0.0370701
ENSG00000244306	NA	0.184612	0.059313	0.0708117	0.103975	0.221289	0.244523	0.275986	0.209509	0.304167	0.223303	0.302603	0.237448	-0.108159	0.190644	0.156869	-0.18335	0.322477	0.228962	0.0655486	0.265436	0.116586	-0.0162853	0.266251	0.130364	0.0248469	0.153608
ENSG00000251562	MALAT1	0.1194	0.00182843	0.216784	0.239778	0.112412	0.213504	0.0767955	0.181455	0.305735	0.178074	-0.0585621	0.189733	0.164345	0.105046	0.0561985	0.00208563	0.231703	0.0410583	0.0399673	0.20816	0.0639891	0.188025	0.148879	0.488917	0.316841	0.215281
ENSG00000047457	CP	0.261416	0.245556	0.232116	0.223724	0.127177	0.254888	0.225044	0.198281	-0.0541534	0.164567	0.302964	0.159828	0.101626	0.0213264	0.032206	0.219479	0.134925	0.0941203	0.0273269	0.139447	0.123516	0.0359752	0.275642	-0.041684	0.218734	0.309216
ENSG00000223960	CHROMR	0.215993	0.0137607	0.0842995	0.118457	0.300327	0.252607	0.126459	-0.0581103	0.291198	0.106226	0.191415	0.157514	0.203012	0.0197666	0.011726	0.156247	0.147027	0.124319	-0.0739716	0.133464	0.12885	0.0668891	0.233345	0.455901	0.391257	0.233875
ENSG00000111341	MGP	0.225556	-0.057276	0.157068	0.14311	0.261172	0.237979	0.193598	0.0172754	0.00551106	0.316139	0.300473	-0.00392533	-0.0101208	0.13512	0.0792703	0.415398	0.510624	0.0564099	0.0108095	0.150088	0.224454	0.145634	0.0489633	-0.0203856	0.289441	0.197053
ENSG00000142552	RCN3	0.224112	0.113154	0.211713	0.168061	0.173003	0.272587	0.144142	-0.0690163	0.0663711	0.192982	0.253211	0.141034	-0.0229794	0.0154625	0.0313475	0.40116	0.142069	0.140435	0.142509	0.0615822	0.20383	0.119761	0.195813	0.119398	0.288184	0.299137
ENSG00000120327	PCDHB14	0.241907	0.076947	-0.0330696	0.115473	0.237658	0.216937	0.0954562	0.0168245	0.198694	0.262927	0.34464	0.217058	-0.0653526	0.086511	0.0128076	0.50789	0.143786	0.203709	0.0281631	0.235833	0.205103	0.147754	0.164115	0.0703367	0.204467	0.0921949
ENSG00000186105	LRRC70	0.196602	-0.0529824	0.0496612	0.204498	0.207137	0.309442	0.152392	-0.0171944	0.271567	0.125101	0.121891	0.044232	0.0456436	0.0911444	0.139832	0.189355	0.356731	0.166755	0.0414856	0.199751	0.136634	0.274998	0.0982271	0.280029	0.182329	0.195897
ENSG00000166482	MFAP4	0.208569	0.233303	0.171999	0.273016	0.217048	0.284762	0.0923404	-0.0172896	0.107928	0.272201	0.268865	0.10989	0.0918927	0.0910614	-0.127202	0.381986	0.457412	0.150887	-0.0929626	-0.0173021	0.200175	0.200243	0.0721069	0.0971798	0.203649	0.0748396
ENSG00000167994	RAB3IL1	0.186226	0.0606235	0.234392	0.211674	0.299149	0.291522	0.153889	-0.0667252	-0.0835993	0.181461	0.198791	0.0925955	0.242958	0.0534845	0.108606	0.41419	0.213409	0.127137	0.103875	0.0606021	0.227837	-0.000714706	0.126088	0.303876	0.204745	0.0583829
ENSG00000150477	KIAA1328	0.240902	-0.0645642	-0.0425776	0.173088	0.256549	0.206219	0.115308	0.0030093	0.286687	0.139617	0.156559	0.104952	0.255624	0.0324927	-0.058918	0.271777	0.386816	0.155593	-0.0237626	0.216784	0.175892	0.100564	0.0422767	0.477283	0.286079	0.10046
ENSG00000197181	PIWIL2	0.149626	0.110444	0.0710886	0.182162	0.217653	0.230848	0.153838	0.0497744	0.0676901	0.216636	0.0525011	0.158773	0.20873	0.0612527	0.0625684	0.347134	0.285589	0.16513	0.203184	0.047713	0.184353	-0.142088	0.13826	0.339126	0.218687	0.207586
ENSG00000168679	SLC16A4	0.21909	0.0936278	0.12191	0.0765906	0.286558	0.246126	0.198553	0.0785722	0.0791163	0.105491	0.110067	0.143536	0.116241	0.0976891	0.107203	0.361035	0.435697	0.0341594	0.229367	0.226551	0.146648	-0.14279	0.0988322	0.176026	0.274744	0.0641283
ENSG00000138834	MAPK8IP3	0.242485	-0.0220016	-0.00562818	0.132186	0.186296	0.185785	0.0844028	0.0828121	0.227246	0.267217	0.245511	0.221123	0.243503	0.121016	0.0161344	-0.126831	0.176279	0.0769957	0.014722	0.0726404	0.107332	0.161636	0.235829	0.46851	0.250579	0.316055
ENSG00000207304	SNORA8	0.126329	0.0279886	-0.0609787	0.134756	0.255303	0.216359	0.149318	0.184289	0.251419	0.221296	-0.030294	0.0733743	0.246626	-0.02065	0.15897	0.269327	0.191794	0.137304	0.000235881	-0.0160259	0.0698207	0.263034	0.171756	0.413376	0.29237	0.250885
ENSG00000177688	SUMO4	0.198337	-0.108274	0.0914061	0.198646	0.264523	0.288111	0.181014	0.163347	0.256059	0.206361	-0.00718846	0.0478352	0.220871	0.0524751	0.0416971	0.129444	0.0816583	0.0746468	0.0414763	0.156318	0.12641	0.151202	0.283069	0.408199	0.267759	0.160483
ENSG00000103472	RRN3P2	0.180931	-0.00928719	0.020515	0.194002	0.306651	0.264488	0.179654	0.0497502	0.249758	0.179742	0.149762	0.0887715	0.218713	-0.0515818	-0.0173615	0.303106	0.172534	0.125925	-0.0846669	0.132724	0.136684	0.191339	0.197718	0.39269	0.2774	0.106451
ENSG00000213398	LCAT	0.147602	-0.0674442	0.284257	0.140139	0.31699	0.226027	0.18488	-0.155246	0.191031	0.288588	0.11875	0.188208	0.163582	0.0879328	0.0258829	0.251435	0.191071	0.157869	-0.0302977	0.0149506	0.104986	0.0636134	0.243095	0.348047	0.233305	0.236595
ENSG00000175106	TVP23C	0.214014	-0.0311569	0.0730852	0.14204	0.0914294	0.226685	0.17641	0.178664	0.160698	0.129797	0.116749	0.122394	0.333897	0.0094166	0.0210389	-0.0250229	0.33078	0.129074	0.0991533	0.0379874	0.17353	0.0916754	0.134116	0.465346	0.360655	0.191497
ENSG00000104859	CLASRP	0.171153	-0.0603173	0.144774	0.135099	0.207079	0.208867	0.20601	0.113388	0.238714	0.25021	0.11164	0.131916	0.221371	0.0763675	0.159081	0.0828553	0.125452	0.0950309	0.0831971	0.0223426	0.0503044	0.172143	0.17383	0.469738	0.167446	0.195924
ENSG00000235831	BHLHE40-AS1	0.139331	0.00114195	0.0203725	0.250148	0.134511	0.186622	0.152934	0.200416	0.168249	0.182217	0.165224	0.219823	0.115205	-0.00128849	0.100088	0.270647	0.494477	0.271083	0.118341	0.0961217	0.0892207	0.160626	0.246832	-0.0145392	-0.0399668	0.216909
ENSG00000282977	PCBP2-OT1	0.194504	-0.0306803	0.0932199	0.294239	0.17612	0.173474	0.170537	0.403275	0.0284728	0.173735	0.200833	0.202544	0.0904394	0.0737105	0.113719	0.108414	0.247695	0.223109	0.135827	-0.021209	-0.00324722	0.108303	0.145774	0.240321	0.106397	0.28983
ENSG00000072041	SLC6A15	0.0704462	0.127556	-0.111081	0.154241	0.0924121	0.12539	0.168005	0.0825239	-0.0947813	0.0370177	0.128916	0.417614	0.467283	0.208154	-0.0982375	0.129678	0.293964	-0.126424	0.150174	0.198881	0.0945351	0.0165947	0.136279	0.774069	0.127317	0.338551
ENSG00000251022	THAP9-AS1	0.200103	-0.0394477	0.095156	0.177807	0.117735	0.201396	0.18278	0.257911	0.215625	0.214891	0.177672	0.080666	0.280578	0.0321257	0.079331	0.0464267	0.294669	0.143836	0.034806	0.0816038	0.101696	0.103704	0.163589	0.342799	0.165817	0.152234
ENSG00000111674	ENO2	0.237178	0.0753282	-0.10123	0.119594	0.259189	0.0959891	0.232729	0.116368	0.129238	0.1317	0.19951	0.214368	0.0433536	0.0573251	0.0199282	0.163317	0.219132	0.186877	-0.0393639	0.123442	0.139238	0.198793	0.161194	0.384021	0.238115	0.299366
ENSG00000013441	CLK1	0.227566	0.0111769	0.144588	0.081306	0.289963	0.136432	0.171666	-0.0152172	0.190724	0.2418	0.230797	0.131393	0.227878	0.161616	-0.0198534	0.0515824	0.21619	0.142745	0.0395424	0.106427	0.264993	0.0757938	0.221574	0.257129	0.17105	0.137465
ENSG00000090104	RGS1	0.171501	0.13946	0.197323	0.185918	0.184069	0.227261	0.150162	0.281911	0.19216	0.118494	0.077559	0.0689	-0.105267	0.192501	0.0967697	0.274147	0.176532	0.238578	0.123458	0.288861	0.184341	0.0101675	0.216531	-0.0326569	-0.0718663	0.306121
ENSG00000138685	FGF2	-0.0114834	0.0399424	0.135135	0.095475	0.188316	0.173046	0.142253	0.10411	0.0250042	0.245775	0.265383	0.113964	0.128188	0.192348	0.0615125	0.249616	0.418727	0.0725923	0.0322547	0.153692	0.116343	0.225204	0.23931	0.299904	0.225513	-0.0393666
ENSG00000259462	CPEB1-AS1	0.216566	0.11481	-0.0533319	-0.00268919	0.242832	0.197173	0.0734507	0.180397	0.165054	0.031455	-0.00375566	0.0090537	0.506411	0.0246483	-0.056716	0.25189	0.33971	0.0956222	-0.0170184	0.153237	0.142093	0.0773019	0.154964	0.625999	0.28379	0.129596
ENSG00000198155	ZNF876P	0.182982	0.0067565	-0.0525712	0.269087	0.21974	0.198379	0.191959	0.0185298	0.246871	0.237891	0.166545	0.0783196	0.158137	0.137328	-0.0162548	0.133608	0.453765	0.123745	-0.0965126	0.206078	0.0399185	0.0952832	0.176685	0.398032	0.13515	0.169705
ENSG00000069493	CLEC2D	0.252899	0.18249	0.147928	0.0400266	0.138942	0.152407	0.073005	-0.0188897	0.202288	0.221435	0.223418	0.177058	0.312438	0.027933	0.000830962	0.139916	0.25734	0.100378	-0.102006	-0.0228943	0.219373	0.182626	0.261742	0.166044	0.337885	0.203892
ENSG00000125814	NAPB	0.246826	0.12748	-0.164985	0.0618115	0.217164	0.170633	0.192858	0.102837	0.26369	0.243695	0.0751814	0.0805715	0.184965	0.134521	-0.0684267	0.101405	0.210186	0.169839	0.172158	0.292646	0.224198	0.0947139	0.0936907	0.290759	0.239147	0.119729
ENSG00000188599	NA	0.0537836	0.00802551	0.220438	0.00306374	0.326006	0.213223	0.15642	-0.214081	0.12823	0.149176	0.201342	0.151668	0.199966	0.141918	0.0351325	0.20196	0.337169	-0.0206602	0.0145052	0.0636615	0.219572	0.215801	0.182792	0.507965	0.20061	0.178857
ENSG00000222019	URAHP	0.0552284	-0.10259	0.113175	0.0840263	0.231907	0.185307	0.0790351	0.156535	0.181272	0.145178	0.16928	0.175255	0.290807	0.116593	0.112438	-0.0276364	0.177962	0.068761	0.0981201	0.208515	0.12689	0.170571	-0.000453726	0.536927	0.293377	0.229887
ENSG00000214548	MEG3	0.144612	0.0721383	0.00119305	0.122375	0.209572	0.222509	0.125206	0.0687756	0.111138	0.251567	0.156721	0.208818	0.429041	-0.0904736	0.00705678	0.149241	0.32768	0.173406	0.00572341	0.165454	0.0447454	0.0323411	0.1112	0.449306	0.237086	0.136584
ENSG00000147437	GNRH1	0.187635	-0.0244376	0.254845	-0.136014	0.266707	0.202899	0.150764	0.0304709	0.151724	0.313169	0.136706	0.203846	0.139899	0.0348612	0.0842289	0.0980604	0.185194	0.0385231	0.105331	0.0875492	0.198597	0.136619	0.165328	0.366286	0.267047	0.222702
ENSG00000239884	NA	0.184323	-0.0157715	-0.00420814	0.173877	0.154897	0.1867	0.147557	0.254266	0.219915	0.211681	0.0414692	0.101669	0.204263	0.00248259	0.120326	0.111918	0.241441	0.109046	0.160259	0.112475	0.150658	0.173823	0.197877	0.30659	0.117988	0.198545
ENSG00000133624	ZNF767P	0.219231	-0.0499036	0.101506	0.00378632	0.301286	0.183183	0.113828	-0.0773436	0.166275	0.211487	0.145389	0.133363	0.218325	0.0644132	0.13001	0.0445874	0.199416	0.10296	-0.00124404	0.125921	0.174563	0.213779	0.215612	0.443283	0.318904	0.159404
ENSG00000197608	ZNF841	0.232745	-0.0105514	0.0197615	0.195359	0.205706	0.149068	0.148308	0.252234	0.25139	0.204593	0.211464	0.0960807	0.191316	-0.0267221	0.081954	-0.0881298	0.27201	0.143479	0.028403	0.00581452	0.12528	0.0960501	0.116418	0.47328	0.289433	0.196243
ENSG00000199631	SNORD33	0.177844	0.0281428	0.0701232	0.16619	0.156049	0.199292	0.148435	0.0668992	0.135521	0.181717	0.0205404	0.123328	0.210734	-0.00171773	0.197344	0.134096	0.309676	0.090598	0.229544	0.159339	-0.0209455	0.259769	0.146942	0.37846	0.0817446	0.208819
ENSG00000163806	SPDYA	0.0611474	0.0809787	0.0806381	0.143724	0.200682	0.159845	0.220441	0.136593	0.276977	0.170063	0.20565	0.066965	0.0592334	0.0927183	0.139114	0.126045	0.0746615	0.133416	0.0810465	0.0598395	0.213146	-0.0367496	0.191037	0.447999	0.273642	0.199039
ENSG00000283787	NA	0.21594	0.01668	0.181093	0.128519	0.129624	0.153103	0.141092	0.0574998	0.0889708	0.108133	0.119947	0.199687	-0.027543	-0.080662	0.116427	0.273875	0.389631	0.134277	-0.102098	0.27291	0.10417	0.0162965	0.170899	0.530127	0.296724	0.213769
ENSG00000250120	PCDHA10	0.155392	0.0586239	-0.122093	0.124496	0.275027	0.18821	0.1735	0.343569	0.237451	0.152856	0.0937498	0.292343	0.316922	0.197136	-0.146855	0.1157	0.117235	0.0574969	0.0505782	0.277381	0.17815	-0.0327362	0.0714227	0.0434369	0.358948	0.269314
ENSG00000207051	SNORA27	0.107569	-0.038781	0.0436758	0.196543	0.0493525	0.20171	0.122332	0.435111	0.170379	0.137901	0.139685	0.100284	0.184193	0.049257	0.0435911	0.111108	0.20789	0.212743	-0.0598421	0.103182	0.104833	0.22234	0.0994472	0.468858	0.245704	0.184292
ENSG00000101342	TLDC2	0.0852686	-0.0831437	0.15167	0.163813	-0.000132696	0.251167	0.130033	0.0666947	0.038382	0.191503	0.0387746	0.132776	0.114366	0.0813055	0.327439	0.33354	0.30802	0.103279	0.230141	0.0213171	0.198123	0.0828406	0.223827	0.0754918	0.363274	0.210404
ENSG00000200534	SNORA33	0.0791577	0.0444299	0.0779989	0.164928	0.170543	0.25826	0.131087	0.190114	0.308191	0.180249	0.0413532	0.0937404	0.339531	-0.0366369	0.125793	0.132373	0.206462	0.059566	0.0942264	0.134009	0.0361997	0.115449	0.0224965	0.457237	0.170412	0.237708
ENSG00000132196	HSD17B7	0.0493192	0.0196561	0.126071	0.08095	0.102663	0.189563	0.0911527	0.325527	0.0929672	-0.00591626	0.110192	0.140624	0.300396	0.114455	0.182125	0.0633987	0.289665	0.110064	0.043947	-0.0223183	0.226892	0.147783	0.158037	0.490973	0.1944	0.209919
ENSG00000163794	UCN	0.128562	0.053426	0.189653	-0.0259148	0.334614	0.193647	0.0865703	0.143837	0.247264	0.0373988	0.23829	0.274365	0.247602	0.0961053	0.139835	0.14368	0.163006	0.07763	0.0944364	0.03726	0.160664	0.0197448	0.150968	0.241162	0.159325	0.195458
ENSG00000027869	SH2D2A	0.219685	0.106611	0.164384	0.240793	0.0667058	0.109394	0.178315	0.151111	0.119484	0.175812	0.17943	0.26731	0.247575	0.0333362	0.0403169	0.438258	0.323157	0.120925	-0.148823	0.0981646	-0.128357	0.0449285	0.184144	0.353366	0.0586392	0.17506
ENSG00000223756	TSSC2	-0.103032	-0.0429789	0.175669	0.0470649	0.263704	0.280546	0.134218	-0.00239161	0.138963	0.187083	0.12324	0.129021	0.139348	0.0630688	0.195419	0.258244	0.44294	0.0788779	-0.0156848	0.0472569	0.138486	0.254184	0.115808	0.201342	0.395319	0.159689
ENSG00000176907	TCIM	0.206516	-0.0310365	0.0319064	0.197683	0.174641	0.237332	0.155378	0.052226	0.320354	0.11676	0.150608	0.111897	0.063177	0.0787206	0.161366	0.0481182	0.0312501	0.195284	0.218278	0.191403	0.107959	0.12139	0.298534	0.138269	0.223772	0.1933
ENSG00000186166	CCDC84	0.174725	0.00768698	0.232062	0.132834	0.226098	0.237009	0.202955	0.0735341	0.240726	0.0703394	0.0402667	0.0993089	0.162262	0.133371	0.241626	0.110781	0.128245	-0.00999325	0.0745218	0.0490277	0.113966	0.175529	0.0729303	0.418982	0.201011	0.184912
ENSG00000110848	CD69	0.154361	0.173737	0.10681	0.217055	-0.0794084	0.16624	0.0129345	0.0842025	0.193887	0.0732429	0.183893	0.253561	0.0232368	0.23701	-0.0673092	0.340189	0.41486	0.22421	-0.0566432	0.206993	0.134466	0.203122	0.192349	0.0206973	0.120103	0.260917
ENSG00000214093	NA	0.181472	-0.0479064	0.062214	0.172	0.211686	0.302268	0.209869	0.263002	0.276761	0.212055	0.0236365	0.0127098	0.154808	0.106823	0.0286974	0.0850814	0.101851	0.119004	0.0108365	0.111555	0.209911	0.179194	0.188554	0.286485	0.208632	0.122608
ENSG00000152977	ZIC1	-0.0171966	0.235843	0.143003	-0.0104159	0.215241	0.124326	0.124538	0.17107	0.356887	-0.00947868	0.174037	0.15719	0.198419	0.226467	-0.104043	0.143591	0.147223	0.0978755	0.478862	0.109445	0.225254	-0.00572847	0.120639	0.1054	0.284694	0.0964521
ENSG00000126215	XRCC3	0.191878	-0.0113786	0.199826	-0.00153362	0.220706	0.208537	0.192893	-0.0379999	0.124569	0.248747	0.244962	0.153761	0.190561	0.0659395	0.0158761	-0.00158887	0.252394	-0.040858	0.0480159	0.0478659	0.118904	0.165155	0.123617	0.460806	0.24849	0.352659
ENSG00000168917	SLC35G2	0.0150655	0.0103128	0.00212226	0.0915968	0.287328	0.274782	0.141907	0.267521	0.285074	0.272404	0.122613	0.0473229	0.0301666	0.0603047	0.0586284	0.247774	0.339125	-0.00229986	0.0386561	0.294259	0.215196	0.0690743	0.0693455	0.26138	0.0852397	0.192962
ENSG00000163508	EOMES	0.331248	0.077485	0.112769	0.183082	-0.0134588	0.0467353	0.0917374	0.12243	0.120458	0.244218	0.134317	0.360108	0.061165	0.0304618	0.0132891	0.366642	0.413754	0.158288	-0.0354334	0.0691593	0.131937	-0.0886765	0.306073	0.0650706	0.253269	0.218984
ENSG00000002933	TMEM176A	0.185208	0.0558276	0.217069	0.110785	-0.00285578	0.227492	0.0284175	0.18897	0.140278	0.243476	0.253451	0.250722	0.257824	0.118548	0.0917838	0.169761	0.303808	0.156015	0.111531	0.119211	0.151859	0.0409856	0.116998	0.0601768	0.146289	0.03083
ENSG00000112309	B3GAT2	0.195259	-0.0136589	0.03558	0.174163	0.0429374	0.229473	0.139954	0.26533	0.323991	0.168165	-0.0324579	0.110626	0.0228488	0.18112	0.0517129	0.0438141	0.277966	0.143581	0.224209	0.2583	0.182266	0.0096657	0.0918855	0.260196	0.129762	0.249137
ENSG00000074935	TUBE1	0.120549	0.0223952	0.0478474	0.180637	0.274437	0.206464	-0.00216486	-0.0369939	0.196985	0.00515648	0.115914	0.00868642	0.407177	0.105193	0.0222842	0.223731	0.327509	0.190941	-0.0193001	0.207179	0.186228	-0.131803	0.150623	0.577842	0.257613	0.1157
ENSG00000182841	RRP7BP	0.204625	-0.0015732	0.0225171	0.0577189	0.256852	0.176481	0.16321	0.0135338	0.236141	0.188386	0.249456	0.177288	0.163574	0.0474205	-0.0103591	-0.0348323	0.239702	0.123782	-0.043041	0.0563333	0.0711343	0.215731	0.225847	0.436332	0.253379	0.264591
ENSG00000269821	KCNQ1OT1	0.103458	-0.0307475	0.0630543	0.0451	0.279514	0.205126	0.157526	-0.0886093	0.20171	0.104036	0.224877	-0.0126748	0.357801	0.0853582	-0.0231027	0.227127	0.199602	-0.0119892	0.220072	0.0723022	0.134867	0.120234	0.107779	0.447971	0.346375	0.211762
ENSG00000206680	SNORD21	0.146829	0.00854355	0.0366911	0.226339	0.171243	0.229727	0.110246	0.234468	0.215983	0.14106	0.146522	0.113361	0.101778	0.0688402	0.191051	0.0448532	0.231138	0.174849	0.0319012	0.0513954	0.0206762	0.179941	0.0693562	0.406309	0.179063	0.215272
ENSG00000143786	CNIH3	0.201459	0.0492527	-0.134687	0.117362	0.264474	0.171909	0.141407	-0.22734	0.241279	0.127613	0.0365929	0.344539	0.239515	0.0688836	-0.00434721	0.274618	0.244163	0.126268	-0.101227	0.139371	0.127212	-0.0116869	0.227746	0.445023	0.461551	0.172664
ENSG00000139597	N4BP2L1	0.149408	-0.234996	0.105713	0.0833288	0.236408	0.186899	0.153467	-0.0901412	0.158016	0.244729	0.280214	0.123655	0.24739	0.137823	-0.0577776	0.0825893	0.304677	0.14631	0.0117991	0.182521	0.271992	0.124833	0.148716	0.317001	0.283065	0.145769
ENSG00000230002	ALMS1-IT1	0.16442	-0.0663329	0.0408412	0.218261	0.181904	0.206345	0.160534	0.139183	0.22117	0.166383	0.111109	0.179382	0.0417609	0.034925	0.0309498	0.0175844	0.412505	0.15468	0.14913	0.110601	0.0704489	0.119153	0.139214	0.317295	0.188844	0.232225
ENSG00000088448	ANKRD10	0.131276	-0.0152645	0.165094	0.0716135	0.224959	0.213395	0.230289	-0.0174604	0.207248	0.250716	0.0958875	0.222019	0.179891	0.0981465	0.106908	0.00493525	0.126237	0.102142	-0.00202111	0.144309	0.166435	0.140623	0.188646	0.304176	0.244123	0.158092
ENSG00000162148	PPP1R32	0.226831	-0.0954895	0.106332	0.0999476	0.321743	0.222571	0.170297	-0.0750051	0.165739	0.151894	0.1685	0.183732	0.118954	0.0865908	-0.126503	0.190883	0.329418	0.103542	0.00896579	0.0921217	0.132001	0.0541704	0.275424	0.318867	0.300207	0.196789
ENSG00000274026	FAM27E3	0.16951	-0.0192766	0.190544	0.0490423	0.257332	0.216503	0.176893	0.0899885	0.12236	0.15447	0.0511959	0.152931	0.26496	0.0482867	0.030869	-0.0565964	0.198293	0.0338936	0.120908	0.1781	0.154743	-0.0117953	0.335137	0.398584	0.244852	0.173392
ENSG00000068028	RASSF1	0.162065	0.0626318	0.191	0.243638	0.27371	0.238236	0.194494	0.20924	0.18395	0.239287	0.0743693	0.176654	-0.120366	0.146601	0.00682029	0.230489	0.084881	0.0467393	-0.0408211	0.00571749	0.0509683	0.168277	0.22401	0.365023	0.186683	0.118157
ENSG00000207523	SNORA66	0.0700896	0.0015351	0.0294402	0.177071	0.187978	0.250775	0.178596	0.180624	0.29943	0.148841	0.0983151	0.0661534	0.172477	0.0431498	0.114823	0.0559837	0.246867	0.131551	-0.0264074	0.180676	0.039703	0.164163	0.0338646	0.479463	0.18059	0.20942
ENSG00000165507	DEPP1	0.140802	-0.125117	0.228571	0.31416	0.249225	0.227493	0.20796	0.0462819	0.081404	0.303515	0.196153	0.03745	-0.176362	0.0995032	0.167419	0.239255	0.0970654	0.186346	0.11701	0.199404	0.242369	0.0531119	0.141515	0.0331607	0.167672	0.23787
ENSG00000151338	MIPOL1	0.18922	0.0252106	0.0692511	0.132583	-0.0682012	0.191237	0.126026	0.109762	0.362503	0.0661452	-0.0202241	0.0814394	0.284606	0.213177	0.0857536	-0.135508	0.175555	0.195167	0.074353	0.270039	0.122993	0.113151	0.0624056	0.606498	0.333774	0.0425285
ENSG00000117477	CCDC181	-0.00269675	0.0193797	0.00701372	0.181378	0.222444	0.143346	0.0794606	0.0904576	0.109984	0.0136513	0.120599	0.215184	0.453064	0.241883	0.0392371	0.275039	0.288981	0.00458837	0.0115846	0.0916446	0.0110627	0.00998507	0.110841	0.288383	0.3177	0.363604
ENSG00000226419	SLC16A1-AS1	0.115212	-0.0558696	0.117271	0.0994304	0.199289	0.207018	0.191171	-0.0031844	0.114935	0.187302	0.167739	0.162582	0.271596	-0.0222553	0.125723	0.324086	0.323851	0.193686	-0.121541	0.132401	0.0877639	0.0311301	0.114552	0.281733	0.272857	0.188017
ENSG00000197989	SNHG12	0.248403	0.00586734	0.173452	0.0687698	0.172351	0.202833	0.187628	0.242756	0.122591	0.168557	0.114009	0.0780143	0.247865	0.0066107	0.144277	0.194179	-0.0246032	0.108525	0.083924	0.0894076	-0.0139514	0.245207	0.169013	0.499051	-0.0233179	0.193048
ENSG00000104375	STK3	0.153918	0.0640313	0.149296	0.148174	0.189219	0.0824403	0.0803987	0.30082	0.293777	0.158699	0.143556	-0.0295672	0.0693152	0.0447809	0.186246	0.337744	0.0210447	0.106114	0.220411	0.129112	0.170976	0.0340639	0.149546	0.27719	0.211506	0.00971882
ENSG00000150048	CLEC1A	0.185498	0.0403359	0.133465	0.23584	0.273494	0.287094	0.126442	0.152159	-0.00755226	0.219461	0.149834	-0.0132768	0.179441	0.0561839	-0.0217335	0.2648	0.343087	0.123025	-0.0499826	-0.172297	0.237177	0.116288	0.221265	0.259448	0.235895	0.126443
ENSG00000155428	TRIM74	0.156018	-0.168639	0.0971494	0.0394321	0.176644	0.10623	0.109852	0.0171207	0.253598	0.194896	0.136775	0.197627	0.147475	0.0788932	0.0699016	0.0765027	0.339447	0.151565	0.104955	0.197509	0.0376522	0.203465	0.118527	0.42793	0.211016	0.216572
ENSG00000237187	NR2F1-AS1	0.112571	0.0820477	0.000886809	0.0501931	0.30206	0.142691	0.135228	-0.158777	0.124821	0.284562	0.145741	0.268625	0.244171	0.100206	-0.0381534	0.327277	0.236493	0.15239	0.0222896	0.192664	0.175608	0.0943043	0.164955	0.26494	0.22474	0.044901
ENSG00000138738	PRDM5	0.180718	-0.069735	-0.0250833	0.136712	0.164529	0.175159	0.124407	0.152139	0.0837764	0.0778212	0.233953	0.1963	0.035192	0.0602456	-0.146906	0.3388	0.489879	0.153097	0.0282727	0.165916	0.0696244	0.126591	-0.00446008	0.491369	0.269949	0.186884
ENSG00000106538	RARRES2	0.0215007	-0.0869493	0.167326	0.0568662	0.278576	0.210417	0.0397251	-0.15147	0.135618	0.265987	0.250902	0.296266	0.35184	0.0799137	-0.120028	0.414933	0.357703	0.100876	-0.0555902	0.0213091	0.0807767	0.00400036	0.231901	0.403753	0.259752	0.0767492
ENSG00000198707	CEP290	0.220863	0.175872	0.0400643	0.110298	0.178378	0.175084	0.118875	-0.00734983	0.22228	0.0680355	0.0152397	0.170437	0.327173	0.134084	-0.0618222	0.0588322	0.230978	0.100416	-0.0274875	0.112195	0.138298	0.101955	0.173453	0.407232	0.324532	0.179456
ENSG00000247809	NR2F2-AS1	0.161714	-0.0327451	0.0451777	0.10528	0.179159	0.178988	0.0274036	-0.0873558	0.181217	0.196217	0.216545	0.225796	0.291268	0.152006	-0.0912358	0.214944	0.424691	0.163469	-0.0569651	0.10861	0.0417956	0.0831132	0.111111	0.251805	0.27128	0.321031
ENSG00000140464	PML	0.182824	-0.0110319	0.201973	0.181648	0.238131	0.220912	0.175576	0.154392	0.0837469	0.263266	0.219967	0.105728	0.024254	0.0331995	0.134102	0.237985	0.052087	0.103105	-0.0489706	0.0843541	0.0434916	0.0849783	0.113328	0.340267	0.196244	0.268511
ENSG00000183833	MAATS1	0.172967	-0.0175636	0.10438	0.065494	0.21989	0.192188	0.136305	-0.0225678	0.123028	0.0373113	0.192937	0.151694	0.260804	0.211903	-0.111719	0.00306216	0.267777	0.0578444	0.030619	0.209269	0.0651434	0.0998827	0.122688	0.624105	0.330333	0.152833
ENSG00000164949	GEM	0.192502	-0.148223	0.168066	0.281817	0.142971	0.217456	0.138136	0.148759	0.144622	0.2852	0.243424	0.0933881	-0.000338328	0.0933052	0.0725609	0.40121	0.215582	0.260132	0.0260584	0.255918	0.0997652	0.207612	0.257769	-0.32219	0.171207	0.030695
ENSG00000172458	IL17D	0.215029	0.0089404	0.133471	0.220839	0.30429	0.148409	0.259995	0.0310378	0.0248061	0.110698	0.134624	0.141486	0.486628	0.162588	-0.177876	0.185315	0.337819	0.138942	0.0795213	0.122295	0.156753	0.0502087	0.0965989	-0.0209212	0.224958	0.0979752
ENSG00000121966	CXCR4	0.222867	0.038055	0.168004	0.149846	0.0132051	0.0559262	0.201272	0.136575	0.141845	0.185891	0.19286	0.193814	-0.041065	0.231236	0.0717296	0.372866	0.208245	0.0498657	-0.0896945	0.283693	0.121418	0.0606519	0.303752	0.0312314	0.0580311	0.310806
ENSG00000204348	DXO	0.22367	-0.165599	0.185243	0.039707	0.208732	0.204549	0.164739	0.000194744	0.236502	0.161809	0.0802449	0.114669	0.290672	0.0918368	0.0891217	0.11128	0.271941	0.0585646	0.0647463	0.0687675	0.0321408	0.17907	0.0776644	0.46457	0.237012	0.179366
ENSG00000170290	SLN	0.123231	0.143615	-0.0635612	0.0925318	0.340017	0.185509	0.0368322	0.183749	0.0972737	0.0704989	0.0624005	0.236478	0.332877	0.12362	0.0734966	0.331706	0.110906	0.0941883	0.0824959	0.135856	0.19031	0.203319	-0.0116524	0.133406	0.228502	0.12985
ENSG00000267270	PARD6G-AS1	0.125183	0.120344	-0.0176229	-0.0827587	0.14691	0.152977	0.15672	0.16921	0.0189695	0.12995	0.262477	0.16516	0.225442	0.191734	-0.051211	-0.164606	0.376086	-0.0315425	0.284579	0.112324	0.199976	0.0868369	0.0920363	0.466007	0.239682	0.292393
ENSG00000110719	TCIRG1	0.196218	0.00614719	0.212949	0.127505	0.152217	0.180583	0.172858	0.0769281	0.00296531	0.194001	0.144761	0.163015	0.189488	0.102873	0.0398222	0.115297	0.0972062	0.0943791	0.0390475	-0.115253	0.0804081	0.162262	0.212595	0.414984	0.27551	0.320893
ENSG00000269190	FBXO17	-0.000355346	-0.293896	0.149006	-0.0166415	0.27466	0.207321	0.188614	-0.0259182	0.187682	0.257347	0.254661	0.106043	0.223856	0.103311	-0.19059	0.258869	0.451523	0.041473	-0.00295449	0.109664	0.172914	0.149998	0.0653865	0.486457	0.324227	0.176667
ENSG00000145782	ATG12	0.188582	0.107302	-0.1007	0.0948161	0.213231	0.10372	0.187959	0.0461644	0.221393	0.203392	-0.0191443	0.0428997	0.174165	0.176482	-0.0136769	0.274961	0.105025	0.186779	0.123265	0.0931005	0.212161	0.0412263	0.157315	0.379333	0.321466	0.137962
ENSG00000108773	KAT2A	0.18303	-0.0572221	0.0983609	0.0721585	0.269666	0.191385	0.146145	-0.214493	0.210058	0.218461	0.181143	0.142684	0.320517	0.0311708	0.0773726	-0.0111183	0.26648	0.0426429	-0.0835514	0.152739	0.132638	0.0662312	0.212688	0.481458	0.297687	0.230464
ENSG00000235602	POU5F1P3	0.17701	-0.0145945	0.0943266	0.16788	0.176379	0.163594	0.132896	0.258232	0.180782	0.130245	0.212609	0.171082	0.193056	0.0775734	0.0812146	0.0448624	0.221994	0.132983	-0.0774772	-0.103716	0.0986742	0.185064	0.0207312	0.386034	0.272293	0.270703
ENSG00000281026	N4BP2L2-IT2	0.203188	-0.0651223	0.144559	-0.0865428	0.109912	0.204909	0.137048	0.106672	0.323822	0.199229	0.176828	0.175501	0.124282	0.108765	0.104985	-0.056219	0.167057	0.018039	0.0491324	0.202299	0.203067	0.135455	0.114947	0.398495	0.204184	0.24982
ENSG00000149633	KIAA1755	0.261865	0.112198	0.148087	0.113177	0.227211	0.187471	0.126012	0.0709647	0.0887673	0.158463	0.180157	0.0176363	0.0273677	0.128798	0.0265829	0.399338	0.269911	0.0944527	-0.0630599	0.0495996	0.239323	0.202816	0.129032	0.0670682	0.368792	0.0199187
ENSG00000225210	DUXAP9	0.191003	0.166599	0.0461091	0.206241	0.0557444	0.163035	0.283644	0.162152	0.289956	0.105899	0.187733	0.205044	-0.104198	0.254405	0.349535	-0.166868	0.191764	0.218155	0.130456	0.302149	0.110838	-0.0107491	0.168739	0.0807459	-0.0489477	0.112314
ENSG00000203814	H2BC18	0.186229	0.0124491	0.091163	0.130342	0.173599	0.185136	0.198123	0.0893868	0.11201	0.197141	0.0169665	0.0552585	0.19552	0.0830042	0.103785	0.118321	0.129896	0.111622	-0.00236863	0.129865	0.225161	0.115543	0.326823	0.292699	0.214872	0.154749
ENSG00000162881	OXER1	0.175076	0.0464163	0.203631	0.0411734	0.0399581	0.226086	0.149232	-0.245354	0.0620575	0.0898903	0.108848	0.255628	0.254108	0.199489	0.00610697	0.0274572	0.471203	0.0818266	0.0963051	-0.0610963	0.0615282	0.167358	0.111344	0.508459	0.309278	0.2603
ENSG00000137731	FXYD2	0.113887	0.0198331	0.0961606	0.0602496	0.295607	0.233539	0.114288	-0.090707	-0.0721507	0.133368	0.0113276	0.0317827	0.248928	0.193415	-0.0484889	0.216641	0.318496	0.136946	-0.0215815	0.197275	0.266739	0.0259547	0.115249	0.617409	0.384853	0.0457484
ENSG00000113212	PCDHB7	0.226314	0.0267467	0.212794	0.183832	0.151345	0.185723	0.170566	0.0442157	0.0851987	0.211602	0.217015	0.205261	0.151964	0.249365	-0.0838387	0.388881	0.303714	0.11003	-0.0964245	0.0960221	0.1073	0.132214	0.0983638	-0.0646875	0.186734	0.141748
ENSG00000159086	PAXBP1	0.178371	0.0571145	0.113564	0.080089	0.109501	0.156208	0.16766	0.0661628	0.220878	0.137925	0.0153723	0.208396	0.195644	0.148975	0.130709	0.21585	0.0397265	0.103904	0.0947263	-0.0236422	0.0882991	0.0982965	0.0460436	0.490384	0.31596	0.179645
ENSG00000141756	FKBP10	0.224053	-0.0481511	0.183653	0.146116	0.217272	0.223308	0.164438	0.00236538	0.0183427	0.152337	0.256054	0.134931	0.129516	-0.0575113	0.0281962	0.31345	0.356597	0.0436998	-0.0500632	0.111925	0.161885	0.19234	0.0864386	0.107349	0.272989	0.264099
ENSG00000155962	CLIC2	0.180874	0.148593	0.119378	0.223632	0.22507	0.246009	0.0903425	0.162292	-0.229954	0.132027	0.215452	0.0498495	0.223418	0.0953109	-0.0161659	0.249164	0.257334	0.226082	-0.00993488	0.0760904	0.18011	0.140636	0.0581155	0.308329	0.193126	0.0871981
ENSG00000105711	SCN1B	0.228135	0.382577	0.0309195	0.333552	0.321097	0.276128	0.0975007	0.06672	-0.0641414	0.180909	-0.00236783	0.236043	0.0882835	0.101709	0.0928624	0.256414	0.18045	0.0582075	0.0702104	0.194164	0.185596	0.18928	-0.00515206	-0.0414755	0.0581364	0.115346
ENSG00000147231	RADX	0.167459	-0.0938104	0.0038048	0.194208	0.20587	0.14135	0.0229862	0.14106	0.21928	-0.181971	0.394311	0.216064	0.290354	0.0761237	0.0193092	-0.0475263	0.457613	0.21489	-0.0502692	0.0599356	0.00531303	-0.200474	0.139726	0.696187	0.337606	0.201452
ENSG00000088340	FER1L4	0.158118	-0.109675	0.14734	0.0752388	-0.012162	0.0162032	0.178799	0.282536	0.0484442	0.128655	-0.0782249	0.16425	0.536245	0.202612	0.278469	0.147243	-0.0853154	0.0336456	0.0513096	-0.0670374	0.00274447	0.176896	0.226319	0.415915	0.409681	0.300391
ENSG00000243715	CACNA2D3-AS1	0.105481	-0.0433588	0.00341146	0.135672	0.267448	0.272558	0.096445	0.251148	0.119783	0.203814	0.137481	0.0195883	0.277727	0.075638	-0.073315	0.223866	0.134721	0.139216	0.0429105	0.0294645	0.168081	0.2116	0.177489	0.37625	0.168219	0.105324
ENSG00000132424	PNISR	0.219122	0.0161069	0.102424	-0.0318645	0.177442	0.117027	0.0820443	-0.0245726	0.236652	0.215175	0.225058	0.152322	0.174596	0.115023	-0.0580061	-0.0454728	0.196984	0.105501	-0.022093	0.202585	0.193228	0.111641	0.19823	0.43799	0.355466	0.172886
ENSG00000204380	PKP4-AS1	0.207051	-0.0432251	-0.0349268	0.229164	0.23576	0.20077	0.170017	0.389061	0.15376	0.207335	0.133936	0.0745065	-0.0875947	0.0203986	0.0157191	0.0249938	0.0691472	0.192282	0.151402	0.157365	0.188301	0.218014	0.1862	0.294014	0.0677091	0.20396
ENSG00000106086	PLEKHA8	0.179715	0.0133487	-0.01704	0.110936	0.207633	0.138503	0.152603	0.224598	0.112313	0.258293	0.0642584	0.157438	0.183788	0.0247283	0.0834463	0.296856	0.0963327	0.122835	0.217403	0.0639778	0.147235	-0.0271288	0.181033	0.256769	0.225075	0.148916
ENSG00000186866	POFUT2	0.136757	0.0134528	0.0771175	0.126376	0.10583	0.205197	0.190629	0.193811	0.185475	0.165753	0.0502757	0.198673	0.163375	0.0722249	0.0241212	0.0911747	0.177167	0.0940624	0.0977243	0.152592	-0.0796649	0.16642	0.0701817	0.338915	0.337305	0.267743
ENSG00000143033	MTF2	0.232873	-0.0215603	0.0327439	0.121653	0.0515993	0.159182	0.0989414	0.158306	0.255889	0.168191	0.220245	0.144463	0.101214	0.0726023	0.020238	0.107433	0.247987	0.192643	-0.00292918	0.0235528	0.106667	-0.027023	0.00115924	0.602432	0.374005	0.178679
ENSG00000176165	FOXG1	0.0635562	0.140172	-0.141603	0.167969	0.0177171	0.00189603	0.0177454	0.105004	0.0739617	0.0830818	0.0403133	0.0107357	0.454899	0.144129	-0.0414451	0.15204	0.216093	0.0183267	0.0297157	0.389735	0.223748	-0.0104267	0.118949	0.628602	0.518516	0.19679
ENSG00000146067	FAM193B	0.194273	-0.0214118	0.221472	0.0332501	0.207883	0.219736	0.157848	0.00492647	0.198752	0.261231	0.11299	0.149836	0.0807234	0.0646142	0.0485535	-0.0373532	0.109516	0.106038	0.0212945	0.0407063	0.179611	0.113027	0.191077	0.397085	0.308209	0.254146
ENSG00000019991	HGF	0.156643	-0.155796	0.117718	0.175097	0.192986	0.237571	0.0262396	-0.0104185	0.15	0.219675	0.250597	0.111064	-0.0328158	0.0671291	0.0616946	0.367651	0.272763	0.126782	0.0770451	0.192504	0.0778118	0.128256	0.124029	0.355901	0.126415	0.196298
ENSG00000186056	MATN1-AS1	0.267409	0.0699617	0.0424397	0.155142	0.0479944	0.155944	0.125781	0.175899	0.292524	0.142536	0.113557	0.12424	0.255207	0.0740379	0.096884	-0.0319895	0.223865	0.21171	-0.0811183	0.182986	-0.100553	0.139904	0.0447905	0.465297	0.237845	0.176036
ENSG00000204969	PCDHA2	0.0929981	0.0741742	-0.154085	0.0841644	0.254798	0.082066	0.143647	0.156402	0.122869	0.259432	0.111774	0.246378	0.340665	0.351078	0.0413941	0.124759	0.0795294	0.00752388	0.0308072	0.238109	0.144144	0.0317495	0.177655	0.185121	0.27824	0.0965479
ENSG00000175197	DDIT3	0.2368	-0.0666598	0.0217368	0.231314	0.217501	0.172935	0.137837	0.158293	0.180727	0.0901895	0.0203997	0.172065	0.234353	-0.0159933	0.104317	0.077283	0.235033	0.208633	0.109442	-0.0272069	0.0452911	0.155516	0.263039	0.191401	0.287337	0.156068
ENSG00000128917	DLL4	0.211707	-0.0856179	0.0650165	0.29455	0.275165	0.262181	0.185002	0.133344	0.00624914	0.149566	0.149208	0.0855213	-0.448762	0.0462367	-0.0746405	0.264177	0.364916	0.207261	0.198097	0.118113	0.292013	0.208579	0.261787	0.175163	0.074925	0.176057
ENSG00000198542	ITGBL1	0.235114	0.140773	0.122329	0.134179	0.266908	0.286658	0.271316	0.208262	0.0847654	0.390137	0.196817	0.0224092	-0.0599398	0.133753	0.0487539	0.287473	0.296951	0.0125791	0.126779	0.0323024	0.250128	0.125669	0.17122	-0.113904	-0.276157	0.199825
ENSG00000233429	HOTAIRM1	0.219391	-0.0842144	0.252119	0.0613097	0.203016	0.172922	0.179085	-0.0216028	0.132873	0.277947	0.194199	0.0755811	0.189382	0.0703425	-0.068679	0.0570421	0.179811	0.161566	0.227606	0.157458	0.231458	0.127417	0.160472	0.186716	0.144774	0.106911
ENSG00000157214	STEAP2	0.148184	-0.014154	0.00151247	0.168311	0.138886	0.281998	0.0600511	-0.00131528	0.0390175	0.234186	0.207988	-8.06568e-05	0.0849925	0.129639	0.152642	-0.249347	0.237473	0.203109	0.142325	0.301648	0.146296	0.0795028	0.112054	0.554328	0.330035	0.103998
ENSG00000174943	KCTD13	0.199656	-0.0362814	-0.00801787	0.147239	0.246837	0.229433	0.210248	0.129448	0.321689	0.0118855	0.148634	0.105931	0.311505	0.035732	-0.115891	0.138496	0.195628	0.123436	0.0900863	0.0702719	0.0537426	-0.0718405	0.190094	0.44095	0.181316	0.242982
ENSG00000089505	CMTM1	0.187697	0.103205	-0.0174104	0.0421666	0.130534	0.213836	0.129472	0.331987	0.145182	0.162763	0.190807	0.207398	0.0562504	0.108427	-0.144697	0.184279	0.179348	0.120045	0.137737	-0.0357559	0.100973	0.0905405	0.15167	0.38307	0.263338	0.157369
ENSG00000186352	ANKRD37	0.144252	-0.0223807	0.0253075	0.206223	0.282989	0.077446	0.174148	0.263718	0.088487	0.148367	0.0957431	0.083076	0.135892	0.173347	-0.0768847	0.0350327	0.219104	0.215973	0.0697483	0.168567	0.0641863	0.200543	0.305078	0.219704	0.0596066	0.222288
ENSG00000240038	AMY2B	0.114208	0.103528	0.0974831	-0.0348289	0.199026	0.180007	0.0966105	0.0157491	0.222713	0.0989122	0.242945	0.187123	0.213902	0.116806	0.0992822	-0.0856625	0.280477	0.103154	0.0683916	0.15516	0.111527	0.0943139	0.0878351	0.378153	0.276596	0.143086
ENSG00000259248	USP3-AS1	0.164178	0.127054	-0.0631003	0.113759	0.0117766	0.220255	0.15969	0.144034	0.234134	0.207637	0.195067	0.12223	0.0749943	0.0858386	-0.0405386	-0.0396774	0.236122	0.163463	0.0889058	0.0214794	0.139415	0.0526215	0.162539	0.527681	0.234138	0.219503
ENSG00000200913	SNORD46	0.023967	-0.02722	0.0220142	0.186322	0.10319	0.234538	0.174585	0.156043	0.0979519	0.118134	0.0462378	0.028899	0.277004	-0.00983693	0.222937	0.210092	0.23614	0.10799	0.149888	0.147562	0.0669164	0.153352	0.169792	0.350774	0.127321	0.186919
ENSG00000161381	PLXDC1	0.166531	0.0888583	-0.00408126	0.0355342	0.281583	0.217187	0.164486	-0.148444	0.205062	0.146816	0.122862	0.0407409	0.433242	-0.0322274	-0.123506	0.236517	0.447379	0.113873	-0.0129845	0.0251595	0.182052	0.424255	0.203245	0.111608	0.181858	0.0519436
ENSG00000204149	AGAP6	0.13259	-0.0266678	0.115852	0.177625	0.240519	0.197987	0.19357	0.00433394	0.28045	0.146349	0.156038	0.105024	0.254186	0.0292054	0.178629	-0.0293124	0.106822	0.0208728	0.0372079	0.000784711	0.0114348	0.160364	0.147217	0.487595	0.223888	0.206019
ENSG00000160360	GPSM1	0.173817	-0.185851	0.0946623	0.1427	0.242148	0.193882	0.144529	0.0525193	0.0635613	0.198116	0.135498	0.181376	0.328186	0.179621	0.00330107	0.259034	0.15119	-0.000492785	-0.00351006	0.149109	0.141505	0.0370652	0.185614	0.306893	0.173707	0.209969
ENSG00000179136	LINC00670	0.13706	0.0464895	0.0455641	0.197886	0.202218	0.172011	0.101534	0.11207	0.0669023	0.234923	0.20212	0.0593548	-0.233577	0.194972	0.268573	0.121908	0.251012	0.146464	0.188448	0.142701	0.0174235	0.241754	0.213813	0.1267	0.195	0.104167
ENSG00000182511	FES	0.0147303	0.145576	0.217121	0.247083	0.210929	0.26228	0.156082	0.0403019	0.126633	0.253293	0.218102	0.160496	-0.0641439	0.0104496	0.0384298	0.268796	-0.00652947	0.104518	0.0258801	0.0860513	0.0548669	0.186126	0.126707	0.250345	0.241172	0.182006
ENSG00000197057	DTHD1	0.160808	0.287355	0.0935934	0.0595877	0.0450679	0.0356011	0.109989	0.128318	0.213302	0.123372	0.0492944	0.271028	0.00510467	0.220881	-0.0536108	0.322952	0.371588	0.0861358	-0.0510467	0.278345	0.0798938	0.00936643	0.270365	0.168475	0.131547	0.138857
ENSG00000238133	MAP3K20-AS1	0.180846	-0.141534	0.0923348	0.282222	0.191954	0.147329	0.118245	0.27293	0.123607	0.20452	0.17608	-0.00162684	-0.00691238	0.132108	0.171921	0.175279	0.202678	0.11517	0.190413	0.164134	0.0661876	0.0621669	0.226329	0.175225	0.0495115	0.181461
ENSG00000163519	TRAT1	0.289382	0.105041	0.047378	0.214538	-0.0928668	-0.0157161	-0.0235995	0.228604	0.15201	0.267808	0.0929233	0.256656	0.0477297	0.196449	0.0818785	0.363637	0.500923	0.188434	-0.123099	0.094174	0.0344427	0.0667286	0.200022	0.095583	0.0305631	0.251565
ENSG00000228677	TTC3-AS1	0.122775	0.0712525	0.0120603	0.144792	0.01414	0.258275	0.12112	0.221071	0.277297	0.127826	0.0759	0.00622239	0.136579	0.0978817	0.0412337	0.0148409	0.109321	0.149719	0.320525	0.119304	0.160208	0.0810634	0.112299	0.406332	0.170334	0.177879
ENSG00000122417	ODF2L	0.145399	0.0809138	-0.0416962	0.0867396	0.011004	0.157141	0.131703	0.0852995	0.134685	0.201069	0.184468	0.140124	0.270387	0.0692696	0.127558	0.0142636	0.150345	0.0667295	-0.055065	0.166011	0.107675	0.151568	0.0956607	0.518005	0.366532	0.179868
ENSG00000151834	GABRA2	0.126794	0.139784	-0.074819	0.270994	0.0440409	0.230109	0.0143882	-0.0531677	-0.0729469	0.164678	0.182235	0.231013	0.543378	0.178876	0.0984901	-0.0187196	0.335564	0.0843373	0.152807	0.0538498	0.143441	0.169634	0.116924	0.10289	0.216235	0.162536
ENSG00000197776	KLHDC1	0.158173	0.078809	0.00616871	0.041091	0.257522	0.212642	-0.0208776	-0.218876	0.249759	0.0730278	0.0882096	0.17426	0.399261	0.177976	-0.147666	0.16595	0.287332	0.118136	-0.0177027	0.307323	0.128382	0.0377907	0.135651	0.39987	0.308175	0.142502
ENSG00000055483	USP36	0.0875937	-0.0206809	0.101351	0.310635	0.0803521	0.166984	0.216168	0.244573	0.100622	0.158359	0.155936	0.11657	0.114404	0.159733	0.0565442	0.169383	0.294322	0.0640596	-0.0387469	0.0968203	-0.0606411	0.0933171	0.189596	0.361361	0.198269	0.124731
ENSG00000145375	SPATA5	0.192142	0.0769324	0.0905938	0.267157	0.217423	0.192561	0.0927997	0.207097	0.212234	0.134812	0.01718	0.0219358	0.0849011	0.130735	-0.021225	0.29677	0.155247	0.133834	-0.00561747	0.203581	0.137353	-0.016216	0.0940032	0.357764	0.143202	0.118611
ENSG00000267361	NA	0.194374	0.0502919	0.003753	0.208493	0.226711	0.233424	0.122757	0.158216	0.161672	0.0795345	0.176846	0.0590234	-0.0621246	0.0807638	0.0175245	0.245056	0.447042	0.109557	0.101091	0.147285	0.312367	0.0865099	0.116542	0.122292	0.161752	-0.0281384
ENSG00000283928	MIR637	0.240263	0.0296572	0.0426922	0.20064	0.241047	0.146045	0.126216	0.365157	0.186022	0.174072	0.155059	0.0766132	0.128679	0.0886478	0.142771	0.209076	-0.0836633	0.0920641	-0.102324	0.0389992	0.0321001	0.0311253	0.184475	0.294328	0.288871	0.200552
ENSG00000004846	ABCB5	0.288555	-0.0420179	-0.0533673	0.270996	0.23436	0.324261	0.114001	-0.240516	0.129819	0.160134	0.202737	0.38143	0.207304	0.133452	0.0669455	0.0203736	0.0464337	0.209549	0.187221	-0.256071	0.257989	0.35271	0.166762	0.021474	0.144475	0.198352
ENSG00000100142	POLR2F	0.120554	0.0208443	-0.0321426	0.0353209	0.283239	0.233366	0.166337	0.00958508	0.232014	0.25639	0.212284	0.263704	0.109147	0.161638	-0.0523563	0.125546	-0.0021283	0.074218	0.0193731	0.143513	0.145558	0.0477362	0.196344	0.320999	0.239518	0.196684
ENSG00000213339	QTRT1	0.173292	-0.0604455	0.122582	0.0519879	0.140442	0.223994	0.147797	-0.108559	0.199826	0.137444	0.20733	0.188042	0.336722	0.0976471	0.00456534	0.021203	0.263819	0.0157969	0.0509147	-0.00772147	0.00219506	0.0926626	0.207134	0.511167	0.256552	0.250482
ENSG00000106565	TMEM176B	0.161877	0.0395806	0.216688	0.104247	-0.0181349	0.226312	-0.00329553	0.160499	0.067395	0.219623	0.248518	0.300271	0.267181	0.110019	0.0855272	0.145452	0.297298	0.155303	0.124708	0.097322	0.113764	0.0927602	0.0799974	0.0699116	0.11531	0.0447662
ENSG00000126368	NR1D1	0.224601	-0.0038194	0.101091	0.266446	0.231948	0.108205	0.157384	0.228146	0.0602787	0.100458	0.115567	0.0790593	0.0982875	0.0570942	0.112985	0.131691	0.239385	0.192615	0.169058	0.100754	0.203082	0.168494	0.0297318	0.0473357	0.211531	0.0908464
ENSG00000255857	NA	0.0596311	-0.041515	0.0957225	0.218645	0.0129771	0.223539	0.208909	0.132668	0.221409	0.0994634	0.210238	0.20426	0.161319	0.0912197	0.0737957	-0.168453	0.347258	0.105828	0.0832971	0.0754295	0.107733	0.160555	0.12717	0.357512	0.143208	0.209456
ENSG00000187151	ANGPTL5	0.0735056	0.248413	0.00597086	0.114918	0.137196	0.28205	0.222465	0.0910193	0.138224	0.150276	0.128081	0.0815875	-0.00127949	0.127191	0.0423392	0.0250952	0.424875	0.0767437	0.218923	0.0149717	0.162069	0.23694	0.154543	0.124796	0.196277	0.0423147
ENSG00000206834	SNORA1	0.0976276	0.060704	-0.0336025	0.109959	0.144009	0.169204	0.146189	0.306661	0.23455	0.173832	0.0108419	0.0349346	0.157606	0.071628	0.139098	0.080684	0.128401	0.159601	0.208626	0.0979324	-0.0111212	0.180302	0.163586	0.348015	0.108277	0.226896
ENSG00000105327	BBC3	0.180651	0.219758	0.0905773	0.021955	0.0482693	0.123158	0.163034	0.149723	0.162599	0.176646	0.175753	0.278109	0.0451236	0.169189	0.0336477	0.216481	-0.183318	0.078413	0.09835	-0.0195914	0.283727	0.040452	0.24129	0.363306	0.169379	0.185357
ENSG00000212607	SNORA3B	0.0747598	-0.00239215	0.0809827	0.132428	0.108175	0.247998	0.129902	0.314914	0.163813	0.131171	0.0934412	0.108827	0.223074	-0.00145962	0.0535421	0.0449613	0.237364	0.0472277	0.0231765	0.19064	-0.000571139	0.0490959	0.0295698	0.540628	0.268106	0.219911
ENSG00000268079	NA	0.245763	-0.0336892	0.0332502	0.136286	0.231667	0.212388	0.125244	-0.0384441	0.104413	0.167933	0.0478874	0.197717	0.333998	0.117225	0.151329	0.0227749	0.143891	-0.0123936	0.0486578	0.271848	0.23644	0.0729425	0.0120331	0.269102	0.226441	0.180491
ENSG00000066651	TRMT11	0.204951	0.0408886	-0.0460726	0.157584	0.123675	0.10925	0.0190471	0.18904	0.215182	-0.0901709	0.127572	0.0954969	0.216873	0.0515372	0.104314	0.26486	0.255772	0.139644	0.0363885	0.11003	0.051758	0.209724	0.0582099	0.398372	0.27282	0.187554
ENSG00000060491	OGFR	0.120926	-0.183347	0.117435	0.183063	0.269811	0.191806	0.199181	0.171918	0.193527	0.258796	0.0336845	0.162643	0.277102	0.103723	0.0485465	0.0727308	0.0676523	0.044554	0.00512053	-0.0529124	0.158294	0.108623	0.104417	0.417263	0.210693	0.217423
ENSG00000236051	MYCBP2-AS1	0.152825	-0.0125199	0.0241392	0.186997	0.228122	0.141715	-0.00945057	0.183186	0.274366	0.212919	0.120295	0.0336326	0.0654499	0.17037	0.0504075	0.12732	0.180856	0.0970546	0.0055747	0.23796	0.275079	0.116575	0.136413	0.20893	0.20151	0.0926619
ENSG00000168096	ANKS3	0.205089	-0.0665451	0.181746	0.0193835	0.328952	0.248283	0.172313	-0.0369838	0.254817	0.13609	-0.0606309	0.101093	0.299969	0.0428041	0.0615762	-0.0522573	0.18736	0.005397	0.00498603	-0.0334367	0.118772	0.150624	0.200483	0.493249	0.34019	0.192158
ENSG00000130827	PLXNA3	0.0256353	0.0381711	0.135826	-0.0639764	0.177106	0.157654	0.14507	0.123502	-0.0166184	0.161312	0.224491	0.249922	0.381905	-0.0374931	0.000399568	-0.0084661	0.0625136	0.0573629	0.128691	0.0952625	0.122076	0.0432873	0.23745	0.539617	0.273866	0.238227
ENSG00000105792	CFAP69	0.14111	0.126559	0.0370711	0.177849	0.17271	0.157955	0.0826342	0.145702	0.228665	0.198582	0.157327	0.0921821	0.278431	0.134069	0.0172447	-0.281207	0.250307	0.140393	0.123039	0.178018	0.071189	0.107132	0.00826959	0.357373	0.19253	0.193063
ENSG00000237070	LOC105375166	0.208111	-0.0531325	-0.00224541	0.267542	0.0794455	0.284789	0.121942	0.123481	0.0602997	0.156602	0.0224008	0.0206181	-0.110136	0.0309942	0.0624412	0.132012	0.413135	0.189721	0.0950414	0.0409382	0.196878	0.163526	0.236735	0.263996	0.292828	0.189803
ENSG00000212283	SNORD89	0.0137718	0.117954	0.0291196	0.0953536	0.154196	0.171196	0.102973	0.425029	0.187577	0.172386	0.023003	0.0884139	0.270742	0.117686	-0.0232615	0.0931997	0.0329478	0.0828848	0.166716	0.174824	0.0853796	0.0984741	0.125015	0.383041	0.16246	0.134319
ENSG00000200530	SNORD35B	0.183477	-0.0459257	0.0765745	0.185467	0.0629867	0.195568	0.145034	0.218047	0.204273	0.222664	0.0841093	0.0933261	0.233363	0.0942485	0.1063	-0.0262156	0.310383	0.0333688	0.0240728	0.0527185	-0.00116893	0.157813	0.124102	0.393815	0.184616	0.172332
ENSG00000130813	SHFL	0.248637	-0.104837	0.121787	0.0298473	0.287128	0.188563	0.142059	0.0611399	0.273536	0.246191	0.236576	0.216362	0.0661574	0.0362499	0.0927563	0.110127	0.0969265	0.0552347	0.0506337	0.0162599	0.103346	0.120634	0.14476	0.213661	0.219612	0.209932
ENSG00000257704	INAFM1	0.0725098	-0.0668059	0.101532	0.0756199	0.279933	0.21994	0.179335	0.104907	0.210981	0.312806	0.0151466	0.0873965	0.091277	0.112463	0.173337	0.307244	0.271022	-0.0139629	0.0131586	0.0676451	0.05543	0.112782	0.107703	0.285074	0.127284	0.176661
ENSG00000134539	KLRD1	0.232255	0.274561	0.211929	0.0763022	0.0381564	0.0945232	0.186393	0.167222	0.216386	0.169099	0.144295	0.23191	0.0114288	0.209075	0.218147	0.0403331	0.168727	0.0978156	-0.0658515	0.0361234	0.0614574	0.12057	0.249872	0.0253482	0.0707847	0.192071
ENSG00000225484	NUTM2B-AS1	0.110015	0.0505467	0.0475853	0.0686282	0.0903241	0.171881	0.126508	0.155621	0.219259	0.164895	-0.0395028	0.0887682	0.184041	0.0697258	0.211037	0.179464	0.114391	0.0763798	0.162867	0.0979606	0.245696	0.124115	0.190829	0.249086	0.180322	0.138386
ENSG00000166262	FAM227B	0.265492	0.0556406	0.113372	0.0338087	0.257213	0.133396	0.0291141	0.0141621	0.254262	0.0849194	-0.105765	0.0824028	0.243866	0.259481	-0.00187928	-0.0345184	0.109559	0.0788291	0.00868896	0.218154	0.232061	0.0686944	0.0967813	0.47201	0.387715	0.121165
ENSG00000103253	HAGHL	0.271722	0.0711505	0.0230535	0.101812	0.248843	0.189594	0.0819698	-0.0230374	0.115671	0.166883	0.180145	0.245616	0.28222	0.0764645	0.0119496	0.0600203	0.166582	-0.0155996	-0.0660161	0.201368	0.0676016	0.116934	0.322312	0.135753	0.115874	0.325779
ENSG00000147454	SLC25A37	0.100105	-0.0276003	0.182689	0.0760232	0.195268	0.253934	0.168841	0.124289	0.253731	0.214838	0.207025	0.131295	0.244502	0.0146802	0.237737	-0.253301	-0.133236	0.0826634	0.227672	-0.224999	0.0132421	0.00623276	0.299023	0.528705	0.287918	0.262875
ENSG00000204172	AGAP9	0.160768	0.057853	0.00459347	0.139637	0.161853	0.17192	0.201124	0.135149	0.28813	0.085687	0.177508	0.14358	0.109372	0.119678	0.147744	-0.0910996	0.170576	0.113507	0.132721	0.120257	-0.0274231	0.147981	0.122889	0.30364	0.185631	0.18941
ENSG00000138050	THUMPD2	0.21344	-0.0597695	0.0931604	0.183171	0.208645	0.110334	0.0989433	0.0635225	0.260166	0.06135	0.152193	0.0901465	0.194863	0.0427534	0.132732	0.14614	0.195577	0.2134	-0.0190614	0.0374444	0.0234496	0.079504	-0.0648066	0.549472	0.217899	0.242023
ENSG00000179363	TMEM31	0.141942	0.0348798	0.251374	0.0627842	0.218833	0.154109	0.087022	-0.0399755	0.0825156	0.0386484	0.17319	0.173834	-0.101575	0.120707	0.231263	0.252999	0.225915	0.115684	0.160066	0.0363209	0.167343	0.0652676	0.176081	0.336391	0.211605	0.0888321
ENSG00000236849	LINC01474	0.210243	-0.0943258	-0.00772905	0.10067	0.220881	0.163363	0.085869	0.144678	0.214806	0.302134	0.197685	0.110366	0.0586113	0.0608771	-0.00940363	0.143406	0.303675	0.0857301	0.0411562	0.0819201	0.176867	0.0503113	0.226017	0.244794	0.292853	0.0599066
ENSG00000143196	DPT	0.046381	0.130989	0.0477937	0.100964	0.266544	0.246513	0.163123	-0.00240126	0.0908371	0.361143	0.222989	-0.133852	0.116754	0.167972	-0.0274045	0.202988	0.340412	0.0618678	-0.0243369	0.0424499	0.244274	0.0106715	0.13183	0.213925	0.399795	0.0415152
ENSG00000158578	ALAS2	0.106184	-0.0435675	0.161003	0.203726	0.175576	0.24758	0.153695	0.144247	0.108559	0.183938	0.0157191	0.146386	0.349829	0.120255	0.0803987	-0.0155895	0.346893	0.0498368	0.219291	-0.228914	0.0399629	0.0869815	0.222419	0.21325	0.176137	0.197627
ENSG00000162482	AKR7A3	0.207462	0.136374	0.069616	-0.0128875	-0.204683	0.128931	0.186934	0.0368673	0.150886	0.119882	0.120106	0.199644	0.244747	0.104338	-0.00237126	-0.0637032	0.402163	0.0957268	0.126942	0.208231	0.0308136	0.266161	0.120356	0.406509	0.133082	0.243258
ENSG00000164136	IL15	0.191437	0.106748	0.174149	0.183503	0.20226	0.14879	0.0944538	-0.0514563	0.0988014	0.214029	0.276994	0.290301	0.238783	-0.0518736	0.0568423	0.248816	0.0781545	0.190312	0.0963881	0.0624613	0.096078	0.327167	-0.00729148	-0.00787231	-0.0103452	0.207066
ENSG00000214226	C17orf67	0.193174	-0.0342105	0.15413	0.0152494	0.298755	0.166254	0.0737907	-0.0428175	0.194939	0.205085	0.244583	-0.0795807	0.163031	0.0235108	0.0431244	0.161425	0.396095	0.0744509	-0.0382311	0.0111583	0.174188	0.152102	0.0803822	0.431655	0.258225	0.132819
ENSG00000201579	NA	0.15528	0.118994	0.0260808	0.231196	0.143408	0.14705	0.195013	0.228661	0.133344	0.24248	0.00196146	0.0189476	0.169215	0.0760976	0.00289522	0.228298	0.139073	0.0832158	0.116294	0.177538	0.152453	0.0960006	0.054374	0.181586	0.206029	0.124769
ENSG00000169249	ZRSR2	0.151519	0.0641351	0.28073	-0.0292365	0.28099	0.151229	0.250281	0.0915574	0.198352	0.196413	-0.0986606	0.123376	0.301783	0.122888	0.132484	0.110466	0.171092	0.0678776	-0.15556	0.0385462	0.144808	0.128099	0.126544	0.239733	0.215962	0.144324
ENSG00000111729	CLEC4A	0.0694171	0.0966714	0.215309	0.114115	0.0801296	0.182484	0.150239	0.188356	0.0991491	-0.00924192	0.179976	0.192237	0.230356	0.0937232	0.0396428	0.236115	0.132033	0.131424	-0.0997039	-0.238612	0.0984065	0.128464	0.0364429	0.494061	0.384481	0.223329
ENSG00000132122	SPATA6	0.0754995	-0.0322849	0.0440178	0.0257979	0.226064	0.239955	0.156472	0.0752079	0.179342	0.0851523	0.0683091	0.0781463	0.167176	0.155457	-0.0265517	0.0716879	0.24465	0.0926087	0.0646216	0.33931	0.0795158	0.0427398	0.114406	0.494055	0.340403	0.046476
ENSG00000255622	PCDHB17P	0.116769	0.0429284	0.206269	0.100364	0.167991	0.175574	0.0809965	0.0351751	0.132908	0.274632	0.0746323	0.239875	0.215205	0.22499	0.0799656	0.300308	0.185461	0.0140465	0.0120201	0.168995	0.0522069	0.115101	0.0892731	0.0743314	0.103955	0.16413
ENSG00000119688	ABCD4	0.188713	-0.0470708	0.201042	0.133062	0.185118	0.244716	0.1341	0.0873885	0.102733	0.221007	0.149601	0.141696	0.17199	-0.0210542	0.0933163	0.0725132	0.113652	0.124451	0.118548	0.0325023	0.151471	0.054851	-0.0166053	0.354209	0.314512	0.140708
ENSG00000183918	SH2D1A	0.291268	0.182828	0.189118	0.181768	-0.0247349	-0.121755	0.0231026	0.106146	0.0557357	0.228158	0.0780971	0.287737	0.0567271	0.224289	-0.0722295	0.320036	0.345782	0.187038	-0.101087	0.106754	0.14235	0.0476406	0.27595	0.0462701	0.12548	0.26177
ENSG00000213700	NA	0.171618	-0.197983	0.119591	0.0931493	0.300555	0.209483	0.194986	0.137638	0.185879	0.23492	-0.103351	-0.0132407	0.267059	-0.00968828	0.00616986	0.166902	0.0596345	0.114022	0.107349	0.0513389	0.169177	0.162227	0.212721	0.286283	0.277591	0.237272
ENSG00000198156	NPIPB6	0.0853173	0.0147296	0.213048	0.0430684	0.261301	0.151907	0.193171	-0.00352594	0.121575	0.111308	0.229157	0.18607	0.411135	0.0620254	0.066127	0.11865	0.164697	0.0117324	-0.0180839	0.00271641	0.0459212	0.0423073	0.056267	0.445226	0.265687	0.154508
ENSG00000263776	SNORA4	0.103308	0.0228326	-0.0181946	0.103311	0.025617	0.0304349	0.137841	0.255773	0.246177	0.205352	0.0893417	0.111262	0.205017	0.000102858	0.0442527	0.111478	0.176238	0.142884	0.0882261	0.170548	0.0164878	0.106055	0.140925	0.5538	0.129619	0.236232
ENSG00000170949	ZNF160	0.105376	-0.0232961	0.0178576	0.112072	0.227972	0.159476	0.165508	0.174444	0.361296	0.162077	0.0437858	0.0692827	0.0332134	0.0824283	0.0838422	0.0586826	0.178624	0.184442	0.0170532	0.2362	0.153639	0.123141	0.0625911	0.296036	0.265171	0.0839971
ENSG00000204778	NA	0.192467	0.0377137	-0.113898	0.122155	0.192172	0.178287	0.150015	0.081691	0.310638	0.12665	0.0891805	0.122511	0.2354	0.128014	0.0148938	0.0717793	0.21986	0.0809585	0.0782989	0.0527925	0.131191	0.0607231	0.098096	0.529097	0.0852596	0.158865
ENSG00000113205	PCDHB3	0.104683	0.14757	-0.155106	0.241833	0.180672	0.230315	0.140854	0.260149	0.081666	0.150708	0.172479	0.224395	0.199248	0.126783	-0.0155986	0.231834	0.14581	0.175503	0.046037	0.215896	0.11172	0.00712407	0.0396522	-0.00610171	0.30115	0.0748913
ENSG00000183092	BEGAIN	0.180715	-0.113637	-0.0299035	0.12582	0.134026	0.149093	0.199886	0.0162324	0.176456	0.335077	0.212567	0.0667384	0.317497	0.131252	0.0331734	0.131121	0.245776	0.103933	0.182158	0.175309	0.129876	0.140452	-0.0110217	0.218858	0.107881	0.0708252
ENSG00000237512	UNC5B-AS1	0.196308	0.0354409	0.177511	0.121242	0.311769	0.153229	0.126592	0.0322477	0.0697594	0.189665	0.226896	0.163828	0.188374	0.126986	0.0544442	0.061207	0.275856	-0.0646959	0.145955	0.0750777	-0.00317437	0.0516807	0.168524	0.0621952	0.0680636	0.41492
ENSG00000167995	BEST1	-0.128116	0.160693	0.204481	0.145756	0.105688	0.222686	0.0804142	0.22041	-0.0765567	0.0874452	0.0933623	-0.019964	0.161119	0.0866989	0.148556	0.36525	0.145721	0.0294827	0.0848061	0.023441	0.153106	0.0544687	0.113069	0.502817	0.337054	0.127886
ENSG00000120322	PCDHB8	0.160373	0.141395	0.0976657	0.238272	0.136937	0.105043	0.0526461	0.250904	0.12448	0.240397	0.19044	0.167236	0.155515	0.237113	0.101183	0.31292	0.226229	0.164214	-0.0178271	0.0603365	0.130677	-0.0262494	0.105756	-0.16376	0.0697525	0.167113
ENSG00000128563	PRKRIP1	0.195723	-0.0272655	0.0443536	0.11759	0.227948	0.180192	0.176413	-0.0495248	0.259361	0.163121	0.0953695	0.179469	0.144382	0.0533391	0.127821	0.0261618	0.228073	0.0685433	0.0310695	0.0363047	0.123096	0.171957	0.0444859	0.429959	0.198187	0.180826
ENSG00000225420	LOC101928371	0.142111	-0.0348	0.0398308	0.196461	0.0991084	0.151744	0.095796	0.22951	0.197448	0.205538	0.0707851	-0.0181426	0.191474	-0.00174798	0.112683	0.0291756	0.177327	0.159318	0.186152	0.151112	0.148354	-0.0324399	0.193828	0.347492	0.226914	0.161839
ENSG00000160961	ZNF333	0.13469	-0.0157979	0.0185637	0.174883	0.169181	0.176949	0.158843	0.0326989	0.307904	0.0923989	0.181135	0.165078	-0.0486798	0.210994	0.126789	0.14112	0.2662	0.128309	-0.0780982	0.00514289	0.113423	0.105672	0.0641425	0.468342	0.176661	0.149819
ENSG00000214846	NA	0.198812	0.0883079	0.0401264	0.12658	0.135041	0.191806	0.0893544	-0.00838746	0.109577	0.213224	0.0415734	0.0794025	0.254636	-0.00730799	0.179976	0.314132	0.126727	0.0508143	0.132045	-0.232369	0.0177702	0.1658	0.230032	0.385023	0.340452	0.161543
ENSG00000249740	LINC01265	0.0885126	0.0961151	0.100103	0.148405	0.188411	0.157363	0.149846	0.222103	0.0397467	0.225052	0.111448	0.20295	0.0999162	0.113401	0.101296	0.209772	0.220072	0.12739	-0.0420926	0.194689	0.10691	0.0512138	0.0771001	0.242064	0.0467067	0.145737
ENSG00000259663	NA	0.0728454	0.0823093	-0.000719923	0.106911	0.0522356	0.147367	0.057373	0.00125729	0.0760954	0.188685	0.196539	0.259143	0.482075	-0.0136467	-0.139179	0.194208	0.390402	0.160494	0.102897	-0.0330685	0.188893	-0.013063	0.289692	0.156138	0.2599	0.157132
ENSG00000148926	ADM	0.167797	-0.0991762	0.121334	0.274407	0.0501964	0.274061	0.158863	0.203163	-0.0429317	0.211015	0.161791	-0.0219422	-0.345483	0.0430146	0.160013	0.177564	0.372347	0.162339	0.210166	0.0584323	0.101821	0.032623	0.298338	0.270428	0.159199	0.262825
ENSG00000130592	LSP1	0.213469	0.0564686	0.186739	0.159145	0.0889941	0.163508	0.150149	0.0996344	-0.0407887	0.0175993	0.213631	0.20624	-0.09556	-0.0329381	0.181298	0.175038	0.3999	0.189038	-0.149509	0.0936281	0.0471028	0.0592577	0.0968478	0.446653	0.294723	0.197664
ENSG00000140488	CELF6	0.201246	0.0705086	-0.0391004	0.0638733	0.245107	0.145374	0.0545868	-0.071725	0.273457	0.103701	0.221206	0.288088	0.270031	0.109686	-0.065659	-0.101883	0.299615	0.110886	-0.0157205	0.154005	0.0963882	-0.0729478	0.145438	0.462242	0.216382	0.251845
ENSG00000078246	TULP3	0.13518	-0.0757965	0.222041	0.0966079	0.266698	0.0958625	0.136922	0.171116	0.00711176	0.246904	0.118113	0.114987	0.185394	0.0686715	0.126994	0.29516	0.213841	0.0522046	0.0221096	0.247486	0.156628	-0.0317967	0.001855	0.250878	0.22923	0.062126
ENSG00000178055	PRSS42P	0.0472729	0.0663181	0.08823	0.023973	0.287061	0.138506	0.0635244	0.0672147	0.131005	0.170105	0.147349	0.120664	0.273274	0.122142	-0.0537896	0.140948	-0.00795774	0.0897929	-0.110434	0.158455	0.212815	0.0666436	0.159987	0.440961	0.397364	0.174749
ENSG00000272668	NA	0.179417	0.044441	0.153399	0.0413209	0.18645	0.188904	0.032111	-0.072848	0.185535	0.164279	0.174271	0.16827	0.254836	-0.00600463	0.00684515	0.0293099	0.174661	0.0729525	-0.0387079	0.171568	0.198089	0.0263657	0.165605	0.457188	0.288749	0.164198
ENSG00000243175	NA	0.191828	0.0802743	0.0418728	0.124099	0.256999	0.253299	0.0628536	0.115569	0.2139	0.184555	0.0810612	0.0309637	0.167433	0.0570329	-0.00464086	0.159505	-0.0381089	0.0802742	0.11005	0.150035	0.156387	0.0873153	0.25758	0.237416	0.17403	0.176583
ENSG00000130254	SAFB2	0.0799649	-0.0406634	0.248824	0.0444063	0.157278	0.110399	0.138301	0.0545385	0.155102	0.244667	0.0589927	0.0972952	0.275115	0.143569	-0.00466129	-0.0132901	0.17003	0.062711	0.0380284	0.142081	0.11871	0.128088	0.19633	0.309833	0.324615	0.167076
ENSG00000243708	PLA2G4B	0.197573	0.0116535	0.119262	0.0349502	0.309658	0.168171	0.114386	-0.112608	0.288639	0.139742	0.258404	0.164576	0.317668	0.0802921	0.0678726	-0.111561	0.161556	-0.0238014	0.00829664	0.11451	0.141167	0.076709	0.208615	0.50318	-0.0576389	0.22588
ENSG00000224057	EGFR-AS1	0.0976035	-0.0560997	0.0251312	0.206535	-0.0243628	0.255832	0.121804	0.270357	0.0720508	0.0937415	0.0474479	0.0423548	0.145094	0.0544543	0.0820252	0.187439	0.251857	0.204886	0.16889	0.107921	0.0951369	0.123507	0.221836	0.310228	0.116583	0.181943
ENSG00000225470	JPX	0.0614928	0.0214341	0.045359	0.0843985	0.214942	0.098354	0.179916	-0.0521163	0.152382	0.272792	0.129601	0.0847827	0.278202	0.101776	0.0706053	0.0990267	0.330179	0.164506	0.0422853	0.250959	0.0824059	-0.0737202	0.220489	0.200805	0.19849	0.142347
ENSG00000100650	SRSF5	0.0835432	-0.0742961	0.0419015	0.0353506	0.166371	0.0680469	0.0675993	-0.0523308	0.211129	0.197933	0.270423	0.15906	0.210414	0.106097	-0.0331171	0.0289164	0.296576	0.0347981	0.0795776	0.250004	0.0457521	0.212228	0.20642	0.399928	0.190345	0.197614
ENSG00000173258	ZNF483	0.240141	0.0268405	0.0618055	0.20546	0.106255	0.091914	0.0967426	0.251265	0.175929	0.209309	0.215372	0.180609	0.0865147	0.129037	-0.0872932	0.0214041	0.251599	0.121142	-0.065401	0.328617	0.108885	0.107537	-0.0672826	0.24582	0.192747	0.164095
ENSG00000239149	SNORA59A	0.18318	0.01636	0.0241921	0.163137	0.091183	0.201388	0.0795905	0.195392	0.0614076	0.243624	0.0721776	-0.00608141	0.175696	0.0990544	0.136326	0.150736	0.125182	0.171168	0.184968	0.130521	0.148893	0.082276	0.133726	0.205433	0.127521	0.20172
ENSG00000135679	MDM2	-0.0221643	0.29981	0.0834979	0.0388446	0.0882887	0.058258	0.221587	0.316148	0.363578	-0.0428216	0.0783861	0.154588	0.0395374	0.285726	0.220017	-0.0611632	0.0849778	0.0618773	0.177948	0.160813	0.155016	0.0407127	-0.0049343	0.441541	-0.022542	0.180269
ENSG00000157873	TNFRSF14	0.244425	-0.0898296	0.214554	0.165762	0.0147558	0.242015	0.130004	-0.0205182	0.19025	0.100428	0.159268	0.253294	0.193207	0.106034	0.0599264	-0.0976655	0.165978	0.118974	0.0889641	0.0388074	0.0419808	0.09391	0.164752	0.263574	0.331604	0.223162
ENSG00000122884	P4HA1	0.172532	-0.0442695	0.0354519	0.166608	0.215813	0.170147	0.124332	0.167611	0.0312923	0.129356	-0.125574	0.03446	0.0722686	0.134575	0.0029291	0.324669	0.165915	0.245146	0.216935	0.0882248	0.239649	-0.0909478	0.122693	0.21213	0.274033	0.310453
ENSG00000100068	LRP5L	0.214666	-0.106913	0.09711	0.152121	0.171353	0.22757	0.197119	-0.00384836	0.255534	0.206213	0.182354	0.114852	0.113128	0.0456899	0.0840582	-0.0519602	0.270614	0.110693	0.0701638	0.030404	0.0985662	0.239345	0.0432383	0.378917	0.139192	0.115995
ENSG00000225649	LOC100506474	0.205112	0.217852	0.00797652	0.0460481	0.247448	0.11607	0.148931	-0.0558716	0.188513	0.201212	0.121446	0.161076	0.24855	0.097836	-0.0161418	-0.0913326	0.326719	0.139119	0.0726843	0.132438	0.0423275	0.0263622	0.115773	0.168062	0.258852	0.26676
ENSG00000154263	ABCA10	0.23744	0.00786096	0.00420001	0.0752787	0.183698	0.211898	0.0513267	-0.0659289	0.190484	0.0861906	0.134198	0.10425	-0.0128626	0.126438	0.0565227	0.097897	0.424493	0.124546	0.238378	0.162038	0.174699	0.106705	0.166335	0.318995	0.26954	-0.081279
ENSG00000184226	PCDH9	0.0918162	-0.0689349	-0.0420497	0.126376	0.263548	0.134183	-0.0293143	0.193926	0.0827419	-0.27416	0.276606	0.19121	0.29702	0.194181	0.146277	0.14906	0.417328	0.0768976	-0.0873627	-0.0921678	0.14322	0.127824	0.0780943	0.450876	0.227814	0.318317
ENSG00000197580	BCO2	0.170812	-0.0774616	0.0539194	0.0877263	0.258651	0.0939467	-0.123223	0.0430159	0.131487	0.0994381	0.0826656	0.119258	0.326507	0.0310696	0.0887968	0.256707	0.46707	0.0767137	0.135466	0.0876002	0.167908	0.093614	0.096588	0.429651	0.00213759	0.190224
ENSG00000103995	CEP152	0.221288	0.203765	0.133354	0.0353643	0.0934315	0.189023	0.146288	0.0385454	0.00977624	0.182811	0.0204646	0.0938157	0.216218	0.0863431	0.0740378	0.205007	0.151426	0.0936034	0.124506	-0.0981435	0.219203	0.115672	0.174434	0.392708	0.0425937	0.223404
ENSG00000167766	ZNF83	0.202912	-0.13169	0.111909	0.0412134	0.259495	0.168228	0.186141	-0.030315	0.249738	0.228518	0.166958	0.154879	0.152383	0.126431	-0.134659	-0.078148	0.264875	0.111803	-0.0677448	0.126942	0.230408	0.145386	0.223402	0.263269	0.209383	0.207185
ENSG00000112936	C7	0.150756	-0.00322879	0.175583	0.223756	0.189886	0.21367	-0.0254157	0.12293	0.0761242	0.102879	0.217085	0.128604	-0.168436	0.135906	0.287779	0.339565	0.422434	0.099087	-0.0394997	0.222505	0.16147	-0.0642441	-0.00922418	0.0672763	0.259437	0.100555
ENSG00000254206	NPIPB11	0.129423	0.187274	0.118518	0.0214025	0.153342	0.191756	0.157913	-0.0958524	0.252801	0.182384	-0.0258756	0.171432	0.0940391	0.0684356	0.165982	0.035677	0.240716	0.0412948	0.115926	-0.0834728	0.132177	0.0941103	0.17511	0.462693	0.204227	0.195556
ENSG00000160072	ATAD3B	0.0846423	-0.0180841	0.143944	0.114638	0.129	0.209961	0.18016	0.162437	0.178421	0.127393	0.109183	0.153255	0.25745	0.00128005	0.168586	-0.0755638	0.285069	0.0598314	-0.0136631	-0.0157619	-0.032536	0.155135	0.133988	0.567839	0.0827276	0.23655
ENSG00000179818	PCBP1-AS1	0.164755	0.065685	0.104851	-0.0258374	0.162004	0.148419	0.131582	-0.14321	0.299574	0.119673	0.266133	0.045462	0.348835	0.0385176	-0.0566881	0.0828571	0.217096	0.0747732	0.125509	-0.00524102	0.152999	0.220694	0.0371936	0.470446	0.213187	0.121155
ENSG00000125409	TEKT3	0.210136	-0.124137	0.197098	0.110495	0.0785027	0.223974	0.0789015	0.0892106	0.235958	0.0229472	0.220168	-0.0221091	0.232233	0.0903499	0.054735	0.128493	0.20268	0.0377989	0.197665	0.174068	0.154042	-0.00061349	0.0224712	0.352276	0.2404	0.165641
ENSG00000134363	FST	0.052906	0.240063	-0.00185269	0.132346	0.0295583	0.190617	0.0480383	0.100599	0.0793704	0.264332	0.345844	0.0203547	0.119793	0.235889	0.208652	0.232323	0.308629	0.0800639	0.0473329	0.0325604	-0.00189425	0.00872061	0.0502077	0.158553	0.10346	0.285665
ENSG00000102125	TAZ	0.150271	-0.0809188	0.2573	0.0462797	0.213233	0.227186	0.121389	-0.0857029	0.180362	0.218576	0.115216	0.11538	0.344394	0.0688644	0.059349	0.0640136	0.16036	0.022502	0.0680751	-0.0138905	0.0568513	0.0434505	0.160342	0.411351	0.228724	0.218751
ENSG00000113369	ARRDC3	0.175662	-0.110443	0.0572569	0.186907	0.181792	0.178725	0.118912	0.241768	0.265642	0.120854	-0.0128081	0.110493	0.133278	0.0155289	0.163745	0.410331	0.0398951	0.264544	-0.0248196	0.206261	0.0684369	0.0335156	-0.0666512	0.302519	0.141193	0.168985
ENSG00000205307	SAP25	0.206574	0.0962602	0.178248	0.0732324	0.193585	0.194491	0.0933847	-0.24388	0.0819798	0.226109	0.178851	0.197488	0.344833	0.00968157	-0.0940243	0.101749	0.155676	0.12523	-0.0354666	-0.0212768	0.0883544	0.030975	0.177656	0.414416	0.35482	0.240966
ENSG00000259134	LINC00924	0.246206	0.0657892	0.0951291	0.158303	0.247917	0.179568	0.0797956	-0.00913885	0.0985486	0.307829	0.148974	0.099826	0.0556494	0.25116	-0.16986	0.0739001	0.333184	0.128958	0.0306716	0.261911	0.158379	0.141936	0.184479	-0.0754381	0.185526	0.086022
ENSG00000183281	PLGLB1	0.123058	0.139577	0.115038	-0.0277858	0.217312	0.162296	0.159542	-0.115488	0.270672	0.0503587	0.170132	0.0692327	0.216592	0.0982803	0.0150785	0.0399703	0.23957	0.0472359	0.12132	0.0915103	0.217593	0.0624998	0.103062	0.413078	0.313848	0.0514342
ENSG00000089692	LAG3	0.125547	0.09682	0.189321	0.0685753	0.0761027	0.0605246	0.0894321	0.0464313	0.110995	0.213654	0.131489	0.107125	0.168309	0.111172	0.0954994	0.121381	0.398423	0.0742285	-0.0449653	0.0789935	0.0230223	0.0944555	0.198034	0.504257	0.0869493	0.137806
ENSG00000271913	LOC105378083	0.234632	0.0442589	-0.127059	0.09315	0.205803	0.0751025	0.0217415	0.0380299	0.190077	0.214391	0.0357215	0.185672	0.198909	0.124137	-0.121013	0.127922	0.405029	0.196902	-0.0910632	0.0550479	0.265895	0.037648	0.224045	0.143123	0.362351	0.21579
ENSG00000232653	GOLGA8N	0.126208	0.131799	0.0184527	0.0103269	0.204916	0.166237	-0.0573657	-0.105194	0.142142	0.0676239	0.156753	0.226652	0.324787	0.110688	0.0448515	0.122291	0.29756	0.127308	-0.037065	0.141519	0.137558	0.0416097	-0.00916087	0.45461	0.28414	0.226912
ENSG00000208772	SNORD94	0.139708	-0.110908	-0.0244423	0.109291	0.149896	0.128042	0.1188	0.176411	0.262437	0.124022	0.150368	0.13804	0.128353	0.0139732	0.150485	0.0869127	0.399016	0.162389	-0.023527	0.0157865	0.11057	0.240788	0.0267128	0.282562	0.250135	0.148364
ENSG00000206913	NA	0.219411	0.00209308	0.00196138	0.175655	0.139727	0.196345	0.0392576	0.288238	0.0741826	0.159831	0.0616869	0.0743945	0.0691945	0.0468739	0.177434	0.0872224	0.41222	0.160778	-0.000575374	0.0290993	0.0666261	0.107302	-0.0490779	0.348367	0.254723	0.20888
ENSG00000112599	GUCA1B	0.141981	-0.0317486	0.100342	0.123072	0.195984	0.117339	0.071429	0.118829	0.129236	0.0709227	0.160682	0.134726	0.242522	0.118717	0.0383542	0.103921	0.272749	0.126936	-0.0460554	0.0436431	0.101006	0.196161	0.0465133	0.463258	0.164715	0.143921
ENSG00000133740	E2F5	0.200181	-0.106836	0.0485959	0.0563989	0.211035	0.198699	0.0273333	0.0672704	0.279274	0.17433	0.0906324	0.0868438	0.251299	0.0581992	0.0941352	0.121707	0.0699338	0.193825	-0.0561173	-0.00442652	0.146791	-0.0858335	0.0981922	0.562402	0.346286	0.218251
ENSG00000207145	SNORA18	0.0995739	0.000313308	-0.0270275	0.069178	0.228777	0.197622	0.11167	0.11937	0.165793	0.242683	-0.0479856	0.0704371	0.192081	2.02238e-06	0.205094	0.22019	0.146204	0.109005	0.0820544	0.112463	0.126819	0.0760211	0.152369	0.381708	0.13434	0.177683
ENSG00000146373	RNF217	-0.0468936	0.219113	0.104927	0.0609131	0.18896	0.166709	0.142034	0.132236	0.192573	0.31256	0.181007	0.0924938	0.0722872	0.0782921	0.0110064	0.110862	0.106753	0.111471	0.065931	0.170487	0.163343	0.0123723	-0.0074428	0.401268	0.0997868	0.201386
ENSG00000120324	PCDHB10	0.166383	0.065263	-0.0584827	0.164686	0.161093	0.124775	0.137078	-0.00211354	0.0972086	0.281453	0.258794	0.210019	-0.00543465	0.155478	-0.0299063	0.360283	0.413829	0.159515	-0.0648943	0.170634	0.176004	0.0694285	0.0819379	-0.137439	0.262654	0.124366
ENSG00000266714	MYO15B	0.110034	0.0110638	0.0656609	0.141926	-0.00228337	0.159572	0.105817	-0.115379	0.0812085	0.209259	0.166763	0.205272	0.264274	0.0222892	-0.043391	0.054435	0.296666	0.10212	0.155006	0.065032	0.0319743	0.14319	0.112238	0.491263	0.328313	0.177953
ENSG00000066427	ATXN3	0.141447	0.000573749	0.0689116	0.0529405	0.262259	0.213063	0.111862	-0.0302492	0.262641	0.128373	0.221723	0.181082	0.0591671	0.11551	0.0538275	0.0304361	0.191974	0.110187	0.00281268	0.237949	0.190034	0.049559	0.0554453	0.328603	0.187403	0.109517
ENSG00000172716	SLFN11	0.0514693	0.11062	0.156115	0.113539	0.228927	0.22765	0.117837	0.126669	-0.0399737	0.12864	0.19515	0.164837	0.173871	0.0693893	-0.0176698	0.446782	0.170626	0.0833672	-0.0613306	-0.0641423	0.0885812	0.0690515	0.157085	0.315054	0.234403	0.0885376
ENSG00000132680	KHDC4	0.197334	-0.0355068	0.0368558	-0.0445391	0.0766593	0.209809	0.149986	0.0933349	0.236095	0.189073	0.137051	0.141071	0.0986721	0.115137	0.0556963	-0.136914	0.20201	0.106447	0.135238	0.117629	0.194333	0.156707	0.0501931	0.437013	0.195872	0.219655
ENSG00000224729	PCOLCE-AS1	0.151211	-0.0772077	0.126425	0.109456	0.16309	0.126933	0.0868149	-0.118318	0.142748	0.146019	0.106938	0.167152	0.121481	0.112252	0.194458	0.261727	0.26627	0.155226	-0.156777	0.0585273	0.0451915	-0.0564489	0.0991794	0.425522	0.465723	0.203358
ENSG00000255837	TAS2R20	0.179781	0.0544813	0.0521598	0.0197042	0.260581	0.268712	0.0519928	-0.016758	0.24539	0.137096	0.209224	0.10053	0.127015	0.0602882	0.104363	0.0866584	0.292294	0.0831031	-0.0777363	0.0917722	0.0199258	0.0862808	0.00820467	0.362396	0.284649	0.232396
ENSG00000203879	GDI1	0.0848712	0.0227113	-0.0133132	0.122111	0.275351	0.151374	0.123584	0.141609	0.0899794	0.261922	0.128503	0.0602686	0.195282	0.0483796	-0.0481264	0.19737	0.203156	0.0230477	0.0544617	0.0202806	0.113826	-0.0377872	0.249429	0.477572	0.237808	0.14075
ENSG00000236138	NA	0.098739	0.0374258	0.0304013	0.140593	0.134164	0.147216	0.15089	0.17438	0.185497	0.292685	0.0310622	0.244515	0.203621	0.0220805	-0.104844	0.134452	0.0543872	-0.0188551	0.120109	0.101093	0.113027	0.031742	0.21806	0.360901	0.214665	0.205686
ENSG00000089775	ZBTB25	0.194753	-0.114955	0.139186	-0.0268022	0.260676	0.222554	0.0841516	-0.00975216	0.285468	0.181088	0.0883388	0.103669	0.13804	0.189597	-0.00949407	-0.0789862	0.248616	0.129025	-0.0935162	0.178182	0.261083	0.0141681	0.0782306	0.388182	0.27733	0.194029
ENSG00000204965	PCDHA5	0.114803	1.6279e-05	-0.18521	0.137226	0.162646	0.116096	0.131437	0.393691	0.18496	0.243374	0.018078	0.198796	0.16989	0.185006	-0.0597033	0.268979	0.0116669	0.0943574	0.0059132	0.18468	0.0726411	0.0400618	0.127073	0.364237	0.217116	0.123887
ENSG00000136531	SCN2A	0.215687	-0.180732	-0.173771	0.0226783	0.0903379	0.101226	0.0852587	-0.0442526	0.139928	-0.0130057	0.15058	0.217038	0.192167	0.278054	0.000957869	0.157405	0.503974	0.37088	-0.0312621	0.0626136	0.0482994	0.220211	0.0314213	0.261022	0.319007	0.293291
ENSG00000134470	IL15RA	0.0574968	0.00640937	0.219071	0.237548	0.194932	0.296084	0.129974	0.21965	0.0197933	0.291442	0.00929326	-0.017343	-0.0482132	-0.080982	0.176233	0.417761	0.175853	0.155521	0.106447	-0.00660743	0.19385	-0.0231757	0.00680223	0.341169	0.202106	0.0373983
ENSG00000123095	BHLHE41	0.0549521	0.0416644	0.0976707	0.0831006	0.0953397	0.0232815	0.0741233	0.269168	0.0310622	0.013586	0.0840143	0.195219	0.228647	0.0933679	-0.0393649	0.189268	0.246075	0.161496	-0.0205678	0.0723536	0.182179	0.191328	0.0541237	0.380348	0.322624	0.19225
ENSG00000155363	MOV10	0.22161	-0.101589	0.201954	0.0966631	0.117934	0.165871	0.143718	0.148492	0.0834789	0.187639	0.212425	0.192085	0.236866	0.0128422	0.188841	-0.0973079	0.0917896	0.0274617	0.145442	0.0239533	0.025943	0.00563878	0.0825328	0.426079	0.251596	0.224703
ENSG00000204338	CYP21A1P	0.133353	-0.0779775	0.133994	0.0966476	0.226766	0.15889	0.0903786	-0.0140951	0.0880301	0.0408395	0.175814	0.258506	0.162996	-0.0522478	0.237178	0.295399	0.160943	0.0455519	-0.0420139	0.109494	0.0865842	0.0365907	0.175581	0.339049	0.233396	0.213981
ENSG00000179094	PER1	0.0820964	-0.0185097	0.21517	0.24638	0.133211	0.125747	0.193413	0.180548	0.152185	0.108715	0.117322	0.107006	0.00955751	0.179223	0.0474079	0.0190261	0.290375	0.110491	0.079289	0.193249	0.0445741	0.0694247	0.0618031	0.224135	0.182961	0.158339
ENSG00000140400	MAN2C1	0.0690843	0.0459251	0.00463799	0.188825	0.121538	0.159033	0.0919425	0.0275951	0.0644527	0.161223	0.190061	0.161194	0.21385	0.0813351	-0.00118442	0.000698953	0.180987	0.10108	0.172995	0.137812	-0.0169629	0.181819	0.0755175	0.459814	0.166314	0.273048
ENSG00000198563	DDX39B	0.0240744	-0.00628359	0.0928045	0.145894	0.133191	0.124871	0.147165	0.173475	0.162044	0.173061	0.27053	0.17467	0.235211	0.067291	0.119151	-0.0268968	0.306782	0.0591825	0.0159901	-0.00833647	-0.0012361	-0.0693395	0.095448	0.458894	0.301226	0.141709
ENSG00000126456	IRF3	0.209758	-0.0927298	0.218198	0.0218187	0.10479	0.222765	0.155853	0.0272946	0.129138	0.241383	0.194905	0.172973	0.189471	0.0715855	0.0705414	-0.10302	0.170127	0.0531776	0.0582991	0.0583733	0.0504261	0.00051793	0.239897	0.391271	0.193008	0.256435
ENSG00000239617	NA	0.122279	0.00916687	-0.0486876	0.141077	0.259355	0.118416	0.159188	0.0105686	0.185094	0.298536	0.201339	0.136299	0.181882	0.0166538	0.0689695	0.267329	0.186835	0.142584	0.201729	-0.12863	0.0712097	0.0905875	0.160878	0.0146095	0.258133	0.175596
ENSG00000079134	THOC1	0.151147	-0.00669618	0.166842	0.0830907	0.236977	0.188496	0.122626	-0.0423431	0.195996	0.0686304	0.0381491	0.150494	0.310485	0.0455746	0.0425152	-0.0492504	0.0937039	0.0886776	-0.0436987	-0.0286524	0.153113	0.143132	0.14932	0.515234	0.371694	0.155217
ENSG00000152527	PLEKHH2	0.211273	-0.0808817	0.0416955	0.0737256	0.192973	0.157976	0.248024	-0.0805532	0.185153	0.116324	0.12984	0.0883827	0.12863	0.00546557	0.0833824	0.229624	0.368694	0.135896	0.0664567	0.130214	0.177911	-0.0356735	0.190827	0.0961902	0.230325	0.205422
ENSG00000248309	MEF2C-AS1	0.147084	-0.0546989	0.130637	0.0533134	0.258918	0.151807	0.102359	-0.0137515	0.152651	0.240032	0.15753	0.0291333	0.235318	0.0851379	-0.0500133	0.195093	0.242022	0.0626445	-0.0587636	0.045168	0.135445	0.12424	0.247808	0.318259	0.277183	0.0806199
ENSG00000164776	PHKG1	0.0400088	-0.0230516	0.219895	0.0348546	0.192997	0.200263	-0.0740561	0.00558574	0.0933204	0.228095	0.121276	0.17037	0.217442	0.0577205	-0.0198207	0.297718	0.109981	0.200904	0.0123177	0.0995704	0.117588	0.198858	0.0841191	0.290583	0.246601	0.171587
ENSG00000178809	TRIM73	0.153667	-0.171874	0.0879089	-0.0173549	0.150379	0.0638925	0.0719726	0.084458	0.320311	0.155244	0.164549	0.221096	0.122733	0.084385	0.0944505	0.0160651	0.389581	0.0874478	0.0981114	0.140432	-0.0178262	0.133187	0.102654	0.354086	0.172456	0.231587
ENSG00000178685	PARP10	0.120096	-0.0549066	0.211762	-0.037044	0.210987	0.207558	0.102718	0.0656989	0.1809	0.0441247	0.143527	0.252024	0.207143	0.042319	0.108077	-0.0327846	0.158181	0.130715	-0.0109761	-0.105517	0.0949067	0.130141	0.120749	0.526885	0.278694	0.197121
ENSG00000108848	LUC7L3	0.163722	-0.0821283	0.092275	-0.108301	0.197218	0.165317	0.0927806	-0.0537003	0.22248	0.226721	0.15578	0.140045	0.151202	0.135208	-0.0881588	0.078276	0.258461	0.0135765	0.0276961	0.176761	0.186806	0.0765697	0.094976	0.433142	0.336787	0.191499
ENSG00000213903	LTB4R	0.0579654	0.00388939	0.230072	0.122336	-0.0520963	0.171628	0.157544	0.270329	0.231055	0.177709	0.252104	0.235209	0.181925	0.0993814	0.151351	0.0825356	0.291121	0.0207473	-0.056211	0.117303	-0.0613541	0.174453	0.14511	0.154427	-0.12076	0.244929
ENSG00000266173	STRADA	0.162618	0.114693	0.105447	0.155655	0.230079	0.222768	0.121974	0.0100159	0.225971	0.106174	0.103797	0.178676	0.115619	0.110471	0.0576037	0.183735	0.340077	0.0971498	-0.0562088	-0.0451937	0.00106917	0.000779455	-0.0836	0.397333	0.291295	0.134273
ENSG00000163611	SPICE1	0.222913	0.069957	0.0152715	0.0854258	0.014857	0.0866863	0.14057	0.228022	0.185243	-0.0133605	0.152316	0.088691	0.303161	0.0840301	0.00960879	-0.0982285	0.184633	0.137097	0.113158	0.105818	0.123105	-0.0796888	0.151977	0.490514	0.301566	0.177406
ENSG00000169239	CA5B	-0.0950375	0.0759261	0.115381	0.0550976	0.212863	0.204362	0.212036	0.200498	0.268015	0.243059	0.141709	0.0939239	0.221675	0.0641837	0.0670054	0.0755595	0.377869	0.0905337	-0.0496004	0.0443964	0.164346	-0.0366339	-0.0105922	0.194584	0.0874836	0.26154
ENSG00000111058	ACSS3	-0.203192	0.197985	0.179314	-0.0293846	0.283923	0.305811	-0.0993254	0.0754799	-0.018739	-0.119831	0.145405	0.21137	0.239222	0.066135	0.121515	0.401303	0.0335938	0.0866862	0.0287354	0.194577	0.191845	0.125014	0.0930153	0.395202	0.311038	0.0627836
ENSG00000241058	NSUN6	0.100042	0.00720338	0.0985613	0.0833493	0.134265	0.207651	0.127919	-0.151779	0.280748	0.183767	0.138608	0.158069	0.361541	0.0307244	-0.0254521	-0.118419	0.185374	0.13721	0.0443503	0.0282537	0.126823	0.105342	0.182187	0.487555	0.244587	0.120941
ENSG00000213963	LOC100130691	0.132161	0.0155815	-0.0498948	0.0319292	0.280329	0.202692	0.148417	-0.104102	0.246159	0.0695228	0.201151	0.108356	0.228225	0.148728	-0.0146427	0.284019	0.237551	0.12596	-5.01315e-05	0.132191	0.200513	0.112428	0.13345	0.189042	0.0812604	0.128866
ENSG00000128016	ZFP36	0.0401782	-0.0724311	0.178287	0.321381	0.0548503	0.201134	0.133576	0.135708	0.154522	0.136323	0.18748	0.16179	-0.233309	0.0914765	0.133096	0.255055	0.269348	0.195115	0.165899	0.0785777	0.0467224	0.113238	0.274288	0.13876	-0.0675578	0.173707
ENSG00000105717	PBX4	0.201033	0.0572534	0.187136	0.0850623	0.0104138	0.122515	0.0486513	0.063506	0.192756	0.235181	0.127946	0.222889	0.143589	0.0346998	-0.0267965	0.00246784	0.488269	0.0941799	-0.0474277	0.113433	0.105319	0.0733902	0.0635073	0.383563	0.103751	0.179503
ENSG00000128872	TMOD2	0.156195	0.0674689	-0.160334	0.0586858	0.291525	0.18977	-0.0808568	0.0547679	-0.0539585	0.113846	0.183634	0.325856	0.234393	0.0993725	-0.162554	0.0252513	0.230968	0.0699463	0.0194197	0.29854	0.279715	0.14155	0.150528	0.451455	0.262977	0.0147972
ENSG00000162595	DIRAS3	0.10304	0.0235273	-0.0370029	0.0753118	0.261581	0.124795	0.0666423	0.0247363	0.188721	0.0541084	0.135739	0.314223	0.160151	0.0284739	-0.127963	0.29986	0.464256	0.0774475	0.0390064	0.151801	0.0931622	-0.0277312	0.185952	0.525297	0.0323174	0.0184613
ENSG00000165233	CARD19	0.182214	0.033152	0.215277	0.0863382	0.0970533	0.132976	0.260794	0.252622	0.0682309	0.28324	-0.113508	0.157149	0.121979	-0.0110036	0.143587	0.128119	0.242187	0.0451173	0.161662	0.0596488	0.0540934	0.0708042	0.144433	0.154657	0.113824	0.166982
ENSG00000106336	FBXO24	0.155506	0.0274174	0.166267	0.0256627	0.27882	0.117236	0.132699	-0.0963259	0.0831658	0.0990176	0.161572	0.168828	0.126426	0.0154069	0.0633663	0.11314	0.264424	0.0486208	-0.142812	0.111188	0.170553	0.032235	0.233651	0.283236	0.433813	0.176305
ENSG00000181450	ZNF678	0.206806	0.168875	0.0706414	0.0565192	0.122985	0.250538	0.161072	0.0717228	0.308766	0.193875	0.0545926	0.0716563	-0.0990388	0.079114	-0.0948653	0.0922323	0.226692	0.0807926	0.045581	0.127759	0.180953	-0.0399472	0.0876319	0.420545	0.282119	0.119632
ENSG00000250742	LINC02381	0.213464	-0.101579	0.154484	0.0575341	0.29759	0.151376	0.116333	0.0436839	0.03519	0.258632	0.169939	0.142825	0.295752	0.202238	0.106013	0.0283499	0.261736	0.0744053	-0.046247	0.101762	0.0963451	-0.0377018	0.197379	0.285856	0.152501	-0.0112657
ENSG00000241472	PTPRG-AS1	0.0764897	0.129063	-0.0311132	0.151727	0.162093	0.193885	0.146925	0.235946	0.208963	0.20662	0.044327	-0.0684317	0.231021	0.0903811	0.0847505	0.0398616	0.117264	0.113093	-0.0965793	0.0915049	0.0859856	-0.0937129	0.282123	0.371371	0.26291	0.209708
ENSG00000166813	KIF7	0.115361	-0.16796	0.179782	0.0754468	0.222758	0.158604	0.166868	-0.0542929	0.184732	0.221787	0.224376	0.0115186	-0.191104	0.0267243	0.00691605	0.179775	0.466691	0.0197551	-0.00517574	0.0998067	0.0368523	0.144396	0.148662	0.521418	0.232703	0.217616
ENSG00000197646	PDCD1LG2	0.206414	0.0328237	0.0783834	0.29482	0.232701	0.27494	0.0733467	0.127554	-0.161635	0.236736	0.198911	0.135905	0.0201802	0.164979	0.0216097	0.301946	0.307739	0.0962806	-0.0818647	0.0288553	0.0718361	0.0742712	0.0383373	0.0739829	0.258309	0.135867
ENSG00000083535	PIBF1	0.210267	0.0374696	0.0543075	0.188185	0.204382	0.110934	0.0618048	0.104378	0.315475	0.0807957	0.0631753	0.0210281	0.190558	0.123552	0.0406485	0.146452	0.139855	0.188443	0.0915624	0.145878	0.142516	0.0164657	0.0912581	0.277661	0.123702	0.0706355
ENSG00000198963	RORB	-0.140013	0.182998	-0.0658727	0.177979	0.312041	0.279316	-0.11205	0.109409	0.134429	-0.177254	0.253234	0.270023	0.101675	0.312751	-0.0330299	0.115136	0.540904	0.0788802	0.0705457	0.209688	0.194398	0.0342322	0.380557	-0.0427458	-0.0298647	0.083631
ENSG00000226696	LENG8-AS1	0.133008	-0.0434617	0.059305	0.0143815	0.126847	0.218003	0.120022	0.190754	0.24299	0.144667	0.185339	0.140055	0.159341	0.052837	-0.0169695	-0.197027	0.180407	0.100396	0.0394453	0.117732	0.172453	0.142733	0.0433896	0.344021	0.372047	0.197556
ENSG00000244560	LOC155060	0.213019	0.0869891	-0.0296222	0.068038	0.201487	0.0918913	0.0835728	-0.0770823	0.0840076	0.0807771	0.241305	0.177926	0.157565	0.125773	-0.0578826	-0.0166705	0.441993	0.113358	-0.0824922	0.13675	0.0499017	0.125962	0.0390812	0.446296	0.325812	0.212398
ENSG00000168264	IRF2BP2	0.13032	-0.105073	0.151163	0.124337	0.222233	0.143308	0.136437	0.0218782	0.182158	0.00219896	0.252602	0.145701	0.261746	0.205647	-0.0870862	0.286133	0.241433	0.168834	0.0555409	0.0831671	0.062075	0.110101	0.136636	0.0789083	0.12354	0.10482
ENSG00000130224	LRCH2	0.183042	0.0650665	0.0493232	0.16498	0.168805	0.106156	0.041122	0.0114771	0.0742916	0.210169	0.174454	0.0976423	0.345482	0.0939425	0.106297	0.0231537	0.3518	0.138016	0.0493207	0.146381	0.172323	0.0435233	0.12376	0.0560577	0.193139	0.047656
ENSG00000173535	TNFRSF10C	-0.0692169	0.0016771	0.179463	0.286147	0.103013	0.261167	0.188861	0.268369	-0.0150775	0.0883371	0.135259	0.0697278	-0.0588489	0.227831	0.327274	0.321235	0.0253046	0.0821965	0.275894	-0.158867	0.0217771	-0.00120019	0.285178	0.099953	0.0406597	0.250534
ENSG00000267107	PCAT19	0.100549	-0.0546086	0.160075	0.193787	0.26355	0.199222	0.112109	0.178374	-0.118495	0.283198	0.208408	-0.0760248	0.0438885	0.0195869	-0.0371556	0.218127	0.333145	0.118068	0.0203975	0.220307	0.162019	0.107554	0.211071	0.130951	0.156615	0.0798932
ENSG00000143951	WDPCP	0.187616	0.240834	-0.0800358	0.144788	0.20024	0.198336	-0.0247344	0.255396	0.249378	0.13007	-0.0467478	0.0738674	0.0897221	0.0504485	0.0396297	0.251336	0.20884	0.161964	-0.111575	0.162947	0.0509427	0.113119	0.173677	0.212144	0.149033	0.153275
ENSG00000188483	IER5L	0.175198	-0.0391418	0.115544	0.162796	0.178784	0.144865	0.170908	0.162804	-0.0478849	0.238371	0.176304	0.160016	0.0623966	-0.0723766	0.231175	0.413594	-0.0691745	0.143974	0.0150365	-0.0108589	0.104701	0.127243	0.312898	0.0260255	0.165083	0.183963
ENSG00000213923	CSNK1E	0.0883523	-0.136088	0.0796308	0.169732	0.280221	0.175633	0.210326	0.160847	0.13085	0.262418	0.255302	0.165997	0.103619	0.0921809	0.0716646	0.0441813	0.120613	-0.004346	0.0814763	0.108702	0.0389775	0.0365026	0.271851	0.192636	0.042882	0.186851
ENSG00000086991	NOX4	0.205834	0.0629176	0.0828336	0.220382	0.314895	0.265573	0.249455	-0.023697	-0.107845	0.271076	0.190311	-0.174177	-0.228071	0.0965923	0.0683119	0.465168	0.0591864	0.138814	0.0524977	0.264885	0.24227	0.148681	0.107119	-0.222415	0.246317	0.231345
ENSG00000117385	P3H1	0.15176	-0.124524	0.291524	0.0899601	0.270697	0.223823	0.175512	0.0448668	0.129006	0.248728	0.162296	0.0437518	0.0150769	-0.00640389	0.0482501	0.354657	0.195836	0.0626675	-0.050205	0.0615562	0.203455	0.100901	0.0575734	0.0154308	0.235554	0.22539
ENSG00000279897	BIRC6-AS2	0.121908	0.0200716	0.0431733	0.145464	0.140287	0.123915	0.102757	0.216157	0.108652	0.201778	0.102394	0.109082	0.062437	0.0788982	0.106215	-0.0976862	0.269465	0.0467872	0.083889	0.144381	0.195	0.0662812	0.183297	0.254608	0.166249	0.230843
ENSG00000258890	CEP95	0.122576	-0.0287148	0.158081	0.0384484	0.109352	0.141446	0.154939	-0.0158281	0.270029	0.127651	0.188495	0.119027	0.181979	0.172814	0.0923964	0.0152972	0.207642	0.120394	-0.0113701	0.0627179	0.0980289	0.0867865	0.0882224	0.411976	0.242799	0.0705488
ENSG00000188996	HUS1B	0.124954	-0.0229609	0.123408	0.201117	0.213082	0.275554	0.179367	0.227561	0.311522	0.198946	0.00973058	0.0351974	0.0156437	0.104654	0.0701313	-0.137469	0.111869	0.0329529	0.0870263	0.164157	0.0978463	-0.00359285	0.185522	0.300716	0.0819634	0.234185
ENSG00000163239	TDRD10	0.138965	-0.0480857	0.170436	0.137404	0.24476	0.26613	0.0945457	-0.0763047	0.206063	0.11154	0.0698665	0.0814456	0.298699	0.0198199	-0.000319417	0.224539	0.311949	0.0701447	0.0311729	0.140646	0.121619	0.115173	0.146266	0.162539	0.141108	0.0421196
ENSG00000269345	NA	0.239793	-0.112611	0.0209678	0.0898945	0.332632	0.210152	0.0874944	0.017854	0.0853929	0.155568	0.0589181	0.0999167	0.299229	0.118816	0.114381	0.104254	0.0888438	-0.0194576	0.0287218	0.220073	0.142793	-0.0234453	0.0507403	0.25818	0.42597	0.125099
ENSG00000155970	MICU3	0.226472	-0.081115	-0.105803	0.166407	0.214954	0.158091	0.0729119	-0.0203191	0.277456	0.216667	0.0589571	0.117088	0.158362	0.139158	-0.0116385	0.176166	0.276845	0.166684	-0.0899798	0.141738	0.191792	0.0589092	0.087029	0.349119	0.238757	0.0329412
ENSG00000213613	NA	0.05366	0.0949138	0.0464132	0.265141	0.109526	0.14569	0.0825195	0.191011	0.0956148	0.171778	0.165645	0.111857	-0.0247981	-0.00441329	0.042185	0.0264261	0.325593	0.108781	-0.01951	0.135093	0.108483	0.0718501	-0.0176874	0.396089	0.31609	0.218904
ENSG00000223609	HBD	0.139932	0.0272322	0.0193911	0.177498	0.181184	0.272374	0.150484	0.00821011	0.174494	0.200872	0.0485208	0.0642617	0.0871788	0.161923	0.000253607	0.16784	0.316528	0.0148134	0.191672	-0.200467	0.0750267	0.077148	0.203319	0.256444	0.203563	0.195094
ENSG00000155287	SLC25A28	-0.00611186	-0.0673973	0.240206	0.0814732	0.208389	0.143408	0.14769	0.131661	0.153791	0.287563	0.0822637	0.111715	0.218657	0.131438	0.139166	0.167263	0.237344	-0.00763372	-0.0267167	0.0268246	0.135562	0.0623891	0.103574	0.36071	0.130959	0.0202966
ENSG00000154240	CEP112	0.112248	0.122225	0.174377	0.156759	0.26247	0.141145	0.0438613	-0.006216	0.0260778	0.140723	0.058686	-0.154718	0.191729	0.0242897	-0.0199305	0.317718	0.355175	0.150008	0.0115616	0.191392	0.174452	-0.0151887	0.249612	0.16357	0.198357	0.142346
ENSG00000155903	RASA2	0.218139	-0.0691694	0.0455853	0.0657236	0.109988	0.12921	0.144023	0.130671	0.253282	0.201534	0.155593	0.0571049	0.144325	0.0863797	0.0148795	0.208342	-0.0450412	0.133459	-0.0286373	0.00762393	0.142335	0.122129	0.24492	0.435674	0.122214	0.181499
ENSG00000087206	UIMC1	0.165936	-0.0815304	0.166168	0.234598	0.223389	0.0908906	0.141425	0.127125	0.126916	0.268079	0.01572	0.0430201	0.22838	0.175212	0.22745	0.266799	0.105176	0.127826	-0.00853145	-0.165319	0.154844	-0.067689	0.0630675	0.359018	0.177526	0.0451428
ENSG00000177595	PIDD1	0.167685	0.0397339	0.171642	0.0245125	0.058196	0.215442	0.0908447	-0.0441885	0.153315	0.133858	0.0424055	0.219034	0.131615	0.147715	0.116993	-0.111779	0.301411	0.0874141	0.0424135	0.0751195	0.0792388	0.106711	0.141239	0.452152	0.0776435	0.289688
ENSG00000183696	UPP1	0.0558619	-0.0314838	0.135972	0.28829	0.0184043	0.177217	0.192254	0.356228	-0.00800112	0.162928	0.190568	0.0860111	-0.0263067	-0.031806	-0.0212279	0.388307	0.225802	0.0895945	0.207415	0.0808625	0.0946947	0.0798522	0.285005	0.00739287	-0.0462314	0.246723
ENSG00000198089	SFI1	0.182719	-0.0535871	0.107049	0.0438687	0.0204039	0.149906	0.202319	0.0302902	0.249748	0.160158	0.0743965	0.124161	0.163496	0.128915	0.0204319	-0.0278088	0.117231	0.0107882	0.029786	0.0925712	0.0184288	0.145768	0.195068	0.425975	0.308866	0.283166
ENSG00000159588	CCDC17	0.106878	-0.0112074	0.134198	0.0609895	0.0459128	0.190878	0.0907051	0.115794	0.108702	0.0974774	0.154034	0.153517	0.179534	0.104863	0.0811015	-0.0439564	0.275905	0.138585	0.178128	0.0230092	0.0945819	0.0959617	0.00625829	0.467649	0.196102	0.15812
ENSG00000127415	IDUA	0.188619	-0.123664	0.059855	0.117742	0.0713322	0.222185	0.246719	0.0293506	0.0704681	0.132693	0.255076	0.226266	0.28994	0.115562	-0.00974762	-0.148433	0.174399	0.11052	0.100522	0.0793816	0.0224578	0.0896435	0.113531	0.323662	0.132313	0.312211
ENSG00000139329	LUM	0.246208	0.0968281	0.00384938	0.157521	0.241248	0.255087	0.143959	-0.00639342	0.129475	0.149422	0.266545	0.153829	0.0322824	0.0137928	-0.0984334	0.307545	0.158532	0.156028	-0.00751326	0.0680239	0.217552	0.092915	0.118285	-0.14025	0.295729	0.150313
ENSG00000133226	SRRM1	0.167176	0.0585738	0.0897449	0.126025	0.123742	0.0235534	0.140579	0.156145	0.119138	0.169231	0.288415	0.15899	0.143455	0.13084	0.015984	-0.00896891	0.266032	0.114487	-0.0542902	0.122275	0.0467666	0.0362929	0.022355	0.34967	0.283865	0.111948
ENSG00000090006	LTBP4	0.0892575	-0.228289	0.0177019	0.0971776	0.238056	0.269552	0.194234	-0.0880924	0.133738	0.29617	0.183645	0.122136	0.0209014	0.162605	-0.14567	0.341857	0.417239	-0.0311869	0.0869596	0.0245885	0.157673	0.0713902	0.203039	0.297286	0.149233	0.117939
ENSG00000257596	SCAT2	0.176105	0.0381701	0.118035	0.055921	0.15007	0.23017	0.152776	0.0665288	0.187415	0.122251	0.102984	0.0181597	0.263289	0.0608568	0.04043	-0.0439238	-0.00862424	0.00969225	0.0798799	0.0838795	0.0601612	0.115708	0.200967	0.455928	0.243978	0.213098
ENSG00000184271	POU6F1	0.162899	-0.0519094	-0.0495892	0.115296	0.247603	0.192703	0.150996	-0.0803535	0.194872	0.232373	-0.00361506	0.0823213	0.263252	0.176415	-0.0851391	0.0410972	0.159669	0.0505342	-0.0902739	0.17834	0.142779	0.221236	0.107495	0.373196	0.260582	0.200233
ENSG00000214575	CPEB1	0.230004	0.142375	-0.00192183	0.125312	0.227114	0.19835	0.101257	-0.0842356	0.100958	0.00529546	-0.10029	-0.141807	0.518899	0.0475727	-0.0889773	0.258805	0.318289	0.0933531	-0.00688341	0.136061	0.182119	-0.0752558	0.157494	0.559822	0.255012	0.0310708
ENSG00000080224	EPHA6	0.230577	0.0414542	-0.226758	0.296443	0.0079294	0.145693	0.264254	0.145788	0.184731	0.283088	0.10919	0.37394	0.311035	0.153028	-0.0402811	0.0492608	0.375721	0.0264688	0.0274303	0.0682117	0.066078	0.0475396	0.0253931	-0.107151	-0.0362977	0.365648
ENSG00000171943	SRGAP2C	0.176563	0.0324008	0.0237792	0.130684	0.231354	0.0868953	0.150934	0.0146461	0.134802	0.324811	0.180901	-0.0446118	0.0562722	0.0867877	0.0120518	0.331596	0.224881	0.051424	-0.0799294	0.275654	0.235232	0.0576745	0.191911	0.114188	0.0528974	0.13285
ENSG00000164989	CCDC171	0.115035	0.159995	-0.0330616	0.0840201	-0.0131884	0.115268	0.0120413	0.138809	0.100656	0.0200162	0.309801	0.0221023	0.241826	0.0911732	-0.00801484	0.0803369	0.293899	0.0993112	0.0523486	0.188196	0.175594	0.0546023	0.157821	0.399425	0.189379	0.137284
ENSG00000112511	PHF1	0.115605	-0.116827	0.199702	0.0506796	0.253296	0.139475	0.187176	0.0963545	0.155835	0.253976	-0.175644	0.141474	0.209711	0.203957	-0.00898358	0.0911937	0.155066	0.0516372	-0.0588614	0.147734	0.146461	0.116827	0.201554	0.291953	0.187491	0.147456
ENSG00000185272	RBM11	0.21517	-0.104091	-0.143016	0.0980359	0.16126	0.126436	0.164696	0.174836	0.142304	0.0416997	0.124354	0.0307427	0.567363	-0.0514756	0.0952343	-0.304727	0.406092	0.109992	-0.00150014	0.0216684	-0.0451042	0.0903489	-0.00142698	0.702742	0.370344	0.189899
ENSG00000077984	CST7	0.122553	0.060786	0.183824	0.173314	-0.0550232	0.0828679	0.141629	0.196696	0.0881296	0.200671	0.12849	0.224792	0.0296482	0.150278	-0.0559369	0.409517	0.360672	0.111356	-0.0603701	0.00358243	0.00217744	0.148045	0.237856	-0.0692488	0.106794	0.257104
ENSG00000109065	NAT9	0.0913295	0.0064178	0.131002	0.0584886	0.139289	0.22278	0.177929	0.121688	0.248511	0.114309	-0.0465071	0.0782659	0.333832	-0.00545121	0.1735	-0.0867601	0.219094	0.0200763	-0.00769964	-0.0641061	-0.0532398	0.198004	0.121172	0.535328	0.218253	0.232705
ENSG00000242220	TCP10L	0.230646	0.0105149	0.0870513	0.0713652	0.272478	0.198828	0.0582627	0.0896392	-0.0197295	0.103683	0.0856145	0.106099	0.322019	0.0555742	-0.109305	0.104606	0.0986485	0.0829494	0.00791246	0.0783524	0.125215	0.0469459	0.135994	0.371969	0.346767	0.214165
ENSG00000115252	PDE1A	0.201993	0.168594	-0.197474	0.134603	0.214651	0.212686	-0.0177928	-0.075801	0.043313	0.291491	0.250543	-0.0131873	0.22177	0.14341	-0.127566	0.231356	0.484143	0.150594	-0.0175846	0.266304	0.224398	-0.0111655	0.0307141	-0.0262701	0.24864	0.140173
ENSG00000228513	NA	0.21006	0.0869922	0.0569153	0.229629	0.115968	0.23303	0.161797	0.09099	0.121942	0.200362	-0.0020017	0.104	0.0399275	-0.0405908	0.0418477	0.0322464	0.184823	0.0993532	0.0794475	0.0967623	0.103158	0.111979	0.189015	0.222337	0.165307	0.23714
ENSG00000275993	SIK1B	0.0667276	0.0470177	0.188532	0.291623	0.151855	0.160275	0.228626	0.214798	0.142929	0.00660473	0.19796	0.00841724	0.0281657	0.0632251	0.14078	0.102684	0.278876	0.165999	0.0401633	0.115416	0.0279839	0.137857	0.297574	0.0494527	0.00185019	0.0128745
ENSG00000166886	NAB2	0.161503	-0.231331	0.0499037	0.138173	0.243362	0.154942	0.169778	0.292455	0.0425356	0.10259	0.179847	0.106428	0.158199	-0.0137189	0.0616408	0.295251	0.224963	0.0691253	-0.00909615	0.0507459	0.0768816	0.102269	0.1339	0.298104	0.176952	0.13003
ENSG00000134874	DZIP1	0.195842	-0.143914	-0.0777616	0.159263	0.236145	0.110729	0.129584	-0.137727	0.100881	0.255402	0.259738	0.0827997	0.331265	0.23497	-0.0458313	0.367863	0.310928	0.00753252	-0.0544853	0.0558205	0.123527	0.0188245	0.0662158	0.184985	0.27583	0.115273
ENSG00000102901	CENPT	0.174791	-0.080271	0.103612	0.0526589	0.250294	0.196568	0.143612	-0.0727688	0.132949	0.207785	0.212566	0.146453	0.145247	0.0416742	-0.0295139	-0.0303882	0.184213	-0.0707138	0.0344759	0.0817335	0.0783228	0.127201	0.182193	0.452814	0.27403	0.217631
ENSG00000207165	SNORA70	0.0741013	0.0455272	0.119377	0.175091	0.0494475	0.125739	0.187234	0.143429	0.209727	0.190046	0.177158	0.0982297	0.261428	-0.0277165	-0.0210533	0.00275473	0.299776	0.0504922	0.00352828	-0.0324893	0.0295329	0.0569589	0.0366277	0.482535	0.189373	0.226298
ENSG00000011028	MRC2	0.197255	-0.118271	0.0795485	0.173672	0.254807	0.233983	0.132819	-0.0166514	-0.00297007	0.158216	0.208495	0.0716044	0.138476	-0.0375251	-0.0773134	0.389571	0.340133	0.0963413	-0.028167	-0.0162672	0.12033	0.241894	0.117436	-0.048587	0.252414	0.291027
ENSG00000158717	RNF166	0.216367	0.0599643	0.219233	0.131249	0.10797	0.135232	0.191255	0.02017	0.131011	0.185991	-0.0723938	0.202062	0.219629	0.0603258	-0.0370143	0.317981	0.151983	0.0399473	-0.0798173	-0.0345574	0.00340881	0.169824	0.195009	0.332553	0.165248	0.119483
ENSG00000256235	SMIM3	-0.156485	-0.0862696	0.193308	0.0564379	0.170571	0.10191	0.256709	0.0754517	0.107195	0.192122	-0.0207588	-0.043459	0.15042	0.18084	0.172678	0.41873	0.0256198	-0.049968	0.0993846	0.205302	0.155482	0.11372	0.0425126	0.25558	0.239367	0.294284
ENSG00000246922	UBAP1L	0.146547	-0.0222068	0.159531	-0.0451532	0.25248	0.174308	0.208023	-0.223256	0.211283	0.22529	0.228357	0.181698	0.172636	0.0809354	-0.0476922	0.0220747	0.373203	0.0446719	-0.0183084	0.0317773	0.067107	0.145408	0.0331518	0.398658	0.180546	0.167496
ENSG00000144642	RBMS3	0.0532204	0.0448401	0.0337521	0.194762	0.232451	0.234515	0.171576	0.0180072	0.154787	0.33497	0.122256	0.00356351	-0.272142	0.156448	0.0905445	0.228744	0.311514	0.0269908	0.0221002	0.269287	0.299359	0.0375827	0.024465	0.155251	0.149484	0.0499195
ENSG00000244486	SCARF2	0.217347	-0.142515	0.0701859	0.163807	0.277615	0.182135	0.21533	0.00561204	0.0290929	0.312953	0.24596	0.141145	-0.0807608	0.110514	-0.0611547	0.342745	0.271035	0.0695095	0.0748874	0.0621383	0.158998	0.170133	0.143709	-0.271079	0.122881	0.313667
ENSG00000163638	ADAMTS9	0.00700982	-0.0234876	0.208489	0.224365	0.142442	0.173705	0.151116	0.256821	-0.0028002	0.236787	0.279461	0.00780012	0.137204	0.0157718	0.139384	0.11783	0.14889	0.112227	0.00372957	-0.0605852	-0.00680079	0.222992	0.113197	0.176074	0.265506	0.0961971
ENSG00000135245	HILPDA	-0.00149018	0.0350128	0.186891	0.158941	-0.0484604	0.117063	0.141019	0.264121	0.132219	0.179759	0.128807	0.149129	0.0219997	-0.0825253	0.186603	0.318752	0.285613	0.104795	0.048953	-0.0362758	0.162587	0.00982627	0.263232	0.130078	0.0414787	0.24301
ENSG00000251432	LINC02615	0.0512535	-0.0197069	0.234729	-0.0886797	0.0120875	0.252059	0.070452	-0.153815	0.203222	-0.00118219	0.180699	0.21614	0.33053	0.310558	0.055676	-0.185583	0.163054	0.0608085	0.064362	0.168823	0.0895025	0.210991	0.14826	0.484478	0.007995	0.273432
ENSG00000186340	THBS2	0.19454	0.0359173	0.00861838	0.186251	0.208695	0.251604	0.222223	0.114614	0.0283614	0.107939	0.188699	0.138665	-0.232862	-0.0689077	0.110798	0.387014	0.230755	0.166689	0.0202437	0.0528657	0.155625	0.199446	0.203957	0.0250021	-0.118203	0.320726
ENSG00000003756	RBM5	0.198722	-0.0261662	0.0429168	0.0822343	0.206507	0.135953	0.128125	-0.0542445	0.191217	0.177807	0.277902	0.154166	0.176526	0.0851427	0.0119412	-0.106854	0.21007	0.0933266	0.0263163	0.0400165	0.133156	0.0340618	0.108601	0.387421	0.258598	0.165799
ENSG00000175322	ZNF519	0.209274	0.098461	-0.0955915	0.0556979	0.188777	0.149911	0.0912111	-0.0386081	0.160303	0.0444296	0.19584	0.134067	0.17101	0.127207	-0.102584	0.0804652	0.31564	0.184261	-0.157112	0.0878132	0.154646	0.161869	0.15028	0.327236	0.332959	0.111794
ENSG00000111678	C12orf57	0.164959	0.00729744	0.0529712	0.0879625	0.229642	0.147534	0.172528	-0.134598	0.082332	0.217911	0.111093	0.10398	0.26335	0.0719556	-0.135546	0.150156	0.315336	-0.0227087	0.00342708	0.0644981	0.104737	0.0646215	0.141802	0.451805	0.301384	0.120255
ENSG00000135164	DMTF1	0.15301	0.0473704	-0.0340809	-0.0895704	0.163557	0.1386	0.0715953	-0.0605059	0.263795	0.135646	0.127001	0.127301	0.271728	0.119179	-0.0150331	0.0160552	0.206701	0.0466278	0.0321303	0.128793	0.212185	0.0804383	0.105859	0.417741	0.354515	0.115839
ENSG00000033867	SLC4A7	0.125584	0.0824816	0.0703182	0.213371	0.0166822	0.0323349	0.11409	0.210074	0.0956293	0.236773	0.123307	0.213889	-0.17528	0.144708	0.161286	0.0902129	0.440877	0.0857804	0.0998534	0.157026	0.0540361	-0.0241388	0.217773	0.170582	0.0456973	0.132767
ENSG00000166532	RIMKLB	0.159401	-0.0606545	0.120688	0.129639	0.178641	0.153734	0.165831	0.191854	0.112756	0.174007	0.224791	0.104423	-0.0644334	0.059635	-0.0180567	0.0895463	0.337002	0.109427	-0.0143208	0.310841	0.140012	0.0786987	0.0317281	0.0573587	0.283612	0.0795287
ENSG00000272620	AFAP1-AS1	0.223336	-0.114769	-0.104118	0.247553	0.127059	0.210137	0.15353	0.232869	0.106303	0.158647	0.188069	0.133234	-0.117638	0.25415	0.0378283	0.219518	0.196198	0.169592	-0.0606939	0.0301143	0.0784557	-0.0297468	0.303926	0.0991083	0.206306	0.183286
ENSG00000204388	HSPA1B	0.0635835	0.0248526	0.0594663	0.218918	0.155569	0.148496	0.0509072	0.115742	0.131469	0.16896	-0.010081	0.0578732	0.298011	0.0564877	-0.0409053	0.304842	0.056353	-0.028481	0.195352	0.087653	0.0491301	0.0795743	0.300657	0.296924	0.16117	0.12712
ENSG00000168209	DDIT4	0.0680794	0.0760223	0.211461	0.130265	0.0814919	0.154343	0.184341	0.366316	0.106908	0.21148	-0.00445813	-0.0467871	0.0517003	0.139153	0.271402	0.0964412	0.38026	0.0163143	-0.104152	0.13788	0.327933	0.0667435	-0.00749447	-0.00632751	-0.0249344	0.245058
ENSG00000073861	TBX21	0.270512	0.0589733	0.122112	0.093505	-0.012345	0.0379245	0.0618017	0.154733	0.120647	0.213846	0.0601734	0.27271	0.0536191	0.129855	-0.0231139	0.27448	0.193138	0.147069	-0.0332391	0.00460742	0.0134997	0.0161276	0.290382	0.326609	0.0128221	0.267095
ENSG00000184515	BEX5	0.243679	-0.00920019	-0.147696	0.233887	0.138735	0.155711	-0.0632077	0.056099	0.0532704	0.145079	0.0717118	0.17346	0.446561	-0.00416659	-0.0542541	-0.0956492	0.204231	0.121317	0.0953906	-0.0241827	0.139809	-0.0801535	0.113288	0.681637	0.367862	0.163104
ENSG00000108474	PIGL	0.141401	-0.118626	0.0146966	0.0691813	-0.0218174	0.129035	0.208164	0.111138	0.244572	0.181337	0.227759	0.147772	0.169441	0.150093	0.112666	-0.199747	0.255233	0.110354	-0.026563	0.102932	0.0759437	0.255439	0.134216	0.287739	0.106628	0.256903
ENSG00000091536	MYO15A	0.128154	-0.129321	0.00235668	0.0206476	0.17413	0.158059	0.120965	-0.0437054	0.118654	-0.0741932	0.251951	0.142752	0.358255	0.0836114	-0.0389005	0.0305045	0.135262	0.109298	0.0221927	0.133508	0.0571172	0.0798479	0.14917	0.690708	0.246719	0.197544
ENSG00000101203	COL20A1	0.0994566	-0.0216042	-0.086511	0.0234427	0.208088	0.142315	0.167951	-0.219038	0.160606	0.103243	0.243859	0.221874	0.281452	0.21218	-0.0555708	0.20025	0.293511	0.0719908	-0.105982	0.167819	0.20607	0.0765688	0.126731	0.41339	0.0140008	0.178517
ENSG00000204642	HLA-F	0.193732	-0.126939	0.222996	0.123717	0.00724815	0.182575	0.137674	0.104688	0.0362565	0.23914	0.13493	0.128113	-0.0940685	0.111114	-0.102379	0.194964	0.233668	0.187355	-0.0101776	0.0317331	0.0808424	0.0655748	0.19951	0.354587	0.260314	0.226602
ENSG00000236577	NA	0.193079	0.0186338	0.0120558	0.13137	0.139016	0.142725	0.100162	0.137516	0.160494	0.183953	0.0942746	0.107194	0.171693	0.0408124	0.0912301	0.0789284	0.23002	0.173615	-0.0746015	0.0369443	0.101974	0.139382	0.0682563	0.275828	0.20655	0.162428
ENSG00000229222	NA	0.0800526	-0.0918256	0.134851	0.059273	0.186678	0.20556	0.148841	0.291662	0.109136	0.176337	0.0100038	0.0569057	0.0906202	0.0177361	0.0535333	0.221434	-0.0266876	0.00882464	0.172829	0.0990572	0.163328	0.0743846	0.116559	0.406078	0.212944	0.145116
ENSG00000106404	CLDN15	0.116416	0.134936	0.126278	0.0275638	-0.0176649	0.204701	0.145657	-0.0859067	0.160574	0.122597	0.14232	0.11259	0.171202	0.0799494	-0.0324879	0.260573	0.104752	-0.00333698	0.112425	0.10637	0.094393	-0.0104054	0.134578	0.506487	0.24069	0.165047
ENSG00000213366	GSTM2	0.146515	-0.0588029	0.151813	0.0530741	0.21992	0.108305	-0.0148228	-0.237338	0.177929	0.157579	0.20164	0.144494	0.344809	0.0145196	-0.0435394	-0.0170755	0.361307	-0.00143076	0.0335375	0.0654808	0.0500705	0.148534	0.135315	0.445945	0.313938	0.217931
ENSG00000228109	MELTF-AS1	0.132056	-0.0467078	0.142425	-0.0898035	0.2581	0.193842	0.127497	-0.233776	0.118591	0.0739362	0.260518	0.112465	0.226623	-0.0123178	-0.126345	0.030021	0.164034	0.0582793	0.201391	-0.0506214	0.202849	0.141867	0.212533	0.473019	0.346844	0.202046
ENSG00000101194	SLC17A9	0.0691465	0.086233	0.208218	0.0959682	0.0762873	0.071407	0.120267	0.220435	0.192066	0.118078	0.0791236	0.21434	0.279725	-0.0943092	0.139565	0.242356	0.176836	0.112315	-0.0230003	-0.103848	-0.125992	0.211718	0.23054	0.0633037	0.175964	0.282429
ENSG00000164070	HSPA4L	0.146038	0.203694	-0.138449	0.194388	0.182956	-0.0291617	-0.0508542	0.171169	0.068464	0.16726	0.0235873	0.215051	0.221305	0.250352	-0.0290188	-0.0606639	0.388375	0.15182	0.0283008	0.435418	0.0430855	-0.0388373	0.165717	0.500913	-0.171591	0.0789793
ENSG00000270554	NA	0.127895	0.0913046	0.0146422	0.224931	0.117449	0.202861	0.138711	0.16722	0.32746	0.212926	0.0394969	0.0907895	0.134655	0.110268	0.220753	0.0477421	-0.0188886	-0.0350057	0.106703	0.0528609	0.165931	0.0400023	0.221388	0.227422	-0.0129459	0.0979811
ENSG00000214872	SMTNL1	0.0449057	0.1865	0.0701208	0.0917727	0.16106	0.15023	0.135293	0.149574	0.17471	0.102216	0.0752379	0.16044	0.199131	0.164547	0.256558	0.13287	0.158823	0.121235	-0.160584	-0.0379776	0.0368111	0.0923911	0.0369856	0.265382	0.190061	0.15614
ENSG00000136450	SRSF1	0.00332194	0.0137693	0.0356895	0.0515657	0.153538	0.0792122	0.0876013	-0.0124668	0.207852	0.179504	0.123842	0.066956	0.312101	0.0472381	-0.0332899	0.0836377	0.263302	0.0979557	0.0174816	0.084961	0.0358053	0.0253027	0.189885	0.55189	0.324514	0.123094
ENSG00000106333	PCOLCE	0.163859	0.214184	0.248464	0.174584	0.19535	0.223428	0.118527	-0.0263888	0.157531	0.0997856	0.246565	0.122679	0.0144597	-0.0405667	-0.00465262	0.332306	0.220336	0.0752351	-0.118835	-0.0184424	0.178964	0.126342	0.0699534	-0.00812088	0.242373	0.105267
ENSG00000259658	LOC100128108	0.159102	-0.148926	0.0657647	0.0419092	0.213518	0.157107	0.0863392	0.0145341	0.197314	0.158608	0.0931087	0.236967	0.189585	-0.0257575	0.0558177	0.230081	0.279181	0.0772865	-0.184713	0.0652693	0.0853929	0.106995	0.0487836	0.451587	0.320154	0.137954
ENSG00000225975	LINC01534	0.263508	-0.0596338	-0.140818	-0.0225937	0.227138	0.0631199	0.0435605	0.0715541	0.168316	0.190163	0.114631	0.197131	0.166294	0.100626	-0.0197079	0.0484203	0.256848	0.122503	0.0572974	0.225953	0.147287	-0.0287931	0.238564	0.281463	0.204194	0.195623
ENSG00000180479	ZNF571	0.175483	0.00199566	0.126693	0.0708491	0.188173	0.146685	0.0566679	0.0304108	0.314557	0.220188	0.0879643	0.0667387	0.141942	0.0681021	-0.0131132	0.168945	0.30792	0.171163	-0.0567571	0.13671	0.197827	-0.0408206	0.0468265	0.33008	0.170657	-0.00400898
ENSG00000187609	EXD3	0.191922	-0.152498	0.108423	0.0970091	0.194735	0.15259	0.108883	0.0388471	0.15514	0.157575	0.202783	0.205672	0.0476003	0.0884208	-0.0704699	-0.112394	0.236474	0.107245	0.0834513	0.149519	0.0946001	0.153999	0.180532	0.254291	0.19354	0.242248
ENSG00000115165	CYTIP	0.166913	0.0509735	0.172223	0.15622	-0.0191903	0.0537321	0.105571	0.221268	0.113101	0.232377	0.130628	0.0633314	0.00242378	0.11809	0.0685239	0.328903	0.0647184	0.139765	-0.0579449	0.0994869	-0.0251686	0.206712	0.270539	0.152655	0.120447	0.173288
ENSG00000161513	FDXR	0.180687	0.00687809	0.185916	-0.0354878	0.0563943	0.183804	0.0320743	-0.0320976	0.210979	0.00851311	0.264256	0.330233	0.184964	0.227691	0.0743233	-0.0111117	0.0364801	-0.0621587	0.199457	0.15984	0.105139	-0.0858639	0.132045	0.462949	0.0051999	0.288357
ENSG00000163635	ATXN7	0.0782926	-0.0428703	0.0236908	0.266028	0.0269768	0.109435	0.177458	0.275652	0.208206	0.171951	0.0451794	0.162688	0.158628	0.114904	-0.0201795	0.263619	0.11593	0.132676	0.0400731	0.147687	0.0180369	0.124464	0.0765644	0.201781	0.142481	0.0899279
ENSG00000161996	WDR90	0.189128	0.0313608	0.127276	0.0514458	0.0778971	0.17735	0.170705	0.101449	0.216586	0.0208236	0.113659	0.163992	0.146907	0.088947	-0.00515859	-0.00652409	0.172879	0.07568	0.0854359	0.0559535	-0.127614	0.125891	0.0356345	0.465676	0.287463	0.26582
ENSG00000158636	EMSY	0.185825	0.0322157	0.0081509	0.14497	0.10485	0.110347	0.079398	0.176941	0.094213	0.266787	0.0279373	0.0309265	0.0339334	0.112475	0.112525	0.291982	0.199853	0.116653	0.031362	0.129243	0.20969	-0.0954514	0.102126	0.247114	0.269449	0.0843949
ENSG00000182853	VMO1	0.123525	0.0908965	0.203127	0.122852	0.182187	0.161577	0.0904095	0.151544	-0.0552591	0.145409	0.133152	0.122409	-0.0698956	0.143263	0.0961875	0.22001	0.143658	0.0241901	0.134539	0.18763	0.130521	-0.0218112	0.0839039	0.202194	0.0930299	0.267478
ENSG00000200879	SNORD14E	0.092081	0.00301799	0.029957	0.132078	0.24464	0.129262	0.0899498	-0.00721828	0.152017	0.207503	0.037909	-0.0108275	0.300038	-0.0567569	0.0236975	0.174381	-0.00143792	0.0806873	0.193093	0.0751569	0.133541	0.156903	0.268894	0.264461	0.196108	0.19506
ENSG00000162882	HAAO	0.100567	-0.00199045	0.165322	0.0923796	0.0156521	0.16064	0.0746623	-0.104876	0.132143	0.106562	0.172	0.199854	0.150799	0.197953	-0.0245785	0.0542018	0.316908	0.062719	0.0859954	0.076549	0.105112	0.0964862	0.00662907	0.351256	0.32065	0.190456
ENSG00000268442	HAVCR1P1	0.0641223	-0.0170557	0.127854	-0.0903447	0.183562	0.176018	0.149544	-0.00753585	0.283952	0.210816	0.113414	0.115503	0.149276	0.13404	0.0117864	-0.0827372	0.281873	-0.00408262	0.0668293	0.0771589	0.270532	0.130144	0.206181	0.296046	0.207523	0.0452998
ENSG00000144214	LYG1	0.121534	0.0486691	0.20197	-0.0058318	0.242156	0.196113	0.134453	0.0654955	0.260681	0.0780236	-0.0879971	0.0702905	0.33908	-0.0212606	0.0476765	0.0862762	-0.0120728	-0.000276388	0.226006	-0.020248	0.123516	0.0394375	0.0622926	0.417594	0.326345	0.159564
ENSG00000255248	MIR100HG	0.126057	-0.084459	0.107309	-0.00480924	0.218332	0.100008	0.152102	0.04847	0.0745011	0.238493	0.104272	0.237084	0.234074	0.102447	-0.0578274	0.392816	0.303649	0.0344557	-0.060108	0.0588201	0.10244	-0.00512229	0.0441432	0.281162	0.207423	0.142286
ENSG00000223855	HRAT92	0.197411	-0.0368698	0.0321257	0.0478949	0.247186	0.146787	0.0230579	-0.0445003	0.140631	0.240667	0.0270473	0.0135507	-0.019612	0.101048	-0.018132	-0.104364	0.248602	0.0676002	0.19483	0.107116	0.0989526	0.154267	0.234108	0.430914	0.278866	0.287926
ENSG00000138587	MNS1	0.124295	0.155001	0.0219424	0.0903457	0.164077	0.132346	0.069349	-0.0682136	0.0196222	-0.0753151	0.139078	0.117462	0.196724	0.210114	0.0392772	0.218308	0.257933	0.118891	0.0276535	0.149741	-0.0151708	0.0781761	0.083136	0.414783	0.349114	0.0784323
ENSG00000203896	LIME1	-0.00169256	0.0990047	0.219771	-0.0590773	0.101988	0.192051	0.163428	-0.118643	0.161388	0.155949	0.171952	0.186054	0.309554	0.0449439	-0.0137091	0.0759824	0.312761	0.0861312	-0.0541648	-0.082905	0.0333683	0.0705756	0.237903	0.434368	0.22479	0.144766
ENSG00000109771	LRP2BP	0.143632	0.0161814	0.133353	0.0226105	0.28426	0.165709	0.109356	0.0027699	0.147374	-0.115795	0.213267	0.175651	0.334012	0.129294	0.0165625	-0.131461	0.151302	0.0633821	-0.0361706	0.100168	0.157034	0.0595426	0.214157	0.188392	0.262648	0.28829
ENSG00000220785	NA	0.180664	-0.0790346	0.123641	0.0383311	0.19627	0.235625	0.100748	-0.217646	-0.0282766	0.145666	0.122696	0.188248	0.481815	0.0346748	-0.0694104	0.25012	0.0987191	0.113313	0.0333662	-0.0621621	0.100496	0.0844697	0.130071	0.401596	0.278746	0.209244
ENSG00000198064	NPIPB13	0.109926	-0.0849116	0.128016	0.146227	0.133953	0.153433	0.0782019	0.0983256	0.177114	0.170705	0.0455661	0.0603105	0.202069	0.0263629	0.0231436	0.0369089	0.163216	0.0406949	0.19692	0.020169	0.0472723	0.205989	0.117156	0.341655	0.295499	0.156607
ENSG00000134152	KATNBL1	0.140395	0.0304899	0.120069	0.147444	0.196536	0.0742546	0.129867	0.0234113	0.195483	0.222953	0.00756754	0.000436854	0.288984	0.0242515	-0.0975542	0.273326	0.075784	0.140407	0.0846513	-0.0745504	0.117379	0.0788574	0.227035	0.458989	-0.0162393	0.219015
ENSG00000283426	NA	0.0725491	0.0135295	0.161322	0.0506282	-0.0256639	0.0895302	0.181785	0.0681103	0.242832	0.0811185	0.191432	0.160338	0.082373	0.140804	0.121764	0.106784	0.383041	0.0920239	0.0900812	-0.00775775	-0.0267004	0.113603	0.0577264	0.268897	0.182671	0.194627
ENSG00000166676	TVP23A	0.12292	-0.0490708	-0.0362428	0.037218	0.161907	0.180867	0.0558068	0.0558679	0.248221	0.21031	-0.0209105	0.279501	0.271055	0.113618	-0.0756024	0.405561	0.0610964	-0.00270468	-0.0412787	-0.00146272	-0.0114461	0.0826881	0.0161115	0.545501	0.301537	0.176193
ENSG00000160013	PTGIR	0.160271	-0.0984498	0.153361	0.250847	0.196617	0.190701	0.184931	0.0707589	0.102312	0.30958	0.25655	0.0745735	-0.210083	-0.075099	0.157919	0.39026	0.206792	0.148168	0.0256292	0.0810447	0.0935861	0.120623	0.0682231	-0.0689618	0.125343	0.170935
ENSG00000257337	LOC283335	-0.0144309	-0.0822395	0.100355	-0.00807185	0.131697	0.175244	0.0588544	0.100264	0.246889	0.203444	0.107128	0.0305135	0.0947489	0.113326	0.180016	-0.0305125	0.347892	0.139989	0.0483691	0.158235	0.0482008	0.102879	0.114859	0.267312	0.329436	0.121876
ENSG00000169231	THBS3	0.175758	-0.0678601	0.0682571	0.112125	0.227776	0.199813	0.194865	-0.133165	0.228648	0.0908064	0.154485	0.103217	0.157921	0.0306805	0.127803	0.157507	0.220829	0.00382393	0.0477801	0.127549	0.0193961	0.0854959	0.261645	-0.0283139	0.230573	0.286589
ENSG00000142046	TMEM91	0.158128	-0.0840734	0.18277	0.0471808	0.303132	0.230077	0.189749	-0.0747159	0.150511	0.0285541	0.100963	0.0799567	0.0628324	0.116114	0.177293	0.0593573	0.380021	0.020152	-0.028327	-0.0768249	0.210596	-0.0114257	0.0939876	0.393647	0.209502	0.164404
ENSG00000231646	FSIP2-AS1	0.119627	-0.0134734	0.0910757	0.0377461	-0.000532225	0.177813	-0.0140331	0.118514	0.279125	0.142543	0.103437	0.265567	0.25067	0.0683764	0.0733309	-0.0909506	0.208701	0.142375	-0.0977421	0.14452	0.102887	0.172029	0.0447186	0.31541	0.230768	0.208102
ENSG00000250241	LOC101927359	0.0208768	0.0862367	-0.0993606	0.164597	0.208151	0.0464507	0.164563	0.0288852	0.0693827	0.0528697	0.0778168	0.242265	-0.047717	0.133127	-0.0189673	0.332781	0.0342024	0.0634647	0.00194081	0.143064	0.092722	-0.0447527	0.0283235	0.492139	0.326114	0.480934
ENSG00000284117	MIR6883	0.162179	0.0120119	0.0669654	0.20221	0.130092	0.123993	0.141614	0.140736	0.115398	0.0445101	0.108369	0.130075	0.213873	0.028723	0.0148283	0.102392	0.148047	0.199289	0.0236161	0.162613	0.0520213	0.150953	0.129669	0.110825	0.192728	0.171352
ENSG00000280789	PAGR1	0.179322	-0.00974537	0.241241	-0.0179732	0.22833	0.158051	0.0585336	-0.145743	0.210652	0.0998366	0.127087	0.175646	0.351061	0.089087	-0.11612	-0.0246884	0.265773	0.0336849	0.0964897	-0.229026	0.0427593	0.0555975	0.207212	0.502057	0.274054	0.220512
ENSG00000167371	PRRT2	0.19556	0.00945068	-0.0693662	0.0700381	0.147377	0.140954	0.0593507	-0.165616	-0.0344943	0.099908	0.234323	0.184735	0.30809	0.0423471	-0.147394	-0.0319084	0.402929	0.190888	0.112064	-0.00422996	0.133487	0.100467	0.211272	0.43508	0.267209	0.180264
ENSG00000133131	MORC4	0.0237241	0.338169	0.0985453	-0.0154566	0.206338	0.108521	0.142678	0.162397	-0.133373	0.0956451	0.191475	0.156658	0.187111	0.123161	0.00305455	0.0389451	0.28314	0.148295	0.130537	0.094592	0.130421	-0.155935	0.126748	0.203469	0.243922	0.139877
ENSG00000223534	HLA-DQB1-AS1	0.181558	-0.107715	0.0684503	0.0570983	0.137814	0.172208	0.126993	-0.0464333	0.0866116	0.0930879	0.138034	0.182989	0.143825	0.115051	-0.085447	0.184838	0.421827	0.169977	-0.117901	0.0446679	0.101065	0.180358	0.184263	0.258001	0.167273	0.21371
ENSG00000144134	RABL2A	0.216117	0.00640753	0.0640325	-0.0362268	0.236962	0.186134	0.137117	-0.0642133	0.270495	0.0429774	0.145582	0.123838	0.341715	0.0639441	-0.074415	0.0148115	0.0717128	0.067017	-0.0315855	0.000529103	0.0864502	0.108637	0.0894875	0.45582	0.349484	0.19804
ENSG00000152582	SPEF2	0.158251	0.147772	0.00829222	-0.0122436	0.104347	0.137189	0.000702311	-0.045432	0.221545	-0.0169433	0.186878	0.16367	0.400909	0.138395	-0.139118	0.0874584	0.200328	0.10888	-0.135977	0.21442	0.0762965	0.0480615	0.120779	0.357122	0.40436	0.134785
ENSG00000213199	ASIC3	0.155677	0.113571	0.171132	-0.0108109	0.189546	0.105262	-0.071888	-0.10498	0.210606	0.14986	0.184053	0.21534	0.369966	0.00927791	0.0150263	-0.0922445	0.28466	0.0172944	-0.03656	0.0481571	0.0347432	0.107462	0.160595	0.302462	0.198557	0.343623
ENSG00000125733	TRIP10	0.0256554	-0.0733629	0.233521	0.107202	0.251771	0.0729211	0.181646	0.152909	0.0286718	0.305085	-0.107963	0.00993431	0.102016	0.0423279	0.112128	0.256826	0.124967	0.124871	0.163989	0.120838	0.172313	0.0681128	0.190425	0.28725	0.0169846	0.0972846
ENSG00000127366	TAS2R5	0.145876	0.108319	-0.0398564	-0.0233497	0.169098	0.130452	0.113606	0.161391	0.160352	0.058757	0.18281	0.173126	0.172238	0.153356	-0.00187066	-0.12971	0.190398	0.093301	0.0557976	0.0999291	0.10391	0.0654937	0.150158	0.485842	0.180467	0.108026
ENSG00000232149	NA	0.124535	-0.099241	0.0274775	0.15737	0.0786404	0.0943129	0.0509131	0.315796	0.236143	0.115466	0.105705	0.0975202	0.110238	0.0220873	0.11755	0.0535599	0.129189	0.139946	-0.0137512	0.135513	0.184913	0.111721	4.83751e-05	0.35832	0.201597	0.212069
ENSG00000204842	ATXN2	0.153735	0.00206694	-0.0526499	0.147641	0.273194	0.0933068	0.0209869	0.130981	0.128462	0.190428	-0.0327964	0.0655411	0.288437	0.0573351	0.0938711	0.222971	0.108759	0.112998	0.159763	0.221494	0.0917605	-0.0733978	0.17548	0.237	0.233957	0.016215
ENSG00000205853	RFPL3S	0.0542255	0.049616	0.218874	0.0985787	0.14219	0.194994	0.142177	0.033316	0.192531	0.0628052	0.0285294	0.16549	0.211069	0.0476141	0.0379734	0.0469351	0.0512001	0.0707025	0.0630557	0.0425868	0.0138383	0.0282403	0.0846183	0.444524	0.315545	0.224462
ENSG00000280543	ASAP1-IT2	0.139784	0.14826	0.134388	0.197725	0.222462	0.191106	0.125581	0.0243283	0.116402	0.234349	0.0772034	0.00856165	-0.0661978	0.0386868	0.19632	0.130051	0.0105608	0.00168054	0.108989	0.0479825	0.140978	0.0359807	0.132357	0.267617	0.228442	0.170229
ENSG00000204071	TCEAL6	0.128386	-0.00322409	-0.0538342	0.165734	0.129819	0.0212919	0.141952	0.155004	-0.0287214	0.0905201	0.0799906	0.073395	0.411597	0.179561	-0.113046	0.139885	0.0756216	-0.00635338	-0.0244612	0.125322	0.16057	-0.15981	0.0641845	0.682551	0.412624	0.213393
ENSG00000231852	CYP21A2	0.108212	0.0258785	0.237533	0.127309	0.169961	0.172968	0.118586	0.0433273	0.114609	0.112344	0.102683	0.248248	0.0221212	-0.0893517	0.254436	0.304076	0.20588	0.0100068	0.00347237	0.0739115	0.00626815	-0.00961915	0.147568	0.28167	0.141189	0.126553
ENSG00000007392	LUC7L	0.161316	-0.102952	0.17299	-0.0213025	0.236214	0.220424	0.167329	-0.073722	0.169617	0.178572	0.0544836	0.115163	0.116448	0.0938455	-0.0188169	0.0195405	0.142396	-0.00197301	0.0577852	0.0439832	0.163222	0.29634	0.134992	0.225445	0.265067	0.242442
ENSG00000148399	DPH7	0.232628	-0.0567748	0.113591	0.0108834	0.24265	0.185775	0.185362	-0.0342822	0.229479	0.138234	0.105387	0.128123	0.135019	0.0865942	-0.0199496	-0.119567	0.185548	0.028572	-0.00580492	0.0622076	0.105739	0.175176	0.206248	0.353151	0.193851	0.190277
ENSG00000110274	CEP164	0.209085	-0.0287408	0.0758206	0.109858	0.260901	0.235121	0.184209	-0.174645	0.233927	0.133159	-0.0663347	0.111463	0.217382	0.01066	-0.017983	0.0928524	0.196895	0.0341346	-0.0613599	0.0482235	0.0838477	0.0447456	0.113882	0.54033	0.294208	0.17541
ENSG00000112837	TBX18	0.101178	-0.0435684	0.0922458	0.0678057	0.266888	0.223646	0.0438852	-0.0275957	0.0353864	0.183105	0.197507	-0.0304026	0.40452	0.156862	0.0430436	0.0174824	0.301789	0.106408	0.368066	0.12745	0.152675	-0.0217657	0.0740284	0.171359	0.127948	-0.0833634
ENSG00000113761	ZNF346	0.212501	-0.106528	-0.0426153	0.0514402	0.256267	0.109824	0.0869735	-0.0290208	0.301128	0.0431647	0.089424	0.0973555	0.287892	0.127494	0.00559385	0.272769	0.229058	0.0628107	-0.00898433	0.044777	0.0996529	0.152225	0.0368884	0.32813	0.30881	0.0384242
ENSG00000185022	MAFF	0.0303468	-0.110674	0.226997	0.292508	0.131262	0.0972274	0.245597	0.188388	0.0703859	0.212381	0.130538	0.0622901	0.0261521	0.0252618	0.0968012	0.366013	0.143493	0.0684204	0.128981	0.0606344	-0.00617173	0.147041	0.277982	0.055595	-0.0420927	0.12785
ENSG00000117360	PRPF3	0.113193	-0.0299821	0.137247	0.144755	0.155067	0.153336	0.143931	0.0358387	0.212104	0.179319	0.122396	0.0771559	0.188467	0.0512451	0.043707	-0.123557	0.245358	0.127266	-0.00812035	0.069701	0.0304016	0.0411084	0.10846	0.456124	0.24717	0.131283
ENSG00000221978	CCNL2	0.136257	-0.108192	0.202618	-0.0249064	0.193564	0.14494	0.149311	0.0518841	0.297247	0.119188	0.18374	0.128927	0.0684214	0.0650076	0.085301	-0.0594129	0.121696	0.0485641	0.0801988	0.118154	0.0305975	0.129792	0.177429	0.408499	0.124007	0.178049
ENSG00000151575	TEX9	0.188702	0.0929133	0.10247	-0.0451853	-0.0383438	0.081007	0.134929	-0.0117303	0.181262	-0.0655994	0.180439	0.20411	0.271793	0.0852255	-0.123098	0.0598043	0.0920572	0.0469575	0.168492	0.15301	-0.0603531	0.00784964	0.16413	0.542745	0.17561	0.460788
ENSG00000233469	NA	0.127479	-0.00048505	0.0332545	0.0382301	0.308821	0.254482	0.160261	-0.0382221	0.251758	0.1885	0.027525	0.0767284	0.188489	0.113388	-0.00303756	0.0561198	-0.00375797	0.111458	0.0643418	0.1365	0.200308	0.0491349	0.0639481	0.355925	0.131979	0.15662
ENSG00000125726	CD70	0.173602	0.138556	-0.0121853	0.0939263	0.142068	0.16227	-0.00301552	0.154488	0.00543819	0.238754	-0.00654836	0.0306015	0.114639	0.160526	-0.00846624	0.281583	0.20518	0.150713	-0.0208053	0.145948	0.101781	0.195751	0.252372	0.214893	-0.018896	0.154782
ENSG00000158815	FGF17	0.127298	-0.133729	0.182394	-0.0250226	0.255684	0.215909	0.118681	-0.0934215	0.154255	0.215695	0.0682609	0.142873	0.178938	0.058764	-0.0730432	-0.000280175	0.235251	0.0922562	0.114835	0.0284204	0.130558	-0.0366509	0.128524	0.384354	0.323806	0.251715
ENSG00000066405	CLDN18	0.188826	-0.0690633	0.086628	0.0897526	0.237825	0.153381	-0.0473712	0.0321273	0.164369	-0.0625045	0.146274	0.088613	0.141462	0.125344	0.0907161	0.227249	0.201083	0.168101	0.101529	0.0989836	-0.0131697	-0.188502	0.139569	0.53004	0.258069	0.156407
ENSG00000271387	NA	0.0951474	-0.134051	0.110362	0.119265	0.0353786	0.178874	0.137261	0.218577	0.0181216	0.169666	0.0537829	0.0803019	0.281006	0.0754538	-0.0849286	-0.136249	0.171196	0.0403285	0.2249	0.107946	0.1844	0.137651	0.108588	0.415594	0.276786	0.159917
ENSG00000079337	RAPGEF3	0.0498359	0.0104334	0.174793	0.108562	0.221862	0.143928	0.0658	0.177605	0.0612626	0.212412	-0.00466697	0.0159268	0.256851	0.0549007	0.038464	-0.0197833	0.285411	0.0635069	0.0667101	0.173425	0.204555	0.0958454	-0.0366163	0.237078	0.233353	0.15266
ENSG00000186409	CCDC30	0.18319	0.260068	-0.0697413	0.0180501	0.189915	0.189359	0.0942794	-0.0324057	0.191637	0.0137194	-0.0422271	0.00369357	0.246997	0.135119	-0.111061	0.128927	0.142591	0.0597561	0.163601	0.173732	0.131142	0.0376264	0.230632	0.400519	0.194962	0.109176
ENSG00000119509	INVS	0.098274	0.179255	-0.0641752	0.0734464	0.188984	0.119632	0.103996	0.00619638	0.133957	0.161388	-0.023225	0.0924893	0.257715	0.0588675	-0.00368844	0.135165	0.123416	0.0756399	0.0286942	0.131885	0.085513	0.226458	0.179187	0.310844	0.280099	0.082697
ENSG00000266964	FXYD1	0.0225009	-0.0802085	0.22625	0.0595563	0.266117	0.187556	0.116738	-0.0891018	0.202497	0.314019	0.124516	0.202128	0.0405576	0.169778	-0.0912199	0.193336	0.284221	0.0017418	0.0198788	0.148239	0.0965593	0.0489004	0.0707034	0.211926	0.266473	0.0286043
ENSG00000238090	NA	0.168509	0.0158768	-0.0372736	0.123473	0.0701127	0.162965	0.118471	0.133137	0.24389	0.0243743	0.00772976	0.106836	0.102675	0.0769876	0.147796	0.0519264	0.220155	0.120782	0.142831	0.112998	0.195975	0.0391165	0.145582	0.230349	0.135418	0.180773
ENSG00000204956	PCDHGA1	0.0909978	0.17634	0.0275403	0.147395	0.118438	-0.0188893	-0.0510582	0.162252	0.173584	0.243783	0.120479	0.0306817	0.29959	0.101535	-0.00236606	0.210388	0.105968	0.0442007	-0.0560464	0.193636	0.0856201	0.138916	0.0630894	0.408377	0.184344	0.0416383
ENSG00000197948	FCHSD1	0.211339	-0.185084	0.175579	0.11073	0.129449	0.112454	0.185476	0.0770764	-0.0197871	0.239575	0.167859	0.243962	0.199478	0.0291963	0.152648	-0.11509	0.147922	-0.157796	-0.0241676	0.0128187	0.093291	0.153096	0.172808	0.281481	0.305751	0.337573
ENSG00000131115	ZNF227	0.240824	-0.0326636	0.0241714	0.102194	0.29617	0.0939117	0.102534	-0.0182087	0.243647	0.281467	0.0607098	0.0104782	0.134569	0.129684	0.0109201	0.11328	0.155515	0.132308	0.0612263	0.143725	0.185714	-0.129123	0.175083	0.294629	0.224773	3.5488e-05
ENSG00000170144	HNRNPA3	0.0752858	-0.0200301	-0.0407234	0.137724	0.153289	0.0674257	0.142049	0.0824156	0.15138	0.190355	0.208106	0.110982	0.237007	0.00843136	0.0514003	0.186879	0.239963	0.0716249	-0.00143346	0.0275595	-0.00739622	0.0424403	0.103842	0.429915	0.257531	0.13064
ENSG00000224821	COL4A2-AS2	0.0137923	0.00670888	0.0180371	0.21163	0.226732	0.152703	0.108701	0.185869	0.133109	0.210681	0.0848056	-0.020102	0.083938	0.0220724	0.194048	0.222607	0.0215273	0.14175	0.0673124	-0.00171051	0.0465156	0.0217331	0.216557	0.318811	0.201093	0.147321
ENSG00000160808	MYL3	-0.1072	-0.0606093	0.172969	0.102319	0.145637	0.12171	0.0220251	0.0547337	0.0648441	0.156804	0.0155707	0.0526875	0.468945	0.156052	-0.0253827	0.330618	0.10342	0.109987	0.0320296	0.146726	0.115244	0.220004	-0.0463699	0.26637	0.398264	0.0184098
ENSG00000196369	SRGAP2B	0.116997	0.116561	-0.0159402	0.171137	0.192808	0.0808973	0.135798	0.193605	0.0216256	0.304817	0.0779371	0.0453462	-0.0439414	0.105336	0.0757532	0.331235	0.133452	0.0637744	0.0791813	0.249113	0.136283	0.116664	0.0662614	0.13227	0.0832355	0.0652031
ENSG00000237036	ZEB1-AS1	0.170362	0.0241424	0.000278798	0.00571853	0.272882	0.212384	0.0654599	0.026393	0.189938	0.258219	0.0894555	-0.0169107	0.106203	0.0882305	-0.0707653	0.30967	0.23962	0.0857697	-0.101959	0.0670796	0.0910213	0.122892	0.166506	0.36303	0.206799	0.0605658
ENSG00000124508	BTN2A2	0.244368	-0.19132	0.127005	0.0528516	0.163887	0.129409	0.0684948	0.12805	0.0540808	0.218108	0.143971	0.174284	0.0567718	0.0562773	0.102341	0.0972994	0.0757596	0.250703	-0.125375	-0.0104991	0.0280064	-0.0386156	0.232163	0.421356	0.371123	0.198569
ENSG00000163393	SLC22A15	0.147973	0.0693757	-0.119031	0.229487	0.161639	0.240071	0.0227048	0.333869	0.0408219	-0.0519861	0.183496	0.0277776	0.197566	0.0829782	0.0309563	0.153261	0.280533	0.140348	-0.0115637	0.0113499	0.14462	0.0561448	0.193571	0.30463	-0.00476321	0.162803
ENSG00000178338	ZNF354B	0.226753	-0.0691536	0.0267089	0.135426	0.213579	0.133209	0.110292	0.0518517	0.292975	0.177526	0.116298	0.0991465	-0.0140111	0.052003	0.22258	0.0551396	0.150093	0.0987891	0.0419708	0.147299	0.0567407	0.137685	0.070722	0.34068	0.0884204	0.0606312
ENSG00000178878	APOLD1	-0.0315288	-0.00854213	0.162463	0.247153	0.174192	0.232732	0.147193	0.247145	0.016397	0.115821	0.149769	-0.0160428	-0.21283	0.267984	0.0479168	0.238946	0.273679	0.0703181	0.071291	0.265621	0.0923428	0.0110938	0.197427	0.129105	0.0765495	0.0567806
ENSG00000105321	CCDC9	0.0440831	-0.0762749	0.136609	0.27254	0.115128	0.112723	0.208452	0.25152	0.139501	0.211718	-0.060839	0.0658328	0.030108	0.104967	0.178717	0.0922557	0.123449	0.0139697	0.123822	0.120892	0.068105	-0.0152596	0.128545	0.379323	0.0945788	0.157973
ENSG00000162772	ATF3	0.128576	-0.0711584	0.0561116	0.263317	0.0796677	0.16752	0.0790278	0.125123	0.201102	0.111513	0.122133	0.170336	0.176141	-0.0460551	0.084397	0.324328	0.136231	0.23887	0.16853	0.0736841	0.0183078	0.0465561	0.281243	-0.0310708	-0.00326835	0.117847
ENSG00000156265	MAP3K7CL	0.151558	-0.0793939	0.0478401	0.0743761	0.22935	0.202148	0.138661	0.018706	0.186756	0.301193	0.194293	0.137336	0.00161916	0.124208	-0.0243444	0.0909542	0.313944	0.0731361	-0.0604313	0.0215341	0.181954	0.251223	0.164869	0.0498855	0.0663366	0.161124
ENSG00000099251	HSD17B7P2	0.201376	-0.167235	0.0331661	0.0838947	0.206296	0.2005	0.103409	0.0779004	0.139764	0.09203	0.113972	0.111836	0.0653755	0.116473	0.170728	-0.122198	0.25119	0.113005	0.0351637	8.29687e-06	0.226845	0.182669	0.0456592	0.397029	0.1607	0.178693
ENSG00000161010	MRNIP	0.209106	-0.0451566	0.0779721	0.029378	0.106834	0.189964	0.181691	0.156054	0.139016	0.170968	0.126408	0.144043	0.1978	0.092427	0.0297529	-0.0744045	0.120998	0.100021	-0.0443631	0.0823467	0.0602196	0.151386	-0.0202441	0.367807	0.24786	0.218821
ENSG00000239257	NA	0.160805	-0.170078	0.197021	0.044605	0.252275	0.0973789	0.0794672	-0.0920665	0.0738729	0.231457	0.191484	0.0468036	0.237808	0.0778883	0.0688843	0.155025	0.178633	0.0819984	-0.0332471	0.0749913	0.191764	0.0080268	0.178924	0.314346	0.341127	0.0272608
ENSG00000158163	DZIP1L	0.241099	-0.110303	0.161291	0.132335	0.206331	0.134776	0.106832	-0.00714413	0.0396508	0.039028	0.284789	0.14396	0.0785633	0.135863	0.0575179	0.303108	0.356838	0.220631	-0.0809691	-0.0625431	-0.128897	0.0552697	0.0390726	0.263517	0.215309	0.190363
ENSG00000270585	NA	0.153406	0.0789482	-0.0295789	0.19502	0.0134993	0.0588069	0.140106	0.210331	0.241291	0.126675	0.147629	0.108225	0.0273907	-0.0110751	0.0705493	0.103943	0.053735	0.0711957	0.119128	0.169186	0.125403	0.11271	0.0977802	0.172002	0.287481	0.172134
ENSG00000253537	PCDHGA7	0.116357	-0.0218101	0.0424057	0.0714511	0.206434	0.116954	-0.0346431	0.00228665	0.229904	0.342729	0.333868	0.169999	0.136332	0.125514	-0.151613	0.282682	-0.0783287	0.111983	-0.065924	0.153725	0.113193	0.0180749	0.148011	0.395999	0.155445	0.093921
ENSG00000178343	SHISA3	0.19745	0.246719	0.18556	0.22001	0.27865	0.216388	0.133274	0.1274	0.102693	0.250979	0.0401641	-0.0288129	-0.0673935	0.137395	0.106457	0.0596823	0.210758	0.0739562	-0.101495	-0.0137493	0.130303	0.177933	0.0754063	-0.0904446	0.217946	0.126485
ENSG00000169228	RAB24	0.195662	-0.00162143	0.0757	-0.0243119	0.235843	0.143423	0.187563	0.0641705	0.183746	0.216476	0.0864371	0.116984	0.367791	0.0306985	0.135475	-0.0241629	0.0488648	-0.0192672	0.131679	-0.206339	0.252358	0.209237	0.198997	0.173141	0.0189446	0.215862
ENSG00000172183	ISG20	0.112317	-0.0253182	0.196993	0.0911278	-0.0560893	0.0607994	0.162636	0.266357	0.0711592	0.240031	0.187863	0.200104	0.151751	0.0760841	0.144786	0.11769	0.110377	0.0142325	-0.0404456	-0.115681	-0.0680341	0.169271	0.179314	0.360018	0.197155	0.207313
ENSG00000187372	PCDHB13	0.19089	0.0449936	-0.0162812	0.192536	0.171792	0.131902	-0.0310329	0.245492	0.105287	0.22308	0.327106	0.182313	-0.0638565	0.0277599	-0.0846651	0.41468	-0.0213063	0.207722	7.09708e-05	0.248997	0.211124	0.135165	0.0189791	-0.0667039	0.19572	0.0199916
ENSG00000185404	SP140L	0.192105	-0.0428568	0.199456	0.193598	-0.0407668	0.11074	0.120416	0.14283	0.184025	0.159226	0.0236464	0.20824	-0.00357462	0.00232706	0.146672	0.125645	0.0508548	0.201059	-0.0589525	-0.0576135	-0.0228542	0.0590934	0.128112	0.55563	0.28178	0.151942
ENSG00000122420	PTGFR	0.173776	0.22759	-0.0660704	0.204969	0.115548	0.196195	0.162206	0.134587	-0.0787138	-0.15124	0.299767	-0.00231389	0.176247	0.0816695	-0.0018826	0.303363	0.411877	0.0671015	-0.0731213	-0.00384838	0.144734	0.0787254	0.0236807	0.314233	0.358601	-0.0871832
ENSG00000138696	BMPR1B	0.200902	0.15246	0.0864836	0.139029	0.200006	-0.0438709	-0.00922706	0.00285636	0.211316	0.0423142	0.131485	-0.0388547	0.201853	0.209678	0.0681188	-0.244493	0.171728	0.0075593	-0.109248	0.184366	0.170997	0.0340335	0.333035	0.301825	0.372833	0.231432
ENSG00000245694	CRNDE	0.0373175	0.031486	0.117646	-0.0570488	0.204907	0.205881	0.122457	0.0361906	0.0400094	-0.244471	-0.0109989	0.081	0.37747	0.298484	0.0944331	-0.24421	0.221394	0.0932481	0.138894	0.247002	0.149511	0.0651577	0.148224	0.715636	-0.0669755	0.205535
ENSG00000124067	SLC12A4	0.0501214	-0.029023	0.198701	0.150733	0.227941	0.0505794	0.0500651	0.0624518	-0.00722661	0.188528	0.0739028	0.168174	0.157808	0.16453	0.0645222	0.290782	0.145049	0.162166	-0.0130123	0.0294997	0.100361	0.086468	0.177889	0.114396	0.181334	0.160325
ENSG00000167615	LENG8	0.0978482	-0.127929	0.110897	0.00412417	0.103121	0.11199	0.136396	0.100085	0.192621	0.184366	0.236947	0.197112	0.0842711	0.0578429	-0.0431907	-0.177236	0.23515	0.0978304	0.0222324	0.14213	0.0519237	0.19863	0.177959	0.354324	0.257911	0.198962
ENSG00000196565	HBG2	0.125159	0.106706	-0.00307638	0.237523	0.234783	0.193652	0.0997847	-0.121767	0.0975522	0.111606	0.0167632	0.075976	0.295402	0.123191	-0.114932	0.0847563	0.328757	0.0535204	0.0449643	-0.217927	0.0790727	0.200265	0.140837	0.308402	0.337905	0.165583
ENSG00000073331	ALPK1	0.122255	-0.0373117	0.126298	0.141233	0.0630901	0.151386	0.108789	0.143214	0.189203	0.0572566	0.161584	0.200327	0.099681	-0.0146169	0.214852	0.24559	0.0353699	0.120175	0.0893232	-0.0938109	0.0211914	0.12149	0.103339	0.241286	0.257925	0.133797
ENSG00000130158	DOCK6	0.0217929	-0.141841	0.126632	0.132327	0.150216	0.143825	0.190226	0.00381663	0.116386	0.204064	0.0945516	0.0408269	0.231829	0.0129203	0.0759798	0.190577	0.304926	-0.0249349	0.265292	0.186774	0.122143	0.10378	0.141814	-0.116599	0.241752	0.182751
ENSG00000183087	GAS6	0.205499	-0.075759	0.126715	0.11035	0.0966154	0.09579	0.118713	-0.097936	0.244549	0.239598	0.187709	0.12931	-0.102656	0.150644	0.0187215	0.383373	0.00725684	0.0742698	0.248081	0.00444214	0.183382	-0.0888308	0.13098	0.152011	0.162936	0.295836
ENSG00000180769	WDFY3-AS2	0.166567	-0.0271572	0.0720989	0.0710778	0.262987	0.229132	-0.00197859	-0.167542	-0.0122445	0.187698	-0.0574338	-0.0195309	0.240281	0.175209	-0.103358	0.162121	0.279072	0.0737117	0.032835	0.196788	0.222273	0.163759	0.170702	0.270111	0.267886	0.146337
ENSG00000138134	STAMBPL1	0.174692	0.0653443	-0.106787	0.0649921	0.0515567	0.168813	0.0910525	-0.0229297	0.181949	0.122598	0.135539	0.0501541	0.302184	-0.0253379	0.0657783	0.16537	0.344246	0.189687	-0.0942259	0.0517461	0.180113	0.0330533	0.187325	0.307369	0.193087	0.123938
ENSG00000268041	ERFL	0.171172	0.0140527	0.116501	0.0829338	-0.0655509	0.0272811	0.199237	0.0775873	0.117471	0.197141	0.188367	0.183765	0.112752	0.117549	0.0564284	0.172742	0.226452	0.0847283	-0.0912391	0.0445984	0.0085371	0.13565	0.181417	0.263254	0.0975645	0.280818
ENSG00000185246	PRPF39	0.188045	0.0261878	0.0535471	0.0475225	0.126376	0.140527	0.123479	0.0190679	0.258358	0.14683	0.00419818	0.174807	0.16077	0.117759	0.025774	-0.0718182	0.19588	0.115094	0.067239	0.0443936	0.114631	0.046989	0.0777638	0.484396	0.19951	0.111892
ENSG00000059758	CDK17	0.113174	0.0789265	-0.114774	0.309794	0.176538	0.124225	0.144478	0.0910063	0.174482	0.185359	0.153795	0.017008	0.0127825	0.129965	0.0897323	0.179893	0.319092	0.158803	-0.000645526	0.0711712	0.0156586	-0.0887276	0.167868	0.158244	0.195121	0.133239
ENSG00000253910	PCDHGB2	0.187487	0.0896379	0.0779028	0.217014	0.11171	0.0720374	-0.0888429	0.320427	0.0854268	0.228184	0.277671	0.171132	-0.0435851	0.125054	-0.273365	0.412016	0.194135	0.175558	-0.0779552	0.165543	0.138169	0.106119	-0.0202829	0.083268	0.192586	0.0683208
ENSG00000185100	ADSS1	0.0528783	-0.143844	0.140582	0.115883	0.264424	0.151403	-0.0513059	-0.0387966	0.164637	0.159374	0.0915	0.145358	-0.00554542	0.197277	0.199698	-0.0385079	0.350856	0.1486	0.138914	0.290253	0.00118812	0.0618916	0.0906943	-0.0485479	0.200197	0.355945
ENSG00000238917	SNORD10	-0.033499	-0.0205924	0.109296	0.31225	0.0142024	0.2049	0.170529	0.118525	0.187745	0.202842	0.139745	0.0801492	0.0572011	-0.00896205	0.200125	0.0437943	0.207461	0.0881922	-0.0166916	0.0247475	-0.0546243	0.0522998	0.138447	0.431609	0.0832968	0.261865
ENSG00000196843	ARID5A	0.0499582	-0.0861214	0.233051	0.25041	0.147715	0.156234	0.204711	0.193293	0.169543	0.278115	0.163781	0.0843151	-0.0981628	-0.00962313	0.13341	0.377936	0.149064	0.122606	-0.072239	0.208355	-0.012074	0.0747732	0.242769	-0.173849	0.0882327	0.118434
ENSG00000173846	PLK3	0.030181	0.0367456	0.198401	0.347125	0.0762857	0.12286	0.214398	0.233374	0.0185567	0.102016	0.205809	0.183709	0.0465647	0.0750433	0.146974	0.416409	0.124854	0.016368	-0.0328616	-0.048167	-0.0654969	0.113602	0.23249	0.0501249	-0.072303	0.219417
ENSG00000166012	TAF1D	0.038658	0.0306294	0.012104	0.0943419	0.128715	0.128088	0.150103	0.135381	0.190363	0.194431	-0.0328374	0.0265346	0.275638	0.10549	0.12622	0.254446	-0.00464153	0.120808	0.0114308	0.0238936	0.0518973	0.161245	0.155369	0.351507	0.10538	0.155444
ENSG00000241404	EGFL8	0.174489	-0.13496	0.196637	-0.0074505	0.285226	0.191275	0.155496	-0.126705	0.168197	0.237322	0.188176	-0.109539	0.138752	0.0535094	0.0523574	-0.00520479	0.264804	-0.013533	0.0738145	0.0528457	0.177768	0.0534134	0.205845	0.397638	0.206789	0.113268
ENSG00000197976	AKAP17A	0.237583	-0.0486199	0.13155	0.148878	0.0586244	0.168457	0.20519	0.128088	0.127894	0.194502	0.172098	0.16168	0.0612752	0.0534655	-0.0227877	-0.191014	0.197693	0.0774674	0.0185979	0.0638401	0.0763724	0.321027	0.038858	0.31859	0.0395015	0.250685
ENSG00000198099	ADH4	-0.111732	0.420605	0.0561653	0.128511	-0.0516518	0.151703	0.163286	0.0891825	0.081065	0.191698	0.188015	-0.000803243	-0.0304647	0.00743385	0.0368365	0.142159	0.539269	0.122273	0.0871519	-0.117819	0.194053	-0.00209087	-0.0122595	0.170773	0.387105	0.1571
ENSG00000177721	ANXA2R	0.185938	0.059595	0.213889	0.0370259	0.15936	0.217245	0.104964	0.00181048	0.0290402	0.19136	0.217576	0.189559	0.0326786	0.146315	-0.107454	0.0372479	0.367262	0.188488	-0.0882904	-0.0357833	0.122469	0.0413326	0.066099	0.203763	0.288013	0.115648
ENSG00000067601	PMS2P4	0.0612936	-0.122295	-0.158492	0.154674	0.148773	0.0432824	0.139067	-0.0244378	0.0913144	0.151178	0.0333643	0.0979156	0.270288	0.113357	-0.245571	0.135359	0.464911	0.17739	0.128983	0.114136	0.126326	0.0463335	0.233128	0.385893	0.355538	0.0626422
ENSG00000163001	CFAP36	0.188154	0.0781338	-0.0596875	0.135939	0.234311	0.0404583	0.158804	0.00810611	0.169259	0.169938	-0.150975	-0.0915457	0.439786	0.108233	-0.0220114	0.0943429	0.209007	0.105387	0.0316024	0.249819	0.0412407	0.0284071	0.116358	0.314262	0.223032	0.16336
ENSG00000176809	LRRC37A3	0.149131	0.136507	0.0181837	-0.0165351	0.248361	0.228011	0.108807	-0.245902	0.187647	0.0375541	0.167721	0.109892	0.42077	0.0743722	0.0321286	-0.121334	0.180582	0.026501	-0.062846	0.0931727	0.114037	0.0275856	0.176484	0.443304	0.293514	0.150176
ENSG00000270923	NA	0.156068	0.109482	-0.0923133	-0.0133432	0.0749962	0.0937362	0.104057	0.21092	0.21745	-0.0102423	0.105774	0.181075	0.109513	0.145171	0.0360004	-0.050297	0.249721	0.0225429	0.0428169	0.20291	0.103783	0.131469	0.112701	0.434228	0.203242	0.095749
ENSG00000135365	PHF21A	0.140132	0.0107693	0.0904626	0.189445	0.218233	0.0482069	0.112258	0.102834	0.146631	0.291703	0.0361593	0.070398	0.216291	0.0979146	0.0445617	0.344907	0.083778	0.123243	-0.00181954	-0.0749747	0.231217	-0.0543756	0.186117	0.0589408	0.267052	-0.0039194
ENSG00000266010	GATA6-AS1	0.217854	-0.22395	-0.0146581	0.0758314	-0.0656618	0.194324	0.0827616	-0.123958	0.150175	0.231223	0.125988	0.0873501	0.32751	0.0142329	-0.0142761	0.254175	0.225618	0.00252256	0.130857	0.20148	0.0452049	-0.065622	0.251255	0.435505	0.29399	0.135381
ENSG00000084636	COL16A1	0.229153	-0.173119	0.0611501	0.0953117	0.23877	0.171301	0.212289	-0.063268	0.0142252	0.172735	0.18971	0.183474	-0.00825234	0.0267124	0.0262815	0.24727	0.303485	0.168015	-0.0390279	-0.0726872	0.104005	0.190108	0.133244	0.00887035	0.252523	0.302797
ENSG00000184205	TSPYL2	-0.0042736	0.0723427	0.0392895	0.148164	0.159674	0.111744	0.158065	0.158199	0.101998	0.204812	-0.0396932	-0.00189948	0.156387	0.185912	0.0855751	0.0425045	0.346801	-0.00545099	-0.0131068	0.29197	0.0880711	-0.055068	0.111076	0.434537	0.10838	0.0877674
ENSG00000168488	ATXN2L	0.0963979	-0.0397884	0.0262534	0.104654	0.191883	0.150666	0.141473	0.166463	0.0818157	0.123908	0.0362852	0.124256	0.299138	0.0176666	0.0713321	0.0967191	-0.00497305	0.0428653	0.0329792	0.0475625	0.0841414	0.0623688	0.172232	0.485497	0.164659	0.197127
ENSG00000253731	PCDHGA6	0.114594	-0.0322656	-0.0204102	0.122896	0.217061	0.213427	-0.0366353	0.0433665	0.290645	0.207442	0.292397	0.0907857	0.0181884	0.0536226	-0.140196	0.309058	0.0396161	0.129327	-0.0974704	0.223785	0.131481	0.0843643	0.0722046	0.301364	0.226049	0.117133
ENSG00000135473	PAN2	0.169827	-0.0179011	0.117969	0.0350242	0.171773	0.150185	0.0827756	0.0149433	0.21315	0.000534899	0.162146	0.123675	0.311496	0.0809815	-0.0361265	-0.0533197	0.211384	0.0592501	0.0415098	0.114658	0.0178857	0.0591237	0.116087	0.456916	0.202493	0.163311
ENSG00000204381	LAYN	0.149771	-0.209714	0.0942386	0.00498341	0.235108	0.113651	0.168568	-0.00810913	0.0180419	0.23263	0.122731	0.150151	0.386558	0.0199367	-0.0419564	0.263302	0.437439	0.0406831	-0.0633172	0.203711	0.0851307	0.0787623	0.0295142	0.0596369	0.297246	0.0990207
ENSG00000167604	NFKBID	-0.0109651	-0.0855545	0.184122	0.144383	0.0332839	0.130284	0.153908	0.286065	0.0342187	0.134393	0.203994	0.16536	0.314924	-0.0312772	-0.015601	0.170895	0.209884	0.157766	-0.148015	-0.185384	-0.0272331	0.135406	0.150099	0.42487	0.203396	0.231509
ENSG00000234329	NA	0.162548	0.146275	0.0517067	0.151624	-0.023518	0.10498	0.0300867	0.17441	0.114186	0.0999364	0.114772	0.0682526	0.0672482	0.0586014	0.0889056	0.0873732	0.191992	0.12912	0.138709	0.126514	0.0464013	0.112804	0.0427677	0.410144	0.125755	0.143018
ENSG00000205763	RP9P	0.229538	-0.0788664	0.0283665	0.146671	0.314738	0.182123	0.149693	-0.143296	0.14335	0.22338	-0.181986	0.0201174	0.25744	0.110348	-0.0274878	0.199345	0.259374	0.137228	-0.0158958	0.151463	0.280068	-0.00506112	0.226075	0.10495	0.180487	0.0703291
ENSG00000105877	DNAH11	0.0834962	0.0958883	0.0570814	0.176591	-0.0634327	-0.196957	0.0509519	0.00437009	0.234789	-0.0610668	0.412937	0.158147	0.404794	0.0897084	0.00412177	-0.11414	0.0246662	-0.00726771	0.186211	0.273979	0.0267808	0.199867	0.0253431	0.548341	-0.0347381	0.380661
ENSG00000232795	NA	0.109205	-0.00795796	0.0247441	0.111433	0.152698	0.209163	0.128432	0.0980222	0.245769	0.112563	0.0327024	0.0559156	0.190098	0.0859983	0.120177	-0.0185576	0.0247177	0.0651971	0.0838177	0.128898	0.16547	0.080344	0.0636439	0.318009	0.251762	0.128818
ENSG00000261824	LINC00662	0.235151	0.101766	-0.160537	0.111667	0.339533	0.177219	-0.00547574	-0.112082	0.256685	0.0337376	-0.314886	0.054256	0.412343	0.111386	-0.0768363	-0.0596752	0.223922	0.110489	0.000220244	0.207063	0.152914	-0.0382216	0.11558	0.539873	0.352396	0.191994
ENSG00000160801	PTH1R	-0.105417	-0.167012	0.25651	-0.0540784	0.234529	0.180075	-0.0217433	0.114531	0.159509	0.239603	-0.00231607	-0.0439339	0.349298	0.200697	-0.149614	0.149754	0.238093	0.0667572	0.146093	0.161904	0.203626	0.134778	-0.0465141	0.313296	0.321466	0.0771084
ENSG00000188004	NA	0.0939556	-0.0807015	-0.0237856	-0.0256535	0.214989	0.148856	0.0277063	-0.153149	0.0361599	0.139488	0.173199	0.163138	0.230517	0.100281	-0.173288	0.0687137	0.415287	0.0363574	-0.0671449	0.17281	0.212811	0.113342	0.174327	0.479792	0.314818	0.163513
ENSG00000278970	HEIH	0.157988	-0.156099	0.182194	0.0664137	0.306104	0.177739	0.155252	-0.104655	0.180612	0.177907	-0.068084	-0.0287835	0.28815	0.207556	-0.0926826	0.192729	0.131366	0.111407	0.0314078	0.0923331	0.197602	0.131569	0.0724114	0.194226	0.300583	0.0508501
ENSG00000230701	FBXW4P1	0.16782	-0.162722	0.0423723	0.274566	0.241727	0.233711	0.143554	0.277065	0.284225	0.178261	0.0450556	0.0516918	0.0268892	-0.0238455	0.0490378	0.0282814	0.353605	0.046663	0.0880463	0.149853	0.0177758	0.0298394	0.127247	0.0798255	-0.0125452	0.217567
ENSG00000141577	CEP131	0.224941	-0.0255365	0.117143	0.0822549	0.183869	0.20786	0.11321	0.00477066	0.10766	0.103335	0.148607	0.182337	-0.0269864	0.101757	-0.0161834	-0.0538363	0.206035	0.0557283	-0.0554638	0.103357	0.0858503	0.127882	0.0807626	0.410329	0.211312	0.274204
ENSG00000105372	RPS19	0.0889876	0.107595	0.200313	-0.0305794	0.126412	0.169376	0.203694	0.0287041	0.271166	0.161236	0.0332614	0.0718672	0.411888	0.0897932	0.107095	0.15217	0.0299374	-0.0711462	-0.0594291	-0.0554911	-0.0533996	0.085036	0.159596	0.512765	0.0848419	0.129051
ENSG00000081154	PCNP	0.17445	0.0647911	-0.0583484	0.172813	0.21826	-0.00695713	0.013817	-0.0457906	0.149606	0.269276	-0.0984924	0.0653557	0.187462	0.189719	-0.0701687	0.359739	0.147172	0.174055	-0.007214	0.143264	0.191742	-0.0637342	0.222897	0.328657	0.238683	-0.00681406
ENSG00000259933	LOC105371049	0.173008	-0.0103208	-0.0311235	0.165197	-0.0494182	0.0854423	0.102345	-0.0947436	0.167809	0.128737	0.232375	0.102361	0.132554	0.0314477	0.0209041	0.102094	0.23606	0.217353	0.0590429	0.0334288	-0.0682677	0.00101467	0.20414	0.465931	0.348621	0.198086
ENSG00000080823	MOK	0.11359	0.0221514	0.0500257	0.0250086	0.257105	0.235754	0.0952126	0.00123935	0.241871	-0.0364487	0.11278	0.126866	0.257643	0.108582	0.0374961	0.0892367	0.239849	0.0220054	0.00237722	0.0103477	-0.119608	-0.0113244	-0.0462237	0.542777	0.334866	0.240127
ENSG00000168918	INPP5D	0.191428	0.188343	0.19241	0.217272	0.01004	0.141911	0.189179	0.146423	0.0264176	0.229637	0.0681634	0.124738	-0.363997	0.139076	0.0788791	0.35514	0.0294782	0.0910616	-0.113204	-0.011135	0.052078	0.220303	0.279947	0.0588043	0.16691	0.243202
ENSG00000143995	MEIS1	0.0879584	-0.0853657	-0.0109052	0.0734474	0.189499	0.0751837	-0.0870282	-0.00935501	0.250681	0.220029	0.23244	-0.0228298	0.246761	0.0711407	-0.0826872	0.288987	0.153453	0.0983357	-0.0323627	0.131721	0.205054	0.149074	0.0376616	0.33084	0.368232	0.0714367
ENSG00000004939	SLC4A1	0.103275	0.0891089	0.133022	0.255768	0.191673	0.250895	0.149375	0.0298222	0.135729	0.178829	0.113194	0.0591988	0.033564	0.166096	0.0996522	0.0939134	0.163377	-0.0594204	0.0819183	-0.238766	0.163444	-0.00554083	0.185562	0.306488	0.124158	0.146981
ENSG00000116819	TFAP2E	0.245778	0.0264651	0.178969	0.101866	0.281913	0.19246	0.157646	-0.0457126	0.15393	0.047681	0.1365	0.340457	0.282317	0.0508316	-0.118659	-0.00239531	0.0795331	-0.0802835	-0.059977	-0.00973696	0.0546496	0.139568	0.241881	0.371016	-0.0177297	0.202221
ENSG00000163660	CCNL1	-0.0449456	-0.0834764	0.183137	0.256424	-0.0402044	0.163377	0.182781	0.0759449	0.208955	0.181502	0.18632	0.0739099	0.00782933	0.03852	0.163065	0.098007	0.146885	0.131244	0.0771987	-0.0013932	-0.0272211	0.128648	0.143445	0.388472	0.133703	0.174247
ENSG00000114857	NKTR	0.170607	-0.0666793	0.0673785	0.0780867	0.0282067	0.124903	0.126496	0.117928	0.218099	0.131264	0.195422	0.1373	0.143088	0.100397	0.0280738	-0.0513	0.235056	0.099436	-0.0394435	0.0194092	0.0659136	0.0983668	-0.0140348	0.44072	0.326102	0.165264
ENSG00000095464	PDE6C	0.135296	-0.00550685	0.0197077	-0.0729667	0.152364	0.221489	0.117136	0.169731	0.241975	0.130086	0.0373381	0.0807511	0.0759123	0.0993051	-0.0355657	-0.0587776	0.111833	0.0803713	0.0551815	0.170465	0.11018	0.192723	-0.0174797	0.546326	0.222034	0.165845
ENSG00000171163	ZNF692	0.185908	0.0105473	0.143538	-0.0317863	0.245163	0.19689	0.0920036	-0.0637827	0.18524	0.143228	0.0597027	0.123884	0.221038	0.0158843	0.0522536	-0.189846	0.0665089	0.0358835	0.0886109	-0.103464	0.20448	0.131405	0.146201	0.522959	0.247211	0.215818
ENSG00000189129	PLAC9	0.162147	-0.0310352	0.0753473	0.177369	0.220859	0.235387	0.120949	-0.0345817	-0.0939677	0.270076	0.202558	0.09057	-0.0663662	0.0904342	0.0492104	0.264987	0.31601	0.172696	0.0395088	0.0495371	0.112703	0.084991	0.0810921	-0.104141	0.218326	0.239681
ENSG00000111537	IFNG	0.196426	0.065203	-0.0190876	0.196058	0.00232446	0.0734453	0.0648017	0.171387	0.191269	0.177643	0.0593479	-0.00474998	0.143295	0.16505	-0.00724035	0.108119	0.396766	0.213159	-0.12401	-0.0451158	0.0418532	0.0734046	0.294013	0.224428	0.0765352	0.209638
ENSG00000064607	SUGP2	0.192144	0.0216776	-0.0399932	0.0845511	0.184025	0.150098	0.074328	0.0277611	0.163206	0.193315	0.063724	0.12109	0.148161	0.0440218	0.0234851	-0.00896134	0.18558	0.0732518	-0.0123049	0.0174318	0.0994018	0.024503	0.134	0.465651	0.293586	0.219931
ENSG00000113211	PCDHB6	0.086858	-0.0402751	0.075134	0.147554	0.233333	0.182219	0.115913	-0.0700971	-0.00228287	0.250159	0.199905	0.310395	0.0112958	0.113478	0.0564752	0.305557	0.39737	0.130034	-0.0421039	0.211976	0.138926	-0.190205	0.0297996	-0.0310315	0.226156	0.0963076
ENSG00000225492	GBP1P1	0.21212	-0.0233666	0.0555039	0.135395	0.211329	0.0538471	0.0811252	-0.107355	-0.0121403	0.179515	0.148941	0.26387	-0.0823112	0.189163	0.0686012	0.220115	0.170361	0.211771	-0.0605744	0.0122812	0.125779	0.121594	0.103727	0.409142	0.155338	0.0990765
ENSG00000141562	NARF	0.0228022	-0.0294788	0.121615	0.0431955	0.244337	0.240938	0.144582	0.109934	0.138419	0.247524	-0.0695543	0.101655	0.101806	-0.00546419	0.0189293	0.161129	0.0718958	0.071115	0.158852	-0.0284398	0.107959	0.0557199	0.147309	0.318312	0.180122	0.266204
ENSG00000180828	BHLHE22	0.17817	0.193862	-0.0288899	0.0516253	0.22982	0.20424	0.0263292	-0.00495853	0.136278	0.292661	0.160512	0.318818	-0.245443	0.143375	-0.256382	0.129618	0.328858	0.0426747	-0.0584171	0.112748	0.25897	0.2313	-0.0120024	0.0730048	0.274342	0.15925
ENSG00000119865	CNRIP1	0.108621	-0.0590882	-0.113452	0.139378	0.267943	0.235445	0.122911	-0.0314022	-0.10947	0.309429	0.228276	-0.0595191	0.1604	0.0811602	-0.077224	0.407482	0.298821	0.0208851	0.0170027	0.292998	0.133299	0.0236829	0.0458058	0.265245	0.219888	0.0103333
ENSG00000196236	XPNPEP3	0.0205253	0.154057	0.128822	-0.0584362	0.170986	0.22266	-0.02054	0.0849058	0.244042	-0.0377561	0.142688	0.133665	0.26779	0.159385	0.0843064	0.0597768	0.291081	0.039194	-0.085468	0.117859	0.0288962	-0.0537325	0.0653261	0.506345	0.142069	0.129141
ENSG00000141753	IGFBP4	0.136392	0.0244276	0.133578	0.201039	0.242494	0.223323	0.0471795	0.0926099	0.213839	0.144131	0.221067	0.0530981	0.136572	0.0229385	0.147627	0.381053	0.297759	0.108774	0.0171723	0.213406	0.104179	0.0291533	-0.084801	-0.171234	-0.00615847	0.0057433
ENSG00000094963	FMO2	0.110985	0.1087	0.182917	0.0775987	0.271672	0.0199992	0.0892138	0.0370827	0.186223	0.132	0.00380864	-0.0119711	-0.213693	0.119509	0.0440138	0.0901676	0.143379	0.0719023	0.128842	0.289484	0.27464	0.132135	0.133967	0.378255	0.0100892	0.123561
ENSG00000007341	ST7L	0.0640299	0.132479	0.0310071	0.0665219	0.175826	0.13293	0.0349907	0.0767071	0.104649	0.178391	0.0228958	-0.0115116	0.289614	0.156559	-0.056812	0.102075	0.146736	0.107281	0.151175	0.121348	0.113078	-0.0225018	0.131094	0.36553	0.224323	0.0953849
ENSG00000249859	PVT1	0.197058	0.032095	0.0650493	0.180158	0.174232	0.256278	0.152852	0.257455	0.181926	0.139164	0.0343022	0.174253	0.0354874	0.0514768	0.250167	-0.0284085	-0.129617	0.0610321	-0.0952859	0.0678224	0.0719716	0.145129	0.199777	0.177577	0.030297	0.251499
ENSG00000174456	C12orf76	0.219807	-0.0182271	-0.0676638	-0.0205062	0.299187	0.183808	0.0912356	0.0185544	0.12525	-0.00541913	0.0209021	0.11699	0.202868	0.0944837	-0.0634366	0.100972	0.201464	0.189759	-0.0311534	0.0936641	0.196244	0.0280909	0.145949	0.38926	0.298245	0.121689
ENSG00000119650	IFT43	0.113512	-0.0744009	0.155087	0.0967144	0.211206	0.161587	0.105034	0.0188575	0.197852	0.257185	-0.017667	0.0488016	0.250856	0.0271623	0.0613178	0.183512	0.0842348	0.115354	0.139043	0.0615464	0.0182674	0.0925369	0.13343	0.113572	0.244849	0.132275
ENSG00000266315	MIR4668	0.152842	0.0779978	0.0283482	0.176098	0.0903722	0.142877	0.0594167	0.0850395	0.0976367	0.186367	0.0699483	0.0657497	0.0307833	0.079157	0.147786	0.304072	0.14945	0.143582	0.0527627	0.0952457	0.0426761	0.0829107	0.168667	0.131221	0.132281	0.138378
ENSG00000181264	TLCD5	0.21451	-0.0708926	0.0228682	-0.0664328	0.273257	0.22223	-0.0320442	0.0461393	0.087493	0.245327	0.227355	0.0858711	0.163277	-0.00607153	0.0315045	0.0545721	0.184557	0.0278232	0.0660104	0.247025	0.158147	-0.0502233	0.0510171	0.373322	0.252097	0.122751
ENSG00000144810	COL8A1	0.0697848	-0.0174796	0.0803231	0.187477	0.304292	0.198086	0.220841	0.161088	-0.117662	0.111693	0.255185	0.00353701	-0.135401	0.208465	0.0366091	0.413484	-0.0257026	0.0654593	0.0911959	0.152273	0.194078	0.0889774	0.12143	-0.0197594	0.17254	0.110312
ENSG00000189320	FAM180A	0.152358	-0.124696	-0.0360909	0.0367038	0.184765	0.169471	-0.00148679	0.16243	0.179469	0.25322	0.136723	0.0550187	0.0765173	0.185934	0.0361564	0.148256	0.0901051	0.115478	0.115288	0.211617	0.23285	0.0825418	0.0736515	-0.021871	0.172529	0.243411
ENSG00000226312	CFLAR-AS1	0.0200339	0.00190444	0.12389	0.264299	0.101214	0.151293	0.0237021	0.281287	0.0789442	0.23211	0.0728414	0.0140678	0.00526205	-0.00348511	0.198563	0.192296	0.179077	0.117456	0.069956	0.00893659	0.106068	0.157711	0.0520653	0.231827	0.0557494	0.192958
ENSG00000131127	ZNF141	0.0433448	-0.0251259	0.209022	0.0475295	0.0683895	0.189204	0.111595	0.0759823	0.275539	0.161913	0.22977	0.148046	0.0948604	0.0762819	-0.0451202	0.0626862	0.206157	0.0461061	-0.108007	0.0966056	0.103926	0.047331	-0.012675	0.459785	0.25775	0.108424
ENSG00000099999	RNF215	0.092926	0.0967992	0.0587343	-0.0721661	0.271918	0.212669	0.118971	0.0982351	0.200851	0.0894244	-0.0320165	0.128605	0.236085	0.114079	-0.0342536	0.0889326	0.0967011	-0.0179501	0.020909	0.0427017	0.0170877	0.164569	-0.0144104	0.476388	0.258288	0.213465
ENSG00000185885	IFITM1	0.196906	-0.109327	0.225655	0.201722	0.0993173	0.160301	0.119387	0.0723372	0.0448714	0.285466	0.211988	0.0338057	0.00793608	0.0687908	0.133907	0.157849	0.308635	0.0630027	0.0687089	0.259335	0.0912412	0.0549849	0.00045876	0.0365732	0.00406275	0.128759
ENSG00000186399	GOLGA8R	0.0712685	0.143103	-0.0255701	0.102775	0.107438	0.00533821	-0.00642406	0.127859	0.121531	0.0238559	0.199812	0.21085	0.180417	0.118009	0.0543339	0.0876873	0.398913	0.132168	0.0491582	0.152453	0.0522496	0.0928496	-0.079159	0.185766	0.201727	0.218085
ENSG00000056558	TRAF1	0.0842744	-0.0515895	0.136102	-0.00804704	0.2372	0.0594078	0.0471344	-0.0960222	0.188307	0.229461	0.149544	0.158637	0.337755	-0.0145022	0.0613601	0.0105075	0.161257	0.0729092	-0.114529	0.0336022	0.0844719	0.0192	0.238843	0.425961	0.348584	0.126275
ENSG00000116783	TNNI3K	0.191216	0.102544	0.0298799	0.118404	0.208645	0.123299	-0.151078	0.128689	0.182278	0.126102	0.0766756	0.175446	0.0779032	0.098301	-0.075154	0.17083	0.364693	0.224135	-0.115709	0.126214	0.112259	0.125165	0.156846	-0.0109528	0.2178	0.14097
ENSG00000158859	ADAMTS4	-0.10871	0.0504978	0.0166864	0.279035	0.0632616	0.185924	0.158595	0.315187	0.0456096	0.212929	0.183855	-0.00488079	0.00253114	0.152849	0.202694	0.337033	0.105671	0.0465513	-0.0526592	0.240411	0.0196432	0.086036	0.158482	0.00821457	0.105616	0.114322
ENSG00000113263	ITK	0.239203	0.17002	0.0352097	0.175533	-0.0976756	-0.0279052	0.0389076	0.210882	0.092154	0.235771	0.165542	0.216705	-0.0353664	0.184929	0.0256884	0.324569	0.380058	0.0944816	-0.132393	0.0810251	0.00300265	0.0343765	0.282037	-0.0621668	0.0378552	0.252346
ENSG00000120328	PCDHB12	0.222525	0.115783	0.0375642	0.230669	0.18695	0.205474	0.154623	0.0280003	0.0536707	0.281568	0.278902	0.176021	-0.0213809	0.13932	-0.0288587	0.324132	0.16066	0.165737	-0.0628049	0.0635491	0.0937081	0.0903267	-0.0226391	-0.116882	0.119293	0.0459352
ENSG00000078795	PKD2L2	0.133447	0.00570489	-0.00687444	0.0583072	0.193081	0.210847	-0.00847041	-0.0401813	0.317239	0.138639	0.003414	-0.0496331	0.103539	0.114552	0.0485614	0.0224321	0.336647	0.147435	-0.0196619	0.14667	0.123262	0.0437936	0.0843065	0.358747	0.293057	0.161264
ENSG00000146350	TBC1D32	0.233559	0.0786388	-0.138018	0.0759907	-0.0732801	0.157799	0.0292506	0.0256245	0.213777	-0.00680122	0.183632	0.290166	-0.00927808	0.096265	0.0158495	-0.031142	0.404712	0.200665	0.0445081	-0.0254028	0.0260303	0.126354	0.0546301	0.525041	0.110378	0.31085
ENSG00000232593	NA	0.0475132	0.0553124	0.119647	-0.132138	0.226616	0.234417	0.119289	-0.112666	0.237825	0.130027	0.0963643	0.0704347	0.236742	0.0765027	-0.0407604	-0.0356947	0.257842	0.012343	-0.0360047	0.155269	0.154521	0.149499	0.0960135	0.403131	0.251399	0.145343
ENSG00000213096	ZNF254	0.17796	0.0489826	0.136982	0.0370212	-0.00748196	0.18003	0.145464	0.241412	0.370079	0.233114	0.0569311	0.0462081	0.046062	0.164613	0.00343003	0.0900651	0.197184	0.075175	0.0744105	0.192623	0.19579	-0.144563	-0.00342059	0.163697	0.0524209	0.14439
ENSG00000248858	FLJ46284	0.186832	-0.0781824	0.0413679	0.0153914	0.188661	0.179364	0.0944168	-0.0613892	0.253531	0.187261	0.0419384	0.123084	0.0387082	0.0519558	-0.0654576	0.0379077	0.192944	0.0403844	0.111735	0.233903	0.132621	0.089069	0.0511884	0.342072	0.252869	0.235796
ENSG00000259125	LRP1-AS	-0.0188896	-0.00660753	0.0782188	0.0755589	0.145286	0.248075	0.112743	0.107016	0.0590159	0.140297	0.0521251	0.0793861	0.161393	0.105006	0.0201842	0.280747	0.120134	0.0386606	0.145196	0.0488479	-0.0620332	0.168183	0.184271	0.183947	0.304156	0.146879
ENSG00000105185	PDCD5	-0.0276957	0.0765729	0.0531397	-0.0484409	0.230771	0.106803	0.0198014	0.0536354	0.158573	0.178372	-0.0361396	0.0947611	0.21768	0.125107	0.157603	0.186006	0.103217	0.0818734	0.0732342	0.0425618	0.0496213	0.153638	0.152158	0.471024	0.152803	0.090553
ENSG00000116690	PRG4	0.0902957	0.00218137	0.072111	0.0747198	0.313879	0.265369	0.170711	0.0563167	-0.138878	0.248072	0.140528	0.0384586	0.0379082	0.101096	0.103731	0.323273	0.126666	0.0086987	0.0880127	0.253951	0.0596682	0.191834	0.0812723	0.0355332	0.0812833	0.0903441
ENSG00000111052	LIN7A	0.00567082	-0.0286482	-0.0722933	0.149194	0.199213	0.16962	-0.133744	-0.00265762	0.128521	0.157299	0.01285	0.217118	-0.0392047	0.083212	-0.0622931	0.443608	0.326197	0.0631981	0.157249	0.168624	0.17146	0.014845	-0.0457698	0.57547	0.254299	0.00378523
ENSG00000143774	GUK1	0.104558	-0.169971	-0.0478222	0.12966	0.235526	0.174067	0.2108	0.0863409	0.181888	0.315897	0.0111576	0.000923232	0.226266	0.0679128	-0.0331414	0.179917	0.265695	0.0727419	0.121722	0.023118	0.101398	0.086772	0.233082	0.202471	0.0105492	0.122061
ENSG00000267680	ZNF224	0.220667	-0.0110981	0.158472	-0.0567174	0.0311059	0.139644	0.131227	0.0234868	0.280667	0.166286	0.14392	0.136993	0.0555616	0.156653	0.12778	-0.0250068	0.135958	0.0900053	0.0810294	0.10055	0.103664	0.0607086	0.00648963	0.244946	0.290796	0.119698
ENSG00000197162	ZNF785	0.187774	-0.0198199	0.0897819	-0.0339176	0.198308	0.208887	0.0836348	-0.0548373	0.163896	0.0880145	0.153971	0.140389	0.215012	0.0933262	-0.0370776	-0.0390014	0.173945	0.0785821	0.130036	0.0571185	0.117638	0.0883586	0.0294714	0.474441	0.176333	0.148765
ENSG00000209480	SNORD83B	0.028173	0.0256623	0.0565429	0.155884	-0.00833075	0.0959678	0.167353	0.34107	0.170264	0.142752	0.0891115	0.172515	0.0938861	0.00848324	0.100658	-0.00764014	0.120294	0.0272742	0.0705603	0.0258687	-0.0955008	0.14183	0.137316	0.370209	0.223856	0.258057
ENSG00000160336	ZNF761	0.104341	0.233197	0.0937382	0.0916483	0.182811	0.129864	0.0740611	-0.0482762	0.221024	0.0238605	-0.00446936	0.148822	0.268642	0.18823	0.101253	-0.100083	0.185398	0.191225	0.119437	-0.0103038	0.105092	0.120577	0.105388	0.221208	0.174319	-0.0089834
ENSG00000163728	TTC14	0.192388	-0.0264005	-0.0625028	-0.0172389	0.179124	0.149315	0.0788303	-0.111135	0.24531	0.176965	0.14911	0.119224	0.2198	0.073173	-0.116156	0.0401551	0.184059	0.116556	-0.0490806	0.183516	0.161575	0.0203379	0.192566	0.236681	0.38826	0.187224
ENSG00000122862	SRGN	0.00863805	0.000397072	0.200829	0.312956	0.138022	0.18703	0.152113	0.125445	-0.0760987	0.232459	0.17747	-0.00721756	-0.215309	0.203543	0.0946779	0.380893	0.188004	0.0233513	-0.00673176	-0.0663122	0.0198736	0.24737	0.210951	0.0353769	0.160537	0.182642
ENSG00000188687	SLC4A5	0.131019	0.0548026	0.00847477	0.12875	0.178342	0.157352	0.108282	0.126679	0.223421	-0.0412194	0.262038	0.20921	0.147578	0.112641	0.00687744	0.0912969	0.247263	0.156576	-0.122923	0.0991328	0.0573628	0.00304056	-0.0464006	0.146778	0.293459	0.17081
ENSG00000011243	AKAP8L	0.178217	-0.0757662	0.220779	0.0689662	0.243918	0.163124	0.127051	0.0699118	0.162615	0.255653	0.0459114	0.116019	0.129173	0.0882638	0.023633	-0.120751	0.186681	0.00309088	-0.00542851	-0.0150901	0.178997	0.0403364	0.0282888	0.412936	0.198466	0.183669
ENSG00000132485	ZRANB2	0.17124	0.0444495	-0.0502	-0.0729297	0.0894855	0.0953481	-0.036274	-0.00276607	0.281969	0.0674933	0.11752	0.165078	0.151361	0.0947385	-0.0110884	0.105735	0.224674	0.0974724	-0.0387376	0.0970042	0.122926	0.0281227	0.101999	0.485622	0.37771	0.199016
ENSG00000176531	PHLDB3	0.137311	-0.0829131	0.20408	0.0370576	0.0417402	0.0766022	0.227726	0.0305204	0.181362	0.253213	0.0338411	0.195996	0.154106	0.18803	0.108828	-0.119568	0.207655	-0.0291908	-0.054112	0.223831	0.140557	0.0893452	0.226438	0.364761	-0.134836	0.204084
ENSG00000077312	SNRPA	-0.00694219	-0.0398203	0.251302	-0.0233626	0.158578	0.140387	0.149239	-0.112579	0.105102	0.238437	0.183843	0.0452688	0.370093	0.0629621	0.0817854	0.0749804	0.192509	-0.0496486	-0.0102133	0.0458856	0.117284	0.0701575	0.205849	0.368962	0.208487	0.0777464
ENSG00000185650	ZFP36L1	0.0689256	0.0369713	0.148477	0.230939	0.119969	0.100987	0.100963	0.175688	0.249372	0.188106	0.109449	0.0982378	-0.0507108	0.0943013	-0.0421702	0.278817	0.364441	0.210248	-0.124384	0.0926004	0.135875	0.0887465	0.155386	-0.097389	0.0796564	0.0923142
ENSG00000139154	AEBP2	0.207119	0.233295	0.0481743	0.198056	0.204803	0.0514123	0.087163	0.0274935	0.333253	0.157406	-0.0650082	0.0944158	-0.154174	0.130909	0.0233855	0.26525	0.146543	0.185228	-0.0240643	0.303082	0.135086	-0.0416228	0.131091	0.168135	-0.0184473	0.0769819
ENSG00000261087	NA	0.144703	0.0762801	0.178292	-0.124225	0.361738	0.208769	0.0635171	-0.135635	0.0986825	0.270533	-0.0683623	0.0067794	0.117336	0.183531	-0.0913709	0.28087	0.128604	-0.0222469	0.0828193	0.0580848	0.240623	0.0468587	0.181794	0.310967	0.231972	0.0722356
ENSG00000163682	RPL9	-0.0225742	-0.00504883	0.154922	0.0380327	0.171856	0.00504845	0.0867894	-0.020773	0.164891	0.178552	0.0566817	0.04253	0.307885	0.0826658	-0.0522458	0.282748	0.239717	0.114767	0.0100515	0.067474	0.0469352	0.0931698	0.183088	0.42563	0.180645	0.0676108
ENSG00000228727	SAPCD1	0.1782	0.135941	0.202778	0.00179155	0.0327321	0.185961	0.103199	0.0333216	0.15714	0.0176985	0.182019	0.251218	0.296	0.0203916	-0.071091	-0.198396	0.351464	0.0104564	-0.044433	-0.085692	-0.0575875	0.118032	0.120909	0.497523	0.199072	0.26209
ENSG00000237424	FOXD2-AS1	0.0841198	-0.081646	0.220855	-0.107418	-0.0988506	0.25753	0.122709	-0.17566	0.150919	0.25748	0.106253	0.0875461	-0.0111176	0.102777	-0.0462744	0.387872	0.219679	0.0489247	0.178515	0.205712	0.21378	-0.10915	0.177474	0.297075	0.297689	0.113334
ENSG00000163516	ANKZF1	0.232182	-0.107003	0.158879	-0.0775864	0.122317	0.152555	0.0938607	0.0531121	0.134838	0.215263	0.0742303	0.135538	0.1382	0.112057	0.0445419	-0.189686	0.16043	0.110454	0.0552989	0.12597	0.162619	0.17192	0.0940854	0.391622	0.170743	0.162802
ENSG00000139182	CLSTN3	-0.0273643	0.0463099	-0.14506	0.0195608	0.122856	0.207846	0.144483	0.180639	0.140315	0.114452	0.216187	0.182999	0.0956203	0.0128791	0.0272203	0.336472	0.206324	0.044646	-0.0590808	0.00830998	0.0745235	0.0196704	0.150324	0.291398	0.221663	0.265859
ENSG00000245067	IGFBP7-AS1	0.134445	-0.0536478	0.05685	0.175019	0.227099	0.157215	0.207951	0.0352336	0.156154	0.286366	0.109224	0.166174	-0.196205	0.0195776	-0.0493049	0.199755	0.268746	0.166293	-0.0284292	0.0921186	0.160739	0.0246631	0.209815	-0.111955	0.219855	0.265228
ENSG00000140931	CMTM3	0.179401	0.0644552	0.266055	0.153724	0.253601	0.270162	0.201053	0.039728	-0.127784	0.207375	0.215641	0.184831	0.06037	-0.00527517	-0.0785299	0.384792	0.0251237	0.104142	-0.107523	0.0117109	0.173571	-0.00756464	0.0485243	0.0441533	0.174819	0.162124
ENSG00000109475	RPL34	0.063535	-0.0422739	0.177175	0.0333746	0.148141	0.0552323	0.179694	-0.132796	0.151343	0.169775	0.066165	0.0294592	0.395976	0.0873801	-0.0711326	0.177238	0.226261	0.113319	-0.0529839	0.0299777	0.0548987	0.134716	0.161363	0.386202	0.281881	0.074699
ENSG00000118482	PHF3	0.149374	0.158602	0.0279869	0.125626	0.105534	0.0349146	0.0160486	0.0742913	0.227593	0.133944	-0.0280204	0.0405169	0.0895096	0.190074	0.0346884	0.167687	0.200842	0.143047	0.0879417	0.177706	0.1865	-0.014747	0.0088286	0.343085	0.245056	-0.0281523
ENSG00000135541	AHI1	0.207136	-0.0509406	-0.133184	0.174982	0.114186	0.14496	0.158211	0.155627	0.35339	0.0574912	0.0213839	0.135827	0.217076	0.0609414	0.0672985	-0.000117991	0.254562	0.114805	-0.0370887	0.049181	-0.0167189	0.0521232	0.140215	0.365649	0.162878	0.127071
ENSG00000164037	SLC9B1	0.0325131	0.137883	-0.0412333	0.153657	0.155228	0.151782	0.0802278	0.0940673	0.0940951	0.0311179	0.118267	0.215415	0.099538	0.178272	-0.0713714	0.0793647	0.458257	0.182218	-0.113232	0.0449362	0.0883146	-0.000102484	0.076681	0.264298	0.288167	0.0978098
ENSG00000124222	STX16	0.0851097	-0.0468322	0.0424556	-0.0925124	0.218213	0.134771	0.104707	-0.100775	0.246042	0.147762	0.206411	0.130936	0.246904	0.085574	-0.0153207	-0.0851697	0.253206	0.109688	0.00438243	-0.0317573	0.20275	0.0293699	0.208355	0.360662	0.300379	0.150541
ENSG00000085741	WNT11	0.0895307	0.208222	0.104945	0.119557	0.125765	0.193849	0.0342442	-0.113899	0.167878	0.200111	0.202121	-0.178412	0.0625677	0.0634033	-0.0311419	0.164046	0.335481	0.0213293	0.32162	0.11167	0.136013	-0.18044	0.107655	0.344574	0.286149	-0.0024473
ENSG00000254245	PCDHGA3	-0.0138621	0.191657	-0.0153392	0.0755107	0.142141	0.126951	0.0245888	0.374746	0.127287	0.12317	0.176028	0.0870075	-0.0309688	0.205059	-0.137228	0.322701	0.354558	0.0465706	0.0176998	0.150013	0.106301	0.0152717	-0.0026348	0.100432	0.183166	0.143167
ENSG00000125952	MAX	0.229512	-0.109129	0.208011	0.120168	0.203554	0.101129	0.149462	0.0459389	0.146424	0.279022	-0.047387	0.103945	0.0821629	0.131059	0.0909787	0.110507	0.0635317	-0.0168373	0.0953969	-0.0134236	0.25861	0.0844489	0.187737	0.30655	0.0458468	0.0353377
ENSG00000111790	FGFR1OP2	0.169844	-0.0825048	-0.00211473	0.0723696	0.250339	0.12773	0.161063	-0.0592056	0.161406	0.172249	-0.0137026	-0.0285034	0.0938587	0.0953879	-0.0381825	0.37831	0.17796	0.113265	0.0476643	-0.0594638	0.0995798	0.0369524	0.22905	0.416732	0.266126	0.105861
ENSG00000197457	STMN3	0.212519	0.0143617	-0.0389238	0.114626	0.213688	0.183707	0.119085	0.178402	-0.0100383	0.298487	0.180064	0.239216	0.129392	0.0833471	-0.0739755	0.220402	0.29469	0.094923	-0.152379	0.0814674	0.0285846	0.0848643	0.175618	0.148084	0.0261966	0.0438434
ENSG00000106631	MYL7	0.0896595	0.104895	0.161142	0.232513	0.190957	0.122021	-0.0218636	0.152587	0.0244267	0.0824743	0.0813536	0.151549	0.0124694	0.186987	-0.160422	0.213813	0.0162386	0.0804299	0.050381	0.135358	0.184354	0.0667794	0.0777144	0.312532	0.110898	0.230829
ENSG00000226648	PLCG1-AS1	0.086979	0.0610745	0.0610208	0.0624788	0.19366	0.152554	0.0942894	-0.0119338	0.113425	0.169868	0.0598809	0.0833908	0.107762	0.167501	0.0172719	0.100599	0.341181	0.137818	-0.201523	0.143496	0.0853243	0.08259	0.0894269	0.240539	0.297254	0.154143
ENSG00000124380	SNRNP27	-0.00809024	0.146581	0.0429374	0.126748	0.211847	0.0729569	-0.108908	0.0819301	0.0266664	0.201454	-0.0479566	-0.0506662	0.15386	0.0850309	-0.0353167	0.394995	0.176121	0.218179	0.073004	0.133701	0.0979842	-0.0336015	0.251879	0.348013	0.202222	0.127559
ENSG00000127957	PMS2P3	0.198615	-0.145033	-0.0567324	0.0772751	0.153249	0.135533	0.155699	0.0365907	0.188018	0.123091	0.145432	0.186107	0.083607	0.00940367	0.112897	-0.155332	0.249888	0.130307	0.00242397	0.188513	0.11559	0.147297	0.152609	0.344945	0.0989679	0.208773
ENSG00000267369	NA	0.189622	0.058016	0.169315	0.0394733	0.0468015	0.0278538	0.120186	0.0358977	0.160692	0.235647	0.064758	0.152994	-0.0326393	0.0566689	0.0153518	0.334966	0.319072	0.121237	-0.0273976	-0.105253	0.127784	0.0843488	0.257751	0.1701	0.048686	0.215217
ENSG00000163584	RPL22L1	0.0903749	0.0962672	0.192089	0.104266	0.106313	0.147477	0.128686	0.0145537	0.0435547	0.0679946	-0.0571777	-0.0031682	0.41141	0.113246	0.229849	0.370891	0.149636	0.0668943	0.00874416	-0.110392	0.0742434	0.118589	0.147646	0.220316	0.0491678	0.104683
ENSG00000162687	KCNT2	0.133061	-0.018859	-0.114643	0.140433	0.214726	0.14256	0.177281	0.0148982	0.255899	0.17131	0.166705	0.109445	-0.087455	0.0697418	-0.115418	0.36393	0.429243	0.0617783	0.0197582	0.0371956	0.0725808	0.0502984	0.234559	-0.127631	0.227799	0.256867
ENSG00000142920	AZIN2	0.223025	0.0289476	-0.14156	0.0237138	-0.0335259	0.160983	0.220727	-0.210213	0.0409452	0.169844	0.178928	0.202701	0.236407	0.066824	-0.125353	0.162816	0.29424	0.134238	-0.0366699	0.0752674	0.156356	-0.0901016	0.171103	0.475623	0.249428	0.251061
ENSG00000144935	TRPC1	0.192555	-0.0154788	-0.100753	0.0832776	0.209888	0.135668	-0.00459877	0.00600096	0.112362	0.0899023	0.131842	0.122289	0.161899	0.10216	0.0888841	0.252954	0.416673	0.0980673	-0.0815591	0.20454	0.13252	-0.0136752	0.0501197	0.135842	0.257629	0.116372
ENSG00000267121	LOC339192	0.219418	0.271312	-0.0434427	0.053699	0.176071	0.187157	0.0417903	-0.0323018	-0.00626789	0.199048	0.16221	0.247636	0.139026	0.0177594	-0.125606	0.308698	0.333016	0.212057	-0.0999256	-0.185617	0.0504712	0.0309199	0.262748	0.0564186	0.216953	0.190957
ENSG00000095794	CREM	0.054248	0.0123769	0.0944161	0.247889	0.194779	0.146885	0.0529675	0.167246	0.0236085	0.273447	0.0159293	0.0568698	0.150667	0.134237	0.0434693	0.226855	0.200402	0.12099	0.0397888	0.186828	-0.0165579	0.0527673	0.246766	-0.0339894	0.153693	0.0362496
ENSG00000146856	AGBL3	0.102752	0.193126	0.0382489	0.0164114	0.212858	0.0955168	0.093922	-0.217749	0.259712	0.0637585	0.293069	0.25112	-0.0686076	0.0912078	-0.0241628	-0.0593987	0.218812	0.180076	-0.0485757	0.140965	0.0562986	0.0299447	0.0637568	0.417304	0.263854	0.216014
ENSG00000138650	PCDH10	0.00224459	0.108071	-0.170379	0.267081	0.201281	0.0679726	0.178989	0.123873	-0.105968	0.152022	0.2215	0.167753	-0.236876	0.211352	-0.0212811	0.271536	0.0797327	0.0448077	-0.00261677	0.0784924	0.125702	-0.0395455	0.00883713	0.513242	0.179357	0.45266
ENSG00000177606	JUN	0.18148	0.00311739	0.0316779	0.291152	0.0430966	0.127987	0.0295329	0.150295	0.221	0.0957728	0.102361	0.234086	-0.111701	0.0274781	-0.0186697	0.288775	0.255217	0.245996	0.145622	-0.075035	0.0903283	0.101194	0.229975	0.0924859	0.0290072	0.0659879
ENSG00000182903	ZNF721	0.136299	0.049853	-0.120068	0.0843159	0.0750942	0.212232	0.11622	0.0420177	0.361151	0.181129	0.110457	0.0961548	0.00691693	0.153121	0.026715	0.112058	0.271143	0.127644	-0.0652232	0.114102	0.113355	0.0266765	0.0264651	0.486385	0.0860561	0.0476822
ENSG00000120217	CD274	-0.0314267	-0.106943	-0.0902838	0.190723	0.0636893	0.147665	-0.124044	0.283475	-0.0378826	0.154365	0.0834811	0.00438546	0.23718	0.190393	0.0162587	0.184854	0.308076	0.0802641	-0.0613743	0.0972129	0.0347713	0.144382	0.199589	0.441581	0.241597	0.222572
ENSG00000135185	TMEM243	0.174199	0.0268518	0.107882	0.0131129	0.0533828	0.218948	0.168624	0.197336	0.0100945	-0.188649	0.229836	-0.0878416	0.296284	0.13409	0.0397242	0.185994	0.218722	0.155385	-0.0843246	0.0252056	0.0750981	0.00643907	0.0263642	0.34996	0.357204	0.164471
ENSG00000119048	UBE2B	0.124307	0.0703984	-0.0333654	0.19243	0.25349	0.128014	0.00448488	-0.0456489	0.199184	0.256742	0.120913	0.0137842	0.111257	0.135215	0.0592912	0.316791	0.0130728	0.147177	0.154465	0.0283588	0.245634	-0.0989718	0.242353	0.104854	0.0577709	0.0721296
ENSG00000181513	ACBD4	0.124568	-0.0519106	0.192299	-0.120761	0.172713	0.111334	0.105606	-0.127381	0.13912	0.0564369	0.279094	0.204681	0.183655	0.147165	0.00536473	0.0806757	0.137701	0.0677878	0.151853	0.0892857	0.104653	-0.0773692	0.183314	0.308674	0.296462	0.108914
ENSG00000163126	ANKRD23	0.166018	0.0874861	0.210989	-0.0585467	0.287678	0.206694	0.0918214	-0.0567799	0.153635	0.0622868	0.0203344	0.0821161	0.27532	0.0109358	-0.0637038	0.0117408	0.184713	0.0791026	-0.0841833	-0.020109	0.100494	0.1385	0.0715735	0.487398	0.297983	0.130273
ENSG00000128805	ARHGAP22	0.154306	0.271459	0.0483734	0.117596	0.292435	0.213062	0.264825	0.332662	0.0543539	-0.0308714	0.179497	0.190566	-0.0420164	0.0877672	0.0317039	0.144101	0.132022	0.135305	-0.0703287	-0.123575	0.162606	0.0840399	-0.208225	0.033281	0.156703	0.261683
ENSG00000044459	CNTLN	0.189087	-0.0526277	0.124682	0.13066	0.187757	0.121351	0.0444638	0.0181857	0.14379	0.0192445	0.123812	0.116133	0.157584	0.0469386	-0.0826337	0.293514	0.145726	0.100783	-0.0330423	0.283469	0.113536	0.0068573	0.134141	0.376227	0.277358	-0.113768
ENSG00000147138	GPR174	0.294508	0.141976	0.0457168	0.0385643	-0.0143322	0.0369643	0.0228365	0.0681846	0.236503	0.182729	0.122489	0.1606	0.10061	0.0788105	-0.0976544	0.256634	0.316224	0.146173	-0.0656422	0.0369795	0.0929854	0.00793878	0.251522	0.100923	0.100582	0.20987
ENSG00000185201	IFITM2	0.0735561	-0.0746167	0.241811	0.202959	0.185729	0.164528	0.111357	0.150589	0.0299968	0.261312	0.213158	0.0363396	0.0301834	0.0162064	0.163182	0.34342	0.219012	0.0179202	0.0114479	0.0390874	0.0685395	-0.076033	0.035975	0.107444	0.166392	0.13037
ENSG00000264573	NA	-0.0328067	0.135358	0.00276118	0.247398	0.030134	0.175015	0.124021	0.187775	0.186783	0.139231	-0.0183751	0.0697493	0.0720876	0.0757669	-0.00346688	0.0184924	0.0658622	0.119963	-0.0109495	0.228133	0.16169	0.148923	0.190132	0.333779	0.0971505	0.124147
ENSG00000111676	ATN1	-0.01196	0.002011	0.172747	0.0695555	0.162707	0.118035	0.182309	0.182362	0.0921378	0.243536	-0.0220854	0.117049	0.257732	0.0595394	0.0912378	0.0577558	0.0881828	0.0298376	0.0558128	0.170119	0.0676498	-0.0148726	0.00255095	0.454074	0.177663	0.0618043
ENSG00000077942	FBLN1	0.150768	0.0441605	0.158916	0.0996831	0.174784	0.220173	0.0647106	0.0371663	0.00045593	0.185873	0.231431	-0.0233979	0.0595546	0.089857	0.122317	0.359601	0.399419	-0.0170584	-0.00492621	0.101754	0.129389	0.0886544	-0.00768059	0.205577	0.0843148	-0.0895678
ENSG00000244219	TMEM225B	0.121114	0.0928967	0.122362	0.0585993	0.172269	0.0970735	0.105042	-0.0533156	0.178208	0.216302	0.156957	0.105901	0.116087	0.172143	-0.0372683	0.173296	0.433978	0.0966203	-0.0758844	0.0978178	0.0917625	-0.0290539	0.109228	0.0931761	0.140256	0.107932
ENSG00000060339	CCAR1	0.165142	0.0884224	0.100464	0.146265	0.0412677	0.0191458	0.0091164	0.166595	0.175409	0.153092	-0.0290401	0.0770624	0.351057	0.126297	0.17728	0.112475	0.124072	0.158659	-0.0138961	0.0544917	-0.0578789	0.0458166	0.0771903	0.401352	0.107627	0.0854605
ENSG00000226318	NA	0.0942674	0.0418551	-0.061598	0.00493638	0.204789	0.160773	0.0287612	0.0718546	0.147133	0.0849081	0.0958292	0.0326633	0.148214	-0.0160364	0.0521181	0.193174	0.141192	0.104672	0.02619	0.152291	0.159626	0.0976553	0.174456	0.305384	0.242428	0.173165
ENSG00000136244	IL6	-0.058932	0.0879455	0.184648	0.271435	0.148486	0.248696	0.0491306	0.0831237	0.0392144	0.130205	0.300319	0.084391	-0.13771	0.0959907	0.150172	0.299429	0.159392	0.127409	-0.0760621	0.103582	0.0632643	0.0673283	0.205456	0.0113218	0.145436	0.0763115
ENSG00000197912	SPG7	0.137158	-0.0949574	0.0212507	0.0906858	0.0182111	0.181387	-0.00639562	0.0512093	0.228415	0.0789549	0.0421438	0.15378	0.26175	0.0894791	0.0824001	0.0250953	0.277304	0.0683787	0.117761	0.0347121	-0.00598187	0.207994	0.0687026	0.419348	0.137221	0.173109
ENSG00000087074	PPP1R15A	0.0797308	-0.138163	0.0416987	0.3089	0.128928	0.15183	0.128654	0.208747	0.130924	0.158899	0.0374499	0.0507466	0.0960973	0.00460442	0.0715796	0.34077	0.170071	0.180533	0.187368	0.0260778	0.0128006	0.0299868	0.318821	-0.0724237	0.105548	0.0987664
ENSG00000136147	PHF11	0.195175	0.0251698	0.176443	0.0684708	0.210693	0.141099	0.147178	0.0919657	0.199833	0.173277	0.0611852	0.158924	0.201943	0.0887198	0.0349001	0.110495	-0.0492115	0.130763	0.070386	-0.0515781	0.122613	0.0549232	-0.025727	0.215527	0.18963	0.115274
ENSG00000139899	CBLN3	0.130112	0.00862187	0.0512327	-0.0615394	0.236758	0.202008	0.0867731	0.184002	0.139094	0.188598	0.116884	0.0605468	0.324211	0.0237806	0.0588652	0.105386	0.0453294	0.122807	-0.128062	0.0283481	0.185492	-0.0639259	0.192059	0.308368	0.250394	0.0593924
ENSG00000134533	RERG	0.224737	-0.0156152	-0.0613064	0.0841773	0.213646	0.224727	0.195227	-0.00855035	0.14463	0.216158	0.150504	-0.0391069	0.0447723	0.117791	0.0631895	0.336671	0.495379	0.0975629	-0.0456976	0.182209	0.112176	0.115282	0.060342	-0.309252	0.217287	0.0380092
ENSG00000196312	MFSD14C	0.125782	-0.0585309	-0.101494	0.0362739	0.251777	0.147221	0.108382	-0.079762	0.243269	0.121787	0.234271	0.0630088	0.26697	0.0307941	0.105729	0.000797148	0.259929	0.0325225	-0.038304	0.0804241	0.16776	0.0515322	0.213844	0.267607	0.190909	0.131934
ENSG00000232878	DPYD-AS1	0.070398	0.004314	0.0271171	0.0964212	0.171752	0.191537	0.123172	0.0503437	0.176494	0.0175915	0.0762982	-0.0711278	0.179256	0.157804	-0.00179781	0.151709	0.220548	0.0655419	0.106938	0.100426	0.0531555	0.0889368	0.167615	0.322437	0.147412	0.159731
ENSG00000213809	KLRK1	0.247998	0.152602	0.188938	0.0567218	-0.0654725	-0.0209362	0.0722958	0.121315	0.188229	0.15094	0.0847266	0.238725	0.0677306	0.187628	-0.106143	0.203518	0.175639	0.143581	-0.109164	-0.00108959	0.0482563	0.0845511	0.301771	0.149032	0.0816181	0.209706
ENSG00000100450	GZMH	0.266837	0.0535845	0.204845	0.124283	0.0476793	0.028298	0.0899883	-0.00408641	0.11656	0.186824	0.117327	0.149853	0.162492	0.112625	0.0763225	0.149185	0.177812	0.132335	0.128693	0.0854994	-0.0317881	0.130739	0.259125	-0.0508125	-0.0351293	0.171714
ENSG00000252699	SNORA21B	-0.0231781	0.0498623	0.0155976	0.153396	0.0607233	0.0985283	0.0809371	0.0957105	0.0928413	0.136905	0.0464351	0.078981	0.192434	0.171745	0.166317	0.22513	0.148858	0.0914684	-0.00581054	0.143332	-0.135955	0.143423	0.00682051	0.401753	0.210128	0.203419
ENSG00000277778	PGM5P2	0.14399	0.186016	-0.0324056	-0.0801788	0.151104	0.068843	-0.0771726	0.0232922	0.233189	0.0585247	0.254089	0.267853	0.215177	0.0448952	0.0876014	-0.164016	0.119969	0.0250143	0.017882	0.163598	0.180773	0.137951	-0.0197583	0.516238	0.271952	0.0551787
ENSG00000119042	SATB2	0.0697189	0.11419	-0.0472297	0.0748295	-0.196161	0.212669	0.0817693	-0.118265	0.228147	0.0225769	0.110371	0.0790734	0.429892	0.254186	0.0633946	-0.0974465	0.146648	0.197397	0.136354	0.305709	0.256379	-0.106279	0.0700194	0.380188	0.0604612	0.11989
ENSG00000120458	MSANTD2	0.179748	0.00752584	0.0975933	-0.0220123	0.228241	0.194121	0.0516218	-0.13087	0.222681	0.074219	0.163628	0.0777084	0.245482	0.0507479	0.083668	-0.0579331	0.130386	0.067563	0.00450691	-0.0135244	0.109651	0.0858808	0.0512791	0.569094	0.333924	0.0423053
ENSG00000242028	HYPK	0.0823688	0.0500242	0.0740711	0.0964472	-0.00295576	0.175626	0.09724	0.0953659	0.15332	0.214228	0.0379326	0.176161	0.0690268	0.0640109	-0.00458071	-0.0952597	0.18471	0.0910679	0.0482033	0.131643	0.0927701	0.133514	0.159249	0.314934	0.173654	0.233007
ENSG00000238198	LRIG2-DT	0.0556056	-0.0777922	0.0457022	-0.000395974	0.188049	0.161264	-0.0106132	-0.035007	0.113726	0.154128	0.133776	0.10929	0.292164	0.08932	-0.0349965	0.184731	0.250589	0.0608812	-0.02333	0.174336	0.122128	0.0164374	0.15084	0.36982	0.289926	0.0648223
ENSG00000231064	NA	0.133485	-0.0429491	0.204255	0.119682	0.176545	0.205843	0.149169	0.100421	0.0820232	0.00437197	0.122945	0.12076	0.120822	0.0173583	0.0966685	0.253228	0.272561	0.0454399	-0.0788183	0.1516	-0.173512	-0.0572183	0.16674	0.0692	0.297449	0.285323
ENSG00000221968	FADS3	-0.0997822	0.0691574	0.213909	0.0715697	0.228337	0.117673	0.0761342	0.20406	0.0960417	0.204661	-0.0358513	0.10913	0.109154	0.0292229	0.199618	0.14124	0.109885	0.0412686	-0.0586962	0.0730965	0.00797991	0.0880755	0.170684	0.299102	0.200391	0.17655
ENSG00000172932	ANKRD13D	0.177516	0.00430956	0.0517363	0.0213502	0.343393	0.238293	0.16973	0.0166376	0.0891819	0.206901	0.0715339	0.133591	0.236001	0.00907608	0.0477193	-0.0403933	0.110068	-0.0112231	-0.0796433	-0.0638147	0.126481	0.152536	0.114006	0.470073	0.0293293	0.216674
ENSG00000280039	NA	0.194323	-0.0615678	0.124303	0.110073	-0.0253665	0.152043	0.177788	-0.0162287	0.195167	0.123271	0.163027	0.157412	0.00166611	0.149408	-0.0101578	-0.0948236	0.250634	0.141722	-0.0973647	0.12306	0.167669	0.22538	-0.0207197	0.202695	0.261171	0.245458
ENSG00000226029	LINC01772	0.144123	0.0511687	0.0178999	-0.0260996	0.271792	0.191405	0.0434388	-0.0844091	0.0932827	0.0725205	0.108575	0.107813	0.177178	0.120142	-0.12876	0.0730454	0.24528	0.00498499	-0.0257496	0.130195	0.273017	0.121244	-0.00018592	0.419394	0.274076	0.163492
ENSG00000173040	EVC2	0.137013	-0.0456055	0.166283	0.17469	0.274365	0.19696	0.212751	0.168143	0.123025	0.134344	0.152657	-0.0304674	-0.134922	0.0687593	-0.00195181	0.261707	0.272887	0.0117385	-0.0435495	0.189797	0.128891	0.0354095	0.0819863	0.236364	0.0269877	0.0404354
ENSG00000100258	LMF2	0.071918	-0.0553104	0.188419	-0.0447032	0.144376	0.165536	0.158363	0.171437	0.110276	0.182549	0.134828	0.223828	0.147621	0.0861793	-0.0368104	-0.0232283	0.144642	0.00835658	0.0536181	0.0306815	0.0386005	0.0711133	0.14019	0.321747	0.182369	0.221048
ENSG00000184371	CSF1	-0.00284008	0.173372	0.216319	0.179635	0.129963	0.266621	0.0957295	0.131339	-0.0124015	0.236754	0.150728	0.0185975	-0.000634489	-0.0964831	-0.0141778	0.333347	0.291228	0.0440597	0.0285843	0.0598072	0.173371	0.0351044	0.108465	-0.02631	0.198271	0.118913
ENSG00000100342	APOL1	0.059572	0.0106222	0.191441	0.194704	0.127664	0.140423	0.0809583	0.188899	0.0568698	0.176049	0.203882	0.0606534	0.0505286	0.0104469	0.182375	0.316705	0.183113	0.140512	0.0911513	-0.058822	0.0553337	0.0604788	0.00884942	0.0433292	0.107575	0.152882
ENSG00000073169	SELENOO	0.00201031	-0.121723	0.216872	-0.00706354	0.0713808	0.216463	0.207704	0.200197	0.235728	0.230095	-0.0860531	0.0949307	0.110303	0.150444	0.0976154	-0.00412106	0.169963	-0.0436468	0.110786	0.0622266	0.0494565	0.240631	0.0691932	0.387224	0.00716453	0.167977
ENSG00000260616	NA	0.127586	0.0529527	-0.0024358	0.193205	0.147098	0.198975	0.0931367	-0.0326006	0.144658	0.158766	0.00336798	0.0519015	0.0673623	0.0760004	0.0832924	0.109679	0.102931	0.197665	0.0765096	0.211043	0.0891162	0.0031437	0.163334	0.218641	0.0851893	0.214877
ENSG00000173226	IQCB1	0.167346	0.0751227	0.0985748	0.116308	0.0567515	0.126025	0.150099	0.186084	0.233479	0.110883	-0.0343698	0.110176	0.0754628	0.111791	0.22969	0.196845	0.116558	0.157767	0.0230461	-0.137354	0.00960019	-0.101476	0.12794	0.397006	0.0908878	0.14074
ENSG00000188227	ZNF793	0.176534	0.0913171	-0.19247	0.00952483	0.179265	0.100458	-0.0328468	0.0648728	0.279752	0.105624	0.245261	0.107989	0.29474	0.0475851	-0.142089	-0.026043	0.469141	0.101831	-0.120416	0.0960665	0.140954	0.0913284	0.0759615	0.34861	0.204304	0.116789
ENSG00000105771	SMG9	0.20612	0.044738	0.0894313	0.0734818	0.227121	0.242259	0.172643	0.107565	0.0635158	0.15913	-0.109348	0.110511	0.238651	0.0184821	-0.0487182	-0.0368944	0.0939632	0.0231818	0.0618582	-0.0375143	0.0528694	0.00713878	0.183967	0.4223	0.244759	0.222277
ENSG00000265489	LOC100128006	0.169771	0.0223582	-0.0566795	0.186557	0.107323	0.148909	0.132561	0.257594	0.117261	0.223544	0.140147	0.0179047	-0.170509	0.0713143	0.078228	0.0724927	0.07221	0.138293	0.00161179	0.00253423	0.146718	0.191674	0.218527	0.210984	0.169955	0.161368
ENSG00000181026	AEN	0.00415814	0.328333	0.173415	0.173911	0.104954	0.0831943	0.206839	0.343793	0.165481	0.141039	-0.0160991	0.233049	0.108348	0.189893	-0.0465487	0.204231	-0.0510407	0.0193472	0.00348029	-0.0031201	-0.0364918	-0.00955404	0.0547041	0.374848	-0.129332	0.211029
ENSG00000185864	NPIPB4	0.100168	-0.000754116	0.00712247	0.0979553	0.100399	0.123524	0.137182	-0.0324127	0.233316	0.162597	0.0144269	0.0939305	0.165243	0.0567817	0.0939905	0.097791	0.114065	0.00749437	-0.0243203	0.054148	0.0938346	0.212736	0.141013	0.332651	0.264542	0.184227
ENSG00000146281	PM20D2	0.106751	0.11964	0.0576662	0.0729825	0.0431947	0.0628026	-0.00585669	0.0989354	0.150831	0.147572	0.194059	0.144456	0.368734	0.0438756	0.0497075	-0.0502096	0.197039	0.13178	-0.0772681	-0.0407987	-0.0604393	0.078078	0.152016	0.557051	0.210177	0.0761193
ENSG00000151322	NPAS3	0.114419	0.114142	0.123215	0.0256204	0.157143	0.0568736	0.0462429	0.022056	-0.0680654	0.200213	0.0104203	0.135898	0.449669	0.15508	-0.108487	0.199128	0.230506	0.0580171	-0.0428998	0.0806522	0.0985683	-0.0364992	-0.0466153	0.505587	0.342353	0.00524095
ENSG00000183569	SERHL2	0.166268	-0.0239123	0.146833	0.0218793	0.205006	0.11555	0.00528187	-0.0799194	0.0278133	0.208777	0.177737	0.166337	0.2389	0.037091	0.0129284	-0.0946668	0.114518	0.0856641	-0.0111852	0.0710699	0.123916	0.0564385	0.280466	0.416959	0.253247	0.104723
ENSG00000128254	C22orf24	0.173267	0.102974	-0.156182	0.25189	-0.0427097	0.146493	0.197881	0.305661	-0.0246308	0.146976	0.0777262	0.158323	0.0656554	-0.058163	0.0959892	0.21445	0.0763529	0.106457	-0.0234692	0.101904	-0.00362174	0.149031	0.237242	0.231074	0.166028	0.130735
ENSG00000181036	FCRL6	0.235672	0.124302	0.102208	0.115143	-0.00262189	0.0779196	0.0584027	0.0737168	0.15957	0.118122	0.161485	0.200618	0.0695671	0.0587955	0.00304704	0.295635	0.261263	0.0944986	-0.0667117	0.0432735	0.0709317	0.0258111	0.26458	-0.0351487	0.137667	0.179335
ENSG00000244617	ASPRV1	0.137048	0.0586147	0.211377	-0.0107442	0.295227	0.188276	0.130936	-0.340625	0.116953	0.170523	0.270918	0.141179	0.32484	0.0526118	-0.181063	0.145114	0.454514	-0.167817	0.0967175	-0.0948092	0.054978	0.129332	0.0293424	0.370045	0.111745	0.13162
ENSG00000249115	HAUS5	0.191491	-0.0614927	0.212114	0.00540757	0.165863	0.185379	0.0700835	-0.0590694	0.171786	0.0645596	0.195357	0.183554	0.281107	-0.0420136	0.0712369	-0.00121487	0.140449	0.0642162	-0.152768	-0.108882	-0.0344992	0.00469646	0.0890506	0.608907	0.32536	0.25442
ENSG00000102904	TSNAXIP1	0.113859	0.106309	0.0544649	-0.0371338	0.226006	0.17033	0.0834724	-0.00350009	0.276516	0.0778373	0.0660231	0.0526147	0.319518	0.0715288	-0.0138914	0.0804542	-0.0196976	-0.0434254	-0.0353301	0.0728999	0.0552083	0.09963	0.10402	0.532274	0.225824	0.187618
ENSG00000105401	CDC37	0.0150896	-0.0550862	0.0711428	0.181507	0.0924015	0.153737	0.126567	0.0287784	0.0965389	0.218616	0.0844624	0.0849567	0.21859	0.0674648	0.118611	0.0868432	0.287671	0.00237916	0.0516874	0.0959434	0.0109954	0.0936007	0.17018	0.271069	0.11336	0.133847
ENSG00000178567	EPM2AIP1	0.175523	0.0480976	0.014084	-0.0429931	0.0854664	0.103176	-0.0364212	0.209717	0.299566	0.0978444	0.123341	0.127697	0.104327	0.103602	-0.0694445	-0.163039	0.268947	0.130128	-0.0771951	0.207276	0.0532964	0.0466993	-0.136721	0.541127	0.444606	0.162227
ENSG00000215068	LOC153684	0.0939172	0.00149665	0.0464905	0.0133364	0.210388	0.263915	0.0401282	0.00302472	0.139721	0.0136421	0.201995	0.184042	0.27472	0.217942	0.0543695	-0.291811	0.136886	0.131182	-0.0671171	0.125511	0.210832	0.000940914	0.036916	0.527061	0.18485	0.0638882
ENSG00000129295	LRRC6	0.0726995	0.0668632	-0.0511014	-0.0638016	0.149967	0.167725	0.0812758	0.131073	-0.0181801	0.0761681	0.0732386	0.0168588	0.373651	0.0839127	0.0030763	0.0502192	0.0907508	0.0752507	0.344608	0.110712	0.100173	0.00721742	0.072131	0.463285	0.252639	0.0875597
ENSG00000184863	RBM33	0.136634	0.0317913	0.0691015	-0.0471115	0.114815	0.0210421	0.181552	0.145268	0.216662	0.267014	0.210824	0.0302343	0.127605	0.136481	-0.00755768	0.00637373	0.139053	-0.106159	0.0656671	0.106276	0.120671	0.130575	0.142299	0.289934	0.223283	0.0649823
ENSG00000117228	GBP1	0.204349	-0.0869321	0.14072	0.202095	0.202546	0.109373	0.0808335	0.16865	0.140267	0.142313	0.169078	0.177133	-0.113537	-0.00955973	0.0857058	0.378319	0.0443622	0.228824	-0.0572886	-0.167881	0.000948235	0.160676	0.245973	0.187769	0.184332	-0.00182294
ENSG00000105559	PLEKHA4	0.158285	-0.11459	0.209053	0.188194	0.285644	0.170978	0.118644	0.197368	0.0996095	0.204643	-0.0399518	-0.142931	0.0745162	-0.0130577	0.055868	0.309507	0.226068	0.0464995	0.00898852	0.152944	0.0728664	0.0294215	0.287077	-0.0165677	0.174877	0.0731777
ENSG00000255408	PCDHA3	0.156096	0.0517468	-0.160293	0.169235	0.209324	0.0961215	0.152847	0.25488	-0.00556259	0.235004	0.108715	0.259093	0.0897554	0.241132	-0.0948599	0.149891	0.0843163	-0.00663456	-0.0665563	0.281279	0.128113	0.0322279	0.0715513	0.0297682	0.231347	0.117911
ENSG00000258498	DIO3OS	-0.12028	0.00922625	0.180367	-0.0313022	0.0198867	0.111229	-0.0173733	-0.0823231	0.173944	0.10616	0.0580302	0.0960985	0.174085	0.10319	0.0531459	0.165016	0.42892	0.0800967	0.0830619	0.193104	0.246254	0.0913918	-0.0163703	0.439128	0.292286	-0.0213975
ENSG00000180139	ACTA2-AS1	0.22316	0.114308	-0.038089	0.182656	0.257541	0.11867	0.0353779	0.107619	0.247732	0.0264493	0.166858	0.0481954	-0.252338	0.183491	0.0124071	0.0558732	0.310634	0.211499	0.0334275	-0.11262	0.223606	0.372227	0.153515	-0.0453907	0.0919247	0.0867411
ENSG00000100058	CRYBB2P1	0.130736	-0.0893137	-0.169477	0.0365084	0.233908	0.182385	0.175407	0.0458819	0.230171	0.15936	0.223596	0.0497904	0.257442	-0.0222298	0.0477903	-0.102385	0.234839	0.0263639	0.0531295	-0.0552951	0.0964177	0.129616	0.200251	0.351548	0.194367	0.193845
ENSG00000081842	PCDHA6	0.155383	0.0379701	-0.205122	0.0759765	0.198889	0.152006	0.111691	0.356597	0.156984	0.196366	0.0581238	0.227794	0.232917	0.163915	-0.0102695	0.155538	-0.051167	0.038905	-0.0248615	0.219897	-0.00377913	0.0611912	0.00697062	-0.00526192	0.319782	0.188139
ENSG00000216977	NA	0.154083	0.0479358	0.0223753	0.0901642	0.118738	0.154055	0.113263	0.353578	0.169026	0.151305	-0.0720525	-0.109488	0.0939081	0.167832	0.192325	-0.0411014	0.0611037	0.0959119	0.0601581	0.0800381	0.129683	0.191417	0.0523377	0.277182	0.115636	0.144833
ENSG00000204241	LINC02731	0.105883	-0.0322712	-0.0156728	0.0288643	0.223391	0.179027	-0.00296402	0.0796304	0.0866043	0.0815524	0.14685	0.180843	0.293384	-0.0134503	-0.14111	-0.0360565	0.295076	0.152462	-0.103734	-0.110834	0.0647505	0.156257	0.0772205	0.651717	0.333706	0.132492
ENSG00000088876	ZNF343	0.130322	-0.056286	0.0495726	0.0963758	0.178092	0.129831	0.140614	0.120781	0.179731	0.230388	0.0133253	0.00925208	0.083563	0.0823048	0.114708	0.0959407	0.284487	0.0799149	-0.0210667	0.0382841	0.0953526	0.124803	0.0758679	0.248414	0.213605	0.0742765
ENSG00000089351	GRAMD1A	-0.0260002	0.0374871	0.163624	0.205171	0.273077	0.186218	0.158252	0.19008	0.0310633	0.148886	0.0969613	0.152409	0.100638	0.00438441	0.147631	0.323612	-0.103152	0.0684321	-0.110276	0.0884648	0.111438	0.0213788	0.162031	0.0852725	0.177906	0.11687
ENSG00000196935	SRGAP1	0.0784039	0.0288399	0.133773	0.108793	0.00944029	0.0648805	0.096591	0.113097	0.0228893	0.307136	0.142606	0.125057	0.00211942	0.139749	0.179342	0.250888	0.0398811	0.0458892	0.130934	0.217289	0.256494	0.0206995	-0.148344	0.228637	0.178633	0.0371329
ENSG00000203865	ATP1A1-AS1	0.104787	-0.170147	0.0647954	0.186207	-0.019118	0.205282	0.018224	0.258569	0.215522	0.0814379	0.190301	0.0906836	0.140088	0.130011	-0.0753982	-0.106029	0.318379	0.164078	0.171144	0.119356	0.182204	-0.0143341	0.00323213	0.197294	0.12439	0.227895
ENSG00000253485	PCDHGA5	0.124493	0.0437955	-0.0936519	0.147779	0.163086	0.169215	-0.062277	0.0706757	0.241588	0.21387	0.2819	0.108433	0.0636935	0.0556666	-0.222778	0.437846	0.222164	0.111631	-0.111133	0.16363	0.119334	0.0637558	-0.0256274	0.273174	0.194237	0.0538316
ENSG00000186439	TRDN	0.0211946	0.359007	0.191526	0.256253	0.152723	0.111702	0.0410346	0.0949954	-0.0228851	0.00528631	-0.0394211	0.330948	0.304411	0.173066	0.05066	0.0377084	-0.0220177	0.00497733	-0.040347	0.0617791	0.173711	0.160255	0.00470045	0.222195	0.151472	0.0230514
ENSG00000234222	LIX1L-AS1	0.0911592	-0.0643933	0.0985155	0.0403332	0.198751	0.206341	0.159115	-0.0698478	0.211285	0.225581	-0.062424	0.0862315	0.116717	0.160934	0.0285535	-0.0489703	0.294505	0.136107	-0.190169	0.0572808	0.0970393	0.0294357	0.0597938	0.458341	0.357511	0.125157
ENSG00000061936	SFSWAP	0.135829	-0.0950966	0.120823	0.130097	0.159064	0.11521	0.187006	-0.0366046	0.192464	0.0848718	0.0465394	0.147046	0.232018	0.111666	0.0223147	-0.0431009	0.219238	0.0932433	-0.000342671	0.0138269	0.0339232	0.149298	0.111509	0.434164	0.156973	0.0808832
ENSG00000147421	HMBOX1	0.0872188	0.00222895	0.23021	0.124739	0.127185	0.146466	0.0722511	0.117376	0.100193	0.238714	0.145202	0.0731328	0.109714	0.100776	-0.075171	0.0856937	-0.0244357	0.00923936	0.0712006	0.102284	0.131576	0.0340962	0.0826006	0.298246	0.224453	0.187139
ENSG00000152256	PDK1	-0.00469689	0.0911614	0.024639	0.0955945	-0.045063	0.0864651	-0.0114972	0.321757	0.100307	0.133114	-0.00682921	0.0683058	0.0833418	0.150526	0.108376	0.250355	0.17134	0.173798	0.0796743	-0.0119395	-0.0253189	0.106696	0.190756	0.241054	0.16159	0.267067
ENSG00000110172	CHORDC1	0.0752397	0.0881359	0.0595123	0.174887	0.13548	0.157732	-0.0237631	0.108404	0.136306	0.136444	0.0266962	0.0933886	0.194857	0.0531178	0.0478203	0.110796	0.188436	0.175798	0.0148251	0.0871802	0.00666729	0.0323635	0.120155	0.356758	0.0916527	0.150635
ENSG00000271605	MILR1	0.155075	0.00574328	0.0855754	0.163081	0.0822139	0.156033	0.116294	0.323209	-0.183888	-0.0364674	0.123152	0.18115	0.0133428	-0.0661058	0.151683	0.370138	0.121423	0.175459	0.000838964	0.0402411	0.0602385	0.210842	0.0999338	-0.0106357	0.227991	0.23179
ENSG00000161912	ADCY10P1	0.0457833	0.129682	0.0577673	-0.0353547	0.0903846	0.164676	0.100404	-0.0920048	0.241086	0.197635	0.0431698	0.121434	0.100569	0.0716655	0.0105248	-0.117779	0.1547	-0.0137383	0.0372266	-0.0319483	0.106633	0.202135	0.194057	0.469119	0.346833	0.203576
ENSG00000090539	CHRD	0.166958	-0.107384	0.0540861	0.0783624	0.274305	0.236864	0.125217	-0.00997025	0.257467	0.36148	-0.0249718	-0.0263127	0.106541	-0.146486	0.0966381	0.415705	0.399056	0.0774861	0.0271144	0.139169	0.0214644	0.0495593	0.120781	-0.0666748	0.201704	-0.0304502
ENSG00000204387	SNHG32	0.107641	-0.0329036	0.0632179	0.0902205	0.219994	0.165736	0.21041	-0.176164	0.190636	0.238531	0.0712657	0.0245389	0.14941	0.0455499	-0.0960931	0.336555	0.239168	0.016202	-0.0475681	0.152594	0.123087	0.146731	0.176212	0.100072	0.183859	0.0972879
ENSG00000131748	STARD3	0.159547	0.0552841	0.181595	0.0691657	0.261288	0.181926	0.121856	0.116673	0.177023	0.210533	-0.0862667	0.0250751	0.0929086	0.106753	0.0740713	-0.000806033	-0.0169528	-0.021939	0.0727203	0.109913	0.148983	0.0143876	0.165801	0.204161	0.230289	0.141914
ENSG00000082258	CCNT2	0.153402	0.0532892	-0.030915	0.0671381	-0.021802	0.168822	0.0799094	0.222244	0.241649	0.113146	0.108613	0.0997236	0.104261	0.0827092	0.0568417	-0.00381836	0.161194	0.141125	0.0322155	0.0100457	0.0483804	0.0617057	-0.0102109	0.486632	0.266233	0.102941
ENSG00000042317	SPATA7	0.160885	0.0959898	-0.0614026	0.0889802	0.230857	0.178614	-0.00379041	0.00650598	0.140307	0.0183193	-0.104644	0.128545	0.332921	0.187344	-0.0243379	0.0229007	0.132518	0.1048	-0.0366277	0.283313	0.24846	-0.00517867	-1.1789e-05	0.297185	0.274955	0.0978995
ENSG00000136942	RPL35	-0.01192	0.0167898	0.179724	0.0249168	0.207236	0.160449	0.178184	-0.0934781	0.164005	0.170682	0.0723103	0.036129	0.426049	0.0695947	-0.00218334	0.161739	0.161006	0.0104833	-0.0707989	-0.0564882	-0.00647112	0.157362	0.193368	0.45233	0.138981	0.0538096
ENSG00000221946	FXYD7	0.13367	0.0682349	-0.0397389	0.139117	0.124188	0.108314	0.103868	0.0128929	0.143441	0.199562	0.156007	0.244715	0.0406089	0.178059	-0.223144	0.26371	0.48933	0.176684	-0.152599	0.0128504	0.124878	-0.0133042	0.142922	0.212176	0.0707957	0.0729704
ENSG00000149573	MPZL2	0.228295	0.171263	0.210556	0.191468	0.00968061	0.177595	0.110213	0.378258	0.284616	-0.0984373	0.249228	0.0404143	-0.128233	0.0433031	0.126429	-0.10733	0.102722	0.132821	0.241105	-0.134798	0.021224	0.164103	0.196361	0.190979	-0.132439	0.119441
ENSG00000100836	PABPN1	0.0475648	-0.0760541	0.222108	-0.0747429	0.195175	0.171135	0.130226	-0.0398653	0.21975	0.199489	0.063938	0.14104	0.245001	0.0466441	0.0738369	-0.218779	0.205014	0.0112803	0.0771653	0.0910573	0.0880316	0.125059	0.127087	0.342793	0.20571	0.168535
ENSG00000277147	LINC00869	0.0908468	-0.118688	0.108687	-0.104696	0.225486	0.0804545	0.0568343	-0.0299423	0.195666	0.196607	0.156533	0.159268	0.144332	0.100749	0.043191	0.129845	0.259604	0.0828806	-0.141244	0.0368013	0.158562	0.108023	0.211061	0.333455	0.263243	0.0402556
ENSG00000099869	IGF2-AS	0.175758	-0.0564511	0.0211223	0.0904452	0.212964	0.169002	0.132176	-0.0210177	0.112181	0.117866	0.292248	0.141787	0.218165	-0.131863	-0.086325	0.30261	0.269036	0.0446283	-0.130033	0.0805823	-0.0421663	-0.122079	0.110349	0.505935	0.348922	0.0306854
ENSG00000102878	HSF4	0.218211	-0.0360766	0.214223	0.0219939	0.214524	0.187956	0.0544471	-0.00586777	0.179811	0.120143	0.126534	0.0744234	0.190015	0.108922	-0.057854	-0.121713	0.165763	0.0717875	0.141034	0.129511	0.246126	-0.000373728	0.307741	-0.0813367	0.100711	0.215468
ENSG00000179083	FAM133A	0.134213	0.0624	-0.0490539	0.228785	0.168339	0.06628	0.173195	-0.0920866	0.0840594	0.0807976	0.030727	0.0596195	0.133084	0.0970945	-0.113822	0.254572	0.206327	0.106529	0.0429777	0.16892	0.0633449	-0.0637145	0.0876667	0.266003	0.384808	0.204202
ENSG00000154262	ABCA6	0.107934	-0.0477714	0.225934	0.120994	0.191398	0.254209	0.114396	-0.181011	0.0445984	0.0895258	0.124809	-0.0141184	-0.00457038	0.0848195	0.161412	0.168867	0.350341	0.0415829	0.0818532	0.293743	0.23372	0.133334	0.083752	0.145541	0.0815449	-0.102544
ENSG00000185186	LINC00313	0.145313	0.0484698	0.0562201	0.176496	0.183246	0.14437	0.154503	0.211488	0.0280383	0.1957	0.0413253	0.00633034	0.0654309	0.129209	0.274159	-0.0458873	0.278641	0.00757429	0.110663	-0.0703348	-0.0283856	0.0264702	0.200149	0.209673	0.0842953	0.151017
ENSG00000181016	LSMEM1	2.01707e-05	0.0148727	0.206202	0.00838839	0.122473	0.237206	0.163082	0.196493	0.134582	0.223646	0.0149631	-0.0109052	0.199404	0.0775913	0.122852	0.131991	0.137762	0.0117601	0.279678	-0.170166	0.219696	-0.0513914	0.0656535	0.156294	0.152691	0.138696
ENSG00000204622	HLA-J	0.134295	-0.0775156	0.180097	0.0260756	0.0147613	0.154835	0.0766257	0.111866	0.0109307	0.134136	0.108067	0.127965	0.245911	-0.00499253	-0.0862421	0.0590116	0.0906345	0.116828	0.00590434	0.0409634	0.0392988	0.0937801	0.20933	0.464524	0.32466	0.181664
ENSG00000107147	KCNT1	0.088764	0.128192	-0.0792575	0.0183237	0.188667	0.161026	0.0609983	0.11088	0.035863	0.242268	0.0205672	0.0300912	0.404521	0.0340638	0.117762	0.0350908	0.113262	0.0129352	0.0366813	0.122768	-0.108635	0.212662	0.179174	0.244785	0.293653	0.0781402
ENSG00000203437	NA	0.12828	0.0475493	0.0462778	0.201846	0.127003	0.0715062	0.0409461	0.204476	0.105836	0.155935	0.00335782	0.131333	0.128536	0.126663	0.209731	0.107793	0.0627705	0.0566349	0.224738	0.100814	-0.00233971	0.108586	0.0889863	0.2306	0.0350303	0.0402287
ENSG00000095397	WHRN	0.0894237	-0.200765	0.0937739	0.0499604	0.205666	0.0583664	0.14599	0.206148	0.230093	0.23447	0.256555	0.120974	0.353239	0.0582052	-0.0263342	-0.2304	0.319488	0.0995043	0.181461	0.128821	0.0369817	-0.0837103	0.16024	-0.018533	0.243818	0.0673558
ENSG00000231105	ECE1-AS1	0.0693293	0.0531993	0.0497767	0.103529	0.144547	0.102016	0.107156	-0.168308	-0.00963569	0.231817	-0.00822167	0.210003	0.16774	0.084686	-0.0975591	0.12725	0.258323	0.155664	-0.11105	-0.0661595	0.10879	0.102525	0.161947	0.427627	0.37451	0.199411
ENSG00000091592	NLRP1	0.119326	0.0646203	0.0279913	0.174301	0.161514	0.174779	0.19619	-0.120377	0.0445167	0.209379	0.0834478	0.0549737	0.226992	0.0222503	-0.108829	0.208673	0.27076	0.0626792	-0.117033	0.031181	0.0489277	0.102304	0.0761418	0.343059	0.174723	0.245578
ENSG00000198276	UCKL1	0.118156	-0.161976	0.100067	0.026058	0.143404	0.111787	0.0463631	0.0233351	0.181861	0.248524	0.212602	0.200369	0.260632	0.0471843	-0.0654563	-0.123242	0.209196	0.0386149	0.154855	0.0892989	0.0454958	0.0107189	0.161313	0.513877	0.027925	0.156677
ENSG00000184786	TCTE3	0.128676	0.0552397	0.0708266	-0.0772733	0.135493	0.157401	0.123051	-0.0938466	0.169425	0.0711804	0.0925802	0.0862154	0.309689	0.0418261	0.0199404	-0.0423812	0.00434634	0.0563144	0.0764599	0.274177	0.0165379	0.0806442	0.185183	0.439742	0.210904	0.183052
ENSG00000242516	LINC00960	0.0578641	0.0825207	-0.0228833	0.0940787	0.00556281	0.134044	0.109417	0.0204611	0.168884	0.244315	0.116918	0.19856	0.263569	0.0148565	0.0558558	0.0107976	0.0930322	0.0351092	0.129348	0.153299	0.176654	0.0291182	0.118461	0.383117	0.0146337	0.0857999
ENSG00000284458	MIR1304	0.141861	0.056611	-0.0010268	0.0690719	0.118187	0.086931	0.110897	0.253559	0.13948	0.24815	0.0693797	0.0314501	0.233521	-0.019693	-0.0340897	0.231914	0.0742583	0.0617744	0.120638	0.00795323	0.0661579	0.176746	0.126829	0.27039	0.0032085	0.128387
ENSG00000160813	PPP1R35	0.166422	-0.12265	0.236935	-0.00956484	0.0866045	0.158141	0.174545	0.0865663	0.171935	0.262109	0.0911808	0.0763952	0.252432	0.0553802	0.241682	-0.051909	0.149804	0.00584589	0.042738	0.10086	0.00330506	0.0208188	0.0654923	0.295251	0.0402641	0.170146
ENSG00000240160	NA	0.117138	0.0475765	0.00867697	0.247835	0.130321	0.160221	0.0562276	0.291595	0.270989	0.164568	-0.0151414	-0.00967589	0.0843856	0.0450084	0.141752	0.0369228	0.188989	0.0609536	0.143644	0.118492	0.113051	-0.00695365	0.064541	0.144107	-0.0722599	0.237202
ENSG00000240494	NA	0.145563	-0.00289198	0.0914922	0.0570912	0.122224	0.184161	0.115987	0.19855	0.179528	0.0794748	-0.00696261	0.0178899	0.201668	0.000209284	0.105967	0.0631601	0.0282024	0.0841676	0.150797	0.0731932	0.0208086	0.166028	0.136262	0.360355	0.0575175	0.139012
ENSG00000159714	ZDHHC1	0.217944	-0.0558049	0.184102	0.0933697	0.213015	0.20813	0.203718	0.162099	0.17396	0.117557	-0.0537261	0.159425	0.261167	0.145791	-0.211532	-0.0351486	0.2392	0.0419299	0.0913927	0.183058	-0.0170681	0.0354489	0.00231061	0.0338157	0.140809	0.233467
ENSG00000103264	FBXO31	0.083817	-0.106747	0.0383592	0.209966	0.0971185	0.13905	0.084995	0.170157	0.210895	0.301603	-0.074535	-0.0238165	0.142488	0.185487	0.211025	0.154809	0.15767	-0.0373219	0.0913505	0.0897708	0.106473	0.130275	0.177717	-0.0237968	0.150268	0.0993889
ENSG00000214491	SEC14L6	0.0667643	0.260931	0.165085	0.100528	0.198747	0.168796	0.0393709	0.0795462	0.088708	-0.0930681	0.0279705	0.218234	0.502096	0.0953562	-0.0304984	0.17385	0.171741	-0.101865	-0.0136065	-0.0892182	0.175823	-0.0645093	0.0951591	0.36827	0.153702	0.00854449
ENSG00000156959	LHFPL4	-0.0981461	0.0264403	-0.117713	0.0135556	0.0821717	0.131173	0.0587464	0.336086	-0.00702139	-0.0324719	0.0407753	0.243793	-0.0161544	0.16335	-0.0236866	0.0981401	0.335868	0.439394	0.240873	0.133534	-0.0850176	0.123045	0.145961	0.232611	0.16525	0.134573
ENSG00000198270	TMEM116	0.089831	-0.123517	0.103983	-0.0682129	0.0588362	0.186269	-0.107172	0.0360241	0.10372	-0.162378	0.120691	0.173071	0.218967	0.217442	-0.0480673	-0.0284171	0.278148	0.0434491	0.143815	0.12282	0.147276	-0.0462253	0.150093	0.508544	0.37349	0.271002
ENSG00000075826	SEC31B	0.110492	-0.00665865	0.00566282	-0.044239	0.0702614	0.0670253	0.0188347	-0.0440276	0.129965	0.178596	0.184109	0.169511	0.251018	0.0483218	-0.0320793	-0.0373461	0.233061	0.138901	-0.000639765	0.0570904	-0.00439747	0.216502	0.17833	0.375633	0.332288	0.166287
ENSG00000156920	ADGRG4	0.122449	0.0619263	-0.0404632	0.218568	-0.00634648	0.0813996	0.145217	0.458637	0.0473831	0.0676826	0.115067	0.00380103	0.122909	-0.00854638	-0.0659974	0.234451	0.122126	0.099308	0.156446	-0.0277425	0.116772	0.201483	-0.0617704	0.433813	0.279573	-0.116193
ENSG00000147905	ZCCHC7	0.186693	0.101791	0.0940872	0.149753	0.178634	0.020589	0.175053	0.0767452	0.214099	0.0951162	-0.00147979	0.0323532	0.137243	0.225825	-0.00715393	0.227024	0.127604	0.115667	-0.055979	-0.0811619	0.224479	-0.0571319	0.169914	0.175513	0.22374	0.0128873
ENSG00000263069	RNF213-AS1	0.202755	-0.123451	-0.0372406	0.107257	0.251091	0.170254	0.106479	0.00106606	0.120921	0.151378	-0.00572479	0.172262	0.169122	0.0134707	-0.101006	-0.0430271	0.0540046	0.0232333	0.0440669	0.272388	0.12727	0.143044	0.0580185	0.429183	0.250141	0.204806
ENSG00000170525	PFKFB3	-0.233279	-0.0673202	0.135398	-0.0375569	0.124276	0.098244	0.166936	0.283823	0.0167702	0.183274	0.059873	0.0268038	0.0391042	0.179901	0.0465419	0.250162	0.430119	0.034287	0.0683747	0.230137	0.0530996	0.0755871	0.287528	0.0809095	0.0460765	0.182106
ENSG00000175182	FAM131A	0.050506	-0.00440278	-0.13773	0.247738	0.13868	0.108473	0.139795	0.234858	0.0853062	0.230489	0.0320733	0.01602	0.107218	0.11253	-0.0356316	0.220661	0.267362	0.0958616	0.114557	0.117135	-0.0213798	0.0918783	0.0531146	0.180336	0.150829	0.164601
ENSG00000196873	CBWD3	0.152054	0.160448	-0.07589	0.0641263	-0.0589897	0.0655115	0.0853239	0.0979218	0.165443	0.0642041	-0.00953726	0.226791	0.212815	0.116011	0.164167	-0.0083186	0.153467	0.108049	-0.0015467	0.0355413	0.0220494	0.15129	-0.000568767	0.601609	0.0998975	0.168552
ENSG00000113248	PCDHB15	0.0616983	-0.0769635	0.0854014	0.10972	0.152671	0.136074	0.152304	0.141618	0.10014	0.16993	0.154154	0.0699289	0.104119	0.106114	-0.0353929	0.309462	0.329962	0.0741869	-0.0958422	0.146648	-0.0110851	0.136205	0.0784406	0.0928165	0.221912	0.0460822
ENSG00000223042	NA	0.178685	-0.0676704	-0.0133006	0.240792	0.177375	0.163322	0.055337	0.402975	0.0598674	0.0824388	0.0939109	0.0750116	-0.0432698	0.110592	0.0517212	0.0625634	0.272147	0.122114	-0.0672037	-0.0445109	0.167187	0.0204133	0.147761	0.253027	0.155899	0.102525
ENSG00000142089	IFITM3	0.106383	-0.122288	0.211113	0.219502	0.188125	0.115518	0.112205	0.204548	0.0308747	0.277692	0.221256	0.0586949	0.00691016	-0.0315697	0.159135	0.344462	0.138084	0.0278937	0.0198794	0.194752	0.0486577	-0.0388135	0.0148038	0.0432919	0.170684	0.0373212
ENSG00000123552	USP45	0.140895	0.0784846	0.0247932	0.0865967	0.0207364	0.0407221	0.0217078	0.113319	0.177983	0.0394377	-0.0732147	0.124498	0.172713	0.115941	0.170859	0.00730312	0.247234	0.0806416	0.0660948	0.0614253	0.0596964	0.0631687	0.0223875	0.536127	0.272638	0.0865805
ENSG00000073605	GSDMB	-0.156786	0.0451537	0.259905	-0.198816	-0.0664665	0.193447	0.177153	-0.12689	0.210703	0.241663	0.230361	0.119252	0.247626	0.115362	0.0256565	-0.0911347	0.222864	-0.0182828	0.178639	0.100216	0.0528147	0.199171	0.161286	0.213634	0.206172	0.215864
ENSG00000113658	SMAD5	0.140239	0.00876259	0.123649	0.118678	0.128475	0.0970569	0.0502172	0.0902295	0.20245	0.216842	0.0136385	0.0811735	0.077086	0.145488	-0.147616	0.248224	0.1358	0.117627	0.0237326	0.194989	0.15572	-0.0329286	0.0326532	0.353575	0.211963	-0.0292006
ENSG00000222009	BTBD19	-0.0141126	0.0121222	0.074856	0.140937	0.115864	0.0786502	0.170789	0.212376	-0.00617245	0.128569	0.123705	0.0529507	0.145924	0.00658239	0.178215	0.37115	0.190426	0.0537428	-0.0179739	-0.0128057	-0.128344	0.00128705	0.0203427	0.356067	0.230774	0.268811
ENSG00000196890	H2BU1	0.180736	0.037364	-0.0910677	-0.0418542	0.223211	0.232075	0.074203	0.0133835	0.0705532	0.179535	-0.045498	0.00639411	0.233436	0.0631246	-0.0683528	0.0799586	0.28232	0.0799309	-0.0352742	-0.0144103	0.149221	0.140711	0.336599	0.333515	0.206222	0.128237
ENSG00000251136	LOC101929709	0.212489	-0.117508	0.0968721	0.0982458	0.1724	0.194275	0.153877	0.0961824	0.177701	0.190638	0.243783	0.174854	0.128807	0.0181103	0.171153	-0.180546	0.0225187	0.082928	-0.113134	0.0522285	0.0880062	0.0124426	0.160374	0.25998	0.18915	0.167582
ENSG00000241983	NA	0.186355	-0.128506	-0.0315105	0.246825	0.172505	0.171295	0.0597466	0.142047	0.102191	0.0912016	0.172999	0.180645	0.0148231	0.133949	0.0110378	-0.177511	0.24741	0.192152	0.0108176	0.094542	0.0895917	0.140515	0.16417	0.247641	0.0790277	0.138058
ENSG00000106633	GCK	0.0335598	-0.135113	0.223861	0.0728556	0.217052	0.142536	0.0214757	-0.0527329	0.0745106	0.173932	0.118486	0.0637766	0.0727096	0.0383437	-0.165212	0.218684	0.344979	-0.023579	0.0750528	0.0662469	0.0700068	0.162366	0.11026	0.438562	0.225756	0.162589
ENSG00000272533	SNORA28	-0.0050532	0.0752376	-0.0394125	0.214538	-0.0102002	0.153353	0.099421	0.178541	0.116299	0.147701	0.0285639	-0.0150779	0.175376	-0.024231	0.0973601	0.0596059	0.0295178	0.0907411	0.173354	0.172774	0.0743765	0.155963	0.24321	0.286903	0.162317	0.109105
ENSG00000215126	CBWD6	0.190232	-0.0369888	0.0305322	0.0585842	-0.0414492	0.135896	0.121424	0.254884	0.260048	0.0638181	0.081992	0.102786	0.302995	0.0615319	0.167627	-0.147424	0.181921	0.0907492	0.00534451	-0.0305024	-0.0095655	0.123239	0.0114216	0.44685	0.145329	0.177255
ENSG00000067066	SP100	0.205948	-0.0410784	0.165802	0.218828	0.18686	0.122494	0.0902989	0.105665	0.104373	0.248037	0.182443	0.0811266	-0.0975931	0.191516	0.15197	0.13286	-0.0144654	0.183306	-0.0446018	0.0371912	0.192627	0.0688455	0.139894	-0.201371	0.177278	0.158895
ENSG00000133874	RNF122	0.069433	-0.123418	0.165432	0.32864	0.104599	0.209548	0.15934	0.19702	0.062332	0.25661	0.15053	-0.0142247	0.0477632	0.0398175	0.155733	0.396369	0.0701091	0.0472981	-0.1196	-0.0757493	0.0211969	0.0603913	0.145592	0.214611	0.113506	0.0639023
ENSG00000179335	CLK3	0.137099	-0.0422593	0.213975	0.0870935	0.115499	0.165308	0.169584	0.0586623	0.120676	0.241678	-0.0486215	0.0838591	0.23469	0.0956275	-0.0756717	-0.116844	0.0848464	0.0894264	0.0701983	0.0112055	0.107974	0.201073	0.147777	0.273659	0.184015	0.135382
ENSG00000117000	RLF	0.12878	-0.0596772	-0.0127953	0.267192	0.120173	0.0463824	0.118249	0.301403	0.148661	0.224819	-0.01508	0.0485639	-0.0684563	0.148793	0.0336451	0.2339	0.325342	0.225626	0.00251643	-0.00362401	0.0144203	-0.0133295	0.119837	0.094723	0.178756	0.136773
ENSG00000170581	STAT2	0.160394	-0.0501276	0.0728015	0.00701821	0.155292	0.193902	0.128104	0.131863	0.138726	0.114375	0.163386	0.151667	0.0508699	0.0433598	0.116572	0.196064	0.056671	0.0758412	0.0708595	-0.170168	0.132081	0.112738	0.0314234	0.225339	0.138769	0.294976
ENSG00000110492	MDK	0.223114	0.119794	0.0958132	0.0738273	0.0778997	0.142163	0.099706	0.0237133	-0.150694	0.221398	0.237907	0.285101	0.168947	-0.0649066	-0.217777	0.0679723	-0.0192125	0.14194	0.174136	-0.0863227	0.101549	-0.0140937	0.217098	0.291324	0.339941	0.189245
ENSG00000088970	KIZ	0.116972	-0.00343346	0.137641	-0.0735704	0.187648	0.148072	0.0990664	0.0216417	0.204733	0.183027	0.0630809	0.0878696	0.129326	0.181738	0.0384856	0.0804032	0.0846143	0.00583846	0.0894919	0.24192	0.205593	0.0164409	0.106093	0.198465	0.137602	0.0503783
ENSG00000283122	HYMAI	0.0593309	-0.00980866	-0.0609874	0.0673828	0.211324	0.271527	0.148246	0.0731851	0.15292	0.113211	0.0645931	-0.0105411	0.210705	0.0442985	0.00612736	0.171887	0.0142369	-0.0423062	0.0946217	0.0853196	0.061559	0.0433235	0.220474	0.356646	0.161028	0.230329
ENSG00000105664	COMP	0.178652	-0.0764335	-0.0206585	0.206535	0.210234	0.129527	0.32446	0.221843	0.0216203	0.127155	0.130413	-0.0907707	0.212627	0.181519	0.104974	0.352793	0.244505	-0.0356654	0.00217092	0.224291	-0.0262255	0.0629794	0.079549	-0.288202	0.122614	0.138072
ENSG00000172062	SMN1	0.0280772	0.11001	0.00095287	0.136988	0.144664	0.179665	0.0391864	0.00738429	0.293781	0.0372475	-0.0600851	0.0119324	0.284994	0.175317	0.107366	0.260775	0.204291	0.0908553	0.00241543	0.0924552	0.00798313	-0.0419757	0.0989708	0.374459	0.131589	0.0190318
ENSG00000105219	CNTD2	-0.147944	0.110713	0.0675256	-0.000933771	0.268193	0.198383	0.115694	0.0324003	0.0548265	0.124195	0.154385	0.120624	0.124473	0.139528	0.0140729	0.0650358	0.248168	-0.0367185	0.00571857	0.0575547	0.13712	0.11664	0.146192	0.391707	0.117223	0.11194
ENSG00000128536	CDHR3	-0.165811	0.171871	-0.0355865	-0.0445521	0.196203	0.0865397	0.17361	-0.111448	0.164321	0.0270965	0.170343	0.167551	0.371623	0.107841	-0.166714	0.0857865	0.446755	0.169132	0.0299803	-0.0813098	-0.0384239	-0.041983	0.151492	0.692284	0.147779	0.0622448
ENSG00000125355	TMEM255A	0.140924	0.0186398	0.0602759	0.0923841	0.193992	0.201118	-0.00291873	0.409179	0.0241783	0.0345571	0.0736713	0.278488	0.102734	0.0728743	-0.0891852	0.0797659	0.189443	-0.0164421	-0.0906809	0.086472	0.14343	0.11676	0.133824	0.362825	0.166012	-0.0457711
ENSG00000225572	DOCK4-AS1	0.186039	-0.128277	0.0321934	0.270563	0.15582	0.207839	0.0747112	0.0151589	0.149556	0.130281	0.113486	0.0601629	0.129577	0.129442	-0.0460975	-0.181495	0.137776	0.0702238	0.00031193	0.15688	0.19006	0.091661	0.290531	0.241618	0.102803	0.155226
ENSG00000204116	CHIC1	0.253096	0.113466	-0.167643	0.0595303	0.171823	0.152523	-0.0908125	0.0504521	0.213673	0.253184	-0.190211	0.202446	0.172698	0.103919	-0.0999381	0.187539	0.221384	0.121502	-0.0382988	0.215115	0.138129	0.0180715	0.0998938	0.240779	0.216086	0.117389
ENSG00000135976	ANKRD36	0.149091	-0.0286086	-0.0346432	0.169841	-0.035724	0.0867291	0.0692083	0.11862	0.253529	0.108442	0.220314	0.116134	0.134348	0.0424284	-0.0776109	-0.0171026	0.159776	0.06873	-0.146051	0.109188	0.0325096	0.19921	0.139016	0.404335	0.270743	0.222937
ENSG00000278259	MYO19	0.169637	0.116981	-0.0302329	0.156587	-0.074895	0.107833	0.047487	0.273402	0.0799213	0.00818343	0.180952	0.184528	0.109279	0.0225743	0.0448954	0.0354729	0.396717	0.0758975	0.0970908	0.059201	-0.101286	0.132776	0.194714	0.391396	-0.120108	0.176196
ENSG00000106366	SERPINE1	0.0709971	-0.0582414	0.126165	0.236341	0.117495	0.151751	0.182141	0.29458	0.0550272	0.227875	0.0761174	0.0204586	-0.071467	0.109988	0.0951927	0.242269	0.116294	0.138847	0.0374839	0.129209	-0.0267768	0.161809	0.286128	-0.236378	-0.0146132	0.266318
ENSG00000255374	TAS2R43	0.062228	0.0580599	-0.0515715	0.0544897	0.0722747	0.05963	0.0391416	0.0782568	0.136282	0.0772138	0.138403	0.108257	0.294337	0.120964	0.217556	0.0181035	0.0844706	-0.0288883	0.0155566	0.19553	0.105895	0.143734	0.098679	0.369395	0.165773	0.100949
ENSG00000134245	WNT2B	0.119144	-0.154224	0.0525245	0.203175	0.0836811	0.143938	0.171228	0.0555764	0.308823	0.222635	0.0801966	0.118772	0.0734483	0.0545249	-0.0565009	0.122068	0.224739	-0.103006	0.298858	0.289439	0.0622146	0.0948571	0.0627562	-0.0854635	0.264416	0.0252761
ENSG00000162585	FAAP20	0.060248	-0.207373	0.188314	-0.0209393	0.291688	0.188666	0.185301	-0.103464	0.202788	0.158739	0.0382314	0.175563	0.314074	0.0477321	0.11214	0.127134	0.0604792	-0.0618254	-0.0737403	-0.0276839	0.0152396	0.0424891	0.203499	0.350656	0.323711	0.140428
ENSG00000198590	C3orf35	0.0773304	-0.0160288	0.186403	0.0333056	0.0687683	0.1421	0.157042	0.0853449	0.297355	0.137355	0.178792	0.172912	0.00734619	0.094311	0.0208602	-0.0710199	0.131069	0.0521227	0.160843	0.0473792	0.121873	0.102517	-0.0811789	0.319598	0.0579726	0.246406
ENSG00000152795	HNRNPDL	0.0892625	-0.0382501	-0.0415257	0.100745	0.171927	0.00741842	0.0910361	0.0579666	0.191695	0.216758	-0.00291052	0.0717991	0.294784	0.0621369	-0.0584963	0.162882	0.184877	0.0559517	-0.019338	0.055485	0.0963235	-0.000989208	0.109249	0.377065	0.356565	0.136224
ENSG00000104432	IL7	0.123363	0.102431	-0.0241909	0.106214	-0.0585322	0.12932	-0.0171024	0.166054	0.205296	0.098832	0.132034	0.239915	0.0963252	-0.0933983	-0.0474651	0.305698	0.1675	0.215919	0.114932	-0.0867781	0.0335283	0.00886618	-0.0230077	0.361427	0.232823	0.23618
ENSG00000227560	NA	0.0976298	0.0857104	0.024048	0.185595	0.0552868	0.252631	0.172949	0.16881	0.241832	0.127886	0.0115032	0.0205636	0.0116811	0.0882995	0.0441889	-0.190219	0.141569	0.0842043	0.19136	0.0702955	0.0769977	0.0698537	0.123321	0.215231	0.152164	0.202693
ENSG00000197599	CCDC154	0.117395	0.063619	0.183155	-0.00719072	0.259321	0.1807	0.0839794	-0.0814071	0.101662	0.00544312	0.229806	0.196666	0.223245	0.0841884	-0.0601888	-0.0407132	0.272158	-0.0391076	-0.0685061	0.0393196	0.0177309	0.0817831	0.153317	0.395284	0.189339	0.144006
ENSG00000161040	FBXL13	0.174182	0.152055	-0.0336541	0.147468	0.170708	0.161846	0.0501131	0.116032	0.136448	0.0925823	0.0987763	-0.0294841	0.0431842	0.0841462	0.0174016	0.069704	0.363143	0.0890189	-0.0936345	-0.120861	0.0490649	-0.0159533	0.179241	0.440508	0.196339	0.186326
ENSG00000198756	COLGALT2	0.159649	-0.0817757	-0.0531463	0.00884262	0.119642	0.15822	0.0977439	0.0364301	0.0616197	0.29747	0.0541429	0.0749825	0.196314	0.248058	-0.020851	0.324712	0.26367	0.0273146	-0.024061	0.141808	0.116455	-0.101791	0.0979923	0.321014	0.329183	-0.129042
ENSG00000151687	ANKAR	0.181235	-0.0708197	-0.0330527	0.0289489	0.165131	0.140687	0.0841808	0.0360352	0.148039	0.0718893	-0.0166748	0.150314	0.208738	0.125116	-0.0500711	0.0607462	0.20043	0.115462	-0.00109335	0.145842	0.111765	0.0446282	0.154072	0.360927	0.253176	0.108899
ENSG00000081665	ZNF506	0.195397	-0.0471277	0.102594	0.0408896	0.173994	0.185605	0.14094	0.0250247	0.143757	0.285143	0.00779678	0.0717833	0.0339574	0.159917	0.0211932	0.0540724	0.253665	0.121767	-0.0828366	0.0700547	0.136173	0.0609771	0.0717211	0.200333	0.162613	0.131901
ENSG00000157211	CDCP2	0.173704	-0.00505753	-0.00172136	-0.0150998	0.153023	0.144813	0.191032	0.179994	0.0895436	0.183735	0.160584	0.0382325	-0.0274959	0.0962421	0.105283	0.0219015	0.231074	0.130454	0.041136	0.112901	0.109915	0.0570501	0.0287217	0.100223	0.265647	0.155142
ENSG00000221869	CEBPD	0.0091783	-0.0776292	0.264609	0.167291	0.106057	0.157813	0.192589	0.133926	0.267978	0.187392	0.121585	0.020025	0.0369494	0.016239	0.195123	0.279256	0.0563542	0.0154751	0.102578	0.197204	0.0190185	0.00504256	0.106094	0.149507	-0.0565152	0.0473837
ENSG00000185710	NA	0.0292948	0.107485	-0.0549919	0.220422	0.00184023	0.114541	0.120727	0.0598439	0.136357	0.0386272	0.000601068	0.140419	0.207004	0.209273	-0.0363075	0.259895	0.123786	0.0751584	0.0153972	0.221693	0.0973219	0.087014	0.039038	0.170861	0.203215	0.131842
ENSG00000152154	TMEM178A	0.202131	-0.0979796	-0.0345003	0.0239102	0.253127	0.134591	-0.0419147	-0.272245	0.107246	0.181606	0.279911	0.0447247	0.161482	0.173907	0.0909306	-0.0408752	0.125266	0.183512	0.0602679	0.0893863	0.200267	0.146788	0.223157	0.143746	0.179493	0.202405
ENSG00000161904	LEMD2	0.154042	-0.0257695	0.191195	0.039547	0.12253	0.157452	0.213855	0.18033	0.187665	0.273847	-0.150697	0.118321	0.168372	0.175038	0.0541641	-0.0446504	0.0105072	0.0154164	0.08005	-0.021761	0.0737911	0.155259	0.0188133	0.395225	-0.0184343	0.195598
ENSG00000176681	LRRC37A	0.160637	0.0122083	0.0680308	0.126368	0.1169	0.15302	0.159365	0.0590779	0.227348	0.186813	0.0700875	0.0876627	0.176853	0.0791431	0.0112501	0.00405645	0.0430195	0.103927	-0.0557941	0.185239	0.0652722	0.00357205	0.104742	0.260095	0.170116	0.139381
ENSG00000124181	PLCG1	0.133533	-0.0151071	0.101571	0.0914564	0.195504	0.135727	0.159691	0.0359493	0.109759	0.206021	0.104113	0.122051	0.0556823	0.0705114	-0.0566057	0.176973	0.263026	0.0164804	0.0347375	0.0319832	0.171853	0.0780304	-0.041234	0.147998	0.274702	0.113245
ENSG00000128573	FOXP2	0.0239309	-0.293215	-0.0896739	0.00759945	0.110646	0.037337	0.211873	0.245897	0.139367	-0.0484917	0.0829925	0.0255613	0.601636	0.118743	0.00614041	0.0477295	0.244163	0.139022	0.0201439	0.343373	0.0561919	0.134548	0.0680671	0.325723	-0.0120355	0.169924
ENSG00000261603	PRSS46P	0.0497448	-0.0828848	0.0249904	0.0260241	0.156228	0.0312789	0.0323376	-0.0866031	0.183108	0.00175088	0.167761	0.200583	0.37014	0.0696754	0.0464764	-0.159597	0.306481	0.0851444	0.0343018	0.0751948	-0.00309137	0.0589809	0.0722541	0.5839	0.39317	0.0783047
ENSG00000119778	ATAD2B	0.189195	0.0273224	0.0962131	0.180941	-0.0212341	0.10329	0.141402	0.242202	0.267341	0.173624	0.0666957	0.0725977	-0.0789131	0.0963448	-0.0141097	0.207468	0.219419	0.155608	0.109478	0.0451727	0.0661754	0.000974896	0.126855	0.162026	0.011722	0.0672089
ENSG00000136807	CDK9	-0.00812395	-0.15237	0.163267	0.0333183	0.228517	0.161571	0.200827	-0.105144	0.131172	0.243467	-0.0812841	0.226909	0.197945	0.0836146	-0.0145459	0.0975481	0.274043	-0.0451873	0.00853773	0.125034	0.0640259	0.113452	0.059369	0.416894	0.167354	0.124147
ENSG00000134884	ARGLU1	0.179876	-0.0663966	-0.0124753	-0.0332876	0.123246	0.0831499	0.131923	-0.0195178	0.150526	0.238827	0.239117	0.181631	0.0899756	0.0907796	-0.103466	-0.038085	0.265462	0.0847992	0.00128982	0.128573	0.0679609	0.085089	0.185791	0.204803	0.269097	0.183771
ENSG00000141391	PRELID3A	0.162446	-0.0730066	0.117395	0.0934008	0.242283	0.12829	0.152993	-0.212965	-0.00735235	0.0166902	0.206612	0.134767	0.385294	0.0429653	-0.0752373	0.00406968	0.344604	0.0789228	-0.0718892	-0.168581	0.154741	-0.00437962	0.139612	0.49891	0.249436	0.171457
ENSG00000129009	ISLR	0.186695	-0.176692	0.13671	0.0475883	0.188294	0.175172	0.141436	-0.0492958	0.0907816	0.166243	0.243263	0.122397	0.185209	-0.0213813	-0.092499	0.275651	0.328813	0.0845745	-0.0322921	0.0741334	0.10507	0.0641178	0.124396	-0.0408768	0.157289	0.225712
ENSG00000059728	MXD1	0.107305	-0.0648687	0.123324	0.278506	-0.0981027	0.033378	0.195258	0.280214	0.148883	0.194174	0.0520322	0.0139178	-0.0431734	0.0821297	0.168553	0.378474	0.0992897	0.0689197	0.197005	-0.16176	-0.0153274	0.0694123	0.196813	0.298707	-0.0652738	0.17139
ENSG00000198821	CD247	0.244322	0.0598002	0.182369	0.107642	-0.0813734	0.0035716	0.0719256	0.132148	0.132412	0.176332	0.186579	0.206495	0.0987434	0.0977892	-0.128407	0.264853	0.334112	0.0724861	-0.124631	-0.0517578	0.0339971	0.0714597	0.234055	0.107732	0.0175069	0.258681
ENSG00000243173	NA	0.11082	-0.0241325	0.0313723	0.100801	0.202697	0.137328	0.144749	0.020597	0.0055099	0.199452	0.0623737	-0.115931	0.204763	0.0724498	0.186189	0.152878	0.183249	0.0355244	0.17138	0.118187	-0.0273517	0.024542	0.141668	0.246225	0.207371	0.115205
ENSG00000116039	ATP6V1B1	0.195561	-0.132459	0.131936	0.0854618	0.221868	0.240164	0.0798612	0.167237	0.171409	0.0235469	-0.0756398	0.0443588	-0.137706	0.0175672	-0.194784	0.102986	0.339588	-0.00869743	0.208565	0.0859102	0.341914	0.0537707	0.156629	0.113009	0.275611	0.199957
ENSG00000266865	NA	0.17394	-0.235464	0.11832	0.000727302	0.215375	0.125723	0.12127	-0.0749071	0.0101551	0.037721	0.082404	0.0455769	0.250507	0.0359885	0.0237085	-0.0120071	0.178	0.106643	0.0289658	0.106922	0.200318	0.187182	0.218746	0.37296	0.272801	0.115064
ENSG00000151151	IPMK	0.151606	0.153955	-0.00068567	0.204087	-0.0598755	0.162156	0.183165	0.231887	0.146694	0.216808	-0.0163493	0.0410095	-0.0371924	0.153	0.0351799	0.214168	0.0457365	0.221672	0.146115	0.0295476	0.0183789	0.0597124	0.16574	0.111527	0.0203922	0.108141
ENSG00000219607	PPP1R3G	0.264255	-0.0314625	0.0693789	0.147929	0.259619	0.0349656	-0.0365669	0.115153	0.06902	0.159426	0.158487	0.169829	0.0253005	0.00772916	-0.077997	0.139994	0.394855	0.0964006	-0.00382236	0.11888	0.182947	0.142282	0.0375788	-0.0241784	0.0363362	0.248312
ENSG00000164663	USP49	0.123322	0.0316095	0.0582068	0.060468	0.22106	0.133728	0.122814	0.139996	0.199892	0.195613	0.091895	0.0916374	0.00417962	0.0898111	0.0173655	0.0558304	0.325411	0.11813	0.00119038	-0.0670673	0.111973	-0.0516453	-0.00041163	0.261387	0.256122	0.1115
ENSG00000235440	NA	0.0885401	0.0547419	0.00446983	0.217328	-0.0227778	0.197963	0.1092	0.184929	0.196369	0.100396	-0.000227403	-0.00776478	0.0652111	0.0437171	0.0100267	0.0150914	0.200749	0.0623548	0.0495329	0.244331	0.0890853	0.173562	0.135285	0.270186	0.0285663	0.192348
ENSG00000044524	EPHA3	0.100613	0.0158985	-0.143081	0.152613	0.220956	0.161284	0.15024	0.145244	0.11483	0.201392	0.281394	0.269154	-0.259491	0.149851	0.0117868	0.258145	0.357266	0.0185567	-0.0963701	0.164168	0.24581	0.171503	-0.0395698	-0.305445	0.159611	0.196636
ENSG00000198208	RPS6KL1	0.188193	0.0946451	-0.10704	0.125128	0.181385	0.131828	0.0732366	0.286649	0.0651103	0.136854	-0.0386745	0.20324	0.0444262	0.00670164	0.0680455	0.18005	0.223961	0.181949	-0.00992852	-0.0173112	0.0766492	0.193216	0.082909	0.0519138	0.0392786	0.240303
ENSG00000105875	WDR91	0.177277	0.012986	0.0238614	0.0887507	0.131542	0.0326692	0.156868	0.226445	0.107383	0.215867	0.205571	0.144619	0.0268208	0.147843	0.0990571	0.0748491	0.173493	0.0570664	-0.0825537	0.158386	0.015088	0.151609	-0.0391383	0.239263	-0.102415	0.25881
ENSG00000185955	C7orf61	0.124119	-0.126174	0.132082	0.0200019	0.29681	0.196163	0.195451	-0.0595598	0.0412875	0.216251	-0.0173642	0.151057	0.171107	0.143013	0.00125102	0.0188308	0.218595	0.0959724	-0.075152	0.0321848	0.127003	0.060072	0.130379	0.30664	0.130948	0.170656
ENSG00000158079	PTPDC1	0.0745804	0.0630736	-0.0585985	0.0855676	0.283759	0.161555	0.0669105	0.137712	0.148068	0.140307	0.0540703	-0.136745	0.138542	0.0973706	0.00919279	0.102902	0.052483	0.107195	0.0709708	0.216226	0.0764638	-0.0825585	0.0217316	0.371055	0.365896	0.133611
ENSG00000132879	FBXO44	0.217487	-0.0399103	-0.0213641	-0.0161437	0.237615	0.190805	0.0681785	-0.0522078	0.146151	0.171687	0.0366116	0.237117	0.0185041	0.129053	-0.00403417	-0.047127	0.27782	0.0422627	-0.108024	0.0583064	0.104261	0.121638	0.146038	0.355801	0.253642	0.176188
ENSG00000177410	ZFAS1	0.0935703	0.051319	0.148253	0.109312	0.127775	0.0790114	0.204533	-0.0404897	0.181924	0.13944	0.101891	0.0392722	0.239673	0.0360353	-0.00207191	0.0199588	0.119184	0.0539432	0.0139529	0.0606742	0.104764	0.094538	0.175704	0.311387	0.123424	0.112147
ENSG00000133321	PLAAT4	0.235091	-0.0793612	0.30347	0.04052	0.194572	0.0975013	0.0223259	0.171393	0.077157	-0.0221286	-0.0273369	0.281933	0.188169	-0.0618858	0.00347447	0.185776	0.0708115	0.205196	0.0573071	-0.072914	0.0534785	-0.0128952	0.180141	0.101364	0.388959	0.116925
ENSG00000228763	LIMS1-AS1	0.14725	-0.0637968	-0.0227334	0.258134	0.129897	0.168084	0.0868366	0.110557	0.220867	0.1634	0.160799	0.102248	-0.0515135	0.122058	0.133425	-0.0751865	0.103156	0.142657	0.0308575	0.109092	0.0350617	0.0586843	0.116466	0.197521	0.187018	0.128024
ENSG00000171817	ZNF540	0.137656	-0.0179648	0.002266	-0.146646	0.263749	0.158319	-0.0162132	-0.14135	0.199588	0.108807	0.181942	0.0698983	0.218006	0.165836	0.00975365	0.00531689	0.208309	-0.0381725	-0.161151	0.261305	0.108802	0.273691	0.123106	0.293341	0.243244	0.187358
ENSG00000200259	SNORD35A	0.054311	-0.0167042	0.037533	0.121861	0.0914171	0.197407	0.135057	0.0438504	0.0886066	0.137514	0.0988484	0.114679	0.0802887	0.00156554	0.0440304	-0.0664711	0.331125	0.0574548	0.0690303	0.0309239	0.119717	0.19458	0.116683	0.390074	0.0194649	0.204831
ENSG00000065029	ZNF76	0.130002	-0.140434	0.156028	0.00130223	0.203549	0.171704	0.104428	0.0273553	0.21804	0.153427	-0.00797098	0.124402	0.256122	0.112411	-0.0256865	-0.0771045	0.144213	0.0487164	-0.0323791	0.158805	0.0770724	0.150174	0.0458661	0.3093	0.282665	0.105665
ENSG00000235505	CASP17P	0.205678	-0.034193	0.0310988	0.0613112	0.208267	0.128614	0.19121	-0.342082	0.114925	0.187601	0.2426	0.216626	0.0231788	0.100252	-0.0506309	0.0336094	0.183489	0.203668	0.0739575	0.0617456	0.182481	0.256985	0.150145	0.0560475	0.120651	0.0901398
ENSG00000168993	CPLX1	0.216782	0.0728314	-0.0957561	0.16659	0.213756	0.22653	0.0380309	-0.0597616	-0.0737267	0.279536	0.151647	0.142891	-0.239755	-0.0101729	0.0339146	0.0344908	0.267751	0.128947	0.0504429	0.0276648	0.127481	0.207846	0.169415	0.318966	0.16103	0.139908
ENSG00000212443	SNORA53	0.0651752	-0.112122	0.0615209	0.0714035	-0.0492678	0.0883459	-0.0560075	0.120893	0.273304	0.134836	0.0151586	0.088042	0.192598	0.156759	-0.126786	0.0609173	0.209493	0.167343	0.0804395	0.150546	0.173631	0.120766	0.133709	0.333228	0.120642	0.221677
ENSG00000108950	FAM20A	0.172987	-0.00846037	0.0914571	0.142786	0.210597	0.149005	0.0844699	0.102058	0.142811	-0.100733	0.273665	0.15054	0.291965	-0.0866622	0.143248	0.349176	0.0460292	0.165293	0.0413534	0.047366	-0.0189977	0.0778275	0.143819	0.0483989	0.000483769	0.0334594
ENSG00000003436	TFPI	0.159355	-0.0668979	0.109307	0.128651	0.173591	0.296329	0.130763	0.171852	0.197432	0.0878984	-0.0161337	-0.0503825	-0.0846061	-0.0115569	0.0621578	0.267538	0.297812	0.0167961	0.175534	0.18126	0.201974	0.0829412	-0.0500075	-0.0111637	0.0850884	0.157963
ENSG00000120329	SLC25A2	0.0418477	-0.0720439	0.0372848	0.131828	0.0421427	0.280503	0.109651	0.286154	0.225855	0.128523	0.145322	0.00376607	0.0516588	0.0723862	0.0130971	-0.139855	0.22791	0.0958864	0.147414	0.341149	-0.00845024	0.00789022	0.0371775	0.353762	-0.0265427	0.157667
ENSG00000128534	LSM8	0.176362	0.0861116	-0.00230382	0.169096	-0.0639393	0.0753634	0.11323	0.107108	0.22909	0.125369	-0.0435771	0.0891929	0.132181	0.0854271	0.149822	0.0164669	0.223764	0.10183	-0.0499224	0.0403414	0.00119523	0.0885403	0.0184906	0.412716	0.303492	0.106514
ENSG00000198169	ZNF251	0.206928	0.0173768	0.0666261	0.0144288	0.21546	0.179035	0.0878554	-0.0295169	0.28808	0.0734245	0.130939	0.153023	0.14369	0.128753	-0.0394428	-0.0235966	0.275586	0.0865426	-0.0272552	0.0803715	0.180898	0.0919472	-0.140437	0.289231	0.215624	0.0263894
ENSG00000185219	ZNF445	0.11509	-0.0332453	0.0484501	0.127521	0.0843183	0.10829	0.0486992	0.148661	0.183532	0.175166	0.138738	0.142039	0.186849	0.0695525	-0.0134835	-0.159897	0.291581	0.129834	-0.0930819	0.105259	0.0671535	0.112107	-0.113655	0.424092	0.303062	0.09516
ENSG00000237296	SMG1P1	0.110555	0.0679578	0.00571706	0.234076	0.00808546	-0.0151003	0.105317	0.26488	0.00680961	0.195941	0.0618233	0.101427	-0.00186583	0.121685	0.0545234	0.157642	0.118302	0.139395	0.0493291	0.128097	0.0801366	0.0653913	0.15933	0.113572	0.229769	0.128294
ENSG00000204086	RPA4	0.070527	0.0211905	-0.0303788	0.160332	0.117113	0.230089	0.0566424	0.00985465	0.264336	0.156055	-0.0624113	-0.101979	0.199711	0.0991842	0.00418884	0.0856157	0.215753	0.0218362	0.01836	0.139771	0.152085	-0.000992364	0.243987	0.306148	0.196265	0.116961
ENSG00000224986	NA	0.115421	-0.178073	0.0425998	0.0821324	0.167618	0.231421	0.115142	0.0397164	0.103176	0.135375	0.0382398	0.0502737	0.208584	-0.0275626	-0.0648632	0.147499	0.102921	0.000769819	-0.0253171	0.114579	0.165495	0.0265376	0.20379	0.579537	0.19741	0.117433
ENSG00000147206	NXF3	0.0776399	-0.0253689	0.293397	0.117697	0.143017	0.117895	0.0675181	-0.170567	-0.0733425	0.137799	0.150296	0.198345	0.181907	0.107113	0.0948011	0.0630123	0.37385	0.0550317	0.0115332	0.0620359	0.117548	-0.11243	0.206034	0.0498914	0.28061	0.164305
ENSG00000102595	UGGT2	0.00886428	0.104048	0.0617695	0.189103	0.16465	0.123112	0.102938	0.130957	0.106206	0.116093	0.102498	0.036635	0.189348	0.125739	0.131138	0.112176	0.179256	0.0891298	0.112187	0.0644967	0.108583	0.0497356	0.0866599	-0.00554587	0.137466	0.0600006
ENSG00000142937	RPS8	0.0345377	0.00502129	0.16281	0.039103	0.144715	0.0764766	0.121954	-0.100878	0.136563	0.136968	0.048483	0.0231743	0.416107	0.0475215	-0.0832957	0.243886	0.259842	0.0826317	-0.0347584	0.0341617	-0.0245477	0.0434688	0.121533	0.490474	0.202822	0.058384
ENSG00000243811	APOBEC3D	0.214387	-0.0210284	0.20898	0.0421452	0.113394	0.172036	0.0641142	-0.059197	0.0310986	0.134947	0.120491	0.212898	0.13829	0.11582	-0.0765323	0.0785158	0.201249	0.144351	-0.0954179	-0.094736	0.0540858	0.0572328	0.059394	0.446935	0.295112	0.128172
ENSG00000181800	NA	0.0734885	0.0990404	-0.0542131	0.233733	0.0749305	0.000886182	-0.0183559	0.319369	0.180427	0.159894	0.150712	0.161182	-0.0564354	0.143461	-0.0364917	0.0881247	0.235795	0.0932272	-0.105874	0.228713	0.124857	0.00690122	0.182301	0.114253	0.126693	0.158601
ENSG00000116678	LEPR	0.263356	-0.11296	0.0429445	0.262016	0.271873	0.19707	-0.0116516	0.0274341	0.090057	0.124151	0.180177	-0.0133862	-0.00146348	0.144737	0.168428	0.0394582	0.470354	0.0633991	0.0488613	0.17768	0.0646505	-0.0129093	0.219435	-0.0482334	-0.0173011	0.0461612
ENSG00000110318	CEP126	0.0188368	0.237619	-0.128388	-0.077628	0.178578	0.128651	0.166441	-0.0254519	0.181634	0.0978904	0.170374	0.0776834	0.108045	0.0993328	-0.0383027	0.219092	0.40955	0.048989	0.0762306	0.278005	0.126593	0.0463549	-0.0169826	0.00273739	0.20568	0.0910788
ENSG00000188051	TMEM221	0.122245	0.210107	-0.00270896	0.0306759	0.247677	0.177899	0.0502661	-0.135789	0.155923	0.0157398	0.0367479	0.0191377	0.304781	0.0546406	0.0201659	0.154633	0.15207	-0.134115	0.0247437	-0.00530632	0.1277	0.0539673	0.141103	0.603104	0.321558	-0.0647237
ENSG00000110811	P3H3	0.226881	-0.159705	0.100623	0.134754	0.2616	0.201925	0.184506	-0.0619897	0.0404572	0.174896	0.229503	0.166437	0.184049	0.00360028	-0.0927607	0.207943	0.127874	0.0170441	-0.00771399	0.129275	0.0797723	0.1389	0.0941221	-0.146117	0.173254	0.273009
ENSG00000046889	PREX2	0.00311819	0.00930251	-0.035267	0.168363	0.229384	0.222662	0.147427	-0.185257	-0.0985362	0.159923	0.165767	-0.0908614	-0.127114	0.185493	-0.10712	0.317584	0.35693	0.0887887	0.0680233	0.0703004	0.172285	0.21892	0.0650394	0.187237	0.179489	0.310077
ENSG00000184905	TCEAL2	0.174103	-0.1181	-0.0170666	0.14454	0.15653	-0.0174111	0.12065	0.0568922	-0.0129095	0.100703	0.173797	0.21794	0.483027	0.183783	-0.0488887	-0.188392	0.0477967	0.0302768	0.0234094	0.111876	0.105055	-0.093321	0.0357169	0.466837	0.277219	0.267014
ENSG00000237101	LOC101927164	0.145137	-0.033697	0.162715	0.0573971	0.250731	0.194057	0.0851307	-0.0170549	0.274291	0.134964	0.102803	0.09247	0.0919026	0.0169121	0.0324616	-0.0334301	-0.0341798	0.106254	0.110761	-0.0244502	0.0733817	0.108185	0.0681519	0.459509	0.115564	0.140008
ENSG00000243509	TNFRSF6B	-0.0210729	-0.00987872	0.275642	0.159296	0.076062	0.11019	0.139412	0.138603	0.142805	0.192554	0.209555	0.0520594	0.269905	0.0285419	0.0704642	0.169199	0.12789	0.0951807	-0.0859796	0.00656139	-0.089433	0.17397	0.0240864	0.213828	0.0523605	0.157404
ENSG00000166762	CATSPER2	0.0816782	0.076226	0.0123025	0.00462002	0.00814572	0.209824	0.0754403	0.0766346	0.28401	0.00989669	0.0650232	0.137639	0.295028	-0.00148733	-0.0503178	-0.125395	0.275023	0.0690706	0.100005	0.0983699	0.0496022	-0.012675	0.0193649	0.535007	0.146607	0.239184
ENSG00000156194	PPEF2	0.133877	0.155382	0.0773608	0.0570201	0.168018	0.136073	0.0788849	-0.0469444	0.0557813	0.18538	0.0536471	0.098004	0.230166	-0.0183472	0.0886006	-0.00834476	0.0872804	0.0722813	0.0277518	0.13425	0.122023	0.0647495	0.134333	0.149595	0.266082	0.175915
ENSG00000033030	ZCCHC8	0.108896	-0.01667	0.198504	0.152922	0.0674656	0.0866578	0.136477	0.0690189	0.194864	0.169489	0.0194932	0.0997846	0.207154	0.12664	0.135898	0.107556	0.1543	0.135988	0.0281446	0.00591655	-0.0315957	-0.0146532	0.0150213	0.378165	0.114676	0.0275428
ENSG00000251237	NA	0.141424	-0.10835	0.0042174	0.120559	0.219954	0.121618	0.0833215	0.026462	0.318005	0.176418	0.00118956	0.0545446	0.108923	0.081681	0.00114416	0.229314	0.246789	0.033289	-0.0327602	0.0969639	0.136557	0.0629316	0.184682	0.128679	0.161292	0.0770641
ENSG00000198879	SFMBT2	0.207182	0.0495008	0.0215222	0.0603739	0.110079	0.0229847	0.0272908	0.172546	0.042147	0.177969	0.20928	0.157814	0.251964	0.13274	0.0365856	-0.0857237	0.0491091	0.0320606	-0.0625088	0.150748	0.172613	0.0525213	0.169182	0.242023	0.212536	0.0626509
ENSG00000265666	RARA-AS1	0.0173816	-0.0409529	0.0866876	0.18402	0.0872309	0.166659	0.204529	0.136892	0.106476	0.298031	0.124434	0.0161113	0.118728	-0.0214899	0.0668034	0.224286	0.0986294	0.0313084	0.272943	-0.00732845	-0.00472344	-0.00528353	0.0868385	0.114419	0.177524	0.134568
ENSG00000205592	MUC19	0.0877666	0.0368733	-0.0231837	0.143573	0.122639	0.184391	0.19317	0.176742	0.0282384	-0.00812232	0.163387	0.290017	-0.0308402	0.237222	0.143821	0.109194	0.044314	0.0855373	0.0269494	-0.201707	0.0562127	0.102117	0.052501	0.207037	0.221689	0.224432
ENSG00000170381	SEMA3E	0.100146	0.106443	-0.141307	0.190531	0.0784915	0.0302091	0.162088	0.052054	-0.0133611	-0.178728	0.225423	0.0823398	-0.0105294	0.136761	0.0993073	0.2576	0.022862	-0.0195108	0.0214806	0.241243	0.163909	0.111979	0.118696	0.424036	0.0711838	0.340568
ENSG00000116032	GRIN3B	0.148135	-0.0309753	-0.0236105	0.120025	0.0810061	0.133569	0.0592444	0.127093	0.106584	0.134227	0.200894	0.215303	0.0606329	0.0181242	-0.151739	-0.0412738	0.368885	0.100254	-0.122622	0.206688	0.0231394	0.0732847	0.120181	0.304431	0.199212	0.242817
ENSG00000000971	CFH	0.0451268	-0.0888767	0.194831	0.127959	0.129682	0.234685	0.189751	-0.00396259	0.0173646	0.224604	0.145627	0.0254002	-0.171575	0.148707	0.110012	0.213457	0.387977	-0.0217191	0.0643697	0.228031	0.116285	-0.00196694	0.0272571	-0.116051	0.221844	0.224024
ENSG00000186020	ZNF529	0.153911	0.0889449	-0.047468	0.126226	0.149234	0.123938	0.0694862	0.0338292	0.312676	0.158994	0.231313	0.165274	-0.000369616	0.025401	-0.0180605	-0.0721701	0.342588	0.0911804	-0.124727	0.0530849	0.046973	0.0506754	0.0313685	0.386808	0.21132	0.0820745
ENSG00000070669	ASNS	0.107664	0.117664	-0.0296026	0.0364264	0.18824	0.131502	0.0978211	0.298743	-0.0537187	-0.0115168	0.0116129	0.0713124	0.402453	0.04207	-0.0132547	0.156429	0.186121	0.0819814	-0.0507996	0.0174534	0.0753167	0.123318	0.0580967	0.240775	0.33925	0.046776
ENSG00000102886	GDPD3	0.208818	0.016282	0.205287	0.0869585	0.034994	0.0736143	0.11125	-0.103418	0.0886225	0.232091	0.0684239	0.200397	0.123312	0.0478816	-0.0464839	0.13267	0.31647	-0.0574035	0.217063	0.0582625	0.0339599	0.0834132	0.191533	0.258011	-0.0802111	0.169631
ENSG00000170542	SERPINB9	0.0622318	0.0251166	0.193011	0.214081	0.0995723	0.106731	0.14724	0.234713	-0.085857	0.220579	0.213741	-0.104911	0.152877	0.0740974	0.0734799	0.314687	0.323262	0.129018	-0.14735	0.00107054	-0.00919558	-0.0925026	0.135259	0.128182	0.0765739	0.184801
ENSG00000175206	NPPA	0.0781277	0.0679708	0.0741113	0.18406	0.169212	0.151577	0.118865	0.198323	0.0666983	0.0359292	0.137164	0.133811	0.196057	0.190912	0.030172	-0.017982	-0.0111133	0.0758427	0.00656827	0.107231	0.127824	0.0808119	0.0361546	0.19539	0.0633311	0.172932
ENSG00000100968	NFATC4	0.114149	-0.048043	0.294665	0.0205262	0.229264	0.171884	0.104393	-0.0473164	0.0569207	0.214474	0.0570126	-0.0257717	0.237926	-0.0161244	0.0925528	0.294025	0.279437	0.0338092	-0.0209715	0.208648	0.125655	-0.0661924	0.0243497	0.0878769	0.247144	-0.00038285
ENSG00000119681	LTBP2	0.15494	0.0375774	0.124232	0.0729628	0.234581	0.202897	0.354821	-0.0741667	0.153843	0.22857	0.1938	0.059901	0.0131864	0.0555104	0.0281677	0.259044	0.171029	0.101359	-0.0589342	0.0127417	0.239009	0.259162	0.056961	-0.357616	-0.0952862	0.241289
ENSG00000137135	ARHGEF39	0.130332	0.00240447	0.126377	0.162761	0.142652	0.094896	0.211153	0.251531	0.0645136	0.182079	0.146148	0.0508028	0.0165472	0.117182	0.146766	0.152087	0.154318	0.17016	0.0384693	0.0199663	-0.00606059	0.0824213	-0.00595359	0.0335869	-0.0266433	0.210245
ENSG00000079150	FKBP7	0.12498	-0.00332942	0.161603	0.0641996	0.160497	0.17657	0.0739518	-0.0232291	0.0707133	0.165222	0.189471	0.0171359	0.00437288	0.0842317	-0.257089	0.344523	0.314356	0.0604894	-0.0131906	0.145371	0.115275	0.0441907	-0.00647313	0.33388	0.296373	0.0245013
ENSG00000110888	CAPRIN2	0.18659	-0.0370762	-0.0918473	-0.0599409	0.205514	0.111607	-0.0214801	-0.0324356	0.233352	0.104836	0.208627	0.144369	0.137797	0.0253301	-0.00439729	0.00049105	0.196348	0.0483384	-0.0415971	0.142935	0.0967945	0.0962731	0.136483	0.486564	0.212771	0.181295
ENSG00000271503	CCL5	0.283529	0.0860429	0.17475	0.112551	-0.0779775	-0.0626012	0.0571263	0.0403103	0.0661607	0.165922	0.137869	0.247484	0.0364873	0.134704	-0.0833692	0.228451	0.360599	0.192267	-0.102276	0.0891346	0.000544138	0.238947	0.202875	-0.078528	-0.0264976	0.242751
ENSG00000250303	LINC02762	0.141812	0.0371086	-0.0816322	-0.0307768	0.241769	-0.0750344	-0.0817604	0.240996	0.14974	0.0835938	0.0336415	0.22845	0.099832	0.106695	0.177829	0.0796789	0.261063	0.17434	0.119881	0.0728564	0.144352	0.036706	0.149777	0.0948319	0.249906	0.00966733
ENSG00000102606	ARHGEF7	0.110743	-0.0283394	-0.0869716	0.162861	0.11973	0.209673	0.222834	0.088738	0.176773	0.294401	0.0554483	0.0710233	-0.0777964	0.111105	-0.00312061	-0.137854	0.0612014	0.0342894	0.159729	0.178479	0.198517	0.0331231	0.230073	0.251735	0.242971	-0.0144234
ENSG00000266338	NBPF15	0.0551458	0.0793281	-0.0460159	0.103114	0.132861	0.00438076	0.0917522	0.0512641	0.120894	0.230751	0.222349	0.0888547	0.19418	0.0871045	0.00753899	-0.0260032	0.209784	0.0522651	-0.0569957	0.0517083	0.0115447	-0.0430793	0.184848	0.419399	0.356091	0.0812614
ENSG00000256274	NA	0.122909	0.0130558	-0.00153389	0.0390158	0.0645161	0.0917636	0.0647724	0.0975807	0.13893	0.0332795	0.125524	0.0314521	0.290955	0.0783918	0.154133	-0.0668137	0.0152283	-0.0107075	0.0944728	0.129774	0.103845	0.10696	0.14163	0.418649	0.251181	0.135102
ENSG00000228804	LOC100131635	-0.0521711	-0.0447761	0.0282273	0.16117	0.0592576	0.0796276	0.128765	0.234048	0.175858	0.148129	-0.00927407	0.037145	0.136904	0.0497833	0.17628	0.230291	0.109268	0.20733	0.111062	-0.0134142	0.0935706	0.0330215	0.178353	0.193401	0.0521006	0.15968
ENSG00000124813	RUNX2	0.199266	-0.0141567	0.100372	0.0482226	-0.0127634	0.102896	0.243273	-0.0648824	0.081162	0.14616	0.208508	0.339706	0.200543	0.0741169	0.0923776	-0.0285452	0.120723	0.010304	-0.000460864	-0.14358	0.0541887	0.0751434	0.229037	0.127677	0.0275087	0.44593
ENSG00000166710	B2M	0.166425	-0.0236457	0.154883	0.181194	-0.0227095	0.132262	0.0894014	0.158277	0.0343575	0.213086	0.194567	0.134397	0.0522069	0.0467897	-0.0507202	-0.0221702	0.212684	0.245172	0.0531309	-0.0788702	0.0303581	0.0534933	0.163941	0.0781173	0.264032	0.201976
ENSG00000255284	LOC171391	0.0417709	-0.0378816	0.219472	-0.190995	0.274662	0.186466	0.0986904	-0.15064	0.140926	0.0664882	0.0348083	0.119371	0.151649	0.123695	0.0162723	0.0118789	0.198164	-0.01063	0.0892534	0.153021	0.196035	0.119189	0.201958	0.274284	0.210937	0.123539
ENSG00000260799	NA	0.125547	-0.13736	0.0260157	0.0305246	0.239527	0.247637	0.154334	0.35392	0.208724	0.221673	0.055275	-0.0543537	0.0833635	0.0881975	0.0372338	-0.10851	0.0517128	0.0242706	-0.0373446	0.164282	0.117787	-0.011884	0.167268	0.265311	0.236114	0.112558
ENSG00000228839	PIK3IP1-AS1	0.207394	-0.0667264	0.160092	0.0832496	0.269976	0.188079	0.146414	-0.0612827	0.132201	0.205198	0.11527	0.0842755	0.00811623	0.0526284	0.0622568	0.139317	0.119825	0.230459	-0.108492	0.11239	0.192767	0.164447	0.00586495	0.0841834	-0.0896378	0.223275
ENSG00000145423	SFRP2	0.275821	-0.172108	-0.0296678	0.20101	0.213473	0.222591	0.147504	-0.0475222	-0.0204156	0.0225285	0.229291	0.0849121	0.0500491	-0.0620584	-0.0390657	0.246402	0.472937	0.231216	0.00483881	-0.0510456	0.156171	0.330535	0.0820984	-0.0114845	0.0305759	0.092643
ENSG00000188177	ZC3H6	0.161487	0.041542	0.0828817	0.0468727	0.168397	0.10817	-0.00426919	-0.0454881	0.185427	0.176971	0.0768065	0.142576	0.102893	0.22433	-0.0775644	0.0259952	0.333473	0.187101	-0.100479	0.120521	0.170869	0.0629529	-0.0383121	0.19268	0.225977	0.0891252
ENSG00000162669	HFM1	0.0838828	0.035215	0.0400078	0.0406913	0.188875	0.161516	-0.0524795	-0.00199497	0.126956	-0.0566494	0.177271	0.0712449	0.120932	0.112647	0.169432	0.207902	0.218358	0.0120768	-0.155411	0.108178	-0.00213476	-0.0637037	-0.0332705	0.705377	0.434179	0.0114188
ENSG00000137494	ANKRD42	0.0194948	0.10063	0.0101625	0.0643138	0.14058	0.120645	0.117105	0.12199	0.176648	0.143307	-0.067516	-0.0452123	0.376094	0.135718	0.113387	0.272147	0.0936865	0.0835946	0.0510538	0.204574	-0.0346456	0.0252295	0.0597297	0.183649	0.111163	0.0802631
ENSG00000122678	POLM	0.165012	-0.0193149	0.158899	-0.00421725	-0.00778375	0.172902	0.113836	0.040018	0.257631	0.116083	0.104974	0.113202	0.174793	0.113691	0.150733	-0.208856	0.0644296	0.0322209	-0.0478456	0.0154108	0.0728028	0.0669097	0.0616533	0.3443	0.340028	0.266236
ENSG00000133639	BTG1	0.12512	-0.178353	0.244324	0.166658	-0.00754133	0.0383753	0.0202405	0.0484156	0.147673	0.223941	0.131785	0.0748979	0.0644048	0.20145	-0.0258763	0.245642	0.0144272	0.123893	0.0300321	0.209906	0.193029	0.0197316	0.220057	0.268724	-0.104085	0.160835
ENSG00000236383	CCDC200	0.0749056	0.285414	0.18858	0.126935	0.0229005	0.174488	0.1164	0.0621262	-0.109418	0.0570519	0.15975	0.202423	0.210759	-0.0398808	0.0742471	0.101052	0.174524	0.133859	-0.0740394	-0.0426622	0.0169305	-0.0578958	-0.109931	0.40132	0.261719	0.246058
ENSG00000280798	LINC00294	0.0819092	0.0658717	-0.0828316	-0.0322465	0.269384	0.17984	0.105094	-0.121394	0.20655	0.224036	0.0259627	-0.0266392	0.103344	0.101211	-0.0276051	0.274748	0.127087	-0.0506043	0.220465	0.231115	0.147509	0.138763	0.089481	0.221206	0.141548	0.0435217
ENSG00000152669	CCNO	0.177916	-0.0733611	0.0724828	0.0190598	-0.0538698	0.165283	0.242256	0.137784	0.12582	0.0257468	0.134331	-0.0366591	0.440726	0.0415928	0.061127	-0.247221	0.241042	0.119402	0.21221	0.0165	0.0288226	-0.0175818	0.0308366	0.563603	-0.069649	0.29882
ENSG00000205084	TMEM231	0.136488	0.0517518	0.0479996	0.194219	0.154641	0.159081	0.0922425	0.0730902	0.0993284	-0.00220453	0.0700848	0.024517	0.216864	0.121781	-0.189507	0.16837	0.367506	0.00116989	-0.0690194	0.166039	-0.0369896	0.0908595	0.0515163	0.321397	0.222805	0.122901
ENSG00000258640	NA	0.0704472	-0.0669235	0.0596982	0.0997164	0.109311	0.13856	0.121946	0.375244	0.190099	0.0885467	0.190505	0.0600454	0.00281995	0.110427	-0.0218323	-0.0358356	0.308814	0.0531444	0.0214575	0.116094	0.216112	-0.0723249	-0.00107864	0.323944	0.101347	0.0962818
ENSG00000188343	FAM92A	0.067636	0.0165247	-0.041325	-0.0354629	0.262135	0.182129	-0.0250213	-0.158728	0.192625	0.0855021	0.0401753	-0.0531613	0.246982	0.155321	-0.049903	0.20332	0.240995	0.0734489	-0.0433491	0.0835119	0.131757	0.0394697	0.125553	0.376162	0.358375	0.181672
ENSG00000172673	THEMIS	0.234191	0.0918181	-0.0187051	0.00924173	-0.0328514	-0.0291741	0.0859668	0.0259613	0.149075	0.139621	0.122278	0.196026	0.044955	0.11488	-0.0960864	0.241046	0.401644	0.128895	-0.024166	0.0564053	0.164942	0.164424	0.213851	0.181996	-0.0469705	0.137011
ENSG00000037042	TUBG2	0.160686	-0.170461	-0.109968	0.0294215	0.278682	0.159246	0.0641894	-0.0494323	0.114962	0.27171	0.101346	0.00590227	0.198571	0.106792	0.0374222	-0.0355684	0.364656	0.0619557	-0.0350217	0.13398	0.107273	0.0837543	0.187451	0.237501	0.209588	0.140913
ENSG00000102265	TIMP1	0.0948488	-0.026911	0.244742	0.102588	0.193222	0.143751	0.109438	0.235494	-0.104016	0.176253	0.217915	0.0673732	0.357226	-0.0632145	0.183282	0.25767	0.0630697	0.0113511	0.0123495	0.143593	0.0640749	-0.00261379	0.128177	-0.187605	0.0971774	0.136256
ENSG00000227495	KIF1C-AS1	0.156252	0.0219779	0.140265	0.0705999	0.161363	0.150051	0.044914	-0.0885012	0.183525	0.193827	0.140774	0.0210242	0.25788	0.022738	0.193528	0.0706271	0.167063	0.133873	0.0352181	-0.0559634	-0.0248803	0.140848	0.073145	0.086653	0.175575	0.182246
ENSG00000149311	ATM	0.176331	0.187632	0.0297629	-0.0510226	0.0647873	0.0393063	0.0504443	0.0263541	0.149634	0.0541099	0.171782	0.155059	0.236115	0.128145	-0.110751	0.17124	0.107491	0.0864575	-0.115596	0.065407	0.0956683	-0.0099881	0.130718	0.429696	0.275251	0.110323
ENSG00000146005	PSD2	0.0785398	0.244399	0.0812073	0.0399855	0.187655	0.134416	0.112519	0.0511228	0.146776	0.13503	0.36424	0.240219	0.104637	0.131581	-0.154274	0.00835518	0.254409	0.0598895	-0.0915571	0.0264633	0.154285	-0.0354428	0.153469	-0.19863	0.178076	0.246274
ENSG00000162613	FUBP1	0.143916	-0.0241635	-0.0742719	0.0972683	0.0735397	0.0450148	-0.0174016	0.182448	0.114991	0.189553	0.272006	0.164171	-0.0287559	0.0705616	-0.0914108	0.138789	0.274387	0.140076	-0.0781041	0.0683307	0.00935984	-0.00902751	0.100744	0.435804	0.236464	0.218886
ENSG00000248445	SEMA6A-AS1	0.116275	0.0715886	-0.00755507	0.15844	-0.114064	0.216784	0.0246282	0.149111	0.231237	0.158682	0.153044	0.0723732	0.0714856	0.0707209	0.0248524	-0.04309	0.134998	0.0980004	0.105206	0.0769811	0.016889	0.0593103	-0.037873	0.482354	0.21173	0.150898
ENSG00000198160	MIER1	0.154144	0.0821174	0.114773	0.138543	-0.0877476	0.116048	0.122045	0.130753	0.198078	0.248032	-0.0142625	0.0435196	-0.0403816	0.119571	0.0381282	0.366784	0.210125	0.183325	0.0680505	0.0880573	0.110334	-0.0450326	0.0472232	0.071911	0.152058	0.0367608
ENSG00000184838	PRR16	-0.0342155	0.0562107	-0.0642795	0.0445514	0.158462	0.266103	0.0288924	0.0808866	0.102158	0.29201	0.185896	-0.118152	-0.00306662	0.0992164	0.0275111	0.305483	0.110739	-0.0667295	0.0129551	0.272948	0.134058	0.0716635	-0.105133	0.266647	0.261841	0.265807
ENSG00000172650	AGAP5	0.160083	0.173536	-0.00217326	0.0480169	0.122285	0.176141	0.0181704	0.053808	0.180574	-0.0432337	0.192668	0.0711711	0.296079	0.0806646	-0.0348679	-0.165806	0.0859514	0.0790293	0.0985498	-0.0395733	0.0862163	0.020959	0.0967292	0.393403	0.316061	0.186469
ENSG00000235706	DICER1-AS1	0.178286	-0.0896299	0.191387	-0.108278	0.213812	0.165198	0.0583557	-0.171349	0.133771	0.0142201	0.170346	0.127215	0.229138	0.10072	-0.0885932	-0.096992	0.183289	0.0524744	-0.0104482	0.149535	0.145419	0.12667	0.162316	0.355691	0.285132	0.171377
ENSG00000199293	SNORA21	0.0732547	-0.0173696	0.0124439	0.158821	0.0115602	0.109322	0.110273	0.128782	0.0946217	0.211604	0.127836	0.0576765	0.00675013	-0.0837811	0.152018	0.075735	0.299721	0.135089	0.181343	0.0918213	-0.0528057	0.0805503	0.0167796	0.287306	0.204502	0.174508
ENSG00000184343	SRPK3	-0.105181	0.0549185	0.111859	-0.237465	0.238281	0.172172	0.0886244	-0.0400014	0.234358	0.0666548	0.211399	0.112839	0.280878	0.0997889	0.0694646	0.027272	0.287636	0.111402	0.0292326	0.00333695	0.203626	-0.023686	0.0633884	0.284081	0.207873	0.0953664
ENSG00000169877	AHSP	0.116097	-0.0603398	0.113628	0.250069	0.119405	0.181176	0.162405	0.111746	0.117415	0.207599	0.105085	0.126309	0.0624278	0.212939	0.139965	0.00921435	0.0993486	0.00670598	0.0851682	-0.244854	-0.0499412	0.128916	0.171641	0.169168	0.156166	0.150046
ENSG00000166741	NNMT	-0.0653417	0.168345	0.108357	0.171149	0.0739783	0.205241	0.19587	0.276386	0.0546554	0.262054	0.0925752	-0.0239634	-0.0870419	0.0357155	0.281449	0.280082	-0.0103664	-0.017712	0.0603451	0.203252	-0.0147265	0.1128	-0.000199403	-0.0218343	0.163932	0.14007
ENSG00000225756	DBH-AS1	0.210706	0.00107949	0.105742	-0.0466449	0.17783	0.0940491	0.0857292	-0.119333	0.0829346	0.195355	0.0647102	0.161418	0.226092	-0.042818	-0.00511273	-0.000167358	0.27249	0.130242	-0.0704144	0.0504025	0.018777	0.0170842	0.209418	0.336975	0.276643	0.210813
ENSG00000163666	HESX1	0.161897	0.0352912	0.0938742	0.00136292	0.168172	0.170858	0.125161	-0.041214	0.144756	-0.0992823	0.0639869	0.10781	0.181968	0.130553	0.154697	0.0457084	0.244609	0.107475	-0.0368787	0.064981	0.144537	0.0546368	0.212835	0.13428	0.194947	0.0753837
ENSG00000173811	CCDC13-AS1	0.103356	-0.0877917	0.184279	-0.039015	0.239181	0.116176	0.136856	0.13591	0.133604	0.194802	0.121389	-0.0212463	0.23411	0.171071	-0.128147	0.163955	0.0214368	-0.0492348	0.0863195	0.131737	0.156161	0.203926	0.0973359	0.058961	0.19149	0.0852539
ENSG00000187492	CDHR4	0.183995	-0.0286469	0.0296917	0.0994103	0.236845	0.165076	0.0817496	0.0835572	0.160876	0.0295343	0.173159	0.103329	-0.0387323	-0.000819389	0.10844	0.271027	0.180292	-0.0036825	-0.0208973	0.0940558	0.0539966	0.0964012	0.117911	0.160135	0.136563	0.167821
ENSG00000160741	CRTC2	0.116337	-0.0961852	0.183868	0.100209	0.181756	0.15628	0.181037	0.111291	0.153556	0.299487	-0.151338	0.106265	0.0412665	0.123214	0.0748148	0.104462	0.0495907	0.0265257	0.0196632	0.0852146	0.158659	-0.0615831	0.0574396	0.314977	0.193091	0.110217
ENSG00000136854	STXBP1	-0.0473036	0.0376937	-0.129132	0.0558595	0.222289	0.23421	0.119602	0.0076664	0.00792234	0.0930051	0.185258	0.0528889	0.295271	0.106183	-0.220467	0.302948	0.321071	-0.0464287	0.0417943	0.252988	0.158781	-0.0233261	0.181076	0.237669	0.190226	0.0012079
ENSG00000205403	CFI	0.155947	0.172219	0.21178	0.106332	0.170861	0.095937	0.0983329	0.167066	-0.00775652	-0.10753	0.193067	0.112133	-0.0996208	-0.0376718	0.207559	0.25519	0.35555	0.09005	0.0991189	0.157273	0.0371434	-0.125175	0.0913224	0.0248709	0.0984596	0.116475
ENSG00000101017	CD40	-0.0334289	-0.0149878	0.226253	0.115233	0.25263	0.227963	0.124572	0.154569	0.00390374	0.224527	-0.140785	-0.00801923	0.115443	0.102951	0.036559	0.105054	0.173501	0.104094	-0.10565	-0.120976	0.103073	0.100091	0.0244969	0.473168	0.293198	0.101453
ENSG00000176945	MUC20	0.113891	0.0904884	0.151425	0.0547625	-0.119724	0.0154574	0.116935	0.0226645	0.275651	-0.0617609	0.166039	0.172874	0.295146	0.0547503	0.0976426	-0.0377529	0.0698539	0.0888142	0.163507	0.135558	0.0114236	0.235058	0.0938886	0.363006	-0.10197	0.170569
ENSG00000116717	GADD45A	0.0989685	0.105793	0.0828786	0.291018	0.0395376	0.0177379	0.0453929	0.202181	0.112549	0.239715	0.0309646	0.00647733	-0.211694	0.168928	0.0337254	0.353465	0.059201	0.104965	0.218325	0.144235	0.0425101	0.0799734	0.155425	-0.0391687	0.104369	0.150035
ENSG00000142959	BEST4	0.169113	-0.0418947	0.00631496	0.0406695	-0.237123	0.163802	0.109582	-0.0441562	0.239531	0.0828343	0.19714	0.150722	0.270945	0.0284776	0.0831456	0.233143	0.207879	0.1298	0.156116	0.0230332	-0.1108	-0.0418268	0.137337	0.422272	0.0594038	0.202034
ENSG00000205560	CPT1B	0.0187154	-0.0682641	0.174008	-0.0529499	0.00917682	0.136074	-0.0650351	0.128579	0.233619	0.0951401	-0.0199163	0.187239	0.0702776	0.129888	-0.0272358	0.0648583	0.175555	0.186452	0.181643	0.0452349	0.221299	0.0901641	0.223446	0.30791	-0.00890107	0.200405
ENSG00000198105	ZNF248	0.179497	0.0682415	-0.111623	-0.132624	0.213124	0.156542	-0.00371792	-0.082806	0.21081	0.0786132	0.0735445	0.10127	0.249991	0.0363126	-0.104052	0.0276885	0.227725	0.0408745	-0.0459731	0.108613	0.135948	0.158259	0.217823	0.445042	0.336335	0.0513245
ENSG00000211581	MIR765	0.0329001	0.0704169	0.046638	0.112726	0.219916	0.194747	0.0598162	0.217055	-0.0176294	0.105872	0.011794	0.0503167	0.114838	0.0581292	0.085096	0.109252	-0.035177	0.109719	0.138647	0.0926603	0.00893274	0.109145	0.0488323	0.242378	0.324849	0.124899
ENSG00000087088	BAX	0.272805	0.242637	0.205041	0.161782	-0.026994	0.0991075	0.184618	0.121052	0.138981	0.061318	0.00589202	0.209939	-0.10583	0.196458	0.31115	0.208384	-0.0367585	0.0331573	0.0703297	-0.0254941	-0.0137781	0.0654332	0.0548884	-0.0185841	-0.047525	0.267731
ENSG00000168333	PPDPFL	0.112775	0.212279	-0.00272432	0.0345361	0.0833149	0.168615	0.118392	0.0961605	0.114855	0.0683544	0.0796384	-0.079774	0.1548	0.105587	0.030411	0.15342	0.198043	0.085773	0.0439526	0.194172	0.0520419	0.0264387	0.00225801	0.323675	0.0659706	0.192233
ENSG00000214331	LOC283922	0.178347	0.0870381	0.00278283	0.107409	0.0258833	0.100866	0.0832203	0.0630644	0.156569	0.0472738	0.0983523	0.094558	0.0795968	0.0816311	0.0651505	0.0856542	0.220761	0.14072	-0.0565385	0.122764	-0.0140359	0.158381	0.122354	0.266223	0.241662	0.0743771
ENSG00000112941	TENT4A	-0.119825	-0.0409476	-0.0140088	-0.0200056	0.0777345	0.0813687	0.168861	0.140277	0.185737	0.202452	0.00309698	0.11145	0.272264	0.0947529	0.0748201	0.328852	0.253746	-0.0267757	-0.036289	-0.000953195	-0.0383419	0.0574554	0.0843202	0.453671	0.206767	0.132611
ENSG00000102128	RAB40AL	0.117218	0.16577	0.0312259	0.123002	0.0638123	0.0954133	0.0359426	0.190961	0.114993	0.0882206	0.0079001	0.043873	0.199296	0.12318	0.119848	0.251173	0.108574	0.0195769	0.0775839	0.03102	0.100361	0.0348894	0.0713576	0.217949	0.0656476	0.133969
ENSG00000249138	SLED1	-0.0967313	0.00472515	0.103358	0.0830055	0.0342117	0.203759	0.17897	0.0773506	0.31348	0.125754	-0.0689865	-0.103263	0.0712549	0.191819	0.279316	-0.0521032	0.0358828	0.0610155	0.0296848	0.179265	0.115953	0.164021	0.258899	0.239134	0.0195963	0.18252
ENSG00000213347	MXD3	0.105694	-0.0471455	0.126406	0.0580301	0.140236	0.192607	0.1874	0.0295067	0.0577348	0.154937	0.15901	0.202824	0.113365	0.146786	0.146915	-0.0572812	0.189387	0.0482973	0.0564146	-0.240245	0.0295391	0.300506	0.0992607	0.216009	-0.0101871	0.225454
ENSG00000237765	FAM200B	0.175338	-0.021891	0.00745646	-0.157711	0.169288	0.0684061	0.138996	-0.137483	0.250614	0.0937579	-0.0338407	0.0100953	0.271699	0.12089	-0.117613	0.091833	0.0604336	0.115152	0.130403	0.232353	0.159665	0.0416433	0.270078	0.346767	0.289815	0.0552939
ENSG00000146001	PCDHB18P	0.0877125	0.0196513	0.0388756	0.0885512	0.118314	0.113619	0.214872	0.158138	0.0620709	0.232863	0.141328	0.196368	-0.106241	0.109271	-0.100092	0.40312	0.265091	0.0532262	0.0168306	0.165819	0.0468857	0.0199731	-0.0024654	0.108627	0.098529	0.0795077
ENSG00000184451	CCR10	0.0417853	-0.0175241	0.102943	0.156402	0.141527	0.151817	0.0732458	-0.0529043	-0.0347523	0.314009	0.263195	0.0710603	0.303518	0.0404133	0.0498991	0.400345	0.179378	0.0428669	-0.00967138	-0.195843	-0.0461431	-0.00652839	-0.0459906	0.384282	0.182356	0.140256
ENSG00000233593	LINC02609	-0.00604437	-0.0781451	0.0729654	-0.0689247	0.25993	0.189897	-0.0440423	-0.0200027	0.193033	0.112704	-0.0581751	-0.285251	0.379737	0.0810641	-0.00032556	0.259626	-0.0845796	0.0654029	0.00150058	0.230749	0.212608	0.111159	0.180728	0.548985	0.420879	-0.0458047
ENSG00000165617	DACT1	0.153681	-0.0186314	-0.026715	0.253112	0.106841	0.165851	0.0342068	0.0279227	0.0967841	0.244956	0.256357	-0.0220223	-0.213112	0.0808061	-0.0738298	0.288041	0.21576	-0.0205357	0.0766492	0.254115	0.0785672	0.163953	0.104482	0.103329	0.191012	0.107945
ENSG00000204963	PCDHA7	0.145513	0.0642131	-0.0753165	0.0134334	0.253406	0.119579	0.0936551	0.194787	0.138741	0.177378	0.093484	0.177397	0.145312	0.0832746	-0.0688168	0.0373023	0.194898	0.101475	0.0282452	0.1499	0.160213	-0.0205453	0.04255	0.110626	0.179067	0.0892431
ENSG00000104957	CCDC130	0.13446	-0.0680157	0.186649	0.0568663	0.0725703	0.179122	0.182621	0.127917	0.186885	0.151491	0.00078781	0.121114	0.0721943	0.0360903	0.164643	-0.0548327	0.22707	0.00571553	0.0444928	0.057129	-0.0101452	0.0611403	-0.0260682	0.431915	0.133655	0.152709
ENSG00000151882	CCL28	0.0688095	0.062332	0.0201109	-0.00943221	-0.196755	0.0740853	0.17632	0.046635	0.183363	-0.168438	0.147387	0.220822	0.509162	0.247719	0.0384597	-0.0385784	-0.0818149	0.16753	0.0651981	0.251752	-0.0281351	0.22377	0.0263158	0.206903	0.154382	0.259918
ENSG00000173991	TCAP	0.0189874	0.160524	0.193994	-0.00945888	0.291585	0.233243	0.0109086	0.0873841	0.0436874	0.144842	0.0882726	0.0599113	0.273952	0.170536	0.0541084	0.0955719	0.129699	-0.0359143	-0.0558406	0.0810883	0.185228	0.0867251	-0.0237275	0.256799	0.126594	-0.0409937
ENSG00000233901	LINC01503	0.226558	-0.0169697	0.106354	0.128262	0.195459	0.157941	0.110765	0.296945	-0.0483508	0.130257	0.253283	0.210828	-0.0143032	-0.082214	0.0720251	0.14562	0.0464896	0.0928791	0.0666948	-0.0291942	-0.0351816	0.0535624	0.155005	0.051067	0.130783	0.222984
ENSG00000106603	COA1	0.0999031	0.0220954	-0.100422	0.00805886	0.119553	0.154384	-0.12977	-0.079197	0.271752	0.0234442	0.0108046	0.0968546	0.227806	0.108946	0.0298731	0.149608	0.326253	0.145342	-0.0855307	-0.10173	0.11157	-0.016454	0.209932	0.592818	0.284383	0.147037
ENSG00000164074	ABHD18	0.133414	0.11131	-0.000556298	0.136015	-0.0619926	0.120819	0.0108433	0.0118566	0.235151	-0.04264	-0.00251661	0.153761	0.119858	0.167157	0.0935084	0.0526351	0.321441	0.139315	0.113889	0.016242	-0.0294806	0.0702114	-0.0232686	0.345911	0.279228	0.154744
ENSG00000064205	CCN5	0.244813	-0.102019	0.221774	0.119494	0.144336	0.0950244	0.169249	0.143762	-0.0213985	0.277499	0.227538	0.0880496	0.0603833	0.156839	0.0319324	0.117591	0.14413	0.0347652	0.086855	0.167582	0.145572	0.0937944	0.0326544	-0.163698	0.00068508	0.108303
ENSG00000138166	DUSP5	0.104921	-0.00187915	0.113413	0.27479	0.0560227	0.123097	0.155182	0.217796	-0.0054299	0.0871639	0.242146	0.123023	-0.27592	0.0139225	0.0944797	0.389088	0.344797	0.0352316	0.229699	0.104014	-0.055125	-0.100043	0.28332	-0.0792601	-0.0357624	0.185969
ENSG00000269834	ZNF528-AS1	0.183241	-0.096213	0.205419	0.0513207	0.223739	0.188788	0.124942	-0.088259	0.165508	0.0809962	0.12007	0.128637	-0.00326521	0.128495	0.0374438	-0.298067	0.0950088	0.0717086	-0.0760029	0.0823855	0.172543	0.0868854	0.0901947	0.496757	0.245705	0.206502
ENSG00000007384	RHBDF1	0.136242	-0.121623	0.189346	0.00715283	0.224505	0.134171	0.239441	0.182637	0.0740592	0.26608	0.0610266	0.222592	0.00872	-0.0236047	0.0964681	-0.12402	0.11263	0.0404082	0.0986747	0.211794	0.0855575	0.140528	0.0407301	-0.0375242	0.0838213	0.274348
ENSG00000165915	SLC39A13	0.123095	-0.130714	0.0866546	0.00861545	0.2861	0.138527	0.211862	0.193585	0.172821	0.207909	-0.000163211	0.0467315	0.238073	0.0365157	0.111374	0.305224	0.109775	0.106657	-0.0130361	0.160105	0.0325858	-0.0229088	0.072109	-0.146594	0.120116	0.167706
ENSG00000198887	SMC5	0.0926953	0.126578	0.128559	0.145814	-0.0718685	0.0403227	0.0656966	0.113468	0.22513	0.0653074	0.0957312	0.118163	0.119216	0.165637	0.0838323	0.182727	0.080218	0.105545	0.00152846	0.0456718	-0.0729887	-0.0409111	-0.0164367	0.477215	0.253534	0.0915185
ENSG00000130303	BST2	0.107687	-0.0281934	0.153491	0.0702114	0.215707	0.164069	0.066812	-0.105718	0.0128804	0.212544	0.0736569	0.108777	0.438437	0.0713504	-0.00518139	0.219898	0.115618	0.0582505	-0.0179554	-0.0867677	0.111423	0.159948	0.0706848	0.056554	0.272901	0.104453
ENSG00000166128	RAB8B	0.16923	0.0878379	-0.0327644	0.225533	0.224328	0.21032	0.165267	0.205484	0.0808135	0.302243	-0.0820839	-0.0601932	-0.0625156	0.0990706	0.0534596	0.362181	0.033287	0.128147	-0.00834079	0.013333	0.158534	-0.033877	0.252472	-0.0486513	0.169355	0.0086189
ENSG00000162236	STX5	0.0792976	-0.0256473	0.110137	0.164076	0.159098	0.127073	0.238946	0.105666	0.145332	0.212121	0.0294999	0.0428322	0.197264	0.14082	0.0218094	-0.0098111	0.129895	-0.0297812	0.137892	0.0449396	0.0390645	-0.0306992	0.114628	0.273373	0.0364585	0.166417
ENSG00000002016	RAD52	0.115605	0.0848115	0.0592989	-0.0289509	0.0952605	0.175495	0.01946	-0.013421	0.132044	0.0668757	0.152793	0.103784	0.231219	0.0601908	-0.0265979	0.0384372	0.145402	0.0446604	0.0842064	0.0238095	0.204113	-0.00346888	-0.00138865	0.469492	0.270712	0.115659
ENSG00000187186	LOC730098	-0.0181734	0.0396563	0.0156109	-0.120807	0.228282	0.079233	0.131924	-0.222059	0.239705	0.250555	0.289256	-0.0434595	0.227812	0.160672	-0.0481694	-0.0448861	0.0797549	0.0980691	0.0316676	0.183475	0.115817	0.0442961	0.0867229	0.443251	0.214362	0.156218
ENSG00000109610	SOD3	0.0825631	-0.128933	0.168656	0.186705	0.254249	0.0572511	0.165175	0.0771136	-0.0177803	0.260622	0.265877	0.117015	0.0388425	0.114655	0.0620691	0.22068	0.416241	0.069089	-0.00228949	0.177799	0.0892447	-0.0215609	0.221153	-0.235112	-0.0759422	0.0547196
ENSG00000174963	ZIC4	-0.0731842	0.228125	0.106018	-0.0414667	0.122372	0.0830243	0.0345261	0.0199814	0.290874	-0.0364608	0.192534	0.222614	0.0259842	0.215062	-0.103895	0.0845466	-0.0121795	0.102987	0.356531	0.046331	0.166511	-0.0210789	0.111419	0.0921538	0.313876	0.0895065
ENSG00000137203	TFAP2A	0.0944182	0.131372	0.0555548	-0.0153032	0.293197	0.108214	0.0885624	0.0426335	0.0889169	0.0896043	0.152775	0.211701	0.198175	0.165619	-0.0375792	-0.202564	0.0411765	0.0322163	0.280663	0.0989764	0.313916	0.137136	0.191516	0.0981985	-0.1844	0.141554
ENSG00000200320	SNORA63	0.0399457	-0.0246108	-0.101359	0.11522	-0.0121605	-0.00816515	0.14279	0.181411	0.253223	0.197854	0.0671122	0.0734031	0.182638	-0.00341377	-0.0573893	0.0812995	0.100757	0.120101	0.0587801	0.109795	-0.0224908	0.12634	0.0836506	0.52765	0.173976	0.20964
ENSG00000203930	LINC00632	-0.104032	0.0375618	-0.0568229	-0.0162696	0.253909	0.170499	0.204539	0.0197969	-0.00620774	0.212728	0.188398	0.138523	0.166286	-0.0818838	0.049497	0.17814	0.231068	0.0848831	0.113597	-0.0377518	0.130813	0.0502708	0.21892	-0.0432389	0.392214	0.120237
ENSG00000278274	SNORA61	0.12165	0.01985	0.113518	0.0332452	0.0342189	0.153863	0.111867	0.345504	0.103769	0.113551	0.113294	0.110062	0.200478	-0.0435418	0.176215	0.202551	-0.0204845	-0.0100316	0.0402646	0.00967426	-0.0405296	0.114606	0.0165613	0.405384	-0.0646255	0.254458
ENSG00000197119	SLC25A29	0.13197	-0.0357601	0.0903989	-0.00710943	0.262027	0.089867	0.0998671	0.202368	0.202406	0.127794	0.0991765	0.126397	0.10696	-0.0472666	-0.00216428	-0.147318	0.0774708	-0.0245836	-0.0616894	0.0604375	0.108248	0.194654	0.208756	0.183742	0.408166	0.160101
ENSG00000137496	IL18BP	0.133225	-0.143519	0.189652	0.173261	0.0678856	0.120221	0.083675	0.291284	0.0334403	0.150299	0.204092	0.137675	-0.00513324	0.00766797	0.173667	0.30701	-0.0212854	0.0633985	-0.0187383	0.0368971	-0.00862801	0.0523449	-0.0279771	0.329757	0.16386	0.120861
ENSG00000176046	NUPR1	0.0538866	-0.218033	0.287601	0.0625909	0.311048	0.176034	0.211463	0.0279463	0.132113	-0.0448288	-0.13714	-0.0273109	0.141249	0.284437	0.120588	0.0381213	0.0535039	0.00391075	-0.00114371	0.174329	0.31267	0.0680817	0.155386	0.101455	0.210383	0.115704
ENSG00000186532	SMYD4	-0.0928594	0.0440227	0.0417427	-0.0898593	0.156525	0.168563	0.125471	0.00934123	0.154891	0.126324	0.0513763	0.00468745	0.261574	0.181968	0.0649538	0.241652	0.170188	0.0525172	0.125857	0.235052	0.0698712	0.0243793	-0.0700364	0.322265	0.319146	-0.0870262
ENSG00000256508	MRGPRF-AS1	0.181156	0.110669	0.0185932	0.0173298	0.195038	0.155084	0.0622605	-0.164038	0.127805	0.0864656	0.116959	0.0527415	0.196332	-0.0413554	-0.0556997	0.117554	0.265684	0.140192	-0.144632	0.121921	0.115592	0.170158	0.0879543	0.338703	0.273561	0.0657089
ENSG00000204657	OR2H2	0.0594598	-0.0112573	-0.029729	0.069217	0.219851	0.117971	0.104634	0.0188737	0.233188	0.13691	0.0707332	0.0704307	0.120114	0.0292139	0.0120623	0.0419746	0.342725	0.0678834	0.0516247	0.0186185	0.0852231	0.0745139	0.163285	0.39176	0.0211144	0.131104
ENSG00000260257	NA	0.0488746	0.0382666	0.257337	0.106961	0.284151	0.222771	0.168896	-0.00567879	0.152449	0.214511	-0.046024	0.0116782	0.128266	0.0470956	0.0431579	0.0793801	0.110698	-0.110974	-0.0452989	-0.0210597	0.106603	0.244854	0.0771891	0.339186	0.0198318	0.137291
ENSG00000204859	ZBTB48	0.136484	-0.078923	0.196256	0.0509396	0.0987914	0.251612	0.12884	0.040915	0.189082	0.0823843	0.0210362	0.0885462	0.16692	0.0398899	0.0587117	-0.118638	0.176764	0.0623782	0.115539	-0.00478175	0.0421721	0.000885209	0.0148477	0.494045	0.205059	0.150552
ENSG00000237732	CT75	0.12778	0.0568758	-0.0603939	0.113083	0.137446	0.147179	-0.0358069	-0.147221	0.138556	0.21369	0.0717434	0.205802	0.26366	0.106019	-0.0867887	0.231018	0.287542	0.0598355	-0.0827393	0.00382927	0.160505	0.00669133	0.169833	0.37049	0.0451837	0.106333
ENSG00000259315	NA	0.0771611	0.0816155	0.103512	-0.051763	0.147459	0.227938	0.101016	-0.0957801	0.181182	0.113959	0.114504	0.108941	0.292107	-0.00533231	0.014736	-0.0652225	0.151698	0.0885744	-0.0824913	0.102879	0.126748	0.118385	0.186545	0.264058	0.177521	0.130087
ENSG00000168071	CCDC88B	0.0830191	0.190593	0.207185	0.0198506	-0.0768661	0.0612977	0.0904426	0.0945378	0.0156833	0.143968	0.0904954	0.221697	0.261571	0.00343385	-0.0297759	0.245614	0.261743	0.0412236	-0.0484871	-0.192845	-0.0694862	0.126543	0.271625	0.278372	0.128749	0.189835
ENSG00000188038	NRN1L	0.0998449	-0.0788181	0.202845	0.0314174	0.132863	0.151007	0.0814166	-0.0136003	0.12933	0.061839	0.103945	0.205085	0.108729	0.0520947	-0.106662	-0.0367502	0.318628	0.123934	-0.0164325	0.0698285	0.0208175	0.151438	0.164906	0.291841	0.160605	0.199411
ENSG00000135823	STX6	0.183661	0.0499899	-0.0843416	0.146827	0.220356	0.0597164	0.193815	0.0993312	0.162932	0.139735	0.131424	-0.155214	0.0366391	0.116733	0.0452636	0.412683	0.111867	0.118404	0.026449	0.100678	0.151613	-0.0504804	-0.000605795	0.323456	-0.0888214	0.155876
ENSG00000146247	PHIP	0.138027	0.117071	0.102144	0.0373351	0.0794975	0.0347536	0.0860956	0.236134	0.20341	0.195309	0.180542	0.144674	-0.212932	0.103478	-0.0413618	0.0385424	0.130412	0.125212	0.00895464	0.0609365	0.136131	-0.0194295	0.0671735	0.389681	0.205619	0.0588316
ENSG00000223773	CD99P1	0.147818	0.0239451	0.144714	0.219953	0.0129195	0.139699	0.145716	-0.0273419	0.0335884	0.273454	0.0904948	0.0526652	-0.00352387	0.0659746	0.0433448	0.0822959	0.154531	0.00661043	0.143928	0.0106465	0.123682	0.0357855	0.16232	0.271607	0.0957587	0.154937
ENSG00000232803	SLCO4A1-AS1	0.0138839	0.00492537	0.143496	0.304468	-0.00119057	0.141342	0.17317	0.329942	0.037531	0.165243	0.146525	0.0707639	0.0230935	0.0484036	0.101503	0.18724	0.0532748	0.00481843	0.0456393	0.154431	-0.0218856	0.186083	0.135089	0.173913	-0.142912	0.126607
ENSG00000004534	RBM6	0.0976659	-0.0605451	0.16135	-0.0132596	0.225988	0.161527	0.112211	-0.0662901	0.150159	0.196414	0.0893562	0.0846762	0.202414	0.0844393	-0.0213251	-0.131487	0.0429183	0.0233995	0.0881871	0.000169213	0.228644	0.151768	0.161416	0.176536	0.283705	0.17527
ENSG00000185716	MOSMO	0.0875012	-0.0425525	-0.120685	0.125559	0.260684	0.191132	0.0547775	-0.016275	0.171394	0.276881	-0.146097	-0.0149952	0.0354162	0.124559	-0.0112849	0.321037	0.124537	0.0840349	0.0704045	0.284669	0.0954379	-0.0618209	0.128424	0.425253	0.110555	0.0453104
ENSG00000124140	SLC12A5	0.192769	-0.0459002	-0.142816	0.199938	0.0794619	0.105746	0.00747667	0.108592	-0.00350131	0.248129	0.0883949	0.30817	0.0569712	0.0419077	-0.164119	0.168423	0.356667	0.0933842	-0.00819114	0.171568	0.103994	0.151669	0.107074	-0.00400819	0.207748	0.173779
ENSG00000171357	LURAP1	0.168823	0.150877	-0.0701587	0.0841295	0.234266	0.0812795	0.0868454	0.308796	-0.05091	0.224523	0.118964	-0.0401138	0.00245756	0.120787	0.0571177	-0.198725	0.432872	0.0692044	0.0419309	0.177557	0.144829	0.0575852	0.0933867	0.132505	0.0601376	0.11431
ENSG00000106089	STX1A	-0.0211182	-0.0175662	-0.161938	-0.0805267	0.250864	0.0721075	0.130257	0.143818	0.117399	0.171571	0.0541248	0.0819389	0.174491	-0.00529101	-0.0243387	0.164833	-0.0210123	0.00822463	0.153139	0.00899512	0.158849	0.140192	0.170463	0.483057	0.192884	0.256995
ENSG00000257815	CNOT2-DT	0.113192	-0.0425892	0.17669	-0.071595	0.19069	0.215805	0.132938	-0.158577	0.1449	0.111963	-0.0585962	0.121126	0.0708399	0.0874946	0.027463	0.0547811	0.227607	0.0656825	0.0607115	0.141695	0.118986	0.181377	0.168971	0.332296	0.0309257	0.157432
ENSG00000184402	SS18L1	0.108813	0.0542967	-0.0490739	0.00626437	0.153201	0.144613	0.079097	-0.0836537	0.275223	0.179795	-0.0844816	0.0998195	-0.00769981	0.168597	0.0265527	0.00290732	0.261155	0.128135	0.16802	0.182543	0.0716634	0.195614	0.183405	0.245508	0.0247242	0.0667892
ENSG00000256546	LOC100506691	0.134094	-0.133135	0.0122176	0.165429	0.221553	0.173345	0.0898532	-0.0577018	0.0825285	0.166146	0.0124381	0.0157717	0.283394	-0.0216761	0.00968593	0.252819	0.142101	0.0467821	-0.0956958	0.0391626	0.158448	-0.091617	0.132682	0.487283	0.345027	0.0305403
ENSG00000100814	CCNB1IP1	0.0852012	-0.0358584	0.0985947	0.0684153	0.271778	0.0667905	0.0649458	-0.076833	0.148561	0.200506	0.0501686	-0.043585	0.165572	0.154083	0.0255227	0.238445	0.119918	-0.0125931	0.0158838	0.0845345	0.232833	-0.106487	0.192723	0.309011	0.262989	0.0198867
ENSG00000123349	PFDN5	0.0677744	-0.0219129	0.160221	0.0324466	0.254462	0.0891227	0.145335	-0.167335	0.0858136	0.208161	0.0788369	0.0211185	0.317527	0.0658018	-0.0439104	0.0906552	0.199752	0.0244384	-0.0286821	0.0552651	0.100227	0.100361	0.156618	0.205291	0.327778	0.0754009
ENSG00000124074	ENKD1	0.154189	-0.0132883	0.218016	0.00203639	0.316933	0.196956	0.106419	-0.104965	0.161775	0.14941	-0.124675	0.0698847	0.213721	0.155681	-0.055565	-0.00630945	0.110868	-0.0681007	0.081182	0.156671	0.152459	0.111501	0.0948597	0.269517	0.13911	0.112194
ENSG00000112701	SENP6	0.122295	0.0493277	-0.00977274	0.176077	0.134562	0.0448858	0.0180432	0.0299918	0.243873	0.0359866	-0.0134375	0.0872192	0.284097	0.177544	-0.0574506	0.123285	0.284385	0.13073	-0.02412	-0.045217	0.0397995	-0.00952712	0.0228939	0.475369	0.230623	0.0488742
ENSG00000189398	OR7E12P	-0.134636	0.00602584	-0.00632402	0.0608542	0.120398	0.216024	0.0180871	0.167906	0.132817	0.0584185	0.0406145	0.13506	0.0467662	0.0916675	0.152848	0.115304	0.303379	0.0604913	-0.0362087	-0.0596928	0.0339523	0.206013	0.0993864	0.274016	0.331478	0.16543
ENSG00000177335	C8orf31	0.142974	0.00618151	-0.0520634	0.0529465	0.221664	0.164879	0.129921	-0.102133	0.0767944	0.068397	0.110724	0.181428	0.0238994	-0.0262169	-0.00803957	0.194433	0.364517	0.100452	-0.108461	0.0486195	0.139245	0.0369629	0.116241	0.228258	0.359365	0.128781
ENSG00000138036	DYNC2LI1	0.148692	0.137704	-0.0306238	0.0137583	0.0659181	0.154843	0.0633373	-0.0113573	0.132412	-0.0049021	-0.0747511	0.165521	0.338858	0.118069	-0.115022	0.0347423	0.272457	0.157495	0.211264	0.174481	-0.0245295	-0.121171	0.0676789	0.202221	0.348705	0.173101
ENSG00000158050	DUSP2	0.150651	0.00858376	-0.090379	0.168254	-0.00181109	0.144174	0.112553	-0.00897968	0.21419	0.196347	0.0193656	0.359847	-0.0526293	-0.016174	-0.0458845	0.0676533	0.445734	0.00894477	-0.0999781	0.238524	-0.0185664	0.00272953	0.313029	0.168306	0.0645677	0.248234
ENSG00000117122	MFAP2	0.214759	-0.0892672	0.114038	0.126155	0.225793	0.231991	0.155137	-0.185047	-0.0260125	0.156419	0.204003	0.162087	0.126571	-0.00895545	-0.0578771	0.331172	0.149698	0.0680034	-0.0520708	0.0987373	0.166052	0.0545668	0.0138771	0.117809	0.215821	0.0834165
ENSG00000166323	C11orf65	0.113876	0.152516	0.0569135	0.0692976	0.00942827	0.109069	0.0409201	0.0685288	0.248428	0.0948092	0.03408	0.122068	0.105598	0.0941133	0.0145252	-0.0567821	0.0233445	0.140804	-0.0903767	0.0871034	0.144862	0.00906248	0.138175	0.433256	0.246872	0.185183
ENSG00000164211	STARD4	0.0260366	0.033565	-0.0109812	0.122093	-0.0856565	0.0385242	0.0149504	0.303103	0.110748	0.0409163	0.136034	0.26459	0.0743181	0.0423907	-0.0322047	0.095091	0.359502	0.0826603	0.138036	0.158119	0.000703187	0.080627	0.0649746	0.39512	0.0938103	0.0475988
ENSG00000100941	PNN	0.0896217	0.0241182	0.0470659	-0.0584329	0.119294	0.133752	0.0900499	-0.00322269	0.25529	0.076392	0.183524	0.121747	0.0910023	0.0822169	0.0807132	-0.0826611	0.183793	-0.010273	-0.030573	0.102559	0.0944481	0.110693	0.0655532	0.391481	0.293351	0.141702
ENSG00000184260	H2AC20	0.119199	-0.0129077	0.174719	0.184159	-0.0594774	0.119863	0.101102	0.0774386	0.117658	0.179257	-0.0639338	0.157595	0.173136	0.0910546	0.128611	0.0878889	0.245691	0.229961	-0.12444	-0.0603772	0.015049	0.0851432	0.168137	0.154633	0.164917	0.138496
ENSG00000153234	NR4A2	0.0204651	-0.103106	-0.0601554	0.183076	0.144702	0.175213	0.0719754	0.130351	0.173324	0.0570588	0.249816	0.0344287	0.186975	0.102042	-0.121687	0.26922	0.290422	0.0952342	0.0535449	0.14357	0.0414224	0.0950384	0.0990065	0.199375	0.0899255	-0.0291209
ENSG00000169302	STK32A	-0.0844301	0.257122	0.118871	0.0905969	0.223109	0.186996	-0.0281983	0.180524	0.0213664	-0.211058	0.115025	0.319875	-0.255237	0.0696708	0.0194152	0.0446991	0.384698	-0.00168014	-0.0202757	0.214465	0.135734	-0.0032594	0.124423	0.291071	0.210499	0.187731
ENSG00000111276	CDKN1B	0.219527	-0.163748	0.019019	0.13433	0.170271	0.0138522	0.0710895	-0.0534858	0.151358	0.279641	0.0848906	-0.0919289	0.154692	0.261386	-0.168637	0.229404	0.227539	0.169224	0.0533699	0.10048	0.288701	-0.0766502	0.192534	0.211201	0.13627	-0.0230392
ENSG00000185904	LINC00839	0.240175	0.133381	-0.161097	0.125422	0.232174	0.176884	0.291558	0.0383423	0.000724043	0.184074	0.100719	-0.0385568	-0.20388	0.0335499	0.122615	0.133636	0.156518	0.0798605	0.0488136	0.262936	0.171078	0.129899	0.104244	-0.0742388	0.10203	0.199387
ENSG00000162496	DHRS3	-0.172156	0.0438035	0.223471	-0.0491679	0.211031	0.079899	0.174581	0.108225	0.180982	0.0522907	0.0192645	-0.0117903	0.0502674	0.129351	0.141824	0.0511888	0.290429	-0.0172559	0.173716	0.136242	0.259415	0.0989277	-0.0958782	0.0749596	0.356816	0.0793245
ENSG00000181666	ZNF875	0.210918	-0.0157468	0.000326404	0.0348808	0.240791	0.189517	-0.0115079	-0.028884	0.279618	0.233163	0.172576	0.0640729	0.207448	0.099808	0.0788228	-0.19433	0.313249	0.0375526	-0.137718	0.0294267	0.165461	0.0441413	0.056143	0.250212	0.189337	0.0804546
ENSG00000173992	CCS	0.0910125	-0.157129	0.177573	-0.126071	0.249595	0.187351	0.0554829	-0.107992	0.223377	0.107552	0.202151	0.137394	0.291084	0.0873095	-0.00531702	0.00873193	0.165694	-0.0209904	0.0394657	0.00743495	0.0523079	-0.000723701	0.0361719	0.365903	0.374963	0.147005
ENSG00000072818	ACAP1	0.091339	0.116201	0.261237	0.0640743	-0.0596836	0.0175387	0.119035	0.0425614	0.123508	0.192765	0.018172	0.143422	0.127193	0.0986469	-0.101476	0.3232	0.204943	0.130419	-0.0901021	-0.0666646	-0.0159509	-0.0274242	0.290949	0.247593	0.123212	0.21413
ENSG00000231449	NA	0.138323	-0.00604092	0.100537	0.0261203	0.192907	0.176757	0.11334	-0.0916766	0.175721	0.11878	-0.089168	0.169719	0.28403	0.00275771	0.0469736	0.0852055	0.22132	0.0623268	-0.0332869	-0.0100256	0.134604	-0.0852747	0.174079	0.251114	0.310746	0.118084
ENSG00000167244	IGF2	0.179057	-0.134787	0.0295678	0.13831	0.269217	0.176174	0.131537	0.0866233	0.0177556	0.109878	0.327204	-0.0350018	0.337479	-0.169597	0.00578581	0.206533	0.251066	-0.0106999	-0.108123	0.0768587	0.0789644	-0.189103	0.0306075	0.502103	0.250151	0.0297868
ENSG00000010030	ETV7	0.138087	-0.0464257	0.0262905	0.132604	-0.0498438	0.120683	0.072402	0.1736	-0.000998123	0.156606	0.15717	0.240295	0.0466221	-0.0542389	0.131609	0.263223	-0.0115865	-0.0102668	0.116207	-0.0297061	-0.0505543	0.0668514	0.132096	0.557259	0.0148895	0.294017
ENSG00000182326	C1S	0.13605	-0.119019	0.205372	0.137273	0.116086	0.123972	0.137158	0.176325	-0.0486278	0.253605	0.13959	0.062843	-0.165384	0.0874196	0.208638	0.346955	0.275656	0.0376905	-0.00499669	0.183332	0.109877	0.0364131	-0.0180228	-0.116897	0.169609	0.11535
ENSG00000145020	AMT	0.183666	-0.0891976	0.171518	0.0678041	0.111775	0.135853	-0.0528901	-0.167089	0.118862	0.135358	0.234078	0.205099	0.109439	0.0428191	-0.0669169	-0.0735816	0.291179	0.0710293	-0.000722818	0.101564	-0.027245	0.132927	0.209655	0.203468	0.295093	0.242069
ENSG00000062716	VMP1	0.0558838	0.0157153	-0.0851269	0.194382	-0.00101747	0.168568	0.145083	0.280702	0.0650193	0.16142	-0.0940391	0.148323	0.109491	-0.00306402	0.183793	0.292395	0.0601599	0.101852	0.257007	0.125144	-0.0136486	-0.101469	0.227567	-0.00621026	0.0524991	0.24485
ENSG00000189171	S100A13	0.122505	0.0237206	0.125541	0.0479173	0.293963	0.249322	0.224746	0.106152	0.0698197	0.304514	0.0212663	-0.0864159	0.0282969	0.116769	0.0605806	0.189728	-0.0138096	-0.00120643	0.0245234	0.160919	0.170538	0.140595	0.193254	-0.353251	0.295278	0.0692358
ENSG00000165819	METTL3	0.188445	0.00819186	-0.0358468	-0.00665912	0.143522	0.129088	0.0244806	0.0285445	0.0850993	0.180488	0.0393508	0.174579	0.19437	0.0622602	0.040677	-0.157817	0.235759	0.0586077	-0.08637	0.0319443	0.0420172	0.195299	0.0320632	0.5046	0.290687	0.180799
ENSG00000120129	DUSP1	0.0129538	0.0148645	0.107443	0.322123	0.0781837	0.213804	0.110243	0.0529926	0.277737	0.0720609	0.0967534	0.027013	-0.10653	0.124322	-0.0057112	0.151484	0.303688	0.219963	0.13097	0.205922	0.166277	0.0878223	0.126202	-0.170501	-0.108051	0.0712081
ENSG00000243701	DUBR	0.101988	-0.0307773	-0.120155	-0.0140033	0.215141	0.140714	-0.0460399	-0.0507352	0.217843	0.101979	0.10539	0.134115	0.310533	0.0246489	-0.0929811	0.132215	0.19832	0.128583	-0.0573147	0.158177	0.150404	0.0149459	0.0826732	0.430241	0.293421	0.0535956
ENSG00000204410	MSH5	0.145242	0.12041	0.13332	-0.0178235	-0.062013	0.150388	0.0908401	0.0648734	0.101936	-0.0824202	0.212754	0.235289	0.262795	0.047447	0.0457262	-0.259314	0.25683	0.143918	-0.0768444	-0.000837538	-0.12356	0.0363048	0.159801	0.491416	0.214572	0.291135
ENSG00000139194	RBP5	0.201434	0.0786427	-0.0256376	0.191096	0.0990915	0.13427	0.113137	-0.0262552	0.0834951	0.0253059	0.1875	0.187697	0.0314786	-0.0609274	0.0696085	0.225515	0.197945	0.178809	-0.046644	-0.172707	0.0945322	0.0349064	0.0728239	0.233965	0.313654	0.159066
ENSG00000125735	TNFSF14	0.0219082	0.0565329	0.187955	0.217252	0.118287	0.142085	0.0113839	0.0955832	0.114419	0.0478845	0.122298	0.0256443	-0.062946	-0.150924	0.321459	0.393331	0.0948584	0.174816	-0.0341671	-0.267346	0.000108458	0.144656	0.16175	0.348522	0.33465	-0.0388991
ENSG00000251008	NA	0.183145	0.0247558	0.130801	0.0799273	0.151115	0.145896	0.0447251	-0.187212	0.174209	0.005425	0.136285	0.0436192	0.173832	-0.021195	0.0121258	-0.200575	0.17587	0.117415	0.164366	0.0174262	0.119837	0.149277	0.0826643	0.413157	0.254807	0.189229
ENSG00000256525	POLG2	0.147541	-0.0539318	0.0574404	0.000999391	0.121045	0.162001	0.0520639	-0.11786	0.153023	0.188229	0.00346716	0.0838429	0.139975	0.0851397	0.102862	0.0204679	0.288482	0.18787	-0.0807628	-0.0336007	0.0365313	0.0369993	0.116674	0.479319	0.272681	0.130301
ENSG00000241288	LINC02614	0.0877347	-0.0570509	0.0670397	-0.0732883	-0.0344199	0.179403	0.12262	-0.00702354	0.265457	0.209232	0.10336	0.101743	0.138323	-0.0487831	-0.0150616	0.0029626	0.204387	-0.0178424	0.0476024	0.0998584	0.0676188	-0.0533539	0.228702	0.47668	0.285793	0.198744
ENSG00000172986	GXYLT2	0.128363	-0.00485017	-0.0739569	0.119627	0.122503	0.182749	0.100031	-0.0349083	0.0791248	0.0659151	0.176176	0.179958	0.0573585	0.0752907	-0.173845	0.439121	0.0403259	0.164196	-0.0921659	0.0833485	0.202784	-0.0460259	0.141499	0.213259	0.232703	0.201479
ENSG00000163364	NA	0.196562	-0.0377921	-0.0459238	0.0893658	0.221783	0.233975	0.114297	0.0204017	0.133598	0.131223	0.198906	0.126815	-0.0222956	0.100055	0.0825689	0.00410477	0.140146	0.115673	-0.00613125	0.117318	0.151064	0.0627742	0.0386637	0.221022	0.192579	-0.00475493
ENSG00000111860	CEP85L	0.221577	0.0578105	-0.00726301	0.157918	0.163315	0.103533	-0.0949445	0.0159899	0.312868	0.240406	0.0816393	0.17945	0.153923	0.162876	-0.0656517	0.199862	0.139701	0.0985033	-0.148223	0.0476973	0.105829	-0.0446701	0.195791	0.0597608	0.111024	0.127145
ENSG00000242866	STRC	0.165216	-0.110226	-0.0701683	0.0161013	0.0574881	0.148696	0.110524	0.014369	0.0935605	0.194591	0.159532	0.285645	0.279472	0.0126671	-0.115683	-0.14716	0.376607	0.0995158	0.0936274	0.0914634	-0.07246	0.062246	0.15736	0.400596	-0.0304851	0.301694
ENSG00000214290	COLCA2	0.188491	-0.121027	0.177486	0.0334649	-0.0265909	0.126513	0.0343393	-0.135556	0.124122	-0.0586772	0.101173	0.0348405	0.369906	0.0298824	-0.0978668	-0.060716	0.559945	0.194604	0.145717	0.0385235	0.0518284	-0.0289893	0.20584	0.389675	0.185441	0.110979
ENSG00000186908	ZDHHC17	0.149366	-0.00249453	-0.0940351	0.0989145	0.212531	0.157654	0.0259725	0.0773203	0.294675	0.0992395	0.0809595	0.146244	0.0794426	0.109173	-0.034005	0.151342	0.189227	0.129182	-0.0319557	-0.0600982	0.122816	-0.00324275	0.0559638	0.371951	0.235673	0.00926192
ENSG00000274756	NA	0.0466137	0.00475715	0.00511718	0.103868	-0.0183924	0.0718078	0.121077	0.225996	0.121197	0.198202	0.14276	0.0848691	0.0935826	0.0287016	0.07369	0.0174057	0.163012	0.0774562	0.0932606	0.193931	0.121861	0.042985	0.0817265	0.230917	0.0225538	0.221168
ENSG00000180376	CCDC66	0.145791	-0.031432	0.0395374	0.0648602	0.210438	0.162527	0.0832497	-0.119266	0.359373	0.0856141	0.0723866	0.0589041	0.211211	0.0683389	0.0188804	0.113087	0.199921	0.0778365	-0.0898811	0.16486	0.118229	-0.0297248	0.101439	0.327655	0.185708	-0.0298386
ENSG00000177106	EPS8L2	0.243041	0.213986	0.167718	0.00150484	-0.124448	0.129498	0.199479	0.00676587	0.220406	-0.105808	0.275646	0.340913	0.2512	0.0757887	-0.106666	-0.14196	-0.0386605	-0.0299341	0.169442	0.0255452	-0.0894478	0.17667	-0.00324062	0.462305	-0.0816894	0.33071
ENSG00000149201	CCDC81	0.116013	-0.0308645	0.150028	0.107975	0.265963	0.182145	0.0527922	0.0146669	0.0732116	0.0423094	0.16519	0.0505762	0.260502	0.037085	-0.178459	0.199357	0.318919	0.0621756	-0.0488082	-0.0725386	0.154963	-0.00360482	0.126751	0.272542	0.218272	0.0315166
ENSG00000204084	INPP5B	0.13207	-0.00866198	0.0716598	0.0764776	0.203212	0.0586663	0.0951288	0.104325	0.175356	0.0830488	0.198292	0.0509114	0.174183	0.108266	0.0865556	0.273879	0.129708	0.0320674	-0.0735043	0.0232357	0.141604	-0.019069	-0.000804358	0.158298	0.170518	0.122476
ENSG00000139679	LPAR6	0.162648	0.0348869	0.0421226	0.0618284	0.155218	0.122801	0.126066	-0.053423	0.0147688	0.236945	0.0886187	0.138673	0.0364494	0.0320435	-0.0286751	0.0832395	0.192311	0.19683	0.00778108	0.194664	0.138752	0.0348177	0.0559264	0.160847	0.092706	0.237911
ENSG00000235613	NA	0.130907	0.0355273	0.123894	0.171897	0.0832799	0.196458	0.12496	-0.131771	0.228735	0.0239011	0.0513464	0.0316908	0.216056	0.0522271	-0.0297141	0.0229342	0.169077	0.0408207	-0.0100491	0.0686698	0.0185799	0.121752	0.143338	0.345998	0.233762	0.102219
ENSG00000173267	SNCG	0.104355	0.0976511	-0.0107827	0.13359	0.177233	0.103722	0.076583	0.00429531	-0.115246	0.139373	0.259227	-0.22433	0.224657	0.182785	0.0125173	-0.155731	0.449092	0.142916	0.0122767	0.147705	0.115078	0.142997	0.00186609	0.180804	0.208849	0.154205
ENSG00000148187	MRRF	0.0969275	0.075461	0.0965127	0.153725	-0.0365306	0.199161	0.107224	0.110235	0.21018	0.0988179	-0.0526507	0.03963	0.16782	0.0519572	0.244358	-0.0672626	0.285083	0.0600546	0.105926	0.0442227	-0.0712346	0.197078	-0.0321279	0.372382	0.0272287	0.0813851
ENSG00000100908	EMC9	0.109602	-0.0569486	0.014411	-0.0312978	0.191622	0.148733	0.113458	0.130417	0.164355	0.248322	0.125758	-0.00889537	0.132719	0.0689421	0.147665	-0.106292	0.251109	0.0969094	0.14181	-0.0528483	0.0414438	0.0329962	0.0752144	0.272662	0.169756	0.143055
ENSG00000234456	MAGI2-AS3	-0.0564594	-0.00473136	0.0995285	0.0128076	0.191425	0.0897565	0.0665575	-0.0423748	0.0848865	0.163694	-0.0158482	0.0718203	0.150898	0.0669459	-0.00740713	0.313201	0.417346	0.0525425	-0.00172607	0.203729	0.139319	0.113375	0.143457	0.0438973	0.184245	0.0826075
ENSG00000185485	SDHAP1	0.179584	-0.152333	0.00842921	-0.00563272	-0.0567568	0.0540273	0.114796	0.10858	0.236669	0.204329	0.271051	0.160035	0.00972561	0.0854189	-0.000551486	-0.011058	0.281845	0.0865351	0.0831971	-0.000495225	0.0858356	0.108504	0.142478	0.297857	0.109062	0.162332
ENSG00000115085	ZAP70	0.235404	0.155674	0.0860997	0.0605961	-0.0868058	-0.0284326	0.0955819	0.0563929	0.153709	0.177531	0.231802	0.208621	0.00597368	0.11648	-0.127528	0.28387	0.341725	0.124103	-0.153534	-0.0655639	0.0337113	0.0831086	0.271008	0.0598963	0.0106282	0.233114
ENSG00000162695	SLC30A7	0.154775	0.10331	0.0848786	0.192811	0.0129376	0.138045	0.180031	0.321912	0.108682	0.199713	0.137589	0.104166	-0.120397	0.0556816	0.107518	0.0205426	0.138591	0.129684	0.13674	0.0619423	-0.0317663	-0.00358369	0.0676717	0.231212	-0.130886	0.161023
ENSG00000197302	ZNF720	0.178492	0.0607303	-0.135273	0.133458	0.162044	0.175999	0.134573	0.0340884	0.224294	0.242823	-0.00757671	0.0538847	0.109023	0.161884	0.0312447	0.244635	0.238067	0.134066	-0.0205112	0.197045	0.239006	-0.0187025	0.131605	-0.193313	0.0293217	0.021792
ENSG00000139220	PPFIA2	0.0775254	0.00249388	-0.21484	0.197106	0.152217	0.116984	0.0378365	0.113587	0.105249	0.190215	0.199387	0.101638	-0.220766	0.209245	-0.0141519	0.156127	0.126225	0.144025	0.0630363	0.0945026	0.104171	0.140803	0.121832	0.216327	0.27415	0.0664306
ENSG00000250156	LINC02060	0.11626	0.107755	0.0661555	0.0916898	0.198215	0.112351	0.0088015	0.124763	0.120522	0.0852607	0.00132453	0.156706	0.114163	0.162345	0.105408	-0.0640879	0.191836	0.0432967	0.0350118	-0.0899666	-0.0052897	0.00242115	0.19723	0.217179	0.315313	0.146529
ENSG00000269113	TRABD2B	0.0595255	0.200094	0.106897	0.0261933	0.237543	0.218167	0.108147	0.13595	0.141749	0.24764	0.193598	0.0369954	-0.0636473	0.23677	0.124602	0.20891	0.0748511	-0.10658	0.0255043	0.103249	0.0626912	0.121162	0.0700405	-0.149145	0.147345	-0.00731555
ENSG00000157259	GATAD1	0.186751	-0.0116489	0.0202364	-0.00203554	0.135554	0.120755	0.118229	-0.0830202	0.206473	0.160827	0.066053	0.10994	0.218881	0.138546	-0.0824063	0.0102166	0.216908	0.0747291	0.0244766	0.155168	0.0971103	-0.0609303	0.029354	0.335235	0.240246	0.135243
ENSG00000227110	LMCD1-AS1	0.102889	0.166562	-0.0968394	0.103951	0.250835	0.188851	0.0132305	-0.0601909	0.196811	0.177454	-0.0248916	0.121153	0.239431	0.122772	-0.0958029	-0.172862	0.320035	0.163883	-0.0531147	0.0557912	0.112787	-0.0171308	0.093002	0.262359	0.260306	0.129563
ENSG00000280109	PLAC4	0.19715	-0.0585537	0.115521	0.312811	0.090175	0.0904661	0.135253	0.374282	0.168669	0.112075	0.0782544	0.0351141	-0.0737421	0.0967826	-0.0328296	0.0716882	0.0847528	0.0845743	-0.0124647	0.053285	0.0368895	0.119431	0.131762	0.142754	0.0725034	0.134007
ENSG00000100505	TRIM9	0.191151	0.136257	-0.155773	0.0703446	0.197876	0.283097	0.175735	-0.123337	0.019463	0.121828	-0.0297909	0.337005	0.208504	0.183768	-0.10059	0.207674	0.28557	-0.03752	-0.045542	0.000316524	0.143763	0.149015	0.0315522	0.0560589	0.195848	0.0580545
ENSG00000102466	FGF14	0.255654	0.0561633	-0.137672	0.105446	0.155318	0.254971	0.0882362	0.033813	0.11685	0.308778	0.168468	0.0421844	0.0120839	0.0934777	-0.142219	0.267171	0.348733	0.0482128	-0.0171051	-0.0522888	0.165446	-0.0255786	0.234833	0.0200941	-0.104683	0.263292
ENSG00000110446	SLC15A3	0.100208	0.0310898	0.270334	0.124449	0.239009	0.148786	0.0650059	0.0485397	-0.148159	0.0177565	0.140929	0.218199	0.189506	0.0227308	-0.0253478	0.248587	0.00212268	0.0501939	-0.0810617	-0.101342	0.0933879	0.0950195	-0.0824438	0.508479	0.271977	0.110166
ENSG00000251600	LOC101927636	0.172257	-0.0163107	0.0613388	0.187304	0.113962	0.121545	0.0795794	-0.119561	0.177393	0.0074552	0.186877	0.190621	0.0367458	0.13649	0.159894	0.0982155	0.298427	0.1188	-0.0183837	0.054189	-0.0434248	0.0659667	0.102196	0.0181864	0.141353	0.226574
ENSG00000258667	HIF1A-AS3	0.0432858	-0.0457896	-0.0234924	0.158562	0.106025	0.0365042	-0.0526122	0.315549	0.0875598	0.116982	-0.00807289	0.0305092	-0.0924519	0.0650899	0.203169	0.167574	0.178899	0.110481	0.293871	0.136601	0.153551	0.0487542	0.169562	0.02719	0.013686	0.316647
ENSG00000241218	NA	0.0610352	-0.0867396	0.132047	-0.0978806	0.288359	0.137177	0.0449762	-0.212508	0.227955	0.200202	0.0690174	0.118278	0.309875	0.054535	-0.0574818	0.0512825	0.153034	0.0129593	-0.0271264	0.0617312	0.188216	-0.0122307	0.159105	0.364099	0.323792	0.093391
ENSG00000173530	TNFRSF10D	-0.0948445	0.131315	0.192173	0.137616	-0.113853	0.0927417	0.139495	0.321851	0.0511711	0.210182	0.135373	0.0309643	0.0411307	0.170042	0.111297	0.212174	0.191885	-0.0257124	-0.00839593	0.0315469	-0.0612621	-0.130716	0.159471	0.31795	0.146099	0.166479
ENSG00000234511	C5orf58	0.109574	0.118681	0.126142	0.170496	0.120983	0.116751	0.147461	0.00496681	0.109439	0.200844	0.0996138	-0.0552527	-0.100698	0.0402317	0.102663	0.286463	0.0109085	0.0183145	-0.0153763	0.111764	0.148007	0.0622576	0.252271	-0.018324	0.226249	0.161264
ENSG00000166707	ZCCHC18	0.214532	-0.0817087	-0.0077127	0.0572614	0.259293	0.0301382	0.165574	-0.133205	0.0934115	0.19465	0.190254	0.182244	0.00102851	0.00128811	-0.0696932	0.33028	0.174732	0.0838623	-0.15701	0.0515774	0.194863	-0.07284	0.202654	0.401427	0.281545	-0.0338749
ENSG00000167077	MEI1	0.129932	0.170398	0.063838	0.0845464	-0.0888027	0.0673776	0.165021	-0.109955	0.0168896	0.199132	0.148272	0.253986	0.236994	0.0675243	-0.00961452	0.277975	-0.0501457	0.0681046	0.0260801	-0.0458001	-0.0545339	0.0252017	0.211367	0.232954	0.225407	0.240913
ENSG00000130948	HSD17B3	0.0799473	-0.0631891	0.070249	-0.0153249	0.183298	0.169543	0.0768092	0.062308	0.265935	0.0761884	0.126581	0.221475	0.0473261	0.10844	0.0521203	-0.128457	0.197808	0.0683845	0.148913	0.197847	0.0559777	-0.132858	0.110056	0.236103	0.167145	0.170067
ENSG00000157181	ODR4	0.10186	0.0690353	0.0886571	0.113791	0.0895648	0.177653	0.0854705	0.133945	0.197323	0.0951263	-0.0718526	-0.0176277	0.209081	0.143346	0.117164	-0.115799	0.12584	0.133764	0.118593	0.0948155	0.0334128	0.0868753	0.111012	0.260029	0.118195	0.0530054
ENSG00000104518	GSDMD	0.13188	-0.144452	0.243148	0.0359148	0.070497	0.141202	0.110517	0.0311096	0.107791	0.206882	0.165616	0.14089	0.0995805	0.00679626	0.168217	0.0517233	0.00414223	0.060296	0.0709855	-0.049945	0.0331887	0.0670425	0.0721378	0.31707	0.287557	0.122466
ENSG00000188313	PLSCR1	0.0449121	-0.0171563	0.197006	0.246381	-0.0725607	0.120881	0.112922	0.20552	0.0225447	0.167903	0.236825	0.0862638	-0.0916651	-0.0616678	0.0826801	0.370443	0.0666615	0.0899998	0.113438	0.0382477	-0.01814	-0.0156109	0.088962	0.223257	0.142527	0.171439
ENSG00000230596	NA	0.232273	-0.0868327	0.0113705	0.154503	0.248234	0.159926	0.186565	0.0755146	0.149733	0.216996	0.152156	-0.00430816	-0.0242004	0.110338	0.0390624	0.102173	-0.0774377	0.0596563	0.0750379	0.0177891	0.123026	0.12714	0.136791	0.00369316	0.231047	0.13132
ENSG00000243431	NA	0.0612604	0.0911505	-0.023294	0.0332806	0.12468	0.167514	0.0161936	0.172889	0.128793	0.0140131	0.0892323	0.13673	0.137612	0.117004	-0.104807	-0.133924	0.256673	0.126016	0.136008	0.221967	0.10923	-0.0137375	-0.108835	0.431787	0.194369	0.16964
ENSG00000130956	HABP4	-0.0178707	0.00103004	-0.107348	0.0579472	0.287773	0.0676705	-0.0185375	0.032423	-0.0260113	0.29208	0.087973	0.0657014	0.132723	0.106139	0.0186704	0.239624	0.238783	0.0242015	-0.0237228	0.19529	0.211614	0.0237427	0.106815	0.252796	0.165747	0.135961
ENSG00000236114	NA	0.0682144	0.102423	-0.0122432	-0.0368351	0.163823	0.144846	0.0482707	-0.0657374	0.179975	0.108474	0.0502539	0.110664	0.177188	0.124489	0.0140937	0.077323	0.312976	0.0948185	0.226852	0.0530341	0.0573522	0.105883	0.00887784	0.214902	0.148779	0.0723241
ENSG00000085382	HACE1	0.0895543	0.219297	-0.142638	0.0983119	0.219861	0.0321223	0.0153537	-0.0565661	0.177972	0.161708	0.17854	0.122216	0.243496	0.12182	-0.234197	0.200415	0.266869	0.0646377	0.0757935	0.0824294	0.0477569	-0.0119297	0.139637	0.29779	0.114654	0.0260676
ENSG00000109670	FBXW7	0.0614009	0.0258695	-0.130314	0.138252	0.055825	0.121611	0.0736943	0.171409	0.183994	0.245326	0.10589	0.20374	-0.0157612	0.151559	0.0297981	0.228912	0.0364953	0.269669	0.0162249	-0.0572509	0.172253	-0.163577	0.0366337	0.455391	-0.0596328	0.193319
ENSG00000270419	CAHM	0.0215503	-0.244869	0.163766	-0.0816193	0.290472	0.213712	0.0860379	-0.0939406	0.0645181	0.146815	0.140322	0.0202119	0.265806	0.0658533	0.0118243	-0.00773361	0.232307	0.0876416	-0.0389406	-0.0181636	0.130792	0.0917025	0.106931	0.480251	0.25552	0.159654
ENSG00000154678	PDE1C	0.204014	0.192133	-0.0245597	0.0879511	0.179048	0.00167186	-0.127076	0.16411	0.0613168	0.134721	0.110235	0.279948	-0.359345	0.113901	-0.0113995	0.206838	0.37531	0.101332	0.0354874	0.137978	0.212098	-0.00841636	0.118975	0.175348	0.238577	-0.0507553
ENSG00000162650	ATXN7L2	0.168792	-0.038623	0.0989116	0.109501	0.221656	0.216183	0.170072	0.107985	0.178083	-0.0483866	0.149851	0.114943	0.0558106	0.00425705	0.01314	0.141078	0.164204	-0.0572231	0.00535793	-0.057388	-0.0070253	0.0960386	0.162652	0.275861	0.231192	0.0722833
ENSG00000109063	MYH3	-0.025678	0.00784566	0.10486	0.0416201	0.235576	0.180861	0.163361	-0.0316506	0.235319	0.0615366	0.282632	0.0694032	0.203079	0.0928423	0.0904798	-0.0161551	0.106623	0.108994	0.00514467	-0.00105241	-0.0237259	0.105877	0.0145683	0.168148	0.161697	0.206987
ENSG00000132530	XAF1	0.147438	-0.141783	-0.010879	0.090429	0.229824	0.144016	0.0740839	-0.110767	0.109517	0.109996	0.031918	0.0826296	-0.0429465	-0.0228155	0.045956	0.149117	0.282512	0.198094	-0.0175092	0.000747317	0.0848425	0.207475	0.165185	0.3266	0.283077	0.131564
ENSG00000173276	ZBTB21	0.0124174	-0.0735162	0.0217023	0.298024	0.0289693	0.101947	0.199196	0.235717	0.106596	0.147638	0.214579	0.056817	0.0426821	0.0752097	-0.02833	0.314623	0.218496	0.200392	0.0775393	0.0838558	-0.0771627	-0.00885814	0.159225	0.0782528	0.00322105	0.0589659
ENSG00000177103	DSCAML1	0.0625875	-0.0842128	-0.0729014	0.0821763	0.0656422	0.176824	0.0835108	0.0106701	0.131636	0.0964827	-0.0302998	-0.0325727	0.278688	0.195888	-0.121162	0.227288	0.448766	0.10558	-0.030831	0.192219	-0.00588436	0.0161208	-0.00928692	0.477055	0.280761	0.00311934
ENSG00000201998	SNORA23	0.0279029	-0.0294702	-0.0445555	0.132112	0.140536	0.0631956	0.105728	0.268125	0.28433	0.148226	-0.0661808	-0.00918676	0.262735	-0.0549275	0.149529	0.119319	0.0836693	0.105431	-0.0194229	0.06983	0.0929038	0.131848	0.083301	0.227467	0.0967242	0.17805
ENSG00000117533	VAMP4	0.213789	0.0553794	-0.0762302	0.037952	0.11468	0.0635626	0.105691	0.0329834	0.249453	0.24562	-0.0197157	0.0849406	-0.0833265	0.165913	-0.0674237	0.0887992	0.313008	0.187256	-0.0044073	0.100328	0.13802	0.0759769	0.0191775	0.0774531	0.240342	0.187461
ENSG00000115523	GNLY	0.171179	0.0341462	0.153533	0.149386	0.113417	0.181701	0.116706	-0.0779702	0.153642	0.0965921	-0.0748289	0.0984418	-0.0591627	0.0668385	-0.0602559	0.0259674	0.277588	0.0382576	0.144406	0.0384042	0.0903905	0.232774	0.207069	0.0726088	0.159888	0.195569
ENSG00000177710	SLC35G5	0.104044	0.0123761	0.0566321	0.0221094	0.288664	0.185403	0.126002	-0.0262664	0.237866	0.275019	0.00308609	0.07232	0.23716	0.13044	0.0817647	-0.0490815	0.00400875	0.032979	-0.0984084	0.0808327	0.0939207	-0.0120092	0.0888319	0.297697	0.19052	0.109812
ENSG00000127054	INTS11	0.0289833	-0.0997648	0.160986	-0.00924421	0.192569	0.149003	0.0911253	-0.00655601	0.118653	0.160655	0.129625	0.10317	0.217213	0.131627	-0.0429436	-0.00978021	0.127651	-0.0694068	0.0549557	0.021754	0.104694	0.0597961	0.10185	0.473068	0.210215	0.144673
ENSG00000150045	KLRF1	0.226522	0.118081	0.0841183	0.161793	0.0913967	0.205577	0.0358007	-0.253741	0.156364	0.130167	0.0482533	0.20868	0.277886	-0.0539342	-0.0211798	-0.00188089	0.298459	0.0806697	-0.0649285	0.0208617	0.149819	0.060837	0.115259	-0.0400048	0.375016	0.133569
ENSG00000004838	ZMYND10	0.12961	0.0520718	0.117029	-8.72849e-05	0.148673	0.163786	0.0973628	-0.0271941	0.248942	-0.017158	-0.0100828	0.164008	0.21478	0.160009	0.0152829	-0.0168176	0.0576526	-0.0753933	-0.0292814	-0.110883	0.113247	0.0583007	0.214392	0.476631	0.22147	0.176935
ENSG00000123358	NR4A1	0.0194423	-0.0876307	-0.0315607	0.221386	0.108307	0.204449	0.148508	0.0771587	0.139203	0.0515328	0.170905	0.086481	0.117691	0.083245	-0.079491	0.177157	0.250681	0.122039	0.0210184	0.232128	0.0575342	0.120596	0.165031	0.11833	-0.0211248	0.0700477
ENSG00000172361	CFAP53	0.0956934	0.131857	0.197963	-0.0133653	0.143453	0.127459	0.124069	-0.133022	0.121056	-0.00161036	-0.0129941	0.137873	0.278679	0.137701	-0.098697	0.0751694	0.127904	0.0630416	0.0821144	0.0568589	0.123538	0.0591221	0.125438	0.393125	0.0487772	0.150848
ENSG00000070495	JMJD6	-0.0230298	0.035893	0.114176	0.234967	0.18155	0.0358643	0.0512886	0.227671	0.103521	0.230096	-0.098536	0.0335739	0.0851321	0.0955875	0.112386	0.273665	0.148649	0.152548	0.0373216	-0.00825578	-0.036043	-0.0181833	0.165411	0.167856	0.105161	0.133308
ENSG00000170638	TRABD	0.070998	0.0375544	0.240804	0.0824657	-0.0177676	0.133269	0.148217	0.235673	0.206855	0.19158	-0.0767587	0.166727	0.0990857	0.0635854	0.15463	-0.0554165	0.232171	0.026463	-0.0255838	-0.113375	-0.038588	0.155964	0.0711812	0.407715	-0.0901117	0.234132
ENSG00000117691	NENF	0.0852201	-0.14165	0.0905319	0.0585895	0.256692	0.16651	0.138069	-0.0556265	0.175088	0.221891	0.0287794	-0.0159898	0.355214	0.125361	-0.188986	0.0751112	0.194028	-0.0257899	-0.0146148	-0.0145099	0.125985	0.0927637	0.215565	0.276737	0.249473	0.0667898
ENSG00000188878	FBF1	0.146318	0.0671719	0.104946	0.0570709	0.222641	0.181943	0.130601	-0.0512339	0.188434	0.0781423	-0.151065	0.0616447	0.398046	0.0123381	0.145166	-0.0855937	0.338901	0.0144359	-0.0848897	0.0564554	0.0786435	0.0893917	0.133787	0.281318	-0.0033085	0.128056
ENSG00000239388	ASB14	0.119421	0.0345765	0.0363297	0.0623446	0.0528077	0.144885	-0.0314599	0.128244	0.253374	0.108009	-0.0248836	0.110448	0.0484898	0.132259	0.203648	-0.0234523	0.261322	0.0964079	-0.0609081	0.105743	0.0529487	0.182286	0.00741766	0.238416	0.160049	0.140436
ENSG00000235016	SEMA3F-AS1	-0.0243552	-0.00697577	0.0466547	0.0913523	-0.00907232	0.228242	0.13174	0.175438	0.239196	0.130648	0.0632899	0.153213	-0.0440418	0.0288011	0.284237	-0.107379	0.13629	0.0131456	0.0967179	0.139903	0.00306636	0.0841807	-0.0532306	0.432004	0.129203	0.176393
ENSG00000168137	SETD5	0.0707039	-0.0323963	0.0114829	0.151076	0.100908	0.0672941	0.147478	0.193234	0.152925	0.218062	0.053997	0.103858	-0.0289756	0.0586046	0.0812059	0.033266	0.192194	0.114255	-0.0233949	0.0551852	0.0640351	0.0203158	0.0217509	0.33751	0.227268	0.145315
ENSG00000125351	UPF3B	0.102572	0.0443269	0.0206607	0.051814	0.155218	0.111849	0.0818041	-0.00275773	0.199162	0.178323	-0.265034	-0.0249018	0.238544	0.155245	-0.0619068	0.215505	0.219196	0.0904054	0.117036	0.0686523	0.167245	0.0161679	0.135545	0.364492	0.168867	-0.0112694
ENSG00000128710	HOXD10	0.244841	0.193337	-0.00981863	0.136077	0.0290252	0.283693	0.134584	-0.0135593	0.0233585	0.142409	0.0655106	0.509025	0.0311339	0.0912254	-0.0394028	-0.223097	0.105884	0.247874	0.0693184	0.0521088	0.129451	0.0386194	0.145309	0.0492633	0.0412368	0.0587596
ENSG00000101751	POLI	0.123664	0.0451712	0.0539191	-0.137754	0.183379	0.14847	0.0213131	-0.060862	0.224493	0.00585944	-0.0205588	0.208241	0.26321	0.0462	0.0183846	0.0204728	0.199333	0.113065	-0.0344923	0.0844174	0.110385	0.0948024	-0.0810968	0.516981	0.336416	0.0525144
ENSG00000180988	OR52N2	0.0979788	0.0531149	-0.00268947	0.103057	0.129006	0.136491	0.0257605	0.0989182	0.142003	0.0726152	0.0326833	0.166269	0.210045	0.033713	0.100381	0.136497	0.157089	0.137138	0.069161	0.0829073	0.123341	-0.00768374	0.00348152	0.141133	0.154004	0.13923
ENSG00000107611	CUBN	0.0380678	0.125459	-0.0222037	0.0186854	0.223875	0.206571	0.0851397	-0.0793302	0.171206	0.106294	0.18886	0.0590281	0.173521	0.111472	-0.0162181	-0.0894142	0.098884	0.0584676	0.112377	-0.0225765	0.0828632	0.0768591	0.170724	0.325037	0.203708	0.12827
ENSG00000184305	CCSER1	0.212286	0.04102	-0.0693349	0.215063	-0.0631508	0.128293	0.0134889	0.229484	0.120859	0.038904	0.21362	0.00500812	0.178008	0.00299775	-0.0469297	-0.111044	-0.0194372	0.174365	0.158537	0.126018	0.012318	9.73421e-05	0.0585821	0.510796	0.209302	0.196469
ENSG00000225873	C3orf86	0.0131936	-0.0477388	0.188062	0.316735	0.072473	0.194709	0.129278	0.135651	-0.0131524	0.220909	0.0784806	0.0908607	0.100097	0.145278	0.112616	0.161913	0.281877	-0.000642406	0.146435	-0.0590533	-0.0749769	0.0491155	0.161469	-0.0608506	0.0984454	0.093322
ENSG00000246366	LACTB2-AS1	0.108807	-0.00987868	0.168091	0.0178886	0.0515497	0.112221	0.103347	0.0271531	0.164405	0.0754073	-0.00580027	0.0325678	0.203964	0.0618439	0.0461229	0.100144	0.20596	0.00335084	-0.0627686	0.060898	0.0842389	0.0826656	0.0172639	0.429101	0.29085	0.164327
ENSG00000166682	TMPRSS5	-0.0446925	-0.0678644	0.0859282	-0.0610837	0.153038	0.150182	0.0926805	0.0738602	0.213913	0.143929	0.150712	0.0806407	0.114347	0.0687733	0.230184	-0.0851058	-0.132597	0.033472	0.095797	0.0771238	0.16278	0.167844	0.0218031	0.402706	0.22349	0.180671
ENSG00000006025	OSBPL7	0.262892	-0.0311415	0.170532	0.0491083	-0.0831708	0.207043	0.089391	-0.0626332	0.10006	0.156001	0.0937993	0.165634	0.194943	0.0241073	0.0539031	-0.211807	0.118613	0.0633946	0.12052	0.0625031	-0.0400897	-0.00746881	0.181214	0.274841	0.340548	0.239054
ENSG00000099804	CDC34	-0.0167131	-0.069904	0.0633086	0.0367209	0.265779	0.164346	0.150492	0.0761546	0.202252	0.206685	-0.11258	0.0492758	0.232209	0.240244	0.0867429	0.166596	-0.0151376	-0.0696653	0.107774	0.0627746	0.235262	0.00495208	0.250092	0.153779	0.0386476	0.0215479
ENSG00000239704	CDRT4	0.124352	-0.0641739	0.138545	-0.0675655	0.0963695	0.211232	0.13532	0.0206307	0.129896	0.00617639	0.0799582	0.0934605	0.311917	0.039838	-0.0347214	-0.110083	0.218859	0.062871	0.0661037	0.0114434	0.116292	0.0186241	0.049697	0.35996	0.293121	0.223439
ENSG00000230399	NA	0.129694	-0.0087247	0.0670421	0.0544857	0.187693	0.0806161	0.0469788	0.239198	0.15072	0.162787	-0.00834554	0.0479255	0.0364869	0.165433	0.00266135	0.422768	0.0192154	0.0740056	0.0358102	0.0771847	0.0807306	-0.218435	0.180055	0.202743	0.169845	0.132829
ENSG00000120318	ARAP3	0.0682371	-0.179902	0.142207	0.0821665	0.239423	0.219483	0.0944344	-0.0647109	-0.0631125	0.149279	0.0825988	0.188621	0.0285322	0.0381285	0.0671718	0.176451	0.168632	0.0418633	0.0946121	-0.0935026	0.0487421	0.215945	0.0683543	0.307621	0.284698	0.1249
ENSG00000168404	MLKL	-0.019379	-0.0804885	0.210283	0.170664	0.0384134	0.171688	0.152919	-0.0136907	0.0513318	0.18986	0.172383	0.0971038	-0.115771	-0.0173558	0.136613	0.307232	0.218772	0.0686886	0.0065584	-0.0576026	-0.0125101	0.15595	0.222086	0.116861	0.14984	0.210064
ENSG00000105245	NUMBL	-0.0460774	-0.147135	-0.0288231	0.120136	0.190151	0.190846	0.167258	0.00528529	0.211987	0.307802	0.186909	-0.0314532	0.0600632	0.00489226	0.0783822	0.253216	0.233645	-0.00952105	0.0605468	0.204703	0.150669	-0.0412428	0.159418	-0.0326231	0.124339	0.156869
ENSG00000143382	ADAMTSL4	-0.12884	0.0187513	0.115605	0.00996087	0.272588	0.138384	-0.0280458	0.230391	0.183496	0.113531	0.203577	-0.0459548	0.119842	-0.0380719	0.182107	0.350514	0.203611	-0.0686856	0.01093	-0.130734	0.0662424	-0.0706375	0.058454	0.606887	0.280537	-0.126351
ENSG00000174839	DENND6A	0.140009	-0.0256342	0.116265	0.149373	0.143758	0.0534487	0.087007	0.158369	0.226854	0.130887	0.0432578	0.0551451	0.0434933	0.16458	-0.00388119	0.286711	0.205457	0.0903083	-0.00585496	0.178294	0.19733	-0.0521193	-0.0971103	0.156282	0.155433	-0.0698383
ENSG00000114391	RPL24	0.0104333	-0.0598991	0.151512	0.024649	0.185508	0.0518247	0.104083	-0.129755	0.156227	0.143994	0.0661249	-0.00377634	0.387684	0.0620545	0.00499959	0.177365	0.103847	0.0328494	-0.0121866	0.0110995	0.0435205	0.0942058	0.160527	0.423955	0.273012	0.0635667
ENSG00000011021	CLCN6	0.0457447	-0.028889	0.0106414	0.061956	0.17057	0.119738	0.0772297	0.280434	0.115982	0.0567283	0.0929688	0.0695012	0.274907	0.0178502	0.105372	-0.143785	0.0749172	0.0186561	-0.0103524	0.00596995	0.1244	0.11166	0.0510247	0.459374	0.268131	0.0961565
ENSG00000016082	ISL1	0.0763554	0.0861847	-0.00329907	0.10216	-0.044197	0.0877205	-0.0328423	0.121432	0.0051143	0.164446	0.224935	0.0691127	0.283625	-0.0346837	-0.14155	0.15807	0.407558	0.190825	0.172232	-0.0457409	0.107412	-0.00564774	0.277112	0.0456526	0.0976507	0.155502
ENSG00000108387	SEPTIN4	-0.0414105	0.204852	0.0493886	0.0784733	0.279832	0.157543	0.0100985	-0.233012	0.137733	0.322355	0.0948276	-0.0354964	-0.232049	0.129863	-0.103127	0.211515	0.374545	-0.0666534	0.0545437	0.159994	0.140681	0.0509096	-0.0963687	0.277534	0.294995	0.303324
ENSG00000102977	ACD	0.157803	-0.0505318	0.0775915	0.0318891	0.258459	0.124261	0.116417	-0.197785	0.0496023	0.191459	0.099804	0.141083	0.0918392	0.134924	-0.098156	0.171743	0.15187	-0.0210289	-0.0512193	-0.0135926	0.0745993	0.0770877	0.163057	0.471478	0.257618	0.114038
ENSG00000137691	CFAP300	-0.0176117	0.104207	0.141401	0.10154	0.153802	0.0784994	0.143417	0.183527	0.0105187	-0.122498	0.156964	0.0147421	0.335627	0.0107117	0.0294021	0.208957	0.30036	0.147169	-0.028696	0.148846	0.0216202	-0.0294376	0.0405604	-0.093833	0.31893	0.164616
ENSG00000188508	KRTDAP	0.0315289	0.202655	0.0766858	0.0887418	0.132101	-0.0109933	0.0222484	0.18404	0.139945	0.0793501	0.0709653	0.146585	0.390587	0.142973	-0.0254257	-0.00263952	0.106765	-0.0998401	0.0594467	0.112963	0.0579785	0.0824846	0.0406586	0.539759	-0.20558	0.159201
ENSG00000197530	MIB2	0.14467	-0.106739	0.092744	-0.037337	0.201313	0.182813	0.109916	-0.107112	0.161287	0.220993	-0.0337164	0.137719	0.164694	0.124125	-0.0538994	0.078742	0.166605	-0.0105571	0.138842	0.105317	0.0857298	0.0482242	0.173031	0.170642	0.184465	0.18036
ENSG00000153446	C16orf89	0.216125	0.0493422	0.104836	0.186065	0.209742	0.236839	0.206778	0.0645031	0.0896061	-0.228975	0.157984	-0.138078	0.158333	-0.145344	-0.104093	0.107398	0.224472	0.230338	-0.139606	-0.0866246	0.0939155	0.209167	0.153472	0.233536	0.346287	0.0864197
ENSG00000167779	IGFBP6	0.102287	-0.227132	0.0379242	0.0988126	0.233776	0.198806	0.142412	0.197498	0.0699971	0.180168	0.0949871	-0.0704427	0.134863	0.265995	0.0169601	0.222664	0.315926	-0.0309292	0.0898612	0.172832	0.143001	-0.0337587	0.00262769	0.0186762	0.0888709	0.054019
ENSG00000214113	LYRM4	0.101344	0.00238251	-0.0280867	0.114178	0.286406	0.103009	0.0664422	-0.0907289	0.090856	0.0898939	0.00659232	0.00590676	0.435667	0.0363066	0.0291416	0.360751	0.0420479	0.0192416	-0.103682	0.100447	0.0285386	0.100843	-0.00769596	0.325644	0.270429	0.134456
ENSG00000225663	MCRIP1	0.0882837	-0.0702788	0.0989235	-0.0185317	0.31054	0.199102	0.15778	-0.0356977	0.195306	0.154642	0.181447	0.117275	0.237675	0.0640645	0.0152848	0.105795	-0.019873	-0.00677436	-0.0675745	0.0105927	0.145393	0.107865	0.101229	0.174346	0.175721	0.0973071
ENSG00000169246	NPIPB3	0.0739447	-0.0126821	0.026673	0.0687326	0.0811144	0.065334	0.112162	-0.133436	0.0738447	0.208136	0.0669745	0.0732531	0.148821	0.0891591	0.16748	0.0234164	0.137445	0.0585543	0.0574606	0.137666	0.0552507	0.115073	0.0742559	0.293683	0.332034	0.1251
ENSG00000182087	TMEM259	0.0819169	-0.121199	0.102072	0.132065	0.0513935	0.130186	0.182205	0.18223	0.18649	0.23783	0.0826796	0.118094	0.106323	0.0868454	0.0675694	-0.0713814	0.26304	0.0527875	0.0267464	0.0535364	-0.0135725	0.0700794	0.114533	0.285303	-0.0876033	0.199201
ENSG00000108799	EZH1	0.0643854	-0.0978789	0.0984438	-0.0513821	0.233759	0.112708	0.111032	-0.044905	0.158845	0.190857	-0.0896064	0.0678043	0.194379	0.107665	-0.0455463	0.191457	0.24116	-0.0202144	-0.007524	0.128647	0.198774	0.0716099	0.0666385	0.326454	0.312982	-0.00200307
ENSG00000164105	SAP30	0.0835539	0.268171	0.155071	0.24754	0.181026	-0.0181119	0.0397949	0.202599	-0.0708036	0.048233	-0.0890435	0.0813116	-0.0476323	0.152117	0.0674039	0.161479	-0.0189291	0.122121	0.11014	0.205496	0.0167589	-0.067797	0.00133687	0.20307	0.256092	0.226485
ENSG00000151789	ZNF385D	0.115456	-0.00362882	-0.2112	0.228136	0.238402	0.132437	0.065812	0.0925792	0.0652236	0.183417	0.157487	0.009311	-0.334029	-0.0322458	0.165734	0.346218	0.295693	0.141543	-0.0686065	0.189301	0.0987352	0.0616082	0.201755	0.0893846	0.176294	0.112563
ENSG00000089060	SLC8B1	0.0847718	-0.117091	0.22162	0.0283885	-0.0273572	0.190922	0.145969	0.105007	0.124732	0.1936	0.0797367	0.0962804	0.216148	0.0678358	0.0635165	0.151584	0.00281972	-0.0128395	0.171124	0.00490228	0.0384967	-0.0489886	0.113652	0.393963	0.11048	0.11778
ENSG00000186777	ZNF732	0.0628546	0.145904	0.137321	0.0505762	0.262568	0.151826	0.0907282	-0.221004	0.232047	0.193685	0.00423402	0.0797239	0.0942813	0.0506922	-0.0758976	0.0528599	0.275921	0.0506	0.0203037	0.081681	0.0900495	-0.0827477	0.100844	0.402797	0.163898	0.100788
ENSG00000010282	HHATL	0.0800208	0.342783	0.138142	0.296297	0.216649	0.095698	-0.127791	0.131123	0.0548626	-0.0345039	0.0851452	-0.0408791	0.252706	-0.0311782	0.209518	0.041512	0.1358	0.235583	0.0498868	-0.0486568	0.0751914	0.0300134	-0.0691734	0.170928	0.18845	0.0379285
ENSG00000174915	PTDSS2	0.0499714	-0.0900989	0.161915	-0.110794	0.242699	0.178225	0.084709	0.0626045	0.0752914	0.239442	-0.049281	0.0027802	0.249949	0.219043	0.0229603	0.0706824	0.0841441	-0.122715	0.113859	0.108816	0.0817245	0.030295	0.137651	0.308604	0.257418	0.105866
ENSG00000004776	HSPB6	-0.0968119	0.136933	0.195458	0.081617	0.257673	0.167494	0.0375168	0.140753	0.0259043	0.353516	0.0562001	-0.106622	0.379252	0.197188	0.0174718	0.223549	0.264105	-0.00919535	-0.0645433	0.0707662	0.0609791	0.0998035	-0.0393949	-0.0642263	0.172869	-0.042541
ENSG00000166292	TMEM100	0.0553896	-0.0474987	0.0691731	0.0374254	0.232473	0.205882	0.18459	0.314494	0.108914	0.0270533	0.0698432	-0.0765776	0.101057	0.139705	0.113969	0.266011	0.333613	-0.0211094	0.0883283	0.179809	-0.00248044	0.136431	0.0699953	0.0410652	-0.0147352	-0.0973761
ENSG00000105287	PRKD2	0.15696	-0.100032	0.203974	0.170414	0.0356429	0.121113	0.166758	0.145392	0.0999649	0.269651	0.178987	0.151651	-0.120081	0.121035	0.167141	-0.0792194	0.170419	0.0802529	-0.00448755	-0.14903	0.128939	0.0191992	0.158164	0.309889	-0.14465	0.256439
ENSG00000175518	UBQLNL	0.137431	-0.0302996	0.0608412	-0.0677199	0.227471	0.138152	0.109448	-0.354634	0.106071	0.159662	0.101934	0.11398	0.220143	0.0429759	0.152263	0.0202912	0.0611669	0.0398264	0.0112663	-0.0386793	0.133382	0.0883287	0.0916678	0.481228	0.319893	0.188195
ENSG00000131435	PDLIM4	0.0744732	-0.137959	0.249632	0.162379	0.20503	0.0357372	0.114707	0.188625	-0.0592229	0.190965	0.216854	0.219721	0.0668497	-0.032467	0.0878375	0.268521	0.188648	-0.0129835	-0.0283553	0.0593566	0.0505416	0.0787105	0.211741	-0.21984	0.0814053	0.251534
ENSG00000217767	NA	0.0815939	0.00840047	0.0101295	0.0961177	0.0621029	0.207123	0.1471	0.135801	0.314665	0.104144	0.0538678	0.0321676	0.10279	0.0473624	0.22794	-0.117406	0.0126315	-0.0059511	0.0593461	0.223366	0.0653743	0.135535	0.148509	0.15721	0.089026	0.112701
ENSG00000196839	ADA	0.023017	0.150327	0.0492369	0.0843704	0.304625	0.169629	0.136849	0.241178	-0.107916	0.235814	0.0440068	0.0111096	-0.00327871	-0.0343043	0.119133	0.433287	0.188143	0.0385939	0.00682925	-0.167383	0.123346	0.146725	0.102481	0.124257	0.110672	-0.0202264
ENSG00000156738	MS4A1	0.226289	0.0277518	0.0466417	0.0944919	-0.115804	-0.0239904	0.0273481	0.156356	0.13209	0.119653	0.0672266	0.270802	0.151309	0.0297542	0.0250358	0.376291	0.246163	0.123413	-0.145193	-0.0206157	-0.11358	0.132654	0.216434	0.0844	0.233448	0.141044
ENSG00000185122	HSF1	0.00627918	-0.0317082	0.152673	0.125298	0.244663	0.16788	0.0689452	0.0577674	0.142444	0.257572	-0.0567038	0.031426	0.206771	0.201748	0.0942161	0.0878687	0.0457768	-0.0335974	0.0363232	0.141972	0.108104	0.0143568	0.244082	-0.0317046	0.163476	0.0631254
ENSG00000242986	NA	0.078719	0.0253653	0.0225478	0.182802	0.163227	0.205632	0.0515648	0.00855732	0.145718	0.134513	0.0388625	0.0376242	0.0988315	0.144292	0.138764	0.0341157	0.200911	-0.00410955	0.119831	0.0875001	0.124016	0.00666761	0.0982187	0.170772	0.0872513	0.104598
ENSG00000162645	GBP2	0.101975	-0.197909	0.163975	0.170726	0.180146	-0.0395555	0.14156	0.22652	0.107713	0.27839	0.0667721	0.193601	0.108241	0.0313921	0.0900419	0.244468	0.0451134	0.102544	0.0489861	-0.0745487	0.123772	0.027303	0.172851	0.0707589	0.14847	-0.0269623
ENSG00000113319	RASGRF2	-0.0701463	0.00715713	-0.20078	0.077814	0.272629	0.180588	0.13209	0.087385	-0.0812796	0.235124	0.0220828	-0.0391827	0.144942	0.160692	0.0177032	0.343945	0.272639	0.0461295	-0.0963625	-0.16421	0.161782	0.341971	0.0475193	0.223334	0.208626	0.174056
ENSG00000185989	RASA3	-0.0655136	0.0834195	0.101358	0.0452134	0.234042	0.118299	0.2089	0.148866	0.166751	0.275279	0.203177	0.189815	-0.236242	0.153744	0.00915232	0.350176	0.300249	0.0786365	-0.0755049	-0.0972873	0.00368157	0.107636	-0.00753268	0.0355863	0.0898808	0.0844575
ENSG00000274290	H2BC6	0.166429	0.138383	0.053879	0.0547029	0.0594887	0.198549	0.0930574	0.0921368	0.0792007	0.161996	-0.187216	0.029242	0.165163	0.123132	-0.0290397	0.0882361	-0.0236201	0.0656028	-0.0293972	0.0248035	0.124319	0.117601	0.225145	0.384982	0.200825	0.127755
ENSG00000270379	HEATR9	0.159514	0.0585796	0.0461594	0.0496782	0.0543526	-0.0268138	0.0523792	-0.0842123	0.182353	0.186781	0.0662201	0.132896	0.0769645	0.0588669	0.0824164	0.243561	0.372627	0.112625	-0.0432685	0.160509	0.0313134	0.0777398	0.141521	0.123142	0.0151683	0.174199
ENSG00000153291	SLC25A27	0.127468	-0.122094	-0.0365077	-0.0772348	0.202391	0.0997791	0.10049	-0.156702	0.184687	0.143728	0.137764	0.0789924	0.240658	0.0973515	0.0715946	-0.181768	0.15004	0.0243053	-0.0136045	0.20522	0.10041	0.0688501	0.244343	0.357279	0.301246	0.156369
ENSG00000241560	ZBTB20-AS1	0.184431	-0.0811013	0.0363227	0.162984	0.0948171	0.141723	0.0359821	0.0706519	0.191281	0.261501	-0.0834863	0.0920271	0.0373546	0.141314	0.034607	0.0546614	0.129956	0.0620641	-0.152387	0.149321	0.0758157	0.0648777	0.198306	0.280162	0.260435	0.0609887
ENSG00000166402	TUB	0.11063	-0.0401463	-0.137479	0.106243	0.17249	0.144025	-0.0824091	-0.130029	-0.0475013	0.151042	0.208074	0.146671	0.288162	0.160559	-0.155151	0.0769498	0.25517	0.111905	-0.075565	0.0658551	0.210358	0.204972	0.036297	0.371009	0.354517	-0.00214267
ENSG00000224597	SVIL-AS1	-0.0283048	0.0994483	-0.0441943	0.121826	0.195109	0.0478961	0.031703	0.0690107	0.0466399	0.194504	-0.109539	0.0428947	0.299207	0.112851	-0.130741	0.252741	0.0686345	0.0868977	0.166257	0.170631	0.209839	-0.0417495	0.184367	0.192722	0.225455	0.0392111
ENSG00000143702	CEP170	0.176443	0.174246	-0.125013	0.134176	0.225073	0.153815	0.0243724	0.156671	0.132082	0.122495	0.0540203	0.178676	-0.100702	0.0261613	0.0281185	0.340627	0.171467	0.163164	-0.10123	0.0917389	0.136915	-0.022712	0.23252	-0.0859415	0.183999	0.0308807
ENSG00000158296	SLC13A3	0.23739	-0.0271872	0.12491	0.179676	0.223918	0.163862	0.088689	0.10465	0.0337726	-0.0731271	0.267899	-0.0706905	0.364241	0.13816	-0.0488426	-0.145673	0.0743274	0.0982223	-0.124721	0.100858	0.0534273	0.089821	-0.0220034	0.199955	0.255328	0.215009
ENSG00000213927	CCL27	0.0978146	0.101488	0.123445	-0.0291938	0.156765	0.060496	0.0316874	0.108588	0.147621	0.121367	0.0662413	0.0768463	0.262187	0.0432001	-0.0842643	0.0232063	0.295652	0.15873	-0.0367482	0.00863499	0.0105515	-0.0316951	0.0223008	0.443695	0.192284	0.130848
ENSG00000139304	PTPRQ	0.0820613	0.0942618	-0.00615392	0.127983	0.217205	-0.0701313	0.0147763	-0.0314895	0.281833	0.0594105	0.0756988	-0.00976219	0.0427575	-0.0511728	0.223156	0.0421507	0.246612	0.084095	-0.0825705	-0.0802841	0.185194	0.0658313	0.0519245	0.374013	0.469487	0.0939418
ENSG00000132639	SNAP25	0.115144	-0.0309383	-0.178061	-0.00726872	0.112621	0.049215	0.0422273	0.0635149	0.148885	0.118445	0.102654	0.139724	0.289123	0.156652	-0.119312	0.0701121	0.47217	0.08704	0.0184079	0.176968	0.026397	0.173925	0.192344	0.222062	-0.056788	0.115341
ENSG00000213397	HAUS7	0.140413	-0.0872775	0.0165155	0.218468	0.0147374	0.177368	0.185652	-0.108389	0.142784	0.259333	0.120004	0.222328	-0.407304	0.0290204	0.102847	0.0913666	0.404686	0.247025	-0.0864894	0.066111	-0.128903	0.270063	-0.0103335	0.0110162	0.301281	0.30788
ENSG00000116337	AMPD2	0.0704823	-0.0905653	-0.065144	0.093143	0.0635791	0.121034	0.13539	0.0881521	0.150445	0.152504	-0.00951016	0.122842	0.322442	0.00176245	-0.112606	0.375414	0.0858692	-0.0351296	0.00275998	-0.0594071	-0.038268	0.0190054	0.109106	0.444618	0.26808	0.284175
ENSG00000122756	CNTFR	-0.290696	-0.0153418	0.159244	-0.0663125	0.0635121	0.175188	-0.0533089	0.101254	0.103511	0.133037	-0.086353	-0.0391169	0.178861	0.317001	-0.0288881	0.190268	0.404017	0.0144651	0.112671	0.24009	0.225667	-0.068539	-0.0268018	0.519748	0.297741	-0.0611805
ENSG00000104047	DTWD1	0.156087	-0.0971137	-0.0279495	0.0844473	0.140684	0.0855509	0.0455122	-0.0960765	0.26487	0.158074	0.0679162	0.159442	-0.0709043	0.195887	0.0913689	0.176497	0.262878	0.104183	-0.0422983	0.120415	0.111883	-0.00861262	0.00280099	0.336223	0.244975	0.0324593
ENSG00000253767	PCDHGA8	0.0800212	0.0349971	0.063697	0.0442757	0.145503	0.074719	-0.0107008	0.343769	0.202846	0.208191	0.249947	-0.0111789	-0.0157209	0.093341	0.0728883	0.177887	-0.0399059	-0.00784936	-0.126591	0.226932	-0.0020023	0.0592307	0.0769125	0.388047	0.0437647	0.126013
ENSG00000130844	ZNF331	-0.0638279	0.0255389	0.0278877	0.223571	0.12988	0.142102	0.103834	0.165736	0.107277	0.117072	0.304738	0.0364499	0.0851247	0.168226	-0.0678029	0.127639	0.223289	0.17626	-0.069985	0.213587	0.0370299	-0.0146539	0.0107769	0.248696	0.0819878	-0.0414813
ENSG00000185222	TCEAL9	0.176067	0.0725556	0.18896	0.235377	0.0583842	0.0390648	0.0881547	0.0704346	-0.066123	0.16893	0.201642	-0.026395	0.454141	0.0180918	0.0469217	0.18012	0.074047	0.0741571	0.00426862	0.155669	-0.0464373	-0.0926304	0.126549	-0.128795	0.306437	0.119175
ENSG00000184313	MROH7	0.133778	0.039559	0.0379524	0.0847745	0.130464	0.0475104	-0.00988893	-0.216515	0.076803	0.0447921	0.194725	0.254885	0.328937	0.0820915	-0.0766506	-0.123606	0.311457	0.160248	0.0905183	-0.118673	0.0774568	0.0475725	0.0184324	0.389322	0.278722	0.213727
ENSG00000048392	RRM2B	0.140228	0.306971	-0.00496485	0.112691	0.0228334	0.0392482	-0.0109364	0.0398283	0.284423	0.0886637	0.038791	0.0400279	-0.190132	0.30716	0.145131	0.168012	0.103841	0.185778	-0.00252099	0.120691	0.119826	0.0857287	0.128907	-0.0195732	-0.00424971	0.251982
ENSG00000160117	ANKLE1	0.147452	-0.00645133	0.138542	-0.0176833	0.21731	0.102889	0.154389	0.0463065	0.136976	0.104371	0.197109	0.218422	0.170636	-0.000333703	-0.0052823	0.0895957	0.206282	0.0810154	-0.0631512	-0.164549	-0.0175949	0.114917	0.0348861	0.442405	0.0509215	0.118442
ENSG00000175267	VWA3A	0.120855	-0.0582334	0.127406	0.151902	0.142752	0.0977867	0.0282392	-0.123288	0.0819708	0.0921257	0.0658311	0.178769	0.290635	0.0862114	-0.0767809	0.0730829	0.269685	-0.0817728	-0.0905736	0.142723	0.0568865	0.0760994	0.171856	0.243515	0.249428	0.180698
ENSG00000205129	C4orf47	0.119197	-0.00692344	0.177697	-0.0349751	0.193086	0.165668	0.150344	0.0407386	0.1581	0.0137921	0.0669288	0.144279	0.0744348	0.0327738	-0.00817908	-0.11083	0.234194	0.126208	-0.0266564	0.0615739	-0.149462	0.0173402	0.161549	0.384093	0.137663	0.37499
ENSG00000116670	MAD2L2	-0.00960296	0.00791208	0.152735	0.0824279	0.255236	0.106917	0.0896207	0.121223	-0.00496036	0.246322	0.0237002	0.139508	-0.0533216	0.177122	0.155964	0.237528	0.23257	0.00429765	-0.0427545	-0.120434	0.0368889	-0.0458137	0.212409	0.286294	0.122001	0.0836393
ENSG00000135298	ADGRB3	0.0427537	-0.0958266	-0.20536	0.185969	0.186151	0.230471	0.0453321	-0.0679245	0.13266	0.108837	0.126399	0.323481	0.282357	0.171601	-0.146287	0.105549	0.26115	0.0553152	-0.0480141	0.115662	0.0920897	-0.00592611	0.117161	0.0364772	0.148886	0.298232
ENSG00000002745	WNT16	0.155208	-0.174716	-0.0734521	0.129111	0.129943	0.213305	0.141056	0.0807582	0.129453	0.288439	-0.0616672	0.248558	0.183124	0.0155493	0.177233	0.0552252	0.0486607	0.189089	0.0254003	0.0457214	0.0195881	0.144119	0.263166	0.101279	-0.246551	0.268429
ENSG00000239557	NA	0.0224002	-0.0382752	-0.0049311	0.207185	0.081112	0.1764	0.129742	0.405271	0.248407	0.19884	0.0510393	0.125356	-0.038083	-0.0599025	0.0353454	0.0284049	0.00987259	0.0666538	0.0400002	0.00554975	0.0804665	0.22048	0.18295	0.111837	0.0429833	0.166278
ENSG00000239291	NA	0.137316	-0.200736	0.0612604	0.168059	0.0640441	0.187077	0.167609	0.156746	0.18708	0.201877	0.0558762	0.0813075	0.128819	-0.0517534	0.115909	-0.300269	0.051306	0.0602362	-0.0219407	0.243773	0.176492	0.131674	0.128749	0.176659	0.215443	0.172574
ENSG00000176641	RNF152	0.1193	-0.106263	0.0903273	0.0978457	-0.0730535	0.197252	0.178211	0.0385221	0.175712	0.244472	0.144762	-0.0669706	-0.153489	0.218878	0.0188438	0.0600873	0.223445	-0.0308817	0.172542	0.231793	0.132238	0.207906	-0.00805803	0.136947	0.116419	0.126662
ENSG00000178026	LRRC75B	0.186789	-0.241692	0.163307	-0.0657321	0.228492	0.197083	0.150105	-0.0080286	0.150568	-0.031897	0.113347	0.114716	0.286207	0.129413	-0.0363733	-0.226808	0.158533	0.0221224	0.210533	-0.0841911	0.0532736	0.112537	0.0956148	0.537515	0.217404	0.0600197
ENSG00000181023	OR56B1	0.017735	-0.0841199	0.0612795	0.0403454	0.0165953	0.086774	0.038863	0.29067	0.0182785	0.0818081	0.013111	0.211642	0.063205	0.159317	0.0317849	0.0997003	0.273177	0.0805246	-0.0747919	-0.0312644	0.0946492	0.173468	0.114246	0.336274	0.223617	0.15556
ENSG00000137463	MGARP	0.125006	0.101074	0.147337	0.125296	0.231758	0.0725748	0.0740889	-0.171406	-0.0308904	0.0938634	0.0321897	0.0226801	0.0124513	0.0793944	-0.0720824	0.149847	0.219736	-0.0207365	0.0670466	0.0593071	0.0936909	0.048954	0.12609	0.411863	0.338541	0.154706
ENSG00000245532	NEAT1	0.0208079	-0.026012	0.142598	-0.0179548	0.0992141	0.160873	0.0670139	0.0282853	0.226218	-0.0818745	-0.0139157	0.0772199	0.172529	0.146152	0.235957	-0.238578	0.108829	0.0213416	0.208904	0.17806	0.0891666	0.0595252	0.139204	0.268025	0.23562	0.184469
ENSG00000181404	WASHC1	0.0865168	0.0489114	0.0719606	0.0329179	0.173584	0.170167	0.0938307	-0.10579	0.237942	0.116503	0.0400155	0.0581334	0.14207	0.102876	-0.0147703	-0.0159855	0.0291062	0.0170957	0.109765	0.0483987	0.239244	0.162651	0.0917859	0.20594	0.220121	0.127345
ENSG00000225217	NA	0.0884079	0.229971	0.240107	0.0930716	0.159073	0.0700596	0.0265859	0.218179	0.111295	0.14978	0.131271	0.0712648	-0.114471	0.0159035	0.00283449	0.154159	0.215066	0.108031	-0.0502021	0.109199	0.0387762	0.0832857	0.109002	-0.0153122	0.0956965	0.149301
ENSG00000174255	ZNF80	0.127252	-0.142878	0.00355229	0.0288262	-0.0446963	-0.0450039	0.0293368	0.145698	0.224789	0.20835	0.070118	0.17255	0.00129611	0.0567376	-0.0257674	0.35806	0.378866	0.115109	-0.186624	0.138319	0.0550741	0.0631129	0.272989	0.0753053	0.211909	0.197363
ENSG00000164877	MICALL2	0.154733	-0.0582605	0.203154	0.0538614	0.128514	0.204873	0.181753	0.170459	0.171421	0.202616	-0.0721485	0.248498	-0.166743	0.0181884	0.175444	-0.00587129	0.209577	0.183687	0.196639	0.0914345	-0.00890048	0.23948	0.245313	-0.466	-0.0099808	0.197897
ENSG00000164327	RICTOR	0.219796	-0.00948109	0.0642306	0.107322	0.0697132	0.0451473	0.0129432	0.21945	0.170622	0.212935	-0.0493803	0.105014	0.128687	0.148493	0.0901399	0.148591	0.114264	0.128341	-0.055388	0.0175561	0.125107	-0.102755	-0.0120276	0.240549	0.239924	0.109523
ENSG00000135315	CEP162	0.141742	0.13248	0.0534729	-0.0382771	0.280639	0.197153	0.0619932	-0.121554	0.197472	0.00959329	-0.0733565	0.0551306	0.211793	0.155747	0.0613963	0.0844349	-0.00598092	0.0834965	0.0738342	0.0993422	0.166277	0.0377466	0.179308	0.212615	0.264083	-0.0313328
ENSG00000087245	MMP2	0.162761	0.0678242	0.0983026	0.152159	0.194791	0.254965	0.201471	0.0439842	0.0688841	0.255803	0.224416	0.115617	-0.0894787	0.00519437	-0.0764294	0.345662	0.103439	0.0824811	0.0325045	0.208838	0.157797	0.131705	-0.113964	-0.340328	0.0311266	0.169061
ENSG00000106624	AEBP1	0.156436	-0.190729	0.302112	0.20321	0.157424	0.136683	0.2882	-0.100692	0.028206	0.354171	0.208343	0.0437806	-0.207664	0.115161	0.0731603	0.358996	0.128959	0.0149964	0.0244214	0.0640757	0.114358	0.170336	0.103065	-0.293785	0.0218103	0.212983
ENSG00000148655	LRMDA	0.137941	0.0694491	0.247083	0.186622	0.162227	0.117453	-0.0120149	-0.0489231	0.0784435	0.0732255	0.09944	0.207811	0.124232	0.0869227	0.0885036	0.013793	0.0472288	0.0818087	-0.0988797	0.00841005	0.126945	0.155018	0.141885	0.0288442	0.169836	0.194497
ENSG00000130173	ANGPTL8	-0.0648366	-0.015484	0.147256	-0.0308719	0.222086	0.143078	0.0589548	0.0268701	0.0797519	0.177597	0.0162558	-0.0443502	0.0588774	0.158036	0.0867674	0.22207	0.167692	0.0502004	0.0893208	0.14074	0.204219	0.142114	0.0840994	0.209373	0.112445	0.0447642
ENSG00000221962	TMEM14EP	0.0852234	0.134162	0.0588277	0.120299	0.110373	0.199703	0.046939	0.125738	0.222764	0.184896	0.064075	-0.0325414	0.00406769	0.14157	0.0299743	0.00788028	0.0689136	-0.0739676	0.00181736	0.0415574	0.152318	0.148856	0.241101	0.137288	0.161663	0.10278
ENSG00000246477	LOC101929290	0.0298492	-0.169979	-0.0200564	0.180378	0.045117	0.160353	0.0579279	0.310549	0.212907	0.0596554	0.0140225	0.0560874	0.10584	0.0233074	0.0917683	-0.07457	0.177472	0.136822	-0.0247674	0.0830258	0.134967	0.14633	0.0921853	0.363503	0.166242	0.126217
ENSG00000239779	WBP1	0.0564384	-0.0259801	0.147625	-0.084836	0.176572	0.14741	0.116325	-0.188653	0.249852	0.141264	0.235613	0.124807	0.138917	0.0769699	-0.0285087	-0.177047	0.240769	0.0786232	0.0348545	0.0697407	0.132922	0.0594582	0.180957	0.20465	0.217103	0.158789
ENSG00000184206	GOLGA6L4	0.0620337	0.149821	-0.0354142	0.121396	0.00553193	0.0179098	0.134918	0.123525	0.0473431	0.0639961	0.116881	0.175977	0.0177776	0.0711146	0.142795	0.0107037	0.172072	0.0686767	0.156266	0.146504	0.0854887	0.0535297	0.0347801	0.274795	0.120199	0.144222
ENSG00000155744	FAM126B	0.03744	0.0295896	-0.0978963	0.0337882	0.0510077	0.0826014	0.104904	0.0466055	0.232812	0.201133	0.148629	0.119333	-0.0288548	0.141636	-0.0397211	0.175628	0.307226	0.179982	0.151062	-0.109455	0.0949636	0.0224445	0.0640356	0.339632	0.109869	0.0842841
ENSG00000226711	FAM66C	0.176072	0.0678559	-0.0990866	0.0279938	0.176375	0.099019	0.0720185	-0.0741937	0.153742	0.121197	0.152258	0.155182	0.0627121	0.114904	-0.177719	0.0271531	0.41564	0.0239953	-0.133596	0.102937	0.102832	0.0825933	0.0246197	0.351657	0.315001	0.140288
ENSG00000160055	TMEM234	0.148145	-0.0988684	0.0450958	-0.0179324	0.0658069	0.22308	0.110496	0.139091	0.182044	0.0978832	-0.0211778	0.0144074	0.340049	0.0101731	0.079007	-0.149502	0.0867515	0.0447255	0.0480202	-0.0144728	-0.00620467	0.142262	0.0369832	0.473404	0.297764	0.202425
ENSG00000115380	EFEMP1	0.099392	0.0721191	0.138443	0.0496671	0.210582	0.227735	0.228181	0.0795461	-0.00340908	0.179921	0.213883	0.00961265	-0.0204269	0.0688444	-0.117483	0.250658	0.0692644	0.0578144	-0.0242798	0.12943	0.126382	-0.0385254	0.0445691	0.101568	0.193918	0.131875
ENSG00000206658	NA	0.115708	0.077863	-0.0313215	0.103298	0.0944257	0.113316	0.0751962	0.132008	0.184122	0.201282	0.00857035	0.0200167	0.0100011	0.149918	0.0261238	-0.0654818	-0.0224434	0.0824958	0.0268725	0.14032	0.145412	0.0855586	0.216497	0.159259	0.293783	0.1358
ENSG00000203506	NA	0.00837073	-0.0635718	-0.00662714	0.204288	0.239849	0.175967	-0.0299528	0.17668	0.204431	0.110559	0.0978593	-0.0102972	0.00668127	0.0467533	0.0579497	-0.086286	0.16362	-0.0313588	0.0614295	0.163125	0.181655	-0.0216903	0.141948	0.27262	0.268238	0.145474
ENSG00000144504	ANKMY1	0.15066	0.00465185	0.0303029	0.00380342	-0.0290178	0.17773	0.172102	0.0469197	0.258974	-0.0676691	0.198501	0.0878241	0.143702	0.247318	-0.102828	0.0201291	0.328653	0.0221572	0.0404103	0.122798	-0.0545051	0.0370823	0.181322	0.287365	0.128319	0.0406322
ENSG00000170222	ADPRM	0.155612	0.0626912	-0.0316011	0.172866	0.284529	0.0618293	0.162992	-0.0753444	0.181922	0.165349	-0.0576561	-0.0108489	0.0830702	0.11351	0.0403729	-0.0615776	0.0424758	0.215181	-0.0054921	0.105899	0.141473	0.116737	0.084346	0.112078	0.275486	0.141187
ENSG00000252355	NA	0.0618468	-0.0794433	0.00783106	0.202626	-0.0236397	0.0798493	0.0702291	0.183694	0.285773	0.12377	0.0676964	0.10821	0.0329853	-0.0783646	0.0617653	0.0270295	0.265264	0.148016	-0.0281206	0.150877	0.115956	0.179311	0.0298545	0.180098	0.134093	0.169481
ENSG00000199785	SNORA52	-0.211157	0.0494107	0.0928222	0.117004	-0.0398793	0.13249	0.0683504	0.216199	0.0668766	0.14444	0.0399148	0.108993	0.102819	0.0849209	0.135052	0.191333	0.287653	0.0778518	-0.0213359	-0.0149409	-0.0611016	0.214401	0.0248099	0.444864	-0.0216381	0.246376
ENSG00000232442	MHENCR	0.132716	-0.0823604	0.227218	-0.0727344	0.0645824	0.2459	0.176965	-0.118243	0.177945	0.235488	-0.0248368	0.141049	0.171603	0.0612096	0.0482309	-0.0476583	0.263293	0.0538995	-0.0690319	-0.015657	0.0777627	0.167714	0.11327	0.317482	0.0557103	0.174835
ENSG00000164406	LEAP2	0.1578	0.147031	0.148088	-0.0957804	0.0855677	0.180852	0.078017	-0.0208409	0.176324	0.0641124	0.0234605	0.138957	0.124068	0.114032	-0.0860274	-0.150628	0.0828878	-0.0272674	0.158869	0.0320553	0.0403505	0.0803914	0.105784	0.540576	0.214533	0.161579
ENSG00000008988	RPS20	-0.0775494	-0.0166849	0.151962	0.0220416	0.226668	0.065783	0.13545	-0.102882	0.157917	0.142656	0.0296118	-0.000944146	0.462124	-0.00499505	-0.0214852	0.143836	0.166809	0.0431034	-0.0599141	0.0621839	0.0528068	0.0439289	0.195205	0.352454	0.279154	0.0255193
ENSG00000118503	TNFAIP3	0.0563102	-0.0100958	0.156055	0.213118	-0.0637313	0.0666855	0.0981164	0.278443	-0.0468272	0.151949	0.14771	0.147004	0.0704776	-0.0200243	0.169442	0.162427	0.131821	0.182674	-0.102629	0.0215415	-0.0170074	0.211745	0.233264	0.030473	0.00252647	0.203032
ENSG00000081041	CXCL2	-0.0718032	0.0613355	0.141893	0.163681	0.125204	0.185486	0.06013	0.0906224	0.28932	-0.158387	0.156157	0.100213	-0.137669	-0.127694	0.113617	0.169279	0.0355517	0.199062	0.0222473	0.0957427	-0.0798128	0.247036	0.269467	0.256123	0.183655	0.0835912
ENSG00000101977	MCF2	0.0771665	0.122153	-0.164611	0.122499	0.0569979	0.0210629	0.0815128	-0.193058	0.115445	0.153078	0.0582827	0.187999	0.382544	0.177251	-0.100741	0.152077	0.198744	0.115901	-0.0490131	0.137161	0.196563	-0.145709	0.23059	0.0208964	0.129659	0.389173
ENSG00000197601	FAR1	0.173735	0.134526	-0.0389729	0.142405	-0.0696725	0.0323642	0.00704664	0.127056	0.0140809	0.0763167	0.0233082	0.0321334	0.213955	0.0514824	0.0315216	0.202884	0.277529	0.143326	0.141313	-0.153736	0.0249165	0.121005	0.152584	0.3773	0.116667	0.117841
ENSG00000242085	NA	0.172521	0.089234	0.0238844	0.152578	0.153568	0.138255	0.165371	0.196368	0.171741	0.00174901	0.18467	0.0685214	0.0723685	-0.0702654	-0.054178	-0.0493349	0.125351	0.106952	0.0410141	0.125272	0.0615584	-0.00515021	0.0789027	0.20365	0.191497	0.12647
ENSG00000220201	ZGLP1	0.141723	0.0274762	0.144037	-0.0105288	0.212255	0.204869	0.0931388	-0.138147	0.17896	-0.0187157	0.137048	0.224785	0.318559	-0.0058925	0.0404077	-0.116317	-0.0576144	0.0386142	0.0262653	-0.072442	0.196407	-0.0194061	0.125652	0.392828	0.246854	0.160543
ENSG00000166037	CEP57	0.215224	0.0691965	0.0858204	0.0465109	0.0890146	0.0418932	0.0094661	0.118316	0.201912	0.112182	0.0370268	0.166763	0.0924881	0.189611	-0.0762568	0.0929176	0.294989	0.146044	-0.0191072	0.0805911	0.110695	0.0421809	-0.0565152	0.129246	0.158116	0.0916289
ENSG00000122507	BBS9	0.153993	0.018031	-0.0212271	0.0881079	0.219378	0.119264	-0.040722	0.0122189	0.240029	0.124477	-0.081254	0.0513358	0.167358	0.0968549	-0.0411253	0.184995	0.10715	0.0764509	0.0179713	0.143805	0.113157	-0.0182965	0.166774	0.306469	0.210438	0.0540511
ENSG00000196421	C20orf204	0.131233	-0.0922921	0.187043	-0.00513537	0.145496	0.131618	0.133909	-0.111764	0.134199	0.19773	0.233837	0.17539	0.13428	0.098233	-0.108671	-0.00205904	0.412401	0.0570851	-0.157614	0.00956487	0.0299957	-0.0504247	0.0522746	0.267888	0.265373	0.200036
ENSG00000117586	TNFSF4	0.0416977	0.0652805	0.13214	0.0560583	0.22434	0.0828525	0.0503055	-0.23301	0.200647	0.141694	0.169933	0.0166089	-0.021908	0.220686	-0.031382	0.0403485	0.403313	0.131558	-0.162986	-0.0103905	0.182469	-0.176948	0.151131	0.327667	0.295702	0.171389
ENSG00000011422	PLAUR	-0.0377425	-0.072144	0.234301	0.220947	-0.0243621	0.194459	0.142417	0.277538	-0.0644744	0.156816	0.272719	0.0867645	-0.12697	-0.0745901	0.112325	0.382452	-0.128116	0.0736984	0.142601	0.00252566	-0.00773049	0.0897032	0.220294	0.120614	0.0942035	0.180417
ENSG00000140983	RHOT2	0.100094	-0.0415049	0.0459001	0.0479191	0.0401232	0.153247	0.124252	0.0189843	0.225501	0.164454	0.0994035	0.147266	0.131817	0.0288468	0.0867656	-0.124946	0.224216	0.0230087	0.0300366	0.0576746	-0.0496897	0.0523533	0.144497	0.397291	0.117044	0.224065
ENSG00000157557	ETS2	0.00132183	-0.0543868	0.0696706	0.3208	-0.0718069	0.150714	0.118193	0.253381	0.105651	0.169212	0.252123	0.0814754	-0.0237014	-0.011135	0.08164	0.0816465	0.287894	0.125182	0.179269	0.135338	-0.000675808	0.149099	-0.0356447	-0.015545	-0.109051	0.22776
ENSG00000148384	INPP5E	0.133727	-0.0694196	0.147116	0.0639979	0.231791	0.154341	0.0952373	0.00978223	0.0955088	0.197219	-0.00665969	0.117737	0.161082	0.00391268	0.0468187	0.0737819	0.124334	0.0268692	0.0440199	0.0937522	0.0198221	0.0188714	0.0380405	0.431602	0.0864488	0.127921
ENSG00000201586	NA	0.104075	0.0284421	0.01976	0.142237	0.104571	0.0878533	0.0343122	0.358566	0.110804	0.140482	0.0234852	-0.0698513	0.0954946	0.0796813	0.0383658	-0.000328453	0.195283	0.151421	-0.00347694	0.0613039	0.160896	0.0738624	0.072328	0.158584	0.124108	0.173944
ENSG00000236965	NA	0.0245706	0.1284	-0.0258833	0.198096	0.0460359	0.125995	0.0799807	0.0126131	0.0884613	0.0164314	0.00914487	0.107613	0.0925739	0.2334	0.0637737	0.14366	0.334273	0.123489	-0.101497	0.07905	0.0416842	0.190536	0.0730233	0.0858718	0.128468	0.165691
ENSG00000148841	ITPRIP	0.0257676	-0.153109	0.210639	0.336835	0.206918	0.0744988	0.172117	0.213246	-0.018937	0.128002	0.156899	-0.00452967	0.0636487	0.13726	0.0547958	0.453214	0.162581	0.0479776	-0.079365	-0.0476352	0.0889311	0.0377174	0.176551	0.111245	-0.148339	0.0584571
ENSG00000124615	MOCS1	-0.226467	0.0296532	0.196609	-0.0150105	-0.0439226	0.172864	0.0150088	0.0735725	0.141391	0.369962	-0.195241	-0.0714689	0.0802762	0.199646	0.0659471	0.334227	0.127531	0.00210611	0.278953	0.284943	0.232092	0.0556029	-0.0501164	0.0671688	0.234023	0.105941
ENSG00000132535	DLG4	0.187347	0.0689158	-0.12267	0.076679	0.244262	0.185706	0.135823	0.135757	0.112186	0.233503	0.0166869	0.0592252	0.00635804	0.0054041	-0.027188	0.085756	0.198361	-0.000363294	0.0180086	0.151959	0.220664	-0.00301923	0.0857824	0.0228114	0.233113	0.13318
ENSG00000142871	CCN1	0.13501	0.118639	0.0700763	0.299193	0.145791	0.140067	0.0954494	0.0225379	0.259053	-0.00301021	0.180343	0.0177535	-0.241349	0.0810961	0.0294878	0.364306	0.0814622	0.0814175	0.0736963	0.0248652	0.0792721	0.162663	0.199	-0.143312	0.0590523	0.131191
ENSG00000071859	FAM50A	-0.135335	0.00400431	0.155039	-0.0548748	0.313046	0.205251	0.164843	0.0492931	0.0901592	0.184087	-0.00477055	0.0201207	0.270514	0.160092	0.0729879	0.0865191	-0.025825	-0.0780592	0.217758	0.123131	0.17254	0.122179	0.126866	-0.127827	0.202547	0.14937
ENSG00000141431	ASXL3	0.193075	0.0302641	-0.0881337	0.167698	0.016919	0.215221	-0.0636693	-0.00104582	0.0631732	0.142215	0.194727	0.141345	0.106228	0.0908743	-0.233907	-0.0137254	0.305403	0.0384299	0.190221	0.518995	0.179652	0.0874005	-0.137349	0.105454	0.184357	0.0295499
ENSG00000213519	NA	0.096936	-0.0352518	0.0345238	0.0323189	0.152776	0.110251	0.0464348	-0.190304	0.241726	0.0741699	0.117513	0.0793562	0.0985031	0.132897	-0.0130316	0.140711	0.340798	0.0565732	0.136752	0.0480698	-0.0223168	0.117905	0.0316548	0.265127	0.196527	0.172496
ENSG00000129219	PLD2	0.190786	0.000475306	0.219864	0.0203046	0.161973	0.0718865	0.0966154	0.180444	0.0483412	0.222163	0.0975462	0.234619	0.0579296	0.00939323	0.0250734	0.0550183	0.0692629	0.0350624	0.0656385	0.172559	0.100042	0.0181428	0.125926	0.175647	-0.103214	0.111382
ENSG00000153237	CCDC148	0.0803074	0.110779	-0.127222	0.0416674	0.230134	0.0965278	0.0045406	0.127241	0.250103	0.0170686	0.0348564	0.0212821	0.188147	0.000164788	-0.0457837	-0.0341399	0.191042	0.140034	-0.0197093	-0.187683	0.0328248	0.0739231	0.28389	0.452075	0.325055	0.175729
ENSG00000120500	ARR3	0.138636	-0.0441568	0.0410942	0.0723871	-0.0494663	0.12749	0.0761613	0.117079	0.180094	0.116076	0.0674286	0.0761508	0.17114	0.0767078	0.111194	0.0314417	0.0465058	0.0484663	0.13666	0.0622345	0.081261	0.0559275	0.0787486	0.282087	0.207176	0.154046
ENSG00000184194	GPR173	0.168384	-0.0476829	-0.0388453	0.00402168	0.206616	0.197638	0.144081	-0.0337101	0.0973243	0.146315	0.180979	0.177881	0.0945832	-0.057592	-0.164321	0.0126844	0.332481	0.0981445	-0.0839678	0.0139491	0.085476	0.0771023	0.115193	0.305834	0.186578	0.24324
ENSG00000146674	IGFBP3	-0.120234	0.0754857	0.142465	0.0578101	0.218425	0.166615	0.28421	0.153468	0.18013	0.0956754	-0.0215446	-0.159699	0.0612268	0.152267	-0.0409023	0.300084	0.316269	0.00144206	0.138072	0.0683524	0.141226	-0.0743169	-0.0510521	0.133195	0.157208	0.0860215
ENSG00000140459	CYP11A1	0.133551	0.0295469	0.164312	0.0998628	0.0696193	0.109404	-0.000735583	0.104576	-0.0121468	0.097367	0.221682	0.197491	0.288884	0.0191079	-0.0418271	0.139881	0.138048	0.0317787	-0.0256155	0.229424	-0.0127798	-0.0342117	0.0218307	0.0968533	0.341534	0.0532898
ENSG00000124731	TREM1	-0.0420163	0.0184064	0.140099	0.290911	0.044229	0.103277	0.152633	0.0113493	0.0509747	0.0130123	0.16881	0.080232	0.00571926	0.0722165	0.293718	0.417313	0.034638	-0.00883964	0.0210769	-0.0750713	-0.0427048	0.0565104	0.220983	-0.0181675	0.216468	0.234925
ENSG00000259710	NA	0.0348924	-0.0437919	0.179859	0.0764404	0.24474	0.205455	0.0730671	-0.0631273	0.197949	0.0202938	-0.00150395	-0.0191273	0.196221	0.124638	0.091153	0.00537602	0.19068	-0.0521004	0.226295	-0.0371898	0.209789	0.0668757	0.0398418	0.356259	0.0763693	0.0608449
ENSG00000207650	MIR570	0.116649	0.0388815	0.0146769	0.0759975	-0.104231	0.0524995	0.107345	-0.0663593	0.270476	0.121559	0.0973407	0.0859417	0.057201	0.110184	0.0665964	0.148742	0.290084	0.0922905	0.148326	0.0546933	0.0172032	0.0910616	-0.0099984	0.298024	0.163336	0.121612
ENSG00000166548	TK2	-0.128855	0.0180682	0.0689132	-0.0859814	0.221092	0.166953	0.0927442	-0.0543039	0.153591	-0.0827425	-0.0201722	0.0349875	0.436852	0.209161	0.00368622	0.074131	0.251555	-0.0250979	0.200337	0.0504091	0.113679	0.0719981	0.0586284	0.338191	0.321646	-0.0295414
ENSG00000137154	RPS6	-0.0134085	0.0272357	0.176738	0.0204745	0.129913	0.00720419	0.151159	-0.132689	0.07657	0.110178	0.0435788	-0.0131029	0.423344	0.0452827	-0.0303285	0.215462	0.296826	0.0627903	-0.0680374	0.0100741	0.00531489	0.174033	0.160121	0.433813	0.0858706	0.0601929
ENSG00000111817	DSE	-0.0448172	0.0414949	0.274337	0.0740898	0.161069	0.126842	0.192081	0.115635	0.0787657	0.225355	0.0975313	-0.0629758	-0.471703	0.144655	0.103897	0.406792	0.148889	0.103252	0.097723	0.143653	0.202798	-0.0837529	-0.00971853	0.0722222	0.287355	0.0310881
ENSG00000168994	PXDC1	-0.00248764	0.0448355	0.240861	0.237032	0.260083	0.162864	0.245035	0.150244	0.193612	0.156464	0.263422	-0.0541697	-0.0638546	0.00398892	0.0674799	0.188636	-0.0047418	0.103445	0.141791	0.282436	-0.0444735	-0.0124217	0.229308	-0.38244	0.049377	-1.78438e-05
ENSG00000104907	TRMT1	0.0542013	-0.05332	0.189287	0.0375198	0.192742	0.198798	0.117528	0.0632463	0.190066	0.105798	-0.0849932	0.0656356	0.331384	-0.0291922	0.197144	0.0651061	-0.0170516	-0.0475247	-0.064399	-0.0551715	-0.0598392	0.118461	0.173958	0.47809	0.160465	0.127279
ENSG00000226516	FAM138B	0.161873	0.055251	0.0959142	-0.081238	0.302665	0.161639	0.0243605	-0.208099	0.19331	0.190763	0.0579047	0.0979005	0.18567	-0.0356706	-0.12215	0.046907	0.208066	0.0410072	0.0614126	0.0605265	0.179097	0.146557	0.0810935	0.256634	0.293246	-0.000632381
ENSG00000226107	NA	0.0842665	-0.0483326	-0.0750778	0.118481	0.157755	0.138783	0.0485691	0.207681	0.116194	0.204979	0.11408	0.055629	0.109733	0.0141571	-0.0443429	0.0553544	0.251379	0.0881645	0.0802847	0.0442987	0.149786	-0.034082	0.0359065	0.304361	0.121745	0.154052
ENSG00000150991	UBC	0.205594	-0.0648219	0.0757205	0.289596	0.0423718	-0.0176843	0.0988674	0.18817	0.0564992	0.231726	-0.052677	0.0852736	-0.121924	0.0837163	0.0828133	0.264572	0.212055	0.0948625	0.0874073	0.106794	0.0173796	-0.01824	0.299963	0.0789962	-0.0440116	0.170146
ENSG00000100626	GALNT16	0.179913	0.0758892	0.0327794	0.0947184	0.289533	0.194708	0.00712492	0.0252884	0.10721	0.256562	0.208458	0.0520786	-0.140824	0.0380117	-0.0796719	0.0781319	0.206878	0.157009	0.0461502	0.0877984	0.189841	0.241902	0.164733	-0.219789	0.214933	-0.0563147
ENSG00000127511	SIN3B	0.113551	-0.0428813	-0.00773642	0.134334	0.166496	0.120824	0.14863	0.0835885	0.170237	0.207011	0.15161	0.206408	0.06959	0.112254	-0.0811762	-0.0615474	0.152879	0.0384188	-0.0603279	0.0782985	0.036197	0.118228	0.162554	0.169849	0.155956	0.108885
ENSG00000185753	CXorf38	0.0538986	0.120073	0.137885	-0.0487902	-0.0255285	0.155249	0.094858	0.224689	0.130193	0.164838	0.18025	0.116983	0.117888	0.118921	-0.00967384	-0.0667245	0.0904479	0.119939	-0.00722589	-0.130949	0.0800463	0.0297403	-0.0335012	0.574733	0.168976	0.0946992
ENSG00000067445	TRO	0.0405501	-0.16565	-0.0959327	-0.119986	0.221204	0.167864	0.0581301	0.0732609	0.135555	0.128262	-0.111337	0.130041	0.255802	0.193025	-0.0677443	0.181757	0.352395	0.0380356	-0.111077	-0.0933583	0.194117	-0.0963566	0.0815564	0.427002	0.397489	0.236562
ENSG00000139636	LMBR1L	0.173384	-0.189019	0.10326	0.117342	0.235514	0.127864	0.125318	-0.0417253	0.144023	0.272843	0.152233	0.0814798	-0.0798063	0.0919184	0.10178	0.027533	0.0758905	0.0454255	0.0339355	0.158352	0.198718	-0.0846027	0.0848401	0.158496	0.158654	0.17692
ENSG00000134802	SLC43A3	0.203034	-0.0867374	0.215309	0.255529	0.259296	0.187456	0.180669	0.200904	0.174478	0.0130475	0.251007	0.0109487	-0.0435259	-0.0200878	0.21154	0.355416	0.0516974	0.153435	0.00323493	-0.127215	0.120382	0.0305397	-0.106646	-0.00712472	-0.10928	0.0727462
ENSG00000172216	CEBPB	-0.18014	-0.132474	0.282388	0.0827098	0.139905	0.19092	0.221185	0.213832	0.246211	0.174469	0.0596831	-0.0304402	0.102825	0.142528	0.101513	0.344032	0.0313741	-0.0363842	0.116089	0.0432101	0.0762349	0.0737711	0.0699002	-0.0563803	0.0142149	0.158712
ENSG00000181585	TMIE	0.0459044	-0.00294647	0.12172	-0.0229611	0.185004	0.0718013	0.0679716	0.0150356	0.20252	0.000981223	0.0961665	0.0739503	0.233556	0.0718367	-0.0673172	0.149307	0.23813	0.0914128	-0.0714955	-0.00449259	0.152443	0.111014	0.0799815	0.534041	0.0356257	0.04045
ENSG00000161860	SYCE2	-0.0115856	0.144754	0.140748	0.0281404	0.130884	0.142162	0.0814541	0.0619546	0.204948	0.00575462	0.0334895	0.0552015	0.143008	0.0267502	0.115525	-0.00876561	0.25346	0.103296	-0.0901522	0.0554191	-0.0273702	-0.0191964	0.149284	0.432653	0.175849	0.121698
ENSG00000240089	NA	0.00368716	0.0544549	0.044852	0.0229809	0.109863	0.0858258	-0.010359	-0.0668265	0.0717487	0.13065	0.162738	0.020313	0.0187477	0.0850785	0.0141912	-0.0561481	0.555526	0.14314	0.184253	0.165625	0.0498788	0.16207	0.0865363	0.187944	0.0889583	0.133123
ENSG00000185324	CDK10	0.10561	-0.0593114	0.123178	-0.0117663	0.0106301	0.245648	0.16922	-0.0291178	0.242071	0.106715	-0.01382	0.0789856	0.215523	0.0583082	0.0239343	-0.0344015	0.0672001	-0.0249366	0.0953463	-0.028951	0.0280922	0.14386	0.134257	0.414196	0.21225	0.175799
ENSG00000225828	FAM229A	0.146075	-0.188668	0.249213	-0.0686439	0.143845	0.148941	0.167088	-0.0812118	0.151162	0.24672	0.130655	0.0982869	0.231261	0.102001	0.00642118	-0.057387	0.132965	-0.0550176	0.180463	0.0670114	0.0971492	0.00263649	0.130899	0.211459	0.0667931	0.188313
ENSG00000206177	HBM	0.076153	0.0134219	0.0428863	0.210662	0.185217	0.264199	0.174537	-0.0270861	0.157894	0.246086	0.00152068	0.0297253	0.0564258	0.0778303	0.0109624	0.0443057	0.191879	-0.0244486	0.114216	-0.186387	0.0304723	0.0216658	0.231271	0.232	0.0988534	0.173893
ENSG00000274308	NA	0.0130238	0.00822555	0.00432301	0.0998628	0.0273493	0.215399	0.102948	0.193334	0.100252	0.129379	0.0591607	0.026769	0.257926	0.137384	0.0130065	-0.112884	0.18193	-0.0473224	0.0563307	0.237099	0.0881973	0.157019	0.121948	0.351337	-0.0858953	0.111693
ENSG00000260229	NA	0.103511	-0.00105536	0.0756599	0.184002	0.126706	0.111747	0.0833616	0.281361	0.07397	0.114445	0.0964233	0.00835365	-0.0855086	-0.0116698	-0.0884335	-0.00247567	0.217474	0.101358	0.12606	0.109955	0.164735	0.044392	0.129559	0.288136	0.169938	0.0256908
ENSG00000131591	C1orf159	0.161711	-0.0405128	0.0698353	0.0933383	-0.0161153	0.203536	0.195981	0.146821	0.239964	0.175762	0.0631575	0.118383	0.0254814	0.0171051	0.0590545	-0.0447148	0.156726	0.0608258	0.0210501	0.0917732	-0.0466234	0.029913	0.140186	0.365659	-0.0601999	0.219437
ENSG00000185615	PDIA2	0.100696	0.114978	0.0901834	0.0202746	0.194948	0.166798	0.263772	-0.0134886	0.17165	0.245502	0.209118	-0.136939	-0.173665	0.0572679	-0.065473	0.00974868	0.291744	0.0842479	0.139373	0.0617032	0.0927114	0.237145	0.143534	0.0554471	-0.00387977	0.090013
ENSG00000183718	TRIM52	0.0605855	-0.041665	0.0350542	-0.233525	0.176181	0.214297	0.0851891	-0.0655597	0.240413	0.195086	0.0696632	0.108474	0.223307	0.102147	0.0319988	-0.120558	0.123768	0.00761608	0.00211125	-0.0169166	0.182895	0.0650351	0.0861907	0.437637	0.316987	0.16051
ENSG00000198933	TBKBP1	0.105957	-0.160551	0.0290881	0.0825545	0.297855	0.136606	0.12262	-0.0663158	0.0521791	0.310688	-0.242893	0.171595	0.242967	0.0594443	0.00232122	0.146941	0.179648	-0.0230594	-0.01248	0.127882	0.197192	0.20807	0.126957	0.0854581	0.184481	0.0809969
ENSG00000129038	LOXL1	0.257562	-0.0624555	0.154172	0.177276	0.280077	0.149468	0.27469	-0.0572435	0.0615922	0.189818	0.0283325	0.134507	0.00595866	-0.00569255	-0.104954	0.265158	0.252859	0.116658	0.00070764	-0.0456075	-0.0382179	0.137224	0.103387	-0.114961	0.188799	0.0964647
ENSG00000128274	A4GALT	0.140557	-0.175789	0.236974	0.232911	0.275107	0.137704	0.0718321	0.202497	-0.069019	0.267902	0.222384	-0.0563761	-0.211309	-0.0239734	0.0899087	0.32086	0.17343	0.0766885	0.0220997	0.213931	0.115816	-0.0599238	0.121828	-0.0204389	0.0586451	0.0811378
ENSG00000130522	JUND	0.0630752	-0.109004	0.16879	0.235794	0.0685361	0.142594	0.138821	0.123948	0.154147	0.130613	0.169735	0.138598	0.152269	0.10033	-0.0345946	0.296732	0.183086	0.122986	0.161036	0.0626559	-0.0251798	-0.000699518	0.262201	-0.122092	-0.190107	0.050755
ENSG00000225449	RAB6C-AS1	0.121034	0.0294311	-0.0304932	0.0500925	0.25146	0.109602	0.00350678	-0.119754	-0.0109309	0.259009	0.0937523	0.200899	0.398422	0.136489	0.00606185	-0.241568	0.330012	0.119034	-0.0468861	0.0231719	0.0884726	0.0564593	0.0733961	0.213845	0.20031	0.129781
ENSG00000197603	CPLANE1	0.188169	0.0745035	-0.0947542	0.0799966	0.14729	-0.00380104	0.0845625	0.0957087	0.0963679	0.0472595	0.187657	0.029336	0.162264	0.13204	-0.079785	0.238303	0.261736	0.110518	-0.05266	0.14503	0.132382	-0.0106042	0.121036	0.0330967	0.218432	0.0991952
ENSG00000102053	ZC3H12B	0.154149	0.0357355	-0.119597	0.0415323	0.0927683	0.10391	0.125258	-0.0607418	0.255772	0.126438	0.140146	0.081968	0.278291	0.161031	-0.0247814	0.176692	0.204415	0.00971268	-0.105264	0.146028	-0.0272307	0.021291	0.0555433	0.282572	0.224932	0.0622043
ENSG00000155324	GRAMD2B	0.211226	-0.100965	0.132164	-0.0332794	-0.0458745	0.0447353	0.00778955	0.171467	0.189266	0.236971	0.199109	0.141461	-0.14998	0.182014	-0.0426702	-0.153766	-0.00551111	-0.00668437	0.199337	0.185415	0.235441	-0.038997	0.265721	0.338266	0.250369	0.0280979
ENSG00000172638	EFEMP2	0.119701	-0.310591	0.190158	0.10233	0.262606	0.16359	0.136614	-0.196215	-0.0338868	0.27536	0.0344004	0.162064	0.236884	0.00314534	-0.0925399	0.287382	0.300825	0.0573902	-0.0448153	0.0304896	0.136393	0.114151	0.11648	-0.0672365	0.268445	0.187315
ENSG00000081853	PCDHGA2	0.0498139	0.00881328	0.0252505	0.0720565	0.169207	0.198876	0.00015937	0.103592	0.178498	0.0724065	0.263278	0.0477071	-0.0352113	0.122629	-0.178179	0.38169	0.311294	0.013069	-0.0822601	0.108044	0.0799722	0.0308983	-0.0413691	0.157578	0.158244	0.222769
ENSG00000134201	GSTM5	0.122882	0.00637478	0.0341564	0.0327536	0.149676	0.182748	-0.0323098	-0.0851421	0.0552893	0.0893286	0.226868	-0.0104571	0.337941	0.0502125	-0.167383	0.157191	0.358073	0.0341747	-0.0724426	0.0339997	0.149556	0.108689	-0.0173993	0.361404	0.335889	-0.00328588
ENSG00000204311	PJVK	0.0574929	0.0247457	0.119346	-0.116413	0.210272	0.142046	0.0903982	-0.172499	0.226797	-0.00232172	0.0819752	0.0958516	0.188723	0.126475	-0.0364971	0.00492824	0.224729	0.0390801	-0.0826227	0.163035	0.117971	0.0140317	0.233366	0.251044	0.379941	0.0555566
ENSG00000101198	NKAIN4	0.0565789	-0.0404736	0.0361696	0.0626557	0.161093	0.0411445	0.0470553	0.104107	0.111201	0.164089	0.0366571	0.0197278	0.231399	0.166024	-0.269059	0.275062	0.154122	0.015669	-0.0279515	0.207211	0.0548651	0.10516	0.291256	0.0557763	0.351688	0.0259815
ENSG00000163093	BBS5	0.170435	0.072412	-0.0661127	0.114449	0.209979	0.124596	-0.0855984	0.126242	0.179381	0.0661463	-0.131523	0.153215	0.291345	0.0891845	0.0319221	0.0450968	0.330524	0.111226	-0.0725568	0.0341765	-0.117236	0.0742091	0.0731909	0.414701	0.121827	0.075893
ENSG00000244540	NA	0.125896	0.0853172	-0.0041258	0.12412	0.0956548	0.102704	0.0209784	0.0260305	0.172346	0.0928206	-0.0053893	-0.00149045	0.169489	0.0877185	-0.0883707	-0.0012617	0.181235	0.133567	0.171578	0.103946	0.107853	0.189419	0.0405013	0.250224	0.155641	0.100663
ENSG00000167526	RPL13	0.0482489	-0.0160265	0.164824	-0.0219286	0.216427	0.140772	0.177849	-0.0806045	0.217726	0.189991	0.0538781	0.0327414	0.393538	0.0724718	-0.0601721	0.0544287	0.161252	-0.0557131	-0.0438398	-0.00926481	-0.0263933	0.143797	0.153321	0.361576	0.0773423	0.0906215
ENSG00000235033	DAAM2-AS1	-0.206282	0.286287	-0.0590253	0.0520087	0.0316117	0.13289	0.0739791	0.0754756	0.303065	0.16233	-0.16895	-0.0161656	0.105282	0.0764909	0.0953856	0.366269	-0.0162762	-0.027984	0.107055	0.110066	0.097098	0.147065	-0.00128116	0.254127	0.293014	0.162391
ENSG00000131067	GGT7	0.0865811	-0.250467	-0.0664004	-0.0591024	0.174522	0.160536	0.050987	0.178029	0.166019	0.0930418	0.077829	0.115928	0.258284	0.0488631	0.0444153	-0.0680163	0.0619388	0.0321385	-0.000202094	0.107649	0.050551	-0.0364295	0.00720098	0.540321	0.379833	0.281876
ENSG00000223959	AFG3L1P	0.0717883	0.00876224	0.150273	0.0341326	0.18896	0.215922	0.114148	-0.0164768	0.249023	-0.0137872	0.208077	0.128455	0.218373	0.0484377	0.105067	-0.112339	0.155148	0.00901672	0.0347424	-0.0572474	-0.0301057	0.234531	0.0669894	0.384245	-0.0661591	0.10588
ENSG00000103091	WDR59	0.130601	-0.131777	0.130156	-0.0188944	0.15343	0.136481	-0.010924	-0.0120536	0.152385	0.107947	-0.0253912	0.154072	0.216525	0.101196	0.06367	-0.00837516	0.145141	0.0277124	0.0952226	0.0181161	0.077171	-0.00127272	0.0557492	0.48432	0.318725	0.0759163
ENSG00000139624	CERS5	0.0341895	-0.0665418	0.0663485	0.0207781	0.256699	0.197575	0.175642	0.0446377	0.174014	0.128048	0.16778	-0.024246	0.292042	0.113117	0.0844832	0.157782	0.13963	-0.035758	-0.0813945	-0.0790784	0.126599	-0.0953317	-0.00784246	0.339617	0.243692	0.0632297
ENSG00000196511	TPK1	0.174071	0.186307	0.0174031	0.249838	0.0315591	0.153691	0.0557552	0.101629	0.14595	0.0937006	0.138158	0.0756976	-0.12398	0.10018	0.000836749	0.320643	-0.142046	0.107912	0.163881	0.0564913	0.167032	0.0595397	0.15468	0.0427308	0.0833223	0.0199085
ENSG00000164970	FAM219A	0.144223	0.0546848	-0.0795431	0.110381	0.289089	0.193412	0.154528	0.208108	0.199138	0.245803	-0.218856	0.0738935	-0.0643711	0.0853469	0.0946993	0.127114	0.0535293	0.0164705	0.0535121	0.0944649	0.131111	0.0696161	0.030553	-0.0331244	0.195211	0.205879
ENSG00000104427	ZC2HC1A	0.193579	-0.037832	-0.136754	0.0845502	0.224788	0.164749	0.00496383	0.0305789	-0.00942223	-0.0753221	0.198172	0.188763	0.246895	0.0568781	-0.150132	0.0802509	0.188631	0.202999	-0.0938691	0.130499	0.0487327	0.0742969	0.163572	0.363168	0.296478	-0.00434349
ENSG00000199053	MIR324	0.0262851	0.0554337	0.017325	0.0335501	0.0139598	0.0923674	0.14493	0.274721	0.0888472	0.157492	0.0966928	0.093593	0.104308	0.0843944	0.116893	0.0697835	0.243493	0.0380485	0.32697	-0.046713	0.0520542	-0.106374	0.00626084	0.189314	0.144956	0.116133
ENSG00000235257	ITGA9-AS1	0.126345	-0.122755	0.0156688	-0.0470543	0.132854	0.138344	0.0706419	-0.140008	0.184115	0.0916949	0.093897	0.0921841	0.238958	0.0847227	-0.174645	-0.00148226	0.181419	0.0175803	0.0216088	0.061861	0.164944	0.0927068	0.151187	0.416012	0.368871	0.174813
ENSG00000206561	COLQ	0.0937716	0.0635402	0.0369273	-0.0609784	0.226426	0.185505	0.0758094	-0.0480346	0.149433	0.0477965	0.000432752	0.0738814	0.31439	-0.0142419	0.0852135	0.213368	0.165075	0.139163	-0.183243	-0.00298578	-0.016625	0.183928	-0.0312246	0.230791	0.232867	0.273136
ENSG00000169203	NPIPB12	0.110962	-0.0423584	0.0721884	0.0186568	0.0420432	0.0874568	0.137572	0.229674	0.202984	0.153087	0.0451666	0.0564222	0.15648	0.0370282	0.037087	-0.0460413	0.218477	0.0580717	0.0246342	0.0167579	0.0652241	0.135802	0.0731315	0.265303	0.120219	0.157707
ENSG00000067955	CBFB	0.0729062	0.0549903	0.193242	0.102914	0.12773	0.194823	0.234896	0.118074	0.165567	0.133175	-0.076778	0.155298	-0.168267	0.11503	0.060302	0.292414	0.0142164	0.116806	-0.0210873	0.0591956	0.0658098	-0.00262626	0.15885	0.205044	-0.16665	0.227488
ENSG00000162836	ACP6	0.0514683	-0.0968467	0.090877	-0.147786	0.0664598	0.0326592	-0.0465489	0.034726	0.180029	0.0324108	0.144383	0.273283	0.31853	0.147196	-0.0238776	-0.229676	0.209811	-0.049758	0.0214049	0.220188	0.0264758	0.153377	0.0756269	0.503792	0.275713	0.16929
ENSG00000122435	TRMT13	0.16951	0.064755	0.0281069	0.013157	0.0981658	0.165621	-0.0638991	0.00798271	0.3183	-0.0880351	0.0103699	0.165331	0.202207	0.0802346	-0.120957	-0.00861378	0.173598	0.184533	-0.0232631	0.128785	-0.0144637	0.0299555	0.0434958	0.522649	0.265129	0.0798868
ENSG00000106344	RBM28	-0.0683525	0.0585169	0.0697733	0.105104	0.0678528	0.105985	-0.0332338	0.199182	0.179604	-0.00860775	0.210401	0.133754	0.213035	0.079971	0.160709	-0.00341037	0.190069	0.0585275	-0.0524185	-0.0953481	-0.101057	0.159105	-0.0425717	0.5251	0.171553	0.148777
ENSG00000241769	LINC00893	0.0324974	-0.0974137	-0.0032029	-0.00206748	0.029902	0.0681613	0.0882951	0.0589829	0.181495	0.0980303	0.25374	0.12427	0.153314	0.0551925	-0.0251781	-0.192035	0.235129	0.141176	0.0068363	0.101813	-0.0475619	0.154382	0.138374	0.410749	0.268902	0.198038
ENSG00000103496	STX4	0.0846128	0.00428933	0.0322458	0.154579	0.122731	0.157149	0.130357	0.148452	0.15109	0.167333	0.0015565	0.116401	0.105023	0.0594654	0.0803002	0.192695	0.134712	0.0626425	0.0726816	-0.0347209	0.0549257	0.0818701	0.193147	-0.0921863	0.094955	0.155485
ENSG00000206344	HCG27	0.0652658	-0.0579543	0.160082	-0.0392039	0.104981	0.189703	0.047448	-0.187162	0.031331	0.0581619	0.183425	0.186585	0.163189	-0.00137853	0.0212171	-0.0294314	0.190134	0.104645	0.0824095	-0.169306	0.154837	0.100857	0.142218	0.408799	0.301435	0.218911
ENSG00000099810	MTAP	0.116672	0.119048	0.114318	0.0765212	0.156361	0.10226	-0.0384004	0.178651	0.248993	0.063068	0.135159	0.0491648	0.188317	0.10654	-0.0150241	0.146895	0.0919255	0.135843	-0.0324102	0.123803	0.0247732	-0.0493201	0.107986	0.279917	0.0450733	-0.0472577
ENSG00000101493	ZNF516	0.155562	-0.0397723	0.154095	0.168414	0.139598	0.0231023	0.122945	0.143646	0.273313	0.182007	0.0944123	0.226889	-0.0947204	0.021571	0.062295	0.0836903	0.278104	0.115858	0.020146	-0.143511	0.040735	0.0829916	0.0662468	0.00411794	0.139214	0.10738
ENSG00000157869	RAB28	0.0722477	0.0287241	0.0803443	0.105616	0.212819	0.189624	-0.0364233	-0.102605	0.264714	0.0729619	0.0238709	-0.0733927	0.143339	0.0355107	-0.0766022	0.362871	0.217237	0.100793	0.0466677	0.0208482	0.117581	-0.0652875	0.0415957	0.343398	0.248449	0.0522906
ENSG00000133488	SEC14L4	0.0954493	0.18508	0.128591	-0.0017544	0.124189	0.138186	0.0508427	0.101255	0.0801806	-0.124204	-0.0681431	0.271454	0.483549	0.0639644	0.0266144	0.155728	0.00298354	-0.0439445	0.0772693	0.0700083	0.040199	-0.0425182	0.0235374	0.491591	0.0296908	0.067304
ENSG00000139631	CSAD	-0.141403	-0.0898529	0.0621391	-0.0474624	0.230246	0.182595	0.0914885	-0.108824	0.15831	0.143	0.183246	0.0560804	0.221252	0.0526352	-0.0586447	-0.27954	0.226709	0.0729847	0.123004	-0.0118481	0.112986	0.111487	0.227485	0.412736	0.321918	0.173552
ENSG00000180318	ALX1	0.0994099	0.0203295	0.087439	0.0927877	0.220246	0.25649	0.0267017	-0.0470996	0.15702	0.0581629	0.0404693	0.0381682	0.385574	0.111149	-0.128348	-0.0180582	0.146489	-0.157677	0.0771854	-0.0209817	0.24389	0.0490888	0.213418	0.156729	0.273228	0.0432994
ENSG00000139117	CPNE8	0.0767951	0.241467	-0.0156612	0.209396	0.0511425	0.183774	0.0569372	0.106803	0.231281	0.152046	0.213407	0.079588	-0.189472	0.0462935	0.0757963	0.216794	0.207524	0.159097	0.0315931	0.00114591	0.17745	0.0520903	-0.000817282	0.0187536	0.00816495	0.0336379
ENSG00000250903	NA	0.200454	-0.00776296	-0.0292559	0.0866733	-0.058144	0.113147	0.0595278	0.136559	0.284679	-0.034056	0.0582586	0.166475	0.0984688	0.0742769	-0.0384503	-0.0955947	0.228727	0.112327	0.117118	0.075041	0.0872226	0.185852	0.116797	0.0673243	0.239185	0.179733
ENSG00000047634	SCML1	-0.0554749	0.00957136	0.0955244	0.188821	-0.0588528	0.107148	0.0793477	-0.0285301	0.193168	0.137683	0.0119326	0.139773	0.197319	0.120309	0.102968	0.0677153	0.321843	0.156237	0.0476123	0.0893689	-0.0552404	-0.122476	0.072424	0.378472	0.137873	0.0900231
ENSG00000136449	MYCBPAP	0.132828	-0.0586622	0.0994982	0.00712105	0.0778187	0.112822	0.0365622	-0.106801	0.134833	0.0486194	0.266694	0.0861144	0.0483605	0.136061	0.116654	-0.0276761	0.3374	0.0126004	-0.157904	0.00413601	0.0963476	0.054241	0.188961	0.215771	0.348352	0.213755
ENSG00000132024	CC2D1A	0.186545	0.00980663	0.167972	0.0290603	-0.0886276	0.137851	0.16986	0.183433	0.20029	0.132336	-0.185448	0.212165	0.222528	0.107065	0.00630189	-0.0342044	0.132093	-0.0237413	0.160523	0.114771	-0.0237831	0.143851	0.158017	0.205938	-0.081511	0.18009
ENSG00000140285	FGF7	0.124976	0.23459	-0.0239853	0.241637	0.116898	0.219883	-0.129009	0.085927	0.0991269	0.211387	0.135103	-0.0942059	-0.227289	-0.0569165	0.291497	0.341933	0.212898	0.0517841	-0.00366916	0.067116	0.010967	-0.0370112	0.00293357	0.219299	0.203854	0.123129
ENSG00000198598	MMP17	-0.0371925	-0.0406878	-0.0532788	-0.0292845	0.314851	0.276606	0.156603	-0.0916566	0.0229443	0.269185	0.160343	0.307843	0.287801	0.171295	-0.0116081	0.250433	0.386155	0.016904	-0.0764747	-0.10571	0.146401	-0.00430224	0.120719	-0.236416	0.16888	0.0517045
ENSG00000077616	NAALAD2	-0.0734742	0.0971104	0.0312678	0.0787722	0.20273	0.155426	-0.0910767	-0.237798	-0.00968016	0.145889	0.0984536	0.0703911	0.402925	0.0033212	-0.179711	0.215551	0.344918	0.0838934	-0.0954298	0.10486	0.119958	0.0603976	0.127755	0.26417	0.409566	0.0918307
ENSG00000231310	NA	0.209121	0.0153617	-0.0268907	0.187006	0.0815628	0.185092	0.0469611	0.309331	0.102003	0.157521	0.0644985	-0.00254146	0.0288669	0.192082	-0.1161	-0.0838286	0.0850482	0.0852281	0.012068	0.0783052	-0.0251608	0.0688613	0.162202	0.248814	0.217164	0.138706
ENSG00000155849	ELMO1	0.128472	0.0556916	-0.103639	0.190201	0.217237	0.223124	0.247987	0.121452	0.0948748	0.255164	0.0408013	-0.174511	0.396044	0.110849	-0.0634878	0.285236	0.211099	-0.00933477	-0.0622817	0.083322	0.16075	0.00380018	-0.116292	-0.0612961	0.140975	0.0444179
ENSG00000105700	KXD1	0.0890834	-0.0406325	0.165378	0.107832	0.197424	0.172585	0.253295	0.147135	0.155152	0.199278	-0.160393	-0.0884781	0.2052	0.113412	0.232145	0.0594804	0.0883106	-0.0100075	0.028429	0.0586012	0.044582	-0.0098037	0.0953044	0.098406	0.14301	0.0757659
ENSG00000159403	C1R	0.114581	-0.100763	0.240045	0.115393	0.15288	0.14896	0.1342	0.196258	0.0148966	0.188327	0.148155	0.0566669	-0.119325	0.0614653	0.206647	0.364395	0.181803	0.0129083	-0.00426057	0.172438	0.118701	-0.0195498	-0.0246485	-0.107867	0.112634	0.0555387
ENSG00000156042	CFAP70	0.00606631	-0.0132541	0.113277	-0.0502603	0.0983585	0.11358	0.0641738	-0.059493	0.168371	0.0482059	0.283881	0.193459	0.464635	0.0853943	-0.0570504	-0.242956	0.0528939	0.0837287	-0.0022779	0.147578	0.0716328	0.0125566	0.180426	0.357513	0.167706	0.13218
ENSG00000167566	NCKAP5L	0.0637153	-0.0143819	0.111362	0.0119317	0.293059	0.187872	0.178315	0.0839211	0.0787334	0.192367	-0.0917338	0.094595	0.140414	0.0141445	0.0810769	0.159852	0.137458	0.0616771	-0.0504031	0.0223387	0.134397	0.0304664	0.158072	0.00382323	0.203343	0.132984
ENSG00000105520	PLPPR2	0.231728	0.0220176	-0.0542544	0.155957	0.250227	0.134653	0.137102	0.124886	0.214113	0.286776	-0.250383	0.163025	0.206922	0.0916749	-0.00614069	-0.131987	0.233699	0.0694139	0.00586737	0.0333719	0.101292	0.0164451	0.122275	0.0151299	0.11595	0.129541
ENSG00000130066	SAT1	-0.0999112	0.106117	0.142276	0.166205	-0.0540098	0.0913901	0.141165	0.207896	0.0973213	0.109402	0.0678355	0.0884693	-0.0249928	0.0110783	0.211002	0.32684	0.0817019	0.0979602	0.200207	0.117807	0.00723024	0.0201179	0.148511	-0.0162903	0.0141931	0.159593
ENSG00000234945	GTF3C2-AS1	0.158972	-0.116757	-0.0271758	0.205455	-0.000145672	0.135994	0.173619	0.226073	0.198747	0.14515	0.107972	0.14059	-0.0158402	0.0543703	0.15631	-0.150686	0.142612	0.0634988	-0.0001463	0.186328	0.200176	-0.00982916	-0.0727035	0.355041	0.0196697	0.141669
ENSG00000203791	EEF1AKMT2	0.179347	0.0285814	-0.0899308	0.118997	0.0803557	0.134122	0.0660585	-0.106375	0.261765	-0.00889367	0.0697417	0.0749302	0.224934	0.0567218	-0.0661799	0.104752	0.211197	0.163328	-0.0110716	-0.0731869	0.0584688	-0.0145048	0.110565	0.443389	0.317544	0.0842404
ENSG00000014914	MTMR11	0.151841	-0.124724	0.17205	-0.00673215	-0.170298	0.122539	0.125256	0.145473	0.0463162	0.202438	0.0613091	-0.0676197	0.168688	-0.113962	0.0857366	0.193167	0.296569	0.0368102	0.156798	0.0459371	0.123267	-0.06928	0.13341	0.302595	0.229627	0.17155
ENSG00000105707	HPN	0.111072	0.429778	0.11197	0.038323	0.13321	0.1455	0.0283074	0.0420501	0.139764	-0.234043	0.135556	0.196964	0.219736	0.0865425	0.169977	-0.142537	0.0209222	-0.0911657	0.0734792	0.151872	0.0503898	0.200331	0.145908	0.0886839	0.10605	0.0598472
ENSG00000128342	LIF	-0.033005	0.358338	0.114221	0.232103	-0.123332	0.218472	0.0719474	0.231244	-0.00960265	0.134615	0.152339	0.193531	-0.175372	-0.0998206	0.159581	0.43075	0.0371533	0.145271	0.121617	-0.00423425	-0.0262897	0.129749	0.113139	-0.253882	0.155869	0.144006
ENSG00000214650	NA	0.045872	-0.110013	0.0292328	0.148577	0.203665	0.231034	0.154588	0.0202983	0.12623	0.0378275	0.125585	0.121765	0.0516317	0.0275858	-0.0409278	-0.0449218	0.2363	0.138388	0.0322797	0.0485321	0.102984	-0.0193433	0.177328	0.382018	0.0444725	0.147166
ENSG00000186088	GSAP	0.0712872	0.104737	0.032961	0.0476974	0.155183	0.0284477	-0.00115677	-0.0287367	0.194508	-0.110754	0.138825	0.338793	0.401314	0.0788291	-0.0700187	0.0448443	0.261141	0.141411	-0.136581	-0.0248414	-0.0638525	-0.0556186	-0.0750492	0.629469	0.148058	0.166558
ENSG00000227331	NA	0.0590216	0.0743227	-0.020831	0.260922	0.075195	0.178398	0.089363	0.295919	0.313054	0.0140699	0.100091	0.0837223	-0.0633372	0.0249808	0.0865672	0.126332	0.0346379	-0.00322706	0.0733147	0.0143978	0.0822996	0.124603	0.147957	0.0397358	0.0584714	0.147425
ENSG00000170615	SLC26A5	0.155062	0.00722377	0.115642	0.0525651	0.139875	0.125663	0.0261208	0.284208	0.0722499	-0.0253081	0.153051	0.129022	-0.00188851	-0.0138699	0.0655437	-0.322818	0.0671421	0.107108	0.0843652	0.108519	0.0524336	0.193321	0.0505391	0.142263	0.304656	0.343564
ENSG00000250327	NA	0.129489	-0.0252531	0.12941	0.063155	0.208112	0.176354	0.0358504	-0.0694404	0.135116	0.0627337	0.00664009	0.0769412	0.0484864	0.132392	0.200205	-0.00112424	0.217727	0.0790647	-0.0546188	0.0012797	0.0752828	0.21058	0.0433492	0.226799	0.249977	0.0572043
ENSG00000144857	BOC	0.164838	0.0426496	0.110533	0.156639	0.207441	0.0467133	0.155808	-0.0362124	0.0111017	0.134428	0.217282	-0.0126759	0.0101617	0.0950417	0.0885691	0.327126	0.380278	-0.025935	0.00493117	0.158496	0.120583	0.084182	0.0824994	-0.084132	0.0320441	-0.057367
ENSG00000272034	SNORD14A	-0.0203176	0.0767723	0.0634296	0.0686388	-0.0338493	0.0727993	0.118014	0.180399	0.181539	0.087159	0.0373648	0.0522165	0.169572	0.130839	0.156206	0.0386873	0.0856828	0.0629117	0.0624085	0.0862626	0.0268304	0.0213259	0.0534814	0.360493	0.117867	0.158264
ENSG00000180902	D2HGDH	0.0681844	-0.0601872	0.191746	-0.00753552	-0.0480943	0.165106	0.0870436	-0.168158	0.106935	0.0832072	0.104556	0.146055	0.228523	0.0648	-0.00240533	-0.174521	0.348723	0.106974	0.0650293	0.134732	0.0497317	0.123872	0.129242	0.314917	0.121988	0.233844
ENSG00000080947	CROCCP3	0.162572	-0.0327802	0.0394946	-0.0565499	0.221783	0.117437	0.0258746	-0.13445	0.0927281	0.0882438	0.154044	0.150047	0.298864	0.0388975	-0.063227	-0.0814039	0.157505	0.0460388	-0.122556	0.0431195	0.200316	0.101398	0.0619204	0.484287	0.290231	0.130118
ENSG00000082014	SMARCD3	0.0262386	-0.0225725	0.0469528	-0.0154536	0.244332	0.173596	-0.0296391	0.11944	0.0807738	0.0575401	0.143171	0.160715	0.0979532	0.065496	0.162356	0.240702	0.0436123	0.103528	-0.0118939	-0.14292	0.134532	0.0450806	0.0011336	0.228619	0.317615	0.142495
ENSG00000198393	ZNF26	0.150175	0.0708813	-0.0417154	0.114853	0.0525704	0.199858	0.160399	0.223303	0.350301	-0.0960213	0.178762	0.124068	0.0421726	0.0664073	0.172514	-0.101543	0.156449	0.102644	-0.0118611	0.0432271	-0.0191791	0.0837103	0.000127509	0.268854	0.035331	0.0870764
ENSG00000283409	MIR3662	0.147902	0.134575	0.0663642	0.127567	0.133468	0.0991735	0.0289971	0.0453002	0.200151	0.164778	0.0699207	0.0192907	0.0327763	0.0675987	0.018314	-0.0969952	0.25251	0.0750113	0.111473	-0.00704316	-0.0352643	0.122386	-0.0436331	0.230646	0.353846	0.0924504
ENSG00000143442	POGZ	0.124648	-0.0588776	0.03232	-0.00602405	0.242907	0.0979653	0.094042	-0.138673	0.199234	0.130274	0.111031	0.132422	0.213307	0.0838935	-0.0930656	-0.051502	0.196591	0.0198741	0.00480228	0.0445542	0.0788363	-0.0134769	0.183158	0.432209	0.297815	0.0530512
ENSG00000214293	APTR	0.065435	0.0452118	0.0717807	0.0145516	0.125686	0.0959724	0.00135034	-0.238474	0.235285	-0.0652172	0.00782689	0.0383191	0.307136	0.12644	-0.0392999	0.0643578	0.243323	0.106777	0.159305	-0.020366	0.109185	0.183131	0.180258	0.44184	0.126768	0.0246255
ENSG00000183506	PI4KAP2	0.021121	-0.0182042	-0.00431215	0.0616855	0.0739608	0.059054	0.142625	0.0452127	0.176962	0.161104	0.0339215	0.117752	0.196391	0.0414412	-0.000981635	0.0940631	0.0874493	-0.0222378	0.033128	0.0994538	-0.018384	-0.0191293	0.10948	0.458318	0.305029	0.175243
ENSG00000196459	TRAPPC2	0.223832	0.0603062	0.022849	0.0052416	0.222535	0.168816	0.0776195	-0.0887386	0.247985	0.13351	0.00896977	0.105484	0.18454	0.134299	0.0335827	0.061265	0.133724	0.0719168	-0.085491	-0.0499117	0.00938206	-0.0370593	0.0373618	0.349613	0.28035	0.0974341
ENSG00000138767	CNOT6L	0.170819	-0.0345719	0.124407	0.060861	0.0685751	0.0357872	0.163522	0.149562	0.167019	0.296507	0.062609	-0.01514	-0.10906	0.210901	0.0459755	0.166119	0.159332	0.0543167	0.0108305	0.238126	0.174344	-0.169158	0.180068	0.166355	-0.00312832	0.0342237
ENSG00000234358	NA	0.0952181	0.0773479	0.0370991	0.159929	0.122842	0.124861	0.0501998	0.0784949	0.165318	0.132052	0.0107288	0.0336623	0.167725	0.106116	0.120213	-0.170993	0.0488749	0.0248223	-0.0576244	0.0876122	0.0626064	0.205605	0.161874	0.251972	0.168558	0.144019
ENSG00000163630	SYNPR	0.00608828	0.250962	-0.0923816	0.0424117	0.236607	0.0465809	-0.00366273	0.170483	-0.0518989	-0.0246538	0.013072	0.21666	0.0802481	0.217719	-0.0858063	0.139767	0.221296	0.112232	0.0126617	0.122899	0.147266	0.0808493	0.243178	0.0905463	0.0973886	0.117058
ENSG00000006652	IFRD1	0.0524563	-0.0561258	0.0725328	0.111288	0.187292	0.131446	0.145283	0.0748841	0.0927029	0.206824	0.0613297	-0.0750763	0.0840574	0.192991	0.110203	0.0181195	0.0238694	0.0670174	0.234067	0.0921328	0.114625	0.0890404	0.262591	-0.0417853	0.0749274	0.0807292
ENSG00000204060	FOXO6	0.191834	-0.0163966	-0.0313415	0.0674247	0.156011	0.130074	-0.0304417	0.0682934	0.0354142	0.210564	-0.0307708	0.0668051	0.228865	-0.0120134	-0.075762	-0.00845318	0.25705	0.0352618	-0.0205337	0.0926434	0.108446	-0.0749883	0.159226	0.573011	0.127736	0.199428
ENSG00000248932	LOC100507291	0.0380536	0.0311044	-0.0240827	0.0273472	0.0986279	0.0365184	-0.0152854	-0.0120615	0.0908619	0.0621387	0.107554	0.111579	0.415758	0.201518	-0.0864317	0.0192402	0.31067	0.120707	0.0430026	0.232336	0.0526261	-0.0412793	0.0881149	0.129326	0.296241	0.0731437
ENSG00000185158	LRRC37B	0.249101	-0.170297	0.0262701	0.0436658	0.224778	0.0806368	0.155458	-0.100005	0.118558	0.199927	0.122807	0.0867585	0.196965	0.103429	-0.201473	0.0599003	0.00383398	0.115682	0.00750356	0.149146	0.194511	-0.0248365	0.190115	0.322491	0.160534	0.0917973
ENSG00000240668	NA	0.131865	-0.021879	0.0859146	0.173007	-0.056927	0.16609	0.0778337	0.0907903	0.0430802	0.0737725	0.0112364	-0.0441809	0.219383	0.0835623	0.129595	0.0267871	0.0982936	0.165912	0.0995249	0.208412	-0.0658958	-0.060878	0.0890173	0.312006	0.154746	0.215178
ENSG00000262943	ALOX12P2	0.236981	0.08885	-0.0142935	0.0644108	0.087471	0.217375	0.0600589	0.262597	0.222408	-0.0653346	0.144486	0.14069	0.120548	0.0158997	0.00120384	-0.180346	0.457714	0.076399	-0.0187573	-0.00350733	-0.0288572	0.0660524	-0.123087	0.347433	0.0553167	0.1742
ENSG00000168530	MYL1	-0.0294997	0.331482	-0.136814	0.0236214	0.136508	0.119096	0.0622172	0.114541	-0.00921382	-0.00752491	0.0252943	0.0181351	0.355521	0.16722	-0.0182263	0.117872	0.0386558	0.0752664	0.0382003	0.111117	0.10913	0.125698	0.0303445	0.249641	0.243979	0.113233
ENSG00000169992	NLGN2	0.122699	-0.081704	0.00266421	-0.00626055	0.206486	0.0993443	0.0735409	0.00819128	0.00882197	0.292353	0.110376	0.149775	0.0796604	0.031896	-0.0265066	0.278056	0.236108	0.000803196	-0.0445126	0.103571	0.0914336	0.0165708	0.0762798	0.316662	0.216265	0.0427483
ENSG00000231365	WARS2-AS1	0.0968991	-0.0454064	0.119598	-0.0985963	0.00882324	0.205306	0.0553599	-0.00329571	0.200159	0.052201	0.188175	0.124222	0.0917889	0.0277153	0.120911	-0.106543	0.260191	-0.029247	0.00899028	0.0142941	0.0303775	0.0991729	0.0694278	0.414231	0.229065	0.269964
ENSG00000231241	NA	0.0746058	0.140583	0.0774041	0.134276	0.0717479	0.140298	-0.00262899	-0.0127444	0.0794546	0.0486992	-0.00120756	0.0113601	0.0870775	0.154619	-0.0816274	-0.0855963	0.245525	0.105801	0.0501311	0.0802008	0.218724	0.0280207	0.0622458	0.372821	0.28733	0.116607
ENSG00000223865	HLA-DPB1	0.251423	-0.186148	0.30105	0.162603	0.0592238	0.0362163	0.110579	0.0380093	-0.0400668	0.0705272	0.277012	0.283704	0.0117201	0.133018	-0.0422336	0.0500756	0.327301	0.0971358	-0.134229	-0.0751828	0.0427453	0.08733	0.104627	0.0688073	0.131826	0.23636
ENSG00000246273	SBF2-AS1	0.243637	0.0065272	-0.00240178	0.0575062	0.136216	0.0931813	0.00781949	0.0803341	0.118338	0.203158	0.035071	0.0757355	0.147857	0.0542466	-0.0928384	0.0448887	0.0420212	0.179019	0.0677601	-0.0142348	0.160817	0.0251004	0.176055	0.313877	0.097299	0.14629
ENSG00000214174	AMZ2P1	0.226152	-0.0130941	-0.0435107	0.0443839	0.224833	0.109389	0.018344	-0.0676874	0.17099	0.0782365	-0.117502	0.170859	0.169452	0.0960639	-0.152357	0.00173037	0.234058	0.169172	-0.0683568	0.139533	0.210913	0.0150755	0.097246	0.256313	0.366085	0.0665071
ENSG00000139974	SLC38A6	0.155243	-0.0774908	0.124963	-0.0672442	0.277166	0.215041	0.0769588	-0.0727634	0.00152347	-0.0556253	0.13575	0.0759987	0.221924	0.0156722	-0.0133049	0.0678577	-0.0474796	0.132075	-0.0437563	-0.0904008	0.16908	0.0763049	0.191757	0.383975	0.340543	0.208899
ENSG00000241157	NA	0.0152895	0.0302368	0.0636549	0.142065	0.0393942	0.241911	-0.0152617	0.281862	0.138695	0.138917	-0.0361389	0.0480255	0.17041	0.13734	0.11326	0.201393	-0.168384	0.0293089	0.106451	-0.0566191	0.0317104	-0.028821	0.189891	0.337342	0.186099	0.0646201
ENSG00000172943	PHF8	0.0374142	-0.0170466	0.137578	0.108272	0.00129089	0.0638033	0.169904	0.288189	0.137333	0.243816	0.170653	0.142184	0.07013	0.195669	0.128165	-0.293272	0.0695813	0.0635102	-0.0138857	0.108472	0.101028	-0.146596	-0.0607588	0.329201	0.140529	0.226742
ENSG00000013297	CLDN11	0.216226	-0.0799224	0.0182254	0.0260222	0.187192	0.174141	0.122155	0.165534	0.109152	0.204491	0.133821	0.146293	-0.0874786	0.0700127	0.0210981	0.202512	0.53917	0.167581	-0.0146568	0.0303573	0.113443	-0.158912	0.0539983	-0.0373007	0.0806614	-0.00240115
ENSG00000100987	VSX1	-0.0628172	-0.155524	0.179218	-0.0914003	0.167029	0.0843351	-0.0509931	0.182452	0.0247313	0.0544439	0.0934847	0.106374	0.365907	0.207422	-0.10854	0.072778	0.0478809	0.0559419	0.00787133	-0.0197981	0.154496	0.00179458	0.108021	0.688336	0.252476	0.0353412
ENSG00000235593	RBMS3-AS1	0.108001	0.0444527	0.0566663	0.0952809	0.0764853	0.117538	0.0916145	0.149876	0.149443	0.218406	0.0675513	-0.00184944	0.0341768	0.0831241	0.0362455	0.0293571	0.219614	0.0815294	-0.147652	-0.000749806	0.106704	0.0111246	0.130033	0.260496	0.247869	0.135831
ENSG00000239964	NA	0.158969	0.04692	-0.00497105	0.208566	0.0879654	0.149138	0.123923	0.269325	0.220625	0.0962145	0.0729269	0.133014	-0.00406114	0.0569189	0.0456687	0.0708894	0.248045	0.127191	0.115381	0.0914673	0.0201868	-0.0624661	0.07002	0.00322494	-0.0534038	0.109425
ENSG00000167081	PBX3	0.232824	0.222114	0.0726562	0.0619531	0.209843	0.0700471	-0.155333	-0.0275724	0.199001	0.156861	-0.0691609	-0.0313939	0.215438	0.176305	-0.0282522	0.130172	0.160349	0.156718	-0.0748493	0.171411	0.150513	-0.121303	0.299649	-0.00289748	0.205227	0.0205108
ENSG00000178573	MAF	0.207477	0.0369994	0.0908069	0.0894313	0.214441	0.170797	-0.0236203	-0.13522	0.0437506	0.242227	0.137671	-0.0896206	0.0792037	0.0826648	-0.0855052	-0.0193577	0.167962	0.122386	0.151547	0.160853	0.157059	-0.0332385	-0.121922	0.475264	0.191472	0.0870401
ENSG00000202125	NA	0.165824	-0.0948222	0.0303721	0.138817	0.0970989	0.120144	0.0731897	-0.0428833	0.299574	0.175611	0.0258306	-0.0107878	0.0634363	0.125384	0.216103	0.0135165	0.0511805	0.047674	0.143983	0.113824	0.0689694	-0.00895665	0.0855327	0.208292	0.202405	0.0911081
ENSG00000033178	UBA6	0.124376	0.019217	-0.0158182	0.1322	0.0589136	0.0614038	0.0861306	0.279539	0.189926	0.165317	-0.0229258	0.113617	0.273429	0.00345458	0.039856	-0.0300646	0.148127	0.165345	0.0668965	-0.0423831	-0.0841522	-0.0390417	0.086236	0.382329	0.0487799	0.187755
ENSG00000237399	PITRM1-AS1	0.00542849	0.12458	-0.0108658	0.210171	-0.0182564	0.0173237	0.114449	0.344987	0.0696176	0.101909	0.246628	0.126518	-0.0459071	0.0509264	0.111824	0.0499617	0.0464134	0.0436392	0.0326198	0.0681094	-0.0339833	0.195374	-0.0658427	0.234755	0.148758	0.22816
ENSG00000240764	PCDHGC5	0.10313	0.0634282	-0.215178	0.123372	0.196534	0.132645	-0.0181213	0.104746	0.0257087	0.201632	0.319398	0.0899798	0.0739979	0.0150494	0.0221787	0.207354	-0.0379737	0.0892747	-0.0384574	0.145732	0.0924769	0.0929719	0.179411	0.119644	0.166874	0.13987
ENSG00000160224	AIRE	0.112456	0.00632841	0.0807427	0.236052	0.0212701	0.0854916	0.157817	0.0284665	-0.0221213	0.182342	0.136508	0.241846	0.00824846	0.0600943	0.165543	0.102702	0.347973	0.0757329	-0.183388	-0.0425863	0.104302	0.088494	0.0406042	0.093267	0.122622	0.144866
ENSG00000186567	CEACAM19	0.0399526	0.00432091	0.234777	0.133874	0.163771	0.124967	0.155831	0.0630384	0.186401	0.166299	0.0878274	-0.0287386	0.331029	0.0622218	0.151374	0.0317116	0.0123302	0.00397238	0.189601	0.0326197	-0.0337845	0.146193	0.125839	0.125751	-0.193931	0.0769002
ENSG00000213542	NA	0.0947529	-0.0721302	0.0179948	-0.0405615	0.131224	0.187208	0.149899	0.0122939	0.199437	0.0607791	0.0714229	0.0655589	0.154389	0.0135956	0.057839	-0.116951	0.0760908	0.126721	0.0623291	0.140923	0.0737433	0.107269	0.189741	0.312987	0.147153	0.170416
ENSG00000240069	NA	0.192	-0.0702148	0.00220033	0.0665013	0.249325	0.116337	0.131866	0.0992736	0.129106	0.21219	0.175607	0.020094	0.104553	0.140965	0.0298796	0.021245	-0.256966	0.155522	0.00964471	0.0956532	0.0870682	0.0326118	0.13483	0.170261	0.214206	0.129462
ENSG00000141086	CTRL	0.0824419	0.0514157	0.142034	0.117947	0.0438076	0.156282	0.13769	0.119839	0.147013	0.152324	0.0501067	0.227774	0.175958	0.0332863	0.00645715	-0.0465289	0.0764434	0.146459	-0.0659429	-0.160154	0.0673479	0.0274442	0.0510799	0.416362	0.0687442	0.167527
ENSG00000175455	CCDC14	0.230113	0.0320001	-0.0249679	-0.045488	-0.0998551	0.137998	0.0892762	-0.0914495	0.20275	-0.0942073	0.22571	0.189539	0.134927	0.0725094	-0.0152537	-0.0749372	0.121352	0.0716916	0.0351791	0.0944704	0.0215882	0.0349931	0.152137	0.348367	0.419528	0.222878
ENSG00000047365	ARAP2	0.185186	0.123095	0.0533745	0.226899	-0.0159252	0.0963425	0.132935	0.27359	0.0708497	0.11276	0.320115	0.337977	-0.0547997	0.0652043	-0.000996194	0.131043	0.0311725	0.0145752	-0.00155403	0.10996	0.0818531	-0.11933	0.0482531	0.129898	-0.169739	0.207456
ENSG00000198865	CCDC152	0.089861	0.162256	0.0335107	0.0157317	-0.00569724	0.154243	-0.152018	-0.0798542	0.120326	-0.00659054	0.170145	0.118065	0.0267008	0.0521534	-0.0217333	0.106453	0.165083	0.114351	0.119611	0.195254	0.26178	-0.0760234	0.0603566	0.313984	0.308889	0.143109
ENSG00000128881	TTBK2	0.162632	-0.00929066	-0.0742648	0.106781	0.202621	0.0704484	-0.0469645	0.0647331	0.185288	0.274444	0.130374	0.0724878	0.0219091	0.0971589	0.0175272	-0.128986	0.227302	0.0616366	-0.0193765	0.164937	0.185571	0.0271981	0.175308	0.161788	0.191072	0.0672078
ENSG00000015153	YAF2	0.0637312	0.0169889	-0.0581587	0.163091	0.156484	0.0952408	-0.0762005	0.174572	0.255597	0.227735	-0.0816512	-0.0615004	0.0627224	0.142359	0.0519883	0.272304	0.141988	0.0614904	0.111937	0.218248	0.144006	-0.0127484	-0.0961499	0.211535	0.189598	0.0141671
ENSG00000243284	VSIG8	0.144891	-0.0021422	0.0641542	0.10025	0.112752	0.0078658	0.0980737	0.048896	0.0243108	0.232271	0.181263	0.229431	0.124265	-0.0457706	-0.0303853	0.109191	0.100015	0.0126705	-0.0238311	-0.00756825	0.127928	0.0940382	0.132971	0.430202	-0.0870993	0.209955
ENSG00000269893	SNHG8	0.073703	-0.0663562	-0.0132831	0.0194238	0.0591029	0.146464	0.181793	-0.0745575	0.171716	0.132889	0.0895238	0.0797918	0.385741	0.0155053	-0.0879749	-0.164167	0.318749	0.0876186	0.0677788	0.0287882	0.0784924	0.0599852	0.157076	0.43628	0.152467	0.0513988
ENSG00000245148	ARAP1-AS2	0.0995567	0.0215317	0.0906533	0.225721	0.0907406	0.0173762	0.0708565	0.342151	-0.0240976	0.016034	0.169502	0.1799	0.167291	-0.0151133	-0.0439192	0.0334109	-0.00553993	0.197939	-0.110409	0.105805	0.154368	0.0209115	-0.0383157	0.327157	0.116339	0.178099
ENSG00000130511	SSBP4	0.150838	-0.0532359	0.0295845	0.0777326	0.176924	0.171582	0.135737	-0.0645242	0.136064	0.184119	0.0196356	0.117244	0.117407	0.0506668	-0.00824332	0.259545	0.144639	0.00396481	0.0325873	-0.0440919	-0.0610526	0.0231502	0.202716	0.284303	0.203301	0.0971175
ENSG00000251441	NA	0.0859402	-0.0829318	0.108566	0.160401	0.0686436	0.216793	0.117728	0.0335471	0.0253671	0.216901	0.0979232	0.00380182	0.264635	-0.0020427	0.106051	0.111597	-0.127691	0.0123453	0.138569	-0.0339214	0.141715	-0.15268	0.157175	0.375575	0.222494	0.120826
ENSG00000170037	CNTROB	0.203561	0.00696292	0.138379	0.0824999	0.0323222	0.183584	0.16414	0.0512226	0.161224	-0.00420268	0.0655115	0.0994786	0.135818	0.0159293	0.146606	0.0219526	0.0540322	0.0493769	-0.0389091	0.00482434	0.116216	0.00161667	0.0874523	0.21693	0.244878	0.14575
ENSG00000261556	SMG1P7	-0.022285	0.0914784	0.285558	-0.0935347	0.103225	0.116433	0.105443	-0.03168	0.140975	0.163318	0.0689868	0.0124123	0.154419	0.0513275	0.172754	0.0510448	0.155586	-0.0556782	-0.0177824	0.0643081	0.167923	0.0678283	-0.0312686	0.368487	0.12875	0.167797
ENSG00000206910	SNORA29	0.0326435	0.0754661	-0.023056	0.0954907	0.0484734	0.0299613	0.0970666	0.228502	0.239204	0.200625	0.0451534	-0.00259063	0.102344	-0.0685482	0.0377464	0.0309178	-0.0758355	0.04529	-0.0373901	0.222982	0.0819687	0.267484	0.109495	0.442032	0.00107569	0.159158
ENSG00000113088	GZMK	0.202386	0.201617	0.0974067	0.102331	-0.131841	-0.0460699	-0.00617354	0.224882	0.000800037	0.204445	0.141012	0.272164	0.0626227	0.080018	0.00830983	0.282325	0.228661	0.0635156	-0.109538	0.172824	0.0771707	0.0940405	0.174888	-0.22759	0.0216931	0.193675
[truncated: 33,678 more rows]

## Sheet: Fig.1b
ID	GENE SYMBOL	PANTISUE AVERAGE
[truncated: 35,137 more rows]

[truncated: 41 more sheets: Fig.1c-1, Fig.1c-2, Fig.1d-1, Fig.1d-2, Fig.1e-1, Fig.1e-2, Fig.2a, Fig.2b-1, Fig.2b-2, Fig.2c, Fig.2d, Fig.2e, Fig.3a, Fig.3b, Fig.3c-1, Fig.3c-2, Fig.3d, Fig.3e, Fig.3f, Fig.3g …]
